# Supplementary material for: K739 is preferentially targeted over K725 in the deSUMOylation process of neuronal nitric oxide synthase
Source: Front Chem. 2025 Sep 4;13:1672437. doi: 10.3389/fchem.2025.1672437 (PMC12445055; doi:10.3389/fchem.2025.1672437)
Supplement: Supplementary file 2 [file DataSheet2.zip]

Archive with 88 entries (78 files):
- raw-data/
- raw-data/725/
- raw-data/725/725.dat
- raw-data/725/correl.out
- raw-data/725/hbond-details-1.out
- raw-data/725/hbond-details-2.out
- raw-data/725/hbond1.out
- raw-data/725/hbond2.out
- raw-data/725/mmgbsa.out
- raw-data/725/rmsd.out
- raw-data/725/rmsf.out
- raw-data/725/senp-rmsd.out
- raw-data/725/sumo-peptide-rmsd.out
- raw-data/725-R726K/
- raw-data/725-R726K/correl.out
- raw-data/725-R726K/FINAL_DECOMP_MMPBSA.dat
- raw-data/725-R726K/hbond-details-1.out
- raw-data/725-R726K/hbond-details-2.out
- raw-data/725-R726K/hbond1.out
- raw-data/725-R726K/hbond2.out
- raw-data/725-R726K/mmgbsa.out
- raw-data/725-R726K/Mutation725-RMSD.jpg
- raw-data/725-R726K/mutation725-RMSF.jpg
- raw-data/725-R726K/RMSD/
- raw-data/725-R726K/RMSD/rmsd.out
- raw-data/725-R726K/RMSD/senp-rmsd.out
- raw-data/725-R726K/RMSD/sumo-peptide-rmsd.out
- raw-data/725-R726K/rmsf.out
- raw-data/739/
- raw-data/739/739.dat
- raw-data/739/correl.out
- raw-data/739/hbond-details-1.out
- raw-data/739/hbond-details-2.out
- raw-data/739/hbond1.out
- raw-data/739/hbond2.out
- raw-data/739/mmgbsa.out
- raw-data/739/rmsd.out
- raw-data/739/rmsf.out
- raw-data/739/senp-rmsd.out
- raw-data/739/sumo-peptide-rmsd.out
- raw-data/739-N1/
- raw-data/739-N1/correl.out
- raw-data/739-N1/FINAL_DECOMP_MMPBSA.dat
- raw-data/739-N1/hbond-details-1.out
- raw-data/739-N1/hbond-details-2.out
- raw-data/739-N1/hbond1.out
- raw-data/739-N1/hbond2.out
- raw-data/739-N1/mmgbsa.out
- raw-data/739-N1/rmsd.out
- raw-data/739-N1/rmsf.out
- raw-data/739-N1/senp-rmsd.out
- raw-data/739-N1/sumo-peptide-rmsd.out
- raw-data/739-N2/
- raw-data/739-N2/correl.out
- raw-data/739-N2/FINAL_DECOMP_MMPBSA.dat
- raw-data/739-N2/hbond-details-1.out
- raw-data/739-N2/hbond1.out
- raw-data/739-N2/mmgbsa.out
- raw-data/739-N2/rmsd.out
- raw-data/739-N2/rmsf.out
- raw-data/739-N2/senp-rmsd.out
- raw-data/739-N2/sumo-peptide-rmsd.out
- raw-data/739-N3/
- raw-data/739-N3/correl.out
- raw-data/739-N3/FINAL_DECOMP_MMPBSA.dat
- raw-data/739-N3/hbond-details-1.out
- raw-data/739-N3/hbond-details-2.out
- raw-data/739-N3/hbond1.out
- raw-data/739-N3/hbond2.out
- raw-data/739-N3/mmgbsa.out
- raw-data/739-N3/rmsd.out
- raw-data/739-N3/rmsf.out
- raw-data/739-N3/senp-rmsd.out
- raw-data/739-N3/sumo-peptide-rmsd.out
- raw-data/739-R752K/
- raw-data/739-R752K/correl.out
- raw-data/739-R752K/FINAL_DECOMP_MMPBSA.dat
- raw-data/739-R752K/hbond-details-1.out
- raw-data/739-R752K/hbond-details-2.out
- raw-data/739-R752K/hbond1.out
- raw-data/739-R752K/hbond2.out
- raw-data/739-R752K/mmgbsa.out
- raw-data/739-R752K/mutation739-RMSD.jpg
- raw-data/739-R752K/RMSD/
- raw-data/739-R752K/RMSD/rmsd.out
- raw-data/739-R752K/RMSD/senp-rmsd.out
- raw-data/739-R752K/RMSD/sumo-peptide-rmsd.out
- raw-data/739-R752K/rmsf.out
