# Supplementary material for: K739 is preferentially targeted over K725 in the deSUMOylation process of neuronal nitric oxide synthase
Source: Front Chem. 2025 Sep 4;13:1672437. doi: 10.3389/fchem.2025.1672437 (PMC12445055; doi:10.3389/fchem.2025.1672437)
Supplement: Supplementary file 2 [file DataSheet2.zip › raw-data/725/725.dat]

| Run on Thu May  8 13:48:54 2025
|| GB non-polar solvation energies calculated with gbsa=2
idecomp = 2: Per-residue decomp adding 1-4 interactions to EEL and VDW.
Energy Decomposition Analysis (All units kcal/mol): Generalized Born solvent


Complex:
Total Energy Decomposition:
Residue |       Internal      |    van der Waals    |    Electrostatic    |   Polar Solvation   |   Non-Polar Solv.   |       TOTAL
-------------------------------------------------------------------------------------------------------------------------------------------
GLU   1 |   20.131 +/-  3.087 |    1.564 +/-  2.420 | -149.868 +/-  8.416 |   -7.758 +/-  5.894 |    0.820 +/-  0.126 | -135.111 +/-  5.313
PHE   2 |   17.695 +/-  3.113 |   -0.214 +/-  1.416 |    4.113 +/-  2.184 |   -3.785 +/-  0.910 |    0.951 +/-  0.098 |   18.760 +/-  3.644
PRO   3 |   21.627 +/-  2.471 |   -1.773 +/-  1.005 |   -8.695 +/-  0.660 |   -3.922 +/-  0.652 |    0.858 +/-  0.052 |    8.095 +/-  2.492
GLU   4 |   18.210 +/-  3.183 |   -2.669 +/-  1.790 |  -68.840 +/-  4.656 |   -0.881 +/-  4.354 |    0.192 +/-  0.046 |  -53.988 +/-  2.976
ILE   5 |   17.411 +/-  2.718 |   -0.773 +/-  1.280 |   -8.361 +/-  1.524 |   -2.556 +/-  0.784 |    0.826 +/-  0.057 |    6.547 +/-  2.647
THR   6 |   16.076 +/-  2.528 |   -2.315 +/-  1.162 |  -35.716 +/-  2.667 |   -5.679 +/-  1.988 |    0.543 +/-  0.117 |  -27.091 +/-  2.695
GLU   7 |   17.776 +/-  2.631 |   -2.415 +/-  1.587 |  -48.901 +/-  7.723 |  -25.445 +/-  7.938 |    0.883 +/-  0.088 |  -58.102 +/-  2.846
GLU   8 |   16.989 +/-  2.523 |   -3.659 +/-  1.332 |  -55.648 +/- 10.791 |  -16.759 +/-  9.978 |    0.519 +/-  0.071 |  -58.558 +/-  2.866
MET   9 |   15.279 +/-  2.984 |   -9.712 +/-  1.158 |  -11.330 +/-  1.424 |   -0.640 +/-  0.820 |    0.011 +/-  0.013 |   -6.390 +/-  3.091
GLU  10 |   17.444 +/-  2.740 |   -3.514 +/-  1.424 |  -81.062 +/- 10.869 |   11.245 +/- 10.441 |    0.433 +/-  0.108 |  -55.453 +/-  2.724
LYS  11 |   17.816 +/-  3.216 |   -3.262 +/-  1.475 |   -8.214 +/- 14.424 |  -31.047 +/- 13.660 |    0.868 +/-  0.130 |  -23.840 +/-  3.640
GLU  12 |   17.551 +/-  2.824 |   -4.446 +/-  1.382 |  -54.107 +/-  7.335 |  -22.355 +/-  6.597 |    0.419 +/-  0.086 |  -62.938 +/-  2.519
ILE  13 |   18.644 +/-  2.805 |   -3.981 +/-  1.559 |   -6.309 +/-  1.363 |   -0.057 +/-  0.793 |    0.200 +/-  0.064 |    8.497 +/-  2.921
LYS  14 |   17.829 +/-  2.698 |   -2.873 +/-  1.295 |   33.134 +/- 10.029 |  -65.613 +/- 10.266 |    1.099 +/-  0.139 |  -16.424 +/-  3.451
ASN  15 |   22.014 +/-  2.885 |   -3.088 +/-  1.168 | -101.688 +/-  5.954 |    1.148 +/-  3.769 |    0.507 +/-  0.095 |  -81.107 +/-  3.129
VAL  16 |   15.236 +/-  2.633 |   -2.708 +/-  1.544 |  -34.303 +/-  1.691 |    2.735 +/-  0.830 |    0.062 +/-  0.036 |  -18.979 +/-  2.979
PHE  17 |   16.233 +/-  2.817 |   -2.353 +/-  1.693 |    1.750 +/-  1.866 |   -5.646 +/-  1.377 |    0.637 +/-  0.205 |   10.621 +/-  3.447
ARG  18 |   22.379 +/-  4.131 |   -1.875 +/-  1.108 | -135.795 +/-  9.660 |  -59.659 +/-  8.793 |    1.336 +/-  0.136 | -173.613 +/-  3.811
ASN  19 |   22.734 +/-  2.930 |   -2.375 +/-  1.063 |  -94.339 +/-  3.573 |   -5.773 +/-  2.413 |    0.539 +/-  0.084 |  -79.214 +/-  2.939
GLY  20 |    5.991 +/-  1.916 |   -0.762 +/-  0.625 |   -7.251 +/-  1.503 |   -4.886 +/-  0.981 |    0.564 +/-  0.062 |   -6.344 +/-  1.872
ASN  21 |   22.181 +/-  2.668 |   -2.742 +/-  1.249 |  -90.491 +/-  2.346 |   -7.457 +/-  1.487 |    0.571 +/-  0.046 |  -77.938 +/-  2.696
GLN  22 |   25.264 +/-  3.403 |   -4.394 +/-  1.392 |  -75.938 +/-  3.339 |   -8.292 +/-  2.480 |    0.651 +/-  0.129 |  -62.709 +/-  3.141
ASP  23 |   14.122 +/-  2.872 |   -2.255 +/-  1.070 |  -65.818 +/-  5.182 |   -9.964 +/-  4.903 |    0.551 +/-  0.062 |  -63.363 +/-  2.434
GLU  24 |   17.821 +/-  2.817 |   -2.519 +/-  1.540 |  -82.086 +/- 13.984 |    3.326 +/- 11.294 |    0.434 +/-  0.065 |  -63.025 +/-  4.248
VAL  25 |   13.979 +/-  1.988 |   -2.888 +/-  1.053 |  -20.426 +/-  0.905 |   -3.231 +/-  0.843 |    0.557 +/-  0.043 |  -12.009 +/-  1.985
LEU  26 |   16.308 +/-  3.332 |   -4.583 +/-  1.425 |  -29.807 +/-  1.458 |   -0.265 +/-  1.037 |    0.193 +/-  0.051 |  -18.155 +/-  3.166
SER  27 |   11.006 +/-  2.262 |   -4.782 +/-  1.086 |  -20.567 +/-  1.348 |   -0.911 +/-  0.830 |    0.006 +/-  0.020 |  -15.248 +/-  2.392
GLU  28 |   18.454 +/-  2.450 |   -2.886 +/-  1.513 |  -63.318 +/-  6.333 |   -7.951 +/-  5.886 |    0.603 +/-  0.055 |  -55.098 +/-  2.778
ALA  29 |    7.384 +/-  2.107 |   -1.231 +/-  1.011 |   -2.976 +/-  1.231 |   -1.978 +/-  0.855 |    0.327 +/-  0.070 |    1.525 +/-  2.134
PHE  30 |   16.211 +/-  2.783 |    0.514 +/-  1.390 |    5.262 +/-  1.699 |   -5.309 +/-  1.456 |    1.226 +/-  0.156 |   17.904 +/-  2.944
ARG  31 |   24.119 +/-  3.710 |   -5.586 +/-  1.663 | -104.898 +/-  5.631 |  -81.883 +/-  5.558 |    0.571 +/-  0.139 | -167.676 +/-  3.086
LEU  32 |   17.085 +/-  3.009 |   -4.457 +/-  1.252 |  -34.865 +/-  1.113 |    0.206 +/-  0.615 |    0.080 +/-  0.027 |  -21.951 +/-  3.214
THR  33 |   16.716 +/-  2.336 |   -3.667 +/-  1.063 |  -28.324 +/-  1.728 |   -6.675 +/-  1.672 |    0.470 +/-  0.055 |  -21.480 +/-  2.306
ILE  34 |   18.313 +/-  2.513 |   -6.081 +/-  1.594 |  -14.903 +/-  1.178 |    1.336 +/-  0.454 |    0.000 +/-  0.001 |   -1.334 +/-  2.819
THR  35 |   16.079 +/-  2.405 |   -5.560 +/-  1.466 |  -39.006 +/-  1.742 |    1.350 +/-  0.791 |    0.053 +/-  0.017 |  -27.084 +/-  2.506
ARG  36 |   22.847 +/-  3.755 |   -8.639 +/-  1.879 | -164.352 +/-  8.125 |  -23.997 +/-  6.702 |    0.071 +/-  0.037 | -174.070 +/-  3.824
LYS  37 |   19.734 +/-  3.486 |   -5.235 +/-  1.540 |  -22.669 +/- 13.703 |  -10.975 +/- 13.774 |    0.344 +/-  0.104 |  -18.803 +/-  3.908
ASP  38 |   13.424 +/-  2.293 |   -6.222 +/-  1.355 |  -85.299 +/-  9.841 |    1.858 +/-  6.956 |    0.005 +/-  0.004 |  -76.234 +/-  4.210
ILE  39 |   18.717 +/-  3.282 |   -6.098 +/-  1.549 |  -13.072 +/-  0.888 |    0.980 +/-  0.576 |    0.010 +/-  0.016 |    0.537 +/-  3.143
GLN  40 |   24.548 +/-  3.460 |   -3.989 +/-  1.435 |  -79.050 +/-  3.109 |   -5.853 +/-  2.212 |    0.500 +/-  0.097 |  -63.844 +/-  3.563
THR  41 |   16.555 +/-  2.579 |   -5.387 +/-  1.302 |  -39.347 +/-  1.602 |    1.480 +/-  0.766 |    0.106 +/-  0.019 |  -26.592 +/-  2.510
LEU  42 |   16.506 +/-  2.660 |   -6.023 +/-  1.411 |  -33.513 +/-  1.342 |    3.076 +/-  0.515 |    0.029 +/-  0.016 |  -19.925 +/-  3.022
ASN  43 |   20.584 +/-  2.877 |   -3.576 +/-  1.238 |  -85.018 +/-  4.063 |   -8.510 +/-  2.303 |    0.413 +/-  0.061 |  -76.107 +/-  2.623
HIE  44 |   33.961 +/-  3.090 |   -4.407 +/-  1.123 |   -8.670 +/-  2.683 |  -12.817 +/-  2.062 |    0.909 +/-  0.123 |    8.976 +/-  3.377
LEU  45 |   17.836 +/-  3.068 |   -0.851 +/-  1.403 |  -27.970 +/-  2.467 |   -3.741 +/-  1.975 |    0.897 +/-  0.114 |  -13.829 +/-  2.945
ASN  46 |   21.450 +/-  2.754 |   -4.593 +/-  1.130 |  -90.425 +/-  2.942 |   -5.283 +/-  1.357 |    0.394 +/-  0.041 |  -78.458 +/-  2.578
TRP  47 |   22.644 +/-  3.640 |   -7.340 +/-  1.030 |    6.235 +/-  1.646 |   -7.748 +/-  1.199 |    0.780 +/-  0.060 |   14.572 +/-  3.703
LEU  48 |   16.874 +/-  2.543 |   -8.119 +/-  1.307 |  -33.436 +/-  1.568 |    2.792 +/-  0.493 |    0.000 +/-  0.001 |  -21.889 +/-  3.156
ASN  49 |   23.256 +/-  2.837 |   -7.902 +/-  1.253 | -101.543 +/-  2.525 |    3.143 +/-  0.963 |    0.009 +/-  0.008 |  -83.038 +/-  2.832
ASP  50 |   15.839 +/-  2.700 |   -5.393 +/-  1.513 | -100.411 +/-  5.008 |   16.155 +/-  4.546 |    0.056 +/-  0.020 |  -73.753 +/-  3.039
GLU  51 |   18.173 +/-  2.572 |   -5.439 +/-  1.482 |  -91.741 +/-  6.961 |   16.701 +/-  6.096 |    0.068 +/-  0.018 |  -62.238 +/-  2.660
ILE  52 |   19.521 +/-  2.866 |   -7.796 +/-  1.335 |  -12.652 +/-  0.936 |    2.235 +/-  0.501 |    0.000 +/-  0.001 |    1.308 +/-  3.074
ILE  53 |   17.263 +/-  2.935 |   -6.586 +/-  1.500 |  -14.092 +/-  0.886 |    0.976 +/-  0.628 |    0.007 +/-  0.009 |   -2.431 +/-  3.119
ASN  54 |   22.692 +/-  2.565 |   -6.200 +/-  0.942 |  -96.014 +/-  1.985 |   -0.574 +/-  1.300 |    0.097 +/-  0.036 |  -79.999 +/-  2.998
PHE  55 |   16.444 +/-  2.623 |   -8.597 +/-  1.310 |  -10.809 +/-  1.394 |    0.055 +/-  0.501 |    0.015 +/-  0.011 |   -2.892 +/-  2.836
TYR  56 |   17.662 +/-  2.627 |   -8.373 +/-  1.448 |  -35.093 +/-  2.359 |    0.217 +/-  1.304 |    0.073 +/-  0.038 |  -25.514 +/-  2.745
MET  57 |   17.048 +/-  2.870 |   -9.415 +/-  1.079 |   -9.753 +/-  1.101 |   -0.060 +/-  0.672 |    0.007 +/-  0.008 |   -2.174 +/-  2.820
ASN  58 |   21.838 +/-  2.755 |   -5.687 +/-  1.052 |  -90.249 +/-  2.587 |   -1.711 +/-  2.649 |    0.220 +/-  0.061 |  -75.589 +/-  2.739
MET  59 |   15.976 +/-  2.996 |   -9.695 +/-  1.318 |   -8.655 +/-  0.936 |    1.635 +/-  0.548 |    0.078 +/-  0.026 |   -0.661 +/-  3.249
LEU  60 |   16.521 +/-  2.849 |   -7.930 +/-  1.075 |  -30.781 +/-  0.993 |    1.281 +/-  0.519 |    0.001 +/-  0.001 |  -20.910 +/-  2.945
MET  61 |   15.555 +/-  2.424 |   -7.449 +/-  1.131 |  -14.884 +/-  1.395 |   -0.126 +/-  0.922 |    0.304 +/-  0.068 |   -6.599 +/-  2.685
GLU  62 |   17.384 +/-  2.704 |   -3.069 +/-  1.307 |  -82.914 +/- 10.727 |   15.041 +/- 10.310 |    0.654 +/-  0.110 |  -52.904 +/-  3.062
ARG  63 |   21.856 +/-  4.058 |   -5.506 +/-  1.618 | -146.315 +/-  5.334 |  -44.921 +/-  4.680 |    0.312 +/-  0.069 | -174.573 +/-  3.553
SER  64 |   12.073 +/-  2.215 |   -4.041 +/-  1.114 |  -10.607 +/-  1.624 |   -5.809 +/-  1.421 |    0.074 +/-  0.032 |   -8.310 +/-  2.551
LYS  65 |   17.658 +/-  3.145 |   -0.667 +/-  1.412 |   19.101 +/-  8.234 |  -57.401 +/-  7.670 |    1.214 +/-  0.083 |  -20.095 +/-  3.822
GLU  66 |   17.810 +/-  3.029 |   -2.412 +/-  1.233 |  -61.614 +/-  7.437 |   -9.182 +/-  7.512 |    0.762 +/-  0.077 |  -54.637 +/-  3.028
LYS  67 |   18.104 +/-  3.104 |    0.265 +/-  1.276 |   49.131 +/-  7.155 |  -82.422 +/-  6.460 |    1.582 +/-  0.073 |  -13.339 +/-  3.507
GLY  68 |    5.989 +/-  1.818 |   -0.720 +/-  0.618 |  -10.969 +/-  2.248 |   -3.860 +/-  1.657 |    0.536 +/-  0.067 |   -9.024 +/-  1.955
LEU  69 |   18.106 +/-  2.944 |   -2.276 +/-  1.393 |  -18.113 +/-  1.684 |   -3.011 +/-  1.133 |    0.332 +/-  0.105 |   -4.961 +/-  2.863
PRO  70 |   21.041 +/-  2.663 |   -5.632 +/-  1.000 |   -7.848 +/-  1.011 |   -2.097 +/-  0.708 |    0.064 +/-  0.046 |    5.527 +/-  2.743
SER  71 |   11.248 +/-  2.243 |   -3.097 +/-  1.438 |  -14.989 +/-  2.155 |   -2.022 +/-  1.554 |    0.284 +/-  0.029 |   -8.575 +/-  2.508
VAL  72 |   14.921 +/-  2.762 |   -5.752 +/-  1.321 |  -23.976 +/-  1.039 |    0.237 +/-  0.706 |    0.066 +/-  0.019 |  -14.504 +/-  2.757
HIE  73 |   33.986 +/-  2.343 |   -8.731 +/-  1.229 |  -18.657 +/-  1.729 |   -6.444 +/-  1.357 |    0.141 +/-  0.075 |    0.295 +/-  2.695
ALA  74 |    6.985 +/-  2.078 |   -4.601 +/-  0.756 |   -3.746 +/-  0.895 |   -0.538 +/-  0.726 |    0.054 +/-  0.029 |   -1.845 +/-  2.230
PHE  75 |   16.833 +/-  3.083 |   -6.359 +/-  1.142 |   -1.906 +/-  1.241 |   -4.772 +/-  0.816 |    0.065 +/-  0.032 |    3.861 +/-  3.316
ASN  76 |   23.089 +/-  2.997 |   -5.655 +/-  0.904 |  -85.827 +/-  1.808 |   -3.655 +/-  1.060 |    0.134 +/-  0.033 |  -71.913 +/-  2.854
THR  77 |   17.070 +/-  2.828 |   -4.749 +/-  1.232 |  -33.254 +/-  2.326 |   -4.241 +/-  1.637 |    0.070 +/-  0.031 |  -25.104 +/-  2.693
PHE  78 |   17.419 +/-  2.478 |   -3.435 +/-  1.158 |  -10.243 +/-  1.234 |   -0.364 +/-  0.594 |    0.282 +/-  0.114 |    3.659 +/-  2.715
PHE  79 |   17.012 +/-  3.017 |   -7.462 +/-  1.200 |   -8.904 +/-  1.057 |    0.558 +/-  0.432 |    0.003 +/-  0.004 |    1.208 +/-  3.245
PHE  80 |   16.285 +/-  2.676 |   -6.180 +/-  1.336 |   -7.982 +/-  1.115 |   -1.659 +/-  0.664 |    0.078 +/-  0.049 |    0.541 +/-  3.176
THR  81 |   15.694 +/-  2.717 |   -3.696 +/-  1.044 |  -30.017 +/-  2.818 |   -3.916 +/-  1.783 |    0.246 +/-  0.100 |  -21.689 +/-  2.789
LYS  82 |   18.458 +/-  3.202 |   -6.147 +/-  1.564 |   29.501 +/-  6.106 |  -58.006 +/-  5.256 |    0.166 +/-  0.048 |  -16.028 +/-  4.089
LEU  83 |   16.449 +/-  2.631 |   -6.437 +/-  1.147 |  -28.824 +/-  1.259 |   -0.488 +/-  0.840 |    0.071 +/-  0.029 |  -19.229 +/-  2.827
LYS  84 |   18.286 +/-  3.266 |   -3.490 +/-  1.465 |   42.738 +/- 14.542 |  -78.406 +/- 13.182 |    0.632 +/-  0.173 |  -20.241 +/-  3.716
THR  85 |   16.560 +/-  2.417 |   -0.898 +/-  1.038 |  -36.943 +/-  1.892 |   -7.305 +/-  1.205 |    0.734 +/-  0.064 |  -27.851 +/-  2.313
ALA  86 |    8.562 +/-  2.173 |   -1.050 +/-  0.874 |   -5.428 +/-  1.770 |   -1.301 +/-  0.927 |    0.357 +/-  0.049 |    1.139 +/-  2.335
GLY  87 |    5.635 +/-  1.690 |   -2.374 +/-  0.785 |   -6.022 +/-  1.319 |   -2.971 +/-  0.937 |    0.194 +/-  0.037 |   -5.539 +/-  1.645
TYR  88 |   17.541 +/-  2.873 |   -5.309 +/-  1.448 |  -29.832 +/-  1.858 |   -3.881 +/-  0.924 |    0.194 +/-  0.058 |  -21.287 +/-  2.909
GLN  89 |   24.082 +/-  2.712 |   -1.915 +/-  1.375 |  -71.852 +/-  2.490 |  -11.292 +/-  2.449 |    1.012 +/-  0.082 |  -59.966 +/-  2.544
ALA  90 |    7.464 +/-  2.193 |   -2.853 +/-  0.811 |   -2.498 +/-  1.809 |   -1.031 +/-  1.164 |    0.172 +/-  0.037 |    1.254 +/-  2.417
VAL  91 |   15.985 +/-  2.662 |   -4.577 +/-  1.453 |  -21.451 +/-  1.324 |   -0.216 +/-  0.617 |    0.002 +/-  0.003 |  -10.258 +/-  3.127
LYS  92 |   18.715 +/-  2.876 |   -3.606 +/-  1.259 |   58.460 +/-  9.049 |  -84.224 +/-  8.631 |    0.784 +/-  0.066 |   -9.872 +/-  3.536
ARG  93 |   23.601 +/-  3.642 |   -2.539 +/-  1.550 | -149.341 +/-  7.203 |  -56.440 +/-  5.697 |    0.700 +/-  0.068 | -184.018 +/-  3.716
TRP  94 |   23.138 +/-  3.254 |  -10.528 +/-  1.098 |   -6.486 +/-  1.291 |   -6.435 +/-  0.987 |    0.154 +/-  0.044 |   -0.157 +/-  3.169
THR  95 |   18.067 +/-  2.918 |   -3.161 +/-  1.432 |  -30.738 +/-  1.901 |   -1.159 +/-  0.820 |    0.066 +/-  0.028 |  -16.924 +/-  3.073
LYS  96 |   17.880 +/-  3.416 |   -2.276 +/-  1.301 |   55.479 +/- 10.630 |  -78.773 +/-  9.629 |    1.003 +/-  0.084 |   -6.686 +/-  3.849
LYS  97 |   18.608 +/-  3.007 |    0.132 +/-  1.250 |   69.532 +/-  9.986 | -102.516 +/-  9.871 |    1.499 +/-  0.193 |  -12.745 +/-  3.244
VAL  98 |   14.631 +/-  2.481 |   -1.403 +/-  1.389 |  -30.232 +/-  1.515 |   -1.641 +/-  1.045 |    0.385 +/-  0.210 |  -18.260 +/-  2.556
ASP  99 |   16.014 +/-  2.618 |   -1.848 +/-  1.811 | -107.919 +/- 12.519 |   30.562 +/- 10.851 |    0.322 +/-  0.072 |  -62.869 +/-  3.107
VAL 100 |   15.177 +/-  2.869 |   -5.003 +/-  1.325 |  -23.824 +/-  1.238 |   -3.250 +/-  0.915 |    0.012 +/-  0.021 |  -16.888 +/-  3.085
PHE 101 |   16.195 +/-  3.239 |   -4.219 +/-  1.112 |   -6.583 +/-  1.455 |   -4.628 +/-  1.018 |    0.351 +/-  0.057 |    1.116 +/-  3.239
SER 102 |   12.536 +/-  2.223 |    0.151 +/-  1.182 |  -13.508 +/-  1.810 |   -4.119 +/-  1.093 |    0.633 +/-  0.034 |   -4.307 +/-  2.372
VAL 103 |   14.833 +/-  2.841 |   -3.589 +/-  1.337 |  -26.943 +/-  1.068 |   -1.256 +/-  0.822 |    0.159 +/-  0.033 |  -16.796 +/-  2.899
ASP 104 |   15.415 +/-  2.900 |   -4.199 +/-  1.353 |  -87.862 +/-  7.113 |   11.002 +/-  5.477 |    0.209 +/-  0.030 |  -65.434 +/-  3.149
ILE 105 |   17.259 +/-  2.933 |   -6.075 +/-  1.522 |  -10.374 +/-  0.973 |   -0.101 +/-  0.331 |    0.017 +/-  0.015 |    0.726 +/-  2.863
LEU 106 |   16.076 +/-  2.511 |   -6.075 +/-  1.325 |  -30.008 +/-  1.191 |    0.541 +/-  0.453 |    0.006 +/-  0.008 |  -19.461 +/-  2.751
LEU 107 |   16.055 +/-  2.778 |   -7.256 +/-  1.289 |  -31.003 +/-  1.075 |    1.752 +/-  0.449 |    0.000 +/-  0.000 |  -20.451 +/-  2.951
VAL 108 |   15.668 +/-  2.740 |   -3.891 +/-  1.763 |  -22.070 +/-  1.017 |    2.039 +/-  0.351 |    0.003 +/-  0.004 |   -8.252 +/-  2.853
PRO 109 |   21.280 +/-  2.513 |   -6.959 +/-  0.882 |   -5.449 +/-  0.716 |   -0.906 +/-  0.439 |    0.006 +/-  0.006 |    7.972 +/-  2.669
ILE 110 |   17.498 +/-  2.618 |   -6.040 +/-  1.231 |  -10.575 +/-  1.041 |   -0.461 +/-  0.504 |    0.011 +/-  0.012 |    0.432 +/-  2.882
HIE 111 |   33.807 +/-  2.492 |   -9.468 +/-  0.952 |  -20.719 +/-  2.788 |   -1.629 +/-  2.282 |    0.159 +/-  0.065 |    2.149 +/-  2.866
LEU 112 |   16.566 +/-  2.638 |   -5.047 +/-  1.514 |  -33.354 +/-  1.540 |    0.843 +/-  0.661 |    0.091 +/-  0.065 |  -20.901 +/-  2.979
GLY 113 |    5.492 +/-  1.677 |   -2.743 +/-  0.642 |   -5.477 +/-  1.044 |   -4.774 +/-  0.873 |    0.221 +/-  0.066 |   -7.281 +/-  1.731
VAL 114 |   15.447 +/-  2.638 |   -1.610 +/-  1.527 |  -27.229 +/-  0.924 |    0.961 +/-  0.552 |    0.334 +/-  0.078 |  -12.097 +/-  2.532
HIE 115 |   33.486 +/-  2.486 |  -11.567 +/-  1.279 |  -24.931 +/-  1.883 |   -1.500 +/-  0.910 |    0.004 +/-  0.004 |   -4.508 +/-  2.717
TRP 116 |   21.764 +/-  3.322 |  -15.024 +/-  1.084 |   -5.075 +/-  1.921 |   -0.909 +/-  0.656 |    0.004 +/-  0.004 |    0.761 +/-  3.749
CYS 117 |   11.067 +/-  2.211 |   -6.214 +/-  1.050 |   -0.090 +/-  1.307 |   -1.478 +/-  0.816 |    0.003 +/-  0.004 |    3.288 +/-  2.445
LEU 118 |   17.808 +/-  2.919 |   -7.585 +/-  1.285 |  -33.345 +/-  0.829 |    2.697 +/-  0.437 |    0.001 +/-  0.002 |  -20.424 +/-  2.833
ALA 119 |    7.307 +/-  2.061 |   -4.683 +/-  0.984 |   -5.277 +/-  0.951 |   -0.233 +/-  0.381 |    0.001 +/-  0.002 |   -2.885 +/-  1.993
VAL 120 |   13.973 +/-  2.591 |   -4.872 +/-  1.166 |  -28.975 +/-  1.158 |    2.138 +/-  0.338 |    0.029 +/-  0.009 |  -17.707 +/-  2.561
VAL 121 |   14.236 +/-  2.516 |   -5.433 +/-  1.367 |  -30.337 +/-  0.936 |   -0.993 +/-  0.347 |    0.002 +/-  0.005 |  -22.525 +/-  2.673
ASP 122 |   16.225 +/-  2.086 |   -5.729 +/-  1.580 | -100.150 +/-  5.366 |   22.408 +/-  4.450 |    0.069 +/-  0.035 |  -67.177 +/-  3.216
PHE 123 |   16.336 +/-  3.298 |   -6.004 +/-  1.033 |   -0.615 +/-  1.469 |   -1.538 +/-  1.098 |    0.303 +/-  0.049 |    8.482 +/-  3.444
ARG 124 |   21.665 +/-  3.725 |   -3.636 +/-  1.222 | -147.567 +/-  6.142 |  -42.309 +/-  5.139 |    1.095 +/-  0.080 | -170.752 +/-  3.505
LYS 125 |   18.162 +/-  3.389 |   -1.659 +/-  1.376 |    4.579 +/-  7.573 |  -36.943 +/-  6.459 |    0.801 +/-  0.078 |  -15.060 +/-  3.899
LYS 126 |   18.901 +/-  3.256 |   -5.168 +/-  1.383 |   26.005 +/-  8.223 |  -60.455 +/-  7.262 |    0.623 +/-  0.086 |  -20.094 +/-  3.700
ASN 127 |   20.047 +/-  2.722 |   -6.040 +/-  0.965 |  -84.127 +/-  2.866 |   -9.445 +/-  1.589 |    0.277 +/-  0.041 |  -79.289 +/-  2.686
ILE 128 |   17.438 +/-  2.816 |   -5.977 +/-  1.475 |  -13.346 +/-  1.180 |    0.583 +/-  0.441 |    0.001 +/-  0.002 |   -1.301 +/-  2.820
THR 129 |   15.902 +/-  2.134 |   -5.694 +/-  1.146 |  -35.993 +/-  1.267 |   -3.424 +/-  0.664 |    0.122 +/-  0.027 |  -29.087 +/-  2.199
TYR 130 |   17.574 +/-  2.891 |   -9.795 +/-  1.177 |  -26.072 +/-  1.410 |   -4.604 +/-  0.843 |    0.033 +/-  0.022 |  -22.864 +/-  3.034
TYR 131 |   17.673 +/-  2.802 |   -7.762 +/-  1.311 |  -24.444 +/-  1.202 |   -7.832 +/-  0.772 |    0.155 +/-  0.029 |  -22.210 +/-  3.107
ASP 132 |   16.340 +/-  2.144 |   -5.364 +/-  1.472 | -136.893 +/-  7.854 |   58.564 +/-  6.435 |    0.003 +/-  0.003 |  -67.350 +/-  3.241
SER 133 |   12.824 +/-  2.170 |   -6.605 +/-  1.129 |  -15.570 +/-  1.395 |   -1.191 +/-  0.903 |    0.001 +/-  0.001 |  -10.541 +/-  2.447
MET 134 |   16.458 +/-  2.974 |   -7.616 +/-  1.255 |   -7.528 +/-  2.026 |   -2.226 +/-  1.151 |    0.141 +/-  0.074 |   -0.771 +/-  2.993
GLY 135 |    5.663 +/-  1.461 |   -2.333 +/-  0.791 |   -5.095 +/-  2.040 |   -3.624 +/-  1.042 |    0.139 +/-  0.037 |   -5.250 +/-  1.879
GLY 136 |    5.446 +/-  1.697 |   -2.519 +/-  0.667 |   -4.145 +/-  1.428 |   -3.251 +/-  1.192 |    0.113 +/-  0.040 |   -4.356 +/-  1.753
ILE 137 |   17.817 +/-  2.688 |   -0.024 +/-  1.209 |   -7.320 +/-  1.205 |   -3.721 +/-  0.968 |    0.881 +/-  0.072 |    7.633 +/-  2.876
ASN 138 |   22.979 +/-  2.664 |   -4.731 +/-  1.394 |  -88.531 +/-  3.114 |   -4.643 +/-  2.118 |    0.226 +/-  0.120 |  -74.700 +/-  3.015
ASN 139 |   23.186 +/-  3.411 |   -4.046 +/-  1.265 |  -87.915 +/-  2.267 |   -9.629 +/-  1.756 |    0.572 +/-  0.123 |  -77.832 +/-  3.048
GLU 140 |   17.482 +/-  2.397 |   -2.172 +/-  1.605 | -137.854 +/- 12.055 |   58.381 +/- 10.836 |    0.273 +/-  0.097 |  -63.891 +/-  2.853
ALA 141 |    7.349 +/-  2.007 |   -4.741 +/-  0.949 |   -5.783 +/-  1.289 |   -0.436 +/-  0.811 |    0.008 +/-  0.010 |   -3.601 +/-  2.312
CYS 142 |   11.025 +/-  2.311 |   -7.365 +/-  0.988 |    4.164 +/-  1.660 |   -1.669 +/-  1.094 |    0.004 +/-  0.009 |    6.158 +/-  2.240
ARG 143 |   23.143 +/-  4.208 |   -4.718 +/-  1.406 | -119.311 +/-  8.905 |  -79.502 +/-  7.879 |    0.831 +/-  0.110 | -179.557 +/-  3.985
ILE 144 |   18.301 +/-  2.736 |   -5.388 +/-  1.591 |  -16.579 +/-  1.123 |    0.699 +/-  0.589 |    0.087 +/-  0.045 |   -2.879 +/-  2.862
LEU 145 |   17.244 +/-  3.011 |   -6.120 +/-  1.305 |  -30.600 +/-  1.033 |    0.345 +/-  0.404 |    0.008 +/-  0.009 |  -19.123 +/-  2.915
LEU 146 |   17.303 +/-  3.046 |   -5.267 +/-  1.406 |  -33.093 +/-  1.163 |   -0.442 +/-  0.491 |    0.215 +/-  0.072 |  -21.283 +/-  3.368
GLN 147 |   23.999 +/-  3.208 |   -4.885 +/-  1.257 |  -76.404 +/-  3.472 |   -7.471 +/-  2.508 |    0.562 +/-  0.081 |  -64.199 +/-  2.910
TYR 148 |   18.420 +/-  2.626 |   -6.934 +/-  1.293 |  -31.226 +/-  1.473 |   -1.331 +/-  0.543 |    0.015 +/-  0.010 |  -21.056 +/-  2.605
LEU 149 |   16.640 +/-  2.352 |   -7.021 +/-  1.448 |  -28.432 +/-  1.190 |    0.497 +/-  0.526 |    0.001 +/-  0.003 |  -18.315 +/-  2.702
LYS 150 |   17.029 +/-  3.353 |   -6.171 +/-  1.251 |   47.205 +/- 17.457 |  -79.034 +/- 15.731 |    0.550 +/-  0.113 |  -20.421 +/-  3.632
GLN 151 |   23.781 +/-  2.690 |   -6.001 +/-  1.159 |  -77.989 +/-  3.241 |  -10.856 +/-  2.552 |    0.505 +/-  0.081 |  -70.560 +/-  2.565
GLU 152 |   18.868 +/-  2.625 |   -5.041 +/-  1.820 | -130.137 +/-  4.658 |   49.512 +/-  3.881 |    0.000 +/-  0.001 |  -66.797 +/-  2.834
SER 153 |   12.192 +/-  1.801 |   -5.209 +/-  1.172 |  -18.097 +/-  1.976 |    0.482 +/-  1.059 |    0.021 +/-  0.015 |  -10.610 +/-  2.030
ILE 154 |   17.379 +/-  3.372 |   -2.838 +/-  1.444 |  -13.967 +/-  1.990 |   -0.366 +/-  1.271 |    0.650 +/-  0.082 |    0.859 +/-  3.255
ASP 155 |   17.838 +/-  2.504 |   -3.867 +/-  1.296 | -116.995 +/- 11.393 |   42.127 +/-  9.797 |    0.284 +/-  0.080 |  -60.613 +/-  2.551
LYS 156 |   17.606 +/-  2.825 |   -3.598 +/-  1.648 |   29.928 +/-  7.040 |  -57.662 +/-  5.556 |    0.435 +/-  0.059 |  -13.291 +/-  4.150
LYS 157 |   18.792 +/-  3.231 |   -3.393 +/-  1.388 |   43.588 +/-  8.657 |  -70.599 +/-  7.913 |    0.719 +/-  0.101 |  -10.893 +/-  3.707
ARG 158 |   23.530 +/-  3.512 |   -1.043 +/-  1.418 | -111.994 +/-  5.845 |  -79.911 +/-  5.273 |    1.506 +/-  0.127 | -167.912 +/-  3.277
LYS 159 |   18.024 +/-  3.255 |   -2.544 +/-  1.505 |   41.398 +/- 12.639 |  -78.657 +/- 11.584 |    1.043 +/-  0.119 |  -20.736 +/-  3.681
GLU 160 |   18.307 +/-  2.681 |   -1.381 +/-  1.519 |  -86.870 +/- 18.734 |    8.861 +/- 17.942 |    0.855 +/-  0.140 |  -60.228 +/-  3.025
PHE 161 |   16.145 +/-  2.981 |   -5.621 +/-  1.028 |   -4.035 +/-  2.487 |   -5.532 +/-  1.755 |    0.142 +/-  0.046 |    1.098 +/-  3.279
ASP 162 |   16.136 +/-  2.435 |   -1.898 +/-  1.127 |  -84.470 +/-  9.572 |    9.347 +/-  9.279 |    0.625 +/-  0.109 |  -60.259 +/-  2.603
THR 163 |   16.392 +/-  2.584 |   -1.253 +/-  1.390 |  -32.860 +/-  2.027 |   -6.995 +/-  1.816 |    0.544 +/-  0.135 |  -24.172 +/-  2.702
ASN 164 |   20.611 +/-  2.675 |   -0.401 +/-  1.098 |  -91.724 +/-  3.904 |   -6.519 +/-  2.451 |    0.852 +/-  0.054 |  -77.181 +/-  3.033
GLY 165 |    5.787 +/-  1.814 |   -1.800 +/-  0.495 |   -5.309 +/-  1.134 |   -5.552 +/-  1.021 |    0.447 +/-  0.058 |   -6.427 +/-  1.781
TRP 166 |   22.738 +/-  3.859 |  -10.068 +/-  1.154 |    0.588 +/-  1.345 |   -5.492 +/-  1.206 |    0.245 +/-  0.050 |    8.011 +/-  4.025
GLN 167 |   23.744 +/-  3.130 |   -3.691 +/-  1.128 |  -70.685 +/-  3.581 |  -10.194 +/-  2.350 |    0.753 +/-  0.078 |  -60.073 +/-  2.811
LEU 168 |   16.510 +/-  2.628 |   -3.590 +/-  1.537 |  -26.055 +/-  1.476 |   -3.296 +/-  1.057 |    0.451 +/-  0.091 |  -15.981 +/-  3.127
PHE 169 |   15.975 +/-  3.113 |   -3.461 +/-  1.253 |   -7.039 +/-  1.402 |   -3.059 +/-  0.748 |    0.629 +/-  0.075 |    3.044 +/-  3.415
SER 170 |   11.822 +/-  2.038 |   -3.824 +/-  0.976 |   -6.168 +/-  2.169 |   -5.753 +/-  1.312 |    0.226 +/-  0.046 |   -3.697 +/-  2.469
LYS 171 |   18.087 +/-  3.359 |   -3.708 +/-  1.376 |   76.108 +/-  6.207 |  -95.843 +/-  6.495 |    0.713 +/-  0.122 |   -4.643 +/-  4.113
LYS 172 |   17.757 +/-  3.435 |   -6.103 +/-  1.495 |   40.803 +/-  5.307 |  -65.136 +/-  4.977 |    0.099 +/-  0.041 |  -12.579 +/-  3.903
SER 173 |   10.879 +/-  2.081 |   -1.411 +/-  1.168 |  -21.473 +/-  2.061 |   -1.056 +/-  1.437 |    0.433 +/-  0.033 |  -12.628 +/-  2.188
GLN 174 |   24.864 +/-  2.807 |   -0.752 +/-  1.121 |  -72.317 +/-  4.511 |  -13.254 +/-  4.078 |    1.273 +/-  0.110 |  -60.186 +/-  2.659
GLU 175 |   18.451 +/-  2.589 |    0.618 +/-  1.726 |  -81.494 +/-  5.569 |    7.012 +/-  5.350 |    0.949 +/-  0.084 |  -54.464 +/-  2.872
ILE 176 |   18.896 +/-  2.958 |   -3.314 +/-  1.455 |   -0.937 +/-  2.483 |   -1.903 +/-  1.646 |    0.143 +/-  0.038 |   12.885 +/-  3.128
PRO 177 |   20.664 +/-  2.144 |   -4.933 +/-  1.051 |  -11.187 +/-  1.174 |    0.263 +/-  0.580 |    0.160 +/-  0.049 |    4.968 +/-  2.361
GLN 178 |   23.768 +/-  2.942 |   -4.206 +/-  1.456 |  -80.069 +/-  2.990 |   -3.421 +/-  1.769 |    0.607 +/-  0.075 |  -63.321 +/-  2.756
GLN 179 |   24.004 +/-  3.171 |   -8.827 +/-  1.336 |  -77.885 +/-  2.456 |   -0.382 +/-  1.879 |    0.034 +/-  0.027 |  -63.056 +/-  2.837
MET 180 |   16.489 +/-  3.154 |   -3.100 +/-  1.286 |   -9.715 +/-  3.283 |   -0.499 +/-  2.857 |    0.826 +/-  0.177 |    4.001 +/-  3.353
ASN 181 |   21.209 +/-  2.902 |   -2.226 +/-  1.338 |  -88.682 +/-  4.271 |   -8.618 +/-  3.065 |    0.622 +/-  0.096 |  -77.695 +/-  2.903
GLY 182 |    6.283 +/-  1.801 |   -2.402 +/-  0.786 |   -2.880 +/-  1.455 |   -5.934 +/-  1.013 |    0.218 +/-  0.040 |   -4.715 +/-  1.962
SER 183 |   15.159 +/-  2.381 |   -4.830 +/-  1.403 |  -12.077 +/-  2.791 |   -5.723 +/-  2.724 |    0.106 +/-  0.049 |   -7.366 +/-  2.838
ASP 184 |   15.353 +/-  2.860 |   -4.165 +/-  1.467 | -110.503 +/-  4.857 |   33.066 +/-  4.270 |    0.059 +/-  0.033 |  -66.190 +/-  3.153
ALA 185 |    7.766 +/-  2.188 |   -5.972 +/-  0.792 |   -6.229 +/-  1.451 |    1.659 +/-  0.660 |    0.000 +/-  0.000 |   -2.775 +/-  2.172
GLY 186 |    5.200 +/-  1.515 |   -4.454 +/-  0.660 |   -9.521 +/-  1.057 |    0.241 +/-  0.517 |    0.000 +/-  0.001 |   -8.534 +/-  1.800
MET 187 |   15.987 +/-  2.599 |   -9.521 +/-  1.100 |   -9.224 +/-  1.132 |   -0.661 +/-  0.736 |    0.016 +/-  0.011 |   -3.403 +/-  2.836
PHE 188 |   17.570 +/-  3.317 |   -9.648 +/-  1.196 |  -10.738 +/-  1.085 |   -1.467 +/-  0.526 |    0.001 +/-  0.002 |   -4.283 +/-  3.407
ALA 189 |    7.251 +/-  1.943 |   -6.186 +/-  0.738 |   -6.877 +/-  0.907 |    0.754 +/-  0.416 |    0.009 +/-  0.011 |   -5.049 +/-  2.162
CYS 190 |   10.893 +/-  1.808 |   -7.173 +/-  0.966 |    1.864 +/-  1.064 |   -0.893 +/-  0.675 |    0.012 +/-  0.009 |    4.704 +/-  2.070
LYS 191 |   18.703 +/-  2.997 |   -6.796 +/-  1.844 |   34.371 +/- 10.192 |  -62.255 +/-  7.921 |    0.181 +/-  0.075 |  -15.795 +/-  4.266
TYR 192 |   18.271 +/-  3.129 |   -8.440 +/-  1.463 |  -36.663 +/-  1.371 |   -1.974 +/-  0.797 |    0.001 +/-  0.002 |  -28.805 +/-  3.518
ALA 193 |    7.276 +/-  1.787 |   -5.044 +/-  1.054 |  -10.046 +/-  1.164 |    0.515 +/-  0.440 |    0.000 +/-  0.000 |   -7.299 +/-  2.052
ASP 194 |   16.493 +/-  2.311 |   -4.626 +/-  1.605 | -132.078 +/-  9.664 |   42.925 +/-  6.382 |    0.046 +/-  0.031 |  -77.240 +/-  4.501
CYS 195 |   10.194 +/-  2.096 |   -7.602 +/-  1.104 |   -3.305 +/-  1.189 |   -1.731 +/-  0.584 |    0.030 +/-  0.036 |   -2.415 +/-  2.447
ILE 196 |   17.995 +/-  2.812 |   -4.602 +/-  1.394 |   -8.338 +/-  1.091 |   -2.120 +/-  0.659 |    0.132 +/-  0.026 |    3.066 +/-  3.128
THR 197 |   17.011 +/-  2.454 |   -5.280 +/-  1.157 |  -31.847 +/-  1.413 |   -3.146 +/-  1.087 |    0.011 +/-  0.011 |  -23.251 +/-  2.402
LYS 198 |   18.850 +/-  2.990 |   -4.558 +/-  1.420 |   32.583 +/-  8.762 |  -59.700 +/-  8.017 |    0.315 +/-  0.091 |  -12.510 +/-  3.916
ASP 199 |   17.470 +/-  2.692 |   -1.216 +/-  1.164 |  -73.161 +/-  5.292 |   -3.733 +/-  4.810 |    0.543 +/-  0.062 |  -60.097 +/-  2.523
ARG 200 |   24.212 +/-  3.663 |   -2.739 +/-  1.631 | -119.933 +/-  7.766 |  -63.738 +/-  5.523 |    0.723 +/-  0.129 | -161.475 +/-  3.836
PRO 201 |   21.189 +/-  2.492 |   -1.433 +/-  0.856 |   -8.640 +/-  1.474 |   -1.539 +/-  1.223 |    0.871 +/-  0.077 |   10.448 +/-  2.670
ILE 202 |   17.882 +/-  2.839 |   -3.906 +/-  1.393 |   -4.768 +/-  1.401 |   -4.109 +/-  1.274 |    0.122 +/-  0.050 |    5.221 +/-  2.937
ASN 203 |   22.545 +/-  3.027 |   -1.770 +/-  1.276 |  -84.064 +/-  3.369 |  -11.446 +/-  2.056 |    0.939 +/-  0.075 |  -73.795 +/-  2.809
PHE 204 |   17.573 +/-  3.215 |   -5.327 +/-  1.182 |   -4.866 +/-  1.233 |   -3.892 +/-  1.004 |    0.133 +/-  0.056 |    3.622 +/-  3.270
THR 205 |   15.690 +/-  2.564 |   -2.168 +/-  1.404 |  -33.227 +/-  1.725 |   -4.674 +/-  1.212 |    0.450 +/-  0.066 |  -23.928 +/-  3.115
GLN 206 |   24.141 +/-  2.853 |   -4.579 +/-  1.383 |  -85.898 +/-  2.024 |    0.054 +/-  0.732 |    0.124 +/-  0.041 |  -66.157 +/-  2.708
GLN 207 |   24.183 +/-  3.165 |   -1.299 +/-  1.236 |  -68.364 +/-  3.273 |  -13.231 +/-  2.815 |    1.103 +/-  0.093 |  -57.608 +/-  3.031
HIE 208 |   33.950 +/-  2.521 |   -6.064 +/-  1.368 |  -19.260 +/-  2.244 |   -5.051 +/-  1.756 |    0.647 +/-  0.094 |    4.223 +/-  2.867
MET 209 |   19.670 +/-  2.980 |   -8.203 +/-  1.433 |   -2.799 +/-  1.092 |   -0.607 +/-  0.695 |    0.005 +/-  0.006 |    8.065 +/-  2.886
PRO 210 |   20.896 +/-  2.203 |   -4.307 +/-  0.800 |   -8.274 +/-  0.807 |   -2.842 +/-  0.628 |    0.397 +/-  0.088 |    5.871 +/-  2.256
TYR 211 |   17.783 +/-  3.284 |   -2.641 +/-  1.371 |  -34.300 +/-  1.560 |   -1.884 +/-  0.755 |    0.617 +/-  0.081 |  -20.425 +/-  3.311
PHE 212 |   16.735 +/-  2.735 |   -6.357 +/-  1.417 |   -1.446 +/-  1.204 |   -2.560 +/-  0.626 |    0.199 +/-  0.047 |    6.571 +/-  2.912
ARG 213 |   23.635 +/-  4.040 |  -10.044 +/-  1.527 | -155.146 +/-  4.823 |  -33.823 +/-  3.860 |    0.034 +/-  0.019 | -175.343 +/-  3.426
LYS 214 |   16.997 +/-  2.996 |   -5.810 +/-  1.254 |   22.933 +/-  8.380 |  -51.312 +/-  7.272 |    0.528 +/-  0.071 |  -16.665 +/-  3.900
ARG 215 |   23.635 +/-  4.215 |   -6.904 +/-  1.661 | -185.174 +/-  7.675 |  -25.075 +/-  4.580 |    0.108 +/-  0.063 | -193.409 +/-  3.732
MET 216 |   16.217 +/-  3.114 |  -10.106 +/-  1.122 |  -12.136 +/-  1.180 |   -0.410 +/-  0.798 |    0.030 +/-  0.017 |   -6.405 +/-  2.907
VAL 217 |   14.547 +/-  2.716 |   -4.974 +/-  1.405 |  -27.754 +/-  1.059 |   -0.536 +/-  0.486 |    0.035 +/-  0.015 |  -18.682 +/-  3.042
TRP 218 |   21.077 +/-  3.161 |   -9.662 +/-  1.277 |   -1.153 +/-  1.592 |   -6.563 +/-  0.915 |    0.413 +/-  0.085 |    4.113 +/-  3.421
GLU 219 |   19.007 +/-  3.026 |   -8.249 +/-  1.609 |  -84.976 +/-  5.438 |   15.414 +/-  4.237 |    0.037 +/-  0.017 |  -58.767 +/-  3.328
ILE 220 |   17.740 +/-  3.248 |   -6.535 +/-  1.437 |  -13.599 +/-  1.026 |    1.940 +/-  0.558 |    0.000 +/-  0.000 |   -0.454 +/-  3.070
LEU 221 |   16.464 +/-  2.790 |   -4.547 +/-  1.269 |  -33.828 +/-  1.884 |    0.154 +/-  1.231 |    0.200 +/-  0.060 |  -21.558 +/-  2.827
HIE 222 |   34.811 +/-  2.520 |   -5.768 +/-  0.956 |   -9.529 +/-  3.665 |  -10.311 +/-  3.094 |    0.711 +/-  0.061 |    9.914 +/-  2.731
ARG 223 |   24.892 +/-  3.998 |   -3.094 +/-  1.620 | -175.980 +/- 12.480 |  -18.025 +/- 10.639 |    0.801 +/-  0.100 | -171.407 +/-  4.304
LYS 224 |   17.293 +/-  3.208 |   -3.496 +/-  1.123 |   39.480 +/-  5.281 |  -68.709 +/-  5.589 |    1.005 +/-  0.098 |  -14.427 +/-  3.453
LEU 225 |   16.340 +/-  2.922 |   -5.188 +/-  1.444 |  -23.155 +/-  2.042 |   -1.519 +/-  1.270 |    0.109 +/-  0.041 |  -13.412 +/-  3.336
LEU 226 |   21.168 +/-  3.225 |   -3.991 +/-  1.656 | -127.126 +/-  7.522 |   21.199 +/-  5.701 |    0.279 +/-  0.076 |  -88.470 +/-  3.921
ILE 227 |   19.382 +/-  3.102 |   -4.448 +/-  1.888 |    9.081 +/- 15.964 |  -70.114 +/- 13.498 |    0.285 +/-  0.090 |  -45.814 +/-  4.283
LYS 228 |   18.054 +/-  3.227 |   -4.436 +/-  1.703 |   55.699 +/- 14.093 |  -82.778 +/- 12.820 |    0.672 +/-  0.172 |  -12.789 +/-  3.717
LEU 229 |   15.597 +/-  2.625 |   -5.952 +/-  1.585 |  -30.722 +/-  1.278 |    1.602 +/-  0.567 |    0.004 +/-  0.006 |  -19.471 +/-  3.144
LYS 230 |   16.688 +/-  2.705 |   -6.153 +/-  1.412 |   41.809 +/- 11.992 |  -71.255 +/- 11.029 |    0.548 +/-  0.092 |  -18.364 +/-  3.107
VAL 231 |   14.603 +/-  2.965 |   -5.356 +/-  1.392 |  -31.713 +/-  1.177 |   -0.241 +/-  0.610 |    0.001 +/-  0.003 |  -22.706 +/-  3.172
ILE 232 |   19.652 +/-  2.996 |   -4.295 +/-  1.581 |  -13.670 +/-  1.348 |    0.060 +/-  0.639 |    0.400 +/-  0.066 |    2.146 +/-  3.040
GLY 233 |    5.510 +/-  1.677 |   -2.997 +/-  0.686 |   -5.449 +/-  1.465 |   -3.822 +/-  1.152 |    0.070 +/-  0.026 |   -6.688 +/-  1.728
GLN 234 |   24.529 +/-  3.058 |   -3.135 +/-  1.286 |  -72.930 +/-  3.994 |  -10.180 +/-  3.428 |    0.628 +/-  0.173 |  -61.087 +/-  3.095
ASP 235 |   15.720 +/-  2.651 |    0.141 +/-  1.244 |  -53.765 +/- 10.471 |  -20.876 +/- 11.051 |    0.915 +/-  0.134 |  -57.866 +/-  2.442
SER 236 |   11.468 +/-  2.159 |   -1.702 +/-  1.161 |  -10.070 +/-  3.993 |   -7.210 +/-  2.827 |    0.301 +/-  0.104 |   -7.212 +/-  2.537
SER 237 |   11.724 +/-  2.476 |   -1.234 +/-  0.930 |   -9.859 +/-  2.839 |   -9.794 +/-  1.990 |    0.658 +/-  0.089 |   -8.505 +/-  2.588
GLU 238 |   18.648 +/-  2.774 |   -2.431 +/-  1.571 |  -74.686 +/- 13.363 |    4.937 +/- 13.178 |    0.577 +/-  0.079 |  -52.955 +/-  2.714
ILE 239 |   18.677 +/-  2.992 |   -3.199 +/-  1.456 |   -8.321 +/-  1.196 |   -2.198 +/-  0.660 |    0.323 +/-  0.095 |    5.281 +/-  3.166
HIE 240 |   34.104 +/-  2.286 |   -5.591 +/-  1.326 |  -19.232 +/-  4.319 |   -5.289 +/-  2.880 |    0.710 +/-  0.160 |    4.702 +/-  2.671
PHE 241 |   16.709 +/-  2.968 |   -4.498 +/-  1.309 |   -0.538 +/-  1.486 |   -3.597 +/-  0.949 |    0.304 +/-  0.079 |    8.380 +/-  3.222
LYS 242 |   17.156 +/-  2.919 |   -1.642 +/-  1.370 |   90.423 +/-  7.431 | -118.289 +/-  7.468 |    1.339 +/-  0.096 |  -11.013 +/-  3.608
VAL 243 |   14.962 +/-  2.901 |   -2.978 +/-  1.247 |  -26.188 +/-  2.865 |   -0.879 +/-  1.350 |    0.170 +/-  0.078 |  -14.914 +/-  3.272
LYS 244 |   18.330 +/-  2.932 |   -1.460 +/-  1.356 |   93.430 +/-  6.845 | -124.700 +/-  6.053 |    1.290 +/-  0.100 |  -13.109 +/-  3.470
MET 245 |   17.925 +/-  3.096 |   -4.982 +/-  1.305 |  -11.178 +/-  2.352 |   -3.641 +/-  2.149 |    0.708 +/-  0.102 |   -1.168 +/-  3.301
THR 246 |   16.598 +/-  2.850 |   -1.005 +/-  1.189 |  -31.943 +/-  2.544 |   -9.315 +/-  2.016 |    0.630 +/-  0.083 |  -25.036 +/-  3.079
THR 247 |   16.060 +/-  2.526 |   -2.851 +/-  1.169 |  -30.806 +/-  2.785 |   -5.332 +/-  2.817 |    0.386 +/-  0.088 |  -22.544 +/-  2.606
HIE 248 |   34.344 +/-  2.709 |   -5.514 +/-  1.072 |  -15.805 +/-  2.322 |   -4.220 +/-  1.889 |    0.778 +/-  0.075 |    9.583 +/-  2.942
LEU 249 |   17.772 +/-  2.828 |   -6.244 +/-  1.382 |  -28.050 +/-  1.285 |    1.237 +/-  0.671 |    0.003 +/-  0.004 |  -15.282 +/-  2.883
LYS 250 |   17.969 +/-  3.126 |   -3.296 +/-  1.316 |   52.442 +/- 13.169 |  -79.116 +/- 11.737 |    0.845 +/-  0.105 |  -11.156 +/-  3.618
LYS 251 |   18.315 +/-  3.323 |   -1.734 +/-  1.263 |   70.792 +/- 18.294 | -105.537 +/- 16.408 |    1.202 +/-  0.135 |  -16.962 +/-  4.196
LEU 252 |   18.791 +/-  2.977 |   -6.334 +/-  1.413 |  -26.778 +/-  1.077 |   -1.566 +/-  0.793 |    0.045 +/-  0.026 |  -15.842 +/-  3.058
LYS 253 |   16.758 +/-  2.850 |   -7.403 +/-  1.532 |   31.450 +/-  5.876 |  -64.660 +/-  5.254 |    0.142 +/-  0.037 |  -23.713 +/-  3.367
GLU 254 |   17.419 +/-  2.846 |   -4.037 +/-  1.401 |  -94.914 +/- 13.131 |   15.097 +/- 11.918 |    0.495 +/-  0.096 |  -65.939 +/-  2.788
SER 255 |   11.391 +/-  2.247 |   -3.414 +/-  1.075 |  -10.763 +/-  3.199 |   -7.005 +/-  3.087 |    0.276 +/-  0.073 |   -9.514 +/-  2.728
TYR 256 |   17.331 +/-  3.237 |   -7.977 +/-  1.193 |  -26.020 +/-  2.370 |   -6.443 +/-  1.759 |    0.029 +/-  0.020 |  -23.079 +/-  3.471
CYS 257 |   10.023 +/-  1.966 |   -6.402 +/-  1.022 |   -4.095 +/-  1.563 |   -2.989 +/-  1.042 |    0.050 +/-  0.025 |   -3.413 +/-  2.105
GLN 258 |   23.767 +/-  3.759 |   -2.318 +/-  1.001 |  -64.686 +/-  4.720 |  -13.148 +/-  3.047 |    1.053 +/-  0.093 |  -55.332 +/-  3.718
ARG 259 |   22.239 +/-  3.412 |   -3.511 +/-  1.270 | -116.203 +/-  8.094 |  -79.135 +/-  8.039 |    1.249 +/-  0.166 | -175.362 +/-  3.123
GLN 260 |   24.064 +/-  2.678 |   -3.933 +/-  1.393 |  -79.967 +/-  3.674 |   -7.599 +/-  2.554 |    0.383 +/-  0.093 |  -67.052 +/-  3.470
GLY 261 |    5.463 +/-  1.718 |   -1.042 +/-  0.623 |   -5.974 +/-  1.350 |   -4.744 +/-  0.662 |    0.485 +/-  0.027 |   -5.813 +/-  1.543
VAL 262 |   15.614 +/-  2.366 |   -1.577 +/-  1.357 |  -17.674 +/-  1.271 |    0.019 +/-  0.816 |    0.276 +/-  0.073 |   -3.343 +/-  2.733
PRO 263 |   21.030 +/-  2.500 |   -3.133 +/-  0.964 |   -7.156 +/-  1.242 |   -2.520 +/-  0.760 |    0.646 +/-  0.051 |    8.867 +/-  2.532
MET 264 |   15.852 +/-  3.064 |   -5.729 +/-  1.264 |   -5.609 +/-  1.636 |   -2.298 +/-  1.197 |    0.500 +/-  0.146 |    2.716 +/-  3.308
ASN 265 |   23.762 +/-  3.061 |   -3.250 +/-  1.334 |  -97.118 +/-  4.983 |   -4.273 +/-  3.075 |    0.181 +/-  0.041 |  -80.697 +/-  2.923
SER 266 |   12.716 +/-  2.703 |   -2.907 +/-  1.429 |  -16.289 +/-  2.691 |   -0.703 +/-  1.701 |    0.139 +/-  0.036 |   -7.044 +/-  3.056
LEU 267 |   17.263 +/-  2.950 |   -6.912 +/-  1.514 |  -21.864 +/-  1.407 |    0.925 +/-  1.439 |    0.038 +/-  0.015 |  -10.549 +/-  3.088
ARG 268 |   23.555 +/-  4.091 |   -9.561 +/-  1.667 | -167.543 +/-  7.195 |  -22.361 +/-  6.115 |    0.058 +/-  0.021 | -175.851 +/-  3.890
PHE 269 |   15.531 +/-  2.642 |   -8.597 +/-  1.108 |  -12.724 +/-  0.943 |   -0.828 +/-  0.654 |    0.015 +/-  0.012 |   -6.603 +/-  2.923
LEU 270 |   18.429 +/-  2.631 |   -7.086 +/-  1.374 |  -29.951 +/-  1.013 |    0.021 +/-  0.452 |    0.020 +/-  0.024 |  -18.567 +/-  2.897
PHE 271 |   15.549 +/-  2.759 |   -6.532 +/-  1.181 |  -10.659 +/-  1.106 |   -0.552 +/-  0.712 |    0.086 +/-  0.047 |   -2.107 +/-  2.856
GLU 272 |   18.827 +/-  2.890 |   -3.638 +/-  1.415 | -112.998 +/-  8.109 |   40.925 +/-  6.855 |    0.215 +/-  0.041 |  -56.669 +/-  3.261
GLY 273 |    5.923 +/-  1.932 |   -3.466 +/-  0.553 |   -7.045 +/-  0.853 |   -2.133 +/-  0.633 |    0.056 +/-  0.029 |   -6.664 +/-  1.924
GLN 274 |   23.586 +/-  2.814 |   -5.278 +/-  1.002 |  -67.932 +/-  2.217 |   -4.524 +/-  1.669 |    0.357 +/-  0.087 |  -53.791 +/-  2.661
ARG 275 |   22.054 +/-  3.739 |   -6.098 +/-  1.778 | -137.128 +/-  5.628 |  -52.723 +/-  4.621 |    0.225 +/-  0.043 | -173.669 +/-  3.615
ILE 276 |   17.262 +/-  3.224 |   -4.373 +/-  1.647 |  -21.745 +/-  1.231 |    1.621 +/-  0.781 |    0.018 +/-  0.009 |   -7.216 +/-  3.137
ALA 277 |    7.325 +/-  1.946 |   -3.588 +/-  0.930 |   -5.117 +/-  1.390 |   -0.264 +/-  0.878 |    0.160 +/-  0.053 |   -1.484 +/-  2.127
ASP 278 |   13.100 +/-  2.088 |   -2.832 +/-  1.266 | -114.782 +/- 10.853 |   39.937 +/-  9.577 |    0.364 +/-  0.079 |  -64.213 +/-  2.674
ASN 279 |   22.559 +/-  2.900 |   -2.138 +/-  1.049 |  -83.336 +/-  3.992 |  -10.639 +/-  2.966 |    0.763 +/-  0.082 |  -72.792 +/-  2.582
HIE 280 |   33.858 +/-  2.549 |   -8.224 +/-  1.338 |  -19.806 +/-  2.011 |   -4.049 +/-  1.136 |    0.166 +/-  0.058 |    1.945 +/-  2.821
THR 281 |   17.957 +/-  2.513 |   -4.496 +/-  1.451 |  -25.017 +/-  2.264 |   -5.961 +/-  2.319 |    0.114 +/-  0.031 |  -17.404 +/-  2.506
PRO 282 |   20.641 +/-  2.445 |   -8.313 +/-  0.871 |    0.707 +/-  1.100 |   -4.969 +/-  0.848 |    0.004 +/-  0.006 |    8.069 +/-  2.649
LYS 283 |   18.372 +/-  3.303 |   -3.554 +/-  0.986 |   63.926 +/-  8.591 |  -99.759 +/-  8.299 |    1.028 +/-  0.097 |  -19.987 +/-  3.853
GLU 284 |   16.462 +/-  2.719 |   -3.340 +/-  1.018 |  -82.801 +/-  8.170 |    5.626 +/-  8.356 |    0.842 +/-  0.074 |  -63.210 +/-  2.737
LEU 285 |   16.187 +/-  2.829 |   -4.756 +/-  1.391 |  -28.073 +/-  1.583 |   -2.998 +/-  1.359 |    0.205 +/-  0.068 |  -19.434 +/-  2.927
GLY 286 |    5.590 +/-  1.693 |   -1.308 +/-  0.622 |   -7.676 +/-  1.378 |   -5.614 +/-  1.127 |    0.426 +/-  0.051 |   -8.583 +/-  1.666
MET 287 |   16.488 +/-  2.910 |   -7.318 +/-  1.108 |  -10.173 +/-  2.394 |   -2.323 +/-  1.768 |    0.097 +/-  0.042 |   -3.229 +/-  3.335
GLU 288 |   18.008 +/-  3.088 |   -1.932 +/-  1.355 |  -58.082 +/-  7.742 |  -15.152 +/-  7.519 |    0.951 +/-  0.147 |  -56.207 +/-  3.026
GLU 289 |   17.882 +/-  2.744 |   -1.538 +/-  1.445 |  -94.331 +/- 18.874 |   16.800 +/- 17.101 |    0.836 +/-  0.105 |  -60.351 +/-  3.330
GLU 290 |   18.501 +/-  2.568 |   -2.055 +/-  1.399 |  -74.713 +/- 11.716 |    1.783 +/- 11.146 |    0.803 +/-  0.100 |  -55.681 +/-  2.717
ASP 291 |   19.416 +/-  2.759 |   -1.944 +/-  1.755 | -106.776 +/-  6.316 |   28.816 +/-  5.475 |    0.096 +/-  0.059 |  -60.391 +/-  3.267
VAL 292 |   15.053 +/-  2.614 |   -2.166 +/-  1.386 |  -25.591 +/-  1.067 |   -0.889 +/-  0.604 |    0.387 +/-  0.050 |  -13.207 +/-  2.890
ILE 293 |   17.644 +/-  3.297 |   -5.756 +/-  1.608 |  -14.838 +/-  0.906 |   -1.035 +/-  0.370 |    0.002 +/-  0.003 |   -3.984 +/-  3.555
GLU 294 |   17.861 +/-  2.444 |   -3.163 +/-  1.670 | -115.659 +/-  5.941 |   42.388 +/-  5.175 |    0.250 +/-  0.045 |  -58.323 +/-  2.876
VAL 295 |   14.334 +/-  2.725 |   -5.771 +/-  1.186 |  -26.990 +/-  1.688 |   -0.378 +/-  0.792 |    0.019 +/-  0.011 |  -18.785 +/-  2.881
TYR 296 |   16.582 +/-  3.095 |   -5.126 +/-  1.664 |  -33.726 +/-  2.168 |   -1.690 +/-  1.203 |    0.093 +/-  0.058 |  -23.866 +/-  3.741
GLN 297 |   24.183 +/-  3.169 |   -3.980 +/-  1.238 |  -74.559 +/-  4.603 |   -7.327 +/-  3.100 |    0.558 +/-  0.155 |  -61.125 +/-  3.189
GLU 298 |   18.627 +/-  3.113 |   -3.703 +/-  1.739 |  -84.650 +/- 11.202 |    5.806 +/-  7.976 |    0.275 +/-  0.047 |  -63.646 +/-  4.624
GLN 299 |   24.145 +/-  2.823 |   -5.057 +/-  1.528 |  -73.473 +/-  3.492 |   -7.148 +/-  2.283 |    0.382 +/-  0.119 |  -61.151 +/-  3.013
THR 300 |   17.044 +/-  2.413 |   -3.730 +/-  1.077 |  -32.809 +/-  1.677 |   -3.297 +/-  1.183 |    0.389 +/-  0.041 |  -22.402 +/-  2.547
GLY 301 |    5.473 +/-  1.438 |   -4.753 +/-  0.879 |   -1.309 +/-  1.054 |   -1.269 +/-  0.422 |    0.000 +/-  0.000 |   -1.858 +/-  1.752
GLY 302 |    6.229 +/-  1.700 |   -4.636 +/-  0.856 |  -45.290 +/-  2.453 |   11.573 +/-  1.149 |    0.000 +/-  0.000 |  -32.124 +/-  2.648
GLY 303 |    5.459 +/-  1.868 |   -0.295 +/-  0.899 |   -1.162 +/-  8.523 | -103.654 +/-  9.337 |    0.837 +/-  0.131 |  -98.815 +/-  3.088
THR 304 |   16.871 +/-  2.639 |   -1.307 +/-  1.667 |  -19.657 +/-  2.187 |   -7.764 +/-  1.879 |    0.427 +/-  0.210 |  -11.429 +/-  2.866
PRO 305 |   21.476 +/-  2.428 |   -0.894 +/-  0.857 |   -5.377 +/-  1.445 |   -3.807 +/-  1.433 |    0.871 +/-  0.059 |   12.269 +/-  2.545
THR 306 |   15.363 +/-  2.410 |   -1.279 +/-  1.143 |  -19.758 +/-  2.644 |  -10.292 +/-  2.367 |    0.566 +/-  0.105 |  -15.400 +/-  2.653
LYS 307 |   17.927 +/-  2.557 |   -5.996 +/-  1.248 |    9.378 +/-  2.756 |  -23.329 +/-  2.058 |    0.341 +/-  0.084 |   -1.679 +/-  2.750
ARG 308 |   23.670 +/-  3.895 |   -4.703 +/-  1.703 | -112.396 +/- 16.977 |  -78.935 +/- 14.340 |    0.517 +/-  0.156 | -171.846 +/-  4.650
ARG 309 |   22.506 +/-  3.268 |   -3.980 +/-  1.264 | -107.449 +/-  5.186 |  -87.232 +/-  4.281 |    1.058 +/-  0.226 | -175.097 +/-  3.222
ALA 310 |    7.969 +/-  2.051 |   -0.554 +/-  0.738 |   -5.035 +/-  2.760 |   -4.202 +/-  2.270 |    0.747 +/-  0.090 |   -1.074 +/-  2.329
ILE 311 |   19.994 +/-  2.909 |   -0.641 +/-  1.853 |   -0.241 +/-  2.564 |   -5.183 +/-  2.395 |    0.564 +/-  0.306 |   14.493 +/-  3.203
GLY 312 |    6.417 +/-  2.161 |   -0.380 +/-  1.057 | -101.662 +/- 17.355 |   15.352 +/- 16.578 |    0.710 +/-  0.161 |  -79.563 +/-  2.222

Sidechain Energy Decomposition:
Residue |       Internal      |    van der Waals    |    Electrostatic    |   Polar Solvation   |   Non-Polar Solv.   |       TOTAL
-------------------------------------------------------------------------------------------------------------------------------------------
GLU   1 |   15.403 +/-  2.402 |    0.817 +/-  1.646 | -129.213 +/- 11.977 |   42.069 +/-  7.484 |    0.411 +/-  0.175 |  -70.512 +/-  5.687
PHE   2 |   12.403 +/-  2.522 |   -0.293 +/-  0.942 |    2.106 +/-  0.435 |   -2.158 +/-  0.335 |    0.886 +/-  0.116 |   12.944 +/-  2.780
PRO   3 |   15.681 +/-  1.941 |   -0.686 +/-  0.592 |    4.387 +/-  0.571 |   -4.902 +/-  0.542 |    0.729 +/-  0.036 |   15.210 +/-  1.885
GLU   4 |   13.962 +/-  2.576 |   -2.418 +/-  1.366 |  -63.911 +/-  3.976 |    2.966 +/-  3.726 |    0.084 +/-  0.038 |  -49.317 +/-  2.622
ILE   5 |   13.541 +/-  2.554 |   -0.198 +/-  0.867 |   -1.902 +/-  0.301 |   -0.346 +/-  0.188 |    0.782 +/-  0.052 |   11.877 +/-  2.584
THR   6 |   11.359 +/-  1.903 |   -1.573 +/-  0.791 |  -20.825 +/-  1.386 |   -4.127 +/-  1.365 |    0.511 +/-  0.118 |  -14.655 +/-  2.011
GLU   7 |   13.667 +/-  2.312 |   -1.386 +/-  0.950 |  -35.297 +/-  6.984 |  -26.006 +/-  7.256 |    0.850 +/-  0.085 |  -48.172 +/-  2.228
GLU   8 |   12.939 +/-  2.194 |   -2.034 +/-  1.015 |  -46.396 +/- 10.387 |  -15.870 +/-  9.726 |    0.512 +/-  0.066 |  -50.850 +/-  2.407
MET   9 |   11.441 +/-  2.491 |   -7.965 +/-  0.705 |    1.103 +/-  0.745 |   -0.918 +/-  0.546 |    0.011 +/-  0.013 |    3.672 +/-  2.535
GLU  10 |   13.541 +/-  2.331 |   -2.054 +/-  1.037 |  -70.002 +/- 10.043 |    7.531 +/-  9.624 |    0.425 +/-  0.102 |  -50.559 +/-  2.338
LYS  11 |   14.123 +/-  3.093 |   -1.957 +/-  1.149 |    3.554 +/- 14.736 |  -29.734 +/- 13.858 |    0.847 +/-  0.126 |  -13.167 +/-  3.551
GLU  12 |   13.359 +/-  2.458 |   -3.286 +/-  0.899 |  -35.184 +/-  7.078 |  -25.038 +/-  6.530 |    0.411 +/-  0.085 |  -49.738 +/-  2.022
ILE  13 |   14.303 +/-  2.451 |   -3.279 +/-  1.106 |   -1.188 +/-  0.284 |   -0.904 +/-  0.201 |    0.193 +/-  0.061 |    9.125 +/-  2.516
LYS  14 |   13.918 +/-  2.675 |   -1.767 +/-  0.856 |   38.563 +/-  9.351 |  -59.973 +/- 10.056 |    1.015 +/-  0.132 |   -8.245 +/-  3.153
ASN  15 |   17.129 +/-  2.418 |   -2.184 +/-  1.018 |  -87.070 +/-  5.651 |   -0.934 +/-  3.598 |    0.447 +/-  0.091 |  -72.613 +/-  2.696
VAL  16 |   10.421 +/-  2.131 |   -2.941 +/-  0.978 |  -15.906 +/-  0.288 |    0.108 +/-  0.163 |    0.033 +/-  0.026 |   -8.286 +/-  2.098
PHE  17 |   11.995 +/-  2.189 |   -1.839 +/-  1.305 |    1.507 +/-  0.682 |   -1.927 +/-  0.459 |    0.478 +/-  0.191 |   10.213 +/-  2.904
ARG  18 |   18.183 +/-  3.716 |   -2.122 +/-  0.883 | -137.230 +/-  8.780 |  -47.489 +/-  7.974 |    1.038 +/-  0.153 | -167.621 +/-  3.385
ASN  19 |   18.029 +/-  2.478 |   -1.713 +/-  0.818 |  -84.177 +/-  2.922 |   -3.642 +/-  2.113 |    0.448 +/-  0.083 |  -71.054 +/-  2.240
GLY  20 |    1.653 +/-  0.620 |   -0.211 +/-  0.176 |   -0.613 +/-  0.125 |    0.829 +/-  0.121 |    0.021 +/-  0.008 |    1.680 +/-  0.615
ASN  21 |   17.699 +/-  2.170 |   -2.268 +/-  0.719 |  -79.054 +/-  1.843 |   -7.361 +/-  1.258 |    0.491 +/-  0.044 |  -70.493 +/-  1.969
GLN  22 |   20.937 +/-  2.879 |   -2.607 +/-  1.105 |  -65.088 +/-  3.196 |   -7.679 +/-  2.472 |    0.616 +/-  0.130 |  -53.821 +/-  2.508
ASP  23 |    9.571 +/-  2.386 |   -1.744 +/-  0.843 |  -53.469 +/-  4.619 |   -9.760 +/-  4.323 |    0.473 +/-  0.060 |  -54.928 +/-  2.202
GLU  24 |   13.983 +/-  2.264 |   -1.243 +/-  1.252 |  -71.750 +/- 13.247 |    3.456 +/- 10.717 |    0.387 +/-  0.064 |  -55.167 +/-  3.793
VAL  25 |    9.926 +/-  1.727 |   -2.151 +/-  0.793 |  -16.034 +/-  0.356 |   -0.510 +/-  0.154 |    0.384 +/-  0.043 |   -8.385 +/-  1.820
LEU  26 |   12.142 +/-  2.614 |   -4.013 +/-  1.118 |  -21.622 +/-  0.449 |   -0.145 +/-  0.182 |    0.123 +/-  0.048 |  -13.515 +/-  2.588
SER  27 |    6.846 +/-  1.532 |   -3.136 +/-  0.738 |   -3.524 +/-  0.868 |   -1.830 +/-  0.856 |    0.001 +/-  0.003 |   -1.643 +/-  1.687
GLU  28 |   14.444 +/-  2.053 |   -1.795 +/-  1.250 |  -56.792 +/-  7.063 |   -6.666 +/-  6.281 |    0.579 +/-  0.055 |  -50.230 +/-  2.236
ALA  29 |    3.913 +/-  1.384 |   -1.540 +/-  0.421 |    3.001 +/-  0.237 |   -1.047 +/-  0.193 |    0.151 +/-  0.049 |    4.478 +/-  1.479
PHE  30 |   12.443 +/-  2.697 |    0.933 +/-  1.025 |    2.369 +/-  0.431 |   -2.813 +/-  0.419 |    1.103 +/-  0.168 |   14.036 +/-  2.745
ARG  31 |   19.137 +/-  3.393 |   -4.787 +/-  1.324 | -112.462 +/-  4.883 |  -68.656 +/-  4.767 |    0.442 +/-  0.133 | -166.326 +/-  2.726
LEU  32 |   12.714 +/-  2.466 |   -3.570 +/-  0.962 |  -21.006 +/-  0.438 |   -0.521 +/-  0.181 |    0.050 +/-  0.026 |  -12.333 +/-  2.551
THR  33 |   12.064 +/-  1.839 |   -2.395 +/-  0.567 |  -19.334 +/-  1.301 |   -5.355 +/-  1.292 |    0.446 +/-  0.050 |  -14.574 +/-  1.744
ILE  34 |   14.257 +/-  2.343 |   -5.227 +/-  1.068 |   -1.441 +/-  0.154 |   -0.654 +/-  0.139 |    0.000 +/-  0.001 |    6.935 +/-  2.468
THR  35 |   11.500 +/-  1.860 |   -4.360 +/-  0.941 |  -28.915 +/-  1.432 |   -0.288 +/-  0.670 |    0.053 +/-  0.017 |  -22.010 +/-  2.300
ARG  36 |   18.928 +/-  3.135 |   -6.606 +/-  1.479 | -164.999 +/-  7.065 |  -23.040 +/-  5.554 |    0.071 +/-  0.036 | -175.646 +/-  3.313
LYS  37 |   15.964 +/-  2.956 |   -3.594 +/-  1.311 |  -10.023 +/- 13.752 |  -10.940 +/- 13.245 |    0.328 +/-  0.100 |   -8.264 +/-  3.400
ASP  38 |    9.620 +/-  1.857 |   -4.523 +/-  1.021 |  -65.307 +/-  9.303 |   -1.128 +/-  6.558 |    0.005 +/-  0.004 |  -61.334 +/-  3.876
ILE  39 |   14.468 +/-  2.823 |   -4.886 +/-  1.053 |   -1.359 +/-  0.174 |   -0.540 +/-  0.154 |    0.008 +/-  0.014 |    7.690 +/-  2.711
GLN  40 |   20.434 +/-  2.985 |   -3.127 +/-  0.903 |  -63.843 +/-  3.215 |   -8.124 +/-  2.446 |    0.496 +/-  0.098 |  -54.164 +/-  2.672
THR  41 |   11.924 +/-  1.962 |   -3.644 +/-  0.870 |  -25.591 +/-  0.868 |   -0.731 +/-  0.533 |    0.099 +/-  0.019 |  -17.942 +/-  2.021
LEU  42 |   12.247 +/-  2.175 |   -5.524 +/-  1.046 |  -21.962 +/-  0.409 |    0.029 +/-  0.142 |    0.003 +/-  0.004 |  -15.207 +/-  2.338
ASN  43 |   16.493 +/-  2.373 |   -2.862 +/-  0.717 |  -77.362 +/-  3.158 |   -6.670 +/-  1.825 |    0.349 +/-  0.054 |  -70.051 +/-  2.133
HIE  44 |   29.992 +/-  2.585 |   -3.682 +/-  0.822 |   -7.241 +/-  1.575 |   -6.546 +/-  1.416 |    0.763 +/-  0.121 |   13.287 +/-  2.756
LEU  45 |   12.870 +/-  2.484 |    0.139 +/-  1.148 |  -21.655 +/-  0.401 |   -1.441 +/-  0.139 |    0.788 +/-  0.109 |   -9.300 +/-  2.561
ASN  46 |   17.230 +/-  2.365 |   -3.224 +/-  0.729 |  -79.111 +/-  1.956 |   -5.699 +/-  1.248 |    0.364 +/-  0.043 |  -70.439 +/-  2.241
TRP  47 |   18.782 +/-  3.379 |   -5.345 +/-  0.773 |    9.556 +/-  1.524 |   -4.795 +/-  0.986 |    0.718 +/-  0.062 |   18.915 +/-  3.304
LEU  48 |   13.084 +/-  2.137 |   -6.209 +/-  0.968 |  -21.162 +/-  0.443 |   -0.366 +/-  0.169 |    0.000 +/-  0.001 |  -14.653 +/-  2.214
ASN  49 |   18.405 +/-  2.137 |   -5.234 +/-  0.994 |  -90.406 +/-  2.228 |    0.871 +/-  0.724 |    0.009 +/-  0.008 |  -76.356 +/-  2.090
ASP  50 |   11.115 +/-  2.038 |   -3.783 +/-  1.195 |  -81.125 +/-  4.528 |   11.493 +/-  4.106 |    0.053 +/-  0.020 |  -62.247 +/-  2.688
GLU  51 |   14.154 +/-  2.186 |   -3.609 +/-  1.142 |  -76.632 +/-  6.654 |   12.334 +/-  5.716 |    0.065 +/-  0.018 |  -53.687 +/-  2.190
ILE  52 |   15.055 +/-  2.454 |   -5.893 +/-  1.022 |   -1.820 +/-  0.198 |   -0.549 +/-  0.143 |    0.000 +/-  0.001 |    6.794 +/-  2.482
ILE  53 |   13.366 +/-  2.471 |   -5.509 +/-  1.126 |   -0.854 +/-  0.169 |   -1.104 +/-  0.167 |    0.007 +/-  0.009 |    5.906 +/-  2.546
ASN  54 |   18.190 +/-  2.018 |   -4.768 +/-  0.533 |  -80.564 +/-  1.618 |   -2.443 +/-  1.148 |    0.095 +/-  0.035 |  -69.489 +/-  1.993
PHE  55 |   12.631 +/-  2.274 |   -6.493 +/-  0.916 |    1.832 +/-  0.384 |   -2.225 +/-  0.263 |    0.012 +/-  0.009 |    5.756 +/-  2.502
TYR  56 |   13.743 +/-  2.479 |   -5.947 +/-  1.217 |  -23.806 +/-  2.245 |   -1.639 +/-  1.297 |    0.073 +/-  0.038 |  -17.576 +/-  2.668
MET  57 |   12.810 +/-  2.261 |   -7.511 +/-  0.680 |    1.886 +/-  0.393 |   -1.618 +/-  0.376 |    0.007 +/-  0.008 |    5.574 +/-  2.259
ASN  58 |   17.382 +/-  2.309 |   -4.044 +/-  0.731 |  -80.968 +/-  2.546 |   -2.310 +/-  2.391 |    0.199 +/-  0.058 |  -69.740 +/-  2.116
MET  59 |   11.723 +/-  2.533 |   -7.657 +/-  0.882 |    1.931 +/-  0.392 |   -1.150 +/-  0.295 |    0.059 +/-  0.021 |    4.905 +/-  2.709
LEU  60 |   12.566 +/-  2.439 |   -5.391 +/-  0.930 |  -21.557 +/-  0.375 |   -0.217 +/-  0.167 |    0.000 +/-  0.000 |  -14.598 +/-  2.535
MET  61 |   11.534 +/-  2.040 |   -6.254 +/-  0.741 |    1.319 +/-  0.627 |   -1.627 +/-  0.607 |    0.288 +/-  0.065 |    5.261 +/-  2.228
GLU  62 |   13.388 +/-  2.241 |   -1.750 +/-  0.971 |  -74.405 +/- 10.165 |   12.054 +/-  9.643 |    0.618 +/-  0.111 |  -50.095 +/-  2.461
ARG  63 |   18.104 +/-  3.624 |   -5.064 +/-  1.363 | -144.303 +/-  4.668 |  -38.282 +/-  3.797 |    0.232 +/-  0.049 | -169.313 +/-  3.247
SER  64 |    7.144 +/-  1.356 |   -2.551 +/-  0.827 |   -3.778 +/-  1.042 |   -2.281 +/-  0.739 |    0.036 +/-  0.016 |   -1.429 +/-  1.577
LYS  65 |   13.746 +/-  2.675 |   -0.937 +/-  1.055 |   25.208 +/-  7.587 |  -50.042 +/-  7.313 |    0.967 +/-  0.087 |  -11.059 +/-  3.429
GLU  66 |   13.748 +/-  2.514 |   -1.969 +/-  0.922 |  -54.161 +/-  6.915 |   -7.858 +/-  7.172 |    0.689 +/-  0.082 |  -49.552 +/-  2.488
LYS  67 |   14.174 +/-  2.606 |    0.179 +/-  0.825 |   47.124 +/-  5.111 |  -70.680 +/-  4.952 |    1.368 +/-  0.056 |   -7.835 +/-  2.890
GLY  68 |    1.688 +/-  0.617 |   -0.250 +/-  0.190 |   -0.331 +/-  0.209 |    0.711 +/-  0.201 |    0.018 +/-  0.007 |    1.836 +/-  0.659
LEU  69 |   12.781 +/-  2.465 |   -2.321 +/-  1.086 |  -21.297 +/-  0.559 |   -0.679 +/-  0.219 |    0.262 +/-  0.093 |  -11.255 +/-  2.590
PRO  70 |   15.162 +/-  2.036 |   -3.981 +/-  0.664 |    4.564 +/-  0.893 |   -4.018 +/-  0.830 |    0.061 +/-  0.043 |   11.787 +/-  2.194
SER  71 |    6.794 +/-  1.523 |   -1.368 +/-  0.990 |   -5.494 +/-  1.748 |   -1.887 +/-  1.313 |    0.279 +/-  0.028 |   -1.677 +/-  1.762
VAL  72 |   10.332 +/-  2.241 |   -4.318 +/-  0.918 |  -15.692 +/-  0.280 |   -0.185 +/-  0.114 |    0.000 +/-  0.002 |   -9.863 +/-  2.379
HIE  73 |   30.151 +/-  1.907 |   -7.266 +/-  0.712 |   -6.123 +/-  1.421 |   -6.084 +/-  1.258 |    0.140 +/-  0.075 |   10.818 +/-  2.119
ALA  74 |    3.591 +/-  1.309 |   -2.804 +/-  0.385 |    3.242 +/-  0.194 |   -1.169 +/-  0.126 |    0.006 +/-  0.008 |    2.866 +/-  1.332
PHE  75 |   12.837 +/-  2.607 |   -4.899 +/-  0.817 |    1.991 +/-  0.738 |   -1.940 +/-  0.366 |    0.042 +/-  0.026 |    8.031 +/-  2.931
ASN  76 |   18.309 +/-  2.332 |   -4.129 +/-  0.680 |  -79.612 +/-  1.577 |   -4.004 +/-  0.869 |    0.106 +/-  0.034 |  -69.330 +/-  2.121
THR  77 |   11.796 +/-  1.970 |   -3.588 +/-  0.760 |  -20.702 +/-  1.685 |   -3.407 +/-  1.118 |    0.055 +/-  0.029 |  -15.847 +/-  2.149
PHE  78 |   13.081 +/-  2.234 |   -3.076 +/-  0.825 |    1.897 +/-  0.568 |   -2.067 +/-  0.387 |    0.278 +/-  0.113 |   10.112 +/-  2.312
PHE  79 |   12.807 +/-  2.810 |   -5.570 +/-  0.906 |    2.617 +/-  0.338 |   -1.977 +/-  0.266 |    0.003 +/-  0.004 |    7.880 +/-  2.977
PHE  80 |   12.622 +/-  2.540 |   -4.288 +/-  1.003 |    2.838 +/-  0.369 |   -2.946 +/-  0.286 |    0.077 +/-  0.049 |    8.303 +/-  2.702
THR  81 |   11.149 +/-  2.029 |   -2.912 +/-  0.661 |  -19.810 +/-  1.847 |   -4.419 +/-  1.432 |    0.240 +/-  0.098 |  -15.752 +/-  2.017
LYS  82 |   14.725 +/-  2.866 |   -4.307 +/-  1.286 |   24.801 +/-  5.327 |  -46.064 +/-  4.547 |    0.159 +/-  0.045 |  -10.687 +/-  3.584
LEU  83 |   12.439 +/-  2.168 |   -4.677 +/-  0.917 |  -20.458 +/-  0.400 |   -1.199 +/-  0.169 |    0.030 +/-  0.015 |  -13.866 +/-  2.391
LYS  84 |   14.629 +/-  3.017 |   -2.719 +/-  1.173 |   39.358 +/- 14.237 |  -62.891 +/- 12.778 |    0.469 +/-  0.183 |  -11.155 +/-  3.457
THR  85 |   11.614 +/-  1.878 |   -1.167 +/-  0.735 |  -21.849 +/-  1.380 |   -3.175 +/-  1.031 |    0.457 +/-  0.056 |  -14.120 +/-  1.974
ALA  86 |    4.286 +/-  1.396 |   -1.212 +/-  0.405 |    3.690 +/-  0.208 |   -1.796 +/-  0.161 |    0.202 +/-  0.041 |    5.170 +/-  1.452
GLY  87 |    1.543 +/-  0.623 |   -0.570 +/-  0.190 |   -1.463 +/-  0.150 |    1.595 +/-  0.134 |    0.015 +/-  0.007 |    1.120 +/-  0.663
TYR  88 |   13.492 +/-  2.344 |   -4.470 +/-  1.234 |  -20.320 +/-  1.263 |   -3.576 +/-  0.520 |    0.135 +/-  0.049 |  -14.739 +/-  2.535
GLN  89 |   20.100 +/-  2.451 |   -1.442 +/-  0.984 |  -63.613 +/-  1.926 |  -10.008 +/-  1.617 |    0.871 +/-  0.061 |  -54.092 +/-  2.198
ALA  90 |    3.726 +/-  1.518 |   -2.159 +/-  0.479 |    3.947 +/-  0.201 |   -1.935 +/-  0.140 |    0.035 +/-  0.020 |    3.615 +/-  1.628
VAL  91 |   11.067 +/-  2.124 |   -4.267 +/-  0.937 |  -15.699 +/-  0.352 |   -0.619 +/-  0.115 |    0.001 +/-  0.002 |   -9.516 +/-  2.335
LYS  92 |   14.351 +/-  2.585 |   -2.871 +/-  1.016 |   47.669 +/-  8.482 |  -70.439 +/-  7.928 |    0.768 +/-  0.063 |  -10.522 +/-  3.207
ARG  93 |   19.402 +/-  3.393 |   -1.375 +/-  1.394 | -155.979 +/-  5.826 |  -39.344 +/-  4.887 |    0.663 +/-  0.061 | -176.633 +/-  3.152
TRP  94 |   18.767 +/-  3.032 |   -9.437 +/-  0.748 |    8.975 +/-  0.824 |   -4.459 +/-  0.526 |    0.098 +/-  0.029 |   13.944 +/-  3.032
THR  95 |   13.196 +/-  2.174 |   -2.388 +/-  1.008 |  -25.639 +/-  1.390 |   -0.978 +/-  0.627 |    0.041 +/-  0.020 |  -15.768 +/-  2.147
LYS  96 |   13.732 +/-  2.680 |   -1.261 +/-  1.153 |   36.574 +/- 10.438 |  -58.758 +/-  9.498 |    0.748 +/-  0.085 |   -8.965 +/-  3.357
LYS  97 |   14.346 +/-  2.553 |   -0.109 +/-  0.905 |   61.602 +/-  8.884 |  -82.380 +/-  9.074 |    1.239 +/-  0.199 |   -5.303 +/-  2.890
VAL  98 |   10.083 +/-  2.083 |   -1.422 +/-  1.114 |  -15.073 +/-  0.442 |   -0.807 +/-  0.149 |    0.318 +/-  0.198 |   -6.901 +/-  2.140
ASP  99 |   11.025 +/-  2.003 |   -0.799 +/-  1.349 |  -95.196 +/- 11.587 |   27.861 +/- 10.098 |    0.249 +/-  0.064 |  -56.859 +/-  2.558
VAL 100 |   10.532 +/-  2.210 |   -3.727 +/-  0.878 |  -15.597 +/-  0.336 |   -0.876 +/-  0.114 |    0.008 +/-  0.014 |   -9.660 +/-  2.287
PHE 101 |   12.329 +/-  2.616 |   -4.056 +/-  0.783 |    2.427 +/-  0.736 |   -1.682 +/-  0.299 |    0.168 +/-  0.042 |    9.187 +/-  2.772
SER 102 |    7.822 +/-  1.428 |    0.035 +/-  0.974 |   -5.261 +/-  1.581 |   -2.567 +/-  0.887 |    0.371 +/-  0.029 |    0.400 +/-  1.555
VAL 103 |   10.462 +/-  2.332 |   -3.392 +/-  0.994 |  -15.845 +/-  0.396 |   -0.657 +/-  0.109 |    0.093 +/-  0.035 |   -9.339 +/-  2.439
ASP 104 |   10.931 +/-  2.355 |   -2.479 +/-  1.232 |  -74.974 +/-  6.609 |    7.761 +/-  5.036 |    0.201 +/-  0.027 |  -58.561 +/-  2.364
ILE 105 |   13.162 +/-  2.546 |   -4.848 +/-  1.022 |   -1.474 +/-  0.173 |   -0.782 +/-  0.113 |    0.017 +/-  0.015 |    6.075 +/-  2.639
LEU 106 |   12.238 +/-  2.091 |   -4.333 +/-  1.180 |  -21.192 +/-  0.426 |   -1.019 +/-  0.149 |    0.006 +/-  0.008 |  -14.301 +/-  2.310
LEU 107 |   12.220 +/-  2.479 |   -5.346 +/-  1.018 |  -21.464 +/-  0.429 |   -0.278 +/-  0.168 |    0.000 +/-  0.000 |  -14.869 +/-  2.671
VAL 108 |   10.355 +/-  2.179 |   -3.008 +/-  1.201 |  -15.082 +/-  0.384 |   -0.514 +/-  0.153 |    0.003 +/-  0.004 |   -8.247 +/-  2.326
PRO 109 |   15.503 +/-  2.055 |   -4.819 +/-  0.598 |    8.472 +/-  0.635 |   -6.988 +/-  0.594 |    0.006 +/-  0.006 |   12.175 +/-  2.029
ILE 110 |   13.610 +/-  2.333 |   -4.749 +/-  0.943 |   -0.308 +/-  0.239 |   -1.674 +/-  0.184 |    0.010 +/-  0.011 |    6.888 +/-  2.422
HIE 111 |   30.128 +/-  2.294 |   -7.763 +/-  0.766 |  -14.023 +/-  2.176 |    0.057 +/-  1.338 |    0.100 +/-  0.040 |    8.500 +/-  2.641
LEU 112 |   12.665 +/-  2.201 |   -3.521 +/-  1.224 |  -20.903 +/-  0.463 |   -1.288 +/-  0.230 |    0.079 +/-  0.058 |  -12.968 +/-  2.454
GLY 113 |    1.483 +/-  0.554 |   -0.684 +/-  0.175 |   -1.397 +/-  0.190 |    1.445 +/-  0.164 |    0.009 +/-  0.006 |    0.856 +/-  0.574
VAL 114 |   10.641 +/-  1.880 |   -1.456 +/-  0.978 |  -15.719 +/-  0.307 |   -0.978 +/-  0.117 |    0.334 +/-  0.078 |   -7.178 +/-  1.867
HIE 115 |   29.606 +/-  2.073 |   -9.292 +/-  0.912 |  -15.301 +/-  1.415 |   -0.093 +/-  0.691 |    0.004 +/-  0.004 |    4.924 +/-  2.328
TRP 116 |   17.806 +/-  3.023 |  -12.256 +/-  0.884 |    6.242 +/-  0.869 |   -2.643 +/-  0.421 |    0.004 +/-  0.004 |    9.153 +/-  3.355
CYS 117 |    7.013 +/-  1.599 |   -4.715 +/-  0.704 |    5.669 +/-  0.723 |   -1.066 +/-  0.637 |    0.000 +/-  0.000 |    6.902 +/-  1.742
LEU 118 |   13.649 +/-  2.454 |   -5.908 +/-  0.934 |  -21.570 +/-  0.371 |   -0.596 +/-  0.148 |    0.001 +/-  0.002 |  -14.423 +/-  2.518
ALA 119 |    3.729 +/-  1.388 |   -2.987 +/-  0.417 |    3.938 +/-  0.175 |   -1.718 +/-  0.125 |    0.000 +/-  0.002 |    2.963 +/-  1.436
VAL 120 |    9.984 +/-  2.282 |   -3.775 +/-  0.838 |  -15.587 +/-  0.322 |   -0.372 +/-  0.125 |    0.027 +/-  0.009 |   -9.722 +/-  2.338
VAL 121 |   10.102 +/-  2.126 |   -4.076 +/-  0.884 |  -15.636 +/-  0.315 |   -0.478 +/-  0.102 |    0.002 +/-  0.005 |  -10.085 +/-  2.240
ASP 122 |   11.461 +/-  1.685 |   -3.655 +/-  1.158 |  -79.415 +/-  4.897 |   16.630 +/-  4.039 |    0.069 +/-  0.035 |  -54.910 +/-  2.204
PHE 123 |   12.414 +/-  2.696 |   -4.286 +/-  0.699 |    2.814 +/-  0.487 |   -1.855 +/-  0.313 |    0.233 +/-  0.041 |    9.321 +/-  2.694
ARG 124 |   17.701 +/-  3.381 |   -3.227 +/-  1.106 | -151.228 +/-  5.718 |  -33.209 +/-  4.706 |    0.834 +/-  0.081 | -169.129 +/-  3.090
LYS 125 |   14.138 +/-  2.918 |   -1.298 +/-  1.126 |    4.460 +/-  7.252 |  -27.521 +/-  6.196 |    0.615 +/-  0.082 |   -9.606 +/-  3.409
LYS 126 |   14.469 +/-  2.861 |   -3.865 +/-  0.986 |   33.495 +/-  7.573 |  -53.099 +/-  6.697 |    0.622 +/-  0.087 |   -8.378 +/-  3.342
ASN 127 |   16.327 +/-  2.339 |   -4.147 +/-  0.612 |  -73.570 +/-  2.528 |   -9.200 +/-  1.576 |    0.276 +/-  0.041 |  -70.314 +/-  2.081
ILE 128 |   13.307 +/-  2.528 |   -5.135 +/-  1.135 |   -0.666 +/-  0.189 |   -1.414 +/-  0.122 |    0.001 +/-  0.002 |    6.092 +/-  2.375
THR 129 |   11.085 +/-  1.621 |   -4.020 +/-  0.737 |  -19.968 +/-  0.751 |   -3.898 +/-  0.660 |    0.122 +/-  0.027 |  -16.678 +/-  1.720
TYR 130 |   13.617 +/-  2.436 |   -7.269 +/-  0.989 |  -15.894 +/-  0.890 |   -7.286 +/-  0.670 |    0.033 +/-  0.022 |  -16.799 +/-  2.445
TYR 131 |   13.820 +/-  2.460 |   -6.107 +/-  0.861 |  -14.622 +/-  0.610 |   -8.032 +/-  0.630 |    0.154 +/-  0.029 |  -14.787 +/-  2.582
ASP 132 |   11.332 +/-  1.765 |   -3.858 +/-  1.233 | -111.904 +/-  6.100 |   47.191 +/-  5.571 |    0.002 +/-  0.003 |  -57.235 +/-  2.320
SER 133 |    8.262 +/-  1.426 |   -4.329 +/-  0.657 |   -2.120 +/-  0.946 |   -2.806 +/-  0.570 |    0.001 +/-  0.001 |   -0.993 +/-  1.668
MET 134 |   12.042 +/-  2.475 |   -6.883 +/-  0.872 |    2.046 +/-  0.668 |   -1.557 +/-  0.518 |    0.078 +/-  0.063 |    5.727 +/-  2.549
GLY 135 |    1.503 +/-  0.474 |   -0.810 +/-  0.167 |   -1.578 +/-  0.186 |    1.591 +/-  0.169 |    0.005 +/-  0.004 |    0.711 +/-  0.501
GLY 136 |    1.498 +/-  0.597 |   -0.585 +/-  0.167 |   -1.788 +/-  0.208 |    1.847 +/-  0.203 |    0.002 +/-  0.002 |    0.973 +/-  0.584
ILE 137 |   13.785 +/-  2.279 |   -0.394 +/-  0.813 |   -0.003 +/-  0.224 |   -2.156 +/-  0.169 |    0.702 +/-  0.056 |   11.934 +/-  2.246
ASN 138 |   18.453 +/-  2.195 |   -2.985 +/-  1.029 |  -81.804 +/-  2.880 |   -4.439 +/-  2.192 |    0.193 +/-  0.113 |  -70.583 +/-  2.336
ASN 139 |   18.567 +/-  2.771 |   -2.702 +/-  0.847 |  -76.795 +/-  1.741 |   -8.488 +/-  1.353 |    0.525 +/-  0.125 |  -68.894 +/-  2.485
GLU 140 |   13.187 +/-  1.859 |   -1.369 +/-  1.287 | -114.882 +/- 11.271 |   48.725 +/- 10.144 |    0.261 +/-  0.095 |  -54.080 +/-  2.434
ALA 141 |    3.760 +/-  1.504 |   -2.826 +/-  0.452 |    4.007 +/-  0.231 |   -2.018 +/-  0.164 |    0.005 +/-  0.007 |    2.928 +/-  1.580
CYS 142 |    6.985 +/-  1.741 |   -5.101 +/-  0.544 |    5.158 +/-  1.185 |   -1.365 +/-  0.721 |    0.003 +/-  0.008 |    5.681 +/-  1.740
ARG 143 |   19.462 +/-  3.870 |   -2.936 +/-  1.219 | -124.385 +/-  7.858 |  -66.294 +/-  6.950 |    0.822 +/-  0.104 | -173.331 +/-  3.602
ILE 144 |   14.244 +/-  2.247 |   -4.743 +/-  1.152 |    0.075 +/-  0.234 |   -1.778 +/-  0.177 |    0.084 +/-  0.043 |    7.881 +/-  2.290
LEU 145 |   13.187 +/-  2.526 |   -4.580 +/-  1.002 |  -21.024 +/-  0.387 |   -0.847 +/-  0.131 |    0.008 +/-  0.009 |  -13.256 +/-  2.495
LEU 146 |   13.230 +/-  2.501 |   -3.183 +/-  1.069 |  -21.223 +/-  0.406 |   -1.449 +/-  0.159 |    0.215 +/-  0.072 |  -12.410 +/-  2.716
GLN 147 |   19.951 +/-  2.746 |   -3.287 +/-  0.911 |  -62.971 +/-  3.119 |   -8.828 +/-  2.237 |    0.557 +/-  0.081 |  -54.578 +/-  2.481
TYR 148 |   14.601 +/-  2.301 |   -5.457 +/-  0.907 |  -20.646 +/-  0.989 |   -2.689 +/-  0.352 |    0.010 +/-  0.008 |  -14.181 +/-  2.251
LEU 149 |   12.670 +/-  2.144 |   -5.290 +/-  0.869 |  -21.049 +/-  0.382 |   -0.869 +/-  0.120 |    0.001 +/-  0.003 |  -14.538 +/-  2.253
LYS 150 |   13.468 +/-  3.079 |   -3.849 +/-  1.051 |   45.904 +/- 16.118 |  -66.605 +/- 14.477 |    0.548 +/-  0.111 |  -10.534 +/-  3.331
GLN 151 |   19.778 +/-  2.354 |   -3.817 +/-  0.885 |  -60.921 +/-  2.779 |  -10.606 +/-  2.146 |    0.495 +/-  0.082 |  -55.070 +/-  2.127
GLU 152 |   14.705 +/-  2.188 |   -3.160 +/-  1.438 | -109.388 +/-  4.032 |   41.769 +/-  3.227 |    0.000 +/-  0.001 |  -56.074 +/-  2.705
SER 153 |    7.549 +/-  1.230 |   -3.122 +/-  0.765 |   -3.054 +/-  1.123 |   -1.694 +/-  0.606 |    0.021 +/-  0.015 |   -0.300 +/-  1.388
ILE 154 |   13.357 +/-  2.697 |   -1.907 +/-  1.086 |   -0.845 +/-  0.236 |   -1.506 +/-  0.177 |    0.624 +/-  0.077 |    9.724 +/-  2.608
ASP 155 |   12.590 +/-  1.980 |   -2.369 +/-  0.964 | -102.735 +/-  9.840 |   35.160 +/-  8.397 |    0.192 +/-  0.061 |  -57.163 +/-  2.124
LYS 156 |   13.752 +/-  2.460 |   -3.036 +/-  1.251 |   20.267 +/-  5.832 |  -44.816 +/-  4.572 |    0.242 +/-  0.046 |  -13.590 +/-  3.678
LYS 157 |   14.528 +/-  2.675 |   -2.998 +/-  1.043 |   36.550 +/-  8.305 |  -56.682 +/-  7.762 |    0.574 +/-  0.098 |   -8.028 +/-  3.102
ARG 158 |   18.997 +/-  3.306 |   -1.411 +/-  1.120 | -118.523 +/-  5.878 |  -64.738 +/-  5.247 |    1.311 +/-  0.127 | -164.365 +/-  3.016
LYS 159 |   14.100 +/-  2.816 |   -1.690 +/-  1.259 |   46.999 +/- 12.005 |  -68.410 +/- 10.650 |    0.977 +/-  0.125 |   -8.024 +/-  3.215
GLU 160 |   14.122 +/-  2.306 |   -0.912 +/-  1.094 |  -67.554 +/- 16.879 |    4.993 +/- 16.594 |    0.754 +/-  0.141 |  -48.597 +/-  2.357
PHE 161 |   12.418 +/-  2.556 |   -4.471 +/-  0.721 |    2.303 +/-  0.581 |   -1.803 +/-  0.386 |    0.076 +/-  0.027 |    8.524 +/-  2.672
ASP 162 |   11.046 +/-  1.935 |   -0.569 +/-  1.032 |  -71.128 +/- 10.133 |    5.069 +/-  9.467 |    0.529 +/-  0.108 |  -55.054 +/-  2.077
THR 163 |   11.355 +/-  1.981 |   -1.338 +/-  0.834 |  -20.185 +/-  1.414 |   -5.841 +/-  1.494 |    0.459 +/-  0.108 |  -15.550 +/-  1.989
ASN 164 |   16.679 +/-  2.168 |   -0.440 +/-  0.763 |  -82.069 +/-  2.978 |   -7.321 +/-  1.731 |    0.777 +/-  0.038 |  -72.374 +/-  2.422
GLY 165 |    1.618 +/-  0.561 |   -0.292 +/-  0.196 |   -0.749 +/-  0.156 |    0.954 +/-  0.130 |    0.019 +/-  0.007 |    1.550 +/-  0.598
TRP 166 |   18.555 +/-  3.484 |   -9.679 +/-  0.822 |    8.072 +/-  1.121 |   -2.587 +/-  0.915 |    0.096 +/-  0.034 |   14.456 +/-  3.577
GLN 167 |   19.877 +/-  2.760 |   -2.129 +/-  0.789 |  -63.258 +/-  2.806 |  -10.351 +/-  2.007 |    0.727 +/-  0.083 |  -55.134 +/-  2.399
LEU 168 |   12.628 +/-  2.057 |   -2.876 +/-  1.321 |  -20.667 +/-  0.383 |   -1.360 +/-  0.187 |    0.284 +/-  0.073 |  -11.991 +/-  2.500
PHE 169 |   12.294 +/-  2.646 |   -2.000 +/-  0.898 |    2.298 +/-  0.513 |   -2.373 +/-  0.450 |    0.606 +/-  0.077 |   10.825 +/-  2.984
SER 170 |    7.321 +/-  1.388 |   -2.461 +/-  0.561 |    0.890 +/-  1.091 |   -6.838 +/-  0.802 |    0.194 +/-  0.042 |   -0.894 +/-  1.799
LYS 171 |   14.378 +/-  2.946 |   -2.871 +/-  1.122 |   61.376 +/-  5.822 |  -80.987 +/-  6.137 |    0.681 +/-  0.121 |   -7.423 +/-  3.390
LYS 172 |   14.086 +/-  2.912 |   -5.412 +/-  1.225 |   41.589 +/-  5.823 |  -53.544 +/-  5.127 |    0.076 +/-  0.030 |   -3.205 +/-  3.698
SER 173 |    6.680 +/-  1.507 |   -0.272 +/-  0.878 |   -6.231 +/-  1.683 |   -1.391 +/-  1.012 |    0.335 +/-  0.028 |   -0.878 +/-  1.607
GLN 174 |   20.363 +/-  2.446 |   -0.437 +/-  0.760 |  -63.019 +/-  4.413 |  -10.784 +/-  3.862 |    1.051 +/-  0.085 |  -52.827 +/-  2.250
GLU 175 |   14.249 +/-  2.146 |    0.030 +/-  1.140 |  -67.396 +/-  4.697 |    4.664 +/-  4.714 |    0.737 +/-  0.075 |  -47.715 +/-  2.329
ILE 176 |   13.712 +/-  2.456 |   -3.629 +/-  1.083 |   -0.037 +/-  0.246 |   -1.587 +/-  0.183 |    0.108 +/-  0.040 |    8.566 +/-  2.386
PRO 177 |   14.735 +/-  1.689 |   -3.971 +/-  0.705 |    8.598 +/-  1.080 |   -8.505 +/-  0.918 |    0.085 +/-  0.045 |   10.941 +/-  1.859
GLN 178 |   19.874 +/-  2.556 |   -2.791 +/-  1.149 |  -71.475 +/-  2.996 |   -4.140 +/-  1.660 |    0.524 +/-  0.068 |  -58.008 +/-  2.509
GLN 179 |   19.736 +/-  2.674 |   -7.205 +/-  1.110 |  -69.904 +/-  1.477 |   -1.076 +/-  0.907 |    0.000 +/-  0.002 |  -58.449 +/-  2.472
MET 180 |   12.016 +/-  2.554 |   -2.900 +/-  0.808 |    2.919 +/-  0.789 |   -3.053 +/-  0.630 |    0.747 +/-  0.121 |    9.729 +/-  2.597
ASN 181 |   17.012 +/-  2.253 |   -2.313 +/-  0.872 |  -78.638 +/-  3.404 |   -7.123 +/-  2.839 |    0.607 +/-  0.089 |  -70.455 +/-  2.078
GLY 182 |    1.651 +/-  0.605 |   -0.608 +/-  0.196 |   -1.460 +/-  0.139 |    1.505 +/-  0.125 |    0.005 +/-  0.004 |    1.092 +/-  0.623
SER 183 |    8.892 +/-  1.490 |   -2.677 +/-  0.880 |   -1.340 +/-  2.359 |   -4.749 +/-  2.423 |    0.102 +/-  0.048 |    0.228 +/-  1.853
ASP 184 |   10.120 +/-  2.231 |   -3.333 +/-  1.063 |  -90.908 +/-  4.251 |   25.735 +/-  3.788 |    0.059 +/-  0.033 |  -58.326 +/-  2.450
ALA 185 |    3.803 +/-  1.338 |   -3.573 +/-  0.451 |    3.714 +/-  0.192 |   -1.615 +/-  0.117 |    0.000 +/-  0.000 |    2.329 +/-  1.376
GLY 186 |    1.385 +/-  0.522 |   -1.228 +/-  0.206 |   -1.110 +/-  0.097 |    0.963 +/-  0.079 |    0.000 +/-  0.000 |    0.010 +/-  0.567
MET 187 |   11.842 +/-  2.217 |   -7.608 +/-  0.814 |    3.010 +/-  0.563 |   -2.693 +/-  0.524 |    0.015 +/-  0.011 |    4.567 +/-  2.258
PHE 188 |   13.560 +/-  2.792 |   -7.546 +/-  0.803 |    1.753 +/-  0.351 |   -2.853 +/-  0.309 |    0.001 +/-  0.002 |    4.915 +/-  2.965
ALA 189 |    3.735 +/-  1.432 |   -3.323 +/-  0.324 |    3.471 +/-  0.163 |   -1.544 +/-  0.113 |    0.008 +/-  0.010 |    2.347 +/-  1.437
CYS 190 |    6.588 +/-  1.449 |   -4.810 +/-  0.523 |    5.031 +/-  0.537 |   -1.497 +/-  0.264 |    0.009 +/-  0.008 |    5.321 +/-  1.558
LYS 191 |   14.510 +/-  2.787 |   -5.217 +/-  1.452 |   35.226 +/-  9.361 |  -54.319 +/-  7.210 |    0.176 +/-  0.074 |   -9.624 +/-  3.888
TYR 192 |   14.453 +/-  2.739 |   -6.980 +/-  1.033 |  -19.480 +/-  1.020 |   -3.666 +/-  0.591 |    0.001 +/-  0.002 |  -15.671 +/-  3.048
ALA 193 |    3.794 +/-  1.142 |   -3.207 +/-  0.439 |    3.404 +/-  0.159 |   -1.255 +/-  0.105 |    0.000 +/-  0.000 |    2.736 +/-  1.177
ASP 194 |   11.714 +/-  1.903 |   -2.078 +/-  1.398 | -112.415 +/-  9.488 |   36.087 +/-  5.876 |    0.046 +/-  0.031 |  -66.646 +/-  4.699
CYS 195 |    6.000 +/-  1.420 |   -4.680 +/-  0.789 |    2.830 +/-  1.121 |    0.448 +/-  0.553 |    0.029 +/-  0.035 |    4.628 +/-  1.935
ILE 196 |   13.652 +/-  2.443 |   -3.700 +/-  1.025 |   -0.535 +/-  0.164 |   -1.090 +/-  0.110 |    0.095 +/-  0.026 |    8.422 +/-  2.421
THR 197 |   11.868 +/-  1.864 |   -3.788 +/-  0.905 |  -26.471 +/-  1.247 |   -1.224 +/-  0.693 |    0.006 +/-  0.005 |  -19.610 +/-  2.129
LYS 198 |   14.560 +/-  2.649 |   -3.911 +/-  1.311 |   33.631 +/-  8.279 |  -50.343 +/-  7.949 |    0.214 +/-  0.073 |   -5.850 +/-  3.787
ASP 199 |   11.805 +/-  2.195 |   -1.078 +/-  0.801 |  -65.704 +/-  4.820 |   -1.342 +/-  4.325 |    0.371 +/-  0.060 |  -55.949 +/-  1.986
ARG 200 |   19.348 +/-  3.442 |   -2.854 +/-  1.349 | -129.031 +/-  7.145 |  -54.050 +/-  4.913 |    0.635 +/-  0.138 | -165.952 +/-  3.491
PRO 201 |   15.060 +/-  1.944 |   -0.686 +/-  0.480 |    7.599 +/-  0.732 |   -7.849 +/-  0.708 |    0.756 +/-  0.065 |   14.879 +/-  1.990
ILE 202 |   13.721 +/-  2.504 |   -3.402 +/-  1.065 |   -0.619 +/-  0.209 |   -1.298 +/-  0.147 |    0.066 +/-  0.031 |    8.468 +/-  2.480
ASN 203 |   17.812 +/-  2.383 |   -1.083 +/-  0.833 |  -77.566 +/-  2.344 |   -9.450 +/-  1.319 |    0.790 +/-  0.072 |  -69.497 +/-  2.253
PHE 204 |   13.345 +/-  2.596 |   -4.835 +/-  0.875 |    1.859 +/-  0.371 |   -2.552 +/-  0.443 |    0.025 +/-  0.018 |    7.843 +/-  2.711
THR 205 |   11.221 +/-  1.986 |   -1.665 +/-  0.850 |  -22.101 +/-  1.275 |   -4.369 +/-  0.996 |    0.433 +/-  0.067 |  -16.481 +/-  2.120
GLN 206 |   19.884 +/-  2.516 |   -4.115 +/-  1.060 |  -78.354 +/-  1.871 |    0.700 +/-  0.663 |    0.090 +/-  0.036 |  -61.795 +/-  2.303
GLN 207 |   19.846 +/-  2.818 |   -1.047 +/-  0.781 |  -62.213 +/-  2.715 |  -11.205 +/-  2.370 |    0.935 +/-  0.099 |  -53.684 +/-  2.625
HIE 208 |   29.890 +/-  2.057 |   -4.782 +/-  0.924 |   -9.405 +/-  1.797 |   -3.612 +/-  1.642 |    0.622 +/-  0.092 |   12.713 +/-  2.335
MET 209 |   13.259 +/-  2.441 |   -7.547 +/-  0.967 |    1.837 +/-  0.535 |   -2.189 +/-  0.504 |    0.005 +/-  0.006 |    5.365 +/-  2.525
PRO 210 |   14.748 +/-  1.725 |   -2.465 +/-  0.591 |    9.348 +/-  0.946 |   -9.268 +/-  0.851 |    0.381 +/-  0.081 |   12.744 +/-  1.749
TYR 211 |   13.781 +/-  2.952 |   -1.240 +/-  1.154 |  -24.115 +/-  1.303 |   -1.098 +/-  0.600 |    0.595 +/-  0.077 |  -12.077 +/-  2.977
PHE 212 |   12.540 +/-  2.415 |   -4.610 +/-  0.997 |    1.215 +/-  0.736 |   -1.858 +/-  0.375 |    0.190 +/-  0.046 |    7.477 +/-  2.585
ARG 213 |   19.693 +/-  4.008 |   -8.034 +/-  1.405 | -160.876 +/-  4.232 |  -25.872 +/-  3.105 |    0.033 +/-  0.018 | -175.057 +/-  3.476
LYS 214 |   13.264 +/-  2.624 |   -3.467 +/-  1.035 |   21.617 +/-  7.552 |  -44.305 +/-  6.643 |    0.522 +/-  0.071 |  -12.370 +/-  3.367
ARG 215 |   19.747 +/-  4.015 |   -5.496 +/-  1.388 | -176.704 +/-  6.491 |  -19.087 +/-  3.888 |    0.108 +/-  0.063 | -181.432 +/-  3.316
MET 216 |   11.915 +/-  2.516 |   -8.228 +/-  0.645 |    1.468 +/-  0.662 |   -0.370 +/-  0.685 |    0.029 +/-  0.016 |    4.813 +/-  2.334
VAL 217 |   10.211 +/-  2.120 |   -3.370 +/-  1.039 |  -15.734 +/-  0.296 |    0.017 +/-  0.139 |    0.035 +/-  0.015 |   -8.840 +/-  2.296
TRP 218 |   17.348 +/-  2.779 |   -7.291 +/-  0.957 |   11.308 +/-  1.021 |   -5.261 +/-  0.595 |    0.410 +/-  0.083 |   16.514 +/-  2.979
GLU 219 |   15.016 +/-  2.340 |   -5.779 +/-  1.391 |  -71.515 +/-  4.835 |   13.626 +/-  3.841 |    0.037 +/-  0.017 |  -48.616 +/-  2.594
ILE 220 |   13.687 +/-  2.801 |   -5.465 +/-  1.060 |   -1.544 +/-  0.150 |   -0.483 +/-  0.116 |    0.000 +/-  0.000 |    6.195 +/-  2.706
LEU 221 |   12.241 +/-  2.298 |   -3.741 +/-  0.979 |  -22.469 +/-  0.493 |    0.036 +/-  0.153 |    0.125 +/-  0.045 |  -13.808 +/-  2.330
HIE 222 |   30.538 +/-  2.034 |   -5.002 +/-  0.539 |   -3.334 +/-  3.072 |   -9.560 +/-  2.671 |    0.559 +/-  0.064 |   13.201 +/-  2.121
ARG 223 |   20.484 +/-  3.713 |   -3.055 +/-  1.474 | -176.617 +/- 12.374 |  -14.377 +/- 10.619 |    0.691 +/-  0.095 | -172.874 +/-  3.874
LYS 224 |   13.665 +/-  2.855 |   -1.844 +/-  0.787 |   40.726 +/-  4.429 |  -62.019 +/-  4.902 |    0.986 +/-  0.093 |   -8.486 +/-  3.065
LEU 225 |   11.396 +/-  2.304 |   -4.243 +/-  1.155 |  -20.387 +/-  0.420 |   -0.450 +/-  0.206 |    0.017 +/-  0.016 |  -13.667 +/-  2.351
LEU 226 |   15.308 +/-  2.417 |   -3.162 +/-  1.080 |  -37.286 +/-  1.622 |    3.998 +/-  1.234 |    0.140 +/-  0.065 |  -21.001 +/-  2.511
ILE 227 |   14.491 +/-  2.593 |   -3.833 +/-  1.339 |    4.783 +/-  1.132 |   -7.532 +/-  0.786 |    0.099 +/-  0.085 |    8.008 +/-  2.597
LYS 228 |   14.219 +/-  2.799 |   -3.129 +/-  1.214 |   43.742 +/- 13.163 |  -67.373 +/- 12.231 |    0.668 +/-  0.172 |  -11.873 +/-  3.216
LEU 229 |   11.815 +/-  2.255 |   -4.678 +/-  1.182 |  -19.931 +/-  0.403 |   -1.173 +/-  0.179 |    0.001 +/-  0.003 |  -13.966 +/-  2.607
LYS 230 |   13.247 +/-  2.265 |   -4.450 +/-  1.113 |   41.048 +/- 11.374 |  -61.484 +/- 10.297 |    0.545 +/-  0.092 |  -11.094 +/-  2.701
VAL 231 |   10.118 +/-  2.306 |   -4.269 +/-  0.928 |  -15.099 +/-  0.360 |   -0.792 +/-  0.121 |    0.001 +/-  0.003 |  -10.042 +/-  2.436
ILE 232 |   14.836 +/-  2.490 |   -2.977 +/-  1.116 |   -1.089 +/-  0.341 |   -1.214 +/-  0.257 |    0.390 +/-  0.063 |    9.946 +/-  2.449
GLY 233 |    1.478 +/-  0.570 |   -0.943 +/-  0.187 |   -0.588 +/-  0.145 |    0.688 +/-  0.121 |    0.001 +/-  0.002 |    0.635 +/-  0.599
GLN 234 |   20.212 +/-  2.719 |   -2.981 +/-  0.948 |  -65.283 +/-  3.459 |   -6.515 +/-  2.905 |    0.384 +/-  0.164 |  -54.182 +/-  2.555
ASP 235 |   10.758 +/-  2.105 |   -0.443 +/-  0.893 |  -46.935 +/-  9.167 |  -17.403 +/-  9.821 |    0.623 +/-  0.156 |  -53.401 +/-  1.879
SER 236 |    6.968 +/-  1.563 |   -1.360 +/-  0.803 |   -2.602 +/-  2.585 |   -3.393 +/-  2.028 |    0.164 +/-  0.088 |   -0.223 +/-  1.709
SER 237 |    7.250 +/-  1.772 |   -0.887 +/-  0.507 |    1.562 +/-  1.401 |   -8.224 +/-  1.305 |    0.523 +/-  0.069 |    0.224 +/-  1.659
GLU 238 |   14.270 +/-  2.415 |   -2.085 +/-  1.267 |  -66.427 +/- 12.567 |    4.541 +/- 12.006 |    0.474 +/-  0.070 |  -49.226 +/-  2.044
ILE 239 |   14.277 +/-  2.432 |   -2.268 +/-  1.136 |   -0.771 +/-  0.286 |   -1.636 +/-  0.199 |    0.300 +/-  0.095 |    9.902 +/-  2.581
HIE 240 |   30.220 +/-  1.947 |   -4.599 +/-  1.077 |  -12.211 +/-  3.598 |   -1.552 +/-  2.442 |    0.558 +/-  0.146 |   12.417 +/-  2.224
PHE 241 |   12.775 +/-  2.589 |   -3.616 +/-  0.870 |    2.884 +/-  0.421 |   -2.461 +/-  0.330 |    0.261 +/-  0.079 |    9.844 +/-  2.755
LYS 242 |   13.440 +/-  2.476 |   -1.306 +/-  0.974 |   74.930 +/-  6.309 |  -97.764 +/-  6.866 |    1.146 +/-  0.107 |   -9.553 +/-  3.082
VAL 243 |   10.347 +/-  2.320 |   -2.653 +/-  0.829 |  -15.019 +/-  0.341 |   -0.654 +/-  0.248 |    0.106 +/-  0.055 |   -7.873 +/-  2.424
LYS 244 |   14.298 +/-  2.564 |   -0.871 +/-  0.810 |   77.144 +/-  4.682 | -101.250 +/-  4.411 |    1.218 +/-  0.117 |   -9.460 +/-  2.847
MET 245 |   12.989 +/-  2.586 |   -3.422 +/-  0.849 |    3.167 +/-  1.944 |   -3.060 +/-  1.637 |    0.675 +/-  0.104 |   10.350 +/-  2.755
THR 246 |   11.649 +/-  2.122 |   -1.075 +/-  0.748 |  -21.472 +/-  1.812 |   -5.197 +/-  1.180 |    0.546 +/-  0.079 |  -15.549 +/-  2.362
THR 247 |   11.345 +/-  2.032 |   -1.850 +/-  0.884 |  -20.732 +/-  2.256 |   -4.131 +/-  2.338 |    0.334 +/-  0.091 |  -15.035 +/-  2.087
HIE 248 |   30.495 +/-  2.248 |   -4.317 +/-  0.689 |   -8.956 +/-  2.034 |   -4.615 +/-  1.562 |    0.724 +/-  0.073 |   13.330 +/-  2.483
LEU 249 |   13.171 +/-  2.332 |   -5.028 +/-  1.088 |  -21.058 +/-  0.404 |   -0.858 +/-  0.157 |    0.001 +/-  0.003 |  -13.771 +/-  2.386
LYS 250 |   13.826 +/-  2.539 |   -1.952 +/-  1.098 |   39.446 +/- 12.266 |  -63.167 +/- 10.924 |    0.844 +/-  0.106 |  -11.004 +/-  2.983
LYS 251 |   14.249 +/-  2.856 |   -1.087 +/-  0.817 |   64.624 +/- 17.083 |  -87.012 +/- 15.466 |    1.174 +/-  0.129 |   -8.051 +/-  3.710
LEU 252 |   14.545 +/-  2.360 |   -4.313 +/-  1.050 |  -20.608 +/-  0.342 |   -1.291 +/-  0.191 |    0.027 +/-  0.021 |  -11.640 +/-  2.410
LYS 253 |   13.393 +/-  2.514 |   -5.488 +/-  1.176 |   32.391 +/-  5.342 |  -51.929 +/-  4.656 |    0.142 +/-  0.037 |  -11.491 +/-  3.066
GLU 254 |   13.539 +/-  2.215 |   -2.627 +/-  0.992 |  -72.559 +/- 12.546 |   11.151 +/- 11.312 |    0.488 +/-  0.094 |  -50.007 +/-  2.109
SER 255 |    7.136 +/-  1.610 |   -2.102 +/-  0.651 |    0.568 +/-  2.422 |   -5.785 +/-  2.561 |    0.237 +/-  0.064 |    0.054 +/-  1.995
TYR 256 |   13.640 +/-  2.956 |   -6.330 +/-  0.854 |  -15.656 +/-  2.222 |   -6.117 +/-  1.609 |    0.028 +/-  0.019 |  -14.436 +/-  3.095
CYS 257 |    5.969 +/-  1.275 |   -4.206 +/-  0.703 |    3.887 +/-  0.711 |   -0.582 +/-  0.573 |    0.030 +/-  0.018 |    5.098 +/-  1.442
GLN 258 |   19.671 +/-  3.251 |   -1.527 +/-  0.782 |  -65.262 +/-  4.396 |   -9.152 +/-  2.960 |    0.878 +/-  0.109 |  -55.393 +/-  3.040
ARG 259 |   18.337 +/-  2.908 |   -3.018 +/-  1.079 | -117.533 +/-  7.362 |  -65.892 +/-  7.209 |    0.996 +/-  0.179 | -167.111 +/-  2.457
GLN 260 |   19.965 +/-  2.436 |   -3.939 +/-  1.053 |  -68.091 +/-  3.544 |   -4.329 +/-  2.298 |    0.215 +/-  0.092 |  -56.179 +/-  2.985
GLY 261 |    1.475 +/-  0.609 |   -0.406 +/-  0.186 |   -0.254 +/-  0.116 |    0.461 +/-  0.111 |    0.016 +/-  0.008 |    1.292 +/-  0.627
VAL 262 |   10.172 +/-  1.961 |   -1.818 +/-  0.844 |  -15.687 +/-  0.348 |   -0.190 +/-  0.120 |    0.244 +/-  0.070 |   -7.280 +/-  2.119
PRO 263 |   15.028 +/-  2.010 |   -1.747 +/-  0.506 |    5.174 +/-  0.867 |   -5.104 +/-  0.833 |    0.579 +/-  0.055 |   13.930 +/-  2.096
MET 264 |   11.598 +/-  2.484 |   -4.469 +/-  1.049 |    1.832 +/-  1.265 |   -1.581 +/-  0.990 |    0.410 +/-  0.145 |    7.791 +/-  2.836
ASN 265 |   18.826 +/-  2.520 |   -2.925 +/-  0.952 |  -86.235 +/-  3.131 |   -2.114 +/-  2.012 |    0.097 +/-  0.039 |  -72.353 +/-  2.119
SER 266 |    7.711 +/-  1.727 |   -1.894 +/-  0.918 |   -5.875 +/-  2.151 |   -1.293 +/-  1.424 |    0.139 +/-  0.035 |   -1.212 +/-  1.878
LEU 267 |   12.901 +/-  2.381 |   -5.237 +/-  1.028 |  -21.604 +/-  0.507 |   -0.594 +/-  0.205 |    0.015 +/-  0.011 |  -14.519 +/-  2.505
ARG 268 |   19.951 +/-  3.681 |   -8.009 +/-  1.424 | -173.413 +/-  6.871 |  -10.821 +/-  5.338 |    0.055 +/-  0.021 | -172.237 +/-  3.542
PHE 269 |   11.829 +/-  2.164 |   -6.483 +/-  0.860 |    2.161 +/-  0.325 |   -3.180 +/-  0.289 |    0.012 +/-  0.011 |    4.339 +/-  2.390
LEU 270 |   14.147 +/-  2.300 |   -5.014 +/-  1.074 |  -21.212 +/-  0.537 |   -0.532 +/-  0.204 |    0.018 +/-  0.023 |  -12.592 +/-  2.425
PHE 271 |   11.891 +/-  2.287 |   -4.900 +/-  0.901 |    0.383 +/-  0.565 |   -0.950 +/-  0.400 |    0.077 +/-  0.046 |    6.501 +/-  2.456
GLU 272 |   14.476 +/-  2.242 |   -2.162 +/-  1.214 | -101.907 +/-  7.572 |   37.186 +/-  6.400 |    0.145 +/-  0.040 |  -52.262 +/-  2.727
GLY 273 |    1.626 +/-  0.592 |   -0.928 +/-  0.198 |   -1.320 +/-  0.111 |    1.358 +/-  0.098 |    0.000 +/-  0.000 |    0.735 +/-  0.642
GLN 274 |   19.485 +/-  2.342 |   -3.892 +/-  0.688 |  -64.744 +/-  2.170 |   -5.749 +/-  1.798 |    0.345 +/-  0.087 |  -54.555 +/-  2.124
ARG 275 |   18.367 +/-  3.585 |   -4.672 +/-  1.385 | -145.762 +/-  4.551 |  -40.526 +/-  3.774 |    0.206 +/-  0.041 | -172.386 +/-  3.262
ILE 276 |   13.360 +/-  2.576 |   -4.337 +/-  1.219 |   -0.010 +/-  0.217 |   -1.486 +/-  0.131 |    0.002 +/-  0.004 |    7.529 +/-  2.649
ALA 277 |    3.839 +/-  1.333 |   -2.102 +/-  0.389 |    4.013 +/-  0.239 |   -2.000 +/-  0.212 |    0.116 +/-  0.045 |    3.865 +/-  1.428
ASP 278 |    8.770 +/-  1.591 |   -1.055 +/-  1.051 |  -95.298 +/- 10.805 |   30.176 +/-  9.698 |    0.318 +/-  0.079 |  -57.089 +/-  2.172
ASN 279 |   17.704 +/-  2.521 |   -1.739 +/-  0.644 |  -77.675 +/-  3.254 |   -8.394 +/-  2.362 |    0.689 +/-  0.074 |  -69.415 +/-  2.141
HIE 280 |   29.818 +/-  2.092 |   -6.860 +/-  0.876 |   -8.399 +/-  1.314 |   -3.944 +/-  0.841 |    0.164 +/-  0.057 |   10.779 +/-  2.202
THR 281 |   12.046 +/-  1.929 |   -4.004 +/-  0.874 |  -22.148 +/-  2.083 |   -5.358 +/-  2.046 |    0.114 +/-  0.031 |  -19.350 +/-  2.111
PRO 282 |   14.705 +/-  1.904 |   -5.570 +/-  0.686 |   13.186 +/-  0.972 |  -11.686 +/-  0.839 |    0.001 +/-  0.003 |   10.636 +/-  1.893
LYS 283 |   14.506 +/-  2.957 |   -2.362 +/-  0.771 |   59.696 +/-  7.960 |  -82.944 +/-  7.457 |    0.920 +/-  0.092 |  -10.185 +/-  3.289
GLU 284 |   12.680 +/-  2.157 |   -2.637 +/-  0.717 |  -65.572 +/-  6.842 |    3.780 +/-  7.113 |    0.647 +/-  0.076 |  -51.102 +/-  2.204
LEU 285 |   12.113 +/-  2.306 |   -4.324 +/-  1.044 |  -21.256 +/-  0.374 |   -1.098 +/-  0.175 |    0.095 +/-  0.053 |  -14.471 +/-  2.405
GLY 286 |    1.513 +/-  0.479 |   -0.424 +/-  0.191 |   -0.687 +/-  0.165 |    0.920 +/-  0.161 |    0.016 +/-  0.007 |    1.338 +/-  0.552
MET 287 |   12.268 +/-  2.419 |   -7.026 +/-  0.796 |    0.281 +/-  0.779 |   -0.412 +/-  0.531 |    0.001 +/-  0.004 |    5.112 +/-  2.561
GLU 288 |   13.921 +/-  2.595 |   -1.232 +/-  1.054 |  -43.767 +/-  6.364 |  -18.021 +/-  6.140 |    0.861 +/-  0.104 |  -48.239 +/-  2.765
GLU 289 |   13.637 +/-  2.377 |   -1.026 +/-  1.038 |  -71.220 +/- 18.420 |    8.543 +/- 17.460 |    0.812 +/-  0.100 |  -49.254 +/-  2.609
GLU 290 |   14.392 +/-  2.264 |   -1.685 +/-  1.043 |  -64.929 +/- 11.190 |    2.900 +/- 10.585 |    0.681 +/-  0.101 |  -48.639 +/-  2.311
ASP 291 |   13.453 +/-  2.264 |   -0.952 +/-  1.608 |  -90.283 +/-  5.211 |   22.378 +/-  4.689 |    0.059 +/-  0.047 |  -55.345 +/-  2.655
VAL 292 |   10.354 +/-  2.087 |   -1.965 +/-  0.808 |  -15.523 +/-  0.336 |   -0.909 +/-  0.147 |    0.365 +/-  0.047 |   -7.678 +/-  2.118
ILE 293 |   13.490 +/-  2.831 |   -4.705 +/-  1.154 |   -0.596 +/-  0.177 |   -1.564 +/-  0.103 |    0.002 +/-  0.003 |    6.627 +/-  2.930
GLU 294 |   13.895 +/-  2.014 |   -1.666 +/-  1.320 |  -96.838 +/-  5.791 |   34.076 +/-  5.059 |    0.249 +/-  0.045 |  -50.285 +/-  2.276
VAL 295 |   10.089 +/-  2.207 |   -4.755 +/-  0.914 |  -15.853 +/-  0.328 |   -0.371 +/-  0.136 |    0.008 +/-  0.008 |  -10.884 +/-  2.371
TYR 296 |   13.099 +/-  2.706 |   -4.071 +/-  1.276 |  -21.812 +/-  1.881 |   -2.593 +/-  1.022 |    0.088 +/-  0.057 |  -15.289 +/-  2.964
GLN 297 |   20.076 +/-  2.695 |   -2.677 +/-  0.882 |  -64.259 +/-  3.758 |   -8.078 +/-  2.677 |    0.524 +/-  0.142 |  -54.413 +/-  2.551
GLU 298 |   14.557 +/-  2.551 |   -2.641 +/-  1.519 |  -73.926 +/- 10.366 |    4.662 +/-  7.078 |    0.173 +/-  0.034 |  -57.176 +/-  4.098
GLN 299 |   20.310 +/-  2.338 |   -3.893 +/-  1.104 |  -65.979 +/-  3.115 |   -5.802 +/-  2.144 |    0.355 +/-  0.122 |  -55.009 +/-  2.260
THR 300 |   12.246 +/-  1.765 |   -2.919 +/-  0.530 |  -20.253 +/-  1.087 |   -4.432 +/-  1.161 |    0.353 +/-  0.040 |  -15.004 +/-  1.904
GLY 301 |    1.425 +/-  0.535 |   -1.102 +/-  0.224 |   -1.016 +/-  0.102 |    1.008 +/-  0.090 |    0.000 +/-  0.000 |    0.316 +/-  0.559
GLY 302 |    1.729 +/-  0.621 |   -1.346 +/-  0.146 |  -16.156 +/-  0.983 |   11.752 +/-  0.783 |    0.000 +/-  0.000 |   -4.022 +/-  0.907
GLY 303 |    1.877 +/-  0.728 |   -0.416 +/-  0.299 |    5.288 +/-  1.073 |  -15.853 +/-  1.129 |    0.234 +/-  0.075 |   -8.870 +/-  0.738
THR 304 |   10.803 +/-  1.958 |   -1.977 +/-  1.250 |  -18.811 +/-  1.692 |   -5.924 +/-  1.540 |    0.234 +/-  0.201 |  -15.675 +/-  2.166
PRO 305 |   15.351 +/-  1.918 |   -0.439 +/-  0.530 |   10.906 +/-  0.774 |  -11.220 +/-  0.711 |    0.763 +/-  0.044 |   15.361 +/-  1.977
THR 306 |   10.778 +/-  1.910 |   -1.538 +/-  0.759 |  -19.837 +/-  1.491 |   -5.252 +/-  1.390 |    0.397 +/-  0.105 |  -15.452 +/-  2.210
LYS 307 |   13.649 +/-  1.980 |   -5.469 +/-  0.867 |   -6.463 +/-  1.028 |   -7.634 +/-  0.767 |    0.197 +/-  0.042 |   -5.720 +/-  2.175
ARG 308 |   19.617 +/-  3.562 |   -4.136 +/-  1.445 | -125.878 +/- 16.788 |  -61.457 +/- 13.359 |    0.414 +/-  0.146 | -171.440 +/-  4.796
ARG 309 |   18.670 +/-  2.844 |   -3.245 +/-  1.269 | -110.524 +/-  5.710 |  -70.611 +/-  4.150 |    0.985 +/-  0.238 | -164.725 +/-  2.823
ALA 310 |    4.055 +/-  1.328 |   -0.356 +/-  0.418 |    3.761 +/-  0.205 |   -1.935 +/-  0.153 |    0.468 +/-  0.065 |    5.994 +/-  1.428
ILE 311 |   15.051 +/-  2.464 |   -1.277 +/-  1.500 |   -0.396 +/-  0.524 |   -1.826 +/-  0.363 |    0.360 +/-  0.293 |   11.912 +/-  2.862
GLY 312 |    1.717 +/-  0.701 |   -0.156 +/-  0.193 |  -15.290 +/-  2.688 |    8.775 +/-  2.459 |    0.019 +/-  0.012 |   -4.936 +/-  0.845

Backbone Energy Decomposition:
Residue |       Internal      |    van der Waals    |    Electrostatic    |   Polar Solvation   |   Non-Polar Solv.   |       TOTAL
-------------------------------------------------------------------------------------------------------------------------------------------
GLU   1 |    4.727 +/-  1.488 |    0.747 +/-  1.170 |  -20.655 +/-  8.822 |  -49.827 +/-  7.133 |    0.409 +/-  0.080 |  -64.599 +/-  3.116
PHE   2 |    5.293 +/-  1.156 |    0.079 +/-  0.919 |    2.007 +/-  2.141 |   -1.627 +/-  0.919 |    0.065 +/-  0.027 |    5.816 +/-  1.890
PRO   3 |    5.946 +/-  1.064 |   -1.087 +/-  0.527 |  -13.082 +/-  0.833 |    0.980 +/-  0.805 |    0.129 +/-  0.030 |   -7.115 +/-  1.238
GLU   4 |    4.248 +/-  1.276 |   -0.251 +/-  0.730 |   -4.929 +/-  1.454 |   -3.846 +/-  1.174 |    0.109 +/-  0.032 |   -4.671 +/-  1.455
ILE   5 |    3.869 +/-  0.903 |   -0.576 +/-  0.751 |   -6.459 +/-  1.452 |   -2.210 +/-  0.736 |    0.045 +/-  0.016 |   -5.331 +/-  1.333
THR   6 |    4.717 +/-  1.133 |   -0.742 +/-  0.780 |  -14.891 +/-  1.814 |   -1.552 +/-  1.268 |    0.032 +/-  0.011 |  -12.436 +/-  1.360
GLU   7 |    4.109 +/-  1.038 |   -1.029 +/-  0.935 |  -13.604 +/-  2.129 |    0.561 +/-  1.732 |    0.033 +/-  0.022 |   -9.930 +/-  1.377
GLU   8 |    4.050 +/-  1.072 |   -1.625 +/-  0.725 |   -9.252 +/-  1.344 |   -0.889 +/-  0.926 |    0.008 +/-  0.009 |   -7.708 +/-  1.248
MET   9 |    3.838 +/-  1.088 |   -1.747 +/-  0.812 |  -12.432 +/-  1.072 |    0.278 +/-  0.576 |    0.000 +/-  0.001 |  -10.063 +/-  1.431
GLU  10 |    3.904 +/-  1.061 |   -1.460 +/-  0.753 |  -11.060 +/-  1.882 |    3.714 +/-  1.596 |    0.009 +/-  0.015 |   -4.894 +/-  1.282
LYS  11 |    3.693 +/-  1.217 |   -1.306 +/-  0.818 |  -11.768 +/-  2.093 |   -1.313 +/-  1.301 |    0.022 +/-  0.018 |  -10.673 +/-  1.651
GLU  12 |    4.192 +/-  1.208 |   -1.160 +/-  0.923 |  -18.923 +/-  2.159 |    2.683 +/-  1.201 |    0.008 +/-  0.008 |  -13.200 +/-  1.476
ILE  13 |    4.341 +/-  0.967 |   -0.702 +/-  0.845 |   -5.122 +/-  1.239 |    0.847 +/-  0.729 |    0.007 +/-  0.013 |   -0.629 +/-  1.472
LYS  14 |    3.911 +/-  1.002 |   -1.106 +/-  0.771 |   -5.429 +/-  2.044 |   -5.640 +/-  1.607 |    0.084 +/-  0.055 |   -8.180 +/-  1.399
ASN  15 |    4.885 +/-  1.166 |   -0.904 +/-  0.638 |  -14.618 +/-  1.842 |    2.083 +/-  1.451 |    0.060 +/-  0.024 |   -8.494 +/-  1.555
VAL  16 |    4.815 +/-  1.148 |    0.233 +/-  0.950 |  -18.397 +/-  1.669 |    2.627 +/-  0.862 |    0.029 +/-  0.018 |  -10.692 +/-  1.831
PHE  17 |    4.238 +/-  1.318 |   -0.514 +/-  0.669 |    0.243 +/-  1.754 |   -3.719 +/-  1.302 |    0.159 +/-  0.037 |    0.408 +/-  1.504
ARG  18 |    4.196 +/-  1.299 |    0.247 +/-  0.611 |    1.435 +/-  2.532 |  -12.169 +/-  1.588 |    0.299 +/-  0.034 |   -5.993 +/-  2.053
ASN  19 |    4.704 +/-  1.080 |   -0.663 +/-  0.643 |  -10.162 +/-  1.453 |   -2.131 +/-  1.069 |    0.091 +/-  0.037 |   -8.160 +/-  1.577
GLY  20 |    4.338 +/-  1.377 |   -0.551 +/-  0.572 |   -6.638 +/-  1.477 |   -5.716 +/-  0.977 |    0.543 +/-  0.061 |   -8.024 +/-  1.468
ASN  21 |    4.482 +/-  1.156 |   -0.474 +/-  0.924 |  -11.437 +/-  1.588 |   -0.096 +/-  0.875 |    0.080 +/-  0.019 |   -7.445 +/-  1.543
GLN  22 |    4.327 +/-  1.493 |   -1.787 +/-  0.606 |  -10.850 +/-  0.975 |   -0.612 +/-  0.757 |    0.035 +/-  0.013 |   -8.888 +/-  1.672
ASP  23 |    4.551 +/-  1.135 |   -0.511 +/-  0.627 |  -12.349 +/-  1.227 |   -0.204 +/-  1.097 |    0.078 +/-  0.018 |   -8.435 +/-  1.298
GLU  24 |    3.837 +/-  1.129 |   -1.276 +/-  0.705 |  -10.336 +/-  1.458 |   -0.130 +/-  0.940 |    0.047 +/-  0.013 |   -7.858 +/-  1.385
VAL  25 |    4.053 +/-  1.111 |   -0.737 +/-  0.474 |   -4.392 +/-  0.826 |   -2.721 +/-  0.872 |    0.173 +/-  0.024 |   -3.624 +/-  1.300
LEU  26 |    4.166 +/-  1.430 |   -0.570 +/-  0.772 |   -8.185 +/-  1.371 |   -0.120 +/-  1.046 |    0.070 +/-  0.037 |   -4.640 +/-  1.518
SER  27 |    4.160 +/-  1.149 |   -1.647 +/-  0.677 |  -17.043 +/-  1.323 |    0.919 +/-  0.830 |    0.006 +/-  0.018 |  -13.604 +/-  1.374
GLU  28 |    4.009 +/-  0.996 |   -1.091 +/-  0.650 |   -6.527 +/-  2.449 |   -1.284 +/-  1.700 |    0.024 +/-  0.014 |   -4.868 +/-  1.496
ALA  29 |    3.471 +/-  1.081 |    0.309 +/-  0.922 |   -5.977 +/-  1.178 |   -0.931 +/-  0.787 |    0.176 +/-  0.037 |   -2.953 +/-  1.185
PHE  30 |    3.768 +/-  0.927 |   -0.419 +/-  0.758 |    2.893 +/-  1.613 |   -2.496 +/-  1.360 |    0.123 +/-  0.034 |    3.868 +/-  1.353
ARG  31 |    4.981 +/-  1.113 |   -0.799 +/-  0.714 |    7.565 +/-  1.661 |  -13.227 +/-  1.499 |    0.129 +/-  0.038 |   -1.351 +/-  1.465
LEU  32 |    4.371 +/-  1.154 |   -0.887 +/-  0.697 |  -13.860 +/-  1.084 |    0.728 +/-  0.581 |    0.031 +/-  0.019 |   -9.618 +/-  1.476
THR  33 |    4.652 +/-  1.029 |   -1.272 +/-  0.707 |   -8.990 +/-  1.017 |   -1.320 +/-  0.733 |    0.024 +/-  0.014 |   -6.907 +/-  1.292
ILE  34 |    4.056 +/-  1.158 |   -0.853 +/-  0.950 |  -13.461 +/-  1.174 |    1.990 +/-  0.489 |    0.000 +/-  0.000 |   -8.269 +/-  1.691
THR  35 |    4.579 +/-  1.111 |   -1.200 +/-  0.964 |  -10.091 +/-  1.234 |    1.639 +/-  0.425 |    0.000 +/-  0.000 |   -5.073 +/-  1.147
ARG  36 |    3.919 +/-  1.401 |   -2.033 +/-  0.932 |    0.647 +/-  1.736 |   -0.957 +/-  1.386 |    0.000 +/-  0.001 |    1.576 +/-  1.814
LYS  37 |    3.769 +/-  1.227 |   -1.641 +/-  0.714 |  -12.647 +/-  1.594 |   -0.036 +/-  1.142 |    0.015 +/-  0.015 |  -10.539 +/-  1.742
ASP  38 |    3.804 +/-  1.004 |   -1.699 +/-  0.894 |  -19.992 +/-  1.323 |    2.986 +/-  0.831 |    0.000 +/-  0.000 |  -14.900 +/-  1.312
ILE  39 |    4.249 +/-  1.143 |   -1.212 +/-  0.781 |  -11.713 +/-  0.851 |    1.520 +/-  0.545 |    0.003 +/-  0.004 |   -7.153 +/-  1.345
GLN  40 |    4.114 +/-  1.199 |   -0.862 +/-  0.877 |  -15.207 +/-  1.908 |    2.271 +/-  0.796 |    0.004 +/-  0.007 |   -9.679 +/-  1.787
THR  41 |    4.631 +/-  1.125 |   -1.743 +/-  0.765 |  -13.755 +/-  1.193 |    2.211 +/-  0.434 |    0.007 +/-  0.007 |   -8.650 +/-  1.354
LEU  42 |    4.259 +/-  1.127 |   -0.500 +/-  0.883 |  -11.551 +/-  1.400 |    3.048 +/-  0.536 |    0.027 +/-  0.015 |   -4.718 +/-  1.758
ASN  43 |    4.091 +/-  1.232 |   -0.714 +/-  0.875 |   -7.656 +/-  1.647 |   -1.840 +/-  0.814 |    0.063 +/-  0.017 |   -6.056 +/-  1.588
HIE  44 |    3.969 +/-  0.976 |   -0.725 +/-  0.629 |   -1.428 +/-  1.626 |   -6.272 +/-  1.078 |    0.145 +/-  0.029 |   -4.311 +/-  1.570
LEU  45 |    4.966 +/-  1.305 |   -0.990 +/-  0.621 |   -6.315 +/-  2.426 |   -2.300 +/-  1.973 |    0.109 +/-  0.037 |   -4.529 +/-  1.525
ASN  46 |    4.220 +/-  1.054 |   -1.370 +/-  0.750 |  -11.314 +/-  1.581 |    0.416 +/-  0.558 |    0.030 +/-  0.014 |   -8.019 +/-  1.308
TRP  47 |    3.862 +/-  1.204 |   -1.995 +/-  0.519 |   -3.321 +/-  0.917 |   -2.953 +/-  0.698 |    0.063 +/-  0.021 |   -4.343 +/-  1.340
LEU  48 |    3.790 +/-  1.020 |   -1.910 +/-  0.821 |  -12.274 +/-  1.344 |    3.158 +/-  0.441 |    0.000 +/-  0.000 |   -7.236 +/-  1.870
ASN  49 |    4.851 +/-  1.326 |   -2.668 +/-  0.749 |  -11.137 +/-  0.838 |    2.272 +/-  0.534 |    0.000 +/-  0.000 |   -6.682 +/-  1.529
ASP  50 |    4.724 +/-  1.142 |   -1.609 +/-  0.756 |  -19.286 +/-  1.087 |    4.662 +/-  0.763 |    0.003 +/-  0.004 |  -11.506 +/-  1.497
GLU  51 |    4.019 +/-  1.151 |   -1.831 +/-  0.734 |  -15.109 +/-  1.222 |    4.367 +/-  0.744 |    0.003 +/-  0.003 |   -8.550 +/-  1.458
ILE  52 |    4.466 +/-  0.955 |   -1.903 +/-  0.752 |  -10.833 +/-  0.903 |    2.784 +/-  0.467 |    0.000 +/-  0.000 |   -5.486 +/-  1.350
ILE  53 |    3.897 +/-  1.061 |   -1.078 +/-  0.866 |  -13.237 +/-  0.863 |    2.080 +/-  0.573 |    0.000 +/-  0.001 |   -8.338 +/-  1.370
ASN  54 |    4.502 +/-  1.250 |   -1.432 +/-  0.776 |  -15.450 +/-  1.316 |    1.868 +/-  0.596 |    0.002 +/-  0.003 |  -10.510 +/-  1.748
PHE  55 |    3.813 +/-  1.097 |   -2.104 +/-  0.820 |  -12.641 +/-  1.220 |    2.280 +/-  0.467 |    0.003 +/-  0.003 |   -8.648 +/-  1.366
TYR  56 |    3.919 +/-  1.107 |   -2.426 +/-  0.685 |  -11.287 +/-  1.003 |    1.856 +/-  0.558 |    0.000 +/-  0.000 |   -7.937 +/-  1.466
MET  57 |    4.238 +/-  1.175 |   -1.904 +/-  0.732 |  -11.639 +/-  1.018 |    1.558 +/-  0.485 |    0.000 +/-  0.000 |   -7.748 +/-  1.464
ASN  58 |    4.456 +/-  1.258 |   -1.643 +/-  0.712 |   -9.281 +/-  1.218 |    0.599 +/-  0.635 |    0.021 +/-  0.016 |   -5.849 +/-  1.385
MET  59 |    4.254 +/-  1.273 |   -2.038 +/-  0.719 |  -10.586 +/-  0.909 |    2.785 +/-  0.592 |    0.019 +/-  0.013 |   -5.566 +/-  1.393
LEU  60 |    3.954 +/-  1.155 |   -2.539 +/-  0.552 |   -9.225 +/-  0.944 |    1.498 +/-  0.470 |    0.001 +/-  0.001 |   -6.311 +/-  1.503
MET  61 |    4.021 +/-  1.079 |   -1.195 +/-  0.810 |  -16.203 +/-  1.266 |    1.501 +/-  0.747 |    0.017 +/-  0.013 |  -11.860 +/-  1.284
GLU  62 |    3.996 +/-  1.029 |   -1.319 +/-  0.676 |   -8.509 +/-  1.681 |    2.987 +/-  1.409 |    0.036 +/-  0.022 |   -2.809 +/-  1.364
ARG  63 |    3.752 +/-  1.142 |   -0.442 +/-  0.885 |   -2.012 +/-  1.806 |   -6.639 +/-  1.411 |    0.080 +/-  0.030 |   -5.260 +/-  1.456
SER  64 |    4.928 +/-  1.299 |   -1.490 +/-  0.567 |   -6.829 +/-  1.177 |   -3.528 +/-  1.031 |    0.038 +/-  0.020 |   -6.881 +/-  1.515
LYS  65 |    3.912 +/-  1.244 |    0.271 +/-  0.743 |   -6.108 +/-  2.184 |   -7.358 +/-  1.657 |    0.247 +/-  0.042 |   -9.037 +/-  1.501
GLU  66 |    4.062 +/-  1.232 |   -0.443 +/-  0.628 |   -7.453 +/-  2.439 |   -1.323 +/-  1.639 |    0.073 +/-  0.025 |   -5.085 +/-  1.799
LYS  67 |    3.931 +/-  1.396 |    0.086 +/-  0.690 |    2.007 +/-  3.997 |  -11.741 +/-  3.081 |    0.214 +/-  0.046 |   -5.504 +/-  1.581
GLY  68 |    4.301 +/-  1.303 |   -0.470 +/-  0.584 |  -10.638 +/-  2.406 |   -4.571 +/-  1.813 |    0.518 +/-  0.068 |  -10.860 +/-  1.517
LEU  69 |    5.325 +/-  1.061 |    0.046 +/-  0.669 |    3.184 +/-  1.467 |   -2.331 +/-  1.087 |    0.070 +/-  0.037 |    6.294 +/-  1.163
PRO  70 |    5.880 +/-  1.062 |   -1.651 +/-  0.661 |  -12.412 +/-  1.264 |    1.921 +/-  1.038 |    0.003 +/-  0.007 |   -6.260 +/-  1.377
SER  71 |    4.454 +/-  1.102 |   -1.729 +/-  0.900 |   -9.494 +/-  1.186 |   -0.135 +/-  0.464 |    0.006 +/-  0.006 |   -6.898 +/-  1.509
VAL  72 |    4.589 +/-  1.178 |   -1.434 +/-  0.642 |   -8.284 +/-  0.955 |    0.422 +/-  0.679 |    0.065 +/-  0.019 |   -4.641 +/-  1.310
HIE  73 |    3.835 +/-  0.966 |   -1.465 +/-  0.852 |  -12.534 +/-  1.193 |   -0.360 +/-  0.680 |    0.001 +/-  0.002 |  -10.523 +/-  1.225
ALA  74 |    3.394 +/-  1.161 |   -1.797 +/-  0.580 |   -6.988 +/-  0.896 |    0.631 +/-  0.749 |    0.048 +/-  0.025 |   -4.711 +/-  1.388
PHE  75 |    3.996 +/-  1.127 |   -1.461 +/-  0.633 |   -3.897 +/-  1.022 |   -2.832 +/-  0.696 |    0.023 +/-  0.014 |   -4.170 +/-  1.337
ASN  76 |    4.780 +/-  1.277 |   -1.526 +/-  0.585 |   -6.216 +/-  1.479 |    0.349 +/-  0.670 |    0.029 +/-  0.011 |   -2.584 +/-  1.611
THR  77 |    5.274 +/-  1.491 |   -1.160 +/-  0.655 |  -12.552 +/-  1.141 |   -0.834 +/-  0.975 |    0.016 +/-  0.012 |   -9.256 +/-  1.372
PHE  78 |    4.338 +/-  1.198 |   -0.358 +/-  0.796 |  -12.141 +/-  1.070 |    1.704 +/-  0.510 |    0.004 +/-  0.005 |   -6.453 +/-  1.427
PHE  79 |    4.205 +/-  1.203 |   -1.892 +/-  0.696 |  -11.521 +/-  0.951 |    2.536 +/-  0.426 |    0.000 +/-  0.001 |   -6.672 +/-  1.485
PHE  80 |    3.663 +/-  0.953 |   -1.892 +/-  0.647 |  -10.820 +/-  0.987 |    1.287 +/-  0.595 |    0.000 +/-  0.001 |   -7.762 +/-  1.318
THR  81 |    4.545 +/-  1.175 |   -0.784 +/-  0.748 |  -10.207 +/-  1.509 |    0.503 +/-  0.738 |    0.006 +/-  0.008 |   -5.937 +/-  1.520
LYS  82 |    3.733 +/-  1.144 |   -1.840 +/-  0.829 |    4.700 +/-  1.604 |  -11.942 +/-  1.107 |    0.007 +/-  0.009 |   -5.341 +/-  1.323
LEU  83 |    4.011 +/-  1.132 |   -1.760 +/-  0.689 |   -8.366 +/-  1.169 |    0.711 +/-  0.831 |    0.042 +/-  0.020 |   -5.363 +/-  1.256
LYS  84 |    3.657 +/-  1.117 |   -0.771 +/-  0.591 |    3.380 +/-  1.690 |  -15.515 +/-  1.627 |    0.163 +/-  0.035 |   -9.086 +/-  1.477
THR  85 |    4.946 +/-  1.130 |    0.269 +/-  0.715 |  -15.094 +/-  1.220 |   -4.130 +/-  0.621 |    0.277 +/-  0.023 |  -13.731 +/-  1.421
ALA  86 |    4.276 +/-  1.069 |    0.162 +/-  0.710 |   -9.118 +/-  1.766 |    0.495 +/-  0.937 |    0.155 +/-  0.037 |   -4.031 +/-  1.404
GLY  87 |    4.091 +/-  1.148 |   -1.804 +/-  0.743 |   -4.559 +/-  1.402 |   -4.566 +/-  1.013 |    0.179 +/-  0.035 |   -6.659 +/-  1.242
TYR  88 |    4.049 +/-  1.180 |   -0.838 +/-  0.747 |   -9.512 +/-  1.208 |   -0.305 +/-  0.688 |    0.059 +/-  0.019 |   -6.548 +/-  1.343
GLN  89 |    3.982 +/-  0.947 |   -0.473 +/-  0.688 |   -8.240 +/-  1.200 |   -1.285 +/-  1.301 |    0.141 +/-  0.036 |   -5.874 +/-  1.246
ALA  90 |    3.737 +/-  1.124 |   -0.693 +/-  0.600 |   -6.445 +/-  1.832 |    0.903 +/-  1.177 |    0.136 +/-  0.027 |   -2.361 +/-  1.540
VAL  91 |    4.918 +/-  1.112 |   -0.310 +/-  0.808 |   -5.752 +/-  1.296 |    0.402 +/-  0.593 |    0.001 +/-  0.002 |   -0.742 +/-  1.440
LYS  92 |    4.363 +/-  1.147 |   -0.735 +/-  0.697 |   10.792 +/-  1.750 |  -13.786 +/-  1.268 |    0.015 +/-  0.011 |    0.650 +/-  1.541
ARG  93 |    4.200 +/-  1.168 |   -1.164 +/-  0.576 |    6.638 +/-  2.112 |  -17.096 +/-  1.248 |    0.037 +/-  0.017 |   -7.385 +/-  1.593
TRP  94 |    4.371 +/-  0.968 |   -1.091 +/-  0.596 |  -15.461 +/-  1.077 |   -1.976 +/-  0.884 |    0.056 +/-  0.029 |  -14.101 +/-  1.219
THR  95 |    4.871 +/-  1.199 |   -0.772 +/-  0.716 |   -5.099 +/-  1.331 |   -0.181 +/-  0.967 |    0.025 +/-  0.014 |   -1.157 +/-  1.749
LYS  96 |    4.148 +/-  1.432 |   -1.015 +/-  0.607 |   18.906 +/-  1.970 |  -20.015 +/-  1.425 |    0.255 +/-  0.033 |    2.279 +/-  1.628
LYS  97 |    4.262 +/-  1.282 |    0.242 +/-  0.617 |    7.929 +/-  1.728 |  -20.135 +/-  1.399 |    0.261 +/-  0.042 |   -7.442 +/-  1.656
VAL  98 |    4.548 +/-  1.047 |    0.019 +/-  0.654 |  -15.159 +/-  1.333 |   -0.834 +/-  1.038 |    0.067 +/-  0.024 |  -11.359 +/-  1.378
ASP  99 |    4.989 +/-  1.137 |   -1.050 +/-  0.771 |  -12.723 +/-  1.819 |    2.701 +/-  1.258 |    0.072 +/-  0.024 |   -6.010 +/-  1.535
VAL 100 |    4.645 +/-  1.222 |   -1.277 +/-  0.704 |   -8.226 +/-  1.065 |   -2.374 +/-  0.912 |    0.003 +/-  0.009 |   -7.228 +/-  1.503
PHE 101 |    3.866 +/-  1.254 |   -0.164 +/-  0.720 |   -9.011 +/-  1.292 |   -2.946 +/-  0.964 |    0.183 +/-  0.036 |   -8.071 +/-  1.343
SER 102 |    4.714 +/-  1.214 |    0.116 +/-  0.613 |   -8.247 +/-  1.051 |   -1.552 +/-  0.757 |    0.262 +/-  0.024 |   -4.708 +/-  1.401
VAL 103 |    4.372 +/-  1.178 |   -0.198 +/-  0.772 |  -11.097 +/-  0.881 |   -0.599 +/-  0.804 |    0.066 +/-  0.029 |   -7.457 +/-  1.416
ASP 104 |    4.484 +/-  1.197 |   -1.720 +/-  0.665 |  -12.888 +/-  1.188 |    3.242 +/-  0.753 |    0.008 +/-  0.008 |   -6.874 +/-  1.675
ILE 105 |    4.096 +/-  1.142 |   -1.227 +/-  0.826 |   -8.899 +/-  0.988 |    0.681 +/-  0.342 |    0.000 +/-  0.000 |   -5.349 +/-  1.257
LEU 106 |    3.838 +/-  1.022 |   -1.742 +/-  0.791 |   -8.816 +/-  1.010 |    1.561 +/-  0.420 |    0.000 +/-  0.000 |   -5.160 +/-  1.462
LEU 107 |    3.835 +/-  0.891 |   -1.910 +/-  0.695 |   -9.538 +/-  0.976 |    2.030 +/-  0.414 |    0.000 +/-  0.000 |   -5.583 +/-  1.165
VAL 108 |    5.313 +/-  1.035 |   -0.883 +/-  0.930 |   -6.988 +/-  1.004 |    2.553 +/-  0.361 |    0.000 +/-  0.000 |   -0.004 +/-  1.208
PRO 109 |    5.776 +/-  0.949 |   -2.141 +/-  0.542 |  -13.921 +/-  0.922 |    6.082 +/-  0.784 |    0.000 +/-  0.002 |   -4.203 +/-  1.310
ILE 110 |    3.888 +/-  0.955 |   -1.291 +/-  0.742 |  -10.267 +/-  0.949 |    1.213 +/-  0.462 |    0.001 +/-  0.002 |   -6.456 +/-  1.341
HIE 111 |    3.679 +/-  0.873 |   -1.706 +/-  0.513 |   -6.696 +/-  1.161 |   -1.686 +/-  1.165 |    0.059 +/-  0.039 |   -6.351 +/-  1.134
LEU 112 |    3.901 +/-  1.215 |   -1.526 +/-  0.760 |  -12.451 +/-  1.575 |    2.131 +/-  0.693 |    0.011 +/-  0.015 |   -7.933 +/-  1.611
GLY 113 |    4.009 +/-  1.210 |   -2.059 +/-  0.568 |   -4.081 +/-  1.050 |   -6.219 +/-  0.899 |    0.212 +/-  0.063 |   -8.138 +/-  1.358
VAL 114 |    4.806 +/-  1.231 |   -0.154 +/-  1.005 |  -11.510 +/-  0.903 |    1.938 +/-  0.573 |    0.000 +/-  0.000 |   -4.919 +/-  1.429
HIE 115 |    3.880 +/-  1.120 |   -2.274 +/-  0.692 |   -9.630 +/-  1.072 |   -1.407 +/-  0.456 |    0.000 +/-  0.000 |   -9.431 +/-  1.325
TRP 116 |    3.958 +/-  1.000 |   -2.768 +/-  0.603 |  -11.316 +/-  1.602 |    1.734 +/-  0.557 |    0.000 +/-  0.000 |   -8.393 +/-  1.728
CYS 117 |    4.054 +/-  1.052 |   -1.500 +/-  0.743 |   -5.759 +/-  1.055 |   -0.412 +/-  0.426 |    0.003 +/-  0.004 |   -3.614 +/-  1.353
LEU 118 |    4.159 +/-  1.160 |   -1.677 +/-  0.791 |  -11.775 +/-  0.767 |    3.292 +/-  0.413 |    0.000 +/-  0.000 |   -6.000 +/-  1.264
ALA 119 |    3.579 +/-  1.112 |   -1.696 +/-  0.812 |   -9.215 +/-  0.928 |    1.484 +/-  0.384 |    0.000 +/-  0.001 |   -5.848 +/-  1.219
VAL 120 |    3.989 +/-  0.858 |   -1.097 +/-  0.776 |  -13.388 +/-  1.095 |    2.510 +/-  0.335 |    0.002 +/-  0.002 |   -7.985 +/-  1.139
VAL 121 |    4.134 +/-  0.945 |   -1.357 +/-  0.795 |  -14.701 +/-  0.866 |   -0.515 +/-  0.340 |    0.000 +/-  0.000 |  -12.439 +/-  1.343
ASP 122 |    4.764 +/-  1.059 |   -2.075 +/-  0.776 |  -20.735 +/-  1.329 |    5.778 +/-  0.663 |    0.000 +/-  0.001 |  -12.267 +/-  1.632
PHE 123 |    3.922 +/-  1.209 |   -1.718 +/-  0.689 |   -3.429 +/-  1.519 |    0.317 +/-  1.168 |    0.070 +/-  0.028 |   -0.838 +/-  1.413
ARG 124 |    3.963 +/-  1.141 |   -0.409 +/-  0.608 |    3.661 +/-  1.626 |   -9.100 +/-  0.966 |    0.261 +/-  0.029 |   -1.624 +/-  1.428
LYS 125 |    4.024 +/-  1.203 |   -0.362 +/-  0.669 |    0.118 +/-  1.743 |   -9.422 +/-  0.931 |    0.186 +/-  0.023 |   -5.455 +/-  1.605
LYS 126 |    4.431 +/-  1.204 |   -1.303 +/-  0.775 |   -7.490 +/-  1.943 |   -7.355 +/-  1.101 |    0.001 +/-  0.002 |  -11.716 +/-  1.525
ASN 127 |    3.720 +/-  1.075 |   -1.893 +/-  0.642 |  -10.557 +/-  1.025 |   -0.246 +/-  0.375 |    0.001 +/-  0.002 |   -8.975 +/-  1.410
ILE 128 |    4.131 +/-  1.101 |   -0.841 +/-  0.878 |  -12.680 +/-  1.173 |    1.997 +/-  0.430 |    0.000 +/-  0.000 |   -7.394 +/-  1.438
THR 129 |    4.817 +/-  1.153 |   -1.674 +/-  0.824 |  -16.025 +/-  0.902 |    0.474 +/-  0.349 |    0.000 +/-  0.000 |  -12.408 +/-  1.295
TYR 130 |    3.957 +/-  1.194 |   -2.525 +/-  0.613 |  -10.178 +/-  1.149 |    2.681 +/-  0.687 |    0.000 +/-  0.000 |   -6.065 +/-  1.513
TYR 131 |    3.854 +/-  1.092 |   -1.655 +/-  0.759 |   -9.822 +/-  1.051 |    0.200 +/-  0.425 |    0.000 +/-  0.001 |   -7.423 +/-  1.366
ASP 132 |    5.008 +/-  1.086 |   -1.507 +/-  0.849 |  -24.989 +/-  2.930 |   11.372 +/-  1.045 |    0.000 +/-  0.001 |  -10.115 +/-  2.123
SER 133 |    4.562 +/-  1.111 |   -2.276 +/-  0.847 |  -13.450 +/-  0.977 |    1.616 +/-  0.675 |    0.000 +/-  0.000 |   -9.548 +/-  1.314
MET 134 |    4.415 +/-  1.248 |   -0.733 +/-  0.788 |   -9.574 +/-  1.994 |   -0.670 +/-  1.014 |    0.064 +/-  0.031 |   -6.497 +/-  1.610
GLY 135 |    4.160 +/-  1.096 |   -1.523 +/-  0.793 |   -3.517 +/-  2.069 |   -5.215 +/-  1.045 |    0.134 +/-  0.035 |   -5.961 +/-  1.730
GLY 136 |    3.948 +/-  1.186 |   -1.934 +/-  0.619 |   -2.357 +/-  1.546 |   -5.098 +/-  1.324 |    0.112 +/-  0.039 |   -5.329 +/-  1.411
ILE 137 |    4.032 +/-  1.025 |    0.370 +/-  0.626 |   -7.317 +/-  1.185 |   -1.565 +/-  1.004 |    0.178 +/-  0.042 |   -4.301 +/-  1.362
ASN 138 |    4.526 +/-  1.047 |   -1.746 +/-  0.729 |   -6.727 +/-  1.651 |   -0.204 +/-  0.916 |    0.033 +/-  0.014 |   -4.118 +/-  1.428
ASN 139 |    4.619 +/-  1.232 |   -1.344 +/-  0.843 |  -11.120 +/-  1.579 |   -1.140 +/-  0.837 |    0.047 +/-  0.017 |   -8.938 +/-  1.408
GLU 140 |    4.295 +/-  1.154 |   -0.803 +/-  0.869 |  -22.972 +/-  1.474 |    9.657 +/-  1.159 |    0.013 +/-  0.010 |   -9.811 +/-  1.391
ALA 141 |    3.589 +/-  0.896 |   -1.915 +/-  0.737 |   -9.789 +/-  1.204 |    1.582 +/-  0.741 |    0.003 +/-  0.005 |   -6.530 +/-  1.228
CYS 142 |    4.040 +/-  1.061 |   -2.264 +/-  0.658 |   -0.994 +/-  0.923 |   -0.304 +/-  0.586 |    0.000 +/-  0.002 |    0.478 +/-  1.231
ARG 143 |    3.681 +/-  1.139 |   -1.782 +/-  0.707 |    5.074 +/-  1.685 |  -13.208 +/-  1.385 |    0.009 +/-  0.012 |   -6.226 +/-  1.465
ILE 144 |    4.058 +/-  1.013 |   -0.645 +/-  0.822 |  -16.654 +/-  1.053 |    2.477 +/-  0.525 |    0.004 +/-  0.007 |  -10.761 +/-  1.237
LEU 145 |    4.057 +/-  1.132 |   -1.540 +/-  0.817 |   -9.576 +/-  1.083 |    1.192 +/-  0.359 |    0.000 +/-  0.000 |   -5.867 +/-  1.401
LEU 146 |    4.073 +/-  1.096 |   -2.084 +/-  0.766 |  -11.870 +/-  1.110 |    1.007 +/-  0.462 |    0.000 +/-  0.000 |   -8.873 +/-  1.382
GLN 147 |    4.048 +/-  1.154 |   -1.598 +/-  0.760 |  -13.433 +/-  1.224 |    1.357 +/-  0.690 |    0.005 +/-  0.007 |   -9.621 +/-  1.268
TYR 148 |    3.819 +/-  1.123 |   -1.477 +/-  0.836 |  -10.580 +/-  1.006 |    1.358 +/-  0.458 |    0.005 +/-  0.006 |   -6.875 +/-  1.177
LEU 149 |    3.970 +/-  0.975 |   -1.731 +/-  0.956 |   -7.383 +/-  1.095 |    1.366 +/-  0.516 |    0.000 +/-  0.000 |   -3.777 +/-  1.287
LYS 150 |    3.560 +/-  0.940 |   -2.322 +/-  0.619 |    1.301 +/-  1.832 |  -12.429 +/-  1.426 |    0.002 +/-  0.006 |   -9.887 +/-  1.360
GLN 151 |    4.004 +/-  1.055 |   -2.185 +/-  0.662 |  -17.068 +/-  1.157 |   -0.250 +/-  0.725 |    0.009 +/-  0.011 |  -15.490 +/-  1.281
GLU 152 |    4.163 +/-  1.205 |   -1.880 +/-  0.855 |  -20.749 +/-  1.259 |    7.743 +/-  0.873 |    0.000 +/-  0.000 |  -10.723 +/-  1.371
SER 153 |    4.643 +/-  1.123 |   -2.087 +/-  0.833 |  -15.043 +/-  1.369 |    2.177 +/-  0.695 |    0.000 +/-  0.000 |  -10.310 +/-  1.371
ILE 154 |    4.022 +/-  1.333 |   -0.931 +/-  0.828 |  -13.122 +/-  2.027 |    1.140 +/-  1.327 |    0.026 +/-  0.025 |   -8.865 +/-  1.550
ASP 155 |    5.248 +/-  1.207 |   -1.497 +/-  0.715 |  -14.261 +/-  2.900 |    6.967 +/-  2.276 |    0.093 +/-  0.052 |   -3.451 +/-  1.657
LYS 156 |    3.854 +/-  1.106 |   -0.562 +/-  0.883 |    9.661 +/-  1.935 |  -12.846 +/-  1.454 |    0.193 +/-  0.037 |    0.300 +/-  1.529
LYS 157 |    4.264 +/-  1.301 |   -0.395 +/-  0.695 |    7.038 +/-  1.620 |  -13.917 +/-  1.305 |    0.145 +/-  0.027 |   -2.865 +/-  1.572
ARG 158 |    4.534 +/-  1.380 |    0.368 +/-  0.697 |    6.529 +/-  2.082 |  -15.172 +/-  1.677 |    0.196 +/-  0.032 |   -3.546 +/-  1.630
LYS 159 |    3.924 +/-  1.131 |   -0.854 +/-  0.627 |   -5.601 +/-  2.726 |  -10.247 +/-  2.227 |    0.066 +/-  0.024 |  -12.712 +/-  1.424
GLU 160 |    4.186 +/-  1.173 |   -0.469 +/-  0.683 |  -19.316 +/-  4.150 |    3.868 +/-  3.226 |    0.101 +/-  0.037 |  -11.630 +/-  1.569
PHE 161 |    3.727 +/-  1.097 |   -1.150 +/-  0.598 |   -6.338 +/-  2.385 |   -3.730 +/-  1.709 |    0.065 +/-  0.043 |   -7.426 +/-  1.465
ASP 162 |    5.090 +/-  0.974 |   -1.328 +/-  0.433 |  -13.341 +/-  1.828 |    4.279 +/-  1.495 |    0.097 +/-  0.026 |   -5.205 +/-  1.447
THR 163 |    5.037 +/-  1.109 |    0.085 +/-  0.821 |  -12.675 +/-  1.611 |   -1.155 +/-  1.212 |    0.085 +/-  0.046 |   -8.622 +/-  1.564
ASN 164 |    3.932 +/-  1.160 |    0.039 +/-  0.763 |   -9.655 +/-  3.220 |    0.802 +/-  1.916 |    0.076 +/-  0.030 |   -4.807 +/-  1.932
GLY 165 |    4.169 +/-  1.354 |   -1.508 +/-  0.433 |   -4.560 +/-  1.170 |   -6.506 +/-  1.006 |    0.429 +/-  0.056 |   -7.977 +/-  1.460
TRP 166 |    4.183 +/-  1.066 |   -0.389 +/-  0.663 |   -7.484 +/-  0.938 |   -2.905 +/-  0.868 |    0.150 +/-  0.036 |   -6.446 +/-  1.338
GLN 167 |    3.867 +/-  1.115 |   -1.562 +/-  0.627 |   -7.427 +/-  1.480 |    0.157 +/-  0.583 |    0.026 +/-  0.014 |   -4.939 +/-  1.449
LEU 168 |    3.882 +/-  1.138 |   -0.715 +/-  0.654 |   -5.388 +/-  1.358 |   -1.935 +/-  1.022 |    0.167 +/-  0.045 |   -3.990 +/-  1.487
PHE 169 |    3.682 +/-  1.184 |   -1.461 +/-  0.700 |   -9.337 +/-  1.333 |   -0.687 +/-  0.589 |    0.023 +/-  0.011 |   -7.781 +/-  1.653
SER 170 |    4.501 +/-  1.106 |   -1.363 +/-  0.666 |   -7.058 +/-  1.574 |    1.085 +/-  0.938 |    0.032 +/-  0.013 |   -2.803 +/-  1.334
LYS 171 |    3.709 +/-  1.106 |   -0.836 +/-  0.570 |   14.732 +/-  2.093 |  -14.856 +/-  1.429 |    0.032 +/-  0.013 |    2.781 +/-  1.690
LYS 172 |    3.671 +/-  1.103 |   -0.691 +/-  0.773 |   -0.786 +/-  2.393 |  -11.591 +/-  1.300 |    0.023 +/-  0.022 |   -9.374 +/-  1.636
SER 173 |    4.198 +/-  1.020 |   -1.139 +/-  0.666 |  -15.242 +/-  1.109 |    0.335 +/-  0.994 |    0.098 +/-  0.024 |  -11.750 +/-  1.209
GLN 174 |    4.501 +/-  1.025 |   -0.315 +/-  0.622 |   -9.298 +/-  1.408 |   -2.469 +/-  1.141 |    0.222 +/-  0.058 |   -7.359 +/-  1.123
GLU 175 |    4.202 +/-  1.174 |    0.588 +/-  0.928 |  -14.099 +/-  1.526 |    2.349 +/-  1.161 |    0.212 +/-  0.028 |   -6.749 +/-  1.526
ILE 176 |    5.185 +/-  1.222 |    0.315 +/-  0.737 |   -0.900 +/-  2.470 |   -0.316 +/-  1.621 |    0.035 +/-  0.021 |    4.319 +/-  1.489
PRO 177 |    5.930 +/-  1.025 |   -0.962 +/-  0.830 |  -19.785 +/-  1.761 |    8.768 +/-  0.981 |    0.076 +/-  0.012 |   -5.974 +/-  1.481
GLN 178 |    3.894 +/-  1.131 |   -1.415 +/-  0.571 |   -8.594 +/-  1.001 |    0.719 +/-  0.749 |    0.083 +/-  0.030 |   -5.313 +/-  1.549
GLN 179 |    4.267 +/-  1.142 |   -1.622 +/-  0.712 |   -7.980 +/-  1.655 |    0.695 +/-  1.408 |    0.033 +/-  0.026 |   -4.607 +/-  1.260
MET 180 |    4.472 +/-  1.308 |   -0.199 +/-  0.919 |  -12.634 +/-  3.461 |    2.554 +/-  3.030 |    0.079 +/-  0.086 |   -5.728 +/-  1.843
ASN 181 |    4.198 +/-  1.173 |    0.086 +/-  0.981 |  -10.043 +/-  1.665 |   -1.494 +/-  0.859 |    0.014 +/-  0.023 |   -7.239 +/-  1.656
GLY 182 |    4.632 +/-  1.279 |   -1.794 +/-  0.727 |   -1.420 +/-  1.498 |   -7.439 +/-  1.045 |    0.214 +/-  0.038 |   -5.808 +/-  1.616
SER 183 |    6.267 +/-  1.455 |   -2.154 +/-  0.773 |  -10.737 +/-  1.577 |   -0.974 +/-  1.028 |    0.004 +/-  0.005 |   -7.594 +/-  1.746
ASP 184 |    5.232 +/-  1.232 |   -0.832 +/-  0.822 |  -19.594 +/-  1.243 |    7.330 +/-  0.752 |    0.000 +/-  0.000 |   -7.864 +/-  1.506
ALA 185 |    3.963 +/-  1.254 |   -2.399 +/-  0.582 |   -9.943 +/-  1.447 |    3.275 +/-  0.682 |    0.000 +/-  0.000 |   -5.104 +/-  1.478
GLY 186 |    3.815 +/-  1.093 |   -3.226 +/-  0.601 |   -8.411 +/-  1.054 |   -0.722 +/-  0.525 |    0.000 +/-  0.001 |   -8.544 +/-  1.496
MET 187 |    4.145 +/-  1.268 |   -1.913 +/-  0.648 |  -12.234 +/-  0.980 |    2.032 +/-  0.581 |    0.000 +/-  0.001 |   -7.970 +/-  1.529
PHE 188 |    4.009 +/-  1.075 |   -2.102 +/-  0.843 |  -12.491 +/-  1.035 |    1.386 +/-  0.449 |    0.000 +/-  0.000 |   -9.197 +/-  1.412
ALA 189 |    3.516 +/-  0.924 |   -2.863 +/-  0.588 |  -10.348 +/-  0.882 |    2.298 +/-  0.411 |    0.001 +/-  0.002 |   -7.396 +/-  1.161
CYS 190 |    4.304 +/-  1.014 |   -2.362 +/-  0.679 |   -3.166 +/-  0.930 |    0.604 +/-  0.564 |    0.002 +/-  0.004 |   -0.618 +/-  1.271
LYS 191 |    4.193 +/-  1.165 |   -1.579 +/-  0.863 |   -0.855 +/-  1.441 |   -7.936 +/-  1.053 |    0.005 +/-  0.006 |   -6.171 +/-  1.878
TYR 192 |    3.817 +/-  1.066 |   -1.460 +/-  0.856 |  -17.183 +/-  0.928 |    1.692 +/-  0.522 |    0.000 +/-  0.000 |  -13.133 +/-  1.383
ALA 193 |    3.482 +/-  1.042 |   -1.837 +/-  0.929 |  -13.450 +/-  1.149 |    1.770 +/-  0.440 |    0.000 +/-  0.000 |  -10.036 +/-  1.447
ASP 194 |    4.780 +/-  0.927 |   -2.548 +/-  0.685 |  -19.663 +/-  1.515 |    6.837 +/-  0.863 |    0.000 +/-  0.000 |  -10.594 +/-  1.333
CYS 195 |    4.194 +/-  1.193 |   -2.922 +/-  0.561 |   -6.136 +/-  1.025 |   -2.179 +/-  0.504 |    0.001 +/-  0.002 |   -7.043 +/-  1.315
ILE 196 |    4.343 +/-  1.143 |   -0.902 +/-  0.739 |   -7.803 +/-  1.070 |   -1.030 +/-  0.657 |    0.036 +/-  0.015 |   -5.356 +/-  1.560
THR 197 |    5.143 +/-  1.128 |   -1.492 +/-  0.639 |   -5.376 +/-  1.029 |   -1.922 +/-  0.759 |    0.004 +/-  0.009 |   -3.642 +/-  1.466
LYS 198 |    4.291 +/-  1.194 |   -0.646 +/-  0.614 |   -1.048 +/-  1.604 |   -9.357 +/-  1.441 |    0.101 +/-  0.041 |   -6.660 +/-  1.768
ASP 199 |    5.665 +/-  1.134 |   -0.137 +/-  0.650 |   -7.457 +/-  1.300 |   -2.391 +/-  0.885 |    0.172 +/-  0.019 |   -4.148 +/-  1.301
ARG 200 |    4.864 +/-  1.068 |    0.115 +/-  0.704 |    9.098 +/-  1.373 |   -9.688 +/-  1.054 |    0.088 +/-  0.023 |    4.477 +/-  1.343
PRO 201 |    6.129 +/-  1.170 |   -0.747 +/-  0.609 |  -16.238 +/-  1.847 |    6.310 +/-  1.548 |    0.116 +/-  0.026 |   -4.431 +/-  1.448
ILE 202 |    4.161 +/-  1.084 |   -0.504 +/-  0.653 |   -4.149 +/-  1.321 |   -2.812 +/-  1.257 |    0.056 +/-  0.035 |   -3.247 +/-  1.460
ASN 203 |    4.733 +/-  1.307 |   -0.687 +/-  0.663 |   -6.497 +/-  1.690 |   -1.996 +/-  1.310 |    0.149 +/-  0.046 |   -4.298 +/-  1.447
PHE 204 |    4.228 +/-  1.280 |   -0.492 +/-  0.728 |   -6.725 +/-  1.167 |   -1.339 +/-  0.904 |    0.108 +/-  0.054 |   -4.220 +/-  1.671
THR 205 |    4.469 +/-  1.228 |   -0.503 +/-  0.905 |  -11.126 +/-  1.114 |   -0.305 +/-  0.445 |    0.018 +/-  0.015 |   -7.447 +/-  1.852
GLN 206 |    4.257 +/-  1.128 |   -0.464 +/-  0.891 |   -7.543 +/-  1.075 |   -0.646 +/-  0.614 |    0.034 +/-  0.020 |   -4.362 +/-  1.293
GLN 207 |    4.338 +/-  1.187 |   -0.252 +/-  0.766 |   -6.151 +/-  1.044 |   -2.026 +/-  0.922 |    0.168 +/-  0.042 |   -3.923 +/-  1.326
HIE 208 |    4.060 +/-  1.114 |   -1.282 +/-  0.765 |   -9.855 +/-  1.173 |   -1.439 +/-  0.406 |    0.025 +/-  0.013 |   -8.490 +/-  1.436
MET 209 |    6.410 +/-  1.048 |   -0.656 +/-  0.908 |   -4.636 +/-  0.839 |    1.582 +/-  0.529 |    0.000 +/-  0.000 |    2.700 +/-  1.266
PRO 210 |    6.148 +/-  1.103 |   -1.842 +/-  0.502 |  -17.622 +/-  1.178 |    6.426 +/-  0.893 |    0.016 +/-  0.014 |   -6.873 +/-  1.176
TYR 211 |    4.002 +/-  1.235 |   -1.401 +/-  0.773 |  -10.185 +/-  0.966 |   -0.786 +/-  0.483 |    0.022 +/-  0.014 |   -8.347 +/-  1.477
PHE 212 |    4.195 +/-  1.117 |   -1.747 +/-  0.851 |   -2.661 +/-  1.016 |   -0.703 +/-  0.530 |    0.010 +/-  0.008 |   -0.905 +/-  1.325
ARG 213 |    3.943 +/-  1.209 |   -2.010 +/-  0.696 |    5.731 +/-  1.491 |   -7.951 +/-  1.036 |    0.002 +/-  0.002 |   -0.286 +/-  1.473
LYS 214 |    3.733 +/-  1.050 |   -2.343 +/-  0.648 |    1.316 +/-  1.476 |   -7.007 +/-  1.036 |    0.006 +/-  0.007 |   -4.295 +/-  1.388
ARG 215 |    3.889 +/-  1.194 |   -1.408 +/-  0.819 |   -8.470 +/-  1.914 |   -5.988 +/-  1.077 |    0.000 +/-  0.000 |  -11.977 +/-  1.697
MET 216 |    4.303 +/-  1.263 |   -1.878 +/-  0.876 |  -13.604 +/-  1.019 |   -0.040 +/-  0.437 |    0.001 +/-  0.003 |  -11.218 +/-  1.430
VAL 217 |    4.336 +/-  1.191 |   -1.604 +/-  0.806 |  -12.020 +/-  0.970 |   -0.553 +/-  0.445 |    0.000 +/-  0.000 |   -9.842 +/-  1.563
TRP 218 |    3.729 +/-  1.065 |   -2.371 +/-  0.816 |  -12.461 +/-  1.178 |   -1.302 +/-  0.565 |    0.003 +/-  0.005 |  -12.402 +/-  1.253
GLU 219 |    3.992 +/-  1.228 |   -2.470 +/-  0.746 |  -13.461 +/-  1.337 |    1.787 +/-  0.805 |    0.000 +/-  0.000 |  -10.152 +/-  1.525
ILE 220 |    4.053 +/-  1.065 |   -1.070 +/-  0.769 |  -12.055 +/-  1.046 |    2.423 +/-  0.573 |    0.000 +/-  0.000 |   -6.649 +/-  1.189
LEU 221 |    4.223 +/-  1.323 |   -0.807 +/-  0.768 |  -11.360 +/-  1.865 |    0.118 +/-  1.230 |    0.075 +/-  0.034 |   -7.750 +/-  1.588
HIE 222 |    4.273 +/-  1.167 |   -0.766 +/-  0.698 |   -6.194 +/-  1.582 |   -0.751 +/-  1.251 |    0.151 +/-  0.029 |   -3.287 +/-  1.447
ARG 223 |    4.407 +/-  1.191 |   -0.038 +/-  0.779 |    0.637 +/-  1.757 |   -3.648 +/-  1.243 |    0.110 +/-  0.041 |    1.467 +/-  1.693
LYS 224 |    3.628 +/-  1.132 |   -1.652 +/-  0.707 |   -1.247 +/-  1.627 |   -6.690 +/-  1.256 |    0.019 +/-  0.014 |   -5.942 +/-  1.410
LEU 225 |    4.945 +/-  1.152 |   -0.945 +/-  0.599 |   -2.768 +/-  1.985 |   -1.069 +/-  1.271 |    0.092 +/-  0.035 |    0.255 +/-  1.708
LEU 226 |    5.860 +/-  1.616 |   -0.829 +/-  1.144 |  -89.840 +/-  6.375 |   17.200 +/-  4.588 |    0.139 +/-  0.030 |  -67.469 +/-  2.736
ILE 227 |    4.891 +/-  1.435 |   -0.614 +/-  0.942 |    4.298 +/- 15.068 |  -62.582 +/- 13.058 |    0.186 +/-  0.059 |  -53.822 +/-  3.483
LYS 228 |    3.835 +/-  1.089 |   -1.307 +/-  0.912 |   11.957 +/-  1.965 |  -15.405 +/-  1.737 |    0.004 +/-  0.006 |   -0.915 +/-  1.714
LEU 229 |    3.781 +/-  0.941 |   -1.274 +/-  0.829 |  -10.791 +/-  1.141 |    2.775 +/-  0.563 |    0.003 +/-  0.006 |   -5.505 +/-  1.420
LYS 230 |    3.441 +/-  1.155 |   -1.703 +/-  0.832 |    0.761 +/-  1.652 |   -9.771 +/-  1.120 |    0.002 +/-  0.004 |   -7.270 +/-  1.622
VAL 231 |    4.486 +/-  1.161 |   -1.087 +/-  0.916 |  -16.613 +/-  1.125 |    0.551 +/-  0.602 |    0.000 +/-  0.000 |  -12.664 +/-  1.496
ILE 232 |    4.816 +/-  1.223 |   -1.319 +/-  0.819 |  -12.581 +/-  1.311 |    1.274 +/-  0.622 |    0.009 +/-  0.007 |   -7.801 +/-  1.569
GLY 233 |    4.033 +/-  1.168 |   -2.054 +/-  0.617 |   -4.861 +/-  1.514 |   -4.510 +/-  1.156 |    0.069 +/-  0.026 |   -7.324 +/-  1.445
GLN 234 |    4.317 +/-  1.197 |   -0.154 +/-  0.625 |   -7.647 +/-  1.785 |   -3.666 +/-  1.570 |    0.244 +/-  0.046 |   -6.906 +/-  1.542
ASP 235 |    4.962 +/-  1.147 |    0.584 +/-  0.633 |   -6.830 +/-  1.906 |   -3.473 +/-  1.619 |    0.292 +/-  0.048 |   -4.466 +/-  1.322
SER 236 |    4.501 +/-  1.073 |   -0.342 +/-  0.732 |   -7.468 +/-  2.144 |   -3.817 +/-  1.372 |    0.137 +/-  0.051 |   -6.989 +/-  1.655
SER 237 |    4.475 +/-  1.087 |   -0.347 +/-  0.689 |  -11.421 +/-  2.658 |   -1.570 +/-  1.782 |    0.135 +/-  0.037 |   -8.728 +/-  1.574
GLU 238 |    4.377 +/-  1.100 |   -0.346 +/-  0.782 |   -8.259 +/-  2.285 |    0.396 +/-  2.103 |    0.103 +/-  0.044 |   -3.729 +/-  1.396
ILE 239 |    4.400 +/-  1.251 |   -0.931 +/-  0.839 |   -7.551 +/-  1.221 |   -0.562 +/-  0.635 |    0.023 +/-  0.011 |   -4.621 +/-  1.474
HIE 240 |    3.883 +/-  1.111 |   -0.991 +/-  0.673 |   -7.021 +/-  2.078 |   -3.738 +/-  1.520 |    0.152 +/-  0.041 |   -7.714 +/-  1.426
PHE 241 |    3.934 +/-  1.009 |   -0.882 +/-  0.871 |   -3.422 +/-  1.336 |   -1.136 +/-  0.811 |    0.043 +/-  0.022 |   -1.463 +/-  1.569
LYS 242 |    3.716 +/-  1.068 |   -0.336 +/-  0.712 |   15.493 +/-  2.018 |  -20.525 +/-  1.586 |    0.193 +/-  0.039 |   -1.460 +/-  1.725
VAL 243 |    4.614 +/-  1.136 |   -0.325 +/-  0.844 |  -11.169 +/-  2.848 |   -0.225 +/-  1.230 |    0.064 +/-  0.032 |   -7.040 +/-  1.946
LYS 244 |    4.031 +/-  1.314 |   -0.589 +/-  0.901 |   16.286 +/-  2.716 |  -23.450 +/-  1.898 |    0.072 +/-  0.036 |   -3.650 +/-  1.982
MET 245 |    4.936 +/-  1.301 |   -1.560 +/-  0.758 |  -14.345 +/-  1.048 |   -0.581 +/-  0.879 |    0.033 +/-  0.017 |  -11.518 +/-  1.451
THR 246 |    4.949 +/-  1.270 |    0.070 +/-  0.729 |  -10.471 +/-  1.643 |   -4.118 +/-  1.741 |    0.084 +/-  0.028 |   -9.487 +/-  1.796
THR 247 |    4.715 +/-  1.048 |   -1.001 +/-  0.676 |  -10.073 +/-  1.332 |   -1.202 +/-  1.093 |    0.052 +/-  0.013 |   -7.509 +/-  1.376
HIE 248 |    3.849 +/-  1.072 |   -1.197 +/-  0.642 |   -6.849 +/-  1.412 |    0.395 +/-  1.031 |    0.055 +/-  0.019 |   -3.747 +/-  1.395
LEU 249 |    4.600 +/-  1.180 |   -1.216 +/-  0.754 |   -6.993 +/-  1.272 |    2.095 +/-  0.610 |    0.001 +/-  0.002 |   -1.512 +/-  1.355
LYS 250 |    4.143 +/-  1.210 |   -1.345 +/-  0.701 |   12.996 +/-  1.891 |  -15.948 +/-  1.530 |    0.002 +/-  0.005 |   -0.152 +/-  1.367
LYS 251 |    4.066 +/-  1.368 |   -0.647 +/-  0.808 |    6.167 +/-  2.139 |  -18.525 +/-  1.555 |    0.028 +/-  0.019 |   -8.911 +/-  1.928
LEU 252 |    4.247 +/-  1.211 |   -2.021 +/-  0.669 |   -6.170 +/-  1.059 |   -0.275 +/-  0.727 |    0.018 +/-  0.011 |   -4.202 +/-  1.367
LYS 253 |    3.365 +/-  1.076 |   -1.915 +/-  0.788 |   -0.941 +/-  1.479 |  -12.731 +/-  0.878 |    0.000 +/-  0.000 |  -12.222 +/-  1.572
GLU 254 |    3.880 +/-  1.248 |   -1.410 +/-  0.823 |  -22.356 +/-  1.674 |    3.947 +/-  1.176 |    0.007 +/-  0.010 |  -15.932 +/-  1.517
SER 255 |    4.255 +/-  1.128 |   -1.312 +/-  0.784 |  -11.331 +/-  1.533 |   -1.219 +/-  1.001 |    0.039 +/-  0.027 |   -9.567 +/-  1.530
TYR 256 |    3.691 +/-  1.102 |   -1.646 +/-  0.825 |  -10.363 +/-  1.111 |   -0.327 +/-  0.544 |    0.002 +/-  0.003 |   -8.643 +/-  1.365
CYS 257 |    4.054 +/-  1.045 |   -2.196 +/-  0.675 |   -7.982 +/-  1.265 |   -2.407 +/-  0.686 |    0.020 +/-  0.014 |   -8.511 +/-  1.348
GLN 258 |    4.096 +/-  1.219 |   -0.791 +/-  0.580 |    0.575 +/-  1.046 |   -3.995 +/-  0.807 |    0.175 +/-  0.047 |    0.061 +/-  1.452
ARG 259 |    3.903 +/-  1.183 |   -0.494 +/-  0.554 |    1.330 +/-  1.702 |  -13.243 +/-  1.475 |    0.253 +/-  0.039 |   -8.251 +/-  1.537
GLN 260 |    4.099 +/-  0.915 |    0.006 +/-  0.750 |  -11.876 +/-  1.197 |   -3.271 +/-  1.028 |    0.168 +/-  0.032 |  -10.873 +/-  1.189
GLY 261 |    3.988 +/-  1.204 |   -0.636 +/-  0.561 |   -5.720 +/-  1.360 |   -5.206 +/-  0.675 |    0.469 +/-  0.026 |   -7.105 +/-  1.194
VAL 262 |    5.442 +/-  1.051 |    0.240 +/-  0.821 |   -1.987 +/-  1.123 |    0.209 +/-  0.793 |    0.032 +/-  0.018 |    3.937 +/-  1.449
PRO 263 |    6.002 +/-  0.995 |   -1.386 +/-  0.714 |  -12.330 +/-  1.410 |    2.584 +/-  0.998 |    0.067 +/-  0.022 |   -5.063 +/-  1.246
MET 264 |    4.254 +/-  1.164 |   -1.260 +/-  0.521 |   -7.441 +/-  0.973 |   -0.717 +/-  0.777 |    0.089 +/-  0.024 |   -5.075 +/-  1.248
ASN 265 |    4.937 +/-  1.211 |   -0.324 +/-  0.691 |  -10.883 +/-  2.615 |   -2.158 +/-  1.200 |    0.084 +/-  0.025 |   -8.344 +/-  1.999
SER 266 |    5.006 +/-  1.322 |   -1.013 +/-  0.836 |  -10.414 +/-  1.590 |    0.590 +/-  0.719 |    0.000 +/-  0.002 |   -5.832 +/-  1.856
LEU 267 |    4.362 +/-  1.143 |   -1.675 +/-  0.977 |   -0.260 +/-  1.270 |    1.519 +/-  1.345 |    0.023 +/-  0.011 |    3.971 +/-  1.496
ARG 268 |    3.604 +/-  1.181 |   -1.552 +/-  0.766 |    5.870 +/-  1.569 |  -11.539 +/-  1.457 |    0.003 +/-  0.003 |   -3.614 +/-  1.928
PHE 269 |    3.702 +/-  1.064 |   -2.114 +/-  0.531 |  -14.885 +/-  0.902 |    2.353 +/-  0.554 |    0.003 +/-  0.003 |  -10.942 +/-  1.277
LEU 270 |    4.282 +/-  1.142 |   -2.072 +/-  0.779 |   -8.739 +/-  0.942 |    0.552 +/-  0.399 |    0.002 +/-  0.003 |   -5.975 +/-  1.512
PHE 271 |    3.658 +/-  1.113 |   -1.632 +/-  0.762 |  -11.042 +/-  0.930 |    0.398 +/-  0.626 |    0.009 +/-  0.007 |   -8.608 +/-  1.228
GLU 272 |    4.351 +/-  1.185 |   -1.476 +/-  0.513 |  -11.091 +/-  1.215 |    3.739 +/-  1.025 |    0.070 +/-  0.019 |   -4.407 +/-  1.413
GLY 273 |    4.298 +/-  1.448 |   -2.537 +/-  0.495 |   -5.725 +/-  0.866 |   -3.491 +/-  0.645 |    0.056 +/-  0.029 |   -7.399 +/-  1.489
GLN 274 |    4.100 +/-  1.177 |   -1.386 +/-  0.700 |   -3.188 +/-  0.985 |    1.225 +/-  0.609 |    0.013 +/-  0.007 |    0.764 +/-  1.373
ARG 275 |    3.687 +/-  0.987 |   -1.425 +/-  0.775 |    8.633 +/-  1.678 |  -12.197 +/-  1.228 |    0.019 +/-  0.009 |   -1.283 +/-  1.706
ILE 276 |    3.903 +/-  1.276 |   -0.036 +/-  0.754 |  -21.735 +/-  1.174 |    3.107 +/-  0.776 |    0.016 +/-  0.009 |  -14.746 +/-  1.422
ALA 277 |    3.486 +/-  1.030 |   -1.485 +/-  0.833 |   -9.130 +/-  1.284 |    1.736 +/-  0.796 |    0.044 +/-  0.016 |   -5.349 +/-  1.285
ASP 278 |    4.330 +/-  1.099 |   -1.777 +/-  0.536 |  -19.484 +/-  1.692 |    9.762 +/-  1.422 |    0.046 +/-  0.014 |   -7.124 +/-  1.171
ASN 279 |    4.855 +/-  1.142 |   -0.400 +/-  0.664 |   -5.661 +/-  1.773 |   -2.245 +/-  1.356 |    0.074 +/-  0.028 |   -3.377 +/-  1.623
HIE 280 |    4.040 +/-  1.136 |   -1.364 +/-  0.823 |  -11.407 +/-  1.580 |   -0.104 +/-  0.713 |    0.002 +/-  0.003 |   -8.834 +/-  1.552
THR 281 |    5.911 +/-  1.014 |   -0.492 +/-  0.932 |   -2.869 +/-  0.920 |   -0.604 +/-  0.546 |    0.000 +/-  0.000 |    1.946 +/-  1.364
PRO 282 |    5.936 +/-  1.063 |   -2.743 +/-  0.545 |  -12.480 +/-  1.129 |    6.717 +/-  0.948 |    0.003 +/-  0.005 |   -2.568 +/-  1.314
LYS 283 |    3.866 +/-  1.027 |   -1.191 +/-  0.590 |    4.230 +/-  1.531 |  -16.815 +/-  1.440 |    0.108 +/-  0.031 |   -9.802 +/-  1.600
GLU 284 |    3.782 +/-  1.235 |   -0.702 +/-  0.558 |  -17.229 +/-  2.209 |    1.847 +/-  1.915 |    0.195 +/-  0.039 |  -12.108 +/-  1.299
LEU 285 |    4.074 +/-  1.174 |   -0.431 +/-  0.591 |   -6.816 +/-  1.568 |   -1.900 +/-  1.307 |    0.110 +/-  0.041 |   -4.963 +/-  1.342
GLY 286 |    4.076 +/-  1.287 |   -0.884 +/-  0.606 |   -6.989 +/-  1.343 |   -6.535 +/-  1.097 |    0.410 +/-  0.053 |   -9.921 +/-  1.347
MET 287 |    4.220 +/-  1.285 |   -0.292 +/-  0.704 |  -10.454 +/-  2.169 |   -1.911 +/-  1.636 |    0.096 +/-  0.041 |   -8.341 +/-  1.831
GLU 288 |    4.087 +/-  1.151 |   -0.700 +/-  0.670 |  -14.315 +/-  2.797 |    2.869 +/-  2.735 |    0.091 +/-  0.055 |   -7.968 +/-  1.381
GLU 289 |    4.245 +/-  1.237 |   -0.512 +/-  0.820 |  -23.111 +/-  2.658 |    8.257 +/-  1.684 |    0.023 +/-  0.017 |  -11.097 +/-  1.685
GLU 290 |    4.109 +/-  1.105 |   -0.370 +/-  0.696 |   -9.784 +/-  1.495 |   -1.117 +/-  1.227 |    0.121 +/-  0.033 |   -7.042 +/-  1.249
ASP 291 |    5.963 +/-  1.167 |   -0.992 +/-  0.769 |  -16.492 +/-  1.824 |    6.438 +/-  1.239 |    0.037 +/-  0.021 |   -5.046 +/-  1.571
VAL 292 |    4.699 +/-  1.285 |   -0.201 +/-  0.952 |  -10.068 +/-  0.969 |    0.019 +/-  0.581 |    0.022 +/-  0.010 |   -5.529 +/-  1.681
ILE 293 |    4.153 +/-  1.215 |   -1.051 +/-  0.862 |  -14.242 +/-  0.900 |    0.529 +/-  0.371 |    0.000 +/-  0.000 |  -10.611 +/-  1.503
GLU 294 |    3.967 +/-  1.168 |   -1.497 +/-  0.929 |  -18.821 +/-  1.119 |    8.312 +/-  0.594 |    0.001 +/-  0.003 |   -8.038 +/-  1.458
VAL 295 |    4.245 +/-  1.074 |   -1.016 +/-  0.726 |  -11.136 +/-  1.633 |   -0.006 +/-  0.722 |    0.011 +/-  0.009 |   -7.902 +/-  1.339
TYR 296 |    3.483 +/-  1.175 |   -1.055 +/-  0.858 |  -11.914 +/-  1.360 |    0.904 +/-  0.611 |    0.005 +/-  0.006 |   -8.577 +/-  1.555
GLN 297 |    4.107 +/-  1.079 |   -1.303 +/-  0.766 |  -10.301 +/-  1.932 |    0.751 +/-  1.170 |    0.034 +/-  0.030 |   -6.712 +/-  1.535
GLU 298 |    4.070 +/-  1.052 |   -1.062 +/-  0.658 |  -10.725 +/-  1.906 |    1.144 +/-  1.540 |    0.102 +/-  0.027 |   -6.470 +/-  1.419
GLN 299 |    3.835 +/-  1.101 |   -1.164 +/-  0.817 |   -7.494 +/-  1.371 |   -1.346 +/-  0.692 |    0.027 +/-  0.014 |   -6.142 +/-  1.674
THR 300 |    4.798 +/-  1.237 |   -0.811 +/-  0.762 |  -12.556 +/-  1.060 |    1.135 +/-  0.703 |    0.036 +/-  0.016 |   -7.398 +/-  1.494
GLY 301 |    4.048 +/-  1.031 |   -3.651 +/-  0.781 |   -0.293 +/-  1.058 |   -2.277 +/-  0.419 |    0.000 +/-  0.000 |   -2.173 +/-  1.503
GLY 302 |    4.501 +/-  1.177 |   -3.290 +/-  0.818 |  -29.134 +/-  2.097 |   -0.178 +/-  0.988 |    0.000 +/-  0.000 |  -28.102 +/-  2.401
GLY 303 |    3.582 +/-  1.336 |    0.121 +/-  0.786 |   -6.449 +/-  7.632 |  -87.801 +/-  8.392 |    0.602 +/-  0.128 |  -89.945 +/-  2.627
THR 304 |    6.069 +/-  1.195 |    0.670 +/-  0.678 |   -0.846 +/-  1.389 |   -1.840 +/-  1.184 |    0.193 +/-  0.056 |    4.245 +/-  1.389
PRO 305 |    6.125 +/-  1.000 |   -0.455 +/-  0.673 |  -16.283 +/-  1.631 |    7.413 +/-  1.577 |    0.108 +/-  0.032 |   -3.092 +/-  1.476
THR 306 |    4.585 +/-  1.075 |    0.259 +/-  0.718 |    0.079 +/-  1.761 |   -5.040 +/-  1.640 |    0.169 +/-  0.033 |    0.052 +/-  1.439
LYS 307 |    4.278 +/-  1.204 |   -0.527 +/-  0.713 |   15.842 +/-  2.845 |  -15.696 +/-  1.921 |    0.144 +/-  0.060 |    4.040 +/-  2.073
ARG 308 |    4.053 +/-  1.177 |   -0.567 +/-  0.701 |   13.483 +/-  1.749 |  -17.478 +/-  1.867 |    0.103 +/-  0.032 |   -0.406 +/-  1.970
ARG 309 |    3.836 +/-  1.167 |   -0.735 +/-  0.693 |    3.075 +/-  2.277 |  -16.620 +/-  1.399 |    0.073 +/-  0.030 |  -10.372 +/-  1.901
ALA 310 |    3.914 +/-  1.139 |   -0.197 +/-  0.566 |   -8.796 +/-  2.755 |   -2.267 +/-  2.308 |    0.279 +/-  0.088 |   -7.068 +/-  1.552
ILE 311 |    4.943 +/-  1.209 |    0.636 +/-  0.707 |    0.155 +/-  2.499 |   -3.357 +/-  2.388 |    0.204 +/-  0.072 |    2.581 +/-  1.428
GLY 312 |    4.700 +/-  1.585 |   -0.224 +/-  1.049 |  -86.371 +/- 15.298 |    6.577 +/- 14.605 |    0.691 +/-  0.161 |  -74.627 +/-  1.717

Receptor:
Total Energy Decomposition:
Residue |       Internal      |    van der Waals    |    Electrostatic    |   Polar Solvation   |   Non-Polar Solv.   |       TOTAL
-------------------------------------------------------------------------------------------------------------------------------------------
GLU   1 |   20.134 +/-  3.094 |    1.564 +/-  2.418 | -149.305 +/-  8.344 |   -8.319 +/-  5.968 |    0.820 +/-  0.125 | -135.106 +/-  5.308
PHE   2 |   17.700 +/-  3.115 |   -0.214 +/-  1.416 |    4.290 +/-  2.168 |   -3.964 +/-  0.901 |    0.951 +/-  0.098 |   18.763 +/-  3.641
PRO   3 |   21.625 +/-  2.469 |   -1.772 +/-  1.005 |   -8.739 +/-  0.658 |   -3.876 +/-  0.648 |    0.859 +/-  0.052 |    8.096 +/-  2.489
GLU   4 |   18.207 +/-  3.194 |   -2.667 +/-  1.791 |  -58.685 +/-  4.435 |  -11.024 +/-  4.055 |    0.193 +/-  0.046 |  -53.976 +/-  2.985
ILE   5 |   17.412 +/-  2.715 |   -0.773 +/-  1.281 |   -8.268 +/-  1.528 |   -2.651 +/-  0.789 |    0.826 +/-  0.057 |    6.546 +/-  2.643
THR   6 |   16.083 +/-  2.532 |   -2.314 +/-  1.163 |  -35.562 +/-  2.684 |   -5.839 +/-  1.991 |    0.543 +/-  0.117 |  -27.089 +/-  2.699
GLU   7 |   17.786 +/-  2.631 |   -2.415 +/-  1.586 |  -39.058 +/-  7.655 |  -35.278 +/-  7.877 |    0.882 +/-  0.088 |  -58.081 +/-  2.853
GLU   8 |   16.985 +/-  2.530 |   -3.658 +/-  1.332 |  -45.851 +/- 10.855 |  -26.552 +/- 10.009 |    0.519 +/-  0.071 |  -58.557 +/-  2.876
MET   9 |   15.277 +/-  2.982 |   -9.709 +/-  1.158 |  -11.221 +/-  1.408 |   -0.757 +/-  0.804 |    0.011 +/-  0.014 |   -6.399 +/-  3.093
GLU  10 |   17.437 +/-  2.735 |   -3.513 +/-  1.425 |  -69.566 +/- 10.736 |   -0.225 +/- 10.308 |    0.434 +/-  0.109 |  -55.433 +/-  2.717
LYS  11 |   17.820 +/-  3.218 |   -3.260 +/-  1.475 |  -17.926 +/- 14.364 |  -21.354 +/- 13.581 |    0.868 +/-  0.130 |  -23.851 +/-  3.639
GLU  12 |   17.549 +/-  2.825 |   -4.443 +/-  1.383 |  -42.322 +/-  7.426 |  -34.148 +/-  6.686 |    0.419 +/-  0.085 |  -62.945 +/-  2.525
ILE  13 |   18.642 +/-  2.794 |   -3.977 +/-  1.558 |   -6.207 +/-  1.367 |   -0.182 +/-  0.799 |    0.200 +/-  0.064 |    8.475 +/-  2.915
LYS  14 |   17.824 +/-  2.695 |   -2.871 +/-  1.295 |   22.593 +/- 10.015 |  -55.085 +/- 10.252 |    1.099 +/-  0.139 |  -16.440 +/-  3.446
ASN  15 |   22.013 +/-  2.884 |   -3.085 +/-  1.168 | -101.576 +/-  5.973 |    1.007 +/-  3.799 |    0.507 +/-  0.095 |  -81.135 +/-  3.133
VAL  16 |   15.235 +/-  2.627 |   -2.702 +/-  1.545 |  -34.127 +/-  1.700 |    2.488 +/-  0.828 |    0.062 +/-  0.036 |  -19.043 +/-  2.979
PHE  17 |   16.239 +/-  2.822 |   -2.342 +/-  1.691 |    1.714 +/-  1.875 |   -5.570 +/-  1.408 |    0.637 +/-  0.204 |   10.678 +/-  3.439
ARG  18 |   22.378 +/-  4.124 |   -1.870 +/-  1.109 | -147.990 +/- 10.356 |  -47.534 +/-  9.515 |    1.337 +/-  0.135 | -173.679 +/-  3.808
ASN  19 |   22.734 +/-  2.933 |   -2.366 +/-  1.063 |  -94.553 +/-  3.676 |   -5.645 +/-  2.517 |    0.539 +/-  0.084 |  -79.291 +/-  2.950
GLY  20 |    5.982 +/-  1.911 |   -0.754 +/-  0.624 |   -7.233 +/-  1.525 |   -4.958 +/-  0.997 |    0.564 +/-  0.062 |   -6.399 +/-  1.861
ASN  21 |   22.176 +/-  2.674 |   -2.686 +/-  1.247 |  -90.416 +/-  2.393 |   -7.781 +/-  1.570 |    0.571 +/-  0.046 |  -78.135 +/-  2.689
GLN  22 |   25.261 +/-  3.411 |   -4.057 +/-  1.397 |  -75.828 +/-  3.458 |   -8.646 +/-  2.622 |    0.652 +/-  0.129 |  -62.617 +/-  3.096
ASP  23 |   14.123 +/-  2.876 |   -1.781 +/-  0.818 |  -36.083 +/-  4.388 |  -39.625 +/-  4.381 |    0.752 +/-  0.044 |  -62.613 +/-  2.321
GLU  24 |   17.829 +/-  2.815 |   -2.421 +/-  1.541 |  -65.886 +/- 14.016 |  -12.593 +/- 11.342 |    0.434 +/-  0.064 |  -62.637 +/-  4.197
VAL  25 |   13.975 +/-  1.991 |   -2.761 +/-  1.053 |  -20.807 +/-  0.867 |   -3.124 +/-  0.811 |    0.557 +/-  0.043 |  -12.161 +/-  1.989
LEU  26 |   16.307 +/-  3.325 |   -4.546 +/-  1.426 |  -30.100 +/-  1.467 |   -0.193 +/-  1.056 |    0.192 +/-  0.052 |  -18.340 +/-  3.166
SER  27 |   11.001 +/-  2.257 |   -4.749 +/-  1.086 |  -19.781 +/-  1.334 |   -1.656 +/-  0.778 |    0.006 +/-  0.020 |  -15.178 +/-  2.381
GLU  28 |   18.453 +/-  2.448 |   -2.813 +/-  1.513 |  -48.062 +/-  7.034 |  -23.485 +/-  6.781 |    0.604 +/-  0.057 |  -55.303 +/-  2.752
ALA  29 |    7.384 +/-  2.107 |   -1.141 +/-  1.006 |   -1.811 +/-  1.198 |   -3.314 +/-  0.852 |    0.327 +/-  0.070 |    1.445 +/-  2.132
PHE  30 |   16.207 +/-  2.775 |    1.051 +/-  1.327 |    5.762 +/-  1.721 |   -6.963 +/-  1.526 |    1.278 +/-  0.130 |   17.336 +/-  2.881
ARG  31 |   24.118 +/-  3.705 |   -0.796 +/-  1.566 |  -96.652 +/-  6.442 |  -95.417 +/-  6.604 |    1.579 +/-  0.163 | -167.168 +/-  3.064
LEU  32 |   17.085 +/-  3.012 |   -3.197 +/-  1.238 |  -36.235 +/-  1.125 |    0.555 +/-  0.582 |    0.240 +/-  0.038 |  -21.552 +/-  3.189
THR  33 |   16.718 +/-  2.340 |   -3.206 +/-  1.071 |  -26.494 +/-  1.693 |   -9.656 +/-  1.678 |    0.501 +/-  0.046 |  -22.138 +/-  2.296
ILE  34 |   18.313 +/-  2.514 |   -5.874 +/-  1.591 |  -14.454 +/-  1.223 |    0.554 +/-  0.520 |    0.000 +/-  0.001 |   -1.461 +/-  2.830
THR  35 |   16.081 +/-  2.408 |   -4.863 +/-  1.405 |  -37.780 +/-  1.591 |    2.352 +/-  0.740 |    0.154 +/-  0.022 |  -24.057 +/-  2.339
ARG  36 |   22.846 +/-  3.759 |   -8.538 +/-  1.880 | -179.636 +/-  8.023 |   -9.401 +/-  6.585 |    0.071 +/-  0.037 | -174.657 +/-  3.810
LYS  37 |   19.729 +/-  3.473 |   -4.179 +/-  1.412 |  -12.707 +/-  8.300 |  -23.228 +/-  8.213 |    0.789 +/-  0.071 |  -19.597 +/-  3.623
ASP  38 |   13.418 +/-  2.288 |   -5.378 +/-  1.347 |  -74.474 +/-  9.926 |   -8.283 +/-  7.774 |    0.032 +/-  0.026 |  -74.685 +/-  3.306
ILE  39 |   18.711 +/-  3.289 |   -6.045 +/-  1.550 |  -13.273 +/-  0.865 |    0.998 +/-  0.509 |    0.010 +/-  0.016 |    0.401 +/-  3.133
GLN  40 |   24.551 +/-  3.463 |   -3.931 +/-  1.435 |  -78.850 +/-  3.094 |   -6.377 +/-  2.140 |    0.499 +/-  0.096 |  -64.109 +/-  3.523
THR  41 |   16.560 +/-  2.578 |   -5.122 +/-  1.291 |  -38.970 +/-  1.591 |    0.926 +/-  0.699 |    0.119 +/-  0.022 |  -26.487 +/-  2.513
LEU  42 |   16.505 +/-  2.665 |   -5.978 +/-  1.412 |  -33.473 +/-  1.332 |    2.889 +/-  0.489 |    0.029 +/-  0.016 |  -20.027 +/-  3.022
ASN  43 |   20.584 +/-  2.872 |   -3.554 +/-  1.239 |  -84.897 +/-  4.061 |   -8.625 +/-  2.283 |    0.413 +/-  0.061 |  -76.079 +/-  2.613
HIE  44 |   33.964 +/-  3.089 |   -4.385 +/-  1.122 |   -9.137 +/-  2.633 |  -12.473 +/-  2.062 |    0.908 +/-  0.123 |    8.877 +/-  3.366
LEU  45 |   17.832 +/-  3.069 |   -0.786 +/-  1.401 |  -27.842 +/-  2.366 |   -4.072 +/-  1.895 |    0.897 +/-  0.115 |  -13.971 +/-  2.935
ASN  46 |   21.450 +/-  2.753 |   -4.421 +/-  1.130 |  -90.377 +/-  2.929 |   -5.831 +/-  1.321 |    0.394 +/-  0.041 |  -78.784 +/-  2.546
TRP  47 |   22.642 +/-  3.654 |   -2.894 +/-  0.958 |    7.438 +/-  1.271 |   -9.436 +/-  0.993 |    1.166 +/-  0.048 |   18.916 +/-  3.708
LEU  48 |   16.860 +/-  2.535 |   -6.491 +/-  1.317 |  -29.606 +/-  1.262 |    1.262 +/-  0.611 |    0.058 +/-  0.015 |  -17.916 +/-  3.080
ASN  49 |   23.251 +/-  2.843 |   -6.277 +/-  1.013 |  -91.054 +/-  2.283 |   -4.630 +/-  1.119 |    0.248 +/-  0.046 |  -78.462 +/-  2.497
ASP  50 |   15.840 +/-  2.694 |   -3.465 +/-  1.117 |  -55.920 +/-  3.490 |  -21.128 +/-  3.491 |    0.524 +/-  0.046 |  -64.149 +/-  2.668
GLU  51 |   18.175 +/-  2.567 |   -4.923 +/-  1.231 |  -31.895 +/-  4.269 |  -38.392 +/-  4.025 |    0.469 +/-  0.036 |  -56.567 +/-  2.548
ILE  52 |   19.525 +/-  2.869 |   -7.599 +/-  1.336 |  -12.195 +/-  0.900 |    1.340 +/-  0.464 |    0.000 +/-  0.001 |    1.071 +/-  3.066
ILE  53 |   17.266 +/-  2.935 |   -6.363 +/-  1.494 |  -14.708 +/-  0.891 |    1.006 +/-  0.509 |    0.007 +/-  0.009 |   -2.791 +/-  3.084
ASN  54 |   22.689 +/-  2.574 |   -5.639 +/-  0.944 | -100.866 +/-  1.810 |    2.184 +/-  0.933 |    0.178 +/-  0.042 |  -81.454 +/-  2.917
PHE  55 |   16.439 +/-  2.628 |   -8.453 +/-  1.310 |  -11.889 +/-  1.425 |    1.213 +/-  0.503 |    0.014 +/-  0.010 |   -2.675 +/-  2.828
TYR  56 |   17.663 +/-  2.628 |   -8.338 +/-  1.448 |  -35.597 +/-  2.354 |    0.675 +/-  1.300 |    0.073 +/-  0.038 |  -25.524 +/-  2.726
MET  57 |   17.043 +/-  2.870 |   -9.366 +/-  1.080 |  -10.832 +/-  1.085 |    0.710 +/-  0.651 |    0.007 +/-  0.008 |   -2.439 +/-  2.816
ASN  58 |   21.844 +/-  2.756 |   -5.531 +/-  1.050 |  -92.505 +/-  2.982 |   -0.362 +/-  3.043 |    0.233 +/-  0.059 |  -76.321 +/-  2.702
MET  59 |   15.987 +/-  2.995 |   -9.673 +/-  1.318 |   -9.017 +/-  0.941 |    1.895 +/-  0.506 |    0.078 +/-  0.026 |   -0.730 +/-  3.236
LEU  60 |   16.527 +/-  2.846 |   -7.917 +/-  1.073 |  -31.153 +/-  0.978 |    1.485 +/-  0.490 |    0.001 +/-  0.001 |  -21.057 +/-  2.937
MET  61 |   15.554 +/-  2.415 |   -7.355 +/-  1.123 |  -15.195 +/-  1.450 |    0.130 +/-  1.061 |    0.332 +/-  0.068 |   -6.534 +/-  2.674
GLU  62 |   17.379 +/-  2.701 |   -3.050 +/-  1.306 |  -77.516 +/- 11.064 |    9.542 +/- 10.641 |    0.654 +/-  0.109 |  -52.992 +/-  3.054
ARG  63 |   21.855 +/-  4.058 |   -5.499 +/-  1.617 | -155.124 +/-  5.385 |  -36.271 +/-  4.842 |    0.312 +/-  0.069 | -174.726 +/-  3.543
SER  64 |   12.076 +/-  2.204 |   -4.036 +/-  1.114 |  -11.013 +/-  1.618 |   -5.422 +/-  1.426 |    0.075 +/-  0.032 |   -8.319 +/-  2.531
LYS  65 |   17.657 +/-  3.143 |   -0.657 +/-  1.411 |   15.394 +/-  8.533 |  -53.804 +/-  7.944 |    1.213 +/-  0.083 |  -20.197 +/-  3.816
GLU  66 |   17.809 +/-  3.035 |   -2.410 +/-  1.235 |  -55.958 +/-  7.631 |  -14.846 +/-  7.804 |    0.761 +/-  0.077 |  -54.644 +/-  3.030
LYS  67 |   18.104 +/-  3.104 |    0.267 +/-  1.276 |   44.900 +/-  7.090 |  -78.185 +/-  6.437 |    1.582 +/-  0.073 |  -13.331 +/-  3.501
GLY  68 |    5.983 +/-  1.814 |   -0.719 +/-  0.618 |  -10.920 +/-  2.305 |   -3.911 +/-  1.713 |    0.536 +/-  0.067 |   -9.031 +/-  1.949
LEU  69 |   18.103 +/-  2.944 |   -2.275 +/-  1.391 |  -18.392 +/-  1.690 |   -2.753 +/-  1.132 |    0.332 +/-  0.104 |   -4.985 +/-  2.864
PRO  70 |   21.044 +/-  2.660 |   -5.629 +/-  1.001 |   -7.629 +/-  1.006 |   -2.320 +/-  0.702 |    0.064 +/-  0.046 |    5.529 +/-  2.740
SER  71 |   11.238 +/-  2.243 |   -3.093 +/-  1.438 |  -15.017 +/-  2.201 |   -2.027 +/-  1.606 |    0.285 +/-  0.029 |   -8.616 +/-  2.508
VAL  72 |   14.918 +/-  2.760 |   -5.739 +/-  1.319 |  -24.229 +/-  0.992 |    0.270 +/-  0.672 |    0.066 +/-  0.019 |  -14.713 +/-  2.760
HIE  73 |   33.985 +/-  2.344 |   -8.503 +/-  1.219 |  -17.662 +/-  1.696 |   -7.885 +/-  1.435 |    0.237 +/-  0.088 |    0.172 +/-  2.694
ALA  74 |    6.985 +/-  2.083 |   -4.502 +/-  0.751 |   -4.183 +/-  0.932 |   -0.575 +/-  0.837 |    0.071 +/-  0.028 |   -2.203 +/-  2.214
PHE  75 |   16.833 +/-  3.090 |   -6.095 +/-  1.144 |    0.013 +/-  1.239 |   -7.042 +/-  0.919 |    0.073 +/-  0.034 |    3.782 +/-  3.301
ASN  76 |   23.087 +/-  2.984 |   -3.997 +/-  0.909 |  -88.602 +/-  3.194 |   -4.230 +/-  1.982 |    0.527 +/-  0.058 |  -73.215 +/-  2.877
THR  77 |   17.072 +/-  2.833 |   -4.258 +/-  1.246 |  -32.785 +/-  1.998 |   -5.395 +/-  1.348 |    0.099 +/-  0.036 |  -25.266 +/-  2.604
PHE  78 |   17.415 +/-  2.487 |   -0.472 +/-  1.278 |  -10.247 +/-  1.148 |   -0.631 +/-  0.608 |    0.905 +/-  0.084 |    6.970 +/-  2.799
PHE  79 |   17.017 +/-  3.027 |   -7.184 +/-  1.202 |  -10.009 +/-  1.004 |    1.519 +/-  0.392 |    0.003 +/-  0.004 |    1.346 +/-  3.240
PHE  80 |   16.293 +/-  2.666 |   -5.817 +/-  1.270 |   -9.521 +/-  1.060 |   -0.258 +/-  0.509 |    0.134 +/-  0.046 |    0.831 +/-  3.124
THR  81 |   15.689 +/-  2.709 |   -3.264 +/-  1.013 |  -30.109 +/-  2.522 |   -4.512 +/-  1.398 |    0.328 +/-  0.070 |  -21.867 +/-  2.765
LYS  82 |   18.473 +/-  3.203 |   -5.847 +/-  1.236 |   78.862 +/-  2.850 | -105.828 +/-  2.782 |    0.540 +/-  0.068 |  -13.800 +/-  3.824
LEU  83 |   16.445 +/-  2.629 |   -6.362 +/-  1.149 |  -29.509 +/-  1.268 |    0.010 +/-  0.822 |    0.071 +/-  0.029 |  -19.344 +/-  2.814
LYS  84 |   18.287 +/-  3.271 |   -3.497 +/-  1.287 |   54.719 +/-  5.415 |  -89.598 +/-  4.092 |    0.816 +/-  0.065 |  -19.274 +/-  3.747
THR  85 |   16.558 +/-  2.415 |   -0.665 +/-  1.046 |  -37.309 +/-  2.243 |   -7.356 +/-  1.634 |    0.782 +/-  0.044 |  -27.991 +/-  2.297
ALA  86 |    8.557 +/-  2.168 |   -0.977 +/-  0.875 |   -5.376 +/-  1.866 |   -1.479 +/-  1.141 |    0.358 +/-  0.048 |    1.083 +/-  2.332
GLY  87 |    5.630 +/-  1.684 |   -2.349 +/-  0.785 |   -7.591 +/-  1.266 |   -1.465 +/-  0.893 |    0.194 +/-  0.037 |   -5.581 +/-  1.647
TYR  88 |   17.547 +/-  2.878 |   -5.259 +/-  1.447 |  -31.499 +/-  1.911 |   -2.248 +/-  0.938 |    0.194 +/-  0.058 |  -21.265 +/-  2.907
GLN  89 |   24.086 +/-  2.710 |   -1.833 +/-  1.373 |  -73.956 +/-  2.455 |   -9.732 +/-  2.449 |    1.012 +/-  0.082 |  -60.422 +/-  2.530
ALA  90 |    7.471 +/-  2.199 |   -2.576 +/-  0.808 |   -5.601 +/-  1.746 |    1.446 +/-  1.201 |    0.190 +/-  0.043 |    0.931 +/-  2.388
VAL  91 |   15.986 +/-  2.663 |   -4.288 +/-  1.463 |  -21.968 +/-  1.561 |   -0.444 +/-  0.878 |    0.002 +/-  0.003 |  -10.711 +/-  3.094
LYS  92 |   18.718 +/-  2.879 |   -3.471 +/-  1.262 |   77.219 +/-  8.794 | -103.405 +/-  8.419 |    0.782 +/-  0.067 |  -10.157 +/-  3.511
ARG  93 |   23.594 +/-  3.639 |   -1.391 +/-  1.001 |  -66.125 +/-  5.438 | -130.247 +/-  4.288 |    1.431 +/-  0.060 | -172.738 +/-  3.473
TRP  94 |   23.147 +/-  3.255 |   -5.491 +/-  0.981 |   -3.560 +/-  1.712 |   -8.379 +/-  1.448 |    0.746 +/-  0.066 |    6.463 +/-  3.140
THR  95 |   18.068 +/-  2.923 |   -2.977 +/-  1.435 |  -30.873 +/-  2.125 |   -1.368 +/-  1.242 |    0.066 +/-  0.028 |  -17.083 +/-  3.072
LYS  96 |   17.878 +/-  3.409 |   -2.276 +/-  1.102 |  124.229 +/-  6.725 | -144.862 +/-  6.604 |    1.161 +/-  0.083 |   -3.870 +/-  3.691
LYS  97 |   18.612 +/-  3.012 |    0.453 +/-  1.206 |   92.737 +/-  8.557 | -126.536 +/-  8.447 |    1.576 +/-  0.098 |  -13.157 +/-  3.210
VAL  98 |   14.632 +/-  2.483 |   -1.069 +/-  1.329 |  -31.216 +/-  1.591 |   -0.945 +/-  1.172 |    0.485 +/-  0.169 |  -18.112 +/-  2.556
ASP  99 |   16.016 +/-  2.617 |   -1.825 +/-  1.811 | -113.598 +/- 12.274 |   36.170 +/- 10.601 |    0.322 +/-  0.072 |  -62.915 +/-  3.093
VAL 100 |   15.181 +/-  2.867 |   -4.976 +/-  1.324 |  -23.071 +/-  1.253 |   -4.071 +/-  0.961 |    0.012 +/-  0.021 |  -16.925 +/-  3.079
PHE 101 |   16.189 +/-  3.242 |   -4.209 +/-  1.112 |   -6.071 +/-  1.473 |   -5.119 +/-  1.061 |    0.351 +/-  0.057 |    1.140 +/-  3.242
SER 102 |   12.537 +/-  2.231 |    0.156 +/-  1.182 |  -13.117 +/-  1.799 |   -4.545 +/-  1.117 |    0.634 +/-  0.034 |   -4.335 +/-  2.381
VAL 103 |   14.837 +/-  2.840 |   -3.581 +/-  1.337 |  -27.160 +/-  1.092 |   -1.094 +/-  0.833 |    0.159 +/-  0.033 |  -16.839 +/-  2.894
ASP 104 |   15.423 +/-  2.903 |   -4.196 +/-  1.354 |  -85.182 +/-  6.910 |    8.299 +/-  5.199 |    0.209 +/-  0.030 |  -65.445 +/-  3.149
ILE 105 |   17.257 +/-  2.923 |   -6.068 +/-  1.522 |  -10.642 +/-  0.975 |    0.083 +/-  0.317 |    0.017 +/-  0.015 |    0.647 +/-  2.858
LEU 106 |   16.084 +/-  2.505 |   -6.058 +/-  1.326 |  -29.578 +/-  1.235 |   -0.059 +/-  0.485 |    0.005 +/-  0.008 |  -19.606 +/-  2.743
LEU 107 |   16.053 +/-  2.778 |   -7.231 +/-  1.288 |  -31.734 +/-  1.046 |    2.290 +/-  0.476 |    0.000 +/-  0.000 |  -20.622 +/-  2.938
VAL 108 |   15.672 +/-  2.744 |   -3.852 +/-  1.763 |  -21.575 +/-  1.021 |    1.135 +/-  0.343 |    0.003 +/-  0.004 |   -8.617 +/-  2.846
PRO 109 |   21.274 +/-  2.514 |   -6.880 +/-  0.882 |   -6.656 +/-  0.700 |    0.093 +/-  0.432 |    0.006 +/-  0.006 |    7.838 +/-  2.668
ILE 110 |   17.500 +/-  2.627 |   -5.815 +/-  1.232 |   -9.754 +/-  0.907 |   -1.645 +/-  0.318 |    0.013 +/-  0.012 |    0.299 +/-  2.878
HIE 111 |   33.809 +/-  2.490 |   -7.100 +/-  0.840 |  -18.075 +/-  1.331 |   -5.079 +/-  1.179 |    0.565 +/-  0.066 |    4.120 +/-  2.665
LEU 112 |   16.570 +/-  2.638 |   -1.383 +/-  1.443 |  -29.467 +/-  0.885 |   -2.674 +/-  0.435 |    0.636 +/-  0.053 |  -16.318 +/-  2.728
GLY 113 |    5.493 +/-  1.674 |   -1.348 +/-  0.616 |   -7.728 +/-  0.816 |   -3.448 +/-  0.619 |    0.424 +/-  0.033 |   -6.607 +/-  1.670
VAL 114 |   15.454 +/-  2.633 |    1.642 +/-  1.383 |  -24.017 +/-  0.823 |   -3.562 +/-  0.377 |    0.779 +/-  0.039 |   -9.703 +/-  2.413
HIE 115 |   33.477 +/-  2.487 |   -7.407 +/-  1.203 |  -25.174 +/-  1.806 |   -0.929 +/-  0.590 |    0.218 +/-  0.027 |    0.185 +/-  2.637
TRP 116 |   21.755 +/-  3.326 |  -12.255 +/-  1.015 |   -2.942 +/-  2.112 |   -2.435 +/-  0.788 |    0.108 +/-  0.025 |    4.231 +/-  3.644
CYS 117 |   11.073 +/-  2.210 |   -5.959 +/-  1.042 |    0.667 +/-  1.219 |   -2.002 +/-  0.701 |    0.004 +/-  0.004 |    3.783 +/-  2.421
LEU 118 |   17.804 +/-  2.925 |   -7.546 +/-  1.286 |  -32.644 +/-  0.860 |    1.848 +/-  0.373 |    0.001 +/-  0.002 |  -20.538 +/-  2.841
ALA 119 |    7.303 +/-  2.065 |   -4.667 +/-  0.983 |   -5.129 +/-  0.946 |   -0.383 +/-  0.381 |    0.001 +/-  0.002 |   -2.876 +/-  1.995
VAL 120 |   13.977 +/-  2.590 |   -4.864 +/-  1.165 |  -28.809 +/-  1.149 |    1.916 +/-  0.339 |    0.029 +/-  0.009 |  -17.751 +/-  2.557
VAL 121 |   14.235 +/-  2.516 |   -5.426 +/-  1.366 |  -30.189 +/-  0.951 |   -1.185 +/-  0.358 |    0.002 +/-  0.005 |  -22.562 +/-  2.673
ASP 122 |   16.226 +/-  2.083 |   -5.728 +/-  1.578 |  -94.905 +/-  5.333 |   17.192 +/-  4.418 |    0.069 +/-  0.035 |  -67.145 +/-  3.218
PHE 123 |   16.341 +/-  3.296 |   -5.999 +/-  1.032 |   -0.523 +/-  1.467 |   -1.618 +/-  1.085 |    0.304 +/-  0.050 |    8.505 +/-  3.441
ARG 124 |   21.661 +/-  3.732 |   -3.634 +/-  1.221 | -151.635 +/-  6.077 |  -38.250 +/-  5.048 |    1.095 +/-  0.080 | -170.762 +/-  3.506
LYS 125 |   18.165 +/-  3.393 |   -1.659 +/-  1.374 |   -1.744 +/-  7.656 |  -30.650 +/-  6.536 |    0.801 +/-  0.078 |  -15.087 +/-  3.907
LYS 126 |   18.896 +/-  3.258 |   -5.167 +/-  1.384 |   23.683 +/-  7.997 |  -58.140 +/-  7.047 |    0.623 +/-  0.086 |  -20.104 +/-  3.696
ASN 127 |   20.046 +/-  2.722 |   -6.038 +/-  0.966 |  -84.683 +/-  2.821 |   -8.921 +/-  1.532 |    0.277 +/-  0.041 |  -79.319 +/-  2.680
ILE 128 |   17.447 +/-  2.816 |   -5.971 +/-  1.475 |  -13.246 +/-  1.178 |    0.427 +/-  0.438 |    0.001 +/-  0.002 |   -1.342 +/-  2.816
THR 129 |   15.902 +/-  2.141 |   -5.687 +/-  1.146 |  -36.326 +/-  1.230 |   -3.173 +/-  0.610 |    0.122 +/-  0.027 |  -29.162 +/-  2.203
TYR 130 |   17.569 +/-  2.890 |   -9.484 +/-  1.204 |  -27.196 +/-  1.435 |   -3.705 +/-  0.855 |    0.063 +/-  0.034 |  -22.752 +/-  3.056
TYR 131 |   17.666 +/-  2.797 |   -7.719 +/-  1.312 |  -24.733 +/-  1.104 |   -7.632 +/-  0.606 |    0.155 +/-  0.029 |  -22.262 +/-  3.099
ASP 132 |   16.337 +/-  2.148 |   -5.361 +/-  1.322 |  -90.168 +/-  4.648 |   13.046 +/-  3.031 |    0.113 +/-  0.019 |  -66.033 +/-  3.071
SER 133 |   12.830 +/-  2.176 |   -6.458 +/-  1.128 |  -16.415 +/-  1.335 |   -0.300 +/-  0.867 |    0.001 +/-  0.002 |  -10.341 +/-  2.442
MET 134 |   16.455 +/-  2.976 |   -4.753 +/-  1.232 |   -6.861 +/-  1.829 |   -3.634 +/-  1.062 |    0.700 +/-  0.061 |    1.907 +/-  2.810
GLY 135 |    5.663 +/-  1.462 |   -2.305 +/-  0.563 |    1.720 +/-  1.855 |  -10.176 +/-  1.129 |    0.257 +/-  0.042 |   -4.841 +/-  1.679
GLY 136 |    5.438 +/-  1.691 |   -2.113 +/-  0.609 |   -4.935 +/-  1.359 |   -3.017 +/-  1.160 |    0.204 +/-  0.043 |   -4.424 +/-  1.613
ILE 137 |   17.825 +/-  2.693 |    0.278 +/-  1.187 |   -6.851 +/-  1.009 |   -4.462 +/-  0.755 |    0.927 +/-  0.053 |    7.717 +/-  2.870
ASN 138 |   22.980 +/-  2.664 |   -4.096 +/-  1.460 |  -88.970 +/-  2.898 |   -4.872 +/-  1.778 |    0.414 +/-  0.141 |  -74.544 +/-  2.755
ASN 139 |   23.174 +/-  3.411 |   -3.993 +/-  1.276 |  -87.398 +/-  2.256 |  -10.237 +/-  1.605 |    0.574 +/-  0.125 |  -77.879 +/-  3.043
GLU 140 |   17.478 +/-  2.396 |   -1.753 +/-  1.631 | -141.585 +/-  9.701 |   61.920 +/-  8.258 |    0.322 +/-  0.079 |  -63.618 +/-  2.855
ALA 141 |    7.352 +/-  2.000 |   -4.672 +/-  0.947 |   -6.858 +/-  1.207 |    0.564 +/-  0.675 |    0.011 +/-  0.011 |   -3.603 +/-  2.320
CYS 142 |   11.022 +/-  2.308 |   -7.350 +/-  0.987 |    3.826 +/-  1.662 |   -1.327 +/-  1.034 |    0.004 +/-  0.009 |    6.174 +/-  2.237
ARG 143 |   23.141 +/-  4.206 |   -4.680 +/-  1.407 | -117.230 +/-  7.481 |  -81.733 +/-  6.198 |    0.832 +/-  0.110 | -179.671 +/-  3.971
ILE 144 |   18.302 +/-  2.727 |   -5.344 +/-  1.589 |  -17.173 +/-  1.083 |    1.153 +/-  0.529 |    0.087 +/-  0.045 |   -2.976 +/-  2.848
LEU 145 |   17.243 +/-  3.008 |   -6.101 +/-  1.305 |  -31.387 +/-  1.044 |    1.053 +/-  0.417 |    0.008 +/-  0.009 |  -19.184 +/-  2.913
LEU 146 |   17.297 +/-  3.050 |   -5.260 +/-  1.406 |  -33.531 +/-  1.167 |   -0.031 +/-  0.466 |    0.215 +/-  0.072 |  -21.310 +/-  3.371
GLN 147 |   24.004 +/-  3.215 |   -4.875 +/-  1.257 |  -76.425 +/-  3.398 |   -7.523 +/-  2.374 |    0.561 +/-  0.081 |  -64.258 +/-  2.909
TYR 148 |   18.416 +/-  2.634 |   -6.892 +/-  1.292 |  -31.232 +/-  1.493 |   -1.399 +/-  0.580 |    0.015 +/-  0.011 |  -21.092 +/-  2.607
LEU 149 |   16.632 +/-  2.343 |   -7.014 +/-  1.448 |  -28.991 +/-  1.180 |    1.036 +/-  0.520 |    0.001 +/-  0.003 |  -18.336 +/-  2.690
LYS 150 |   17.029 +/-  3.358 |   -6.167 +/-  1.252 |   48.283 +/- 17.288 |  -80.112 +/- 15.588 |    0.550 +/-  0.113 |  -20.418 +/-  3.643
GLN 151 |   23.783 +/-  2.687 |   -5.991 +/-  1.159 |  -78.482 +/-  3.216 |  -10.455 +/-  2.542 |    0.505 +/-  0.081 |  -70.640 +/-  2.561
GLU 152 |   18.872 +/-  2.628 |   -5.012 +/-  1.821 | -144.217 +/-  4.660 |   63.473 +/-  3.871 |    0.000 +/-  0.001 |  -66.884 +/-  2.822
SER 153 |   12.186 +/-  1.801 |   -5.207 +/-  1.171 |  -18.313 +/-  1.955 |    0.700 +/-  1.027 |    0.021 +/-  0.015 |  -10.614 +/-  2.034
ILE 154 |   17.375 +/-  3.367 |   -2.832 +/-  1.444 |  -13.984 +/-  1.986 |   -0.358 +/-  1.263 |    0.651 +/-  0.082 |    0.852 +/-  3.250
ASP 155 |   17.841 +/-  2.513 |   -3.852 +/-  1.295 | -132.391 +/- 11.667 |   57.319 +/- 10.042 |    0.284 +/-  0.079 |  -60.799 +/-  2.538
LYS 156 |   17.601 +/-  2.825 |   -3.561 +/-  1.650 |   48.586 +/-  7.122 |  -76.735 +/-  5.716 |    0.435 +/-  0.059 |  -13.674 +/-  4.112
LYS 157 |   18.789 +/-  3.228 |   -3.388 +/-  1.388 |   49.395 +/-  8.201 |  -76.398 +/-  7.471 |    0.720 +/-  0.102 |  -10.883 +/-  3.710
ARG 158 |   23.544 +/-  3.519 |   -1.037 +/-  1.419 | -103.592 +/-  5.434 |  -88.269 +/-  5.014 |    1.507 +/-  0.127 | -167.848 +/-  3.278
LYS 159 |   18.032 +/-  3.260 |   -2.543 +/-  1.504 |   43.032 +/- 12.594 |  -80.270 +/- 11.519 |    1.044 +/-  0.120 |  -20.705 +/-  3.682
GLU 160 |   18.305 +/-  2.677 |   -1.379 +/-  1.520 |  -88.612 +/- 18.977 |   10.572 +/- 18.162 |    0.856 +/-  0.140 |  -60.258 +/-  3.029
PHE 161 |   16.136 +/-  2.985 |   -5.618 +/-  1.027 |   -3.968 +/-  2.506 |   -5.591 +/-  1.773 |    0.142 +/-  0.046 |    1.100 +/-  3.281
ASP 162 |   16.134 +/-  2.431 |   -1.897 +/-  1.127 |  -83.557 +/-  9.645 |    8.420 +/-  9.342 |    0.626 +/-  0.109 |  -60.274 +/-  2.604
THR 163 |   16.393 +/-  2.587 |   -1.251 +/-  1.390 |  -32.737 +/-  2.086 |   -7.120 +/-  1.870 |    0.545 +/-  0.136 |  -24.171 +/-  2.706
ASN 164 |   20.609 +/-  2.677 |   -0.400 +/-  1.098 |  -91.637 +/-  3.864 |   -6.606 +/-  2.412 |    0.852 +/-  0.054 |  -77.182 +/-  3.029
GLY 165 |    5.793 +/-  1.813 |   -1.800 +/-  0.494 |   -5.180 +/-  1.145 |   -5.682 +/-  1.038 |    0.447 +/-  0.058 |   -6.422 +/-  1.783
TRP 166 |   22.738 +/-  3.868 |  -10.065 +/-  1.153 |    0.720 +/-  1.345 |   -5.614 +/-  1.209 |    0.245 +/-  0.050 |    8.024 +/-  4.035
GLN 167 |   23.749 +/-  3.140 |   -3.688 +/-  1.128 |  -70.759 +/-  3.504 |  -10.135 +/-  2.260 |    0.752 +/-  0.078 |  -60.081 +/-  2.815
LEU 168 |   16.516 +/-  2.631 |   -3.585 +/-  1.536 |  -25.943 +/-  1.476 |   -3.458 +/-  1.050 |    0.451 +/-  0.091 |  -16.019 +/-  3.128
PHE 169 |   15.968 +/-  3.095 |   -3.454 +/-  1.254 |   -7.019 +/-  1.394 |   -3.107 +/-  0.758 |    0.629 +/-  0.075 |    3.018 +/-  3.394
SER 170 |   11.819 +/-  2.031 |   -3.802 +/-  0.976 |   -5.010 +/-  2.229 |   -6.940 +/-  1.268 |    0.226 +/-  0.046 |   -3.707 +/-  2.462
LYS 171 |   18.078 +/-  3.373 |   -3.682 +/-  1.376 |   59.777 +/-  5.947 |  -79.798 +/-  6.900 |    0.713 +/-  0.122 |   -4.911 +/-  4.060
LYS 172 |   17.759 +/-  3.431 |   -6.069 +/-  1.495 |   18.192 +/-  4.942 |  -43.338 +/-  4.306 |    0.099 +/-  0.041 |  -13.357 +/-  3.854
SER 173 |   10.872 +/-  2.090 |   -1.407 +/-  1.167 |  -20.859 +/-  2.041 |   -1.665 +/-  1.404 |    0.433 +/-  0.033 |  -12.627 +/-  2.197
GLN 174 |   24.862 +/-  2.807 |   -0.746 +/-  1.120 |  -71.756 +/-  4.507 |  -13.853 +/-  4.068 |    1.274 +/-  0.110 |  -60.219 +/-  2.655
GLU 175 |   18.449 +/-  2.596 |    0.620 +/-  1.725 |  -69.126 +/-  4.752 |   -5.338 +/-  4.461 |    0.948 +/-  0.083 |  -54.447 +/-  2.874
ILE 176 |   18.897 +/-  2.949 |   -3.307 +/-  1.455 |   -0.199 +/-  2.424 |   -2.733 +/-  1.572 |    0.143 +/-  0.038 |   12.802 +/-  3.121
PRO 177 |   20.663 +/-  2.142 |   -4.920 +/-  1.051 |  -11.307 +/-  1.068 |    0.362 +/-  0.590 |    0.161 +/-  0.049 |    4.960 +/-  2.354
GLN 178 |   23.764 +/-  2.945 |   -4.085 +/-  1.454 |  -81.284 +/-  2.859 |   -2.560 +/-  1.864 |    0.618 +/-  0.071 |  -63.547 +/-  2.731
GLN 179 |   24.013 +/-  3.181 |   -8.388 +/-  1.351 |  -71.509 +/-  1.823 |   -4.085 +/-  1.294 |    0.065 +/-  0.034 |  -59.904 +/-  2.813
MET 180 |   16.486 +/-  3.153 |   -2.285 +/-  1.164 |   -4.547 +/-  1.874 |   -5.834 +/-  1.414 |    1.069 +/-  0.118 |    4.890 +/-  3.220
ASN 181 |   21.199 +/-  2.896 |   -1.143 +/-  1.193 |  -86.334 +/-  3.412 |  -11.443 +/-  2.078 |    0.731 +/-  0.074 |  -76.990 +/-  2.937
GLY 182 |    6.280 +/-  1.796 |   -1.514 +/-  0.770 |   -2.652 +/-  1.537 |   -5.813 +/-  0.974 |    0.320 +/-  0.057 |   -3.380 +/-  1.999
SER 183 |   15.159 +/-  2.378 |   -3.708 +/-  1.359 |  -11.730 +/-  2.628 |   -6.062 +/-  2.525 |    0.186 +/-  0.052 |   -6.154 +/-  2.972
ASP 184 |   15.343 +/-  2.851 |   -3.560 +/-  1.440 |  -93.515 +/-  5.127 |   17.306 +/-  3.723 |    0.060 +/-  0.034 |  -64.367 +/-  3.580
ALA 185 |    7.767 +/-  2.184 |   -4.997 +/-  0.694 |   -3.925 +/-  1.408 |    0.373 +/-  0.661 |    0.056 +/-  0.009 |   -0.726 +/-  2.225
GLY 186 |    5.199 +/-  1.520 |   -4.151 +/-  0.663 |   -8.845 +/-  1.043 |   -0.766 +/-  0.527 |    0.004 +/-  0.005 |   -8.558 +/-  1.797
MET 187 |   15.989 +/-  2.593 |   -9.439 +/-  1.100 |   -9.367 +/-  1.111 |   -0.602 +/-  0.698 |    0.015 +/-  0.011 |   -3.403 +/-  2.809
PHE 188 |   17.566 +/-  3.313 |   -9.559 +/-  1.198 |  -11.107 +/-  1.078 |   -1.098 +/-  0.509 |    0.001 +/-  0.002 |   -4.197 +/-  3.394
ALA 189 |    7.249 +/-  1.942 |   -6.151 +/-  0.737 |   -7.287 +/-  0.906 |    0.976 +/-  0.379 |    0.009 +/-  0.011 |   -5.205 +/-  2.153
CYS 190 |   10.891 +/-  1.810 |   -7.148 +/-  0.964 |    1.560 +/-  1.052 |   -0.595 +/-  0.641 |    0.011 +/-  0.009 |    4.720 +/-  2.054
LYS 191 |   18.700 +/-  2.999 |   -6.785 +/-  1.844 |   21.968 +/-  9.413 |  -50.027 +/-  7.174 |    0.181 +/-  0.075 |  -15.964 +/-  4.249
TYR 192 |   18.269 +/-  3.134 |   -8.410 +/-  1.463 |  -36.960 +/-  1.363 |   -1.643 +/-  0.753 |    0.001 +/-  0.002 |  -28.743 +/-  3.518
ALA 193 |    7.277 +/-  1.781 |   -5.037 +/-  1.055 |  -10.439 +/-  1.149 |    0.832 +/-  0.438 |    0.000 +/-  0.000 |   -7.367 +/-  2.047
ASP 194 |   16.488 +/-  2.308 |   -4.621 +/-  1.605 | -122.258 +/-  9.610 |   33.206 +/-  6.412 |    0.046 +/-  0.031 |  -77.139 +/-  4.486
CYS 195 |   10.200 +/-  2.097 |   -7.599 +/-  1.104 |   -3.646 +/-  1.215 |   -1.406 +/-  0.593 |    0.030 +/-  0.036 |   -2.422 +/-  2.447
ILE 196 |   18.010 +/-  2.810 |   -4.597 +/-  1.394 |   -8.672 +/-  1.089 |   -1.866 +/-  0.645 |    0.131 +/-  0.026 |    3.006 +/-  3.131
THR 197 |   17.016 +/-  2.455 |   -5.277 +/-  1.157 |  -32.115 +/-  1.395 |   -2.867 +/-  1.060 |    0.011 +/-  0.011 |  -23.234 +/-  2.403
LYS 198 |   18.840 +/-  2.988 |   -4.555 +/-  1.420 |   23.138 +/-  9.304 |  -50.318 +/-  8.705 |    0.315 +/-  0.091 |  -12.580 +/-  3.898
ASP 199 |   17.472 +/-  2.701 |   -1.214 +/-  1.164 |  -66.567 +/-  5.042 |  -10.321 +/-  4.585 |    0.542 +/-  0.063 |  -60.087 +/-  2.528
ARG 200 |   24.198 +/-  3.660 |   -2.738 +/-  1.630 | -129.317 +/-  7.468 |  -54.382 +/-  5.453 |    0.723 +/-  0.129 | -161.517 +/-  3.835
PRO 201 |   21.186 +/-  2.483 |   -1.431 +/-  0.857 |   -8.686 +/-  1.484 |   -1.501 +/-  1.242 |    0.871 +/-  0.076 |   10.439 +/-  2.666
ILE 202 |   17.885 +/-  2.849 |   -3.901 +/-  1.392 |   -4.643 +/-  1.348 |   -4.271 +/-  1.218 |    0.122 +/-  0.050 |    5.192 +/-  2.945
ASN 203 |   22.543 +/-  3.025 |   -1.768 +/-  1.275 |  -84.089 +/-  3.235 |  -11.440 +/-  1.988 |    0.939 +/-  0.076 |  -73.816 +/-  2.810
PHE 204 |   17.574 +/-  3.217 |   -5.316 +/-  1.182 |   -4.706 +/-  1.266 |   -4.006 +/-  1.010 |    0.134 +/-  0.056 |    3.679 +/-  3.272
THR 205 |   15.690 +/-  2.561 |   -2.161 +/-  1.404 |  -33.650 +/-  1.674 |   -4.343 +/-  1.163 |    0.450 +/-  0.066 |  -24.013 +/-  3.114
GLN 206 |   24.143 +/-  2.863 |   -4.485 +/-  1.383 |  -84.642 +/-  1.979 |   -1.108 +/-  0.643 |    0.124 +/-  0.041 |  -65.968 +/-  2.712
GLN 207 |   24.179 +/-  3.169 |   -1.290 +/-  1.236 |  -68.480 +/-  3.207 |  -13.148 +/-  2.668 |    1.103 +/-  0.094 |  -57.637 +/-  3.028
HIE 208 |   33.953 +/-  2.525 |   -6.059 +/-  1.368 |  -19.346 +/-  2.185 |   -5.009 +/-  1.693 |    0.648 +/-  0.094 |    4.187 +/-  2.871
MET 209 |   19.671 +/-  2.986 |   -8.179 +/-  1.433 |   -3.421 +/-  1.084 |   -0.036 +/-  0.648 |    0.005 +/-  0.006 |    8.039 +/-  2.891
PRO 210 |   20.892 +/-  2.197 |   -4.300 +/-  0.800 |   -8.497 +/-  0.788 |   -2.564 +/-  0.614 |    0.398 +/-  0.088 |    5.928 +/-  2.248
TYR 211 |   17.787 +/-  3.275 |   -2.638 +/-  1.372 |  -34.405 +/-  1.561 |   -1.812 +/-  0.738 |    0.617 +/-  0.081 |  -20.451 +/-  3.302
PHE 212 |   16.729 +/-  2.726 |   -6.347 +/-  1.418 |   -1.625 +/-  1.189 |   -2.456 +/-  0.595 |    0.200 +/-  0.047 |    6.500 +/-  2.911
ARG 213 |   23.625 +/-  4.038 |   -9.964 +/-  1.526 | -168.774 +/-  4.333 |  -21.100 +/-  3.187 |    0.034 +/-  0.019 | -176.179 +/-  3.385
LYS 214 |   16.998 +/-  2.993 |   -5.806 +/-  1.253 |   10.782 +/-  8.138 |  -39.233 +/-  6.968 |    0.528 +/-  0.071 |  -16.731 +/-  3.891
ARG 215 |   23.630 +/-  4.210 |   -6.899 +/-  1.661 | -195.754 +/-  7.426 |  -14.598 +/-  4.368 |    0.108 +/-  0.063 | -193.514 +/-  3.730
MET 216 |   16.215 +/-  3.110 |  -10.085 +/-  1.122 |  -12.171 +/-  1.193 |   -0.517 +/-  0.799 |    0.030 +/-  0.017 |   -6.527 +/-  2.902
VAL 217 |   14.547 +/-  2.709 |   -4.965 +/-  1.404 |  -27.667 +/-  1.049 |   -0.717 +/-  0.470 |    0.036 +/-  0.015 |  -18.767 +/-  3.038
TRP 218 |   21.070 +/-  3.178 |   -9.656 +/-  1.278 |   -1.009 +/-  1.575 |   -6.697 +/-  0.902 |    0.413 +/-  0.085 |    4.121 +/-  3.432
GLU 219 |   19.005 +/-  3.033 |   -8.241 +/-  1.610 |  -73.816 +/-  5.543 |    4.209 +/-  4.286 |    0.037 +/-  0.017 |  -58.807 +/-  3.325
ILE 220 |   17.736 +/-  3.252 |   -6.512 +/-  1.438 |  -13.610 +/-  1.020 |    1.783 +/-  0.545 |    0.000 +/-  0.000 |   -0.602 +/-  3.077
LEU 221 |   16.460 +/-  2.790 |   -4.538 +/-  1.268 |  -33.747 +/-  1.873 |    0.068 +/-  1.208 |    0.200 +/-  0.060 |  -21.557 +/-  2.827
HIE 222 |   34.805 +/-  2.524 |   -5.763 +/-  0.956 |   -9.466 +/-  3.749 |  -10.407 +/-  3.183 |    0.710 +/-  0.061 |    9.879 +/-  2.729
ARG 223 |   24.903 +/-  3.994 |   -3.076 +/-  1.621 | -190.089 +/- 12.915 |   -4.166 +/- 11.071 |    0.801 +/-  0.100 | -171.627 +/-  4.301
LYS 224 |   17.293 +/-  3.219 |   -3.489 +/-  1.123 |   31.092 +/-  5.662 |  -60.389 +/-  5.911 |    1.004 +/-  0.098 |  -14.489 +/-  3.460
LEU 225 |   16.346 +/-  2.919 |   -5.182 +/-  1.445 |  -23.309 +/-  2.048 |   -1.432 +/-  1.276 |    0.109 +/-  0.041 |  -13.467 +/-  3.336
LEU 226 |   21.163 +/-  3.223 |   -3.987 +/-  1.657 | -117.845 +/-  7.672 |   11.974 +/-  5.931 |    0.279 +/-  0.075 |  -88.416 +/-  3.927

Sidechain Energy Decomposition:
Residue |       Internal      |    van der Waals    |    Electrostatic    |   Polar Solvation   |   Non-Polar Solv.   |       TOTAL
-------------------------------------------------------------------------------------------------------------------------------------------
GLU   1 |   15.405 +/-  2.404 |    0.817 +/-  1.645 | -121.319 +/- 11.389 |   34.202 +/-  7.041 |    0.411 +/-  0.174 |  -70.484 +/-  5.683
PHE   2 |   12.405 +/-  2.522 |   -0.293 +/-  0.941 |    1.964 +/-  0.433 |   -2.015 +/-  0.335 |    0.886 +/-  0.116 |   12.946 +/-  2.777
PRO   3 |   15.681 +/-  1.939 |   -0.685 +/-  0.593 |    2.885 +/-  0.554 |   -3.400 +/-  0.528 |    0.730 +/-  0.036 |   15.209 +/-  1.882
GLU   4 |   13.962 +/-  2.579 |   -2.416 +/-  1.367 |  -55.210 +/-  3.759 |   -5.724 +/-  3.445 |    0.084 +/-  0.038 |  -49.303 +/-  2.628
ILE   5 |   13.544 +/-  2.555 |   -0.197 +/-  0.866 |   -2.150 +/-  0.299 |   -0.099 +/-  0.187 |    0.781 +/-  0.051 |   11.880 +/-  2.584
THR   6 |   11.361 +/-  1.906 |   -1.572 +/-  0.791 |  -20.909 +/-  1.380 |   -4.045 +/-  1.341 |    0.511 +/-  0.118 |  -14.653 +/-  2.013
GLU   7 |   13.675 +/-  2.308 |   -1.386 +/-  0.950 |  -27.151 +/-  6.890 |  -34.144 +/-  7.160 |    0.849 +/-  0.085 |  -48.157 +/-  2.226
GLU   8 |   12.937 +/-  2.201 |   -2.034 +/-  1.016 |  -38.317 +/- 10.433 |  -23.944 +/-  9.748 |    0.512 +/-  0.066 |  -50.847 +/-  2.417
MET   9 |   11.439 +/-  2.489 |   -7.963 +/-  0.706 |    0.821 +/-  0.719 |   -0.630 +/-  0.523 |    0.011 +/-  0.014 |    3.678 +/-  2.537
GLU  10 |   13.537 +/-  2.325 |   -2.053 +/-  1.038 |  -60.338 +/-  9.940 |   -2.122 +/-  9.515 |    0.425 +/-  0.102 |  -50.551 +/-  2.332
LYS  11 |   14.128 +/-  3.096 |   -1.955 +/-  1.150 |   -3.932 +/- 14.668 |  -22.246 +/- 13.784 |    0.846 +/-  0.126 |  -13.158 +/-  3.555
GLU  12 |   13.361 +/-  2.459 |   -3.284 +/-  0.899 |  -25.300 +/-  7.209 |  -34.918 +/-  6.642 |    0.411 +/-  0.085 |  -49.730 +/-  2.022
ILE  13 |   14.302 +/-  2.445 |   -3.276 +/-  1.104 |   -1.512 +/-  0.283 |   -0.583 +/-  0.201 |    0.193 +/-  0.061 |    9.124 +/-  2.513
LYS  14 |   13.911 +/-  2.673 |   -1.767 +/-  0.856 |   30.428 +/-  9.364 |  -51.828 +/- 10.065 |    1.015 +/-  0.132 |   -8.241 +/-  3.149
ASN  15 |   17.125 +/-  2.421 |   -2.182 +/-  1.018 |  -87.184 +/-  5.669 |   -0.823 +/-  3.624 |    0.446 +/-  0.091 |  -72.618 +/-  2.701
VAL  16 |   10.422 +/-  2.127 |   -2.937 +/-  0.978 |  -16.134 +/-  0.289 |    0.296 +/-  0.163 |    0.033 +/-  0.026 |   -8.320 +/-  2.095
PHE  17 |   12.005 +/-  2.194 |   -1.830 +/-  1.303 |    1.319 +/-  0.679 |   -1.697 +/-  0.469 |    0.478 +/-  0.191 |   10.274 +/-  2.896
ARG  18 |   18.184 +/-  3.709 |   -2.118 +/-  0.883 | -146.497 +/-  9.559 |  -38.249 +/-  8.762 |    1.038 +/-  0.153 | -167.642 +/-  3.387
ASN  19 |   18.034 +/-  2.481 |   -1.707 +/-  0.818 |  -84.529 +/-  3.041 |   -3.346 +/-  2.207 |    0.448 +/-  0.084 |  -71.100 +/-  2.246
GLY  20 |    1.651 +/-  0.620 |   -0.210 +/-  0.176 |   -0.268 +/-  0.123 |    0.488 +/-  0.119 |    0.021 +/-  0.008 |    1.684 +/-  0.616
ASN  21 |   17.696 +/-  2.169 |   -2.230 +/-  0.718 |  -78.967 +/-  1.869 |   -7.530 +/-  1.296 |    0.492 +/-  0.044 |  -70.539 +/-  1.962
GLN  22 |   20.935 +/-  2.884 |   -2.466 +/-  1.121 |  -65.585 +/-  3.323 |   -7.442 +/-  2.598 |    0.618 +/-  0.130 |  -53.940 +/-  2.503
ASP  23 |    9.567 +/-  2.387 |   -1.475 +/-  0.504 |  -28.000 +/-  3.864 |  -35.187 +/-  3.815 |    0.673 +/-  0.043 |  -54.421 +/-  2.067
GLU  24 |   13.986 +/-  2.268 |   -1.207 +/-  1.253 |  -58.555 +/- 13.320 |   -9.730 +/- 10.802 |    0.387 +/-  0.063 |  -55.119 +/-  3.753
VAL  25 |    9.923 +/-  1.728 |   -2.053 +/-  0.793 |  -16.468 +/-  0.332 |   -0.113 +/-  0.125 |    0.384 +/-  0.043 |   -8.325 +/-  1.826
LEU  26 |   12.141 +/-  2.611 |   -3.990 +/-  1.117 |  -21.924 +/-  0.455 |    0.063 +/-  0.168 |    0.123 +/-  0.048 |  -13.588 +/-  2.590
SER  27 |    6.842 +/-  1.528 |   -3.123 +/-  0.738 |   -3.842 +/-  0.872 |   -1.454 +/-  0.831 |    0.001 +/-  0.003 |   -1.577 +/-  1.674
GLU  28 |   14.442 +/-  2.049 |   -1.743 +/-  1.245 |  -43.478 +/-  8.072 |  -20.138 +/-  7.425 |    0.579 +/-  0.056 |  -50.338 +/-  2.182
ALA  29 |    3.910 +/-  1.382 |   -1.512 +/-  0.421 |    2.543 +/-  0.235 |   -0.605 +/-  0.192 |    0.151 +/-  0.049 |    4.487 +/-  1.477
PHE  30 |   12.440 +/-  2.691 |    1.318 +/-  0.931 |    2.664 +/-  0.333 |   -3.166 +/-  0.312 |    1.155 +/-  0.137 |   14.411 +/-  2.702
ARG  31 |   19.135 +/-  3.390 |   -0.953 +/-  1.199 | -101.593 +/-  6.023 |  -81.677 +/-  6.168 |    1.203 +/-  0.154 | -163.886 +/-  2.733
LEU  32 |   12.712 +/-  2.467 |   -2.572 +/-  0.964 |  -21.241 +/-  0.436 |   -0.696 +/-  0.207 |    0.200 +/-  0.038 |  -11.597 +/-  2.580
THR  33 |   12.062 +/-  1.840 |   -2.113 +/-  0.581 |  -19.009 +/-  1.075 |   -6.267 +/-  1.117 |    0.471 +/-  0.041 |  -14.856 +/-  1.735
ILE  34 |   14.256 +/-  2.341 |   -5.097 +/-  1.068 |   -1.857 +/-  0.153 |   -0.270 +/-  0.126 |    0.000 +/-  0.001 |    7.033 +/-  2.457
THR  35 |   11.500 +/-  1.863 |   -3.776 +/-  0.909 |  -27.421 +/-  1.286 |    0.876 +/-  0.586 |    0.154 +/-  0.022 |  -18.666 +/-  2.073
ARG  36 |   18.930 +/-  3.139 |   -6.559 +/-  1.479 | -176.297 +/-  7.053 |  -11.556 +/-  5.539 |    0.071 +/-  0.036 | -175.411 +/-  3.303
LYS  37 |   15.964 +/-  2.943 |   -2.669 +/-  1.099 |    3.255 +/-  8.393 |  -25.083 +/-  8.081 |    0.773 +/-  0.065 |   -7.760 +/-  2.947
ASP  38 |    9.616 +/-  1.854 |   -3.791 +/-  1.022 |  -56.008 +/-  9.464 |   -9.991 +/-  7.522 |    0.032 +/-  0.026 |  -60.141 +/-  2.962
ILE  39 |   14.464 +/-  2.823 |   -4.857 +/-  1.053 |   -1.772 +/-  0.172 |   -0.152 +/-  0.148 |    0.008 +/-  0.014 |    7.690 +/-  2.706
GLN  40 |   20.433 +/-  2.986 |   -3.090 +/-  0.904 |  -64.180 +/-  3.199 |   -7.946 +/-  2.385 |    0.495 +/-  0.097 |  -54.289 +/-  2.649
THR  41 |   11.925 +/-  1.959 |   -3.423 +/-  0.863 |  -25.517 +/-  0.839 |   -0.727 +/-  0.443 |    0.112 +/-  0.022 |  -17.631 +/-  2.022
LEU  42 |   12.244 +/-  2.180 |   -5.493 +/-  1.047 |  -22.263 +/-  0.411 |    0.213 +/-  0.123 |    0.003 +/-  0.004 |  -15.296 +/-  2.345
ASN  43 |   16.492 +/-  2.368 |   -2.851 +/-  0.717 |  -77.460 +/-  3.141 |   -6.644 +/-  1.791 |    0.350 +/-  0.054 |  -70.113 +/-  2.123
HIE  44 |   29.994 +/-  2.584 |   -3.668 +/-  0.821 |   -7.212 +/-  1.540 |   -6.529 +/-  1.409 |    0.763 +/-  0.121 |   13.348 +/-  2.746
LEU  45 |   12.869 +/-  2.483 |    0.172 +/-  1.147 |  -22.043 +/-  0.394 |   -1.048 +/-  0.123 |    0.788 +/-  0.109 |   -9.261 +/-  2.560
ASN  46 |   17.230 +/-  2.361 |   -3.162 +/-  0.731 |  -79.026 +/-  1.961 |   -6.039 +/-  1.174 |    0.365 +/-  0.043 |  -70.632 +/-  2.225
TRP  47 |   18.780 +/-  3.390 |   -1.615 +/-  0.637 |   10.112 +/-  1.215 |   -5.518 +/-  0.816 |    1.062 +/-  0.053 |   22.821 +/-  3.310
LEU  48 |   13.073 +/-  2.128 |   -5.593 +/-  0.955 |  -21.447 +/-  0.451 |   -0.026 +/-  0.144 |    0.001 +/-  0.003 |  -13.991 +/-  2.220
ASN  49 |   18.401 +/-  2.136 |   -4.083 +/-  0.731 |  -81.729 +/-  1.996 |   -4.616 +/-  0.867 |    0.191 +/-  0.043 |  -71.836 +/-  1.864
ASP  50 |   11.116 +/-  2.030 |   -2.211 +/-  0.663 |  -40.204 +/-  3.093 |  -22.417 +/-  3.157 |    0.499 +/-  0.043 |  -53.216 +/-  1.978
GLU  51 |   14.155 +/-  2.184 |   -3.526 +/-  0.812 |  -20.202 +/-  3.881 |  -39.228 +/-  3.725 |    0.463 +/-  0.035 |  -48.338 +/-  1.954
ILE  52 |   15.057 +/-  2.454 |   -5.778 +/-  1.022 |   -2.099 +/-  0.184 |   -0.277 +/-  0.119 |    0.000 +/-  0.001 |    6.902 +/-  2.476
ILE  53 |   13.367 +/-  2.468 |   -5.332 +/-  1.123 |   -1.265 +/-  0.165 |   -0.779 +/-  0.135 |    0.007 +/-  0.009 |    5.998 +/-  2.531
ASN  54 |   18.186 +/-  2.022 |   -4.274 +/-  0.531 |  -84.083 +/-  1.380 |   -0.332 +/-  0.898 |    0.177 +/-  0.041 |  -70.327 +/-  1.992
PHE  55 |   12.625 +/-  2.279 |   -6.391 +/-  0.915 |    1.313 +/-  0.407 |   -1.426 +/-  0.275 |    0.011 +/-  0.009 |    6.132 +/-  2.507
TYR  56 |   13.741 +/-  2.484 |   -5.925 +/-  1.218 |  -24.198 +/-  2.252 |   -1.114 +/-  1.299 |    0.073 +/-  0.038 |  -17.423 +/-  2.670
MET  57 |   12.808 +/-  2.260 |   -7.477 +/-  0.680 |    1.251 +/-  0.393 |   -1.016 +/-  0.351 |    0.007 +/-  0.008 |    5.574 +/-  2.256
ASN  58 |   17.387 +/-  2.305 |   -3.907 +/-  0.729 |  -82.530 +/-  3.009 |   -1.510 +/-  2.799 |    0.212 +/-  0.056 |  -70.348 +/-  2.106
MET  59 |   11.730 +/-  2.530 |   -7.643 +/-  0.882 |    1.770 +/-  0.391 |   -0.976 +/-  0.308 |    0.059 +/-  0.021 |    4.939 +/-  2.699
LEU  60 |   12.568 +/-  2.439 |   -5.382 +/-  0.930 |  -21.806 +/-  0.376 |   -0.056 +/-  0.154 |    0.000 +/-  0.000 |  -14.675 +/-  2.532
MET  61 |   11.536 +/-  2.037 |   -6.166 +/-  0.734 |    1.166 +/-  0.806 |   -1.452 +/-  0.836 |    0.316 +/-  0.065 |    5.400 +/-  2.216
GLU  62 |   13.384 +/-  2.235 |   -1.736 +/-  0.970 |  -69.636 +/- 10.531 |    7.159 +/- 10.003 |    0.618 +/-  0.111 |  -50.212 +/-  2.443
ARG  63 |   18.104 +/-  3.623 |   -5.059 +/-  1.362 | -151.399 +/-  4.685 |  -31.258 +/-  3.948 |    0.232 +/-  0.049 | -169.381 +/-  3.238
SER  64 |    7.146 +/-  1.349 |   -2.548 +/-  0.826 |   -4.184 +/-  1.037 |   -1.877 +/-  0.748 |    0.036 +/-  0.016 |   -1.427 +/-  1.564
LYS  65 |   13.745 +/-  2.675 |   -0.928 +/-  1.055 |   22.609 +/-  7.871 |  -47.536 +/-  7.585 |    0.966 +/-  0.087 |  -11.144 +/-  3.425
GLU  66 |   13.748 +/-  2.518 |   -1.968 +/-  0.923 |  -49.166 +/-  7.169 |  -12.861 +/-  7.449 |    0.688 +/-  0.082 |  -49.559 +/-  2.487
LYS  67 |   14.174 +/-  2.601 |    0.180 +/-  0.825 |   43.857 +/-  5.327 |  -67.406 +/-  5.148 |    1.368 +/-  0.055 |   -7.826 +/-  2.881
GLY  68 |    1.686 +/-  0.616 |   -0.250 +/-  0.190 |   -0.201 +/-  0.204 |    0.581 +/-  0.195 |    0.018 +/-  0.007 |    1.834 +/-  0.658
LEU  69 |   12.780 +/-  2.465 |   -2.321 +/-  1.085 |  -21.461 +/-  0.558 |   -0.520 +/-  0.215 |    0.262 +/-  0.092 |  -11.259 +/-  2.590
PRO  70 |   15.165 +/-  2.031 |   -3.980 +/-  0.664 |    3.579 +/-  0.880 |   -3.039 +/-  0.801 |    0.061 +/-  0.043 |   11.786 +/-  2.192
SER  71 |    6.790 +/-  1.523 |   -1.366 +/-  0.990 |   -5.759 +/-  1.777 |   -1.616 +/-  1.355 |    0.279 +/-  0.027 |   -1.673 +/-  1.763
VAL  72 |   10.331 +/-  2.243 |   -4.311 +/-  0.917 |  -15.852 +/-  0.276 |   -0.087 +/-  0.110 |    0.001 +/-  0.002 |   -9.919 +/-  2.382
HIE  73 |   30.148 +/-  1.914 |   -7.051 +/-  0.712 |   -5.377 +/-  1.385 |   -7.041 +/-  1.336 |    0.235 +/-  0.088 |   10.914 +/-  2.111
ALA  74 |    3.592 +/-  1.311 |   -2.779 +/-  0.385 |    3.030 +/-  0.183 |   -0.981 +/-  0.117 |    0.006 +/-  0.008 |    2.868 +/-  1.334
PHE  75 |   12.840 +/-  2.612 |   -4.722 +/-  0.821 |    2.165 +/-  0.707 |   -1.865 +/-  0.336 |    0.045 +/-  0.027 |    8.463 +/-  2.910
ASN  76 |   18.304 +/-  2.322 |   -2.651 +/-  0.650 |  -81.288 +/-  2.914 |   -4.654 +/-  2.063 |    0.484 +/-  0.050 |  -69.805 +/-  2.169
THR  77 |   11.798 +/-  1.970 |   -3.274 +/-  0.758 |  -20.073 +/-  1.425 |   -4.411 +/-  1.041 |    0.080 +/-  0.034 |  -15.879 +/-  2.090
PHE  78 |   13.077 +/-  2.239 |   -0.341 +/-  0.894 |    2.524 +/-  0.473 |   -2.784 +/-  0.343 |    0.900 +/-  0.083 |   13.376 +/-  2.369
PHE  79 |   12.810 +/-  2.814 |   -5.390 +/-  0.906 |    2.776 +/-  0.321 |   -1.886 +/-  0.238 |    0.003 +/-  0.004 |    8.313 +/-  2.976
PHE  80 |   12.630 +/-  2.534 |   -3.973 +/-  0.953 |    2.613 +/-  0.318 |   -2.559 +/-  0.257 |    0.134 +/-  0.046 |    8.845 +/-  2.684
THR  81 |   11.145 +/-  2.024 |   -2.574 +/-  0.622 |  -19.137 +/-  1.566 |   -5.523 +/-  1.055 |    0.321 +/-  0.069 |  -15.768 +/-  2.013
LYS  82 |   14.735 +/-  2.866 |   -4.105 +/-  0.865 |   71.860 +/-  2.192 |  -91.035 +/-  2.374 |    0.529 +/-  0.064 |   -8.015 +/-  3.310
LEU  83 |   12.437 +/-  2.171 |   -4.632 +/-  0.917 |  -20.407 +/-  0.395 |   -1.360 +/-  0.142 |    0.030 +/-  0.015 |  -13.932 +/-  2.390
LYS  84 |   14.631 +/-  3.018 |   -2.767 +/-  0.951 |   50.382 +/-  4.886 |  -72.802 +/-  3.697 |    0.653 +/-  0.068 |   -9.903 +/-  3.389
THR  85 |   11.614 +/-  1.878 |   -0.976 +/-  0.715 |  -22.359 +/-  1.698 |   -2.909 +/-  1.474 |    0.504 +/-  0.044 |  -14.127 +/-  1.974
ALA  86 |    4.285 +/-  1.395 |   -1.167 +/-  0.403 |    4.244 +/-  0.175 |   -2.354 +/-  0.132 |    0.203 +/-  0.040 |    5.211 +/-  1.453
GLY  87 |    1.542 +/-  0.620 |   -0.566 +/-  0.189 |   -1.738 +/-  0.135 |    1.878 +/-  0.116 |    0.015 +/-  0.006 |    1.131 +/-  0.661
TYR  88 |   13.495 +/-  2.348 |   -4.440 +/-  1.234 |  -20.358 +/-  1.284 |   -3.471 +/-  0.574 |    0.135 +/-  0.049 |  -14.638 +/-  2.542
GLN  89 |   20.104 +/-  2.448 |   -1.395 +/-  0.981 |  -63.655 +/-  1.921 |  -10.204 +/-  1.736 |    0.871 +/-  0.061 |  -54.279 +/-  2.188
ALA  90 |    3.728 +/-  1.518 |   -2.063 +/-  0.482 |    4.719 +/-  0.181 |   -2.727 +/-  0.114 |    0.036 +/-  0.021 |    3.692 +/-  1.627
VAL  91 |   11.067 +/-  2.123 |   -4.091 +/-  0.941 |  -15.601 +/-  0.343 |   -0.941 +/-  0.102 |    0.001 +/-  0.002 |   -9.565 +/-  2.339
LYS  92 |   14.353 +/-  2.586 |   -2.809 +/-  1.017 |   60.503 +/-  8.414 |  -82.962 +/-  7.888 |    0.767 +/-  0.064 |  -10.149 +/-  3.191
ARG  93 |   19.394 +/-  3.389 |   -0.926 +/-  0.755 |  -78.424 +/-  4.138 | -105.440 +/-  3.585 |    1.365 +/-  0.048 | -164.031 +/-  3.000
TRP  94 |   18.771 +/-  3.030 |   -5.029 +/-  0.600 |   12.184 +/-  0.738 |   -6.417 +/-  0.559 |    0.557 +/-  0.048 |   20.066 +/-  2.993
THR  95 |   13.196 +/-  2.180 |   -2.312 +/-  1.008 |  -25.492 +/-  1.461 |   -1.206 +/-  0.770 |    0.041 +/-  0.020 |  -15.773 +/-  2.155
LYS  96 |   13.731 +/-  2.672 |   -1.326 +/-  0.835 |   98.318 +/-  5.767 | -117.381 +/-  5.727 |    0.905 +/-  0.083 |   -5.753 +/-  3.235
LYS  97 |   14.350 +/-  2.555 |    0.161 +/-  0.843 |   79.366 +/-  8.341 | -100.574 +/-  7.954 |    1.315 +/-  0.092 |   -5.381 +/-  2.742
VAL  98 |   10.084 +/-  2.085 |   -1.134 +/-  1.057 |  -14.874 +/-  0.491 |   -1.171 +/-  0.197 |    0.418 +/-  0.159 |   -6.677 +/-  2.155
ASP  99 |   11.026 +/-  2.000 |   -0.788 +/-  1.349 |  -99.918 +/- 11.439 |   32.540 +/-  9.943 |    0.249 +/-  0.064 |  -56.892 +/-  2.550
VAL 100 |   10.535 +/-  2.208 |   -3.706 +/-  0.877 |  -15.471 +/-  0.347 |   -1.060 +/-  0.130 |    0.008 +/-  0.014 |   -9.694 +/-  2.283
PHE 101 |   12.323 +/-  2.621 |   -4.049 +/-  0.783 |    2.560 +/-  0.727 |   -1.798 +/-  0.299 |    0.168 +/-  0.043 |    9.204 +/-  2.775
SER 102 |    7.822 +/-  1.431 |    0.038 +/-  0.974 |   -4.938 +/-  1.566 |   -2.899 +/-  0.880 |    0.371 +/-  0.029 |    0.394 +/-  1.556
VAL 103 |   10.469 +/-  2.331 |   -3.385 +/-  0.993 |  -15.819 +/-  0.393 |   -0.710 +/-  0.120 |    0.093 +/-  0.035 |   -9.352 +/-  2.434
ASP 104 |   10.935 +/-  2.358 |   -2.477 +/-  1.233 |  -72.744 +/-  6.416 |    5.518 +/-  4.816 |    0.201 +/-  0.027 |  -58.567 +/-  2.368
ILE 105 |   13.159 +/-  2.539 |   -4.844 +/-  1.021 |   -1.664 +/-  0.173 |   -0.603 +/-  0.108 |    0.017 +/-  0.015 |    6.065 +/-  2.632
LEU 106 |   12.245 +/-  2.087 |   -4.320 +/-  1.181 |  -21.109 +/-  0.430 |   -1.152 +/-  0.153 |    0.005 +/-  0.008 |  -14.331 +/-  2.303
LEU 107 |   12.219 +/-  2.477 |   -5.332 +/-  1.019 |  -21.691 +/-  0.422 |   -0.112 +/-  0.154 |    0.000 +/-  0.000 |  -14.916 +/-  2.667
VAL 108 |   10.357 +/-  2.184 |   -2.983 +/-  1.201 |  -15.092 +/-  0.392 |   -0.599 +/-  0.140 |    0.003 +/-  0.004 |   -8.314 +/-  2.324
PRO 109 |   15.499 +/-  2.053 |   -4.770 +/-  0.599 |    6.741 +/-  0.524 |   -5.467 +/-  0.485 |    0.006 +/-  0.006 |   12.008 +/-  2.022
ILE 110 |   13.607 +/-  2.337 |   -4.598 +/-  0.941 |   -0.711 +/-  0.191 |   -1.314 +/-  0.119 |    0.012 +/-  0.011 |    6.996 +/-  2.419
HIE 111 |   30.126 +/-  2.292 |   -5.675 +/-  0.601 |  -10.270 +/-  1.018 |   -3.279 +/-  0.790 |    0.485 +/-  0.045 |   11.389 +/-  2.411
LEU 112 |   12.668 +/-  2.199 |   -0.960 +/-  1.138 |  -21.684 +/-  0.407 |   -1.046 +/-  0.132 |    0.486 +/-  0.054 |  -10.536 +/-  2.412
GLY 113 |    1.483 +/-  0.553 |   -0.308 +/-  0.167 |   -0.674 +/-  0.067 |    0.851 +/-  0.058 |    0.026 +/-  0.008 |    1.378 +/-  0.561
VAL 114 |   10.646 +/-  1.881 |    0.554 +/-  0.897 |  -16.415 +/-  0.233 |   -0.633 +/-  0.050 |    0.636 +/-  0.037 |   -5.212 +/-  1.837
HIE 115 |   29.603 +/-  2.074 |   -6.232 +/-  0.839 |  -13.793 +/-  1.418 |   -0.342 +/-  0.544 |    0.210 +/-  0.026 |    9.446 +/-  2.275
TRP 116 |   17.798 +/-  3.023 |   -9.778 +/-  0.827 |    7.361 +/-  0.910 |   -2.926 +/-  0.463 |    0.108 +/-  0.025 |   12.563 +/-  3.217
CYS 117 |    7.018 +/-  1.596 |   -4.513 +/-  0.698 |    6.621 +/-  0.648 |   -1.867 +/-  0.553 |    0.000 +/-  0.001 |    7.259 +/-  1.732
LEU 118 |   13.646 +/-  2.459 |   -5.887 +/-  0.935 |  -21.815 +/-  0.370 |   -0.405 +/-  0.126 |    0.001 +/-  0.002 |  -14.459 +/-  2.522
ALA 119 |    3.726 +/-  1.390 |   -2.979 +/-  0.416 |    3.685 +/-  0.158 |   -1.482 +/-  0.104 |    0.001 +/-  0.002 |    2.952 +/-  1.439
VAL 120 |    9.988 +/-  2.283 |   -3.770 +/-  0.838 |  -15.783 +/-  0.315 |   -0.205 +/-  0.111 |    0.027 +/-  0.009 |   -9.743 +/-  2.339
VAL 121 |   10.100 +/-  2.122 |   -4.071 +/-  0.883 |  -15.599 +/-  0.317 |   -0.555 +/-  0.098 |    0.002 +/-  0.005 |  -10.123 +/-  2.235
ASP 122 |   11.464 +/-  1.687 |   -3.654 +/-  1.156 |  -74.971 +/-  4.877 |   12.198 +/-  4.021 |    0.069 +/-  0.035 |  -54.894 +/-  2.207
PHE 123 |   12.422 +/-  2.694 |   -4.281 +/-  0.698 |    2.851 +/-  0.477 |   -1.879 +/-  0.303 |    0.233 +/-  0.041 |    9.346 +/-  2.693
ARG 124 |   17.700 +/-  3.388 |   -3.225 +/-  1.106 | -154.341 +/-  5.655 |  -30.097 +/-  4.642 |    0.834 +/-  0.081 | -169.129 +/-  3.090
LYS 125 |   14.139 +/-  2.921 |   -1.298 +/-  1.125 |   -0.928 +/-  7.317 |  -22.148 +/-  6.251 |    0.614 +/-  0.083 |   -9.621 +/-  3.411
LYS 126 |   14.462 +/-  2.857 |   -3.864 +/-  0.986 |   31.910 +/-  7.395 |  -51.491 +/-  6.517 |    0.622 +/-  0.086 |   -8.360 +/-  3.339
ASN 127 |   16.327 +/-  2.336 |   -4.145 +/-  0.612 |  -73.975 +/-  2.487 |   -8.806 +/-  1.528 |    0.276 +/-  0.041 |  -70.323 +/-  2.076
ILE 128 |   13.314 +/-  2.530 |   -5.131 +/-  1.134 |   -0.734 +/-  0.186 |   -1.353 +/-  0.116 |    0.001 +/-  0.002 |    6.097 +/-  2.376
THR 129 |   11.084 +/-  1.627 |   -4.016 +/-  0.738 |  -20.082 +/-  0.751 |   -3.810 +/-  0.622 |    0.122 +/-  0.027 |  -16.702 +/-  1.723
TYR 130 |   13.611 +/-  2.432 |   -6.969 +/-  1.030 |  -17.342 +/-  0.997 |   -5.930 +/-  0.679 |    0.063 +/-  0.034 |  -16.566 +/-  2.474
TYR 131 |   13.813 +/-  2.453 |   -6.087 +/-  0.862 |  -14.975 +/-  0.544 |   -7.621 +/-  0.486 |    0.155 +/-  0.028 |  -14.715 +/-  2.576
ASP 132 |   11.332 +/-  1.767 |   -3.912 +/-  0.935 |  -69.095 +/-  3.122 |    5.815 +/-  2.559 |    0.112 +/-  0.019 |  -55.748 +/-  2.074
SER 133 |    8.263 +/-  1.429 |   -4.251 +/-  0.657 |   -3.301 +/-  0.983 |   -1.591 +/-  0.614 |    0.001 +/-  0.001 |   -0.879 +/-  1.668
MET 134 |   12.039 +/-  2.474 |   -4.261 +/-  0.739 |    2.117 +/-  0.481 |   -1.909 +/-  0.347 |    0.621 +/-  0.057 |    8.607 +/-  2.433
GLY 135 |    1.504 +/-  0.475 |   -0.745 +/-  0.166 |   -0.681 +/-  0.133 |    0.737 +/-  0.104 |    0.005 +/-  0.004 |    0.821 +/-  0.504
GLY 136 |    1.495 +/-  0.594 |   -0.416 +/-  0.165 |   -0.798 +/-  0.100 |    0.978 +/-  0.090 |    0.006 +/-  0.004 |    1.265 +/-  0.579
ILE 137 |   13.792 +/-  2.284 |   -0.296 +/-  0.808 |   -0.426 +/-  0.222 |   -1.733 +/-  0.142 |    0.703 +/-  0.055 |   12.041 +/-  2.254
ASN 138 |   18.452 +/-  2.195 |   -2.422 +/-  1.026 |  -83.200 +/-  1.898 |   -3.566 +/-  1.396 |    0.377 +/-  0.137 |  -70.359 +/-  1.989
ASN 139 |   18.557 +/-  2.770 |   -2.678 +/-  0.853 |  -76.266 +/-  1.761 |   -9.064 +/-  1.299 |    0.526 +/-  0.127 |  -68.926 +/-  2.484
GLU 140 |   13.187 +/-  1.861 |   -0.998 +/-  1.292 | -118.641 +/-  8.970 |   52.321 +/-  7.636 |    0.309 +/-  0.077 |  -53.821 +/-  2.397
ALA 141 |    3.760 +/-  1.502 |   -2.789 +/-  0.451 |    3.753 +/-  0.207 |   -1.775 +/-  0.122 |    0.008 +/-  0.008 |    2.957 +/-  1.580
CYS 142 |    6.983 +/-  1.741 |   -5.093 +/-  0.543 |    5.317 +/-  1.179 |   -1.495 +/-  0.684 |    0.003 +/-  0.009 |    5.716 +/-  1.737
ARG 143 |   19.459 +/-  3.869 |   -2.905 +/-  1.219 | -121.788 +/-  6.672 |  -68.887 +/-  5.556 |    0.823 +/-  0.104 | -173.299 +/-  3.592
ILE 144 |   14.244 +/-  2.240 |   -4.707 +/-  1.151 |    0.101 +/-  0.201 |   -1.829 +/-  0.134 |    0.083 +/-  0.043 |    7.892 +/-  2.285
LEU 145 |   13.186 +/-  2.526 |   -4.566 +/-  1.002 |  -21.177 +/-  0.386 |   -0.751 +/-  0.130 |    0.008 +/-  0.009 |  -13.299 +/-  2.496
LEU 146 |   13.222 +/-  2.498 |   -3.179 +/-  1.069 |  -21.291 +/-  0.410 |   -1.382 +/-  0.166 |    0.215 +/-  0.072 |  -12.416 +/-  2.710
GLN 147 |   19.952 +/-  2.748 |   -3.281 +/-  0.911 |  -62.607 +/-  3.057 |   -9.223 +/-  2.117 |    0.556 +/-  0.081 |  -54.603 +/-  2.476
TYR 148 |   14.599 +/-  2.304 |   -5.419 +/-  0.906 |  -19.979 +/-  1.020 |   -3.349 +/-  0.396 |    0.010 +/-  0.008 |  -14.138 +/-  2.252
LEU 149 |   12.664 +/-  2.135 |   -5.285 +/-  0.869 |  -21.113 +/-  0.379 |   -0.834 +/-  0.112 |    0.001 +/-  0.003 |  -14.567 +/-  2.244
LYS 150 |   13.469 +/-  3.084 |   -3.846 +/-  1.052 |   46.271 +/- 15.944 |  -66.946 +/- 14.331 |    0.547 +/-  0.111 |  -10.504 +/-  3.340
GLN 151 |   19.779 +/-  2.352 |   -3.809 +/-  0.885 |  -60.994 +/-  2.791 |  -10.576 +/-  2.181 |    0.495 +/-  0.082 |  -55.105 +/-  2.122
GLU 152 |   14.709 +/-  2.193 |   -3.137 +/-  1.439 | -121.796 +/-  4.073 |   54.060 +/-  3.224 |    0.000 +/-  0.001 |  -56.164 +/-  2.695
SER 153 |    7.547 +/-  1.231 |   -3.121 +/-  0.764 |   -2.805 +/-  1.120 |   -1.943 +/-  0.609 |    0.020 +/-  0.015 |   -0.301 +/-  1.388
ILE 154 |   13.355 +/-  2.692 |   -1.903 +/-  1.086 |   -0.689 +/-  0.238 |   -1.661 +/-  0.183 |    0.624 +/-  0.077 |    9.726 +/-  2.604
ASP 155 |   12.592 +/-  1.988 |   -2.358 +/-  0.963 | -116.383 +/- 10.000 |   48.648 +/-  8.572 |    0.192 +/-  0.060 |  -57.309 +/-  2.105
LYS 156 |   13.743 +/-  2.457 |   -3.003 +/-  1.252 |   36.705 +/-  5.862 |  -61.619 +/-  4.695 |    0.242 +/-  0.046 |  -13.932 +/-  3.647
LYS 157 |   14.524 +/-  2.669 |   -2.995 +/-  1.043 |   40.639 +/-  7.818 |  -60.760 +/-  7.286 |    0.574 +/-  0.098 |   -8.017 +/-  3.101
ARG 158 |   19.009 +/-  3.309 |   -1.406 +/-  1.120 | -111.849 +/-  5.423 |  -71.371 +/-  4.899 |    1.311 +/-  0.127 | -164.306 +/-  3.017
LYS 159 |   14.106 +/-  2.819 |   -1.689 +/-  1.259 |   48.104 +/- 12.082 |  -69.492 +/- 10.698 |    0.977 +/-  0.125 |   -7.995 +/-  3.217
GLU 160 |   14.119 +/-  2.300 |   -0.911 +/-  1.095 |  -68.966 +/- 17.114 |    6.382 +/- 16.824 |    0.754 +/-  0.141 |  -48.621 +/-  2.354
PHE 161 |   12.411 +/-  2.558 |   -4.469 +/-  0.720 |    2.302 +/-  0.577 |   -1.790 +/-  0.385 |    0.077 +/-  0.027 |    8.529 +/-  2.676
ASP 162 |   11.046 +/-  1.935 |   -0.569 +/-  1.032 |  -70.249 +/- 10.162 |    4.179 +/-  9.492 |    0.529 +/-  0.108 |  -55.064 +/-  2.077
THR 163 |   11.352 +/-  1.979 |   -1.337 +/-  0.834 |  -20.257 +/-  1.462 |   -5.770 +/-  1.518 |    0.459 +/-  0.108 |  -15.553 +/-  1.987
ASN 164 |   16.679 +/-  2.170 |   -0.439 +/-  0.764 |  -81.928 +/-  2.937 |   -7.461 +/-  1.694 |    0.777 +/-  0.038 |  -72.373 +/-  2.420
GLY 165 |    1.620 +/-  0.561 |   -0.292 +/-  0.196 |   -0.669 +/-  0.156 |    0.874 +/-  0.130 |    0.019 +/-  0.007 |    1.552 +/-  0.597
TRP 166 |   18.552 +/-  3.492 |   -9.676 +/-  0.821 |    8.191 +/-  1.108 |   -2.684 +/-  0.911 |    0.095 +/-  0.034 |   14.478 +/-  3.585
GLN 167 |   19.881 +/-  2.771 |   -2.127 +/-  0.789 |  -63.433 +/-  2.751 |  -10.182 +/-  1.918 |    0.726 +/-  0.083 |  -55.135 +/-  2.409
LEU 168 |   12.630 +/-  2.058 |   -2.871 +/-  1.320 |  -20.706 +/-  0.381 |   -1.334 +/-  0.184 |    0.284 +/-  0.073 |  -11.997 +/-  2.499
PHE 169 |   12.288 +/-  2.638 |   -1.996 +/-  0.897 |    2.155 +/-  0.506 |   -2.226 +/-  0.443 |    0.605 +/-  0.078 |   10.826 +/-  2.974
SER 170 |    7.320 +/-  1.383 |   -2.451 +/-  0.561 |    0.936 +/-  1.104 |   -6.908 +/-  0.748 |    0.194 +/-  0.042 |   -0.909 +/-  1.790
LYS 171 |   14.372 +/-  2.959 |   -2.852 +/-  1.121 |   49.145 +/-  6.279 |  -68.830 +/-  7.014 |    0.682 +/-  0.121 |   -7.484 +/-  3.368
LYS 172 |   14.090 +/-  2.907 |   -5.383 +/-  1.225 |   21.889 +/-  5.297 |  -34.535 +/-  4.473 |    0.076 +/-  0.030 |   -3.863 +/-  3.641
SER 173 |    6.677 +/-  1.511 |   -0.271 +/-  0.878 |   -6.725 +/-  1.668 |   -0.906 +/-  1.009 |    0.335 +/-  0.028 |   -0.890 +/-  1.612
GLN 174 |   20.361 +/-  2.444 |   -0.433 +/-  0.760 |  -63.524 +/-  4.320 |  -10.308 +/-  3.768 |    1.051 +/-  0.085 |  -52.852 +/-  2.247
GLU 175 |   14.244 +/-  2.149 |    0.031 +/-  1.139 |  -57.564 +/-  4.080 |   -5.153 +/-  4.032 |    0.737 +/-  0.074 |  -47.705 +/-  2.326
ILE 176 |   13.714 +/-  2.451 |   -3.624 +/-  1.082 |   -0.455 +/-  0.221 |   -1.183 +/-  0.161 |    0.107 +/-  0.040 |    8.559 +/-  2.383
PRO 177 |   14.732 +/-  1.687 |   -3.965 +/-  0.705 |    5.831 +/-  0.912 |   -5.767 +/-  0.754 |    0.085 +/-  0.045 |   10.916 +/-  1.858
GLN 178 |   19.871 +/-  2.557 |   -2.696 +/-  1.146 |  -73.197 +/-  2.856 |   -2.562 +/-  1.626 |    0.536 +/-  0.061 |  -58.049 +/-  2.464
GLN 179 |   19.743 +/-  2.682 |   -6.960 +/-  1.091 |  -65.786 +/-  1.346 |   -1.997 +/-  0.754 |    0.018 +/-  0.013 |  -54.981 +/-  2.456
MET 180 |   12.014 +/-  2.550 |   -2.476 +/-  0.768 |    1.641 +/-  0.804 |   -1.902 +/-  0.652 |    0.802 +/-  0.117 |   10.079 +/-  2.581
ASN 181 |   17.005 +/-  2.250 |   -1.812 +/-  0.693 |  -75.844 +/-  2.500 |   -9.943 +/-  1.698 |    0.670 +/-  0.073 |  -69.924 +/-  2.144
GLY 182 |    1.651 +/-  0.604 |   -0.347 +/-  0.199 |   -0.877 +/-  0.114 |    0.957 +/-  0.099 |    0.013 +/-  0.008 |    1.397 +/-  0.619
SER 183 |    8.893 +/-  1.489 |   -2.205 +/-  0.884 |   -1.611 +/-  2.079 |   -4.523 +/-  2.131 |    0.102 +/-  0.048 |    0.655 +/-  1.823
ASP 184 |   10.116 +/-  2.226 |   -3.081 +/-  1.063 |  -77.315 +/-  3.760 |   12.649 +/-  3.212 |    0.059 +/-  0.033 |  -57.572 +/-  2.445
ALA 185 |    3.804 +/-  1.336 |   -2.892 +/-  0.352 |    3.046 +/-  0.159 |   -0.947 +/-  0.080 |    0.043 +/-  0.010 |    3.055 +/-  1.378
GLY 186 |    1.385 +/-  0.523 |   -1.161 +/-  0.209 |   -0.760 +/-  0.073 |    0.662 +/-  0.059 |    0.000 +/-  0.000 |    0.125 +/-  0.567
MET 187 |   11.843 +/-  2.216 |   -7.562 +/-  0.813 |    2.590 +/-  0.541 |   -2.207 +/-  0.487 |    0.015 +/-  0.011 |    4.679 +/-  2.249
PHE 188 |   13.558 +/-  2.785 |   -7.475 +/-  0.804 |    1.542 +/-  0.361 |   -2.481 +/-  0.316 |    0.001 +/-  0.002 |    5.145 +/-  2.956
ALA 189 |    3.734 +/-  1.433 |   -3.303 +/-  0.323 |    2.957 +/-  0.148 |   -1.049 +/-  0.083 |    0.008 +/-  0.010 |    2.347 +/-  1.436
CYS 190 |    6.586 +/-  1.448 |   -4.794 +/-  0.523 |    5.009 +/-  0.529 |   -1.385 +/-  0.246 |    0.009 +/-  0.008 |    5.425 +/-  1.551
LYS 191 |   14.510 +/-  2.790 |   -5.210 +/-  1.452 |   25.984 +/-  8.723 |  -45.015 +/-  6.621 |    0.176 +/-  0.073 |   -9.556 +/-  3.875
TYR 192 |   14.452 +/-  2.746 |   -6.954 +/-  1.033 |  -19.684 +/-  1.014 |   -3.326 +/-  0.566 |    0.001 +/-  0.002 |  -15.511 +/-  3.046
ALA 193 |    3.797 +/-  1.137 |   -3.203 +/-  0.439 |    3.055 +/-  0.157 |   -0.919 +/-  0.091 |    0.000 +/-  0.000 |    2.728 +/-  1.173
ASP 194 |   11.709 +/-  1.901 |   -2.075 +/-  1.398 | -104.041 +/-  9.447 |   27.773 +/-  5.934 |    0.046 +/-  0.031 |  -66.588 +/-  4.680
CYS 195 |    6.003 +/-  1.418 |   -4.678 +/-  0.789 |    2.810 +/-  1.154 |    0.466 +/-  0.575 |    0.029 +/-  0.035 |    4.631 +/-  1.933
ILE 196 |   13.657 +/-  2.442 |   -3.696 +/-  1.025 |   -0.800 +/-  0.152 |   -0.847 +/-  0.097 |    0.095 +/-  0.026 |    8.409 +/-  2.423
THR 197 |   11.871 +/-  1.864 |   -3.786 +/-  0.906 |  -26.560 +/-  1.233 |   -1.115 +/-  0.678 |    0.006 +/-  0.005 |  -19.584 +/-  2.130
LYS 198 |   14.551 +/-  2.647 |   -3.909 +/-  1.312 |   26.013 +/-  8.801 |  -42.768 +/-  8.600 |    0.214 +/-  0.073 |   -5.898 +/-  3.774
ASP 199 |   11.807 +/-  2.204 |   -1.077 +/-  0.802 |  -60.298 +/-  4.584 |   -6.743 +/-  4.104 |    0.370 +/-  0.060 |  -55.941 +/-  1.989
ARG 200 |   19.335 +/-  3.441 |   -2.853 +/-  1.347 | -136.516 +/-  6.824 |  -46.579 +/-  4.800 |    0.635 +/-  0.138 | -165.978 +/-  3.488
PRO 201 |   15.058 +/-  1.941 |   -0.685 +/-  0.480 |    5.989 +/-  0.709 |   -6.243 +/-  0.684 |    0.755 +/-  0.065 |   14.874 +/-  1.988
ILE 202 |   13.722 +/-  2.506 |   -3.398 +/-  1.065 |   -0.997 +/-  0.185 |   -0.930 +/-  0.125 |    0.066 +/-  0.031 |    8.463 +/-  2.486
ASN 203 |   17.809 +/-  2.386 |   -1.082 +/-  0.833 |  -77.414 +/-  2.300 |   -9.606 +/-  1.323 |    0.790 +/-  0.072 |  -69.502 +/-  2.257
PHE 204 |   13.346 +/-  2.602 |   -4.826 +/-  0.875 |    1.618 +/-  0.367 |   -2.225 +/-  0.418 |    0.025 +/-  0.018 |    7.937 +/-  2.710
THR 205 |   11.218 +/-  1.988 |   -1.661 +/-  0.850 |  -22.096 +/-  1.241 |   -4.372 +/-  0.990 |    0.432 +/-  0.067 |  -16.478 +/-  2.119
GLN 206 |   19.887 +/-  2.524 |   -4.028 +/-  1.061 |  -77.101 +/-  1.800 |   -0.397 +/-  0.525 |    0.090 +/-  0.036 |  -61.549 +/-  2.312
GLN 207 |   19.843 +/-  2.820 |   -1.041 +/-  0.781 |  -62.569 +/-  2.632 |  -10.875 +/-  2.256 |    0.934 +/-  0.100 |  -53.707 +/-  2.623
HIE 208 |   29.891 +/-  2.058 |   -4.779 +/-  0.924 |   -8.900 +/-  1.737 |   -4.106 +/-  1.588 |    0.622 +/-  0.092 |   12.728 +/-  2.333
MET 209 |   13.261 +/-  2.442 |   -7.527 +/-  0.968 |    1.186 +/-  0.523 |   -1.510 +/-  0.416 |    0.004 +/-  0.006 |    5.414 +/-  2.524
PRO 210 |   14.745 +/-  1.716 |   -2.460 +/-  0.591 |    6.678 +/-  0.835 |   -6.622 +/-  0.743 |    0.381 +/-  0.081 |   12.721 +/-  1.741
TYR 211 |   13.784 +/-  2.948 |   -1.239 +/-  1.155 |  -24.428 +/-  1.308 |   -0.780 +/-  0.589 |    0.595 +/-  0.077 |  -12.067 +/-  2.973
PHE 212 |   12.537 +/-  2.410 |   -4.603 +/-  0.997 |    0.977 +/-  0.744 |   -1.581 +/-  0.363 |    0.190 +/-  0.045 |    7.520 +/-  2.581
ARG 213 |   19.683 +/-  4.007 |   -7.959 +/-  1.404 | -171.467 +/-  3.842 |  -15.958 +/-  2.549 |    0.033 +/-  0.018 | -175.667 +/-  3.442
LYS 214 |   13.261 +/-  2.621 |   -3.464 +/-  1.035 |   12.141 +/-  7.347 |  -34.770 +/-  6.397 |    0.521 +/-  0.072 |  -12.311 +/-  3.356
ARG 215 |   19.739 +/-  4.012 |   -5.492 +/-  1.389 | -184.496 +/-  6.333 |  -11.246 +/-  3.755 |    0.107 +/-  0.063 | -181.388 +/-  3.317
MET 216 |   11.910 +/-  2.512 |   -8.211 +/-  0.644 |    1.100 +/-  0.699 |   -0.002 +/-  0.704 |    0.029 +/-  0.016 |    4.825 +/-  2.326
VAL 217 |   10.209 +/-  2.117 |   -3.364 +/-  1.039 |  -15.951 +/-  0.295 |    0.178 +/-  0.127 |    0.036 +/-  0.015 |   -8.892 +/-  2.290
TRP 218 |   17.339 +/-  2.791 |   -7.287 +/-  0.958 |   11.397 +/-  1.021 |   -5.322 +/-  0.595 |    0.410 +/-  0.083 |   16.537 +/-  2.987
GLU 219 |   15.012 +/-  2.341 |   -5.774 +/-  1.392 |  -62.166 +/-  4.924 |    4.276 +/-  3.872 |    0.037 +/-  0.017 |  -48.615 +/-  2.596
ILE 220 |   13.681 +/-  2.804 |   -5.446 +/-  1.060 |   -1.957 +/-  0.142 |   -0.105 +/-  0.107 |    0.000 +/-  0.000 |    6.173 +/-  2.706
LEU 221 |   12.239 +/-  2.298 |   -3.734 +/-  0.979 |  -22.744 +/-  0.494 |    0.274 +/-  0.148 |    0.125 +/-  0.045 |  -13.840 +/-  2.331
HIE 222 |   30.532 +/-  2.036 |   -4.999 +/-  0.538 |   -2.879 +/-  3.149 |  -10.010 +/-  2.751 |    0.559 +/-  0.064 |   13.203 +/-  2.119
ARG 223 |   20.497 +/-  3.710 |   -3.041 +/-  1.476 | -187.736 +/- 12.824 |   -3.355 +/- 11.072 |    0.691 +/-  0.095 | -172.944 +/-  3.873
LYS 224 |   13.664 +/-  2.862 |   -1.840 +/-  0.788 |   34.421 +/-  4.740 |  -55.677 +/-  5.190 |    0.985 +/-  0.093 |   -8.446 +/-  3.071
LEU 225 |   11.399 +/-  2.305 |   -4.238 +/-  1.156 |  -20.595 +/-  0.421 |   -0.298 +/-  0.195 |    0.017 +/-  0.017 |  -13.715 +/-  2.352
LEU 226 |   15.303 +/-  2.415 |   -3.160 +/-  1.081 |  -35.283 +/-  1.676 |    2.016 +/-  1.299 |    0.140 +/-  0.065 |  -20.984 +/-  2.510

Backbone Energy Decomposition:
Residue |       Internal      |    van der Waals    |    Electrostatic    |   Polar Solvation   |   Non-Polar Solv.   |       TOTAL
-------------------------------------------------------------------------------------------------------------------------------------------
GLU   1 |    4.729 +/-  1.493 |    0.747 +/-  1.169 |  -27.986 +/-  8.462 |  -42.521 +/-  6.832 |    0.409 +/-  0.079 |  -64.622 +/-  3.114
PHE   2 |    5.296 +/-  1.160 |    0.080 +/-  0.919 |    2.326 +/-  2.125 |   -1.949 +/-  0.909 |    0.065 +/-  0.027 |    5.817 +/-  1.894
PRO   3 |    5.945 +/-  1.064 |   -1.087 +/-  0.527 |  -11.624 +/-  0.838 |   -0.476 +/-  0.820 |    0.129 +/-  0.030 |   -7.113 +/-  1.239
GLU   4 |    4.245 +/-  1.279 |   -0.251 +/-  0.730 |   -3.475 +/-  1.445 |   -5.300 +/-  1.163 |    0.109 +/-  0.032 |   -4.673 +/-  1.457
ILE   5 |    3.867 +/-  0.903 |   -0.575 +/-  0.751 |   -6.119 +/-  1.456 |   -2.552 +/-  0.742 |    0.045 +/-  0.016 |   -5.334 +/-  1.335
THR   6 |    4.721 +/-  1.134 |   -0.742 +/-  0.780 |  -14.653 +/-  1.817 |   -1.794 +/-  1.268 |    0.032 +/-  0.011 |  -12.436 +/-  1.361
GLU   7 |    4.112 +/-  1.045 |   -1.029 +/-  0.935 |  -11.907 +/-  2.144 |   -1.134 +/-  1.752 |    0.033 +/-  0.022 |   -9.924 +/-  1.383
GLU   8 |    4.048 +/-  1.075 |   -1.625 +/-  0.726 |   -7.534 +/-  1.364 |   -2.608 +/-  0.937 |    0.008 +/-  0.009 |   -7.711 +/-  1.254
MET   9 |    3.838 +/-  1.088 |   -1.746 +/-  0.812 |  -12.042 +/-  1.069 |   -0.127 +/-  0.576 |    0.000 +/-  0.001 |  -10.077 +/-  1.435
GLU  10 |    3.900 +/-  1.064 |   -1.460 +/-  0.753 |   -9.228 +/-  1.865 |    1.897 +/-  1.581 |    0.009 +/-  0.015 |   -4.882 +/-  1.283
LYS  11 |    3.693 +/-  1.215 |   -1.305 +/-  0.817 |  -13.994 +/-  2.123 |    0.892 +/-  1.313 |    0.022 +/-  0.018 |  -10.693 +/-  1.645
GLU  12 |    4.188 +/-  1.204 |   -1.159 +/-  0.923 |  -17.022 +/-  2.160 |    0.771 +/-  1.199 |    0.008 +/-  0.008 |  -13.215 +/-  1.478
ILE  13 |    4.339 +/-  0.962 |   -0.701 +/-  0.846 |   -4.695 +/-  1.235 |    0.401 +/-  0.726 |    0.007 +/-  0.013 |   -0.649 +/-  1.467
LYS  14 |    3.913 +/-  1.005 |   -1.104 +/-  0.772 |   -7.835 +/-  2.027 |   -3.257 +/-  1.575 |    0.084 +/-  0.055 |   -8.199 +/-  1.398
ASN  15 |    4.888 +/-  1.165 |   -0.903 +/-  0.639 |  -14.392 +/-  1.836 |    1.830 +/-  1.452 |    0.061 +/-  0.024 |   -8.516 +/-  1.552
VAL  16 |    4.813 +/-  1.148 |    0.235 +/-  0.951 |  -17.993 +/-  1.671 |    2.192 +/-  0.861 |    0.029 +/-  0.018 |  -10.724 +/-  1.829
PHE  17 |    4.234 +/-  1.315 |   -0.512 +/-  0.669 |    0.395 +/-  1.762 |   -3.873 +/-  1.331 |    0.159 +/-  0.036 |    0.404 +/-  1.498
ARG  18 |    4.193 +/-  1.296 |    0.249 +/-  0.611 |   -1.493 +/-  2.479 |   -9.285 +/-  1.534 |    0.299 +/-  0.034 |   -6.036 +/-  2.048
ASN  19 |    4.700 +/-  1.079 |   -0.659 +/-  0.643 |  -10.025 +/-  1.433 |   -2.299 +/-  1.060 |    0.091 +/-  0.037 |   -8.191 +/-  1.576
GLY  20 |    4.331 +/-  1.373 |   -0.545 +/-  0.572 |   -6.965 +/-  1.503 |   -5.446 +/-  0.996 |    0.543 +/-  0.061 |   -8.082 +/-  1.458
ASN  21 |    4.480 +/-  1.157 |   -0.456 +/-  0.923 |  -11.449 +/-  1.594 |   -0.251 +/-  0.896 |    0.080 +/-  0.019 |   -7.596 +/-  1.522
GLN  22 |    4.326 +/-  1.496 |   -1.591 +/-  0.596 |  -10.243 +/-  1.022 |   -1.204 +/-  0.758 |    0.035 +/-  0.013 |   -8.677 +/-  1.624
ASP  23 |    4.556 +/-  1.135 |   -0.306 +/-  0.596 |   -8.083 +/-  1.156 |   -4.438 +/-  1.063 |    0.079 +/-  0.019 |   -8.192 +/-  1.311
GLU  24 |    3.843 +/-  1.126 |   -1.214 +/-  0.707 |   -7.331 +/-  1.397 |   -2.863 +/-  0.884 |    0.047 +/-  0.013 |   -7.517 +/-  1.387
VAL  25 |    4.051 +/-  1.113 |   -0.708 +/-  0.473 |   -4.339 +/-  0.811 |   -3.012 +/-  0.857 |    0.173 +/-  0.023 |   -3.835 +/-  1.303
LEU  26 |    4.166 +/-  1.426 |   -0.556 +/-  0.773 |   -8.176 +/-  1.380 |   -0.256 +/-  1.063 |    0.070 +/-  0.038 |   -4.753 +/-  1.507
SER  27 |    4.159 +/-  1.148 |   -1.626 +/-  0.678 |  -15.939 +/-  1.287 |   -0.201 +/-  0.769 |    0.006 +/-  0.018 |  -13.601 +/-  1.367
GLU  28 |    4.012 +/-  0.998 |   -1.070 +/-  0.650 |   -4.584 +/-  2.428 |   -3.347 +/-  1.673 |    0.025 +/-  0.014 |   -4.965 +/-  1.486
ALA  29 |    3.474 +/-  1.083 |    0.371 +/-  0.918 |   -4.354 +/-  1.130 |   -2.709 +/-  0.764 |    0.176 +/-  0.037 |   -3.042 +/-  1.184
PHE  30 |    3.767 +/-  0.927 |   -0.266 +/-  0.760 |    3.098 +/-  1.730 |   -3.797 +/-  1.501 |    0.123 +/-  0.034 |    2.925 +/-  1.295
ARG  31 |    4.983 +/-  1.119 |    0.157 +/-  0.708 |    4.941 +/-  1.491 |  -13.739 +/-  1.368 |    0.377 +/-  0.024 |   -3.282 +/-  1.302
LEU  32 |    4.373 +/-  1.155 |   -0.625 +/-  0.689 |  -14.994 +/-  1.101 |    1.251 +/-  0.581 |    0.041 +/-  0.019 |   -9.955 +/-  1.425
THR  33 |    4.657 +/-  1.033 |   -1.093 +/-  0.702 |   -7.485 +/-  1.050 |   -3.390 +/-  0.832 |    0.030 +/-  0.016 |   -7.282 +/-  1.272
ILE  34 |    4.056 +/-  1.160 |   -0.777 +/-  0.950 |  -12.598 +/-  1.208 |    0.824 +/-  0.546 |    0.000 +/-  0.000 |   -8.495 +/-  1.650
THR  35 |    4.580 +/-  1.113 |   -1.088 +/-  0.966 |  -10.359 +/-  1.240 |    1.476 +/-  0.348 |    0.000 +/-  0.000 |   -5.391 +/-  1.114
ARG  36 |    3.917 +/-  1.398 |   -1.979 +/-  0.933 |   -3.339 +/-  1.653 |    2.155 +/-  1.266 |    0.000 +/-  0.001 |    0.754 +/-  1.784
LYS  37 |    3.765 +/-  1.220 |   -1.510 +/-  0.717 |  -15.962 +/-  1.522 |    1.855 +/-  0.959 |    0.015 +/-  0.015 |  -11.837 +/-  1.646
ASP  38 |    3.801 +/-  1.002 |   -1.587 +/-  0.892 |  -18.467 +/-  1.283 |    1.708 +/-  0.738 |    0.000 +/-  0.001 |  -14.544 +/-  1.296
ILE  39 |    4.247 +/-  1.143 |   -1.188 +/-  0.782 |  -11.501 +/-  0.835 |    1.150 +/-  0.484 |    0.003 +/-  0.004 |   -7.289 +/-  1.325
GLN  40 |    4.118 +/-  1.204 |   -0.841 +/-  0.877 |  -14.669 +/-  1.894 |    1.568 +/-  0.776 |    0.004 +/-  0.007 |   -9.820 +/-  1.762
THR  41 |    4.635 +/-  1.127 |   -1.698 +/-  0.763 |  -13.453 +/-  1.193 |    1.653 +/-  0.435 |    0.007 +/-  0.007 |   -8.857 +/-  1.342
LEU  42 |    4.261 +/-  1.126 |   -0.484 +/-  0.883 |  -11.210 +/-  1.385 |    2.675 +/-  0.512 |    0.027 +/-  0.015 |   -4.731 +/-  1.748
ASN  43 |    4.092 +/-  1.231 |   -0.703 +/-  0.876 |   -7.437 +/-  1.647 |   -1.981 +/-  0.816 |    0.063 +/-  0.018 |   -5.966 +/-  1.583
HIE  44 |    3.970 +/-  0.976 |   -0.717 +/-  0.629 |   -1.925 +/-  1.629 |   -5.944 +/-  1.072 |    0.145 +/-  0.029 |   -4.471 +/-  1.556
LEU  45 |    4.962 +/-  1.304 |   -0.958 +/-  0.622 |   -5.799 +/-  2.320 |   -3.025 +/-  1.881 |    0.109 +/-  0.037 |   -4.710 +/-  1.516
ASN  46 |    4.220 +/-  1.050 |   -1.259 +/-  0.749 |  -11.351 +/-  1.559 |    0.208 +/-  0.528 |    0.030 +/-  0.014 |   -8.152 +/-  1.286
TRP  47 |    3.862 +/-  1.203 |   -1.279 +/-  0.520 |   -2.674 +/-  0.773 |   -3.918 +/-  0.632 |    0.104 +/-  0.024 |   -3.906 +/-  1.297
LEU  48 |    3.787 +/-  1.022 |   -0.898 +/-  0.742 |   -8.159 +/-  1.100 |    1.288 +/-  0.589 |    0.057 +/-  0.015 |   -3.925 +/-  1.668
ASN  49 |    4.850 +/-  1.326 |   -2.194 +/-  0.672 |   -9.325 +/-  0.804 |   -0.013 +/-  0.570 |    0.057 +/-  0.014 |   -6.626 +/-  1.430
ASP  50 |    4.724 +/-  1.139 |   -1.255 +/-  0.698 |  -15.716 +/-  1.221 |    1.289 +/-  0.816 |    0.025 +/-  0.009 |  -10.933 +/-  1.363
GLU  51 |    4.020 +/-  1.146 |   -1.397 +/-  0.739 |  -11.693 +/-  1.361 |    0.836 +/-  0.737 |    0.006 +/-  0.007 |   -8.229 +/-  1.467
ILE  52 |    4.468 +/-  0.961 |   -1.822 +/-  0.753 |  -10.095 +/-  0.886 |    1.618 +/-  0.432 |    0.000 +/-  0.001 |   -5.831 +/-  1.341
ILE  53 |    3.899 +/-  1.060 |   -1.031 +/-  0.865 |  -13.443 +/-  0.873 |    1.785 +/-  0.483 |    0.000 +/-  0.001 |   -8.790 +/-  1.351
ASN  54 |    4.503 +/-  1.251 |   -1.365 +/-  0.776 |  -16.782 +/-  1.303 |    2.516 +/-  0.512 |    0.002 +/-  0.003 |  -11.127 +/-  1.673
PHE  55 |    3.814 +/-  1.097 |   -2.061 +/-  0.820 |  -13.202 +/-  1.251 |    2.639 +/-  0.433 |    0.003 +/-  0.003 |   -8.808 +/-  1.334
TYR  56 |    3.921 +/-  1.108 |   -2.412 +/-  0.685 |  -11.399 +/-  0.995 |    1.788 +/-  0.519 |    0.000 +/-  0.000 |   -8.101 +/-  1.444
MET  57 |    4.234 +/-  1.172 |   -1.889 +/-  0.733 |  -12.083 +/-  0.998 |    1.726 +/-  0.485 |    0.000 +/-  0.000 |   -8.012 +/-  1.452
ASN  58 |    4.457 +/-  1.262 |   -1.625 +/-  0.713 |   -9.975 +/-  1.221 |    1.148 +/-  0.625 |    0.021 +/-  0.016 |   -5.973 +/-  1.375
MET  59 |    4.257 +/-  1.272 |   -2.030 +/-  0.719 |  -10.787 +/-  0.918 |    2.871 +/-  0.569 |    0.019 +/-  0.013 |   -5.670 +/-  1.381
LEU  60 |    3.959 +/-  1.151 |   -2.535 +/-  0.552 |   -9.347 +/-  0.936 |    1.541 +/-  0.452 |    0.001 +/-  0.001 |   -6.382 +/-  1.496
MET  61 |    4.019 +/-  1.076 |   -1.189 +/-  0.809 |  -16.362 +/-  1.246 |    1.582 +/-  0.742 |    0.017 +/-  0.013 |  -11.933 +/-  1.281
GLU  62 |    3.995 +/-  1.032 |   -1.314 +/-  0.675 |   -7.880 +/-  1.680 |    2.383 +/-  1.414 |    0.036 +/-  0.022 |   -2.780 +/-  1.367
ARG  63 |    3.751 +/-  1.145 |   -0.440 +/-  0.885 |   -3.725 +/-  1.830 |   -5.012 +/-  1.401 |    0.080 +/-  0.030 |   -5.345 +/-  1.454
SER  64 |    4.931 +/-  1.293 |   -1.488 +/-  0.568 |   -6.828 +/-  1.181 |   -3.544 +/-  1.040 |    0.038 +/-  0.020 |   -6.892 +/-  1.508
LYS  65 |    3.912 +/-  1.242 |    0.271 +/-  0.742 |   -7.215 +/-  2.260 |   -6.268 +/-  1.724 |    0.247 +/-  0.042 |   -9.053 +/-  1.500
GLU  66 |    4.061 +/-  1.234 |   -0.442 +/-  0.628 |   -6.792 +/-  2.378 |   -1.985 +/-  1.593 |    0.073 +/-  0.025 |   -5.085 +/-  1.803
LYS  67 |    3.930 +/-  1.401 |    0.087 +/-  0.690 |    1.043 +/-  4.021 |  -10.779 +/-  3.113 |    0.214 +/-  0.046 |   -5.505 +/-  1.583
GLY  68 |    4.297 +/-  1.300 |   -0.469 +/-  0.585 |  -10.719 +/-  2.458 |   -4.492 +/-  1.863 |    0.518 +/-  0.067 |  -10.865 +/-  1.513
LEU  69 |    5.323 +/-  1.060 |    0.046 +/-  0.669 |    3.069 +/-  1.470 |   -2.233 +/-  1.084 |    0.070 +/-  0.036 |    6.275 +/-  1.163
PRO  70 |    5.879 +/-  1.064 |   -1.649 +/-  0.662 |  -11.209 +/-  1.259 |    0.719 +/-  1.022 |    0.002 +/-  0.007 |   -6.257 +/-  1.378
SER  71 |    4.448 +/-  1.094 |   -1.727 +/-  0.901 |   -9.258 +/-  1.204 |   -0.411 +/-  0.465 |    0.006 +/-  0.006 |   -6.943 +/-  1.500
VAL  72 |    4.587 +/-  1.174 |   -1.427 +/-  0.642 |   -8.377 +/-  0.917 |    0.358 +/-  0.648 |    0.065 +/-  0.019 |   -4.794 +/-  1.302
HIE  73 |    3.837 +/-  0.966 |   -1.452 +/-  0.852 |  -12.285 +/-  1.208 |   -0.844 +/-  0.726 |    0.001 +/-  0.002 |  -10.742 +/-  1.219
ALA  74 |    3.393 +/-  1.165 |   -1.723 +/-  0.577 |   -7.212 +/-  0.938 |    0.406 +/-  0.863 |    0.066 +/-  0.023 |   -5.071 +/-  1.375
PHE  75 |    3.994 +/-  1.129 |   -1.373 +/-  0.630 |   -2.152 +/-  1.096 |   -5.178 +/-  0.820 |    0.028 +/-  0.015 |   -4.681 +/-  1.340
ASN  76 |    4.783 +/-  1.279 |   -1.346 +/-  0.586 |   -7.315 +/-  1.613 |    0.425 +/-  0.807 |    0.044 +/-  0.016 |   -3.410 +/-  1.563
THR  77 |    5.274 +/-  1.490 |   -0.984 +/-  0.668 |  -12.712 +/-  1.040 |   -0.984 +/-  0.896 |    0.018 +/-  0.012 |   -9.388 +/-  1.322
PHE  78 |    4.338 +/-  1.198 |   -0.130 +/-  0.801 |  -12.772 +/-  0.951 |    2.154 +/-  0.459 |    0.005 +/-  0.005 |   -6.406 +/-  1.380
PHE  79 |    4.206 +/-  1.201 |   -1.794 +/-  0.698 |  -12.784 +/-  0.904 |    3.405 +/-  0.379 |    0.000 +/-  0.001 |   -6.967 +/-  1.445
PHE  80 |    3.663 +/-  0.952 |   -1.845 +/-  0.645 |  -12.134 +/-  0.926 |    2.301 +/-  0.431 |    0.000 +/-  0.001 |   -8.014 +/-  1.304
THR  81 |    4.544 +/-  1.175 |   -0.689 +/-  0.747 |  -10.973 +/-  1.451 |    1.011 +/-  0.573 |    0.007 +/-  0.009 |   -6.099 +/-  1.506
LYS  82 |    3.738 +/-  1.148 |   -1.743 +/-  0.834 |    7.001 +/-  1.343 |  -14.792 +/-  0.803 |    0.010 +/-  0.011 |   -5.785 +/-  1.295
LEU  83 |    4.008 +/-  1.127 |   -1.730 +/-  0.690 |   -9.102 +/-  1.189 |    1.370 +/-  0.826 |    0.042 +/-  0.020 |   -5.412 +/-  1.242
LYS  84 |    3.656 +/-  1.117 |   -0.731 +/-  0.594 |    4.337 +/-  1.424 |  -16.796 +/-  1.219 |    0.163 +/-  0.035 |   -9.371 +/-  1.450
THR  85 |    4.943 +/-  1.125 |    0.312 +/-  0.724 |  -14.951 +/-  1.188 |   -4.447 +/-  0.546 |    0.278 +/-  0.020 |  -13.865 +/-  1.397
ALA  86 |    4.272 +/-  1.065 |    0.190 +/-  0.711 |   -9.620 +/-  1.885 |    0.876 +/-  1.151 |    0.155 +/-  0.037 |   -4.127 +/-  1.393
GLY  87 |    4.089 +/-  1.145 |   -1.784 +/-  0.743 |   -5.853 +/-  1.347 |   -3.343 +/-  0.969 |    0.179 +/-  0.036 |   -6.712 +/-  1.244
TYR  88 |    4.052 +/-  1.185 |   -0.820 +/-  0.747 |  -11.141 +/-  1.251 |    1.223 +/-  0.674 |    0.059 +/-  0.019 |   -6.626 +/-  1.331
GLN  89 |    3.982 +/-  0.943 |   -0.438 +/-  0.688 |  -10.300 +/-  1.249 |    0.472 +/-  1.285 |    0.141 +/-  0.037 |   -6.143 +/-  1.234
ALA  90 |    3.744 +/-  1.131 |   -0.513 +/-  0.598 |  -10.319 +/-  1.708 |    4.174 +/-  1.153 |    0.154 +/-  0.032 |   -2.761 +/-  1.475
VAL  91 |    4.919 +/-  1.116 |   -0.197 +/-  0.812 |   -6.367 +/-  1.551 |    0.498 +/-  0.867 |    0.001 +/-  0.002 |   -1.146 +/-  1.389
LYS  92 |    4.366 +/-  1.148 |   -0.662 +/-  0.697 |   16.717 +/-  1.720 |  -20.443 +/-  1.248 |    0.015 +/-  0.011 |   -0.008 +/-  1.501
ARG  93 |    4.201 +/-  1.171 |   -0.465 +/-  0.581 |   12.299 +/-  2.069 |  -24.807 +/-  1.237 |    0.066 +/-  0.020 |   -8.706 +/-  1.471
TRP  94 |    4.377 +/-  0.972 |   -0.462 +/-  0.572 |  -15.744 +/-  1.431 |   -1.962 +/-  1.201 |    0.189 +/-  0.040 |  -13.602 +/-  1.212
THR  95 |    4.872 +/-  1.198 |   -0.665 +/-  0.719 |   -5.381 +/-  1.679 |   -0.161 +/-  1.324 |    0.025 +/-  0.014 |   -1.309 +/-  1.729
LYS  96 |    4.147 +/-  1.431 |   -0.950 +/-  0.612 |   25.911 +/-  1.877 |  -27.480 +/-  1.565 |    0.255 +/-  0.032 |    1.883 +/-  1.593
LYS  97 |    4.262 +/-  1.283 |    0.292 +/-  0.617 |   13.371 +/-  1.622 |  -25.962 +/-  1.466 |    0.261 +/-  0.042 |   -7.777 +/-  1.629
VAL  98 |    4.548 +/-  1.046 |    0.065 +/-  0.652 |  -16.342 +/-  1.408 |    0.226 +/-  1.136 |    0.067 +/-  0.024 |  -11.435 +/-  1.369
ASP  99 |    4.990 +/-  1.138 |   -1.037 +/-  0.772 |  -13.680 +/-  1.684 |    3.631 +/-  1.184 |    0.072 +/-  0.024 |   -6.023 +/-  1.524
VAL 100 |    4.646 +/-  1.222 |   -1.270 +/-  0.704 |   -7.600 +/-  1.073 |   -3.011 +/-  0.958 |    0.003 +/-  0.010 |   -7.231 +/-  1.498
PHE 101 |    3.866 +/-  1.254 |   -0.161 +/-  0.720 |   -8.630 +/-  1.325 |   -3.321 +/-  1.005 |    0.183 +/-  0.036 |   -8.064 +/-  1.343
SER 102 |    4.715 +/-  1.217 |    0.119 +/-  0.613 |   -8.178 +/-  1.051 |   -1.646 +/-  0.822 |    0.262 +/-  0.025 |   -4.729 +/-  1.402
VAL 103 |    4.368 +/-  1.176 |   -0.196 +/-  0.772 |  -11.341 +/-  0.905 |   -0.384 +/-  0.819 |    0.066 +/-  0.029 |   -7.487 +/-  1.414
ASP 104 |    4.488 +/-  1.197 |   -1.718 +/-  0.665 |  -12.438 +/-  1.228 |    2.781 +/-  0.718 |    0.008 +/-  0.008 |   -6.879 +/-  1.672
ILE 105 |    4.099 +/-  1.141 |   -1.224 +/-  0.826 |   -8.978 +/-  0.993 |    0.685 +/-  0.329 |    0.000 +/-  0.000 |   -5.418 +/-  1.256
LEU 106 |    3.839 +/-  1.021 |   -1.738 +/-  0.791 |   -8.469 +/-  1.050 |    1.093 +/-  0.460 |    0.000 +/-  0.000 |   -5.275 +/-  1.458
LEU 107 |    3.834 +/-  0.896 |   -1.899 +/-  0.695 |  -10.043 +/-  0.967 |    2.402 +/-  0.448 |    0.000 +/-  0.000 |   -5.706 +/-  1.147
VAL 108 |    5.315 +/-  1.035 |   -0.869 +/-  0.930 |   -6.483 +/-  0.981 |    1.734 +/-  0.344 |    0.000 +/-  0.000 |   -0.303 +/-  1.184
PRO 109 |    5.775 +/-  0.951 |   -2.109 +/-  0.542 |  -13.397 +/-  0.773 |    5.560 +/-  0.627 |    0.000 +/-  0.002 |   -4.171 +/-  1.300
ILE 110 |    3.893 +/-  0.958 |   -1.217 +/-  0.743 |   -9.043 +/-  0.853 |   -0.331 +/-  0.332 |    0.001 +/-  0.002 |   -6.697 +/-  1.312
HIE 111 |    3.683 +/-  0.876 |   -1.425 +/-  0.514 |   -7.806 +/-  0.741 |   -1.800 +/-  0.568 |    0.080 +/-  0.032 |   -7.268 +/-  1.079
LEU 112 |    3.902 +/-  1.211 |   -0.423 +/-  0.704 |   -7.783 +/-  0.832 |   -1.628 +/-  0.405 |    0.150 +/-  0.028 |   -5.782 +/-  1.300
GLY 113 |    4.010 +/-  1.208 |   -1.040 +/-  0.552 |   -7.054 +/-  0.828 |   -4.299 +/-  0.632 |    0.398 +/-  0.033 |   -7.986 +/-  1.261
VAL 114 |    4.808 +/-  1.227 |    1.089 +/-  0.754 |   -7.601 +/-  0.760 |   -2.929 +/-  0.389 |    0.143 +/-  0.022 |   -4.491 +/-  1.241
HIE 115 |    3.874 +/-  1.119 |   -1.175 +/-  0.675 |  -11.381 +/-  0.860 |   -0.587 +/-  0.273 |    0.008 +/-  0.008 |   -9.261 +/-  1.344
TRP 116 |    3.956 +/-  0.997 |   -2.478 +/-  0.600 |  -10.302 +/-  1.737 |    0.492 +/-  0.592 |    0.000 +/-  0.000 |   -8.332 +/-  1.668
CYS 117 |    4.055 +/-  1.055 |   -1.446 +/-  0.742 |   -5.954 +/-  1.024 |   -0.135 +/-  0.328 |    0.003 +/-  0.004 |   -3.476 +/-  1.329
LEU 118 |    4.157 +/-  1.166 |   -1.659 +/-  0.792 |  -10.829 +/-  0.805 |    2.253 +/-  0.339 |    0.000 +/-  0.000 |   -6.079 +/-  1.267
ALA 119 |    3.576 +/-  1.111 |   -1.688 +/-  0.811 |   -8.815 +/-  0.901 |    1.098 +/-  0.369 |    0.000 +/-  0.001 |   -5.828 +/-  1.215
VAL 120 |    3.989 +/-  0.859 |   -1.094 +/-  0.776 |  -13.026 +/-  1.088 |    2.122 +/-  0.336 |    0.002 +/-  0.002 |   -8.008 +/-  1.133
VAL 121 |    4.135 +/-  0.947 |   -1.354 +/-  0.795 |  -14.590 +/-  0.877 |   -0.630 +/-  0.357 |    0.000 +/-  0.000 |  -12.438 +/-  1.345
ASP 122 |    4.763 +/-  1.055 |   -2.074 +/-  0.775 |  -19.933 +/-  1.321 |    4.994 +/-  0.651 |    0.000 +/-  0.001 |  -12.250 +/-  1.628
PHE 123 |    3.919 +/-  1.210 |   -1.717 +/-  0.689 |   -3.374 +/-  1.517 |    0.261 +/-  1.156 |    0.070 +/-  0.028 |   -0.841 +/-  1.414
ARG 124 |    3.961 +/-  1.140 |   -0.409 +/-  0.608 |    2.706 +/-  1.633 |   -8.152 +/-  0.951 |    0.261 +/-  0.029 |   -1.633 +/-  1.426
LYS 125 |    4.026 +/-  1.204 |   -0.362 +/-  0.669 |   -0.816 +/-  1.737 |   -8.501 +/-  0.921 |    0.186 +/-  0.023 |   -5.466 +/-  1.606
LYS 126 |    4.433 +/-  1.205 |   -1.302 +/-  0.776 |   -8.227 +/-  1.916 |   -6.649 +/-  1.082 |    0.001 +/-  0.002 |  -11.744 +/-  1.522
ASN 127 |    3.719 +/-  1.077 |   -1.892 +/-  0.642 |  -10.708 +/-  1.015 |   -0.115 +/-  0.365 |    0.001 +/-  0.002 |   -8.996 +/-  1.409
ILE 128 |    4.133 +/-  1.101 |   -0.840 +/-  0.878 |  -12.512 +/-  1.175 |    1.779 +/-  0.428 |    0.000 +/-  0.000 |   -7.439 +/-  1.429
THR 129 |    4.817 +/-  1.152 |   -1.670 +/-  0.824 |  -16.244 +/-  0.895 |    0.637 +/-  0.309 |    0.000 +/-  0.000 |  -12.460 +/-  1.290
TYR 130 |    3.957 +/-  1.196 |   -2.515 +/-  0.613 |   -9.853 +/-  1.098 |    2.225 +/-  0.640 |    0.000 +/-  0.000 |   -6.186 +/-  1.508
TYR 131 |    3.853 +/-  1.093 |   -1.632 +/-  0.760 |   -9.758 +/-  1.014 |   -0.011 +/-  0.367 |    0.000 +/-  0.001 |   -7.547 +/-  1.355
ASP 132 |    5.005 +/-  1.084 |   -1.448 +/-  0.849 |  -21.073 +/-  2.713 |    7.231 +/-  0.831 |    0.000 +/-  0.001 |  -10.285 +/-  2.086
SER 133 |    4.567 +/-  1.110 |   -2.207 +/-  0.848 |  -13.114 +/-  0.874 |    1.291 +/-  0.547 |    0.000 +/-  0.000 |   -9.462 +/-  1.309
MET 134 |    4.416 +/-  1.250 |   -0.492 +/-  0.784 |   -8.978 +/-  1.863 |   -1.725 +/-  1.001 |    0.079 +/-  0.025 |   -6.700 +/-  1.525
GLY 135 |    4.159 +/-  1.096 |   -1.561 +/-  0.544 |    2.401 +/-  1.930 |  -10.913 +/-  1.189 |    0.252 +/-  0.040 |   -5.662 +/-  1.484
GLY 136 |    3.942 +/-  1.183 |   -1.696 +/-  0.582 |   -4.137 +/-  1.378 |   -3.996 +/-  1.183 |    0.198 +/-  0.041 |   -5.688 +/-  1.278
ILE 137 |    4.034 +/-  1.023 |    0.574 +/-  0.611 |   -6.426 +/-  0.914 |   -2.729 +/-  0.734 |    0.224 +/-  0.022 |   -4.324 +/-  1.348
ASN 138 |    4.528 +/-  1.044 |   -1.673 +/-  0.743 |   -5.770 +/-  1.673 |   -1.306 +/-  0.826 |    0.037 +/-  0.012 |   -4.185 +/-  1.399
ASN 139 |    4.618 +/-  1.230 |   -1.315 +/-  0.847 |  -11.131 +/-  1.588 |   -1.173 +/-  0.766 |    0.048 +/-  0.016 |   -8.954 +/-  1.398
GLU 140 |    4.291 +/-  1.151 |   -0.755 +/-  0.872 |  -22.944 +/-  1.416 |    9.598 +/-  1.061 |    0.013 +/-  0.010 |   -9.797 +/-  1.383
ALA 141 |    3.593 +/-  0.894 |   -1.883 +/-  0.736 |  -10.612 +/-  1.162 |    2.338 +/-  0.659 |    0.004 +/-  0.005 |   -6.560 +/-  1.229
CYS 142 |    4.039 +/-  1.057 |   -2.257 +/-  0.658 |   -1.491 +/-  0.914 |    0.167 +/-  0.531 |    0.000 +/-  0.002 |    0.459 +/-  1.233
ARG 143 |    3.682 +/-  1.139 |   -1.776 +/-  0.707 |    4.558 +/-  1.486 |  -12.846 +/-  1.082 |    0.009 +/-  0.012 |   -6.373 +/-  1.453
ILE 144 |    4.058 +/-  1.014 |   -0.638 +/-  0.822 |  -17.274 +/-  1.032 |    2.982 +/-  0.499 |    0.004 +/-  0.007 |  -10.868 +/-  1.229
LEU 145 |    4.057 +/-  1.134 |   -1.535 +/-  0.817 |  -10.211 +/-  1.095 |    1.804 +/-  0.377 |    0.000 +/-  0.000 |   -5.885 +/-  1.403
LEU 146 |    4.074 +/-  1.099 |   -2.081 +/-  0.767 |  -12.240 +/-  1.121 |    1.351 +/-  0.443 |    0.000 +/-  0.000 |   -8.895 +/-  1.386
GLN 147 |    4.052 +/-  1.155 |   -1.594 +/-  0.761 |  -13.819 +/-  1.230 |    1.700 +/-  0.692 |    0.005 +/-  0.007 |   -9.655 +/-  1.266
TYR 148 |    3.817 +/-  1.125 |   -1.472 +/-  0.837 |  -11.253 +/-  0.994 |    1.949 +/-  0.466 |    0.005 +/-  0.006 |   -6.955 +/-  1.170
LEU 149 |    3.968 +/-  0.979 |   -1.729 +/-  0.956 |   -7.878 +/-  1.091 |    1.870 +/-  0.505 |    0.000 +/-  0.000 |   -3.769 +/-  1.289
LYS 150 |    3.560 +/-  0.941 |   -2.321 +/-  0.619 |    2.012 +/-  1.844 |  -13.167 +/-  1.428 |    0.002 +/-  0.006 |   -9.914 +/-  1.359
GLN 151 |    4.004 +/-  1.058 |   -2.182 +/-  0.662 |  -17.488 +/-  1.150 |    0.121 +/-  0.717 |    0.009 +/-  0.011 |  -15.535 +/-  1.283
GLU 152 |    4.162 +/-  1.208 |   -1.876 +/-  0.856 |  -22.420 +/-  1.232 |    9.413 +/-  0.867 |    0.000 +/-  0.000 |  -10.720 +/-  1.373
SER 153 |    4.638 +/-  1.122 |   -2.086 +/-  0.833 |  -15.508 +/-  1.354 |    2.643 +/-  0.672 |    0.000 +/-  0.000 |  -10.312 +/-  1.371
ILE 154 |    4.020 +/-  1.337 |   -0.929 +/-  0.828 |  -13.295 +/-  2.031 |    1.303 +/-  1.326 |    0.026 +/-  0.025 |   -8.874 +/-  1.551
ASP 155 |    5.248 +/-  1.207 |   -1.494 +/-  0.715 |  -16.009 +/-  2.986 |    8.671 +/-  2.316 |    0.092 +/-  0.052 |   -3.490 +/-  1.656
LYS 156 |    3.858 +/-  1.105 |   -0.558 +/-  0.883 |   11.881 +/-  1.978 |  -15.116 +/-  1.491 |    0.193 +/-  0.037 |    0.258 +/-  1.525
LYS 157 |    4.265 +/-  1.300 |   -0.393 +/-  0.696 |    8.756 +/-  1.618 |  -15.638 +/-  1.300 |    0.146 +/-  0.027 |   -2.866 +/-  1.571
ARG 158 |    4.535 +/-  1.377 |    0.369 +/-  0.697 |    8.257 +/-  2.120 |  -16.898 +/-  1.703 |    0.195 +/-  0.032 |   -3.542 +/-  1.624
LYS 159 |    3.926 +/-  1.132 |   -0.854 +/-  0.627 |   -5.072 +/-  2.694 |  -10.777 +/-  2.176 |    0.066 +/-  0.024 |  -12.710 +/-  1.423
GLU 160 |    4.186 +/-  1.173 |   -0.468 +/-  0.683 |  -19.646 +/-  4.156 |    4.190 +/-  3.221 |    0.101 +/-  0.038 |  -11.637 +/-  1.573
PHE 161 |    3.725 +/-  1.098 |   -1.149 +/-  0.598 |   -6.269 +/-  2.400 |   -3.801 +/-  1.725 |    0.065 +/-  0.043 |   -7.429 +/-  1.462
ASP 162 |    5.089 +/-  0.976 |   -1.328 +/-  0.433 |  -13.309 +/-  1.797 |    4.241 +/-  1.468 |    0.097 +/-  0.026 |   -5.210 +/-  1.449
THR 163 |    5.041 +/-  1.116 |    0.085 +/-  0.820 |  -12.480 +/-  1.595 |   -1.349 +/-  1.199 |    0.085 +/-  0.046 |   -8.618 +/-  1.569
ASN 164 |    3.930 +/-  1.160 |    0.039 +/-  0.763 |   -9.708 +/-  3.210 |    0.855 +/-  1.909 |    0.076 +/-  0.030 |   -4.809 +/-  1.932
GLY 165 |    4.173 +/-  1.353 |   -1.508 +/-  0.433 |   -4.511 +/-  1.181 |   -6.556 +/-  1.027 |    0.429 +/-  0.056 |   -7.974 +/-  1.461
TRP 166 |    4.187 +/-  1.068 |   -0.389 +/-  0.663 |   -7.471 +/-  0.946 |   -2.930 +/-  0.879 |    0.149 +/-  0.036 |   -6.454 +/-  1.341
GLN 167 |    3.869 +/-  1.120 |   -1.561 +/-  0.626 |   -7.326 +/-  1.480 |    0.047 +/-  0.592 |    0.026 +/-  0.014 |   -4.946 +/-  1.447
LEU 168 |    3.885 +/-  1.143 |   -0.713 +/-  0.654 |   -5.237 +/-  1.356 |   -2.124 +/-  1.018 |    0.167 +/-  0.045 |   -4.022 +/-  1.489
PHE 169 |    3.680 +/-  1.177 |   -1.458 +/-  0.701 |   -9.174 +/-  1.323 |   -0.880 +/-  0.597 |    0.023 +/-  0.011 |   -7.808 +/-  1.642
SER 170 |    4.499 +/-  1.109 |   -1.351 +/-  0.666 |   -5.946 +/-  1.590 |   -0.032 +/-  0.887 |    0.032 +/-  0.013 |   -2.798 +/-  1.333
LYS 171 |    3.707 +/-  1.105 |   -0.830 +/-  0.570 |   10.631 +/-  1.926 |  -10.967 +/-  1.137 |    0.031 +/-  0.013 |    2.572 +/-  1.667
LYS 172 |    3.668 +/-  1.103 |   -0.686 +/-  0.772 |   -3.697 +/-  2.425 |   -8.803 +/-  1.289 |    0.023 +/-  0.021 |   -9.494 +/-  1.625
SER 173 |    4.195 +/-  1.022 |   -1.136 +/-  0.666 |  -14.134 +/-  1.088 |   -0.759 +/-  0.947 |    0.098 +/-  0.024 |  -11.736 +/-  1.212
GLN 174 |    4.501 +/-  1.025 |   -0.313 +/-  0.623 |   -8.232 +/-  1.366 |   -3.545 +/-  1.096 |    0.222 +/-  0.058 |   -7.367 +/-  1.120
GLU 175 |    4.206 +/-  1.180 |    0.588 +/-  0.927 |  -11.563 +/-  1.374 |   -0.185 +/-  1.032 |    0.211 +/-  0.028 |   -6.742 +/-  1.527
ILE 176 |    5.183 +/-  1.218 |    0.317 +/-  0.737 |    0.256 +/-  2.410 |   -1.549 +/-  1.546 |    0.036 +/-  0.021 |    4.243 +/-  1.476
PRO 177 |    5.931 +/-  1.026 |   -0.955 +/-  0.830 |  -17.137 +/-  1.510 |    6.129 +/-  0.740 |    0.076 +/-  0.012 |   -5.956 +/-  1.475
GLN 178 |    3.892 +/-  1.130 |   -1.389 +/-  0.571 |   -8.087 +/-  0.932 |    0.002 +/-  0.778 |    0.082 +/-  0.030 |   -5.499 +/-  1.538
GLN 179 |    4.269 +/-  1.138 |   -1.428 +/-  0.694 |   -5.723 +/-  1.021 |   -2.087 +/-  0.897 |    0.047 +/-  0.031 |   -4.922 +/-  1.240
MET 180 |    4.472 +/-  1.311 |    0.192 +/-  0.733 |   -6.188 +/-  1.530 |   -3.932 +/-  1.221 |    0.268 +/-  0.027 |   -5.189 +/-  1.652
ASN 181 |    4.194 +/-  1.175 |    0.669 +/-  1.009 |  -10.490 +/-  1.768 |   -1.500 +/-  0.903 |    0.061 +/-  0.020 |   -7.066 +/-  1.646
GLY 182 |    4.629 +/-  1.276 |   -1.167 +/-  0.706 |   -1.776 +/-  1.567 |   -6.770 +/-  0.989 |    0.307 +/-  0.053 |   -4.777 +/-  1.662
SER 183 |    6.266 +/-  1.454 |   -1.502 +/-  0.767 |  -10.119 +/-  1.960 |   -1.539 +/-  1.154 |    0.084 +/-  0.017 |   -6.810 +/-  1.880
ASP 184 |    5.227 +/-  1.230 |   -0.479 +/-  0.790 |  -16.200 +/-  1.995 |    4.657 +/-  0.788 |    0.001 +/-  0.003 |   -6.795 +/-  1.873
ALA 185 |    3.963 +/-  1.255 |   -2.105 +/-  0.533 |   -6.971 +/-  1.390 |    1.319 +/-  0.657 |    0.012 +/-  0.008 |   -3.780 +/-  1.486
GLY 186 |    3.815 +/-  1.096 |   -2.990 +/-  0.600 |   -8.085 +/-  1.039 |   -1.428 +/-  0.531 |    0.004 +/-  0.005 |   -8.683 +/-  1.484
MET 187 |    4.146 +/-  1.267 |   -1.878 +/-  0.649 |  -11.957 +/-  0.975 |    1.605 +/-  0.568 |    0.000 +/-  0.001 |   -8.083 +/-  1.518
PHE 188 |    4.008 +/-  1.074 |   -2.084 +/-  0.843 |  -12.649 +/-  1.024 |    1.383 +/-  0.423 |    0.000 +/-  0.000 |   -9.343 +/-  1.399
ALA 189 |    3.515 +/-  0.922 |   -2.848 +/-  0.588 |  -10.244 +/-  0.880 |    2.025 +/-  0.376 |    0.001 +/-  0.002 |   -7.551 +/-  1.147
CYS 190 |    4.305 +/-  1.017 |   -2.354 +/-  0.679 |   -3.448 +/-  0.918 |    0.790 +/-  0.540 |    0.002 +/-  0.004 |   -0.706 +/-  1.261
LYS 191 |    4.191 +/-  1.166 |   -1.575 +/-  0.863 |   -4.016 +/-  1.387 |   -5.013 +/-  0.954 |    0.005 +/-  0.006 |   -6.408 +/-  1.857
TYR 192 |    3.817 +/-  1.066 |   -1.456 +/-  0.857 |  -17.276 +/-  0.931 |    1.683 +/-  0.494 |    0.000 +/-  0.000 |  -13.232 +/-  1.377
ALA 193 |    3.480 +/-  1.042 |   -1.834 +/-  0.930 |  -13.494 +/-  1.136 |    1.752 +/-  0.430 |    0.000 +/-  0.000 |  -10.096 +/-  1.443
ASP 194 |    4.779 +/-  0.923 |   -2.546 +/-  0.685 |  -18.217 +/-  1.529 |    5.433 +/-  0.812 |    0.000 +/-  0.000 |  -10.550 +/-  1.326
CYS 195 |    4.196 +/-  1.194 |   -2.921 +/-  0.562 |   -6.456 +/-  1.022 |   -1.872 +/-  0.497 |    0.001 +/-  0.002 |   -7.053 +/-  1.317
ILE 196 |    4.352 +/-  1.151 |   -0.901 +/-  0.739 |   -7.872 +/-  1.070 |   -1.019 +/-  0.646 |    0.036 +/-  0.015 |   -5.403 +/-  1.561
THR 197 |    5.145 +/-  1.131 |   -1.491 +/-  0.640 |   -5.555 +/-  1.017 |   -1.752 +/-  0.747 |    0.004 +/-  0.009 |   -3.649 +/-  1.468
LYS 198 |    4.289 +/-  1.197 |   -0.646 +/-  0.614 |   -2.875 +/-  1.558 |   -7.550 +/-  1.344 |    0.100 +/-  0.041 |   -6.682 +/-  1.764
ASP 199 |    5.666 +/-  1.133 |   -0.137 +/-  0.650 |   -6.269 +/-  1.288 |   -3.578 +/-  0.885 |    0.172 +/-  0.020 |   -4.146 +/-  1.300
ARG 200 |    4.862 +/-  1.073 |    0.116 +/-  0.705 |    7.199 +/-  1.384 |   -7.803 +/-  1.072 |    0.088 +/-  0.022 |    4.462 +/-  1.347
PRO 201 |    6.128 +/-  1.168 |   -0.745 +/-  0.610 |  -14.676 +/-  1.813 |    4.742 +/-  1.510 |    0.115 +/-  0.027 |   -4.436 +/-  1.448
ILE 202 |    4.164 +/-  1.086 |   -0.503 +/-  0.653 |   -3.647 +/-  1.280 |   -3.341 +/-  1.209 |    0.056 +/-  0.035 |   -3.271 +/-  1.456
ASN 203 |    4.733 +/-  1.302 |   -0.686 +/-  0.662 |   -6.675 +/-  1.694 |   -1.835 +/-  1.327 |    0.149 +/-  0.046 |   -4.313 +/-  1.442
PHE 204 |    4.228 +/-  1.281 |   -0.490 +/-  0.728 |   -6.324 +/-  1.192 |   -1.781 +/-  0.895 |    0.109 +/-  0.053 |   -4.258 +/-  1.673
THR 205 |    4.472 +/-  1.226 |   -0.500 +/-  0.905 |  -11.554 +/-  1.151 |    0.029 +/-  0.437 |    0.018 +/-  0.015 |   -7.535 +/-  1.850
GLN 206 |    4.256 +/-  1.127 |   -0.457 +/-  0.891 |   -7.541 +/-  1.108 |   -0.711 +/-  0.634 |    0.034 +/-  0.020 |   -4.419 +/-  1.289
GLN 207 |    4.335 +/-  1.185 |   -0.249 +/-  0.766 |   -5.911 +/-  1.048 |   -2.273 +/-  0.924 |    0.168 +/-  0.041 |   -3.930 +/-  1.320
HIE 208 |    4.062 +/-  1.115 |   -1.280 +/-  0.766 |  -10.446 +/-  1.171 |   -0.903 +/-  0.400 |    0.026 +/-  0.013 |   -8.541 +/-  1.441
MET 209 |    6.410 +/-  1.052 |   -0.652 +/-  0.909 |   -4.606 +/-  0.846 |    1.474 +/-  0.503 |    0.000 +/-  0.000 |    2.626 +/-  1.267
PRO 210 |    6.147 +/-  1.105 |   -1.840 +/-  0.501 |  -15.175 +/-  1.111 |    4.058 +/-  0.821 |    0.016 +/-  0.014 |   -6.793 +/-  1.171
TYR 211 |    4.003 +/-  1.234 |   -1.400 +/-  0.772 |   -9.977 +/-  0.952 |   -1.032 +/-  0.469 |    0.022 +/-  0.014 |   -8.384 +/-  1.474
PHE 212 |    4.192 +/-  1.115 |   -1.744 +/-  0.852 |   -2.602 +/-  0.998 |   -0.876 +/-  0.503 |    0.010 +/-  0.008 |   -1.020 +/-  1.327
ARG 213 |    3.942 +/-  1.212 |   -2.006 +/-  0.696 |    2.693 +/-  1.446 |   -5.142 +/-  0.930 |    0.002 +/-  0.002 |   -0.512 +/-  1.461
LYS 214 |    3.738 +/-  1.052 |   -2.341 +/-  0.648 |   -1.359 +/-  1.439 |   -4.463 +/-  0.966 |    0.006 +/-  0.007 |   -4.419 +/-  1.382
ARG 215 |    3.891 +/-  1.196 |   -1.407 +/-  0.819 |  -11.258 +/-  1.844 |   -3.352 +/-  0.998 |    0.000 +/-  0.000 |  -12.126 +/-  1.693
MET 216 |    4.305 +/-  1.262 |   -1.874 +/-  0.876 |  -13.271 +/-  1.017 |   -0.514 +/-  0.421 |    0.001 +/-  0.003 |  -11.352 +/-  1.428
VAL 217 |    4.338 +/-  1.190 |   -1.601 +/-  0.806 |  -11.716 +/-  0.962 |   -0.896 +/-  0.437 |    0.000 +/-  0.000 |   -9.875 +/-  1.566
TRP 218 |    3.731 +/-  1.069 |   -2.369 +/-  0.816 |  -12.406 +/-  1.162 |   -1.376 +/-  0.551 |    0.003 +/-  0.005 |  -12.416 +/-  1.254
GLU 219 |    3.993 +/-  1.234 |   -2.467 +/-  0.747 |  -11.650 +/-  1.359 |   -0.067 +/-  0.819 |    0.000 +/-  0.000 |  -10.191 +/-  1.516
ILE 220 |    4.055 +/-  1.066 |   -1.066 +/-  0.769 |  -11.653 +/-  1.043 |    1.888 +/-  0.559 |    0.000 +/-  0.000 |   -6.775 +/-  1.191
LEU 221 |    4.220 +/-  1.325 |   -0.804 +/-  0.768 |  -11.003 +/-  1.855 |   -0.206 +/-  1.211 |    0.075 +/-  0.034 |   -7.717 +/-  1.590
HIE 222 |    4.273 +/-  1.167 |   -0.764 +/-  0.698 |   -6.587 +/-  1.588 |   -0.397 +/-  1.257 |    0.151 +/-  0.029 |   -3.323 +/-  1.446
ARG 223 |    4.406 +/-  1.191 |   -0.036 +/-  0.778 |   -2.353 +/-  1.762 |   -0.811 +/-  1.208 |    0.110 +/-  0.041 |    1.316 +/-  1.691
LYS 224 |    3.629 +/-  1.135 |   -1.650 +/-  0.707 |   -3.330 +/-  1.661 |   -4.712 +/-  1.271 |    0.019 +/-  0.014 |   -6.043 +/-  1.406
LEU 225 |    4.948 +/-  1.153 |   -0.943 +/-  0.599 |   -2.714 +/-  1.990 |   -1.134 +/-  1.280 |    0.092 +/-  0.035 |    0.248 +/-  1.713
LEU 226 |    5.860 +/-  1.613 |   -0.827 +/-  1.144 |  -82.562 +/-  6.461 |    9.958 +/-  4.747 |    0.139 +/-  0.030 |  -67.432 +/-  2.738

Ligand:
Total Energy Decomposition:
Residue |       Internal      |    van der Waals    |    Electrostatic    |   Polar Solvation   |   Non-Polar Solv.   |       TOTAL
-------------------------------------------------------------------------------------------------------------------------------------------
ILE   1 |   19.386 +/-  3.100 |   -4.434 +/-  1.884 |  -36.964 +/- 16.521 |  -24.483 +/- 14.233 |    0.285 +/-  0.091 |  -46.209 +/-  4.260
LYS   2 |   18.054 +/-  3.230 |   -4.421 +/-  1.702 |   14.179 +/- 15.331 |  -41.477 +/- 14.273 |    0.673 +/-  0.172 |  -12.993 +/-  3.699
LEU   3 |   15.598 +/-  2.622 |   -5.919 +/-  1.583 |  -32.615 +/-  1.331 |    3.336 +/-  0.659 |    0.004 +/-  0.006 |  -19.597 +/-  3.132
LYS   4 |   16.696 +/-  2.713 |   -6.100 +/-  1.411 |  -11.732 +/- 11.108 |  -18.335 +/- 10.283 |    0.547 +/-  0.093 |  -18.924 +/-  3.084
VAL   5 |   14.610 +/-  2.978 |   -5.325 +/-  1.393 |  -32.385 +/-  1.193 |    0.201 +/-  0.652 |    0.001 +/-  0.003 |  -22.898 +/-  3.182
ILE   6 |   19.652 +/-  2.999 |   -4.196 +/-  1.581 |  -12.339 +/-  1.476 |   -1.397 +/-  0.811 |    0.400 +/-  0.066 |    2.119 +/-  3.042
GLY   7 |    5.509 +/-  1.681 |   -2.944 +/-  0.686 |   -3.373 +/-  1.626 |   -6.187 +/-  1.355 |    0.071 +/-  0.027 |   -6.923 +/-  1.736
GLN   8 |   24.534 +/-  3.066 |   -1.976 +/-  1.186 |  -69.131 +/-  4.364 |  -15.424 +/-  4.276 |    0.916 +/-  0.161 |  -61.081 +/-  2.788
ASP   9 |   15.716 +/-  2.652 |    0.224 +/-  1.238 |  -17.322 +/- 11.513 |  -57.622 +/- 12.024 |    0.916 +/-  0.134 |  -58.087 +/-  2.415
SER  10 |   11.474 +/-  2.156 |   -1.678 +/-  1.160 |   -8.770 +/-  4.163 |   -8.604 +/-  2.937 |    0.301 +/-  0.105 |   -7.277 +/-  2.523
SER  11 |   11.718 +/-  2.477 |   -1.223 +/-  0.930 |   -9.954 +/-  2.736 |   -9.755 +/-  1.957 |    0.657 +/-  0.090 |   -8.556 +/-  2.584
GLU  12 |   18.651 +/-  2.770 |   -2.411 +/-  1.574 |  -32.801 +/- 11.871 |  -36.973 +/- 11.622 |    0.577 +/-  0.079 |  -52.958 +/-  2.710
ILE  13 |   18.680 +/-  3.003 |   -3.187 +/-  1.456 |   -7.107 +/-  1.151 |   -3.409 +/-  0.707 |    0.323 +/-  0.094 |    5.302 +/-  3.176
HIE  14 |   34.104 +/-  2.274 |   -5.579 +/-  1.326 |  -20.335 +/-  4.468 |   -4.231 +/-  3.022 |    0.711 +/-  0.160 |    4.670 +/-  2.656
PHE  15 |   16.704 +/-  2.979 |   -4.487 +/-  1.308 |    0.622 +/-  1.404 |   -4.731 +/-  0.962 |    0.304 +/-  0.079 |    8.412 +/-  3.232
LYS  16 |   17.156 +/-  2.924 |   -1.637 +/-  1.370 |   55.571 +/-  8.481 |  -83.537 +/-  8.647 |    1.337 +/-  0.095 |  -11.110 +/-  3.607
VAL  17 |   14.963 +/-  2.909 |   -2.969 +/-  1.246 |  -25.337 +/-  2.920 |   -1.761 +/-  1.393 |    0.170 +/-  0.077 |  -14.935 +/-  3.279
LYS  18 |   18.332 +/-  2.927 |   -1.455 +/-  1.356 |   62.571 +/-  7.073 |  -93.902 +/-  6.248 |    1.291 +/-  0.099 |  -13.161 +/-  3.463
MET  19 |   17.924 +/-  3.089 |   -4.972 +/-  1.305 |  -10.089 +/-  2.801 |   -4.729 +/-  2.640 |    0.708 +/-  0.102 |   -1.157 +/-  3.291
THR  20 |   16.596 +/-  2.848 |   -0.998 +/-  1.189 |  -32.214 +/-  2.506 |   -9.069 +/-  1.979 |    0.630 +/-  0.085 |  -25.055 +/-  3.082
THR  21 |   16.056 +/-  2.521 |   -2.842 +/-  1.170 |  -29.728 +/-  2.977 |   -6.439 +/-  3.030 |    0.386 +/-  0.089 |  -22.568 +/-  2.596
HIE  22 |   34.348 +/-  2.710 |   -5.490 +/-  1.072 |  -17.115 +/-  2.574 |   -3.094 +/-  2.140 |    0.780 +/-  0.075 |    9.429 +/-  2.947
LEU  23 |   17.770 +/-  2.824 |   -6.201 +/-  1.381 |  -28.977 +/-  1.383 |    1.985 +/-  0.752 |    0.003 +/-  0.003 |  -15.421 +/-  2.871
LYS  24 |   17.972 +/-  3.118 |   -3.234 +/-  1.315 |   31.753 +/- 12.724 |  -58.835 +/- 11.283 |    0.847 +/-  0.105 |  -11.496 +/-  3.593
LYS  25 |   18.315 +/-  3.327 |   -1.719 +/-  1.263 |   44.588 +/- 16.909 |  -79.428 +/- 15.032 |    1.201 +/-  0.134 |  -17.044 +/-  4.188
LEU  26 |   18.792 +/-  2.966 |   -6.312 +/-  1.412 |  -27.801 +/-  1.109 |   -0.864 +/-  0.831 |    0.045 +/-  0.026 |  -16.139 +/-  3.033
LYS  27 |   16.757 +/-  2.854 |   -7.282 +/-  1.528 |    3.889 +/-  5.656 |  -39.091 +/-  5.048 |    0.142 +/-  0.037 |  -25.585 +/-  3.283
GLU  28 |   17.419 +/-  2.847 |   -4.002 +/-  1.402 |  -75.174 +/- 12.130 |   -4.770 +/- 10.946 |    0.496 +/-  0.096 |  -66.032 +/-  2.784
SER  29 |   11.396 +/-  2.244 |   -3.405 +/-  1.075 |  -11.277 +/-  3.201 |   -6.542 +/-  3.088 |    0.276 +/-  0.073 |   -9.552 +/-  2.718
TYR  30 |   17.324 +/-  3.237 |   -7.941 +/-  1.191 |  -26.325 +/-  2.309 |   -6.235 +/-  1.681 |    0.030 +/-  0.020 |  -23.147 +/-  3.466
CYS  31 |   10.029 +/-  1.968 |   -6.369 +/-  1.021 |   -4.134 +/-  1.526 |   -2.804 +/-  0.952 |    0.051 +/-  0.026 |   -3.227 +/-  2.113
GLN  32 |   23.770 +/-  3.756 |   -2.302 +/-  1.001 |  -64.657 +/-  4.496 |  -13.216 +/-  2.713 |    1.055 +/-  0.093 |  -55.351 +/-  3.710
ARG  33 |   22.240 +/-  3.406 |   -3.501 +/-  1.270 | -146.213 +/-  8.822 |  -49.238 +/-  8.863 |    1.248 +/-  0.166 | -175.464 +/-  3.119
GLN  34 |   24.067 +/-  2.683 |   -3.906 +/-  1.393 |  -79.444 +/-  3.467 |   -8.339 +/-  2.309 |    0.382 +/-  0.091 |  -67.239 +/-  3.456
GLY  35 |    5.464 +/-  1.719 |   -1.031 +/-  0.623 |   -6.024 +/-  1.518 |   -4.798 +/-  0.846 |    0.485 +/-  0.027 |   -5.904 +/-  1.542
VAL  36 |   15.605 +/-  2.363 |   -1.512 +/-  1.355 |  -17.308 +/-  1.247 |   -0.921 +/-  0.646 |    0.275 +/-  0.074 |   -3.861 +/-  2.701
PRO  37 |   21.030 +/-  2.502 |   -2.870 +/-  0.975 |   -5.434 +/-  1.215 |   -4.166 +/-  0.694 |    0.688 +/-  0.046 |    9.248 +/-  2.537
MET  38 |   15.846 +/-  3.060 |   -5.413 +/-  1.299 |   -5.183 +/-  1.460 |   -3.677 +/-  1.175 |    0.511 +/-  0.157 |    2.084 +/-  3.305
ASN  39 |   23.765 +/-  3.075 |   -0.484 +/-  1.092 |  -84.046 +/-  2.451 |  -15.053 +/-  1.697 |    1.018 +/-  0.042 |  -74.799 +/-  2.820
SER  40 |   12.721 +/-  2.701 |   -2.244 +/-  1.430 |  -16.842 +/-  2.785 |   -0.720 +/-  1.661 |    0.173 +/-  0.037 |   -6.911 +/-  2.998
LEU  41 |   17.261 +/-  2.947 |   -6.640 +/-  1.521 |  -24.710 +/-  1.606 |    2.680 +/-  0.866 |    0.038 +/-  0.016 |  -11.370 +/-  3.049
ARG  42 |   23.550 +/-  4.093 |   -7.905 +/-  1.571 | -152.967 +/-  5.392 |  -37.431 +/-  4.920 |    0.443 +/-  0.026 | -174.309 +/-  3.640
PHE  43 |   15.528 +/-  2.641 |   -8.371 +/-  1.113 |  -13.741 +/-  0.929 |    0.665 +/-  0.787 |    0.015 +/-  0.012 |   -5.904 +/-  2.905
LEU  44 |   18.429 +/-  2.631 |   -5.441 +/-  1.348 |  -30.766 +/-  1.025 |   -0.586 +/-  0.664 |    0.262 +/-  0.032 |  -18.102 +/-  2.884
PHE  45 |   15.544 +/-  2.754 |   -5.468 +/-  1.188 |  -12.511 +/-  1.276 |    0.667 +/-  0.874 |    0.109 +/-  0.050 |   -1.659 +/-  2.829
GLU  46 |   18.831 +/-  2.888 |   -0.564 +/-  0.906 |   29.755 +/-  3.710 | -100.122 +/-  3.443 |    1.104 +/-  0.036 |  -50.996 +/-  2.617
GLY  47 |    5.928 +/-  1.932 |   -1.294 +/-  0.485 |   -7.877 +/-  0.940 |   -2.801 +/-  0.736 |    0.392 +/-  0.038 |   -5.652 +/-  1.871
GLN  48 |   23.583 +/-  2.816 |   -2.425 +/-  0.973 |  -69.137 +/-  1.951 |   -8.513 +/-  1.450 |    1.010 +/-  0.038 |  -55.481 +/-  2.555
ARG  49 |   22.047 +/-  3.749 |   -4.219 +/-  1.398 | -125.773 +/-  3.849 |  -61.977 +/-  3.410 |    1.058 +/-  0.043 | -168.863 +/-  3.095
ILE  50 |   17.263 +/-  3.227 |   -3.808 +/-  1.629 |  -24.579 +/-  1.237 |    4.013 +/-  0.774 |    0.024 +/-  0.013 |   -7.088 +/-  3.100
ALA  51 |    7.326 +/-  1.945 |   -2.717 +/-  0.926 |   -3.885 +/-  1.447 |   -2.068 +/-  0.920 |    0.344 +/-  0.050 |   -1.000 +/-  2.089
ASP  52 |   13.091 +/-  2.087 |   -2.616 +/-  1.263 |  -90.674 +/- 10.331 |   15.565 +/-  9.197 |    0.377 +/-  0.082 |  -64.257 +/-  2.631
ASN  53 |   22.565 +/-  2.913 |   -2.007 +/-  1.053 |  -82.835 +/-  4.345 |  -11.539 +/-  3.563 |    0.765 +/-  0.085 |  -73.051 +/-  2.564
HIE  54 |   33.860 +/-  2.551 |   -7.315 +/-  1.310 |  -23.717 +/-  2.619 |   -0.962 +/-  1.891 |    0.377 +/-  0.062 |    2.243 +/-  2.874
THR  55 |   17.958 +/-  2.516 |   -4.463 +/-  1.451 |  -21.771 +/-  2.482 |   -9.246 +/-  2.601 |    0.114 +/-  0.031 |  -17.407 +/-  2.497
PRO  56 |   20.653 +/-  2.455 |   -8.286 +/-  0.872 |    3.826 +/-  1.094 |   -7.948 +/-  0.827 |    0.004 +/-  0.006 |    8.249 +/-  2.653
LYS  57 |   18.375 +/-  3.292 |   -3.525 +/-  0.985 |   19.736 +/- 10.655 |  -55.868 +/- 10.407 |    1.027 +/-  0.097 |  -20.254 +/-  3.830
GLU  58 |   16.463 +/-  2.708 |   -3.176 +/-  1.008 |  -18.988 +/-  8.220 |  -58.634 +/-  8.448 |    0.865 +/-  0.063 |  -63.471 +/-  2.703
LEU  59 |   16.185 +/-  2.821 |   -4.458 +/-  1.387 |  -23.153 +/-  1.093 |   -8.403 +/-  0.881 |    0.251 +/-  0.058 |  -19.579 +/-  2.915
GLY  60 |    5.585 +/-  1.691 |   -1.202 +/-  0.613 |   -4.277 +/-  1.906 |   -9.190 +/-  1.605 |    0.445 +/-  0.039 |   -8.639 +/-  1.658
MET  61 |   16.487 +/-  2.909 |   -7.153 +/-  1.100 |  -14.012 +/-  2.977 |    1.302 +/-  2.061 |    0.098 +/-  0.042 |   -3.278 +/-  3.336
GLU  62 |   18.008 +/-  3.092 |   -1.782 +/-  1.307 |    4.229 +/-  8.897 |  -77.498 +/-  8.542 |    0.964 +/-  0.131 |  -56.078 +/-  3.018
GLU  63 |   17.881 +/-  2.735 |   -1.519 +/-  1.445 |  -49.112 +/- 18.756 |  -28.307 +/- 17.136 |    0.837 +/-  0.106 |  -60.221 +/-  3.309
GLU  64 |   18.489 +/-  2.559 |   -1.998 +/-  1.397 |  -21.126 +/- 14.109 |  -51.878 +/- 13.486 |    0.805 +/-  0.099 |  -55.708 +/-  2.713
ASP  65 |   19.411 +/-  2.758 |   -3.029 +/-  1.471 |   -0.504 +/-  5.056 |  -71.028 +/-  4.852 |    0.257 +/-  0.068 |  -54.892 +/-  3.031
VAL  66 |   15.057 +/-  2.620 |   -1.722 +/-  1.377 |  -23.465 +/-  1.279 |   -3.828 +/-  0.660 |    0.451 +/-  0.048 |  -13.507 +/-  2.898
ILE  67 |   17.644 +/-  3.289 |   -5.637 +/-  1.611 |  -15.521 +/-  1.074 |   -0.750 +/-  0.625 |    0.001 +/-  0.003 |   -4.262 +/-  3.531
GLU  68 |   17.855 +/-  2.433 |   -2.983 +/-  1.456 |  -13.256 +/-  4.380 |  -59.217 +/-  4.280 |    0.532 +/-  0.048 |  -57.070 +/-  2.430
VAL  69 |   14.332 +/-  2.723 |   -5.618 +/-  1.188 |  -24.769 +/-  1.780 |   -3.389 +/-  0.912 |    0.018 +/-  0.010 |  -19.426 +/-  2.868
TYR  70 |   16.580 +/-  3.101 |   -2.403 +/-  1.441 |  -34.252 +/-  2.883 |   -1.036 +/-  1.782 |    0.578 +/-  0.063 |  -20.534 +/-  3.706
GLN  71 |   24.180 +/-  3.173 |   -3.389 +/-  1.203 |  -74.182 +/-  5.490 |   -9.137 +/-  3.972 |    0.581 +/-  0.155 |  -61.946 +/-  3.132
GLU  72 |   18.634 +/-  3.116 |   -2.406 +/-  1.338 |  -41.083 +/-  6.998 |  -30.795 +/-  6.154 |    0.566 +/-  0.047 |  -55.084 +/-  3.004
GLN  73 |   24.146 +/-  2.825 |   -0.409 +/-  1.161 |  -69.766 +/-  3.369 |  -13.121 +/-  2.780 |    1.139 +/-  0.108 |  -58.010 +/-  2.906
THR  74 |   17.041 +/-  2.410 |    1.254 +/-  0.986 |  -28.573 +/-  1.241 |  -11.102 +/-  1.143 |    1.025 +/-  0.036 |  -20.355 +/-  2.364
GLY  75 |    5.472 +/-  1.439 |    0.380 +/-  0.462 |    4.019 +/-  0.475 |   -8.700 +/-  0.412 |    0.610 +/-  0.024 |    1.781 +/-  1.373
GLY  76 |    6.227 +/-  1.701 |   -0.082 +/-  0.325 |  -20.718 +/-  1.342 |  -10.362 +/-  1.167 |    0.670 +/-  0.013 |  -24.265 +/-  1.603
GLY  77 |    5.460 +/-  1.870 |    0.245 +/-  0.716 |  -20.540 +/-  3.396 |  -89.035 +/-  3.051 |    1.063 +/-  0.028 | -102.807 +/-  2.128
THR  78 |   16.877 +/-  2.637 |    1.577 +/-  1.059 |  -19.793 +/-  1.533 |   -9.647 +/-  1.369 |    0.963 +/-  0.053 |  -10.023 +/-  2.575
PRO  79 |   21.468 +/-  2.419 |   -0.183 +/-  0.802 |   -5.359 +/-  1.388 |   -4.691 +/-  1.350 |    0.889 +/-  0.062 |   12.124 +/-  2.470
THR  80 |   15.359 +/-  2.399 |    0.018 +/-  1.060 |  -18.174 +/-  2.738 |  -13.727 +/-  2.462 |    0.745 +/-  0.087 |  -15.779 +/-  2.590
LYS  81 |   17.925 +/-  2.557 |   -0.188 +/-  1.076 |    3.293 +/-  2.863 |  -19.721 +/-  2.000 |    1.062 +/-  0.110 |    2.371 +/-  2.423
ARG  82 |   23.658 +/-  3.884 |   -0.702 +/-  1.578 | -129.469 +/- 17.212 |  -61.912 +/- 14.557 |    1.355 +/-  0.197 | -167.071 +/-  4.411
ARG  83 |   22.491 +/-  3.263 |   -0.600 +/-  1.134 | -145.282 +/-  6.799 |  -53.261 +/-  7.051 |    1.583 +/-  0.127 | -175.069 +/-  2.933
ALA  84 |    7.967 +/-  2.049 |   -0.161 +/-  0.773 |   -4.372 +/-  2.838 |   -5.313 +/-  2.606 |    0.763 +/-  0.083 |   -1.116 +/-  2.302
ILE  85 |   19.988 +/-  2.904 |    1.760 +/-  1.476 |   -0.305 +/-  2.357 |   -6.047 +/-  2.222 |    1.142 +/-  0.153 |   16.536 +/-  3.028
GLY  86 |    6.421 +/-  2.163 |   -0.073 +/-  0.859 |  -41.780 +/- 20.796 |  -45.084 +/- 20.493 |    0.940 +/-  0.161 |  -79.576 +/-  2.055

Sidechain Energy Decomposition:
Residue |       Internal      |    van der Waals    |    Electrostatic    |   Polar Solvation   |   Non-Polar Solv.   |       TOTAL
-------------------------------------------------------------------------------------------------------------------------------------------
ILE   1 |   14.497 +/-  2.590 |   -3.822 +/-  1.338 |   -1.224 +/-  1.101 |   -1.595 +/-  0.830 |    0.099 +/-  0.086 |    7.955 +/-  2.594
LYS   2 |   14.217 +/-  2.799 |   -3.121 +/-  1.213 |   10.909 +/- 14.541 |  -34.618 +/- 13.734 |    0.668 +/-  0.171 |  -11.945 +/-  3.209
LEU   3 |   11.815 +/-  2.252 |   -4.653 +/-  1.180 |  -21.010 +/-  0.424 |   -0.161 +/-  0.241 |    0.001 +/-  0.003 |  -14.008 +/-  2.602
LYS   4 |   13.254 +/-  2.273 |   -4.413 +/-  1.112 |   -3.013 +/- 10.429 |  -17.810 +/-  9.538 |    0.545 +/-  0.092 |  -11.437 +/-  2.674
VAL   5 |   10.125 +/-  2.315 |   -4.250 +/-  0.928 |  -15.635 +/-  0.359 |   -0.327 +/-  0.129 |    0.001 +/-  0.003 |  -10.087 +/-  2.444
ILE   6 |   14.837 +/-  2.490 |   -2.908 +/-  1.117 |   -2.875 +/-  0.336 |    0.539 +/-  0.240 |    0.390 +/-  0.063 |    9.983 +/-  2.446
GLY   7 |    1.478 +/-  0.571 |   -0.932 +/-  0.187 |    0.588 +/-  0.132 |   -0.464 +/-  0.115 |    0.001 +/-  0.002 |    0.671 +/-  0.598
GLN   8 |   20.215 +/-  2.724 |   -1.912 +/-  0.865 |  -63.810 +/-  4.129 |   -9.213 +/-  3.996 |    0.670 +/-  0.176 |  -54.049 +/-  2.184
ASP   9 |   10.757 +/-  2.107 |   -0.388 +/-  0.885 |  -17.533 +/- 10.110 |  -47.111 +/- 10.793 |    0.624 +/-  0.155 |  -53.650 +/-  1.886
SER  10 |    6.974 +/-  1.563 |   -1.349 +/-  0.802 |   -3.746 +/-  2.696 |   -2.293 +/-  2.051 |    0.164 +/-  0.088 |   -0.251 +/-  1.705
SER  11 |    7.246 +/-  1.770 |   -0.882 +/-  0.507 |    0.509 +/-  1.643 |   -7.202 +/-  1.568 |    0.523 +/-  0.070 |    0.194 +/-  1.654
GLU  12 |   14.276 +/-  2.412 |   -2.070 +/-  1.270 |  -29.519 +/- 10.939 |  -32.355 +/- 10.393 |    0.474 +/-  0.070 |  -49.194 +/-  2.041
ILE  13 |   14.279 +/-  2.436 |   -2.261 +/-  1.136 |   -1.665 +/-  0.288 |   -0.748 +/-  0.210 |    0.300 +/-  0.094 |    9.906 +/-  2.584
HIE  14 |   30.222 +/-  1.936 |   -4.591 +/-  1.077 |  -11.179 +/-  3.826 |   -2.573 +/-  2.615 |    0.559 +/-  0.146 |   12.438 +/-  2.206
PHE  15 |   12.775 +/-  2.599 |   -3.607 +/-  0.869 |    2.267 +/-  0.432 |   -1.825 +/-  0.347 |    0.261 +/-  0.079 |    9.871 +/-  2.764
LYS  16 |   13.442 +/-  2.482 |   -1.303 +/-  0.974 |   49.227 +/-  7.523 |  -72.076 +/-  8.179 |    1.145 +/-  0.107 |   -9.565 +/-  3.077
VAL  17 |   10.349 +/-  2.325 |   -2.647 +/-  0.829 |  -15.804 +/-  0.377 |    0.105 +/-  0.305 |    0.106 +/-  0.055 |   -7.891 +/-  2.430
LYS  18 |   14.299 +/-  2.563 |   -0.868 +/-  0.809 |   54.163 +/-  4.845 |  -78.273 +/-  4.588 |    1.219 +/-  0.117 |   -9.462 +/-  2.843
MET  19 |   12.987 +/-  2.582 |   -3.415 +/-  0.848 |    2.004 +/-  2.339 |   -1.905 +/-  2.050 |    0.676 +/-  0.103 |   10.347 +/-  2.749
THR  20 |   11.650 +/-  2.122 |   -1.071 +/-  0.748 |  -21.972 +/-  1.791 |   -4.705 +/-  1.214 |    0.546 +/-  0.081 |  -15.552 +/-  2.364
THR  21 |   11.343 +/-  2.031 |   -1.845 +/-  0.885 |  -21.722 +/-  2.462 |   -3.165 +/-  2.549 |    0.334 +/-  0.093 |  -15.055 +/-  2.085
HIE  22 |   30.501 +/-  2.247 |   -4.299 +/-  0.689 |   -8.849 +/-  2.271 |   -4.763 +/-  1.825 |    0.725 +/-  0.073 |   13.317 +/-  2.482
LEU  23 |   13.168 +/-  2.328 |   -4.997 +/-  1.087 |  -22.393 +/-  0.409 |    0.356 +/-  0.172 |    0.001 +/-  0.003 |  -13.864 +/-  2.381
LYS  24 |   13.832 +/-  2.533 |   -1.901 +/-  1.098 |   25.487 +/- 11.773 |  -49.348 +/- 10.412 |    0.846 +/-  0.106 |  -11.085 +/-  2.967
LYS  25 |   14.249 +/-  2.855 |   -1.078 +/-  0.816 |   45.254 +/- 15.701 |  -67.604 +/- 14.094 |    1.173 +/-  0.128 |   -8.006 +/-  3.702
LEU  26 |   14.548 +/-  2.354 |   -4.297 +/-  1.050 |  -21.742 +/-  0.335 |   -0.229 +/-  0.203 |    0.027 +/-  0.020 |  -11.692 +/-  2.401
LYS  27 |   13.392 +/-  2.516 |   -5.379 +/-  1.173 |   11.467 +/-  5.099 |  -32.555 +/-  4.418 |    0.142 +/-  0.037 |  -12.933 +/-  2.968
GLU  28 |   13.542 +/-  2.216 |   -2.603 +/-  0.993 |  -56.565 +/- 11.551 |   -5.109 +/- 10.372 |    0.489 +/-  0.094 |  -50.247 +/-  2.103
SER  29 |    7.136 +/-  1.607 |   -2.098 +/-  0.652 |   -0.232 +/-  2.488 |   -5.003 +/-  2.618 |    0.237 +/-  0.064 |    0.040 +/-  1.986
TYR  30 |   13.632 +/-  2.956 |   -6.300 +/-  0.853 |  -16.472 +/-  2.138 |   -5.214 +/-  1.546 |    0.028 +/-  0.019 |  -14.325 +/-  3.093
CYS  31 |    5.971 +/-  1.276 |   -4.183 +/-  0.701 |    3.781 +/-  0.748 |   -0.324 +/-  0.537 |    0.031 +/-  0.018 |    5.276 +/-  1.444
GLN  32 |   19.672 +/-  3.248 |   -1.517 +/-  0.783 |  -65.610 +/-  4.196 |   -8.845 +/-  2.613 |    0.879 +/-  0.110 |  -55.421 +/-  3.033
ARG  33 |   18.339 +/-  2.908 |   -3.011 +/-  1.078 | -141.233 +/-  8.124 |  -42.218 +/-  8.084 |    0.995 +/-  0.179 | -167.126 +/-  2.456
GLN  34 |   19.968 +/-  2.438 |   -3.918 +/-  1.053 |  -68.357 +/-  3.340 |   -4.210 +/-  2.048 |    0.214 +/-  0.090 |  -56.303 +/-  2.976
GLY  35 |    1.475 +/-  0.610 |   -0.404 +/-  0.186 |    0.317 +/-  0.112 |   -0.105 +/-  0.106 |    0.016 +/-  0.008 |    1.300 +/-  0.628
VAL  36 |   10.165 +/-  1.958 |   -1.773 +/-  0.843 |  -16.182 +/-  0.349 |    0.161 +/-  0.108 |    0.243 +/-  0.071 |   -7.386 +/-  2.108
PRO  37 |   15.028 +/-  2.011 |   -1.555 +/-  0.500 |    2.870 +/-  0.640 |   -2.899 +/-  0.596 |    0.621 +/-  0.045 |   14.065 +/-  2.090
MET  38 |   11.595 +/-  2.482 |   -4.293 +/-  1.088 |    1.757 +/-  0.959 |   -1.566 +/-  0.745 |    0.421 +/-  0.157 |    7.913 +/-  2.853
ASN  39 |   18.824 +/-  2.526 |   -0.458 +/-  0.578 |  -77.096 +/-  1.719 |  -10.638 +/-  1.277 |    0.904 +/-  0.039 |  -68.464 +/-  2.122
SER  40 |    7.714 +/-  1.725 |   -1.505 +/-  0.928 |   -7.453 +/-  2.322 |   -0.125 +/-  1.472 |    0.172 +/-  0.037 |   -1.196 +/-  1.859
LEU  41 |   12.903 +/-  2.383 |   -5.129 +/-  1.026 |  -22.392 +/-  0.477 |    0.009 +/-  0.186 |    0.015 +/-  0.011 |  -14.594 +/-  2.507
ARG  42 |   19.945 +/-  3.684 |   -6.489 +/-  1.249 | -155.194 +/-  5.090 |  -27.234 +/-  4.475 |    0.441 +/-  0.026 | -168.532 +/-  3.063
PHE  43 |   11.826 +/-  2.158 |   -6.371 +/-  0.863 |    1.730 +/-  0.333 |   -2.243 +/-  0.262 |    0.012 +/-  0.011 |    4.954 +/-  2.372
LEU  44 |   14.146 +/-  2.301 |   -3.499 +/-  1.026 |  -22.877 +/-  0.589 |    0.371 +/-  0.225 |    0.261 +/-  0.031 |  -11.598 +/-  2.399
PHE  45 |   11.886 +/-  2.277 |   -4.116 +/-  0.884 |   -1.188 +/-  0.634 |    1.113 +/-  0.478 |    0.099 +/-  0.049 |    7.794 +/-  2.415
GLU  46 |   14.478 +/-  2.239 |   -0.681 +/-  0.662 |   27.842 +/-  3.139 |  -88.784 +/-  3.058 |    0.802 +/-  0.031 |  -46.344 +/-  2.074
GLY  47 |    1.626 +/-  0.592 |   -0.347 +/-  0.167 |    0.645 +/-  0.076 |   -0.527 +/-  0.071 |    0.019 +/-  0.007 |    1.415 +/-  0.631
GLN  48 |   19.484 +/-  2.345 |   -1.549 +/-  0.614 |  -68.570 +/-  1.548 |   -5.366 +/-  1.202 |    0.996 +/-  0.035 |  -55.004 +/-  2.074
ARG  49 |   18.366 +/-  3.593 |   -3.532 +/-  1.002 | -128.028 +/-  3.221 |  -53.035 +/-  2.749 |    0.967 +/-  0.040 | -165.262 +/-  2.931
ILE  50 |   13.360 +/-  2.582 |   -4.109 +/-  1.217 |   -1.360 +/-  0.290 |   -0.224 +/-  0.182 |    0.002 +/-  0.004 |    7.669 +/-  2.644
ALA  51 |    3.838 +/-  1.334 |   -1.560 +/-  0.365 |    2.562 +/-  0.261 |   -0.655 +/-  0.212 |    0.259 +/-  0.050 |    4.444 +/-  1.412
ASP  52 |    8.766 +/-  1.588 |   -0.908 +/-  1.043 |  -78.219 +/- 10.243 |   12.566 +/-  9.298 |    0.330 +/-  0.083 |  -57.465 +/-  2.120
ASN  53 |   17.712 +/-  2.528 |   -1.646 +/-  0.644 |  -77.767 +/-  3.672 |   -8.613 +/-  2.869 |    0.691 +/-  0.076 |  -69.623 +/-  2.132
HIE  54 |   29.823 +/-  2.094 |   -5.985 +/-  0.845 |   -8.895 +/-  2.072 |   -4.099 +/-  1.765 |    0.375 +/-  0.060 |   11.219 +/-  2.231
THR  55 |   12.047 +/-  1.926 |   -3.989 +/-  0.873 |  -21.476 +/-  2.274 |   -5.982 +/-  2.287 |    0.114 +/-  0.030 |  -19.286 +/-  2.098
PRO  56 |   14.712 +/-  1.907 |   -5.556 +/-  0.686 |    4.653 +/-  0.989 |   -3.225 +/-  0.875 |    0.001 +/-  0.003 |   10.585 +/-  1.895
LYS  57 |   14.504 +/-  2.950 |   -2.347 +/-  0.770 |   25.444 +/- 10.094 |  -48.780 +/-  9.619 |    0.919 +/-  0.092 |  -10.260 +/-  3.279
GLU  58 |   12.682 +/-  2.150 |   -2.521 +/-  0.707 |  -15.156 +/-  7.272 |  -46.982 +/-  7.578 |    0.659 +/-  0.072 |  -51.318 +/-  2.205
LEU  59 |   12.112 +/-  2.304 |   -4.123 +/-  1.030 |  -22.551 +/-  0.391 |   -0.082 +/-  0.184 |    0.119 +/-  0.044 |  -14.525 +/-  2.415
GLY  60 |    1.513 +/-  0.478 |   -0.402 +/-  0.192 |    1.303 +/-  0.146 |   -1.044 +/-  0.141 |    0.016 +/-  0.007 |    1.386 +/-  0.552
MET  61 |   12.268 +/-  2.422 |   -6.910 +/-  0.789 |   -3.124 +/-  1.385 |    2.912 +/-  1.084 |    0.001 +/-  0.004 |    5.147 +/-  2.568
GLU  62 |   13.918 +/-  2.597 |   -1.122 +/-  1.007 |    9.399 +/-  8.677 |  -71.199 +/-  8.391 |    0.873 +/-  0.091 |  -48.131 +/-  2.752
GLU  63 |   13.632 +/-  2.369 |   -1.017 +/-  1.038 |  -33.748 +/- 18.773 |  -28.853 +/- 17.844 |    0.813 +/-  0.101 |  -49.173 +/-  2.601
GLU  64 |   14.380 +/-  2.259 |   -1.664 +/-  1.042 |  -22.837 +/- 13.464 |  -39.155 +/- 12.771 |    0.682 +/-  0.101 |  -48.594 +/-  2.304
ASP  65 |   13.448 +/-  2.261 |   -2.108 +/-  1.274 |    7.722 +/-  3.897 |  -68.882 +/-  4.157 |    0.219 +/-  0.058 |  -49.600 +/-  2.387
VAL  66 |   10.357 +/-  2.086 |   -1.690 +/-  0.797 |  -17.137 +/-  0.385 |    0.488 +/-  0.168 |    0.426 +/-  0.048 |   -7.556 +/-  2.119
ILE  67 |   13.489 +/-  2.828 |   -4.636 +/-  1.155 |   -1.851 +/-  0.218 |   -0.359 +/-  0.154 |    0.001 +/-  0.003 |    6.646 +/-  2.920
GLU  68 |   13.889 +/-  2.008 |   -1.566 +/-  1.091 |   -2.786 +/-  4.224 |  -59.167 +/-  4.131 |    0.531 +/-  0.047 |  -49.100 +/-  1.759
VAL  69 |   10.090 +/-  2.209 |   -4.688 +/-  0.915 |  -16.351 +/-  0.335 |   -0.044 +/-  0.128 |    0.008 +/-  0.007 |  -10.985 +/-  2.371
TYR  70 |   13.100 +/-  2.713 |   -1.504 +/-  1.103 |  -22.288 +/-  2.233 |   -2.038 +/-  1.449 |    0.573 +/-  0.063 |  -12.157 +/-  2.945
GLN  71 |   20.070 +/-  2.696 |   -2.493 +/-  0.880 |  -64.551 +/-  4.395 |   -8.258 +/-  3.267 |    0.525 +/-  0.141 |  -54.707 +/-  2.522
GLU  72 |   14.563 +/-  2.556 |   -1.821 +/-  1.069 |  -37.538 +/-  6.054 |  -25.236 +/-  5.331 |    0.463 +/-  0.039 |  -49.569 +/-  2.322
GLN  73 |   20.309 +/-  2.334 |   -0.882 +/-  0.779 |  -65.201 +/-  3.055 |   -8.808 +/-  2.541 |    0.936 +/-  0.101 |  -53.646 +/-  2.116
THR  74 |   12.246 +/-  1.760 |    0.060 +/-  0.528 |  -20.044 +/-  0.843 |   -6.209 +/-  0.811 |    0.705 +/-  0.038 |  -13.242 +/-  1.778
GLY  75 |    1.424 +/-  0.533 |    0.121 +/-  0.175 |   -0.294 +/-  0.073 |    0.567 +/-  0.070 |    0.008 +/-  0.003 |    1.826 +/-  0.546
GLY  76 |    1.728 +/-  0.621 |    0.109 +/-  0.137 |   -6.193 +/-  0.579 |    4.420 +/-  0.532 |    0.010 +/-  0.005 |    0.074 +/-  0.655
GLY  77 |    1.877 +/-  0.731 |   -0.266 +/-  0.025 |    1.755 +/-  0.493 |  -12.862 +/-  0.447 |    0.319 +/-  0.012 |   -9.177 +/-  0.714
THR  78 |   10.803 +/-  1.960 |    0.304 +/-  0.645 |  -18.463 +/-  1.256 |   -7.513 +/-  1.108 |    0.731 +/-  0.051 |  -14.138 +/-  1.880
PRO  79 |   15.346 +/-  1.913 |   -0.198 +/-  0.530 |    6.315 +/-  0.635 |   -6.728 +/-  0.582 |    0.765 +/-  0.042 |   15.500 +/-  1.971
THR  80 |   10.779 +/-  1.905 |   -0.591 +/-  0.666 |  -19.711 +/-  1.522 |   -6.110 +/-  1.365 |    0.523 +/-  0.086 |  -15.110 +/-  2.189
LYS  81 |   13.647 +/-  1.978 |   -0.521 +/-  0.688 |   -8.156 +/-  1.211 |   -5.163 +/-  0.781 |    0.820 +/-  0.052 |    0.627 +/-  2.080
ARG  82 |   19.609 +/-  3.558 |   -1.241 +/-  1.242 | -137.687 +/- 16.938 |  -46.604 +/- 13.648 |    1.159 +/-  0.193 | -164.764 +/-  4.535
ARG  83 |   18.659 +/-  2.844 |   -0.767 +/-  1.005 | -142.205 +/-  5.420 |  -41.087 +/-  5.813 |    1.403 +/-  0.116 | -163.997 +/-  2.545
ALA  84 |    4.053 +/-  1.327 |   -0.211 +/-  0.428 |    2.458 +/-  0.180 |   -0.658 +/-  0.156 |    0.477 +/-  0.049 |    6.118 +/-  1.440
ILE  85 |   15.045 +/-  2.462 |    0.757 +/-  1.125 |   -1.828 +/-  0.460 |   -0.572 +/-  0.328 |    0.895 +/-  0.160 |   14.298 +/-  2.645
GLY  86 |    1.716 +/-  0.701 |    0.013 +/-  0.144 |   -1.729 +/-  2.811 |   -4.547 +/-  2.804 |    0.023 +/-  0.010 |   -4.524 +/-  0.695

Backbone Energy Decomposition:
Residue |       Internal      |    van der Waals    |    Electrostatic    |   Polar Solvation   |   Non-Polar Solv.   |       TOTAL
-------------------------------------------------------------------------------------------------------------------------------------------
ILE   1 |    4.889 +/-  1.433 |   -0.611 +/-  0.941 |  -35.739 +/- 15.764 |  -22.888 +/- 13.901 |    0.186 +/-  0.060 |  -54.164 +/-  3.461
LYS   2 |    3.836 +/-  1.093 |   -1.300 +/-  0.912 |    3.271 +/-  2.056 |   -6.859 +/-  1.971 |    0.004 +/-  0.006 |   -1.048 +/-  1.700
LEU   3 |    3.782 +/-  0.942 |   -1.267 +/-  0.830 |  -11.604 +/-  1.174 |    3.497 +/-  0.593 |    0.003 +/-  0.006 |   -5.589 +/-  1.416
LYS   4 |    3.442 +/-  1.157 |   -1.687 +/-  0.832 |   -8.719 +/-  1.709 |   -0.525 +/-  1.156 |    0.002 +/-  0.004 |   -7.487 +/-  1.610
VAL   5 |    4.485 +/-  1.164 |   -1.075 +/-  0.917 |  -16.750 +/-  1.137 |    0.529 +/-  0.639 |    0.000 +/-  0.000 |  -12.812 +/-  1.497
ILE   6 |    4.815 +/-  1.222 |   -1.287 +/-  0.820 |   -9.464 +/-  1.439 |   -1.936 +/-  0.779 |    0.009 +/-  0.007 |   -7.864 +/-  1.562
GLY   7 |    4.031 +/-  1.171 |   -2.012 +/-  0.617 |   -3.960 +/-  1.660 |   -5.722 +/-  1.360 |    0.070 +/-  0.027 |   -7.594 +/-  1.447
GLN   8 |    4.318 +/-  1.196 |   -0.064 +/-  0.622 |   -5.320 +/-  1.986 |   -6.211 +/-  1.756 |    0.246 +/-  0.046 |   -7.032 +/-  1.530
ASP   9 |    4.960 +/-  1.148 |    0.612 +/-  0.634 |    0.211 +/-  1.967 |  -10.512 +/-  1.638 |    0.292 +/-  0.047 |   -4.437 +/-  1.322
SER  10 |    4.500 +/-  1.072 |   -0.329 +/-  0.730 |   -5.023 +/-  2.212 |   -6.311 +/-  1.416 |    0.137 +/-  0.051 |   -7.026 +/-  1.640
SER  11 |    4.472 +/-  1.089 |   -0.340 +/-  0.690 |  -10.463 +/-  2.522 |   -2.553 +/-  1.700 |    0.135 +/-  0.038 |   -8.750 +/-  1.570
GLU  12 |    4.375 +/-  1.097 |   -0.341 +/-  0.782 |   -3.282 +/-  2.319 |   -4.619 +/-  2.133 |    0.102 +/-  0.045 |   -3.764 +/-  1.393
ILE  13 |    4.401 +/-  1.260 |   -0.926 +/-  0.840 |   -5.442 +/-  1.151 |   -2.660 +/-  0.684 |    0.023 +/-  0.011 |   -4.604 +/-  1.477
HIE  14 |    3.882 +/-  1.108 |   -0.988 +/-  0.673 |   -9.155 +/-  2.016 |   -1.659 +/-  1.474 |    0.152 +/-  0.041 |   -7.769 +/-  1.424
PHE  15 |    3.929 +/-  1.011 |   -0.880 +/-  0.870 |   -1.645 +/-  1.241 |   -2.906 +/-  0.807 |    0.043 +/-  0.021 |   -1.459 +/-  1.562
LYS  16 |    3.714 +/-  1.064 |   -0.334 +/-  0.712 |    6.344 +/-  1.973 |  -11.461 +/-  1.621 |    0.193 +/-  0.039 |   -1.545 +/-  1.720
VAL  17 |    4.613 +/-  1.135 |   -0.322 +/-  0.843 |   -9.533 +/-  2.887 |   -1.866 +/-  1.254 |    0.064 +/-  0.032 |   -7.044 +/-  1.939
LYS  18 |    4.034 +/-  1.313 |   -0.586 +/-  0.902 |    8.409 +/-  2.802 |  -15.628 +/-  1.962 |    0.072 +/-  0.036 |   -3.700 +/-  1.981
MET  19 |    4.937 +/-  1.297 |   -1.556 +/-  0.758 |  -12.093 +/-  1.050 |   -2.824 +/-  0.925 |    0.033 +/-  0.017 |  -11.504 +/-  1.444
THR  20 |    4.946 +/-  1.270 |    0.073 +/-  0.730 |  -10.242 +/-  1.671 |   -4.364 +/-  1.835 |    0.084 +/-  0.029 |   -9.503 +/-  1.794
THR  21 |    4.713 +/-  1.048 |   -0.997 +/-  0.676 |   -8.006 +/-  1.366 |   -3.275 +/-  1.152 |    0.052 +/-  0.013 |   -7.512 +/-  1.374
HIE  22 |    3.847 +/-  1.073 |   -1.191 +/-  0.642 |   -8.266 +/-  1.544 |    1.668 +/-  1.141 |    0.055 +/-  0.019 |   -3.887 +/-  1.392
LEU  23 |    4.601 +/-  1.178 |   -1.205 +/-  0.754 |   -6.584 +/-  1.383 |    1.628 +/-  0.691 |    0.001 +/-  0.002 |   -1.558 +/-  1.348
LYS  24 |    4.140 +/-  1.207 |   -1.333 +/-  0.700 |    6.266 +/-  1.923 |   -9.486 +/-  1.580 |    0.001 +/-  0.005 |   -0.412 +/-  1.350
LYS  25 |    4.066 +/-  1.369 |   -0.641 +/-  0.808 |   -0.666 +/-  2.190 |  -11.825 +/-  1.592 |    0.028 +/-  0.019 |   -9.038 +/-  1.919
LEU  26 |    4.244 +/-  1.209 |   -2.015 +/-  0.668 |   -6.059 +/-  1.097 |   -0.635 +/-  0.767 |    0.018 +/-  0.011 |   -4.446 +/-  1.351
LYS  27 |    3.365 +/-  1.075 |   -1.903 +/-  0.788 |   -7.578 +/-  1.455 |   -6.536 +/-  0.925 |    0.000 +/-  0.000 |  -12.653 +/-  1.556
GLU  28 |    3.877 +/-  1.244 |   -1.400 +/-  0.824 |  -18.609 +/-  1.615 |    0.340 +/-  1.130 |    0.007 +/-  0.010 |  -15.785 +/-  1.511
SER  29 |    4.260 +/-  1.131 |   -1.307 +/-  0.785 |  -11.045 +/-  1.491 |   -1.538 +/-  0.961 |    0.039 +/-  0.026 |   -9.592 +/-  1.528
TYR  30 |    3.692 +/-  1.101 |   -1.641 +/-  0.825 |   -9.854 +/-  1.120 |   -1.021 +/-  0.539 |    0.002 +/-  0.003 |   -8.822 +/-  1.356
CYS  31 |    4.057 +/-  1.046 |   -2.186 +/-  0.676 |   -7.915 +/-  1.227 |   -2.480 +/-  0.627 |    0.021 +/-  0.014 |   -8.503 +/-  1.351
GLN  32 |    4.098 +/-  1.216 |   -0.785 +/-  0.581 |    0.953 +/-  1.018 |   -4.371 +/-  0.793 |    0.176 +/-  0.047 |    0.070 +/-  1.447
ARG  33 |    3.901 +/-  1.178 |   -0.490 +/-  0.554 |   -4.981 +/-  1.620 |   -7.020 +/-  1.459 |    0.253 +/-  0.039 |   -8.338 +/-  1.526
GLN  34 |    4.099 +/-  0.916 |    0.012 +/-  0.749 |  -11.086 +/-  1.210 |   -4.129 +/-  1.028 |    0.168 +/-  0.031 |  -10.936 +/-  1.186
GLY  35 |    3.989 +/-  1.205 |   -0.627 +/-  0.561 |   -6.342 +/-  1.524 |   -4.693 +/-  0.854 |    0.469 +/-  0.026 |   -7.204 +/-  1.190
VAL  36 |    5.440 +/-  1.048 |    0.261 +/-  0.820 |   -1.126 +/-  1.108 |   -1.082 +/-  0.624 |    0.031 +/-  0.017 |    3.525 +/-  1.417
PRO  37 |    6.002 +/-  0.997 |   -1.315 +/-  0.717 |   -8.304 +/-  1.352 |   -1.267 +/-  0.897 |    0.067 +/-  0.022 |   -4.817 +/-  1.213
MET  38 |    4.251 +/-  1.163 |   -1.120 +/-  0.523 |   -6.940 +/-  0.955 |   -2.111 +/-  0.696 |    0.090 +/-  0.024 |   -5.829 +/-  1.233
ASN  39 |    4.941 +/-  1.214 |   -0.026 +/-  0.695 |   -6.950 +/-  2.160 |   -4.415 +/-  1.407 |    0.114 +/-  0.030 |   -6.336 +/-  1.478
SER  40 |    5.007 +/-  1.324 |   -0.738 +/-  0.835 |   -9.389 +/-  1.625 |   -0.595 +/-  0.726 |    0.001 +/-  0.002 |   -5.715 +/-  1.731
LEU  41 |    4.358 +/-  1.139 |   -1.511 +/-  0.994 |   -2.318 +/-  1.700 |    2.671 +/-  0.896 |    0.024 +/-  0.012 |    3.224 +/-  1.421
ARG  42 |    3.606 +/-  1.183 |   -1.416 +/-  0.765 |    2.227 +/-  1.350 |  -10.197 +/-  0.909 |    0.003 +/-  0.004 |   -5.777 +/-  1.786
PHE  43 |    3.702 +/-  1.065 |   -2.001 +/-  0.532 |  -15.471 +/-  0.882 |    2.909 +/-  0.719 |    0.003 +/-  0.003 |  -10.858 +/-  1.242
LEU  44 |    4.283 +/-  1.142 |   -1.943 +/-  0.780 |   -7.889 +/-  0.961 |   -0.957 +/-  0.625 |    0.002 +/-  0.003 |   -6.503 +/-  1.449
PHE  45 |    3.659 +/-  1.117 |   -1.352 +/-  0.764 |  -11.323 +/-  1.084 |   -0.446 +/-  0.772 |    0.010 +/-  0.007 |   -9.453 +/-  1.221
GLU  46 |    4.353 +/-  1.186 |    0.118 +/-  0.527 |    1.913 +/-  1.260 |  -11.337 +/-  0.907 |    0.302 +/-  0.031 |   -4.652 +/-  1.360
GLY  47 |    4.303 +/-  1.447 |   -0.947 +/-  0.458 |   -8.522 +/-  0.957 |   -2.274 +/-  0.752 |    0.373 +/-  0.039 |   -7.067 +/-  1.433
GLN  48 |    4.099 +/-  1.176 |   -0.876 +/-  0.687 |   -0.568 +/-  1.116 |   -3.146 +/-  0.586 |    0.014 +/-  0.007 |   -0.477 +/-  1.272
ARG  49 |    3.681 +/-  0.986 |   -0.686 +/-  0.593 |    2.255 +/-  1.376 |   -8.942 +/-  1.275 |    0.091 +/-  0.026 |   -3.601 +/-  1.504
ILE  50 |    3.903 +/-  1.268 |    0.301 +/-  0.743 |  -23.219 +/-  1.184 |    4.237 +/-  0.778 |    0.021 +/-  0.012 |  -14.757 +/-  1.362
ALA  51 |    3.488 +/-  1.030 |   -1.157 +/-  0.828 |   -6.447 +/-  1.321 |   -1.412 +/-  0.812 |    0.085 +/-  0.015 |   -5.444 +/-  1.245
ASP  52 |    4.325 +/-  1.095 |   -1.708 +/-  0.539 |  -12.455 +/-  1.700 |    2.999 +/-  1.378 |    0.047 +/-  0.013 |   -6.792 +/-  1.159
ASN  53 |    4.853 +/-  1.146 |   -0.361 +/-  0.665 |   -5.067 +/-  1.823 |   -2.927 +/-  1.417 |    0.074 +/-  0.028 |   -3.428 +/-  1.602
HIE  54 |    4.037 +/-  1.137 |   -1.331 +/-  0.823 |  -14.821 +/-  1.557 |    3.136 +/-  0.703 |    0.002 +/-  0.004 |   -8.977 +/-  1.536
THR  55 |    5.911 +/-  1.017 |   -0.473 +/-  0.933 |   -0.295 +/-  0.975 |   -3.264 +/-  0.555 |    0.000 +/-  0.000 |    1.878 +/-  1.362
PRO  56 |    5.940 +/-  1.068 |   -2.730 +/-  0.545 |   -0.827 +/-  1.126 |   -4.723 +/-  0.926 |    0.003 +/-  0.005 |   -2.337 +/-  1.307
LYS  57 |    3.871 +/-  1.026 |   -1.178 +/-  0.591 |   -5.707 +/-  1.620 |   -7.088 +/-  1.465 |    0.108 +/-  0.031 |   -9.994 +/-  1.592
GLU  58 |    3.781 +/-  1.233 |   -0.655 +/-  0.556 |   -3.832 +/-  1.553 |  -11.652 +/-  1.290 |    0.205 +/-  0.032 |  -12.153 +/-  1.262
LEU  59 |    4.073 +/-  1.170 |   -0.335 +/-  0.593 |   -0.602 +/-  1.082 |   -8.322 +/-  0.862 |    0.132 +/-  0.029 |   -5.054 +/-  1.284
GLY  60 |    4.072 +/-  1.285 |   -0.800 +/-  0.598 |   -5.580 +/-  1.883 |   -8.146 +/-  1.581 |    0.429 +/-  0.040 |  -10.025 +/-  1.339
MET  61 |    4.219 +/-  1.282 |   -0.243 +/-  0.705 |  -10.888 +/-  2.551 |   -1.610 +/-  1.680 |    0.097 +/-  0.041 |   -8.425 +/-  1.814
GLU  62 |    4.090 +/-  1.159 |   -0.660 +/-  0.668 |   -5.170 +/-  2.015 |   -6.298 +/-  1.822 |    0.091 +/-  0.055 |   -7.948 +/-  1.381
GLU  63 |    4.249 +/-  1.240 |   -0.502 +/-  0.820 |  -15.364 +/-  2.363 |    0.546 +/-  1.795 |    0.024 +/-  0.017 |  -11.047 +/-  1.675
GLU  64 |    4.110 +/-  1.107 |   -0.334 +/-  0.696 |    1.711 +/-  1.609 |  -12.722 +/-  1.345 |    0.122 +/-  0.032 |   -7.114 +/-  1.246
ASP  65 |    5.963 +/-  1.170 |   -0.921 +/-  0.772 |   -8.227 +/-  1.806 |   -2.146 +/-  1.215 |    0.039 +/-  0.020 |   -5.292 +/-  1.535
VAL  66 |    4.700 +/-  1.284 |   -0.032 +/-  0.949 |   -6.328 +/-  1.135 |   -4.317 +/-  0.618 |    0.026 +/-  0.013 |   -5.952 +/-  1.663
ILE  67 |    4.155 +/-  1.216 |   -1.001 +/-  0.864 |  -13.670 +/-  1.059 |   -0.391 +/-  0.601 |    0.000 +/-  0.000 |  -10.908 +/-  1.486
GLU  68 |    3.966 +/-  1.167 |   -1.417 +/-  0.929 |  -10.470 +/-  1.061 |   -0.050 +/-  0.594 |    0.001 +/-  0.003 |   -7.970 +/-  1.488
VAL  69 |    4.242 +/-  1.070 |   -0.930 +/-  0.726 |   -8.419 +/-  1.713 |   -3.346 +/-  0.882 |    0.011 +/-  0.009 |   -8.442 +/-  1.321
TYR  70 |    3.479 +/-  1.173 |   -0.899 +/-  0.851 |  -11.964 +/-  1.696 |    1.002 +/-  0.917 |    0.005 +/-  0.006 |   -8.377 +/-  1.506
GLN  71 |    4.110 +/-  1.076 |   -0.896 +/-  0.750 |   -9.631 +/-  2.088 |   -0.878 +/-  1.512 |    0.057 +/-  0.034 |   -7.239 +/-  1.452
GLU  72 |    4.071 +/-  1.052 |   -0.585 +/-  0.640 |   -3.545 +/-  1.912 |   -5.559 +/-  1.557 |    0.103 +/-  0.027 |   -5.515 +/-  1.268
GLN  73 |    3.837 +/-  1.103 |    0.473 +/-  0.628 |   -4.565 +/-  1.109 |   -4.313 +/-  0.841 |    0.204 +/-  0.023 |   -4.364 +/-  1.555
THR  74 |    4.794 +/-  1.236 |    1.195 +/-  0.619 |   -8.529 +/-  0.817 |   -4.893 +/-  0.771 |    0.320 +/-  0.025 |   -7.112 +/-  1.311
GLY  75 |    4.048 +/-  1.033 |    0.258 +/-  0.397 |    4.312 +/-  0.486 |   -9.267 +/-  0.418 |    0.603 +/-  0.023 |   -0.045 +/-  1.092
GLY  76 |    4.499 +/-  1.178 |   -0.191 +/-  0.264 |  -14.525 +/-  1.255 |  -14.782 +/-  1.066 |    0.660 +/-  0.013 |  -24.339 +/-  1.293
GLY  77 |    3.583 +/-  1.337 |    0.511 +/-  0.721 |  -22.295 +/-  3.154 |  -76.172 +/-  2.787 |    0.743 +/-  0.028 |  -93.630 +/-  1.672
THR  78 |    6.074 +/-  1.195 |    1.273 +/-  0.608 |   -1.330 +/-  1.111 |   -2.134 +/-  0.974 |    0.232 +/-  0.040 |    4.115 +/-  1.317
PRO  79 |    6.122 +/-  0.998 |    0.015 +/-  0.627 |  -11.674 +/-  1.502 |    2.037 +/-  1.414 |    0.124 +/-  0.039 |   -3.377 +/-  1.420
THR  80 |    4.580 +/-  1.069 |    0.610 +/-  0.696 |    1.537 +/-  1.709 |   -7.617 +/-  1.625 |    0.222 +/-  0.034 |   -0.669 +/-  1.326
LYS  81 |    4.277 +/-  1.206 |    0.333 +/-  0.680 |   11.450 +/-  2.919 |  -14.558 +/-  1.997 |    0.242 +/-  0.077 |    1.744 +/-  1.679
ARG  82 |    4.048 +/-  1.172 |    0.539 +/-  0.712 |    8.218 +/-  1.585 |  -15.308 +/-  1.721 |    0.195 +/-  0.032 |   -2.308 +/-  1.691
ARG  83 |    3.832 +/-  1.166 |    0.167 +/-  0.612 |   -3.077 +/-  2.024 |  -12.174 +/-  1.584 |    0.180 +/-  0.037 |  -11.072 +/-  1.613
ALA  84 |    3.914 +/-  1.138 |    0.050 +/-  0.580 |   -6.830 +/-  2.868 |   -4.655 +/-  2.680 |    0.286 +/-  0.088 |   -7.235 +/-  1.473
ILE  85 |    4.942 +/-  1.206 |    1.003 +/-  0.700 |    1.522 +/-  2.412 |   -5.476 +/-  2.281 |    0.247 +/-  0.050 |    2.239 +/-  1.393
GLY  86 |    4.705 +/-  1.589 |   -0.086 +/-  0.857 |  -40.052 +/- 18.230 |  -40.536 +/- 17.901 |    0.918 +/-  0.165 |  -75.052 +/-  1.592

DELTAS:
Total Energy Decomposition:
Residue |  Location |       Internal      |    van der Waals    |    Electrostatic    |   Polar Solvation   |    Non-Polar Solv.  |       TOTAL
-------------------------------------------------------------------------------------------------------------------------------------------------------
GLU   1 | R GLU   1 |   -0.003 +/-  4.371 |   -0.000 +/-  3.421 |   -0.562 +/- 11.851 |    0.561 +/-  8.388 |    0.000 +/-  0.178 |   -0.004 +/-  7.511
PHE   2 | R PHE   2 |   -0.005 +/-  4.404 |   -0.000 +/-  2.003 |   -0.177 +/-  3.078 |    0.179 +/-  1.281 |    0.001 +/-  0.139 |   -0.003 +/-  5.152
PRO   3 | R PRO   3 |    0.001 +/-  3.493 |   -0.001 +/-  1.421 |    0.044 +/-  0.931 |   -0.046 +/-  0.919 |   -0.000 +/-  0.074 |   -0.001 +/-  3.522
GLU   4 | R GLU   4 |    0.003 +/-  4.509 |   -0.003 +/-  2.532 |  -10.156 +/-  6.430 |   10.143 +/-  5.950 |   -0.000 +/-  0.066 |   -0.012 +/-  4.215
ILE   5 | R ILE   5 |   -0.001 +/-  3.841 |   -0.001 +/-  1.811 |   -0.093 +/-  2.158 |    0.095 +/-  1.112 |    0.000 +/-  0.081 |    0.001 +/-  3.740
THR   6 | R THR   6 |   -0.006 +/-  3.578 |   -0.001 +/-  1.644 |   -0.154 +/-  3.783 |    0.159 +/-  2.814 |    0.000 +/-  0.166 |   -0.002 +/-  3.814
GLU   7 | R GLU   7 |   -0.010 +/-  3.721 |   -0.000 +/-  2.244 |   -9.843 +/- 10.875 |    9.833 +/- 11.183 |    0.000 +/-  0.125 |   -0.020 +/-  4.030
GLU   8 | R GLU   8 |    0.004 +/-  3.573 |   -0.001 +/-  1.884 |   -9.797 +/- 15.306 |    9.793 +/- 14.133 |    0.000 +/-  0.100 |   -0.000 +/-  4.060
MET   9 | R MET   9 |    0.002 +/-  4.218 |   -0.003 +/-  1.638 |   -0.109 +/-  2.002 |    0.118 +/-  1.148 |   -0.000 +/-  0.019 |    0.009 +/-  4.373
GLU  10 | R GLU  10 |    0.007 +/-  3.871 |   -0.001 +/-  2.014 |  -11.496 +/- 15.278 |   11.471 +/- 14.671 |   -0.000 +/-  0.153 |   -0.020 +/-  3.847
LYS  11 | R LYS  11 |   -0.005 +/-  4.550 |   -0.002 +/-  2.086 |    9.712 +/- 20.356 |   -9.694 +/- 19.262 |    0.000 +/-  0.183 |    0.012 +/-  5.146
GLU  12 | R GLU  12 |    0.002 +/-  3.994 |   -0.003 +/-  1.955 |  -11.785 +/- 10.438 |   11.793 +/-  9.393 |   -0.000 +/-  0.121 |    0.007 +/-  3.567
ILE  13 | R ILE  13 |    0.002 +/-  3.959 |   -0.004 +/-  2.204 |   -0.102 +/-  1.931 |    0.125 +/-  1.126 |    0.000 +/-  0.090 |    0.022 +/-  4.127
LYS  14 | R LYS  14 |    0.004 +/-  3.813 |   -0.002 +/-  1.831 |   10.541 +/- 14.174 |  -10.527 +/- 14.508 |    0.000 +/-  0.196 |    0.016 +/-  4.877
ASN  15 | R ASN  15 |    0.001 +/-  4.080 |   -0.003 +/-  1.652 |   -0.111 +/-  8.433 |    0.141 +/-  5.352 |    0.000 +/-  0.135 |    0.028 +/-  4.427
VAL  16 | R VAL  16 |    0.001 +/-  3.719 |   -0.007 +/-  2.184 |   -0.176 +/-  2.398 |    0.247 +/-  1.172 |   -0.000 +/-  0.051 |    0.065 +/-  4.212
PHE  17 | R PHE  17 |   -0.006 +/-  3.987 |   -0.011 +/-  2.393 |    0.036 +/-  2.645 |   -0.077 +/-  1.969 |   -0.000 +/-  0.290 |   -0.057 +/-  4.869
ARG  18 | R ARG  18 |    0.001 +/-  5.838 |   -0.005 +/-  1.568 |   12.195 +/- 14.162 |  -12.125 +/- 12.956 |   -0.001 +/-  0.192 |    0.065 +/-  5.387
ASN  19 | R ASN  19 |   -0.000 +/-  4.146 |   -0.010 +/-  1.503 |    0.214 +/-  5.126 |   -0.128 +/-  3.487 |    0.000 +/-  0.119 |    0.077 +/-  4.165
GLY  20 | R GLY  20 |    0.009 +/-  2.706 |   -0.007 +/-  0.883 |   -0.018 +/-  2.141 |    0.071 +/-  1.399 |   -0.000 +/-  0.087 |    0.055 +/-  2.640
ASN  21 | R ASN  21 |    0.005 +/-  3.778 |   -0.056 +/-  1.765 |   -0.075 +/-  3.351 |    0.324 +/-  2.163 |   -0.001 +/-  0.065 |    0.197 +/-  3.808
GLN  22 | R GLN  22 |    0.003 +/-  4.818 |   -0.337 +/-  1.972 |   -0.110 +/-  4.807 |    0.354 +/-  3.610 |   -0.001 +/-  0.182 |   -0.091 +/-  4.410
ASP  23 | R ASP  23 |   -0.000 +/-  4.064 |   -0.474 +/-  1.347 |  -29.735 +/-  6.791 |   29.661 +/-  6.575 |   -0.201 +/-  0.077 |   -0.749 +/-  3.363
GLU  24 | R GLU  24 |   -0.008 +/-  3.983 |   -0.098 +/-  2.178 |  -16.200 +/- 19.799 |   15.918 +/- 16.006 |   -0.000 +/-  0.091 |   -0.388 +/-  5.972
VAL  25 | R VAL  25 |    0.004 +/-  2.814 |   -0.127 +/-  1.489 |    0.381 +/-  1.253 |   -0.107 +/-  1.170 |    0.000 +/-  0.061 |    0.152 +/-  2.810
LEU  26 | R LEU  26 |    0.001 +/-  4.707 |   -0.037 +/-  2.016 |    0.293 +/-  2.068 |   -0.072 +/-  1.480 |    0.000 +/-  0.073 |    0.185 +/-  4.477
SER  27 | R SER  27 |    0.005 +/-  3.195 |   -0.033 +/-  1.536 |   -0.786 +/-  1.896 |    0.745 +/-  1.138 |   -0.000 +/-  0.028 |   -0.070 +/-  3.375
GLU  28 | R GLU  28 |    0.000 +/-  3.463 |   -0.073 +/-  2.140 |  -15.256 +/-  9.465 |   15.535 +/-  8.980 |   -0.001 +/-  0.079 |    0.205 +/-  3.911
ALA  29 | R ALA  29 |   -0.001 +/-  2.979 |   -0.090 +/-  1.426 |   -1.166 +/-  1.717 |    1.336 +/-  1.207 |   -0.000 +/-  0.099 |    0.079 +/-  3.016
PHE  30 | R PHE  30 |    0.003 +/-  3.930 |   -0.537 +/-  1.921 |   -0.500 +/-  2.419 |    1.654 +/-  2.109 |   -0.052 +/-  0.204 |    0.568 +/-  4.119
ARG  31 | R ARG  31 |    0.001 +/-  5.243 |   -4.789 +/-  2.284 |   -8.245 +/-  8.556 |   13.534 +/-  8.632 |   -1.008 +/-  0.214 |   -0.508 +/-  4.348
LEU  32 | R LEU  32 |   -0.000 +/-  4.258 |   -1.260 +/-  1.761 |    1.370 +/-  1.582 |   -0.349 +/-  0.846 |   -0.160 +/-  0.047 |   -0.399 +/-  4.527
THR  33 | R THR  33 |   -0.002 +/-  3.306 |   -0.461 +/-  1.509 |   -1.830 +/-  2.418 |    2.981 +/-  2.369 |   -0.031 +/-  0.072 |    0.657 +/-  3.254
ILE  34 | R ILE  34 |    0.000 +/-  3.554 |   -0.207 +/-  2.252 |   -0.448 +/-  1.698 |    0.782 +/-  0.691 |   -0.000 +/-  0.001 |    0.127 +/-  3.994
THR  35 | R THR  35 |   -0.001 +/-  3.403 |   -0.697 +/-  2.031 |   -1.226 +/-  2.359 |   -1.001 +/-  1.083 |   -0.101 +/-  0.028 |   -3.026 +/-  3.428
ARG  36 | R ARG  36 |    0.001 +/-  5.313 |   -0.102 +/-  2.658 |   15.283 +/- 11.419 |  -14.596 +/-  9.396 |    0.000 +/-  0.052 |    0.587 +/-  5.398
LYS  37 | R LYS  37 |    0.005 +/-  4.920 |   -1.056 +/-  2.089 |   -9.962 +/- 16.020 |   12.253 +/- 16.037 |   -0.445 +/-  0.126 |    0.794 +/-  5.329
ASP  38 | R ASP  38 |    0.006 +/-  3.239 |   -0.844 +/-  1.910 |  -10.824 +/- 13.977 |   10.141 +/- 10.432 |   -0.028 +/-  0.027 |   -1.549 +/-  5.353
ILE  39 | R ILE  39 |    0.006 +/-  4.646 |   -0.053 +/-  2.191 |    0.201 +/-  1.239 |   -0.018 +/-  0.769 |   -0.000 +/-  0.023 |    0.136 +/-  4.438
GLN  40 | R GLN  40 |   -0.003 +/-  4.895 |   -0.058 +/-  2.029 |   -0.200 +/-  4.386 |    0.525 +/-  3.078 |    0.001 +/-  0.137 |    0.265 +/-  5.011
THR  41 | R THR  41 |   -0.004 +/-  3.647 |   -0.265 +/-  1.833 |   -0.376 +/-  2.258 |    0.554 +/-  1.037 |   -0.013 +/-  0.029 |   -0.105 +/-  3.552
LEU  42 | R LEU  42 |    0.001 +/-  3.765 |   -0.046 +/-  1.996 |   -0.040 +/-  1.891 |    0.188 +/-  0.710 |   -0.000 +/-  0.022 |    0.102 +/-  4.274
ASN  43 | R ASN  43 |   -0.000 +/-  4.065 |   -0.022 +/-  1.752 |   -0.121 +/-  5.744 |    0.115 +/-  3.243 |   -0.000 +/-  0.086 |   -0.028 +/-  3.703
HIE  44 | R HIE  44 |   -0.003 +/-  4.370 |   -0.022 +/-  1.588 |    0.468 +/-  3.759 |   -0.344 +/-  2.916 |    0.000 +/-  0.174 |    0.099 +/-  4.769
LEU  45 | R LEU  45 |    0.005 +/-  4.339 |   -0.065 +/-  1.983 |   -0.129 +/-  3.418 |    0.332 +/-  2.737 |   -0.000 +/-  0.162 |    0.142 +/-  4.158
ASN  46 | R ASN  46 |   -0.000 +/-  3.894 |   -0.173 +/-  1.598 |   -0.048 +/-  4.151 |    0.548 +/-  1.894 |   -0.000 +/-  0.058 |    0.327 +/-  3.623
TRP  47 | R TRP  47 |    0.002 +/-  5.158 |   -4.445 +/-  1.407 |   -1.203 +/-  2.080 |    1.688 +/-  1.557 |   -0.386 +/-  0.076 |   -4.344 +/-  5.240
LEU  48 | R LEU  48 |    0.014 +/-  3.591 |   -1.629 +/-  1.855 |   -3.830 +/-  2.013 |    1.530 +/-  0.785 |   -0.058 +/-  0.015 |   -3.973 +/-  4.410
ASN  49 | R ASN  49 |    0.005 +/-  4.016 |   -1.625 +/-  1.611 |  -10.489 +/-  3.404 |    7.773 +/-  1.476 |   -0.239 +/-  0.046 |   -4.575 +/-  3.776
ASP  50 | R ASP  50 |   -0.001 +/-  3.814 |   -1.927 +/-  1.881 |  -44.490 +/-  6.104 |   37.284 +/-  5.732 |   -0.468 +/-  0.050 |   -9.604 +/-  4.044
GLU  51 | R GLU  51 |   -0.002 +/-  3.633 |   -0.516 +/-  1.927 |  -59.846 +/-  8.166 |   55.093 +/-  7.305 |   -0.400 +/-  0.040 |   -5.671 +/-  3.684
ILE  52 | R ILE  52 |   -0.004 +/-  4.055 |   -0.197 +/-  1.889 |   -0.458 +/-  1.299 |    0.895 +/-  0.683 |    0.000 +/-  0.002 |    0.237 +/-  4.342
ILE  53 | R ILE  53 |   -0.003 +/-  4.151 |   -0.224 +/-  2.117 |    0.616 +/-  1.256 |   -0.029 +/-  0.808 |   -0.000 +/-  0.012 |    0.360 +/-  4.386
ASN  54 | R ASN  54 |    0.004 +/-  3.634 |   -0.561 +/-  1.333 |    4.852 +/-  2.686 |   -2.758 +/-  1.600 |   -0.081 +/-  0.056 |    1.455 +/-  4.183
PHE  55 | R PHE  55 |    0.005 +/-  3.713 |   -0.144 +/-  1.853 |    1.080 +/-  1.994 |   -1.158 +/-  0.710 |    0.000 +/-  0.015 |   -0.217 +/-  4.005
TYR  56 | R TYR  56 |   -0.001 +/-  3.716 |   -0.036 +/-  2.048 |    0.504 +/-  3.333 |   -0.457 +/-  1.841 |   -0.000 +/-  0.053 |    0.011 +/-  3.869
MET  57 | R MET  57 |    0.005 +/-  4.059 |   -0.049 +/-  1.527 |    1.078 +/-  1.546 |   -0.770 +/-  0.936 |    0.000 +/-  0.011 |    0.265 +/-  3.985
ASN  58 | R ASN  58 |   -0.006 +/-  3.897 |   -0.156 +/-  1.487 |    2.256 +/-  3.948 |   -1.349 +/-  4.035 |   -0.013 +/-  0.085 |    0.732 +/-  3.847
MET  59 | R MET  59 |   -0.010 +/-  4.236 |   -0.022 +/-  1.865 |    0.362 +/-  1.327 |   -0.260 +/-  0.746 |    0.000 +/-  0.037 |    0.070 +/-  4.585
LEU  60 | R LEU  60 |   -0.007 +/-  4.027 |   -0.013 +/-  1.519 |    0.372 +/-  1.393 |   -0.204 +/-  0.713 |    0.000 +/-  0.001 |    0.148 +/-  4.159
MET  61 | R MET  61 |    0.001 +/-  3.422 |   -0.094 +/-  1.593 |    0.311 +/-  2.012 |   -0.255 +/-  1.406 |   -0.028 +/-  0.096 |   -0.066 +/-  3.790
GLU  62 | R GLU  62 |    0.005 +/-  3.822 |   -0.019 +/-  1.848 |   -5.398 +/- 15.411 |    5.500 +/- 14.817 |   -0.000 +/-  0.155 |    0.088 +/-  4.325
ARG  63 | R ARG  63 |    0.001 +/-  5.739 |   -0.007 +/-  2.287 |    8.809 +/-  7.580 |   -8.650 +/-  6.734 |   -0.000 +/-  0.098 |    0.153 +/-  5.017
SER  64 | R SER  64 |   -0.004 +/-  3.125 |   -0.005 +/-  1.575 |    0.406 +/-  2.292 |   -0.387 +/-  2.013 |   -0.001 +/-  0.045 |    0.009 +/-  3.593
LYS  65 | R LYS  65 |    0.001 +/-  4.447 |   -0.010 +/-  1.996 |    3.707 +/- 11.858 |   -3.596 +/- 11.043 |    0.000 +/-  0.117 |    0.102 +/-  5.400
GLU  66 | R GLU  66 |    0.001 +/-  4.288 |   -0.003 +/-  1.745 |   -5.656 +/- 10.655 |    5.665 +/- 10.832 |    0.000 +/-  0.109 |    0.008 +/-  4.283
LYS  67 | R LYS  67 |    0.000 +/-  4.390 |   -0.002 +/-  1.804 |    4.231 +/- 10.072 |   -4.237 +/-  9.120 |   -0.000 +/-  0.104 |   -0.008 +/-  4.955
GLY  68 | R GLY  68 |    0.006 +/-  2.568 |   -0.001 +/-  0.874 |   -0.049 +/-  3.220 |    0.051 +/-  2.384 |   -0.000 +/-  0.095 |    0.007 +/-  2.761
LEU  69 | R LEU  69 |    0.003 +/-  4.163 |   -0.001 +/-  1.968 |    0.279 +/-  2.386 |   -0.257 +/-  1.601 |    0.000 +/-  0.148 |    0.023 +/-  4.049
PRO  70 | R PRO  70 |   -0.003 +/-  3.764 |   -0.003 +/-  1.415 |   -0.219 +/-  1.426 |    0.223 +/-  0.997 |   -0.000 +/-  0.066 |   -0.002 +/-  3.877
SER  71 | R SER  71 |    0.011 +/-  3.172 |   -0.004 +/-  2.034 |    0.029 +/-  3.080 |    0.005 +/-  2.235 |   -0.000 +/-  0.041 |    0.040 +/-  3.547
VAL  72 | R VAL  72 |    0.003 +/-  3.904 |   -0.013 +/-  1.867 |    0.253 +/-  1.436 |   -0.033 +/-  0.975 |   -0.000 +/-  0.027 |    0.209 +/-  3.901
HIE  73 | R HIE  73 |    0.001 +/-  3.315 |   -0.228 +/-  1.731 |   -0.995 +/-  2.422 |    1.441 +/-  1.975 |   -0.096 +/-  0.116 |    0.124 +/-  3.810
ALA  74 | R ALA  74 |   -0.000 +/-  2.942 |   -0.099 +/-  1.066 |    0.436 +/-  1.292 |    0.037 +/-  1.108 |   -0.017 +/-  0.041 |    0.358 +/-  3.142
PHE  75 | R PHE  75 |   -0.000 +/-  4.365 |   -0.264 +/-  1.617 |   -1.919 +/-  1.754 |    2.270 +/-  1.229 |   -0.008 +/-  0.047 |    0.079 +/-  4.679
ASN  76 | R ASN  76 |    0.003 +/-  4.229 |   -1.658 +/-  1.282 |    2.775 +/-  3.670 |    0.575 +/-  2.247 |   -0.393 +/-  0.067 |    1.301 +/-  4.053
THR  77 | R THR  77 |   -0.002 +/-  4.003 |   -0.491 +/-  1.753 |   -0.469 +/-  3.067 |    1.153 +/-  2.121 |   -0.028 +/-  0.047 |    0.163 +/-  3.746
PHE  78 | R PHE  78 |    0.004 +/-  3.511 |   -2.963 +/-  1.725 |    0.004 +/-  1.685 |    0.267 +/-  0.850 |   -0.623 +/-  0.142 |   -3.311 +/-  3.900
PHE  79 | R PHE  79 |   -0.005 +/-  4.274 |   -0.278 +/-  1.699 |    1.105 +/-  1.458 |   -0.961 +/-  0.583 |   -0.000 +/-  0.005 |   -0.138 +/-  4.586
PHE  80 | R PHE  80 |   -0.008 +/-  3.777 |   -0.363 +/-  1.843 |    1.539 +/-  1.538 |   -1.401 +/-  0.837 |   -0.057 +/-  0.067 |   -0.290 +/-  4.455
THR  81 | R THR  81 |    0.004 +/-  3.836 |   -0.432 +/-  1.455 |    0.092 +/-  3.782 |    0.596 +/-  2.266 |   -0.083 +/-  0.122 |    0.178 +/-  3.927
LYS  82 | R LYS  82 |   -0.015 +/-  4.529 |   -0.300 +/-  1.994 |  -49.361 +/-  6.738 |   47.821 +/-  5.947 |   -0.374 +/-  0.084 |   -2.228 +/-  5.599
LEU  83 | R LEU  83 |    0.004 +/-  3.719 |   -0.076 +/-  1.623 |    0.685 +/-  1.787 |   -0.498 +/-  1.175 |   -0.000 +/-  0.041 |    0.115 +/-  3.988
LYS  84 | R LYS  84 |   -0.001 +/-  4.622 |    0.007 +/-  1.950 |  -11.981 +/- 15.517 |   11.192 +/- 13.802 |   -0.184 +/-  0.185 |   -0.967 +/-  5.277
THR  85 | R THR  85 |    0.002 +/-  3.417 |   -0.233 +/-  1.474 |    0.366 +/-  2.934 |    0.052 +/-  2.030 |   -0.048 +/-  0.078 |    0.140 +/-  3.259
ALA  86 | R ALA  86 |    0.005 +/-  3.069 |   -0.073 +/-  1.236 |   -0.052 +/-  2.572 |    0.177 +/-  1.470 |   -0.001 +/-  0.069 |    0.056 +/-  3.300
GLY  87 | R GLY  87 |    0.004 +/-  2.386 |   -0.025 +/-  1.110 |    1.569 +/-  1.828 |   -1.506 +/-  1.294 |   -0.000 +/-  0.052 |    0.042 +/-  2.327
TYR  88 | R TYR  88 |   -0.006 +/-  4.067 |   -0.049 +/-  2.047 |    1.667 +/-  2.665 |   -1.633 +/-  1.317 |   -0.000 +/-  0.082 |   -0.022 +/-  4.113
GLN  89 | R GLN  89 |   -0.004 +/-  3.834 |   -0.083 +/-  1.943 |    2.103 +/-  3.497 |   -1.560 +/-  3.464 |   -0.000 +/-  0.115 |    0.456 +/-  3.588
ALA  90 | R ALA  90 |   -0.007 +/-  3.106 |   -0.277 +/-  1.145 |    3.103 +/-  2.514 |   -2.478 +/-  1.672 |   -0.018 +/-  0.057 |    0.323 +/-  3.398
VAL  91 | R VAL  91 |   -0.001 +/-  3.765 |   -0.289 +/-  2.062 |    0.517 +/-  2.047 |    0.227 +/-  1.073 |   -0.000 +/-  0.004 |    0.454 +/-  4.399
LYS  92 | R LYS  92 |   -0.004 +/-  4.070 |   -0.135 +/-  1.783 |  -18.759 +/- 12.619 |   19.181 +/- 12.058 |    0.001 +/-  0.093 |    0.285 +/-  4.983
ARG  93 | R ARG  93 |    0.007 +/-  5.149 |   -1.148 +/-  1.845 |  -83.215 +/-  9.025 |   73.807 +/-  7.131 |   -0.731 +/-  0.090 |  -11.280 +/-  5.087
TRP  94 | R TRP  94 |   -0.009 +/-  4.603 |   -5.037 +/-  1.472 |   -2.926 +/-  2.144 |    1.944 +/-  1.752 |   -0.592 +/-  0.079 |   -6.621 +/-  4.461
THR  95 | R THR  95 |   -0.001 +/-  4.130 |   -0.184 +/-  2.027 |    0.134 +/-  2.851 |    0.209 +/-  1.488 |    0.000 +/-  0.040 |    0.158 +/-  4.345
LYS  96 | R LYS  96 |    0.002 +/-  4.826 |    0.000 +/-  1.705 |  -68.750 +/- 12.579 |   66.089 +/- 11.676 |   -0.157 +/-  0.118 |   -2.816 +/-  5.333
LYS  97 | R LYS  97 |   -0.004 +/-  4.256 |   -0.321 +/-  1.737 |  -23.206 +/- 13.151 |   24.020 +/- 12.992 |   -0.077 +/-  0.216 |    0.413 +/-  4.564
VAL  98 | R VAL  98 |   -0.001 +/-  3.510 |   -0.334 +/-  1.922 |    0.984 +/-  2.197 |   -0.697 +/-  1.570 |   -0.100 +/-  0.270 |   -0.148 +/-  3.615
ASP  99 | R ASP  99 |   -0.001 +/-  3.702 |   -0.024 +/-  2.562 |    5.679 +/- 17.532 |   -5.608 +/- 15.170 |    0.000 +/-  0.102 |    0.046 +/-  4.384
VAL 100 | R VAL 100 |   -0.004 +/-  4.056 |   -0.027 +/-  1.874 |   -0.753 +/-  1.761 |    0.821 +/-  1.327 |    0.000 +/-  0.030 |    0.037 +/-  4.359
PHE 101 | R PHE 101 |    0.007 +/-  4.583 |   -0.010 +/-  1.572 |   -0.513 +/-  2.070 |    0.492 +/-  1.470 |    0.000 +/-  0.080 |   -0.024 +/-  4.582
SER 102 | R SER 102 |   -0.001 +/-  3.149 |   -0.005 +/-  1.671 |   -0.392 +/-  2.552 |    0.426 +/-  1.563 |   -0.000 +/-  0.048 |    0.027 +/-  3.361
VAL 103 | R VAL 103 |   -0.004 +/-  4.018 |   -0.008 +/-  1.891 |    0.218 +/-  1.528 |   -0.162 +/-  1.170 |    0.000 +/-  0.047 |    0.043 +/-  4.096
ASP 104 | R ASP 104 |   -0.008 +/-  4.104 |   -0.003 +/-  1.914 |   -2.680 +/-  9.916 |    2.703 +/-  7.552 |   -0.000 +/-  0.042 |    0.011 +/-  4.453
ILE 105 | R ILE 105 |    0.001 +/-  4.140 |   -0.007 +/-  2.152 |    0.268 +/-  1.377 |   -0.183 +/-  0.458 |    0.000 +/-  0.022 |    0.079 +/-  4.045
LEU 106 | R LEU 106 |   -0.007 +/-  3.547 |   -0.018 +/-  1.874 |   -0.430 +/-  1.716 |    0.601 +/-  0.663 |    0.000 +/-  0.011 |    0.145 +/-  3.885
LEU 107 | R LEU 107 |    0.002 +/-  3.928 |   -0.025 +/-  1.822 |    0.731 +/-  1.500 |   -0.537 +/-  0.654 |    0.000 +/-  0.000 |    0.171 +/-  4.164
VAL 108 | R VAL 108 |   -0.004 +/-  3.878 |   -0.039 +/-  2.493 |   -0.496 +/-  1.442 |    0.904 +/-  0.491 |   -0.000 +/-  0.006 |    0.366 +/-  4.030
PRO 109 | R PRO 109 |    0.006 +/-  3.555 |   -0.080 +/-  1.248 |    1.207 +/-  1.002 |   -0.999 +/-  0.616 |   -0.000 +/-  0.009 |    0.134 +/-  3.774
ILE 110 | R ILE 110 |   -0.002 +/-  3.709 |   -0.226 +/-  1.741 |   -0.821 +/-  1.381 |    1.184 +/-  0.596 |   -0.003 +/-  0.017 |    0.133 +/-  4.073
HIE 111 | R HIE 111 |   -0.003 +/-  3.523 |   -2.369 +/-  1.269 |   -2.644 +/-  3.089 |    3.450 +/-  2.568 |   -0.406 +/-  0.093 |   -1.971 +/-  3.914
LEU 112 | R LEU 112 |   -0.005 +/-  3.731 |   -3.664 +/-  2.092 |   -3.887 +/-  1.776 |    3.518 +/-  0.791 |   -0.545 +/-  0.084 |   -4.583 +/-  4.040
GLY 113 | R GLY 113 |   -0.001 +/-  2.370 |   -1.395 +/-  0.890 |    2.250 +/-  1.326 |   -1.326 +/-  1.070 |   -0.203 +/-  0.073 |   -0.674 +/-  2.406
VAL 114 | R VAL 114 |   -0.007 +/-  3.727 |   -3.252 +/-  2.060 |   -3.213 +/-  1.238 |    4.523 +/-  0.668 |   -0.445 +/-  0.087 |   -2.394 +/-  3.498
HIE 115 | R HIE 115 |    0.010 +/-  3.517 |   -4.160 +/-  1.756 |    0.243 +/-  2.609 |   -0.572 +/-  1.084 |   -0.214 +/-  0.027 |   -4.692 +/-  3.786
TRP 116 | R TRP 116 |    0.009 +/-  4.701 |   -2.768 +/-  1.485 |   -2.133 +/-  2.855 |    1.525 +/-  1.025 |   -0.104 +/-  0.025 |   -3.470 +/-  5.228
CYS 117 | R CYS 117 |   -0.006 +/-  3.126 |   -0.255 +/-  1.479 |   -0.757 +/-  1.787 |    0.523 +/-  1.076 |   -0.000 +/-  0.005 |   -0.495 +/-  3.441
LEU 118 | R LEU 118 |    0.004 +/-  4.132 |   -0.039 +/-  1.818 |   -0.700 +/-  1.194 |    0.849 +/-  0.574 |   -0.000 +/-  0.003 |    0.114 +/-  4.012
ALA 119 | R ALA 119 |    0.004 +/-  2.918 |   -0.016 +/-  1.391 |   -0.147 +/-  1.341 |    0.150 +/-  0.539 |   -0.000 +/-  0.003 |   -0.009 +/-  2.820
VAL 120 | R VAL 120 |   -0.004 +/-  3.664 |   -0.008 +/-  1.649 |   -0.166 +/-  1.632 |    0.222 +/-  0.479 |   -0.000 +/-  0.013 |    0.044 +/-  3.619
VAL 121 | R VAL 121 |    0.001 +/-  3.558 |   -0.007 +/-  1.932 |   -0.149 +/-  1.335 |    0.192 +/-  0.498 |   -0.000 +/-  0.007 |    0.037 +/-  3.780
ASP 122 | R ASP 122 |   -0.001 +/-  2.948 |   -0.001 +/-  2.233 |   -5.245 +/-  7.565 |    5.215 +/-  6.271 |    0.000 +/-  0.049 |   -0.032 +/-  4.550
PHE 123 | R PHE 123 |   -0.005 +/-  4.662 |   -0.006 +/-  1.460 |   -0.092 +/-  2.076 |    0.079 +/-  1.543 |   -0.000 +/-  0.070 |   -0.023 +/-  4.868
ARG 124 | R ARG 124 |    0.003 +/-  5.273 |   -0.002 +/-  1.728 |    4.067 +/-  8.640 |   -4.059 +/-  7.204 |    0.000 +/-  0.113 |    0.009 +/-  4.957
LYS 125 | R LYS 125 |   -0.003 +/-  4.796 |    0.000 +/-  1.944 |    6.323 +/- 10.768 |   -6.293 +/-  9.190 |   -0.000 +/-  0.110 |    0.027 +/-  5.520
LYS 126 | R LYS 126 |    0.005 +/-  4.606 |   -0.002 +/-  1.956 |    2.322 +/- 11.471 |   -2.315 +/- 10.119 |   -0.000 +/-  0.122 |    0.011 +/-  5.230
ASN 127 | R ASN 127 |    0.001 +/-  3.850 |   -0.002 +/-  1.366 |    0.556 +/-  4.022 |   -0.524 +/-  2.207 |   -0.000 +/-  0.058 |    0.030 +/-  3.794
ILE 128 | R ILE 128 |   -0.009 +/-  3.983 |   -0.006 +/-  2.087 |   -0.101 +/-  1.668 |    0.156 +/-  0.622 |    0.000 +/-  0.003 |    0.041 +/-  3.985
THR 129 | R THR 129 |   -0.000 +/-  3.023 |   -0.007 +/-  1.620 |    0.333 +/-  1.766 |   -0.251 +/-  0.902 |    0.000 +/-  0.038 |    0.075 +/-  3.112
TYR 130 | R TYR 130 |    0.005 +/-  4.088 |   -0.311 +/-  1.683 |    1.124 +/-  2.012 |   -0.900 +/-  1.201 |   -0.031 +/-  0.041 |   -0.112 +/-  4.306
TYR 131 | R TYR 131 |    0.007 +/-  3.959 |   -0.043 +/-  1.854 |    0.288 +/-  1.632 |   -0.200 +/-  0.981 |   -0.000 +/-  0.040 |    0.052 +/-  4.388
ASP 132 | R ASP 132 |    0.003 +/-  3.035 |   -0.003 +/-  1.978 |  -46.725 +/-  9.126 |   45.518 +/-  7.114 |   -0.110 +/-  0.019 |   -1.317 +/-  4.465
SER 133 | R SER 133 |   -0.007 +/-  3.073 |   -0.147 +/-  1.596 |    0.845 +/-  1.931 |   -0.891 +/-  1.252 |   -0.000 +/-  0.002 |   -0.200 +/-  3.457
MET 134 | R MET 134 |    0.003 +/-  4.208 |   -2.863 +/-  1.758 |   -0.666 +/-  2.730 |    1.408 +/-  1.566 |   -0.559 +/-  0.096 |   -2.678 +/-  4.105
GLY 135 | R GLY 135 |   -0.000 +/-  2.066 |   -0.027 +/-  0.970 |   -6.815 +/-  2.757 |    6.552 +/-  1.537 |   -0.118 +/-  0.056 |   -0.409 +/-  2.520
GLY 136 | R GLY 136 |    0.008 +/-  2.395 |   -0.407 +/-  0.904 |    0.791 +/-  1.971 |   -0.234 +/-  1.664 |   -0.091 +/-  0.059 |    0.067 +/-  2.382
ILE 137 | R ILE 137 |   -0.008 +/-  3.804 |   -0.302 +/-  1.695 |   -0.468 +/-  1.571 |    0.741 +/-  1.228 |   -0.047 +/-  0.089 |   -0.084 +/-  4.063
ASN 138 | R ASN 138 |   -0.001 +/-  3.767 |   -0.636 +/-  2.019 |    0.439 +/-  4.253 |    0.229 +/-  2.765 |   -0.188 +/-  0.185 |   -0.157 +/-  4.084
ASN 139 | R ASN 139 |    0.012 +/-  4.824 |   -0.054 +/-  1.797 |   -0.517 +/-  3.198 |    0.608 +/-  2.379 |   -0.002 +/-  0.175 |    0.047 +/-  4.307
GLU 140 | R GLU 140 |    0.003 +/-  3.389 |   -0.420 +/-  2.288 |    3.731 +/- 15.474 |   -3.538 +/- 13.623 |   -0.049 +/-  0.125 |   -0.273 +/-  4.036
ALA 141 | R ALA 141 |   -0.003 +/-  2.833 |   -0.069 +/-  1.341 |    1.076 +/-  1.766 |   -0.999 +/-  1.055 |   -0.003 +/-  0.015 |    0.002 +/-  3.275
CYS 142 | R CYS 142 |    0.002 +/-  3.266 |   -0.015 +/-  1.397 |    0.338 +/-  2.349 |   -0.341 +/-  1.505 |   -0.000 +/-  0.013 |   -0.016 +/-  3.165
ARG 143 | R ARG 143 |    0.003 +/-  5.950 |   -0.038 +/-  1.990 |   -2.081 +/- 11.630 |    2.231 +/- 10.024 |   -0.000 +/-  0.155 |    0.115 +/-  5.626
ILE 144 | R ILE 144 |   -0.001 +/-  3.863 |   -0.044 +/-  2.249 |    0.594 +/-  1.560 |   -0.454 +/-  0.792 |    0.000 +/-  0.064 |    0.096 +/-  4.038
LEU 145 | R LEU 145 |    0.001 +/-  4.256 |   -0.019 +/-  1.846 |    0.787 +/-  1.469 |   -0.707 +/-  0.581 |    0.000 +/-  0.012 |    0.061 +/-  4.122
LEU 146 | R LEU 146 |    0.007 +/-  4.311 |   -0.006 +/-  1.989 |    0.438 +/-  1.647 |   -0.411 +/-  0.677 |    0.000 +/-  0.102 |    0.027 +/-  4.765
GLN 147 | R GLN 147 |   -0.005 +/-  4.542 |   -0.010 +/-  1.778 |    0.022 +/-  4.858 |    0.052 +/-  3.453 |    0.001 +/-  0.114 |    0.059 +/-  4.115
TYR 148 | R TYR 148 |    0.004 +/-  3.720 |   -0.042 +/-  1.828 |    0.006 +/-  2.097 |    0.068 +/-  0.795 |   -0.000 +/-  0.015 |    0.036 +/-  3.685
LEU 149 | R LEU 149 |    0.008 +/-  3.320 |   -0.007 +/-  2.048 |    0.559 +/-  1.676 |   -0.539 +/-  0.740 |   -0.000 +/-  0.005 |    0.021 +/-  3.813
LYS 150 | R LYS 150 |    0.000 +/-  4.745 |   -0.005 +/-  1.770 |   -1.078 +/- 24.568 |    1.079 +/- 22.146 |    0.001 +/-  0.160 |   -0.003 +/-  5.144
GLN 151 | R GLN 151 |   -0.001 +/-  3.802 |   -0.010 +/-  1.639 |    0.493 +/-  4.566 |   -0.401 +/-  3.602 |   -0.000 +/-  0.114 |    0.081 +/-  3.624
GLU 152 | R GLU 152 |   -0.004 +/-  3.714 |   -0.028 +/-  2.575 |   14.080 +/-  6.588 |  -13.961 +/-  5.481 |    0.000 +/-  0.002 |    0.087 +/-  3.999
SER 153 | R SER 153 |    0.006 +/-  2.547 |   -0.002 +/-  1.657 |    0.216 +/-  2.780 |   -0.218 +/-  1.475 |    0.000 +/-  0.022 |    0.003 +/-  2.873
ILE 154 | R ILE 154 |    0.004 +/-  4.765 |   -0.006 +/-  2.042 |    0.017 +/-  2.811 |   -0.008 +/-  1.792 |   -0.000 +/-  0.116 |    0.007 +/-  4.600
ASP 155 | R ASP 155 |   -0.003 +/-  3.548 |   -0.015 +/-  1.832 |   15.396 +/- 16.307 |  -15.192 +/- 14.029 |    0.000 +/-  0.112 |    0.186 +/-  3.599
LYS 156 | R LYS 156 |    0.005 +/-  3.996 |   -0.037 +/-  2.332 |  -18.658 +/- 10.015 |   19.073 +/-  7.971 |    0.000 +/-  0.083 |    0.383 +/-  5.842
LYS 157 | R LYS 157 |    0.003 +/-  4.567 |   -0.005 +/-  1.963 |   -5.807 +/- 11.925 |    5.799 +/- 10.883 |   -0.000 +/-  0.144 |   -0.010 +/-  5.245
ARG 158 | R ARG 158 |   -0.014 +/-  4.971 |   -0.006 +/-  2.007 |   -8.402 +/-  7.981 |    8.358 +/-  7.276 |   -0.000 +/-  0.180 |   -0.064 +/-  4.635
LYS 159 | R LYS 159 |   -0.008 +/-  4.606 |   -0.001 +/-  2.127 |   -1.634 +/- 17.843 |    1.612 +/- 16.336 |   -0.000 +/-  0.169 |   -0.031 +/-  5.207
GLU 160 | R GLU 160 |    0.002 +/-  3.789 |   -0.002 +/-  2.149 |    1.742 +/- 26.666 |   -1.711 +/- 25.530 |   -0.000 +/-  0.199 |    0.031 +/-  4.281
PHE 161 | R PHE 161 |    0.009 +/-  4.219 |   -0.003 +/-  1.453 |   -0.067 +/-  3.531 |    0.059 +/-  2.495 |   -0.000 +/-  0.065 |   -0.002 +/-  4.639
ASP 162 | R ASP 162 |    0.001 +/-  3.440 |   -0.001 +/-  1.594 |   -0.912 +/- 13.588 |    0.928 +/- 13.167 |   -0.000 +/-  0.154 |    0.016 +/-  3.682
THR 163 | R THR 163 |   -0.001 +/-  3.656 |   -0.002 +/-  1.966 |   -0.123 +/-  2.909 |    0.124 +/-  2.607 |   -0.000 +/-  0.192 |   -0.001 +/-  3.824
ASN 164 | R ASN 164 |    0.001 +/-  3.784 |   -0.001 +/-  1.553 |   -0.087 +/-  5.493 |    0.088 +/-  3.439 |    0.000 +/-  0.077 |    0.001 +/-  4.287
GLY 165 | R GLY 165 |   -0.005 +/-  2.565 |   -0.000 +/-  0.699 |   -0.129 +/-  1.612 |    0.130 +/-  1.456 |   -0.000 +/-  0.082 |   -0.005 +/-  2.520
TRP 166 | R TRP 166 |   -0.001 +/-  5.464 |   -0.003 +/-  1.631 |   -0.132 +/-  1.902 |    0.122 +/-  1.708 |    0.001 +/-  0.071 |   -0.013 +/-  5.699
GLN 167 | R GLN 167 |   -0.005 +/-  4.433 |   -0.003 +/-  1.595 |    0.074 +/-  5.010 |   -0.059 +/-  3.261 |    0.001 +/-  0.110 |    0.008 +/-  3.978
LEU 168 | R LEU 168 |   -0.006 +/-  3.718 |   -0.006 +/-  2.173 |   -0.112 +/-  2.087 |    0.162 +/-  1.489 |    0.000 +/-  0.128 |    0.038 +/-  4.423
PHE 169 | R PHE 169 |    0.007 +/-  4.390 |   -0.008 +/-  1.772 |   -0.021 +/-  1.977 |    0.047 +/-  1.065 |    0.001 +/-  0.106 |    0.027 +/-  4.814
SER 170 | R SER 170 |    0.003 +/-  2.877 |   -0.022 +/-  1.380 |   -1.158 +/-  3.110 |    1.187 +/-  1.825 |   -0.000 +/-  0.065 |    0.010 +/-  3.486
LYS 171 | R LYS 171 |    0.009 +/-  4.760 |   -0.026 +/-  1.946 |   16.331 +/-  8.597 |  -16.046 +/-  9.476 |   -0.000 +/-  0.172 |    0.269 +/-  5.780
LYS 172 | R LYS 172 |   -0.001 +/-  4.855 |   -0.034 +/-  2.114 |   22.611 +/-  7.252 |  -21.797 +/-  6.581 |   -0.000 +/-  0.058 |    0.778 +/-  5.485
SER 173 | R SER 173 |    0.007 +/-  2.949 |   -0.004 +/-  1.651 |   -0.614 +/-  2.900 |    0.609 +/-  2.009 |    0.000 +/-  0.046 |   -0.002 +/-  3.100
GLN 174 | R GLN 174 |    0.002 +/-  3.970 |   -0.006 +/-  1.585 |   -0.561 +/-  6.377 |    0.599 +/-  5.760 |   -0.001 +/-  0.156 |    0.033 +/-  3.758
GLU 175 | R GLU 175 |    0.002 +/-  3.666 |   -0.002 +/-  2.440 |  -12.368 +/-  7.321 |   12.350 +/-  6.966 |    0.001 +/-  0.118 |   -0.017 +/-  4.063
ILE 176 | R ILE 176 |   -0.001 +/-  4.177 |   -0.007 +/-  2.058 |   -0.738 +/-  3.470 |    0.829 +/-  2.276 |    0.000 +/-  0.054 |    0.083 +/-  4.419
PRO 177 | R PRO 177 |    0.001 +/-  3.030 |   -0.012 +/-  1.487 |    0.119 +/-  1.587 |   -0.099 +/-  0.828 |   -0.000 +/-  0.069 |    0.008 +/-  3.334
GLN 178 | R GLN 178 |    0.004 +/-  4.163 |   -0.121 +/-  2.058 |    1.215 +/-  4.137 |   -0.861 +/-  2.569 |   -0.011 +/-  0.104 |    0.226 +/-  3.880
GLN 179 | R GLN 179 |   -0.009 +/-  4.492 |   -0.439 +/-  1.900 |   -6.376 +/-  3.059 |    3.703 +/-  2.282 |   -0.031 +/-  0.043 |   -3.152 +/-  3.995
MET 180 | R MET 180 |    0.003 +/-  4.460 |   -0.815 +/-  1.735 |   -5.168 +/-  3.780 |    5.335 +/-  3.187 |   -0.244 +/-  0.213 |   -0.889 +/-  4.648
ASN 181 | R ASN 181 |    0.011 +/-  4.100 |   -1.084 +/-  1.792 |   -2.348 +/-  5.467 |    2.825 +/-  3.703 |   -0.109 +/-  0.121 |   -0.705 +/-  4.129
GLY 182 | R GLY 182 |    0.003 +/-  2.543 |   -0.888 +/-  1.101 |   -0.228 +/-  2.116 |   -0.121 +/-  1.405 |   -0.102 +/-  0.069 |   -1.336 +/-  2.801
SER 183 | R SER 183 |    0.000 +/-  3.365 |   -1.123 +/-  1.954 |   -0.347 +/-  3.833 |    0.339 +/-  3.715 |   -0.081 +/-  0.072 |   -1.211 +/-  4.109
ASP 184 | R ASP 184 |    0.010 +/-  4.038 |   -0.605 +/-  2.056 |  -16.987 +/-  7.062 |   15.760 +/-  5.665 |   -0.001 +/-  0.048 |   -1.824 +/-  4.771
ALA 185 | R ALA 185 |   -0.002 +/-  3.092 |   -0.975 +/-  1.053 |   -2.304 +/-  2.022 |    1.287 +/-  0.934 |   -0.056 +/-  0.009 |   -2.050 +/-  3.109
GLY 186 | R GLY 186 |    0.001 +/-  2.146 |   -0.303 +/-  0.935 |   -0.676 +/-  1.485 |    1.007 +/-  0.738 |   -0.004 +/-  0.005 |    0.024 +/-  2.543
MET 187 | R MET 187 |   -0.002 +/-  3.672 |   -0.082 +/-  1.555 |    0.143 +/-  1.586 |   -0.059 +/-  1.014 |    0.000 +/-  0.016 |    0.000 +/-  3.992
PHE 188 | R PHE 188 |    0.004 +/-  4.688 |   -0.090 +/-  1.693 |    0.369 +/-  1.529 |   -0.369 +/-  0.732 |   -0.000 +/-  0.003 |   -0.085 +/-  4.809
ALA 189 | R ALA 189 |    0.002 +/-  2.747 |   -0.035 +/-  1.043 |    0.409 +/-  1.282 |   -0.222 +/-  0.563 |   -0.000 +/-  0.015 |    0.155 +/-  3.051
CYS 190 | R CYS 190 |    0.002 +/-  2.558 |   -0.025 +/-  1.365 |    0.304 +/-  1.497 |   -0.297 +/-  0.931 |    0.000 +/-  0.012 |   -0.016 +/-  2.915
LYS 191 | R LYS 191 |    0.003 +/-  4.240 |   -0.011 +/-  2.608 |   12.404 +/- 13.874 |  -12.228 +/- 10.687 |    0.000 +/-  0.106 |    0.168 +/-  6.022
TYR 192 | R TYR 192 |    0.001 +/-  4.428 |   -0.030 +/-  2.069 |    0.298 +/-  1.933 |   -0.331 +/-  1.096 |    0.000 +/-  0.003 |   -0.062 +/-  4.975
ALA 193 | R ALA 193 |   -0.001 +/-  2.523 |   -0.007 +/-  1.491 |    0.393 +/-  1.636 |   -0.317 +/-  0.621 |    0.000 +/-  0.000 |    0.068 +/-  2.899
ASP 194 | R ASP 194 |    0.005 +/-  3.266 |   -0.005 +/-  2.269 |   -9.820 +/- 13.629 |    9.718 +/-  9.047 |    0.000 +/-  0.044 |   -0.102 +/-  6.355
CYS 195 | R CYS 195 |   -0.005 +/-  2.965 |   -0.003 +/-  1.561 |    0.341 +/-  1.699 |   -0.325 +/-  0.833 |    0.000 +/-  0.051 |    0.007 +/-  3.461
ILE 196 | R ILE 196 |   -0.015 +/-  3.975 |   -0.005 +/-  1.972 |    0.334 +/-  1.542 |   -0.254 +/-  0.922 |    0.000 +/-  0.037 |    0.060 +/-  4.426
THR 197 | R THR 197 |   -0.005 +/-  3.471 |   -0.003 +/-  1.636 |    0.269 +/-  1.986 |   -0.279 +/-  1.518 |   -0.000 +/-  0.016 |   -0.018 +/-  3.398
LYS 198 | R LYS 198 |    0.010 +/-  4.228 |   -0.002 +/-  2.008 |    9.445 +/- 12.780 |   -9.382 +/- 11.834 |   -0.000 +/-  0.129 |    0.070 +/-  5.525
ASP 199 | R ASP 199 |   -0.002 +/-  3.814 |   -0.002 +/-  1.646 |   -6.594 +/-  7.309 |    6.588 +/-  6.645 |    0.000 +/-  0.088 |   -0.010 +/-  3.571
ARG 200 | R ARG 200 |    0.014 +/-  5.178 |   -0.001 +/-  2.306 |    9.385 +/- 10.774 |   -9.356 +/-  7.762 |    0.000 +/-  0.182 |    0.042 +/-  5.424
PRO 201 | R PRO 201 |    0.003 +/-  3.518 |   -0.002 +/-  1.211 |    0.047 +/-  2.092 |   -0.039 +/-  1.743 |    0.001 +/-  0.108 |    0.009 +/-  3.773
ILE 202 | R ILE 202 |   -0.004 +/-  4.022 |   -0.005 +/-  1.970 |   -0.125 +/-  1.944 |    0.162 +/-  1.763 |   -0.000 +/-  0.071 |    0.029 +/-  4.160
ASN 203 | R ASN 203 |    0.003 +/-  4.279 |   -0.002 +/-  1.804 |    0.026 +/-  4.670 |   -0.006 +/-  2.859 |   -0.000 +/-  0.107 |    0.020 +/-  3.974
PHE 204 | R PHE 204 |   -0.001 +/-  4.548 |   -0.011 +/-  1.671 |   -0.160 +/-  1.767 |    0.115 +/-  1.424 |   -0.000 +/-  0.079 |   -0.057 +/-  4.626
THR 205 | R THR 205 |   -0.000 +/-  3.624 |   -0.007 +/-  1.986 |    0.423 +/-  2.404 |   -0.332 +/-  1.680 |    0.000 +/-  0.094 |    0.084 +/-  4.404
GLN 206 | R GLN 206 |   -0.002 +/-  4.042 |   -0.094 +/-  1.956 |   -1.256 +/-  2.831 |    1.162 +/-  0.974 |    0.000 +/-  0.058 |   -0.189 +/-  3.832
GLN 207 | R GLN 207 |    0.005 +/-  4.479 |   -0.009 +/-  1.747 |    0.116 +/-  4.583 |   -0.082 +/-  3.879 |    0.000 +/-  0.132 |    0.029 +/-  4.285
HIE 208 | R HIE 208 |   -0.003 +/-  3.568 |   -0.005 +/-  1.935 |    0.086 +/-  3.132 |   -0.042 +/-  2.439 |   -0.000 +/-  0.133 |    0.037 +/-  4.057
MET 209 | R MET 209 |   -0.001 +/-  4.219 |   -0.024 +/-  2.027 |    0.621 +/-  1.539 |   -0.570 +/-  0.950 |    0.000 +/-  0.008 |    0.026 +/-  4.085
PRO 210 | R PRO 210 |    0.005 +/-  3.111 |   -0.007 +/-  1.131 |    0.223 +/-  1.128 |   -0.278 +/-  0.878 |   -0.000 +/-  0.125 |   -0.057 +/-  3.185
TYR 211 | R TYR 211 |   -0.005 +/-  4.638 |   -0.002 +/-  1.939 |    0.105 +/-  2.207 |   -0.072 +/-  1.056 |    0.000 +/-  0.114 |    0.026 +/-  4.676
PHE 212 | R PHE 212 |    0.006 +/-  3.861 |   -0.009 +/-  2.005 |    0.179 +/-  1.692 |   -0.104 +/-  0.864 |   -0.000 +/-  0.067 |    0.071 +/-  4.117
ARG 213 | R ARG 213 |    0.010 +/-  5.712 |   -0.080 +/-  2.158 |   13.628 +/-  6.483 |  -12.723 +/-  5.006 |    0.000 +/-  0.027 |    0.836 +/-  4.816
LYS 214 | R LYS 214 |   -0.002 +/-  4.235 |   -0.005 +/-  1.773 |   12.151 +/- 11.681 |  -12.079 +/- 10.071 |    0.000 +/-  0.100 |    0.065 +/-  5.509
ARG 215 | R ARG 215 |    0.005 +/-  5.958 |   -0.005 +/-  2.349 |   10.580 +/- 10.679 |  -10.477 +/-  6.329 |    0.000 +/-  0.089 |    0.104 +/-  5.276
MET 216 | R MET 216 |    0.003 +/-  4.401 |   -0.021 +/-  1.586 |    0.034 +/-  1.678 |    0.107 +/-  1.129 |    0.000 +/-  0.024 |    0.122 +/-  4.108
VAL 217 | R VAL 217 |   -0.000 +/-  3.837 |   -0.010 +/-  1.986 |   -0.086 +/-  1.491 |    0.181 +/-  0.676 |   -0.000 +/-  0.021 |    0.085 +/-  4.299
TRP 218 | R TRP 218 |    0.007 +/-  4.483 |   -0.006 +/-  1.806 |   -0.144 +/-  2.239 |    0.135 +/-  1.285 |   -0.000 +/-  0.120 |   -0.008 +/-  4.846
GLU 219 | R GLU 219 |    0.003 +/-  4.284 |   -0.008 +/-  2.276 |  -11.160 +/-  7.765 |   11.205 +/-  6.027 |   -0.000 +/-  0.024 |    0.039 +/-  4.704
ILE 220 | R ILE 220 |    0.004 +/-  4.596 |   -0.023 +/-  2.033 |    0.011 +/-  1.447 |    0.156 +/-  0.780 |    0.000 +/-  0.000 |    0.148 +/-  4.347
LEU 221 | R LEU 221 |    0.004 +/-  3.945 |   -0.009 +/-  1.794 |   -0.081 +/-  2.657 |    0.086 +/-  1.725 |   -0.000 +/-  0.085 |   -0.001 +/-  3.998
HIE 222 | R HIE 222 |    0.006 +/-  3.566 |   -0.005 +/-  1.352 |   -0.062 +/-  5.243 |    0.096 +/-  4.439 |    0.000 +/-  0.086 |    0.035 +/-  3.860
ARG 223 | R ARG 223 |   -0.011 +/-  5.651 |   -0.017 +/-  2.292 |   14.109 +/- 17.960 |  -13.860 +/- 15.354 |   -0.000 +/-  0.141 |    0.221 +/-  6.084
LYS 224 | R LYS 224 |   -0.000 +/-  4.545 |   -0.006 +/-  1.588 |    8.388 +/-  7.742 |   -8.320 +/-  8.134 |    0.001 +/-  0.139 |    0.062 +/-  4.888
LEU 225 | R LEU 225 |   -0.006 +/-  4.130 |   -0.006 +/-  2.042 |    0.154 +/-  2.892 |   -0.087 +/-  1.800 |   -0.000 +/-  0.058 |    0.055 +/-  4.718
LEU 226 | R LEU 226 |    0.005 +/-  4.559 |   -0.003 +/-  2.342 |   -9.281 +/- 10.744 |    9.225 +/-  8.227 |    0.001 +/-  0.107 |   -0.054 +/-  5.549
ILE 227 | L ILE   1 |   -0.004 +/-  4.386 |   -0.014 +/-  2.667 |   46.045 +/- 22.974 |  -45.631 +/- 19.616 |   -0.000 +/-  0.128 |    0.395 +/-  6.041
LYS 228 | L LYS   2 |    0.001 +/-  4.566 |   -0.015 +/-  2.408 |   41.520 +/- 20.824 |  -41.301 +/- 19.185 |   -0.001 +/-  0.243 |    0.204 +/-  5.244
LEU 229 | L LEU   3 |   -0.001 +/-  3.710 |   -0.033 +/-  2.240 |    1.893 +/-  1.845 |   -1.734 +/-  0.870 |    0.000 +/-  0.009 |    0.126 +/-  4.438
LYS 230 | L LYS   4 |   -0.008 +/-  3.831 |   -0.053 +/-  1.996 |   53.540 +/- 16.346 |  -52.921 +/- 15.079 |    0.000 +/-  0.131 |    0.559 +/-  4.378
VAL 231 | L VAL   5 |   -0.007 +/-  4.202 |   -0.031 +/-  1.969 |    0.672 +/-  1.676 |   -0.442 +/-  0.893 |    0.000 +/-  0.004 |    0.193 +/-  4.493
ILE 232 | L ILE   6 |   -0.000 +/-  4.239 |   -0.100 +/-  2.236 |   -1.331 +/-  1.999 |    1.457 +/-  1.032 |   -0.000 +/-  0.093 |    0.026 +/-  4.301
GLY 233 | L GLY   7 |    0.001 +/-  2.374 |   -0.053 +/-  0.970 |   -2.077 +/-  2.189 |    2.364 +/-  1.778 |   -0.001 +/-  0.037 |    0.235 +/-  2.449
GLN 234 | L GLN   8 |   -0.004 +/-  4.331 |   -1.159 +/-  1.750 |   -3.799 +/-  5.916 |    5.244 +/-  5.480 |   -0.288 +/-  0.236 |   -0.006 +/-  4.165
ASP 235 | L ASP   9 |    0.003 +/-  3.750 |   -0.084 +/-  1.754 |  -36.443 +/- 15.563 |   36.746 +/- 16.331 |   -0.001 +/-  0.189 |    0.221 +/-  3.435
SER 236 | L SER  10 |   -0.005 +/-  3.051 |   -0.024 +/-  1.641 |   -1.300 +/-  5.769 |    1.394 +/-  4.076 |    0.001 +/-  0.148 |    0.065 +/-  3.577
SER 237 | L SER  11 |    0.006 +/-  3.502 |   -0.011 +/-  1.315 |    0.095 +/-  3.943 |   -0.039 +/-  2.791 |    0.001 +/-  0.126 |    0.051 +/-  3.657
GLU 238 | L GLU  12 |   -0.004 +/-  3.920 |   -0.020 +/-  2.224 |  -41.885 +/- 17.874 |   41.911 +/- 17.570 |    0.000 +/-  0.112 |    0.002 +/-  3.835
ILE 239 | L ILE  13 |   -0.003 +/-  4.239 |   -0.012 +/-  2.059 |   -1.215 +/-  1.660 |    1.210 +/-  0.967 |   -0.001 +/-  0.134 |   -0.021 +/-  4.484
HIE 240 | L HIE  14 |   -0.000 +/-  3.225 |   -0.011 +/-  1.875 |    1.103 +/-  6.214 |   -1.058 +/-  4.175 |   -0.001 +/-  0.226 |    0.032 +/-  3.767
PHE 241 | L PHE  15 |    0.005 +/-  4.205 |   -0.011 +/-  1.851 |   -1.160 +/-  2.044 |    1.134 +/-  1.351 |    0.000 +/-  0.112 |   -0.032 +/-  4.563
LYS 242 | L LYS  16 |   -0.000 +/-  4.132 |   -0.005 +/-  1.937 |   34.852 +/- 11.276 |  -34.752 +/- 11.426 |    0.001 +/-  0.136 |    0.096 +/-  5.102
VAL 243 | L VAL  17 |   -0.001 +/-  4.108 |   -0.009 +/-  1.763 |   -0.851 +/-  4.091 |    0.882 +/-  1.940 |    0.001 +/-  0.110 |    0.021 +/-  4.632
LYS 244 | L LYS  18 |   -0.003 +/-  4.143 |   -0.005 +/-  1.917 |   30.859 +/-  9.843 |  -30.798 +/-  8.699 |   -0.001 +/-  0.141 |    0.052 +/-  4.903
MET 245 | L MET  19 |    0.001 +/-  4.374 |   -0.010 +/-  1.845 |   -1.089 +/-  3.657 |    1.088 +/-  3.404 |   -0.001 +/-  0.144 |   -0.011 +/-  4.661
THR 246 | L THR  20 |    0.002 +/-  4.029 |   -0.007 +/-  1.681 |    0.271 +/-  3.571 |   -0.246 +/-  2.825 |   -0.000 +/-  0.119 |    0.019 +/-  4.357
THR 247 | L THR  21 |    0.003 +/-  3.569 |   -0.009 +/-  1.655 |   -1.077 +/-  4.076 |    1.107 +/-  4.137 |   -0.000 +/-  0.125 |    0.024 +/-  3.678
HIE 248 | L HIE  22 |   -0.005 +/-  3.832 |   -0.024 +/-  1.516 |    1.310 +/-  3.466 |   -1.126 +/-  2.855 |   -0.002 +/-  0.106 |    0.153 +/-  4.164
LEU 249 | L LEU  23 |    0.002 +/-  3.996 |   -0.043 +/-  1.954 |    0.926 +/-  1.888 |   -0.747 +/-  1.008 |    0.000 +/-  0.005 |    0.139 +/-  4.069
LYS 250 | L LYS  24 |   -0.003 +/-  4.415 |   -0.063 +/-  1.860 |   20.689 +/- 18.311 |  -20.281 +/- 16.281 |   -0.002 +/-  0.149 |    0.340 +/-  5.099
LYS 251 | L LYS  25 |    0.000 +/-  4.702 |   -0.014 +/-  1.786 |   26.204 +/- 24.911 |  -26.109 +/- 22.253 |    0.001 +/-  0.190 |    0.082 +/-  5.928
LEU 252 | L LEU  26 |   -0.001 +/-  4.203 |   -0.023 +/-  1.997 |    1.023 +/-  1.546 |   -0.702 +/-  1.149 |   -0.001 +/-  0.037 |    0.297 +/-  4.307
LYS 253 | L LYS  27 |    0.001 +/-  4.033 |   -0.120 +/-  2.164 |   27.561 +/-  8.156 |  -25.569 +/-  7.287 |    0.000 +/-  0.053 |    1.872 +/-  4.702
GLU 254 | L GLU  28 |    0.000 +/-  4.026 |   -0.034 +/-  1.982 |  -19.740 +/- 17.876 |   19.867 +/- 16.181 |   -0.000 +/-  0.135 |    0.092 +/-  3.940
SER 255 | L SER  29 |   -0.005 +/-  3.175 |   -0.009 +/-  1.520 |    0.515 +/-  4.526 |   -0.463 +/-  4.367 |    0.000 +/-  0.103 |    0.038 +/-  3.851
TYR 256 | L TYR  30 |    0.007 +/-  4.578 |   -0.036 +/-  1.686 |    0.306 +/-  3.309 |   -0.209 +/-  2.433 |   -0.000 +/-  0.028 |    0.068 +/-  4.905
CYS 257 | L CYS  31 |   -0.006 +/-  2.782 |   -0.034 +/-  1.444 |    0.039 +/-  2.185 |   -0.185 +/-  1.411 |   -0.001 +/-  0.036 |   -0.186 +/-  2.983
GLN 258 | L GLN  32 |   -0.003 +/-  5.315 |   -0.016 +/-  1.415 |   -0.029 +/-  6.519 |    0.069 +/-  4.080 |   -0.002 +/-  0.132 |    0.018 +/-  5.252
ARG 259 | L ARG  33 |   -0.001 +/-  4.821 |   -0.011 +/-  1.796 |   30.010 +/- 11.972 |  -29.897 +/- 11.966 |    0.001 +/-  0.235 |    0.102 +/-  4.414
GLN 260 | L GLN  34 |   -0.003 +/-  3.790 |   -0.027 +/-  1.970 |   -0.523 +/-  5.052 |    0.740 +/-  3.443 |    0.001 +/-  0.130 |    0.187 +/-  4.898
GLY 261 | L GLY  35 |   -0.001 +/-  2.431 |   -0.011 +/-  0.881 |    0.050 +/-  2.032 |    0.054 +/-  1.074 |   -0.000 +/-  0.038 |    0.091 +/-  2.181
VAL 262 | L VAL  36 |    0.009 +/-  3.344 |   -0.065 +/-  1.917 |   -0.367 +/-  1.780 |    0.940 +/-  1.040 |    0.001 +/-  0.104 |    0.517 +/-  3.842
PRO 263 | L PRO  37 |   -0.000 +/-  3.537 |   -0.263 +/-  1.372 |   -1.722 +/-  1.737 |    1.646 +/-  1.029 |   -0.042 +/-  0.068 |   -0.381 +/-  3.585
MET 264 | L MET  38 |    0.006 +/-  4.330 |   -0.316 +/-  1.813 |   -0.426 +/-  2.193 |    1.378 +/-  1.677 |   -0.011 +/-  0.215 |    0.632 +/-  4.677
ASN 265 | L ASN  39 |   -0.003 +/-  4.339 |   -2.766 +/-  1.724 |  -13.072 +/-  5.553 |   10.780 +/-  3.512 |   -0.837 +/-  0.058 |   -5.898 +/-  4.062
SER 266 | L SER  40 |   -0.005 +/-  3.821 |   -0.664 +/-  2.022 |    0.552 +/-  3.873 |    0.017 +/-  2.377 |   -0.034 +/-  0.052 |   -0.133 +/-  4.281
LEU 267 | L LEU  41 |    0.003 +/-  4.170 |   -0.272 +/-  2.147 |    2.846 +/-  2.135 |   -1.755 +/-  1.680 |   -0.000 +/-  0.022 |    0.821 +/-  4.340
ARG 268 | L ARG  42 |    0.005 +/-  5.787 |   -1.656 +/-  2.291 |  -14.576 +/-  8.991 |   15.070 +/-  7.849 |   -0.386 +/-  0.034 |   -1.542 +/-  5.328
PHE 269 | L PHE  43 |    0.003 +/-  3.736 |   -0.226 +/-  1.570 |    1.017 +/-  1.324 |   -1.493 +/-  1.023 |   -0.000 +/-  0.017 |   -0.700 +/-  4.121
LEU 270 | L LEU  44 |   -0.000 +/-  3.721 |   -1.645 +/-  1.925 |    0.815 +/-  1.441 |    0.607 +/-  0.803 |   -0.242 +/-  0.040 |   -0.465 +/-  4.087
PHE 271 | L PHE  45 |    0.005 +/-  3.898 |   -1.064 +/-  1.675 |    1.852 +/-  1.689 |   -1.219 +/-  1.128 |   -0.023 +/-  0.069 |   -0.448 +/-  4.020
GLU 272 | L GLU  46 |   -0.004 +/-  4.086 |   -3.074 +/-  1.681 | -142.753 +/-  8.918 |  141.046 +/-  7.671 |   -0.889 +/-  0.055 |   -5.674 +/-  4.181
GLY 273 | L GLY  47 |   -0.005 +/-  2.733 |   -2.172 +/-  0.736 |    0.832 +/-  1.270 |    0.669 +/-  0.971 |   -0.336 +/-  0.048 |   -1.012 +/-  2.683
GLN 274 | L GLN  48 |    0.002 +/-  3.981 |   -2.853 +/-  1.397 |    1.205 +/-  2.953 |    3.989 +/-  2.211 |   -0.653 +/-  0.095 |    1.690 +/-  3.689
ARG 275 | L ARG  49 |    0.007 +/-  5.295 |   -1.879 +/-  2.262 |  -11.355 +/-  6.818 |    9.254 +/-  5.743 |   -0.833 +/-  0.061 |   -4.806 +/-  4.759
ILE 276 | L ILE  50 |   -0.000 +/-  4.561 |   -0.565 +/-  2.316 |    2.834 +/-  1.745 |   -2.392 +/-  1.099 |   -0.006 +/-  0.016 |   -0.128 +/-  4.411
ALA 277 | L ALA  51 |   -0.001 +/-  2.751 |   -0.871 +/-  1.312 |   -1.232 +/-  2.006 |    1.804 +/-  1.272 |   -0.184 +/-  0.072 |   -0.484 +/-  2.981
ASP 278 | L ASP  52 |    0.008 +/-  2.952 |   -0.216 +/-  1.788 |  -24.108 +/- 14.984 |   24.373 +/- 13.278 |   -0.013 +/-  0.114 |    0.044 +/-  3.752
ASN 279 | L ASN  53 |   -0.006 +/-  4.110 |   -0.131 +/-  1.487 |   -0.501 +/-  5.900 |    0.900 +/-  4.636 |   -0.002 +/-  0.118 |    0.260 +/-  3.639
HIE 280 | L HIE  54 |   -0.002 +/-  3.607 |   -0.909 +/-  1.872 |    3.911 +/-  3.302 |   -3.087 +/-  2.206 |   -0.211 +/-  0.084 |   -0.298 +/-  4.027
THR 281 | L THR  55 |   -0.001 +/-  3.556 |   -0.033 +/-  2.052 |   -3.247 +/-  3.359 |    3.284 +/-  3.485 |   -0.000 +/-  0.043 |    0.004 +/-  3.537
PRO 282 | L PRO  56 |   -0.012 +/-  3.465 |   -0.027 +/-  1.233 |   -3.120 +/-  1.552 |    2.979 +/-  1.185 |   -0.000 +/-  0.009 |   -0.180 +/-  3.749
LYS 283 | L LYS  57 |   -0.003 +/-  4.663 |   -0.029 +/-  1.393 |   44.189 +/- 13.687 |  -43.891 +/- 13.311 |    0.001 +/-  0.137 |    0.268 +/-  5.433
GLU 284 | L GLU  58 |   -0.001 +/-  3.837 |   -0.164 +/-  1.433 |  -63.813 +/- 11.590 |   64.261 +/- 11.882 |   -0.023 +/-  0.097 |    0.261 +/-  3.847
LEU 285 | L LEU  59 |    0.002 +/-  3.995 |   -0.298 +/-  1.964 |   -4.919 +/-  1.924 |    5.405 +/-  1.620 |   -0.046 +/-  0.090 |    0.144 +/-  4.131
GLY 286 | L GLY  60 |    0.004 +/-  2.392 |   -0.106 +/-  0.873 |   -3.400 +/-  2.352 |    3.576 +/-  1.961 |   -0.019 +/-  0.064 |    0.056 +/-  2.350
MET 287 | L MET  61 |    0.001 +/-  4.115 |   -0.165 +/-  1.562 |    3.839 +/-  3.820 |   -3.625 +/-  2.716 |   -0.001 +/-  0.059 |    0.049 +/-  4.717
GLU 288 | L GLU  62 |    0.000 +/-  4.370 |   -0.150 +/-  1.883 |  -62.312 +/- 11.794 |   62.346 +/- 11.379 |   -0.013 +/-  0.197 |   -0.128 +/-  4.273
GLU 289 | L GLU  63 |    0.002 +/-  3.874 |   -0.018 +/-  2.043 |  -45.219 +/- 26.609 |   45.106 +/- 24.209 |   -0.001 +/-  0.149 |   -0.130 +/-  4.695
GLU 290 | L GLU  64 |    0.012 +/-  3.625 |   -0.057 +/-  1.977 |  -53.587 +/- 18.339 |   53.661 +/- 17.495 |   -0.002 +/-  0.140 |    0.027 +/-  3.839
ASP 291 | L ASP  65 |    0.005 +/-  3.902 |    1.085 +/-  2.290 | -106.271 +/-  8.090 |   99.844 +/-  7.316 |   -0.161 +/-  0.090 |   -5.499 +/-  4.456
VAL 292 | L VAL  66 |   -0.005 +/-  3.701 |   -0.444 +/-  1.953 |   -2.126 +/-  1.666 |    2.939 +/-  0.895 |   -0.064 +/-  0.069 |    0.300 +/-  4.092
ILE 293 | L ILE  67 |   -0.001 +/-  4.657 |   -0.120 +/-  2.276 |    0.682 +/-  1.405 |   -0.284 +/-  0.726 |    0.000 +/-  0.005 |    0.278 +/-  5.010
GLU 294 | L GLU  68 |    0.006 +/-  3.449 |   -0.180 +/-  2.215 | -102.403 +/-  7.382 |  101.605 +/-  6.716 |   -0.282 +/-  0.066 |   -1.253 +/-  3.765
VAL 295 | L VAL  69 |    0.002 +/-  3.853 |   -0.153 +/-  1.679 |   -2.220 +/-  2.453 |    3.012 +/-  1.208 |    0.000 +/-  0.015 |    0.641 +/-  4.065
TYR 296 | L TYR  70 |    0.002 +/-  4.381 |   -2.723 +/-  2.201 |    0.526 +/-  3.607 |   -0.654 +/-  2.150 |   -0.485 +/-  0.086 |   -3.332 +/-  5.265
GLN 297 | L GLN  71 |    0.003 +/-  4.484 |   -0.590 +/-  1.726 |   -0.378 +/-  7.164 |    1.810 +/-  5.038 |   -0.024 +/-  0.219 |    0.821 +/-  4.470
GLU 298 | L GLU  72 |   -0.007 +/-  4.404 |   -1.298 +/-  2.194 |  -43.567 +/- 13.208 |   36.602 +/- 10.074 |   -0.291 +/-  0.066 |   -8.562 +/-  5.514
GLN 299 | L GLN  73 |   -0.001 +/-  3.994 |   -4.648 +/-  1.919 |   -3.707 +/-  4.852 |    5.973 +/-  3.597 |   -0.757 +/-  0.160 |   -3.141 +/-  4.186
THR 300 | L THR  74 |    0.003 +/-  3.411 |   -4.984 +/-  1.460 |   -4.236 +/-  2.086 |    7.805 +/-  1.645 |   -0.636 +/-  0.055 |   -2.048 +/-  3.475
GLY 301 | L GLY  75 |    0.001 +/-  2.034 |   -5.132 +/-  0.993 |   -5.328 +/-  1.156 |    7.431 +/-  0.589 |   -0.610 +/-  0.024 |   -3.638 +/-  2.227
GLY 302 | L GLY  76 |    0.002 +/-  2.405 |   -4.554 +/-  0.915 |  -24.572 +/-  2.796 |   21.935 +/-  1.638 |   -0.670 +/-  0.013 |   -7.859 +/-  3.096
GLY 303 | L GLY  77 |   -0.001 +/-  2.644 |   -0.540 +/-  1.149 |   19.378 +/-  9.175 |  -14.619 +/-  9.823 |   -0.226 +/-  0.134 |    3.992 +/-  3.750
THR 304 | L THR  78 |   -0.006 +/-  3.731 |   -2.885 +/-  1.975 |    0.137 +/-  2.671 |    1.883 +/-  2.325 |   -0.536 +/-  0.216 |   -1.406 +/-  3.853
PRO 305 | L PRO  79 |    0.008 +/-  3.428 |   -0.710 +/-  1.174 |   -0.018 +/-  2.003 |    0.884 +/-  1.968 |   -0.018 +/-  0.085 |    0.145 +/-  3.547
THR 306 | L THR  80 |    0.003 +/-  3.401 |   -1.298 +/-  1.559 |   -1.584 +/-  3.806 |    3.435 +/-  3.415 |   -0.179 +/-  0.136 |    0.378 +/-  3.708
LYS 307 | L LYS  81 |    0.002 +/-  3.616 |   -5.808 +/-  1.648 |    6.085 +/-  3.974 |   -3.608 +/-  2.870 |   -0.721 +/-  0.138 |   -4.051 +/-  3.665
ARG 308 | L ARG  82 |    0.013 +/-  5.500 |   -4.001 +/-  2.321 |   17.074 +/- 24.176 |  -17.022 +/- 20.433 |   -0.838 +/-  0.252 |   -4.775 +/-  6.409
ARG 309 | L ARG  83 |    0.015 +/-  4.618 |   -3.380 +/-  1.698 |   37.833 +/-  8.551 |  -33.970 +/-  8.249 |   -0.526 +/-  0.259 |   -0.028 +/-  4.357
ALA 310 | L ALA  84 |    0.002 +/-  2.899 |   -0.393 +/-  1.069 |   -0.662 +/-  3.959 |    1.112 +/-  3.456 |   -0.016 +/-  0.123 |    0.042 +/-  3.274
ILE 311 | L ILE  85 |    0.006 +/-  4.111 |   -2.401 +/-  2.369 |    0.064 +/-  3.483 |    0.865 +/-  3.267 |   -0.578 +/-  0.342 |   -2.043 +/-  4.408
GLY 312 | L GLY  86 |   -0.004 +/-  3.058 |   -0.307 +/-  1.362 |  -59.882 +/- 27.086 |   60.436 +/- 26.359 |   -0.230 +/-  0.228 |    0.013 +/-  3.027

Sidechain Energy Decomposition:
Residue |  Location |       Internal      |    van der Waals    |    Electrostatic    |   Polar Solvation   |    Non-Polar Solv.  |       TOTAL
-------------------------------------------------------------------------------------------------------------------------------------------------------
GLU   1 | R GLU   1 |   -0.002 +/-  3.398 |   -0.000 +/-  2.328 |   -7.893 +/- 16.527 |    7.867 +/- 10.276 |    0.000 +/-  0.247 |   -0.027 +/-  8.040
PHE   2 | R PHE   2 |   -0.002 +/-  3.566 |   -0.000 +/-  1.331 |    0.142 +/-  0.614 |   -0.143 +/-  0.474 |    0.001 +/-  0.164 |   -0.002 +/-  3.929
PRO   3 | R PRO   3 |    0.000 +/-  2.743 |   -0.000 +/-  0.838 |    1.502 +/-  0.796 |   -1.501 +/-  0.757 |   -0.000 +/-  0.051 |    0.001 +/-  2.663
GLU   4 | R GLU   4 |   -0.000 +/-  3.645 |   -0.002 +/-  1.933 |   -8.701 +/-  5.471 |    8.689 +/-  5.074 |   -0.000 +/-  0.054 |   -0.014 +/-  3.712
ILE   5 | R ILE   5 |   -0.003 +/-  3.612 |   -0.000 +/-  1.225 |    0.247 +/-  0.424 |   -0.247 +/-  0.265 |    0.000 +/-  0.073 |   -0.003 +/-  3.654
THR   6 | R THR   6 |   -0.002 +/-  2.694 |   -0.001 +/-  1.119 |    0.084 +/-  1.956 |   -0.082 +/-  1.914 |    0.000 +/-  0.167 |   -0.001 +/-  2.846
GLU   7 | R GLU   7 |   -0.008 +/-  3.267 |   -0.000 +/-  1.344 |   -8.146 +/-  9.811 |    8.138 +/- 10.194 |    0.000 +/-  0.120 |   -0.015 +/-  3.149
GLU   8 | R GLU   8 |    0.002 +/-  3.108 |   -0.001 +/-  1.436 |   -8.079 +/- 14.722 |    8.074 +/- 13.770 |    0.000 +/-  0.094 |   -0.003 +/-  3.411
MET   9 | R MET   9 |    0.002 +/-  3.521 |   -0.002 +/-  0.998 |    0.282 +/-  1.036 |   -0.288 +/-  0.756 |   -0.000 +/-  0.019 |   -0.006 +/-  3.586
GLU  10 | R GLU  10 |    0.003 +/-  3.292 |   -0.001 +/-  1.467 |   -9.664 +/- 14.130 |    9.653 +/- 13.533 |   -0.000 +/-  0.144 |   -0.008 +/-  3.303
LYS  11 | R LYS  11 |   -0.005 +/-  4.376 |   -0.001 +/-  1.625 |    7.486 +/- 20.792 |   -7.488 +/- 19.546 |    0.000 +/-  0.178 |   -0.009 +/-  5.025
GLU  12 | R GLU  12 |   -0.002 +/-  3.476 |   -0.002 +/-  1.271 |   -9.884 +/- 10.103 |    9.880 +/-  9.314 |    0.000 +/-  0.120 |   -0.008 +/-  2.860
ILE  13 | R ILE  13 |    0.000 +/-  3.462 |   -0.003 +/-  1.563 |    0.325 +/-  0.401 |   -0.321 +/-  0.285 |    0.000 +/-  0.086 |    0.002 +/-  3.556
LYS  14 | R LYS  14 |    0.006 +/-  3.782 |   -0.001 +/-  1.210 |    8.135 +/- 13.234 |   -8.144 +/- 14.228 |    0.000 +/-  0.187 |   -0.004 +/-  4.456
ASN  15 | R ASN  15 |    0.003 +/-  3.422 |   -0.002 +/-  1.440 |    0.115 +/-  8.005 |   -0.111 +/-  5.107 |    0.000 +/-  0.128 |    0.005 +/-  3.816
VAL  16 | R VAL  16 |   -0.001 +/-  3.011 |   -0.005 +/-  1.383 |    0.227 +/-  0.408 |   -0.188 +/-  0.230 |   -0.000 +/-  0.037 |    0.033 +/-  2.965
PHE  17 | R PHE  17 |   -0.010 +/-  3.100 |   -0.009 +/-  1.844 |    0.188 +/-  0.963 |   -0.230 +/-  0.656 |   -0.000 +/-  0.270 |   -0.061 +/-  4.101
ARG  18 | R ARG  18 |   -0.001 +/-  5.250 |   -0.004 +/-  1.249 |    9.268 +/- 12.979 |   -9.240 +/- 11.847 |   -0.000 +/-  0.216 |    0.022 +/-  4.788
ASN  19 | R ASN  19 |   -0.004 +/-  3.507 |   -0.006 +/-  1.157 |    0.352 +/-  4.218 |   -0.296 +/-  3.055 |    0.000 +/-  0.118 |    0.046 +/-  3.172
GLY  20 | R GLY  20 |    0.001 +/-  0.877 |   -0.001 +/-  0.248 |   -0.345 +/-  0.175 |    0.341 +/-  0.170 |    0.000 +/-  0.011 |   -0.004 +/-  0.870
ASN  21 | R ASN  21 |    0.004 +/-  3.068 |   -0.038 +/-  1.016 |   -0.087 +/-  2.625 |    0.169 +/-  1.806 |   -0.001 +/-  0.062 |    0.047 +/-  2.780
GLN  22 | R GLN  22 |    0.002 +/-  4.075 |   -0.140 +/-  1.574 |    0.497 +/-  4.611 |   -0.238 +/-  3.586 |   -0.001 +/-  0.183 |    0.119 +/-  3.544
ASP  23 | R ASP  23 |    0.004 +/-  3.375 |   -0.269 +/-  0.982 |  -25.469 +/-  6.022 |   25.427 +/-  5.766 |   -0.200 +/-  0.074 |   -0.507 +/-  3.020
GLU  24 | R GLU  24 |   -0.002 +/-  3.204 |   -0.036 +/-  1.772 |  -13.195 +/- 18.786 |   13.186 +/- 15.217 |    0.000 +/-  0.089 |   -0.048 +/-  5.336
VAL  25 | R VAL  25 |    0.003 +/-  2.443 |   -0.098 +/-  1.121 |    0.434 +/-  0.486 |   -0.398 +/-  0.199 |    0.000 +/-  0.061 |   -0.059 +/-  2.578
LEU  26 | R LEU  26 |    0.001 +/-  3.694 |   -0.023 +/-  1.581 |    0.302 +/-  0.639 |   -0.208 +/-  0.248 |    0.000 +/-  0.068 |    0.073 +/-  3.661
SER  27 | R SER  27 |    0.004 +/-  2.163 |   -0.012 +/-  1.043 |    0.318 +/-  1.231 |   -0.376 +/-  1.193 |   -0.000 +/-  0.004 |   -0.066 +/-  2.377
GLU  28 | R GLU  28 |    0.003 +/-  2.900 |   -0.052 +/-  1.764 |  -13.314 +/- 10.726 |   13.472 +/-  9.726 |   -0.001 +/-  0.078 |    0.108 +/-  3.125
ALA  29 | R ALA  29 |    0.003 +/-  1.955 |   -0.028 +/-  0.595 |    0.458 +/-  0.334 |   -0.442 +/-  0.273 |   -0.000 +/-  0.069 |   -0.009 +/-  2.091
PHE  30 | R PHE  30 |    0.003 +/-  3.809 |   -0.384 +/-  1.385 |   -0.295 +/-  0.545 |    0.353 +/-  0.522 |   -0.052 +/-  0.217 |   -0.376 +/-  3.851
ARG  31 | R ARG  31 |    0.002 +/-  4.796 |   -3.834 +/-  1.786 |  -10.869 +/-  7.753 |   13.021 +/-  7.796 |   -0.761 +/-  0.204 |   -2.440 +/-  3.860
LEU  32 | R LEU  32 |    0.002 +/-  3.488 |   -0.998 +/-  1.361 |    0.235 +/-  0.619 |    0.175 +/-  0.275 |   -0.150 +/-  0.046 |   -0.736 +/-  3.628
THR  33 | R THR  33 |    0.002 +/-  2.602 |   -0.282 +/-  0.812 |   -0.325 +/-  1.688 |    0.912 +/-  1.708 |   -0.025 +/-  0.065 |    0.283 +/-  2.460
ILE  34 | R ILE  34 |    0.001 +/-  3.312 |   -0.131 +/-  1.510 |    0.415 +/-  0.217 |   -0.384 +/-  0.187 |   -0.000 +/-  0.001 |   -0.099 +/-  3.483
THR  35 | R THR  35 |   -0.001 +/-  2.633 |   -0.584 +/-  1.309 |   -1.494 +/-  1.925 |   -1.164 +/-  0.890 |   -0.101 +/-  0.028 |   -3.344 +/-  3.097
ARG  36 | R ARG  36 |   -0.001 +/-  4.436 |   -0.048 +/-  2.092 |   11.298 +/-  9.983 |  -11.484 +/-  7.844 |    0.000 +/-  0.051 |   -0.235 +/-  4.678
LYS  37 | R LYS  37 |    0.000 +/-  4.171 |   -0.926 +/-  1.711 |  -13.277 +/- 16.111 |   14.143 +/- 15.516 |   -0.445 +/-  0.119 |   -0.505 +/-  4.499
ASP  38 | R ASP  38 |    0.003 +/-  2.625 |   -0.732 +/-  1.444 |   -9.299 +/- 13.270 |    8.863 +/-  9.979 |   -0.028 +/-  0.026 |   -1.193 +/-  4.878
ILE  39 | R ILE  39 |    0.004 +/-  3.992 |   -0.029 +/-  1.489 |    0.413 +/-  0.245 |   -0.388 +/-  0.214 |   -0.000 +/-  0.019 |    0.000 +/-  3.830
GLN  40 | R GLN  40 |    0.001 +/-  4.222 |   -0.037 +/-  1.277 |    0.338 +/-  4.536 |   -0.178 +/-  3.416 |    0.001 +/-  0.138 |    0.125 +/-  3.763
THR  41 | R THR  41 |   -0.001 +/-  2.772 |   -0.220 +/-  1.225 |   -0.074 +/-  1.207 |   -0.003 +/-  0.693 |   -0.013 +/-  0.029 |   -0.312 +/-  2.859
LEU  42 | R LEU  42 |    0.003 +/-  3.080 |   -0.030 +/-  1.480 |    0.302 +/-  0.579 |   -0.185 +/-  0.188 |   -0.000 +/-  0.005 |    0.089 +/-  3.311
ASN  43 | R ASN  43 |    0.001 +/-  3.352 |   -0.011 +/-  1.014 |    0.098 +/-  4.454 |   -0.026 +/-  2.557 |   -0.000 +/-  0.076 |    0.062 +/-  3.010
HIE  44 | R HIE  44 |   -0.001 +/-  3.654 |   -0.013 +/-  1.162 |   -0.029 +/-  2.202 |   -0.017 +/-  1.998 |    0.000 +/-  0.171 |   -0.061 +/-  3.891
LEU  45 | R LEU  45 |    0.001 +/-  3.512 |   -0.033 +/-  1.623 |    0.388 +/-  0.563 |   -0.393 +/-  0.185 |   -0.000 +/-  0.154 |   -0.038 +/-  3.621
ASN  46 | R ASN  46 |    0.000 +/-  3.342 |   -0.062 +/-  1.032 |   -0.085 +/-  2.770 |    0.340 +/-  1.713 |   -0.000 +/-  0.061 |    0.193 +/-  3.158
TRP  47 | R TRP  47 |    0.002 +/-  4.787 |   -3.730 +/-  1.001 |   -0.556 +/-  1.950 |    0.723 +/-  1.280 |   -0.345 +/-  0.082 |   -3.906 +/-  4.677
LEU  48 | R LEU  48 |    0.011 +/-  3.016 |   -0.617 +/-  1.360 |    0.285 +/-  0.633 |   -0.340 +/-  0.222 |   -0.001 +/-  0.003 |   -0.662 +/-  3.136
ASN  49 | R ASN  49 |    0.004 +/-  3.021 |   -1.151 +/-  1.234 |   -8.677 +/-  2.991 |    5.487 +/-  1.130 |   -0.182 +/-  0.044 |   -4.520 +/-  2.800
ASP  50 | R ASP  50 |   -0.001 +/-  2.876 |   -1.572 +/-  1.367 |  -40.921 +/-  5.483 |   33.910 +/-  5.179 |   -0.446 +/-  0.048 |   -9.030 +/-  3.337
GLU  51 | R GLU  51 |   -0.001 +/-  3.090 |   -0.082 +/-  1.401 |  -56.431 +/-  7.703 |   51.562 +/-  6.823 |   -0.397 +/-  0.039 |   -5.349 +/-  2.935
ILE  52 | R ILE  52 |   -0.001 +/-  3.470 |   -0.116 +/-  1.445 |    0.280 +/-  0.270 |   -0.271 +/-  0.186 |    0.000 +/-  0.001 |   -0.108 +/-  3.506
ILE  53 | R ILE  53 |   -0.001 +/-  3.492 |   -0.177 +/-  1.590 |    0.410 +/-  0.236 |   -0.325 +/-  0.214 |   -0.000 +/-  0.012 |   -0.092 +/-  3.590
ASN  54 | R ASN  54 |    0.004 +/-  2.857 |   -0.494 +/-  0.752 |    3.520 +/-  2.126 |   -2.110 +/-  1.458 |   -0.081 +/-  0.054 |    0.838 +/-  2.818
PHE  55 | R PHE  55 |    0.005 +/-  3.220 |   -0.102 +/-  1.295 |    0.518 +/-  0.560 |   -0.799 +/-  0.381 |    0.000 +/-  0.013 |   -0.376 +/-  3.542
TYR  56 | R TYR  56 |    0.002 +/-  3.509 |   -0.022 +/-  1.722 |    0.392 +/-  3.180 |   -0.525 +/-  1.836 |   -0.000 +/-  0.053 |   -0.153 +/-  3.775
MET  57 | R MET  57 |    0.001 +/-  3.197 |   -0.034 +/-  0.962 |    0.635 +/-  0.556 |   -0.602 +/-  0.514 |    0.000 +/-  0.011 |    0.000 +/-  3.192
ASN  58 | R ASN  58 |   -0.005 +/-  3.262 |   -0.137 +/-  1.033 |    1.562 +/-  3.941 |   -0.800 +/-  3.681 |   -0.013 +/-  0.081 |    0.608 +/-  2.985
MET  59 | R MET  59 |   -0.007 +/-  3.580 |   -0.015 +/-  1.247 |    0.161 +/-  0.554 |   -0.174 +/-  0.426 |    0.000 +/-  0.030 |   -0.035 +/-  3.825
LEU  60 | R LEU  60 |   -0.002 +/-  3.449 |   -0.009 +/-  1.315 |    0.249 +/-  0.531 |   -0.161 +/-  0.227 |    0.000 +/-  0.000 |    0.077 +/-  3.583
MET  61 | R MET  61 |   -0.001 +/-  2.883 |   -0.088 +/-  1.043 |    0.152 +/-  1.021 |   -0.174 +/-  1.033 |   -0.028 +/-  0.091 |   -0.139 +/-  3.143
GLU  62 | R GLU  62 |    0.004 +/-  3.165 |   -0.014 +/-  1.373 |   -4.768 +/- 14.637 |    4.895 +/- 13.894 |   -0.000 +/-  0.157 |    0.117 +/-  3.467
ARG  63 | R ARG  63 |   -0.000 +/-  5.125 |   -0.004 +/-  1.927 |    7.096 +/-  6.613 |   -7.024 +/-  5.477 |   -0.000 +/-  0.070 |    0.068 +/-  4.586
SER  64 | R SER  64 |   -0.001 +/-  1.913 |   -0.003 +/-  1.169 |    0.407 +/-  1.470 |   -0.404 +/-  1.051 |   -0.000 +/-  0.022 |   -0.002 +/-  2.221
LYS  65 | R LYS  65 |    0.001 +/-  3.782 |   -0.009 +/-  1.492 |    2.599 +/- 10.932 |   -2.506 +/- 10.536 |    0.000 +/-  0.123 |    0.086 +/-  4.847
GLU  66 | R GLU  66 |    0.001 +/-  3.558 |   -0.002 +/-  1.305 |   -4.995 +/-  9.961 |    5.003 +/- 10.340 |    0.001 +/-  0.116 |    0.007 +/-  3.518
LYS  67 | R LYS  67 |   -0.001 +/-  3.682 |   -0.001 +/-  1.167 |    3.267 +/-  7.382 |   -3.274 +/-  7.143 |   -0.000 +/-  0.079 |   -0.009 +/-  4.080
GLY  68 | R GLY  68 |    0.002 +/-  0.872 |   -0.000 +/-  0.269 |   -0.130 +/-  0.292 |    0.130 +/-  0.280 |    0.000 +/-  0.010 |    0.002 +/-  0.931
LEU  69 | R LEU  69 |    0.000 +/-  3.486 |   -0.000 +/-  1.536 |    0.164 +/-  0.790 |   -0.160 +/-  0.307 |    0.000 +/-  0.131 |    0.004 +/-  3.663
PRO  70 | R PRO  70 |   -0.003 +/-  2.876 |   -0.002 +/-  0.939 |    0.984 +/-  1.254 |   -0.979 +/-  1.153 |   -0.000 +/-  0.061 |    0.001 +/-  3.101
SER  71 | R SER  71 |    0.004 +/-  2.154 |   -0.002 +/-  1.400 |    0.265 +/-  2.493 |   -0.271 +/-  1.887 |   -0.000 +/-  0.039 |   -0.004 +/-  2.492
VAL  72 | R VAL  72 |    0.001 +/-  3.171 |   -0.007 +/-  1.298 |    0.160 +/-  0.393 |   -0.098 +/-  0.158 |   -0.000 +/-  0.002 |    0.056 +/-  3.367
HIE  73 | R HIE  73 |    0.003 +/-  2.702 |   -0.214 +/-  1.007 |   -0.746 +/-  1.985 |    0.957 +/-  1.835 |   -0.096 +/-  0.116 |   -0.096 +/-  2.991
ALA  74 | R ALA  74 |   -0.002 +/-  1.853 |   -0.025 +/-  0.544 |    0.212 +/-  0.266 |   -0.188 +/-  0.171 |   -0.000 +/-  0.011 |   -0.002 +/-  1.885
PHE  75 | R PHE  75 |   -0.003 +/-  3.691 |   -0.177 +/-  1.158 |   -0.174 +/-  1.022 |   -0.075 +/-  0.497 |   -0.003 +/-  0.037 |   -0.432 +/-  4.130
ASN  76 | R ASN  76 |    0.005 +/-  3.291 |   -1.478 +/-  0.940 |    1.676 +/-  3.313 |    0.651 +/-  2.238 |   -0.378 +/-  0.061 |    0.475 +/-  3.034
THR  77 | R THR  77 |   -0.002 +/-  2.786 |   -0.315 +/-  1.074 |   -0.629 +/-  2.207 |    1.004 +/-  1.528 |   -0.026 +/-  0.045 |    0.032 +/-  2.998
PHE  78 | R PHE  78 |    0.004 +/-  3.163 |   -2.735 +/-  1.217 |   -0.627 +/-  0.739 |    0.717 +/-  0.517 |   -0.623 +/-  0.140 |   -3.264 +/-  3.310
PHE  79 | R PHE  79 |   -0.003 +/-  3.977 |   -0.180 +/-  1.281 |   -0.158 +/-  0.466 |   -0.091 +/-  0.357 |   -0.000 +/-  0.005 |   -0.433 +/-  4.209
PHE  80 | R PHE  80 |   -0.008 +/-  3.588 |   -0.316 +/-  1.384 |    0.225 +/-  0.487 |   -0.386 +/-  0.385 |   -0.057 +/-  0.067 |   -0.542 +/-  3.809
THR  81 | R THR  81 |    0.003 +/-  2.866 |   -0.337 +/-  0.908 |   -0.673 +/-  2.422 |    1.104 +/-  1.779 |   -0.081 +/-  0.120 |    0.016 +/-  2.850
LYS  82 | R LYS  82 |   -0.011 +/-  4.053 |   -0.203 +/-  1.550 |  -47.060 +/-  5.760 |   44.971 +/-  5.129 |   -0.370 +/-  0.078 |   -2.672 +/-  4.878
LEU  83 | R LEU  83 |    0.002 +/-  3.068 |   -0.045 +/-  1.297 |   -0.051 +/-  0.562 |    0.161 +/-  0.221 |   -0.000 +/-  0.022 |    0.066 +/-  3.381
LYS  84 | R LYS  84 |   -0.003 +/-  4.268 |    0.048 +/-  1.510 |  -11.024 +/- 15.052 |    9.911 +/- 13.302 |   -0.184 +/-  0.195 |   -1.252 +/-  4.841
THR  85 | R THR  85 |   -0.000 +/-  2.656 |   -0.191 +/-  1.025 |    0.510 +/-  2.188 |   -0.266 +/-  1.799 |   -0.046 +/-  0.071 |    0.007 +/-  2.792
ALA  86 | R ALA  86 |    0.002 +/-  1.974 |   -0.045 +/-  0.572 |   -0.554 +/-  0.272 |    0.558 +/-  0.209 |   -0.001 +/-  0.058 |   -0.041 +/-  2.054
GLY  87 | R GLY  87 |    0.002 +/-  0.880 |   -0.004 +/-  0.268 |    0.275 +/-  0.202 |   -0.283 +/-  0.177 |   -0.000 +/-  0.009 |   -0.011 +/-  0.936
TYR  88 | R TYR  88 |   -0.003 +/-  3.318 |   -0.031 +/-  1.745 |    0.038 +/-  1.801 |   -0.105 +/-  0.774 |    0.000 +/-  0.069 |   -0.101 +/-  3.590
GLN  89 | R GLN  89 |   -0.004 +/-  3.464 |   -0.048 +/-  1.389 |    0.043 +/-  2.720 |    0.196 +/-  2.373 |   -0.000 +/-  0.087 |    0.187 +/-  3.102
ALA  90 | R ALA  90 |   -0.001 +/-  2.147 |   -0.096 +/-  0.680 |   -0.771 +/-  0.270 |    0.793 +/-  0.181 |   -0.001 +/-  0.030 |   -0.077 +/-  2.302
VAL  91 | R VAL  91 |   -0.000 +/-  3.004 |   -0.176 +/-  1.328 |   -0.098 +/-  0.491 |    0.323 +/-  0.154 |   -0.000 +/-  0.003 |    0.049 +/-  3.305
LYS  92 | R LYS  92 |   -0.002 +/-  3.657 |   -0.062 +/-  1.438 |  -12.834 +/- 11.947 |   12.523 +/- 11.184 |    0.001 +/-  0.090 |   -0.373 +/-  4.524
ARG  93 | R ARG  93 |    0.008 +/-  4.795 |   -0.450 +/-  1.586 |  -77.555 +/-  7.146 |   66.096 +/-  6.061 |   -0.702 +/-  0.078 |  -12.602 +/-  4.352
TRP  94 | R TRP  94 |   -0.003 +/-  4.287 |   -4.408 +/-  0.959 |   -3.209 +/-  1.106 |    1.958 +/-  0.768 |   -0.459 +/-  0.056 |   -6.122 +/-  4.261
THR  95 | R THR  95 |    0.000 +/-  3.079 |   -0.076 +/-  1.425 |   -0.147 +/-  2.017 |    0.228 +/-  0.993 |   -0.000 +/-  0.028 |    0.006 +/-  3.042
LYS  96 | R LYS  96 |    0.001 +/-  3.784 |    0.065 +/-  1.424 |  -61.744 +/- 11.925 |   58.623 +/- 11.091 |   -0.157 +/-  0.119 |   -3.212 +/-  4.662
LYS  97 | R LYS  97 |   -0.004 +/-  3.612 |   -0.271 +/-  1.237 |  -17.764 +/- 12.186 |   18.194 +/- 12.066 |   -0.077 +/-  0.219 |    0.078 +/-  3.984
VAL  98 | R VAL  98 |   -0.001 +/-  2.948 |   -0.287 +/-  1.536 |   -0.199 +/-  0.661 |    0.363 +/-  0.247 |   -0.100 +/-  0.253 |   -0.225 +/-  3.038
ASP  99 | R ASP  99 |   -0.000 +/-  2.830 |   -0.011 +/-  1.908 |    4.722 +/- 16.282 |   -4.679 +/- 14.171 |    0.000 +/-  0.090 |    0.033 +/-  3.612
VAL 100 | R VAL 100 |   -0.003 +/-  3.124 |   -0.021 +/-  1.241 |   -0.127 +/-  0.483 |    0.184 +/-  0.173 |    0.000 +/-  0.019 |    0.034 +/-  3.231
PHE 101 | R PHE 101 |    0.006 +/-  3.703 |   -0.007 +/-  1.107 |   -0.132 +/-  1.035 |    0.116 +/-  0.422 |    0.000 +/-  0.060 |   -0.017 +/-  3.922
SER 102 | R SER 102 |   -0.000 +/-  2.022 |   -0.003 +/-  1.377 |   -0.323 +/-  2.225 |    0.332 +/-  1.250 |    0.000 +/-  0.040 |    0.006 +/-  2.200
VAL 103 | R VAL 103 |   -0.008 +/-  3.297 |   -0.006 +/-  1.405 |   -0.026 +/-  0.558 |    0.053 +/-  0.162 |    0.000 +/-  0.050 |    0.014 +/-  3.446
ASP 104 | R ASP 104 |   -0.004 +/-  3.333 |   -0.002 +/-  1.743 |   -2.231 +/-  9.211 |    2.243 +/-  6.968 |   -0.000 +/-  0.038 |    0.006 +/-  3.346
ILE 105 | R ILE 105 |    0.004 +/-  3.596 |   -0.004 +/-  1.444 |    0.190 +/-  0.244 |   -0.180 +/-  0.156 |    0.000 +/-  0.022 |    0.010 +/-  3.727
LEU 106 | R LEU 106 |   -0.006 +/-  2.954 |   -0.013 +/-  1.669 |   -0.083 +/-  0.605 |    0.133 +/-  0.214 |    0.000 +/-  0.011 |    0.030 +/-  3.262
LEU 107 | R LEU 107 |    0.001 +/-  3.504 |   -0.014 +/-  1.440 |    0.226 +/-  0.602 |   -0.166 +/-  0.227 |    0.000 +/-  0.000 |    0.047 +/-  3.775
VAL 108 | R VAL 108 |   -0.002 +/-  3.085 |   -0.025 +/-  1.699 |    0.010 +/-  0.549 |    0.085 +/-  0.207 |   -0.000 +/-  0.006 |    0.067 +/-  3.288
PRO 109 | R PRO 109 |    0.004 +/-  2.905 |   -0.048 +/-  0.847 |    1.731 +/-  0.823 |   -1.521 +/-  0.767 |   -0.000 +/-  0.008 |    0.166 +/-  2.865
ILE 110 | R ILE 110 |    0.003 +/-  3.303 |   -0.151 +/-  1.332 |    0.403 +/-  0.306 |   -0.360 +/-  0.219 |   -0.002 +/-  0.016 |   -0.108 +/-  3.423
HIE 111 | R HIE 111 |    0.002 +/-  3.242 |   -2.088 +/-  0.974 |   -3.754 +/-  2.403 |    3.336 +/-  1.554 |   -0.385 +/-  0.060 |   -2.889 +/-  3.576
LEU 112 | R LEU 112 |   -0.004 +/-  3.111 |   -2.562 +/-  1.671 |    0.781 +/-  0.617 |   -0.242 +/-  0.265 |   -0.407 +/-  0.079 |   -2.432 +/-  3.441
GLY 113 | R GLY 113 |   -0.001 +/-  0.782 |   -0.376 +/-  0.242 |   -0.723 +/-  0.202 |    0.594 +/-  0.173 |   -0.017 +/-  0.010 |   -0.522 +/-  0.803
VAL 114 | R VAL 114 |   -0.005 +/-  2.660 |   -2.009 +/-  1.327 |    0.696 +/-  0.385 |   -0.345 +/-  0.127 |   -0.302 +/-  0.087 |   -1.966 +/-  2.620
HIE 115 | R HIE 115 |    0.004 +/-  2.933 |   -3.060 +/-  1.239 |   -1.508 +/-  2.003 |    0.249 +/-  0.880 |   -0.206 +/-  0.027 |   -4.522 +/-  3.255
TRP 116 | R TRP 116 |    0.008 +/-  4.275 |   -2.479 +/-  1.211 |   -1.119 +/-  1.258 |    0.283 +/-  0.626 |   -0.104 +/-  0.025 |   -3.410 +/-  4.648
CYS 117 | R CYS 117 |   -0.005 +/-  2.259 |   -0.202 +/-  0.992 |   -0.951 +/-  0.971 |    0.800 +/-  0.843 |   -0.000 +/-  0.001 |   -0.358 +/-  2.456
LEU 118 | R LEU 118 |    0.002 +/-  3.474 |   -0.021 +/-  1.322 |    0.245 +/-  0.524 |   -0.191 +/-  0.194 |   -0.000 +/-  0.003 |    0.036 +/-  3.564
ALA 119 | R ALA 119 |    0.002 +/-  1.965 |   -0.008 +/-  0.589 |    0.253 +/-  0.236 |   -0.236 +/-  0.163 |   -0.000 +/-  0.002 |    0.011 +/-  2.033
VAL 120 | R VAL 120 |   -0.004 +/-  3.228 |   -0.005 +/-  1.185 |    0.196 +/-  0.450 |   -0.166 +/-  0.167 |   -0.000 +/-  0.012 |    0.022 +/-  3.308
VAL 121 | R VAL 121 |    0.002 +/-  3.004 |   -0.005 +/-  1.250 |   -0.038 +/-  0.447 |    0.078 +/-  0.142 |   -0.000 +/-  0.007 |    0.038 +/-  3.164
ASP 122 | R ASP 122 |   -0.003 +/-  2.384 |   -0.001 +/-  1.637 |   -4.444 +/-  6.911 |    4.432 +/-  5.699 |    0.000 +/-  0.049 |   -0.016 +/-  3.119
PHE 123 | R PHE 123 |   -0.008 +/-  3.811 |   -0.005 +/-  0.988 |   -0.036 +/-  0.682 |    0.023 +/-  0.436 |   -0.000 +/-  0.058 |   -0.025 +/-  3.809
ARG 124 | R ARG 124 |    0.001 +/-  4.787 |   -0.001 +/-  1.564 |    3.113 +/-  8.042 |   -3.112 +/-  6.610 |    0.000 +/-  0.115 |    0.000 +/-  4.370
LYS 125 | R LYS 125 |   -0.001 +/-  4.129 |    0.000 +/-  1.591 |    5.388 +/- 10.302 |   -5.373 +/-  8.801 |    0.000 +/-  0.116 |    0.015 +/-  4.822
LYS 126 | R LYS 126 |    0.007 +/-  4.043 |   -0.001 +/-  1.394 |    1.585 +/- 10.585 |   -1.609 +/-  9.345 |   -0.000 +/-  0.122 |   -0.018 +/-  4.725
ASN 127 | R ASN 127 |   -0.000 +/-  3.305 |   -0.001 +/-  0.866 |    0.405 +/-  3.546 |   -0.394 +/-  2.195 |   -0.000 +/-  0.058 |    0.009 +/-  2.940
ILE 128 | R ILE 128 |   -0.007 +/-  3.577 |   -0.004 +/-  1.604 |    0.068 +/-  0.265 |   -0.061 +/-  0.168 |    0.000 +/-  0.003 |   -0.005 +/-  3.360
THR 129 | R THR 129 |    0.001 +/-  2.296 |   -0.004 +/-  1.043 |    0.114 +/-  1.062 |   -0.088 +/-  0.907 |    0.000 +/-  0.038 |    0.023 +/-  2.435
TYR 130 | R TYR 130 |    0.006 +/-  3.442 |   -0.301 +/-  1.428 |    1.448 +/-  1.337 |   -1.356 +/-  0.954 |   -0.031 +/-  0.041 |   -0.233 +/-  3.478
TYR 131 | R TYR 131 |    0.007 +/-  3.474 |   -0.020 +/-  1.218 |    0.353 +/-  0.817 |   -0.411 +/-  0.795 |   -0.000 +/-  0.040 |   -0.072 +/-  3.647
ASP 132 | R ASP 132 |    0.001 +/-  2.498 |    0.055 +/-  1.547 |  -42.809 +/-  6.852 |   41.377 +/-  6.131 |   -0.110 +/-  0.019 |   -1.487 +/-  3.112
SER 133 | R SER 133 |   -0.001 +/-  2.019 |   -0.078 +/-  0.929 |    1.181 +/-  1.364 |   -1.216 +/-  0.838 |    0.000 +/-  0.002 |   -0.114 +/-  2.359
MET 134 | R MET 134 |    0.004 +/-  3.500 |   -2.622 +/-  1.143 |   -0.071 +/-  0.823 |    0.353 +/-  0.623 |   -0.544 +/-  0.085 |   -2.881 +/-  3.524
GLY 135 | R GLY 135 |   -0.001 +/-  0.671 |   -0.065 +/-  0.235 |   -0.897 +/-  0.229 |    0.854 +/-  0.199 |   -0.000 +/-  0.006 |   -0.110 +/-  0.710
GLY 136 | R GLY 136 |    0.003 +/-  0.842 |   -0.169 +/-  0.235 |   -0.990 +/-  0.231 |    0.868 +/-  0.222 |   -0.004 +/-  0.005 |   -0.292 +/-  0.823
ILE 137 | R ILE 137 |   -0.007 +/-  3.227 |   -0.098 +/-  1.146 |    0.423 +/-  0.316 |   -0.423 +/-  0.221 |   -0.001 +/-  0.078 |   -0.106 +/-  3.182
ASN 138 | R ASN 138 |    0.000 +/-  3.104 |   -0.563 +/-  1.453 |    1.395 +/-  3.449 |   -0.873 +/-  2.599 |   -0.184 +/-  0.178 |   -0.224 +/-  3.068
ASN 139 | R ASN 139 |    0.010 +/-  3.918 |   -0.024 +/-  1.202 |   -0.529 +/-  2.476 |    0.576 +/-  1.876 |   -0.001 +/-  0.178 |    0.032 +/-  3.514
GLU 140 | R GLU 140 |   -0.000 +/-  2.630 |   -0.371 +/-  1.823 |    3.759 +/- 14.405 |   -3.597 +/- 12.697 |   -0.049 +/-  0.122 |   -0.259 +/-  3.416
ALA 141 | R ALA 141 |    0.000 +/-  2.126 |   -0.037 +/-  0.638 |    0.254 +/-  0.310 |   -0.243 +/-  0.204 |   -0.002 +/-  0.011 |   -0.029 +/-  2.234
CYS 142 | R CYS 142 |    0.001 +/-  2.462 |   -0.008 +/-  0.768 |   -0.158 +/-  1.671 |    0.130 +/-  0.994 |    0.000 +/-  0.012 |   -0.035 +/-  2.458
ARG 143 | R ARG 143 |    0.003 +/-  5.472 |   -0.031 +/-  1.724 |   -2.597 +/- 10.309 |    2.593 +/-  8.898 |   -0.000 +/-  0.147 |   -0.032 +/-  5.087
ILE 144 | R ILE 144 |   -0.000 +/-  3.173 |   -0.036 +/-  1.628 |   -0.026 +/-  0.308 |    0.051 +/-  0.222 |    0.000 +/-  0.061 |   -0.011 +/-  3.235
LEU 145 | R LEU 145 |    0.001 +/-  3.573 |   -0.015 +/-  1.417 |    0.152 +/-  0.547 |   -0.096 +/-  0.185 |    0.000 +/-  0.012 |    0.043 +/-  3.529
LEU 146 | R LEU 146 |    0.008 +/-  3.535 |   -0.004 +/-  1.512 |    0.069 +/-  0.577 |   -0.067 +/-  0.230 |    0.000 +/-  0.102 |    0.006 +/-  3.837
GLN 147 | R GLN 147 |   -0.001 +/-  3.885 |   -0.007 +/-  1.288 |   -0.364 +/-  4.368 |    0.396 +/-  3.079 |    0.001 +/-  0.114 |    0.026 +/-  3.506
TYR 148 | R TYR 148 |    0.002 +/-  3.256 |   -0.037 +/-  1.282 |   -0.667 +/-  1.421 |    0.659 +/-  0.530 |    0.000 +/-  0.011 |   -0.043 +/-  3.184
LEU 149 | R LEU 149 |    0.006 +/-  3.026 |   -0.005 +/-  1.229 |    0.064 +/-  0.538 |   -0.035 +/-  0.164 |   -0.000 +/-  0.004 |    0.029 +/-  3.180
LYS 150 | R LYS 150 |   -0.001 +/-  4.358 |   -0.003 +/-  1.488 |   -0.367 +/- 22.671 |    0.341 +/- 20.371 |    0.000 +/-  0.157 |   -0.030 +/-  4.717
GLN 151 | R GLN 151 |   -0.001 +/-  3.328 |   -0.007 +/-  1.251 |    0.074 +/-  3.939 |   -0.030 +/-  3.060 |   -0.000 +/-  0.116 |    0.035 +/-  3.004
GLU 152 | R GLU 152 |   -0.005 +/-  3.098 |   -0.024 +/-  2.034 |   12.408 +/-  5.731 |  -12.291 +/-  4.562 |    0.000 +/-  0.002 |    0.089 +/-  3.818
SER 153 | R SER 153 |    0.002 +/-  1.741 |   -0.001 +/-  1.081 |   -0.249 +/-  1.586 |    0.249 +/-  0.859 |    0.000 +/-  0.022 |    0.001 +/-  1.963
ILE 154 | R ILE 154 |    0.002 +/-  3.811 |   -0.004 +/-  1.535 |   -0.156 +/-  0.335 |    0.155 +/-  0.255 |   -0.000 +/-  0.109 |   -0.002 +/-  3.685
ASP 155 | R ASP 155 |   -0.003 +/-  2.806 |   -0.012 +/-  1.363 |   13.648 +/- 14.030 |  -13.487 +/- 12.000 |   -0.000 +/-  0.085 |    0.146 +/-  2.991
LYS 156 | R LYS 156 |    0.009 +/-  3.477 |   -0.033 +/-  1.770 |  -16.438 +/-  8.269 |   16.804 +/-  6.554 |    0.000 +/-  0.066 |    0.341 +/-  5.179
LYS 157 | R LYS 157 |    0.003 +/-  3.778 |   -0.003 +/-  1.475 |   -4.089 +/- 11.406 |    4.078 +/- 10.646 |   -0.000 +/-  0.138 |   -0.011 +/-  4.387
ARG 158 | R ARG 158 |   -0.012 +/-  4.678 |   -0.005 +/-  1.584 |   -6.674 +/-  7.998 |    6.633 +/-  7.179 |   -0.001 +/-  0.180 |   -0.059 +/-  4.266
LYS 159 | R LYS 159 |   -0.006 +/-  3.985 |   -0.000 +/-  1.781 |   -1.104 +/- 17.032 |    1.082 +/- 15.096 |   -0.001 +/-  0.177 |   -0.029 +/-  4.548
GLU 160 | R GLU 160 |    0.002 +/-  3.257 |   -0.001 +/-  1.548 |    1.412 +/- 24.037 |   -1.389 +/- 23.631 |   -0.000 +/-  0.199 |    0.024 +/-  3.331
PHE 161 | R PHE 161 |    0.007 +/-  3.617 |   -0.002 +/-  1.019 |    0.002 +/-  0.819 |   -0.012 +/-  0.545 |   -0.000 +/-  0.038 |   -0.006 +/-  3.782
ASP 162 | R ASP 162 |   -0.000 +/-  2.736 |   -0.000 +/-  1.459 |   -0.879 +/- 14.351 |    0.890 +/- 13.406 |   -0.000 +/-  0.153 |    0.010 +/-  2.937
THR 163 | R THR 163 |    0.002 +/-  2.800 |   -0.002 +/-  1.179 |    0.072 +/-  2.034 |   -0.070 +/-  2.129 |   -0.000 +/-  0.153 |    0.003 +/-  2.812
ASN 164 | R ASN 164 |   -0.000 +/-  3.068 |   -0.001 +/-  1.080 |   -0.141 +/-  4.183 |    0.140 +/-  2.423 |    0.000 +/-  0.054 |   -0.001 +/-  3.424
GLY 165 | R GLY 165 |   -0.002 +/-  0.793 |   -0.000 +/-  0.277 |   -0.080 +/-  0.220 |    0.080 +/-  0.184 |   -0.000 +/-  0.010 |   -0.002 +/-  0.845
TRP 166 | R TRP 166 |    0.003 +/-  4.933 |   -0.003 +/-  1.162 |   -0.119 +/-  1.576 |    0.097 +/-  1.291 |    0.000 +/-  0.048 |   -0.022 +/-  5.064
GLN 167 | R GLN 167 |   -0.004 +/-  3.911 |   -0.002 +/-  1.116 |    0.175 +/-  3.930 |   -0.169 +/-  2.776 |    0.001 +/-  0.117 |    0.001 +/-  3.399
LEU 168 | R LEU 168 |   -0.003 +/-  2.909 |   -0.004 +/-  1.867 |    0.039 +/-  0.540 |   -0.027 +/-  0.263 |   -0.000 +/-  0.104 |    0.006 +/-  3.535
PHE 169 | R PHE 169 |    0.006 +/-  3.736 |   -0.004 +/-  1.270 |    0.143 +/-  0.720 |   -0.146 +/-  0.632 |    0.001 +/-  0.110 |   -0.000 +/-  4.213
SER 170 | R SER 170 |    0.001 +/-  1.959 |   -0.010 +/-  0.794 |   -0.046 +/-  1.552 |    0.070 +/-  1.097 |   -0.000 +/-  0.059 |    0.015 +/-  2.538
LYS 171 | R LYS 171 |    0.007 +/-  4.176 |   -0.019 +/-  1.586 |   12.231 +/-  8.563 |  -12.157 +/-  9.320 |   -0.000 +/-  0.171 |    0.061 +/-  4.779
LYS 172 | R LYS 172 |   -0.004 +/-  4.114 |   -0.028 +/-  1.733 |   19.700 +/-  7.872 |  -19.009 +/-  6.804 |   -0.000 +/-  0.042 |    0.658 +/-  5.190
SER 173 | R SER 173 |    0.003 +/-  2.133 |   -0.001 +/-  1.242 |    0.494 +/-  2.369 |   -0.485 +/-  1.429 |    0.000 +/-  0.040 |    0.012 +/-  2.276
GLN 174 | R GLN 174 |    0.002 +/-  3.458 |   -0.004 +/-  1.074 |    0.504 +/-  6.175 |   -0.476 +/-  5.396 |   -0.000 +/-  0.120 |    0.025 +/-  3.180
GLU 175 | R GLU 175 |    0.006 +/-  3.037 |   -0.001 +/-  1.612 |   -9.832 +/-  6.221 |    9.816 +/-  6.203 |    0.000 +/-  0.105 |   -0.011 +/-  3.292
ILE 176 | R ILE 176 |   -0.003 +/-  3.470 |   -0.005 +/-  1.531 |    0.417 +/-  0.331 |   -0.404 +/-  0.244 |    0.000 +/-  0.057 |    0.006 +/-  3.372
PRO 177 | R PRO 177 |    0.002 +/-  2.387 |   -0.006 +/-  0.996 |    2.767 +/-  1.414 |   -2.738 +/-  1.188 |   -0.000 +/-  0.064 |    0.025 +/-  2.628
GLN 178 | R GLN 178 |    0.003 +/-  3.615 |   -0.095 +/-  1.623 |    1.722 +/-  4.140 |   -1.578 +/-  2.323 |   -0.012 +/-  0.091 |    0.040 +/-  3.517
GLN 179 | R GLN 179 |   -0.007 +/-  3.787 |   -0.245 +/-  1.557 |   -4.119 +/-  1.998 |    0.921 +/-  1.179 |   -0.018 +/-  0.013 |   -3.467 +/-  3.485
MET 180 | R MET 180 |    0.002 +/-  3.609 |   -0.424 +/-  1.115 |    1.278 +/-  1.126 |   -1.150 +/-  0.907 |   -0.055 +/-  0.169 |   -0.350 +/-  3.662
ASN 181 | R ASN 181 |    0.007 +/-  3.184 |   -0.501 +/-  1.114 |   -2.795 +/-  4.223 |    2.820 +/-  3.308 |   -0.062 +/-  0.115 |   -0.532 +/-  2.986
GLY 182 | R GLY 182 |   -0.000 +/-  0.855 |   -0.261 +/-  0.279 |   -0.584 +/-  0.180 |    0.549 +/-  0.159 |   -0.009 +/-  0.008 |   -0.305 +/-  0.878
SER 183 | R SER 183 |   -0.001 +/-  2.106 |   -0.471 +/-  1.247 |    0.271 +/-  3.144 |   -0.226 +/-  3.227 |   -0.001 +/-  0.068 |   -0.428 +/-  2.599
ASP 184 | R ASP 184 |    0.005 +/-  3.151 |   -0.252 +/-  1.503 |  -13.593 +/-  5.675 |   13.086 +/-  4.967 |   -0.000 +/-  0.047 |   -0.754 +/-  3.461
ALA 185 | R ALA 185 |   -0.001 +/-  1.891 |   -0.681 +/-  0.572 |    0.669 +/-  0.250 |   -0.668 +/-  0.141 |   -0.043 +/-  0.010 |   -0.726 +/-  1.947
GLY 186 | R GLY 186 |    0.001 +/-  0.739 |   -0.067 +/-  0.294 |   -0.349 +/-  0.121 |    0.301 +/-  0.099 |    0.000 +/-  0.000 |   -0.115 +/-  0.802
MET 187 | R MET 187 |   -0.001 +/-  3.135 |   -0.046 +/-  1.150 |    0.421 +/-  0.781 |   -0.486 +/-  0.715 |    0.000 +/-  0.015 |   -0.112 +/-  3.187
PHE 188 | R PHE 188 |    0.003 +/-  3.943 |   -0.072 +/-  1.136 |    0.211 +/-  0.504 |   -0.372 +/-  0.442 |   -0.000 +/-  0.003 |   -0.231 +/-  4.187
ALA 189 | R ALA 189 |    0.002 +/-  2.026 |   -0.020 +/-  0.457 |    0.514 +/-  0.220 |   -0.495 +/-  0.141 |   -0.000 +/-  0.014 |    0.000 +/-  2.031
CYS 190 | R CYS 190 |    0.003 +/-  2.048 |   -0.017 +/-  0.739 |    0.022 +/-  0.753 |   -0.112 +/-  0.360 |   -0.000 +/-  0.011 |   -0.104 +/-  2.199
LYS 191 | R LYS 191 |    0.000 +/-  3.944 |   -0.007 +/-  2.054 |    9.243 +/- 12.795 |   -9.304 +/-  9.789 |    0.000 +/-  0.104 |   -0.068 +/-  5.489
TYR 192 | R TYR 192 |    0.001 +/-  3.878 |   -0.026 +/-  1.461 |    0.204 +/-  1.438 |   -0.340 +/-  0.818 |    0.000 +/-  0.003 |   -0.160 +/-  4.309
ALA 193 | R ALA 193 |   -0.003 +/-  1.611 |   -0.003 +/-  0.621 |    0.349 +/-  0.224 |   -0.335 +/-  0.139 |    0.000 +/-  0.000 |    0.008 +/-  1.662
ASP 194 | R ASP 194 |    0.005 +/-  2.690 |   -0.003 +/-  1.977 |   -8.374 +/- 13.390 |    8.314 +/-  8.352 |    0.000 +/-  0.044 |   -0.058 +/-  6.632
CYS 195 | R CYS 195 |   -0.003 +/-  2.007 |   -0.002 +/-  1.115 |    0.020 +/-  1.609 |   -0.018 +/-  0.798 |    0.000 +/-  0.049 |   -0.003 +/-  2.735
ILE 196 | R ILE 196 |   -0.005 +/-  3.454 |   -0.004 +/-  1.450 |    0.265 +/-  0.224 |   -0.243 +/-  0.147 |    0.000 +/-  0.037 |    0.013 +/-  3.425
THR 197 | R THR 197 |   -0.003 +/-  2.637 |   -0.002 +/-  1.280 |    0.089 +/-  1.754 |   -0.109 +/-  0.970 |   -0.000 +/-  0.007 |   -0.026 +/-  3.011
LYS 198 | R LYS 198 |    0.008 +/-  3.745 |   -0.002 +/-  1.855 |    7.618 +/- 12.083 |   -7.575 +/- 11.711 |   -0.000 +/-  0.103 |    0.049 +/-  5.346
ASP 199 | R ASP 199 |   -0.002 +/-  3.110 |   -0.001 +/-  1.133 |   -5.406 +/-  6.652 |    5.400 +/-  5.962 |    0.001 +/-  0.085 |   -0.008 +/-  2.811
ARG 200 | R ARG 200 |    0.013 +/-  4.867 |   -0.000 +/-  1.907 |    7.485 +/-  9.880 |   -7.471 +/-  6.868 |    0.000 +/-  0.195 |    0.026 +/-  4.935
PRO 201 | R PRO 201 |    0.002 +/-  2.747 |   -0.001 +/-  0.679 |    1.609 +/-  1.019 |   -1.606 +/-  0.984 |    0.001 +/-  0.092 |    0.004 +/-  2.813
ILE 202 | R ILE 202 |   -0.001 +/-  3.543 |   -0.003 +/-  1.506 |    0.377 +/-  0.278 |   -0.368 +/-  0.193 |   -0.000 +/-  0.044 |    0.005 +/-  3.511
ASN 203 | R ASN 203 |    0.003 +/-  3.372 |   -0.001 +/-  1.178 |   -0.152 +/-  3.284 |    0.156 +/-  1.868 |    0.000 +/-  0.102 |    0.005 +/-  3.189
PHE 204 | R PHE 204 |   -0.000 +/-  3.675 |   -0.009 +/-  1.237 |    0.242 +/-  0.522 |   -0.327 +/-  0.610 |    0.000 +/-  0.025 |   -0.095 +/-  3.833
THR 205 | R THR 205 |    0.003 +/-  2.810 |   -0.004 +/-  1.202 |   -0.005 +/-  1.779 |    0.003 +/-  1.404 |    0.000 +/-  0.095 |   -0.003 +/-  2.998
GLN 206 | R GLN 206 |   -0.003 +/-  3.563 |   -0.087 +/-  1.500 |   -1.253 +/-  2.596 |    1.097 +/-  0.846 |    0.000 +/-  0.052 |   -0.246 +/-  3.263
GLN 207 | R GLN 207 |    0.002 +/-  3.987 |   -0.006 +/-  1.104 |    0.356 +/-  3.781 |   -0.330 +/-  3.272 |    0.000 +/-  0.141 |    0.022 +/-  3.711
HIE 208 | R HIE 208 |   -0.001 +/-  2.910 |   -0.003 +/-  1.306 |   -0.505 +/-  2.499 |    0.494 +/-  2.284 |    0.000 +/-  0.130 |   -0.014 +/-  3.301
MET 209 | R MET 209 |   -0.002 +/-  3.453 |   -0.020 +/-  1.368 |    0.652 +/-  0.748 |   -0.678 +/-  0.654 |    0.000 +/-  0.008 |   -0.048 +/-  3.570
PRO 210 | R PRO 210 |    0.003 +/-  2.433 |   -0.005 +/-  0.836 |    2.670 +/-  1.262 |   -2.646 +/-  1.130 |   -0.000 +/-  0.114 |    0.022 +/-  2.468
TYR 211 | R TYR 211 |   -0.004 +/-  4.172 |   -0.001 +/-  1.633 |    0.313 +/-  1.846 |   -0.318 +/-  0.841 |   -0.000 +/-  0.109 |   -0.010 +/-  4.207
PHE 212 | R PHE 212 |    0.003 +/-  3.412 |   -0.006 +/-  1.410 |    0.238 +/-  1.046 |   -0.277 +/-  0.523 |   -0.000 +/-  0.064 |   -0.043 +/-  3.653
ARG 213 | R ARG 213 |    0.010 +/-  5.667 |   -0.076 +/-  1.986 |   10.590 +/-  5.716 |   -9.914 +/-  4.017 |   -0.000 +/-  0.026 |    0.611 +/-  4.891
LYS 214 | R LYS 214 |    0.003 +/-  3.709 |   -0.003 +/-  1.463 |    9.476 +/- 10.536 |   -9.535 +/-  9.223 |    0.000 +/-  0.101 |   -0.059 +/-  4.754
ARG 215 | R ARG 215 |    0.007 +/-  5.676 |   -0.003 +/-  1.964 |    7.792 +/-  9.069 |   -7.841 +/-  5.405 |    0.000 +/-  0.089 |   -0.044 +/-  4.690
MET 216 | R MET 216 |    0.005 +/-  3.556 |   -0.017 +/-  0.912 |    0.368 +/-  0.963 |   -0.368 +/-  0.982 |    0.000 +/-  0.022 |   -0.012 +/-  3.295
VAL 217 | R VAL 217 |    0.002 +/-  2.996 |   -0.006 +/-  1.469 |    0.217 +/-  0.418 |   -0.161 +/-  0.189 |   -0.000 +/-  0.021 |    0.052 +/-  3.243
TRP 218 | R TRP 218 |    0.009 +/-  3.938 |   -0.004 +/-  1.354 |   -0.089 +/-  1.444 |    0.061 +/-  0.841 |   -0.000 +/-  0.117 |   -0.023 +/-  4.218
GLU 219 | R GLU 219 |    0.004 +/-  3.310 |   -0.005 +/-  1.968 |   -9.349 +/-  6.901 |    9.350 +/-  5.454 |   -0.000 +/-  0.024 |   -0.000 +/-  3.670
ILE 220 | R ILE 220 |    0.006 +/-  3.963 |   -0.019 +/-  1.499 |    0.413 +/-  0.206 |   -0.379 +/-  0.158 |    0.000 +/-  0.000 |    0.022 +/-  3.827
LEU 221 | R LEU 221 |    0.002 +/-  3.250 |   -0.007 +/-  1.384 |    0.275 +/-  0.698 |   -0.239 +/-  0.212 |   -0.000 +/-  0.063 |    0.031 +/-  3.296
HIE 222 | R HIE 222 |    0.007 +/-  2.878 |   -0.003 +/-  0.762 |   -0.456 +/-  4.399 |    0.450 +/-  3.834 |    0.000 +/-  0.090 |   -0.001 +/-  2.998
ARG 223 | R ARG 223 |   -0.012 +/-  5.249 |   -0.015 +/-  2.086 |   11.119 +/- 17.821 |  -11.022 +/- 15.341 |   -0.000 +/-  0.134 |    0.070 +/-  5.478
LYS 224 | R LYS 224 |    0.001 +/-  4.043 |   -0.004 +/-  1.114 |    6.305 +/-  6.487 |   -6.342 +/-  7.139 |    0.001 +/-  0.132 |   -0.040 +/-  4.339
LEU 225 | R LEU 225 |   -0.003 +/-  3.259 |   -0.005 +/-  1.634 |    0.208 +/-  0.594 |   -0.152 +/-  0.284 |   -0.000 +/-  0.023 |    0.048 +/-  3.326
LEU 226 | R LEU 226 |    0.005 +/-  3.416 |   -0.002 +/-  1.528 |   -2.003 +/-  2.332 |    1.983 +/-  1.792 |    0.000 +/-  0.092 |   -0.017 +/-  3.551
ILE 227 | L ILE   1 |   -0.006 +/-  3.665 |   -0.011 +/-  1.893 |    6.008 +/-  1.579 |   -5.938 +/-  1.143 |    0.000 +/-  0.121 |    0.053 +/-  3.671
LYS 228 | L LYS   2 |    0.001 +/-  3.958 |   -0.008 +/-  1.716 |   32.834 +/- 19.613 |  -32.755 +/- 18.391 |   -0.000 +/-  0.242 |    0.071 +/-  4.544
LEU 229 | L LEU   3 |    0.000 +/-  3.187 |   -0.025 +/-  1.670 |    1.079 +/-  0.585 |   -1.012 +/-  0.300 |   -0.000 +/-  0.004 |    0.042 +/-  3.683
LYS 230 | L LYS   4 |   -0.007 +/-  3.209 |   -0.036 +/-  1.574 |   44.060 +/- 15.431 |  -43.674 +/- 14.036 |    0.000 +/-  0.130 |    0.343 +/-  3.801
VAL 231 | L VAL   5 |   -0.007 +/-  3.268 |   -0.019 +/-  1.313 |    0.535 +/-  0.508 |   -0.464 +/-  0.177 |    0.000 +/-  0.004 |    0.045 +/-  3.451
ILE 232 | L ILE   6 |   -0.001 +/-  3.522 |   -0.068 +/-  1.579 |    1.786 +/-  0.478 |   -1.753 +/-  0.352 |   -0.000 +/-  0.089 |   -0.037 +/-  3.461
GLY 233 | L GLY   7 |   -0.000 +/-  0.807 |   -0.011 +/-  0.265 |   -1.176 +/-  0.196 |    1.152 +/-  0.167 |   -0.000 +/-  0.002 |   -0.035 +/-  0.846
GLN 234 | L GLN   8 |   -0.003 +/-  3.849 |   -1.069 +/-  1.284 |   -1.473 +/-  5.386 |    2.698 +/-  4.940 |   -0.286 +/-  0.241 |   -0.132 +/-  3.361
ASP 235 | L ASP   9 |    0.001 +/-  2.978 |   -0.055 +/-  1.257 |  -29.403 +/- 13.647 |   29.707 +/- 14.593 |   -0.001 +/-  0.220 |    0.250 +/-  2.662
SER 236 | L SER  10 |   -0.006 +/-  2.210 |   -0.011 +/-  1.135 |    1.144 +/-  3.735 |   -1.100 +/-  2.884 |    0.000 +/-  0.125 |    0.028 +/-  2.414
SER 237 | L SER  11 |    0.004 +/-  2.505 |   -0.005 +/-  0.717 |    1.052 +/-  2.159 |   -1.022 +/-  2.040 |    0.001 +/-  0.098 |    0.030 +/-  2.343
GLU 238 | L GLU  12 |   -0.006 +/-  3.414 |   -0.015 +/-  1.794 |  -36.908 +/- 16.662 |   36.896 +/- 15.879 |   -0.000 +/-  0.099 |   -0.033 +/-  2.889
ILE 239 | L ILE  13 |   -0.002 +/-  3.442 |   -0.007 +/-  1.607 |    0.894 +/-  0.407 |   -0.888 +/-  0.289 |   -0.001 +/-  0.134 |   -0.004 +/-  3.652
HIE 240 | L HIE  14 |   -0.002 +/-  2.745 |   -0.009 +/-  1.523 |   -1.032 +/-  5.252 |    1.021 +/-  3.578 |   -0.001 +/-  0.207 |   -0.022 +/-  3.132
PHE 241 | L PHE  15 |    0.000 +/-  3.669 |   -0.009 +/-  1.229 |    0.617 +/-  0.603 |   -0.636 +/-  0.479 |   -0.000 +/-  0.111 |   -0.027 +/-  3.903
LYS 242 | L LYS  16 |   -0.002 +/-  3.506 |   -0.003 +/-  1.377 |   25.703 +/-  9.818 |  -25.687 +/- 10.679 |    0.001 +/-  0.151 |    0.012 +/-  4.355
VAL 243 | L VAL  17 |   -0.002 +/-  3.284 |   -0.006 +/-  1.173 |    0.785 +/-  0.508 |   -0.759 +/-  0.393 |    0.000 +/-  0.078 |    0.018 +/-  3.433
LYS 244 | L LYS  18 |   -0.000 +/-  3.625 |   -0.003 +/-  1.145 |   22.982 +/-  6.738 |  -22.976 +/-  6.364 |   -0.000 +/-  0.166 |    0.002 +/-  4.023
MET 245 | L MET  19 |    0.002 +/-  3.654 |   -0.007 +/-  1.200 |    1.163 +/-  3.042 |   -1.155 +/-  2.624 |   -0.001 +/-  0.147 |    0.003 +/-  3.892
THR 246 | L THR  20 |   -0.001 +/-  3.001 |   -0.004 +/-  1.057 |    0.500 +/-  2.548 |   -0.492 +/-  1.693 |   -0.000 +/-  0.113 |    0.003 +/-  3.341
THR 247 | L THR  21 |    0.002 +/-  2.873 |   -0.005 +/-  1.251 |    0.990 +/-  3.339 |   -0.966 +/-  3.459 |   -0.000 +/-  0.130 |    0.021 +/-  2.950
HIE 248 | L HIE  22 |   -0.007 +/-  3.179 |   -0.018 +/-  0.974 |   -0.108 +/-  3.049 |    0.148 +/-  2.402 |   -0.002 +/-  0.103 |    0.013 +/-  3.510
LEU 249 | L LEU  23 |    0.003 +/-  3.295 |   -0.031 +/-  1.538 |    1.335 +/-  0.575 |   -1.214 +/-  0.233 |    0.000 +/-  0.004 |    0.093 +/-  3.371
LYS 250 | L LYS  24 |   -0.006 +/-  3.587 |   -0.051 +/-  1.552 |   13.959 +/- 17.002 |  -13.819 +/- 15.091 |   -0.002 +/-  0.150 |    0.081 +/-  4.207
LYS 251 | L LYS  25 |    0.001 +/-  4.039 |   -0.009 +/-  1.154 |   19.371 +/- 23.202 |  -19.409 +/- 20.924 |    0.001 +/-  0.181 |   -0.045 +/-  5.241
LEU 252 | L LEU  26 |   -0.003 +/-  3.333 |   -0.017 +/-  1.485 |    1.134 +/-  0.478 |   -1.062 +/-  0.278 |   -0.000 +/-  0.029 |    0.052 +/-  3.402
LYS 253 | L LYS  27 |    0.001 +/-  3.557 |   -0.108 +/-  1.661 |   20.923 +/-  7.385 |  -19.375 +/-  6.419 |    0.000 +/-  0.053 |    1.442 +/-  4.267
GLU 254 | L GLU  28 |   -0.002 +/-  3.133 |   -0.024 +/-  1.404 |  -15.994 +/- 17.054 |   16.260 +/- 15.347 |   -0.000 +/-  0.133 |    0.239 +/-  2.979
SER 255 | L SER  29 |   -0.001 +/-  2.275 |   -0.004 +/-  0.921 |    0.800 +/-  3.472 |   -0.782 +/-  3.662 |    0.000 +/-  0.091 |    0.014 +/-  2.815
TYR 256 | L TYR  30 |    0.007 +/-  4.181 |   -0.030 +/-  1.207 |    0.815 +/-  3.084 |   -0.903 +/-  2.231 |   -0.000 +/-  0.027 |   -0.111 +/-  4.375
CYS 257 | L CYS  31 |   -0.002 +/-  1.804 |   -0.024 +/-  0.993 |    0.106 +/-  1.032 |   -0.258 +/-  0.785 |   -0.001 +/-  0.026 |   -0.178 +/-  2.040
GLN 258 | L GLN  32 |   -0.001 +/-  4.595 |   -0.010 +/-  1.107 |    0.348 +/-  6.077 |   -0.308 +/-  3.948 |   -0.002 +/-  0.155 |    0.028 +/-  4.294
ARG 259 | L ARG  33 |   -0.003 +/-  4.112 |   -0.007 +/-  1.525 |   23.699 +/- 10.963 |  -23.675 +/- 10.831 |    0.001 +/-  0.253 |    0.016 +/-  3.474
GLN 260 | L GLN  34 |   -0.003 +/-  3.446 |   -0.021 +/-  1.489 |    0.267 +/-  4.870 |   -0.119 +/-  3.078 |    0.001 +/-  0.129 |    0.124 +/-  4.215
GLY 261 | L GLY  35 |   -0.000 +/-  0.862 |   -0.002 +/-  0.263 |   -0.571 +/-  0.161 |    0.566 +/-  0.153 |    0.000 +/-  0.012 |   -0.008 +/-  0.888
VAL 262 | L VAL  36 |    0.006 +/-  2.771 |   -0.044 +/-  1.193 |    0.495 +/-  0.493 |   -0.351 +/-  0.162 |    0.000 +/-  0.100 |    0.106 +/-  2.989
PRO 263 | L PRO  37 |   -0.000 +/-  2.843 |   -0.191 +/-  0.711 |    2.304 +/-  1.078 |   -2.205 +/-  1.024 |   -0.042 +/-  0.072 |   -0.135 +/-  2.960
MET 264 | L MET  38 |    0.004 +/-  3.512 |   -0.176 +/-  1.512 |    0.075 +/-  1.587 |   -0.015 +/-  1.239 |   -0.010 +/-  0.213 |   -0.122 +/-  4.023
ASN 265 | L ASN  39 |    0.001 +/-  3.568 |   -2.467 +/-  1.114 |   -9.139 +/-  3.572 |    8.523 +/-  2.383 |   -0.807 +/-  0.055 |   -3.889 +/-  2.999
SER 266 | L SER  40 |   -0.003 +/-  2.441 |   -0.389 +/-  1.305 |    1.578 +/-  3.166 |   -1.168 +/-  2.048 |   -0.034 +/-  0.051 |   -0.016 +/-  2.643
LEU 267 | L LEU  41 |   -0.002 +/-  3.369 |   -0.108 +/-  1.452 |    0.787 +/-  0.697 |   -0.603 +/-  0.276 |    0.000 +/-  0.016 |    0.074 +/-  3.544
ARG 268 | L ARG  42 |    0.006 +/-  5.208 |   -1.521 +/-  1.894 |  -18.219 +/-  8.551 |   16.413 +/-  6.966 |   -0.386 +/-  0.033 |   -3.706 +/-  4.683
PHE 269 | L PHE  43 |    0.003 +/-  3.056 |   -0.112 +/-  1.218 |    0.431 +/-  0.465 |   -0.937 +/-  0.390 |   -0.000 +/-  0.016 |   -0.615 +/-  3.367
LEU 270 | L LEU  44 |    0.001 +/-  3.254 |   -1.515 +/-  1.485 |    1.665 +/-  0.797 |   -0.902 +/-  0.303 |   -0.242 +/-  0.039 |   -0.994 +/-  3.411
PHE 271 | L PHE  45 |    0.005 +/-  3.228 |   -0.784 +/-  1.262 |    1.571 +/-  0.849 |   -2.063 +/-  0.623 |   -0.022 +/-  0.067 |   -1.293 +/-  3.445
GLU 272 | L GLU  46 |   -0.002 +/-  3.168 |   -1.481 +/-  1.383 | -129.749 +/-  8.197 |  125.970 +/-  7.093 |   -0.656 +/-  0.050 |   -5.918 +/-  3.426
GLY 273 | L GLY  47 |   -0.000 +/-  0.837 |   -0.581 +/-  0.259 |   -1.965 +/-  0.134 |    1.885 +/-  0.122 |   -0.019 +/-  0.007 |   -0.680 +/-  0.900
GLN 274 | L GLN  48 |    0.001 +/-  3.314 |   -2.343 +/-  0.922 |    3.826 +/-  2.666 |   -0.383 +/-  2.163 |   -0.652 +/-  0.094 |    0.449 +/-  2.969
ARG 275 | L ARG  49 |    0.002 +/-  5.075 |   -1.140 +/-  1.710 |  -17.734 +/-  5.575 |   12.509 +/-  4.669 |   -0.761 +/-  0.058 |   -7.125 +/-  4.386
ILE 276 | L ILE  50 |   -0.000 +/-  3.647 |   -0.228 +/-  1.723 |    1.351 +/-  0.362 |   -1.262 +/-  0.224 |   -0.000 +/-  0.005 |   -0.140 +/-  3.742
ALA 277 | L ALA  51 |    0.001 +/-  1.886 |   -0.542 +/-  0.534 |    1.451 +/-  0.353 |   -1.345 +/-  0.300 |   -0.143 +/-  0.067 |   -0.579 +/-  2.008
ASP 278 | L ASP  52 |    0.004 +/-  2.248 |   -0.147 +/-  1.481 |  -17.079 +/- 14.889 |   17.610 +/- 13.435 |   -0.012 +/-  0.114 |    0.376 +/-  3.035
ASN 279 | L ASN  53 |   -0.008 +/-  3.570 |   -0.093 +/-  0.910 |    0.092 +/-  4.906 |    0.219 +/-  3.716 |   -0.002 +/-  0.106 |    0.209 +/-  3.021
HIE 280 | L HIE  54 |   -0.005 +/-  2.960 |   -0.875 +/-  1.217 |    0.497 +/-  2.453 |    0.154 +/-  1.955 |   -0.211 +/-  0.083 |   -0.441 +/-  3.134
THR 281 | L THR  55 |   -0.001 +/-  2.726 |   -0.015 +/-  1.235 |   -0.672 +/-  3.083 |    0.624 +/-  3.069 |   -0.000 +/-  0.043 |   -0.064 +/-  2.976
PRO 282 | L PRO  56 |   -0.008 +/-  2.695 |   -0.014 +/-  0.970 |    8.533 +/-  1.387 |   -8.461 +/-  1.212 |    0.000 +/-  0.004 |    0.051 +/-  2.679
LYS 283 | L LYS  57 |    0.002 +/-  4.177 |   -0.015 +/-  1.090 |   34.252 +/- 12.854 |  -34.165 +/- 12.171 |    0.001 +/-  0.130 |    0.076 +/-  4.645
GLU 284 | L GLU  58 |   -0.001 +/-  3.045 |   -0.116 +/-  1.007 |  -50.416 +/-  9.985 |   50.762 +/- 10.394 |   -0.012 +/-  0.105 |    0.216 +/-  3.117
LEU 285 | L LEU  59 |    0.002 +/-  3.260 |   -0.202 +/-  1.466 |    1.294 +/-  0.541 |   -1.016 +/-  0.254 |   -0.024 +/-  0.069 |    0.054 +/-  3.409
GLY 286 | L GLY  60 |    0.000 +/-  0.677 |   -0.022 +/-  0.271 |   -1.990 +/-  0.221 |    1.965 +/-  0.214 |   -0.000 +/-  0.010 |   -0.048 +/-  0.780
MET 287 | L MET  61 |    0.000 +/-  3.423 |   -0.116 +/-  1.121 |    3.405 +/-  1.588 |   -3.324 +/-  1.207 |   -0.000 +/-  0.005 |   -0.035 +/-  3.627
GLU 288 | L GLU  62 |    0.003 +/-  3.671 |   -0.110 +/-  1.458 |  -53.166 +/- 10.761 |   53.178 +/- 10.398 |   -0.013 +/-  0.138 |   -0.108 +/-  3.901
GLU 289 | L GLU  63 |    0.005 +/-  3.355 |   -0.009 +/-  1.468 |  -37.472 +/- 26.301 |   37.395 +/- 24.965 |   -0.001 +/-  0.142 |   -0.081 +/-  3.684
GLU 290 | L GLU  64 |    0.013 +/-  3.198 |   -0.021 +/-  1.475 |  -42.092 +/- 17.507 |   42.056 +/- 16.587 |   -0.001 +/-  0.143 |   -0.045 +/-  3.264
ASP 291 | L ASP  65 |    0.005 +/-  3.200 |    1.155 +/-  2.052 |  -98.005 +/-  6.507 |   91.260 +/-  6.267 |   -0.159 +/-  0.075 |   -5.745 +/-  3.570
VAL 292 | L VAL  66 |   -0.003 +/-  2.951 |   -0.275 +/-  1.135 |    1.613 +/-  0.511 |   -1.397 +/-  0.223 |   -0.060 +/-  0.067 |   -0.122 +/-  2.996
ILE 293 | L ILE  67 |    0.001 +/-  4.002 |   -0.069 +/-  1.633 |    1.255 +/-  0.281 |   -1.205 +/-  0.185 |    0.000 +/-  0.004 |   -0.019 +/-  4.136
GLU 294 | L GLU  68 |    0.005 +/-  2.844 |   -0.100 +/-  1.712 |  -94.051 +/-  7.168 |   93.243 +/-  6.531 |   -0.282 +/-  0.065 |   -1.185 +/-  2.876
VAL 295 | L VAL  69 |   -0.001 +/-  3.122 |   -0.067 +/-  1.294 |    0.497 +/-  0.469 |   -0.328 +/-  0.187 |    0.000 +/-  0.011 |    0.101 +/-  3.353
TYR 296 | L TYR  70 |   -0.002 +/-  3.832 |   -2.566 +/-  1.687 |    0.476 +/-  2.920 |   -0.555 +/-  1.774 |   -0.485 +/-  0.085 |   -3.132 +/-  4.178
GLN 297 | L GLN  71 |    0.006 +/-  3.812 |   -0.184 +/-  1.246 |    0.292 +/-  5.783 |    0.180 +/-  4.223 |   -0.001 +/-  0.200 |    0.294 +/-  3.587
GLU 298 | L GLU  72 |   -0.006 +/-  3.612 |   -0.821 +/-  1.858 |  -36.388 +/- 12.005 |   29.898 +/-  8.862 |   -0.290 +/-  0.051 |   -7.607 +/-  4.710
GLN 299 | L GLN  73 |    0.001 +/-  3.304 |   -3.011 +/-  1.351 |   -0.778 +/-  4.363 |    3.006 +/-  3.324 |   -0.581 +/-  0.158 |   -1.363 +/-  3.096
THR 300 | L THR  74 |   -0.000 +/-  2.492 |   -2.978 +/-  0.749 |   -0.209 +/-  1.375 |    1.777 +/-  1.416 |   -0.352 +/-  0.055 |   -1.762 +/-  2.605
GLY 301 | L GLY  75 |    0.001 +/-  0.755 |   -1.223 +/-  0.284 |   -0.722 +/-  0.126 |    0.441 +/-  0.114 |   -0.008 +/-  0.003 |   -1.511 +/-  0.781
GLY 302 | L GLY  76 |    0.000 +/-  0.879 |   -1.455 +/-  0.201 |   -9.963 +/-  1.141 |    7.332 +/-  0.946 |   -0.010 +/-  0.005 |   -4.096 +/-  1.118
GLY 303 | L GLY  77 |   -0.000 +/-  1.032 |   -0.150 +/-  0.300 |    3.533 +/-  1.181 |   -2.991 +/-  1.214 |   -0.085 +/-  0.076 |    0.307 +/-  1.027
THR 304 | L THR  78 |   -0.001 +/-  2.770 |   -2.281 +/-  1.407 |   -0.347 +/-  2.108 |    1.589 +/-  1.897 |   -0.496 +/-  0.208 |   -1.537 +/-  2.868
PRO 305 | L PRO  79 |    0.005 +/-  2.709 |   -0.241 +/-  0.750 |    4.590 +/-  1.001 |   -4.491 +/-  0.918 |   -0.002 +/-  0.061 |   -0.139 +/-  2.791
THR 306 | L THR  80 |   -0.001 +/-  2.697 |   -0.947 +/-  1.010 |   -0.126 +/-  2.131 |    0.858 +/-  1.948 |   -0.126 +/-  0.136 |   -0.342 +/-  3.110
LYS 307 | L LYS  81 |    0.002 +/-  2.799 |   -4.948 +/-  1.107 |    1.693 +/-  1.589 |   -2.470 +/-  1.095 |   -0.623 +/-  0.067 |   -6.347 +/-  3.010
ARG 308 | L ARG  82 |    0.008 +/-  5.035 |   -2.894 +/-  1.905 |   11.809 +/- 23.848 |  -14.853 +/- 19.098 |   -0.746 +/-  0.242 |   -6.676 +/-  6.601
ARG 309 | L ARG  83 |    0.011 +/-  4.022 |   -2.478 +/-  1.619 |   31.681 +/-  7.873 |  -29.524 +/-  7.142 |   -0.419 +/-  0.265 |   -0.728 +/-  3.801
ALA 310 | L ALA  84 |    0.002 +/-  1.878 |   -0.145 +/-  0.599 |    1.304 +/-  0.273 |   -1.277 +/-  0.219 |   -0.008 +/-  0.081 |   -0.124 +/-  2.028
ILE 311 | L ILE  85 |    0.006 +/-  3.483 |   -2.034 +/-  1.875 |    1.432 +/-  0.697 |   -1.254 +/-  0.489 |   -0.535 +/-  0.334 |   -2.386 +/-  3.897
GLY 312 | L GLY  86 |    0.001 +/-  0.991 |   -0.170 +/-  0.241 |  -13.562 +/-  3.890 |   13.322 +/-  3.729 |   -0.004 +/-  0.016 |   -0.412 +/-  1.094

Backbone Energy Decomposition:
Residue |  Location |       Internal      |    van der Waals    |    Electrostatic    |   Polar Solvation   |    Non-Polar Solv.  |       TOTAL
-------------------------------------------------------------------------------------------------------------------------------------------------------
GLU   1 | R GLU   1 |   -0.001 +/-  2.108 |   -0.000 +/-  1.654 |    7.331 +/- 12.224 |   -7.307 +/-  9.877 |    0.000 +/-  0.113 |    0.023 +/-  4.405
PHE   2 | R PHE   2 |   -0.003 +/-  1.637 |   -0.000 +/-  1.299 |   -0.319 +/-  3.016 |    0.322 +/-  1.293 |   -0.000 +/-  0.038 |   -0.001 +/-  2.676
PRO   3 | R PRO   3 |    0.001 +/-  1.504 |   -0.000 +/-  0.745 |   -1.458 +/-  1.182 |    1.455 +/-  1.149 |   -0.000 +/-  0.042 |   -0.002 +/-  1.752
GLU   4 | R GLU   4 |    0.003 +/-  1.806 |   -0.001 +/-  1.033 |   -1.454 +/-  2.050 |    1.454 +/-  1.653 |   -0.000 +/-  0.045 |    0.002 +/-  2.059
ILE   5 | R ILE   5 |    0.002 +/-  1.277 |   -0.000 +/-  1.062 |   -0.340 +/-  2.056 |    0.342 +/-  1.045 |    0.000 +/-  0.023 |    0.003 +/-  1.887
THR   6 | R THR   6 |   -0.004 +/-  1.603 |   -0.000 +/-  1.103 |   -0.237 +/-  2.567 |    0.242 +/-  1.793 |    0.000 +/-  0.015 |   -0.000 +/-  1.924
GLU   7 | R GLU   7 |   -0.003 +/-  1.473 |   -0.000 +/-  1.323 |   -1.697 +/-  3.022 |    1.695 +/-  2.463 |   -0.000 +/-  0.031 |   -0.005 +/-  1.952
GLU   8 | R GLU   8 |    0.002 +/-  1.519 |   -0.000 +/-  1.026 |   -1.718 +/-  1.915 |    1.719 +/-  1.317 |   -0.000 +/-  0.012 |    0.003 +/-  1.769
MET   9 | R MET   9 |   -0.001 +/-  1.538 |   -0.001 +/-  1.148 |   -0.390 +/-  1.514 |    0.406 +/-  0.815 |   -0.000 +/-  0.001 |    0.014 +/-  2.027
GLU  10 | R GLU  10 |    0.004 +/-  1.503 |   -0.000 +/-  1.065 |   -1.833 +/-  2.649 |    1.817 +/-  2.247 |   -0.000 +/-  0.021 |   -0.012 +/-  1.813
LYS  11 | R LYS  11 |    0.000 +/-  1.720 |   -0.001 +/-  1.156 |    2.226 +/-  2.981 |   -2.205 +/-  1.848 |   -0.000 +/-  0.026 |    0.020 +/-  2.331
GLU  12 | R GLU  12 |    0.004 +/-  1.706 |   -0.001 +/-  1.305 |   -1.901 +/-  3.054 |    1.912 +/-  1.697 |   -0.000 +/-  0.011 |    0.015 +/-  2.088
ILE  13 | R ILE  13 |    0.002 +/-  1.364 |   -0.001 +/-  1.196 |   -0.427 +/-  1.749 |    0.446 +/-  1.029 |    0.000 +/-  0.018 |    0.020 +/-  2.078
LYS  14 | R LYS  14 |   -0.002 +/-  1.419 |   -0.001 +/-  1.091 |    2.406 +/-  2.879 |   -2.383 +/-  2.250 |    0.000 +/-  0.078 |    0.020 +/-  1.977
ASN  15 | R ASN  15 |   -0.002 +/-  1.649 |   -0.001 +/-  0.903 |   -0.226 +/-  2.601 |    0.252 +/-  2.052 |   -0.000 +/-  0.034 |    0.023 +/-  2.197
VAL  16 | R VAL  16 |    0.002 +/-  1.624 |   -0.002 +/-  1.344 |   -0.404 +/-  2.362 |    0.435 +/-  1.218 |   -0.000 +/-  0.026 |    0.031 +/-  2.588
PHE  17 | R PHE  17 |    0.004 +/-  1.862 |   -0.002 +/-  0.946 |   -0.152 +/-  2.486 |    0.154 +/-  1.862 |    0.000 +/-  0.052 |    0.004 +/-  2.123
ARG  18 | R ARG  18 |    0.002 +/-  1.835 |   -0.002 +/-  0.864 |    2.928 +/-  3.543 |   -2.885 +/-  2.208 |   -0.000 +/-  0.049 |    0.044 +/-  2.900
ASN  19 | R ASN  19 |    0.004 +/-  1.526 |   -0.004 +/-  0.909 |   -0.138 +/-  2.041 |    0.168 +/-  1.505 |    0.000 +/-  0.052 |    0.031 +/-  2.230
GLY  20 | R GLY  20 |    0.008 +/-  1.945 |   -0.006 +/-  0.809 |    0.327 +/-  2.107 |   -0.270 +/-  1.395 |   -0.000 +/-  0.086 |    0.059 +/-  2.069
ASN  21 | R ASN  21 |    0.002 +/-  1.635 |   -0.018 +/-  1.305 |    0.012 +/-  2.251 |    0.155 +/-  1.253 |   -0.000 +/-  0.027 |    0.151 +/-  2.167
GLN  22 | R GLN  22 |    0.001 +/-  2.114 |   -0.196 +/-  0.850 |   -0.606 +/-  1.413 |    0.591 +/-  1.071 |    0.000 +/-  0.019 |   -0.211 +/-  2.331
ASP  23 | R ASP  23 |   -0.004 +/-  1.605 |   -0.204 +/-  0.865 |   -4.266 +/-  1.686 |    4.234 +/-  1.528 |   -0.001 +/-  0.026 |   -0.242 +/-  1.845
GLU  24 | R GLU  24 |   -0.006 +/-  1.594 |   -0.062 +/-  0.999 |   -3.005 +/-  2.019 |    2.733 +/-  1.290 |   -0.000 +/-  0.019 |   -0.340 +/-  1.960
VAL  25 | R VAL  25 |    0.002 +/-  1.573 |   -0.029 +/-  0.670 |   -0.052 +/-  1.158 |    0.291 +/-  1.223 |   -0.000 +/-  0.033 |    0.211 +/-  1.841
LEU  26 | R LEU  26 |   -0.000 +/-  2.020 |   -0.014 +/-  1.092 |   -0.009 +/-  1.945 |    0.136 +/-  1.492 |    0.000 +/-  0.053 |    0.113 +/-  2.139
SER  27 | R SER  27 |    0.001 +/-  1.625 |   -0.021 +/-  0.958 |   -1.104 +/-  1.845 |    1.121 +/-  1.132 |   -0.000 +/-  0.026 |   -0.003 +/-  1.938
GLU  28 | R GLU  28 |   -0.002 +/-  1.410 |   -0.021 +/-  0.920 |   -1.942 +/-  3.449 |    2.063 +/-  2.385 |   -0.000 +/-  0.020 |    0.097 +/-  2.108
ALA  29 | R ALA  29 |   -0.004 +/-  1.530 |   -0.062 +/-  1.301 |   -1.623 +/-  1.632 |    1.778 +/-  1.096 |    0.000 +/-  0.053 |    0.088 +/-  1.675
PHE  30 | R PHE  30 |    0.000 +/-  1.311 |   -0.153 +/-  1.074 |   -0.205 +/-  2.366 |    1.301 +/-  2.026 |   -0.000 +/-  0.048 |    0.943 +/-  1.873
ARG  31 | R ARG  31 |   -0.002 +/-  1.578 |   -0.955 +/-  1.006 |    2.624 +/-  2.232 |    0.513 +/-  2.029 |   -0.247 +/-  0.045 |    1.932 +/-  1.960
LEU  32 | R LEU  32 |   -0.002 +/-  1.633 |   -0.262 +/-  0.980 |    1.134 +/-  1.546 |   -0.523 +/-  0.822 |   -0.010 +/-  0.027 |    0.337 +/-  2.051
THR  33 | R THR  33 |   -0.004 +/-  1.458 |   -0.178 +/-  0.996 |   -1.505 +/-  1.462 |    2.069 +/-  1.109 |   -0.006 +/-  0.021 |    0.375 +/-  1.813
ILE  34 | R ILE  34 |   -0.001 +/-  1.638 |   -0.076 +/-  1.344 |   -0.863 +/-  1.684 |    1.166 +/-  0.733 |   -0.000 +/-  0.000 |    0.226 +/-  2.363
THR  35 | R THR  35 |   -0.001 +/-  1.573 |   -0.113 +/-  1.365 |    0.268 +/-  1.749 |    0.163 +/-  0.549 |    0.000 +/-  0.000 |    0.318 +/-  1.599
ARG  36 | R ARG  36 |    0.002 +/-  1.979 |   -0.054 +/-  1.319 |    3.986 +/-  2.397 |   -3.112 +/-  1.877 |    0.000 +/-  0.002 |    0.822 +/-  2.544
LYS  37 | R LYS  37 |    0.004 +/-  1.730 |   -0.131 +/-  1.012 |    3.315 +/-  2.204 |   -1.890 +/-  1.491 |    0.000 +/-  0.021 |    1.298 +/-  2.397
ASP  38 | R ASP  38 |    0.003 +/-  1.418 |   -0.112 +/-  1.263 |   -1.525 +/-  1.843 |    1.278 +/-  1.112 |   -0.000 +/-  0.001 |   -0.357 +/-  1.844
ILE  39 | R ILE  39 |    0.002 +/-  1.617 |   -0.024 +/-  1.106 |   -0.212 +/-  1.192 |    0.369 +/-  0.729 |   -0.000 +/-  0.005 |    0.136 +/-  1.888
GLN  40 | R GLN  40 |   -0.004 +/-  1.699 |   -0.021 +/-  1.240 |   -0.537 +/-  2.688 |    0.703 +/-  1.112 |   -0.000 +/-  0.010 |    0.141 +/-  2.510
THR  41 | R THR  41 |   -0.003 +/-  1.592 |   -0.045 +/-  1.081 |   -0.302 +/-  1.687 |    0.557 +/-  0.615 |    0.000 +/-  0.010 |    0.207 +/-  1.907
LEU  42 | R LEU  42 |   -0.003 +/-  1.593 |   -0.015 +/-  1.249 |   -0.342 +/-  1.969 |    0.373 +/-  0.741 |   -0.000 +/-  0.021 |    0.013 +/-  2.480
ASN  43 | R ASN  43 |   -0.001 +/-  1.742 |   -0.011 +/-  1.238 |   -0.219 +/-  2.329 |    0.141 +/-  1.153 |    0.000 +/-  0.024 |   -0.090 +/-  2.242
HIE  44 | R HIE  44 |   -0.002 +/-  1.381 |   -0.008 +/-  0.890 |    0.497 +/-  2.302 |   -0.327 +/-  1.520 |    0.000 +/-  0.040 |    0.160 +/-  2.210
LEU  45 | R LEU  45 |    0.004 +/-  1.845 |   -0.032 +/-  0.879 |   -0.516 +/-  3.356 |    0.725 +/-  2.726 |    0.000 +/-  0.052 |    0.181 +/-  2.150
ASN  46 | R ASN  46 |   -0.001 +/-  1.488 |   -0.111 +/-  1.060 |    0.037 +/-  2.221 |    0.208 +/-  0.768 |   -0.000 +/-  0.020 |    0.133 +/-  1.834
TRP  47 | R TRP  47 |    0.000 +/-  1.703 |   -0.715 +/-  0.734 |   -0.647 +/-  1.199 |    0.965 +/-  0.942 |   -0.041 +/-  0.032 |   -0.438 +/-  1.865
LEU  48 | R LEU  48 |    0.003 +/-  1.444 |   -1.012 +/-  1.107 |   -4.115 +/-  1.737 |    1.870 +/-  0.736 |   -0.057 +/-  0.015 |   -3.311 +/-  2.506
ASN  49 | R ASN  49 |    0.002 +/-  1.875 |   -0.474 +/-  1.006 |   -1.812 +/-  1.161 |    2.286 +/-  0.781 |   -0.057 +/-  0.014 |   -0.056 +/-  2.093
ASP  50 | R ASP  50 |   -0.000 +/-  1.613 |   -0.355 +/-  1.029 |   -3.569 +/-  1.635 |    3.373 +/-  1.117 |   -0.022 +/-  0.009 |   -0.573 +/-  2.024
GLU  51 | R GLU  51 |   -0.001 +/-  1.624 |   -0.434 +/-  1.041 |   -3.415 +/-  1.829 |    3.532 +/-  1.047 |   -0.003 +/-  0.008 |   -0.322 +/-  2.069
ILE  52 | R ILE  52 |   -0.002 +/-  1.355 |   -0.081 +/-  1.064 |   -0.737 +/-  1.265 |    1.166 +/-  0.636 |   -0.000 +/-  0.001 |    0.345 +/-  1.903
ILE  53 | R ILE  53 |   -0.002 +/-  1.500 |   -0.047 +/-  1.224 |    0.206 +/-  1.227 |    0.295 +/-  0.749 |    0.000 +/-  0.001 |    0.452 +/-  1.924
ASN  54 | R ASN  54 |   -0.000 +/-  1.768 |   -0.067 +/-  1.097 |    1.332 +/-  1.852 |   -0.647 +/-  0.786 |    0.000 +/-  0.005 |    0.617 +/-  2.419
PHE  55 | R PHE  55 |   -0.001 +/-  1.551 |   -0.042 +/-  1.160 |    0.562 +/-  1.747 |   -0.360 +/-  0.637 |   -0.000 +/-  0.004 |    0.159 +/-  1.910
TYR  56 | R TYR  56 |   -0.002 +/-  1.566 |   -0.014 +/-  0.969 |    0.112 +/-  1.412 |    0.068 +/-  0.763 |    0.000 +/-  0.000 |    0.164 +/-  2.058
MET  57 | R MET  57 |    0.004 +/-  1.660 |   -0.015 +/-  1.036 |    0.444 +/-  1.426 |   -0.168 +/-  0.686 |    0.000 +/-  0.001 |    0.265 +/-  2.061
ASN  58 | R ASN  58 |   -0.001 +/-  1.782 |   -0.019 +/-  1.007 |    0.694 +/-  1.724 |   -0.549 +/-  0.891 |   -0.000 +/-  0.023 |    0.124 +/-  1.952
MET  59 | R MET  59 |   -0.004 +/-  1.800 |   -0.008 +/-  1.017 |    0.201 +/-  1.292 |   -0.086 +/-  0.821 |   -0.000 +/-  0.019 |    0.104 +/-  1.962
LEU  60 | R LEU  60 |   -0.005 +/-  1.631 |   -0.004 +/-  0.781 |    0.123 +/-  1.329 |   -0.043 +/-  0.652 |   -0.000 +/-  0.001 |    0.071 +/-  2.120
MET  61 | R MET  61 |    0.002 +/-  1.524 |   -0.006 +/-  1.145 |    0.158 +/-  1.776 |   -0.081 +/-  1.053 |   -0.000 +/-  0.019 |    0.073 +/-  1.814
GLU  62 | R GLU  62 |    0.001 +/-  1.457 |   -0.005 +/-  0.955 |   -0.629 +/-  2.376 |    0.604 +/-  1.997 |   -0.000 +/-  0.031 |   -0.029 +/-  1.931
ARG  63 | R ARG  63 |    0.001 +/-  1.617 |   -0.002 +/-  1.251 |    1.713 +/-  2.571 |   -1.627 +/-  1.989 |    0.000 +/-  0.043 |    0.085 +/-  2.058
SER  64 | R SER  64 |   -0.003 +/-  1.833 |   -0.002 +/-  0.802 |   -0.001 +/-  1.667 |    0.016 +/-  1.464 |   -0.000 +/-  0.028 |    0.011 +/-  2.137
LYS  65 | R LYS  65 |   -0.000 +/-  1.758 |   -0.001 +/-  1.050 |    1.108 +/-  3.143 |   -1.090 +/-  2.391 |   -0.000 +/-  0.059 |    0.016 +/-  2.121
GLU  66 | R GLU  66 |    0.001 +/-  1.744 |   -0.001 +/-  0.889 |   -0.661 +/-  3.406 |    0.662 +/-  2.286 |   -0.000 +/-  0.035 |    0.001 +/-  2.547
LYS  67 | R LYS  67 |    0.001 +/-  1.977 |   -0.001 +/-  0.975 |    0.964 +/-  5.670 |   -0.963 +/-  4.380 |    0.000 +/-  0.065 |    0.001 +/-  2.237
GLY  68 | R GLY  68 |    0.004 +/-  1.841 |   -0.001 +/-  0.827 |    0.081 +/-  3.440 |   -0.079 +/-  2.600 |   -0.000 +/-  0.095 |    0.005 +/-  2.143
LEU  69 | R LEU  69 |    0.002 +/-  1.500 |   -0.001 +/-  0.947 |    0.115 +/-  2.077 |   -0.098 +/-  1.535 |    0.000 +/-  0.052 |    0.019 +/-  1.644
PRO  70 | R PRO  70 |    0.001 +/-  1.504 |   -0.002 +/-  0.935 |   -1.203 +/-  1.784 |    1.202 +/-  1.457 |    0.000 +/-  0.010 |   -0.002 +/-  1.948
SER  71 | R SER  71 |    0.007 +/-  1.552 |   -0.002 +/-  1.273 |   -0.236 +/-  1.690 |    0.276 +/-  0.657 |    0.000 +/-  0.008 |    0.045 +/-  2.128
VAL  72 | R VAL  72 |    0.002 +/-  1.663 |   -0.006 +/-  0.908 |    0.093 +/-  1.324 |    0.064 +/-  0.939 |   -0.000 +/-  0.027 |    0.153 +/-  1.847
HIE  73 | R HIE  73 |   -0.001 +/-  1.366 |   -0.014 +/-  1.205 |   -0.249 +/-  1.697 |    0.483 +/-  0.995 |    0.000 +/-  0.003 |    0.219 +/-  1.728
ALA  74 | R ALA  74 |    0.001 +/-  1.644 |   -0.074 +/-  0.818 |    0.224 +/-  1.297 |    0.225 +/-  1.143 |   -0.017 +/-  0.034 |    0.360 +/-  1.954
PHE  75 | R PHE  75 |    0.003 +/-  1.595 |   -0.087 +/-  0.893 |   -1.745 +/-  1.499 |    2.346 +/-  1.075 |   -0.005 +/-  0.020 |    0.511 +/-  1.893
ASN  76 | R ASN  76 |   -0.002 +/-  1.807 |   -0.180 +/-  0.828 |    1.099 +/-  2.188 |   -0.076 +/-  1.049 |   -0.015 +/-  0.019 |    0.826 +/-  2.245
THR  77 | R THR  77 |    0.000 +/-  2.108 |   -0.176 +/-  0.935 |    0.160 +/-  1.544 |    0.150 +/-  1.324 |   -0.003 +/-  0.017 |    0.131 +/-  1.906
PHE  78 | R PHE  78 |    0.000 +/-  1.694 |   -0.228 +/-  1.129 |    0.631 +/-  1.431 |   -0.450 +/-  0.686 |   -0.000 +/-  0.007 |   -0.047 +/-  1.986
PHE  79 | R PHE  79 |   -0.001 +/-  1.699 |   -0.098 +/-  0.986 |    1.263 +/-  1.312 |   -0.869 +/-  0.570 |    0.000 +/-  0.001 |    0.295 +/-  2.072
PHE  80 | R PHE  80 |   -0.001 +/-  1.347 |   -0.047 +/-  0.914 |    1.314 +/-  1.354 |   -1.014 +/-  0.734 |    0.000 +/-  0.001 |    0.252 +/-  1.854
THR  81 | R THR  81 |    0.001 +/-  1.662 |   -0.095 +/-  1.057 |    0.765 +/-  2.093 |   -0.509 +/-  0.934 |   -0.001 +/-  0.012 |    0.162 +/-  2.140
LYS  82 | R LYS  82 |   -0.005 +/-  1.621 |   -0.097 +/-  1.176 |   -2.301 +/-  2.092 |    2.850 +/-  1.368 |   -0.003 +/-  0.014 |    0.444 +/-  1.851
LEU  83 | R LEU  83 |    0.003 +/-  1.597 |   -0.030 +/-  0.975 |    0.736 +/-  1.667 |   -0.659 +/-  1.172 |   -0.000 +/-  0.029 |    0.049 +/-  1.766
LYS  84 | R LYS  84 |    0.001 +/-  1.580 |   -0.040 +/-  0.838 |   -0.956 +/-  2.210 |    1.280 +/-  2.033 |   -0.000 +/-  0.049 |    0.285 +/-  2.070
THR  85 | R THR  85 |    0.002 +/-  1.595 |   -0.042 +/-  1.018 |   -0.143 +/-  1.703 |    0.317 +/-  0.827 |   -0.001 +/-  0.031 |    0.133 +/-  1.993
ALA  86 | R ALA  86 |    0.003 +/-  1.509 |   -0.028 +/-  1.005 |    0.502 +/-  2.583 |   -0.381 +/-  1.484 |    0.000 +/-  0.052 |    0.096 +/-  1.978
GLY  87 | R GLY  87 |    0.002 +/-  1.622 |   -0.020 +/-  1.050 |    1.294 +/-  1.945 |   -1.223 +/-  1.402 |   -0.000 +/-  0.050 |    0.053 +/-  1.758
TYR  88 | R TYR  88 |   -0.003 +/-  1.673 |   -0.019 +/-  1.057 |    1.628 +/-  1.739 |   -1.528 +/-  0.963 |   -0.000 +/-  0.027 |    0.078 +/-  1.891
GLN  89 | R GLN  89 |   -0.000 +/-  1.336 |   -0.035 +/-  0.973 |    2.060 +/-  1.733 |   -1.756 +/-  1.828 |    0.000 +/-  0.052 |    0.269 +/-  1.754
ALA  90 | R ALA  90 |   -0.006 +/-  1.594 |   -0.180 +/-  0.847 |    3.874 +/-  2.504 |   -3.270 +/-  1.648 |   -0.017 +/-  0.041 |    0.400 +/-  2.132
VAL  91 | R VAL  91 |   -0.001 +/-  1.575 |   -0.113 +/-  1.146 |    0.615 +/-  2.021 |   -0.096 +/-  1.051 |   -0.000 +/-  0.002 |    0.405 +/-  2.001
LYS  92 | R LYS  92 |   -0.002 +/-  1.622 |   -0.072 +/-  0.986 |   -5.925 +/-  2.454 |    6.657 +/-  1.779 |    0.000 +/-  0.015 |    0.658 +/-  2.152
ARG  93 | R ARG  93 |   -0.001 +/-  1.654 |   -0.698 +/-  0.819 |   -5.661 +/-  2.957 |    7.711 +/-  1.757 |   -0.029 +/-  0.026 |    1.321 +/-  2.168
TRP  94 | R TRP  94 |   -0.006 +/-  1.371 |   -0.629 +/-  0.826 |    0.283 +/-  1.791 |   -0.014 +/-  1.492 |   -0.133 +/-  0.050 |   -0.499 +/-  1.719
THR  95 | R THR  95 |   -0.001 +/-  1.695 |   -0.108 +/-  1.015 |    0.281 +/-  2.142 |   -0.020 +/-  1.640 |    0.000 +/-  0.020 |    0.153 +/-  2.460
LYS  96 | R LYS  96 |    0.001 +/-  2.024 |   -0.065 +/-  0.862 |   -7.006 +/-  2.722 |    7.465 +/-  2.117 |   -0.000 +/-  0.046 |    0.396 +/-  2.278
LYS  97 | R LYS  97 |    0.000 +/-  1.813 |   -0.050 +/-  0.873 |   -5.442 +/-  2.370 |    5.827 +/-  2.026 |   -0.000 +/-  0.059 |    0.335 +/-  2.323
VAL  98 | R VAL  98 |    0.000 +/-  1.480 |   -0.047 +/-  0.924 |    1.183 +/-  1.939 |   -1.060 +/-  1.539 |   -0.000 +/-  0.033 |    0.077 +/-  1.942
ASP  99 | R ASP  99 |   -0.001 +/-  1.609 |   -0.013 +/-  1.091 |    0.957 +/-  2.479 |   -0.930 +/-  1.727 |    0.000 +/-  0.034 |    0.013 +/-  2.163
VAL 100 | R VAL 100 |   -0.001 +/-  1.728 |   -0.007 +/-  0.996 |   -0.626 +/-  1.512 |    0.636 +/-  1.323 |    0.000 +/-  0.013 |    0.003 +/-  2.122
PHE 101 | R PHE 101 |    0.001 +/-  1.774 |   -0.003 +/-  1.018 |   -0.380 +/-  1.851 |    0.376 +/-  1.393 |    0.000 +/-  0.050 |   -0.007 +/-  1.899
SER 102 | R SER 102 |   -0.001 +/-  1.719 |   -0.003 +/-  0.867 |   -0.069 +/-  1.486 |    0.094 +/-  1.117 |   -0.000 +/-  0.034 |    0.021 +/-  1.982
VAL 103 | R VAL 103 |    0.003 +/-  1.665 |   -0.002 +/-  1.092 |    0.244 +/-  1.263 |   -0.216 +/-  1.148 |   -0.000 +/-  0.040 |    0.030 +/-  2.001
ASP 104 | R ASP 104 |   -0.004 +/-  1.693 |   -0.001 +/-  0.940 |   -0.450 +/-  1.709 |    0.461 +/-  1.041 |    0.000 +/-  0.011 |    0.005 +/-  2.367
ILE 105 | R ILE 105 |   -0.002 +/-  1.614 |   -0.003 +/-  1.168 |    0.079 +/-  1.401 |   -0.004 +/-  0.475 |    0.000 +/-  0.000 |    0.069 +/-  1.777
LEU 106 | R LEU 106 |   -0.001 +/-  1.445 |   -0.004 +/-  1.118 |   -0.347 +/-  1.457 |    0.467 +/-  0.623 |   -0.000 +/-  0.000 |    0.115 +/-  2.065
LEU 107 | R LEU 107 |    0.001 +/-  1.263 |   -0.011 +/-  0.983 |    0.505 +/-  1.374 |   -0.371 +/-  0.610 |    0.000 +/-  0.000 |    0.124 +/-  1.635
VAL 108 | R VAL 108 |   -0.002 +/-  1.464 |   -0.014 +/-  1.315 |   -0.505 +/-  1.404 |    0.819 +/-  0.499 |    0.000 +/-  0.000 |    0.298 +/-  1.691
PRO 109 | R PRO 109 |    0.002 +/-  1.343 |   -0.031 +/-  0.767 |   -0.524 +/-  1.203 |    0.522 +/-  1.004 |   -0.000 +/-  0.002 |   -0.032 +/-  1.846
ILE 110 | R ILE 110 |   -0.005 +/-  1.353 |   -0.074 +/-  1.050 |   -1.224 +/-  1.276 |    1.544 +/-  0.569 |   -0.000 +/-  0.003 |    0.241 +/-  1.876
HIE 111 | R HIE 111 |   -0.004 +/-  1.237 |   -0.281 +/-  0.726 |    1.110 +/-  1.377 |    0.114 +/-  1.296 |   -0.021 +/-  0.050 |    0.918 +/-  1.566
LEU 112 | R LEU 112 |   -0.001 +/-  1.715 |   -1.103 +/-  1.036 |   -4.668 +/-  1.781 |    3.760 +/-  0.803 |   -0.138 +/-  0.032 |   -2.151 +/-  2.070
GLY 113 | R GLY 113 |   -0.001 +/-  1.710 |   -1.019 +/-  0.792 |    2.973 +/-  1.337 |   -1.920 +/-  1.099 |   -0.186 +/-  0.072 |   -0.152 +/-  1.853
VAL 114 | R VAL 114 |   -0.002 +/-  1.738 |   -1.243 +/-  1.256 |   -3.909 +/-  1.181 |    4.868 +/-  0.693 |   -0.143 +/-  0.022 |   -0.429 +/-  1.892
HIE 115 | R HIE 115 |    0.006 +/-  1.584 |   -1.099 +/-  0.966 |    1.751 +/-  1.374 |   -0.820 +/-  0.532 |   -0.008 +/-  0.008 |   -0.170 +/-  1.887
TRP 116 | R TRP 116 |    0.002 +/-  1.412 |   -0.290 +/-  0.850 |   -1.014 +/-  2.363 |    1.242 +/-  0.813 |    0.000 +/-  0.000 |   -0.061 +/-  2.401
CYS 117 | R CYS 117 |   -0.002 +/-  1.490 |   -0.054 +/-  1.050 |    0.195 +/-  1.470 |   -0.277 +/-  0.538 |   -0.000 +/-  0.005 |   -0.138 +/-  1.897
LEU 118 | R LEU 118 |    0.002 +/-  1.645 |   -0.018 +/-  1.120 |   -0.946 +/-  1.112 |    1.040 +/-  0.534 |    0.000 +/-  0.000 |    0.078 +/-  1.790
ALA 119 | R ALA 119 |    0.002 +/-  1.572 |   -0.008 +/-  1.148 |   -0.401 +/-  1.293 |    0.386 +/-  0.532 |   -0.000 +/-  0.001 |   -0.020 +/-  1.721
VAL 120 | R VAL 120 |    0.000 +/-  1.214 |   -0.003 +/-  1.098 |   -0.362 +/-  1.544 |    0.388 +/-  0.474 |    0.000 +/-  0.003 |    0.023 +/-  1.606
VAL 121 | R VAL 121 |   -0.002 +/-  1.337 |   -0.003 +/-  1.124 |   -0.111 +/-  1.232 |    0.115 +/-  0.493 |    0.000 +/-  0.000 |   -0.001 +/-  1.900
ASP 122 | R ASP 122 |    0.002 +/-  1.495 |   -0.001 +/-  1.097 |   -0.801 +/-  1.874 |    0.783 +/-  0.929 |   -0.000 +/-  0.001 |   -0.017 +/-  2.305
PHE 123 | R PHE 123 |    0.003 +/-  1.710 |   -0.001 +/-  0.975 |   -0.056 +/-  2.147 |    0.056 +/-  1.644 |   -0.000 +/-  0.040 |    0.002 +/-  1.999
ARG 124 | R ARG 124 |    0.002 +/-  1.613 |   -0.001 +/-  0.860 |    0.955 +/-  2.305 |   -0.947 +/-  1.355 |    0.000 +/-  0.041 |    0.009 +/-  2.018
LYS 125 | R LYS 125 |   -0.002 +/-  1.702 |    0.000 +/-  0.946 |    0.934 +/-  2.461 |   -0.920 +/-  1.310 |   -0.000 +/-  0.032 |    0.012 +/-  2.270
LYS 126 | R LYS 126 |   -0.002 +/-  1.704 |   -0.001 +/-  1.097 |    0.738 +/-  2.729 |   -0.706 +/-  1.543 |    0.000 +/-  0.003 |    0.028 +/-  2.154
ASN 127 | R ASN 127 |    0.001 +/-  1.522 |   -0.001 +/-  0.908 |    0.151 +/-  1.443 |   -0.130 +/-  0.524 |   -0.000 +/-  0.002 |    0.021 +/-  1.993
ILE 128 | R ILE 128 |   -0.002 +/-  1.557 |   -0.002 +/-  1.241 |   -0.168 +/-  1.660 |    0.218 +/-  0.607 |    0.000 +/-  0.000 |    0.045 +/-  2.027
THR 129 | R THR 129 |   -0.001 +/-  1.630 |   -0.003 +/-  1.165 |    0.219 +/-  1.271 |   -0.163 +/-  0.466 |    0.000 +/-  0.000 |    0.052 +/-  1.827
TYR 130 | R TYR 130 |   -0.001 +/-  1.690 |   -0.010 +/-  0.867 |   -0.324 +/-  1.589 |    0.456 +/-  0.939 |    0.000 +/-  0.000 |    0.121 +/-  2.136
TYR 131 | R TYR 131 |    0.000 +/-  1.545 |   -0.023 +/-  1.074 |   -0.064 +/-  1.461 |    0.212 +/-  0.562 |   -0.000 +/-  0.001 |    0.124 +/-  1.924
ASP 132 | R ASP 132 |    0.003 +/-  1.535 |   -0.058 +/-  1.200 |   -3.916 +/-  3.993 |    4.142 +/-  1.335 |    0.000 +/-  0.001 |    0.170 +/-  2.977
SER 133 | R SER 133 |   -0.005 +/-  1.571 |   -0.069 +/-  1.199 |   -0.336 +/-  1.311 |    0.325 +/-  0.869 |   -0.000 +/-  0.000 |   -0.086 +/-  1.855
MET 134 | R MET 134 |   -0.001 +/-  1.766 |   -0.241 +/-  1.112 |   -0.596 +/-  2.729 |    1.055 +/-  1.424 |   -0.015 +/-  0.039 |    0.203 +/-  2.217
GLY 135 | R GLY 135 |    0.001 +/-  1.550 |    0.038 +/-  0.961 |   -5.918 +/-  2.829 |    5.698 +/-  1.583 |   -0.118 +/-  0.053 |   -0.300 +/-  2.280
GLY 136 | R GLY 136 |    0.005 +/-  1.676 |   -0.238 +/-  0.849 |    1.780 +/-  2.071 |   -1.103 +/-  1.776 |   -0.086 +/-  0.057 |    0.359 +/-  1.904
ILE 137 | R ILE 137 |   -0.001 +/-  1.448 |   -0.204 +/-  0.875 |   -0.891 +/-  1.497 |    1.164 +/-  1.243 |   -0.046 +/-  0.047 |    0.022 +/-  1.916
ASN 138 | R ASN 138 |   -0.001 +/-  1.478 |   -0.073 +/-  1.041 |   -0.957 +/-  2.351 |    1.102 +/-  1.233 |   -0.004 +/-  0.018 |    0.067 +/-  2.000
ASN 139 | R ASN 139 |    0.002 +/-  1.741 |   -0.030 +/-  1.195 |    0.011 +/-  2.240 |    0.033 +/-  1.135 |   -0.001 +/-  0.023 |    0.016 +/-  1.984
GLU 140 | R GLU 140 |    0.003 +/-  1.630 |   -0.048 +/-  1.231 |   -0.028 +/-  2.043 |    0.058 +/-  1.572 |   -0.000 +/-  0.014 |   -0.015 +/-  1.962
ALA 141 | R ALA 141 |   -0.003 +/-  1.265 |   -0.032 +/-  1.041 |    0.822 +/-  1.673 |   -0.756 +/-  0.992 |   -0.001 +/-  0.007 |    0.030 +/-  1.737
CYS 142 | R CYS 142 |    0.001 +/-  1.498 |   -0.007 +/-  0.931 |    0.496 +/-  1.299 |   -0.471 +/-  0.790 |   -0.000 +/-  0.003 |    0.019 +/-  1.742
ARG 143 | R ARG 143 |   -0.001 +/-  1.611 |   -0.007 +/-  0.999 |    0.515 +/-  2.247 |   -0.362 +/-  1.758 |   -0.000 +/-  0.017 |    0.147 +/-  2.063
ILE 144 | R ILE 144 |   -0.000 +/-  1.434 |   -0.008 +/-  1.163 |    0.620 +/-  1.474 |   -0.505 +/-  0.724 |   -0.000 +/-  0.009 |    0.107 +/-  1.744
LEU 145 | R LEU 145 |    0.000 +/-  1.602 |   -0.005 +/-  1.156 |    0.635 +/-  1.540 |   -0.612 +/-  0.521 |    0.000 +/-  0.000 |    0.018 +/-  1.983
LEU 146 | R LEU 146 |   -0.001 +/-  1.552 |   -0.003 +/-  1.084 |    0.370 +/-  1.577 |   -0.344 +/-  0.640 |    0.000 +/-  0.000 |    0.022 +/-  1.957
GLN 147 | R GLN 147 |   -0.005 +/-  1.632 |   -0.004 +/-  1.075 |    0.386 +/-  1.736 |   -0.344 +/-  0.978 |   -0.000 +/-  0.010 |    0.033 +/-  1.792
TYR 148 | R TYR 148 |    0.003 +/-  1.589 |   -0.005 +/-  1.183 |    0.673 +/-  1.415 |   -0.591 +/-  0.653 |   -0.000 +/-  0.009 |    0.080 +/-  1.659
LEU 149 | R LEU 149 |    0.002 +/-  1.381 |   -0.002 +/-  1.352 |    0.495 +/-  1.545 |   -0.504 +/-  0.722 |    0.000 +/-  0.000 |   -0.009 +/-  1.822
LYS 150 | R LYS 150 |    0.001 +/-  1.330 |   -0.001 +/-  0.876 |   -0.711 +/-  2.599 |    0.738 +/-  2.018 |    0.000 +/-  0.008 |    0.027 +/-  1.923
GLN 151 | R GLN 151 |    0.000 +/-  1.495 |   -0.003 +/-  0.936 |    0.419 +/-  1.631 |   -0.371 +/-  1.020 |    0.000 +/-  0.016 |    0.045 +/-  1.813
GLU 152 | R GLU 152 |    0.001 +/-  1.706 |   -0.005 +/-  1.209 |    1.672 +/-  1.761 |   -1.670 +/-  1.231 |    0.000 +/-  0.000 |   -0.003 +/-  1.940
SER 153 | R SER 153 |    0.004 +/-  1.588 |   -0.001 +/-  1.178 |    0.465 +/-  1.926 |   -0.466 +/-  0.967 |    0.000 +/-  0.001 |    0.002 +/-  1.939
ILE 154 | R ILE 154 |    0.002 +/-  1.888 |   -0.002 +/-  1.171 |    0.173 +/-  2.870 |   -0.163 +/-  1.876 |   -0.000 +/-  0.036 |    0.009 +/-  2.193
ASP 155 | R ASP 155 |   -0.001 +/-  1.707 |   -0.003 +/-  1.011 |    1.748 +/-  4.162 |   -1.705 +/-  3.248 |    0.000 +/-  0.074 |    0.040 +/-  2.343
LYS 156 | R LYS 156 |   -0.003 +/-  1.564 |   -0.004 +/-  1.249 |   -2.220 +/-  2.767 |    2.270 +/-  2.083 |   -0.000 +/-  0.052 |    0.042 +/-  2.159
LYS 157 | R LYS 157 |   -0.000 +/-  1.839 |   -0.002 +/-  0.984 |   -1.718 +/-  2.290 |    1.721 +/-  1.842 |   -0.000 +/-  0.038 |    0.001 +/-  2.222
ARG 158 | R ARG 158 |   -0.001 +/-  1.950 |   -0.001 +/-  0.985 |   -1.728 +/-  2.971 |    1.725 +/-  2.390 |    0.000 +/-  0.046 |   -0.004 +/-  2.301
LYS 159 | R LYS 159 |   -0.002 +/-  1.600 |   -0.000 +/-  0.887 |   -0.529 +/-  3.833 |    0.530 +/-  3.113 |    0.000 +/-  0.034 |   -0.002 +/-  2.014
GLU 160 | R GLU 160 |   -0.000 +/-  1.659 |   -0.001 +/-  0.966 |    0.330 +/-  5.873 |   -0.322 +/-  4.559 |   -0.000 +/-  0.053 |    0.007 +/-  2.222
PHE 161 | R PHE 161 |    0.002 +/-  1.553 |   -0.001 +/-  0.845 |   -0.069 +/-  3.384 |    0.071 +/-  2.428 |   -0.000 +/-  0.061 |    0.003 +/-  2.070
ASP 162 | R ASP 162 |    0.001 +/-  1.379 |   -0.001 +/-  0.612 |   -0.033 +/-  2.564 |    0.038 +/-  2.095 |    0.000 +/-  0.037 |    0.006 +/-  2.047
THR 163 | R THR 163 |   -0.003 +/-  1.573 |   -0.000 +/-  1.160 |   -0.195 +/-  2.267 |    0.195 +/-  1.705 |   -0.000 +/-  0.066 |   -0.004 +/-  2.215
ASN 164 | R ASN 164 |    0.002 +/-  1.640 |   -0.000 +/-  1.079 |    0.054 +/-  4.547 |   -0.053 +/-  2.705 |   -0.000 +/-  0.042 |    0.002 +/-  2.733
GLY 165 | R GLY 165 |   -0.004 +/-  1.915 |   -0.000 +/-  0.613 |   -0.049 +/-  1.662 |    0.050 +/-  1.438 |   -0.000 +/-  0.080 |   -0.003 +/-  2.065
TRP 166 | R TRP 166 |   -0.004 +/-  1.509 |   -0.001 +/-  0.938 |   -0.012 +/-  1.332 |    0.025 +/-  1.235 |    0.000 +/-  0.050 |    0.008 +/-  1.894
GLN 167 | R GLN 167 |   -0.001 +/-  1.580 |   -0.001 +/-  0.886 |   -0.101 +/-  2.093 |    0.110 +/-  0.831 |    0.000 +/-  0.020 |    0.007 +/-  2.048
LEU 168 | R LEU 168 |   -0.003 +/-  1.613 |   -0.002 +/-  0.925 |   -0.152 +/-  1.919 |    0.189 +/-  1.442 |    0.000 +/-  0.064 |    0.033 +/-  2.105
PHE 169 | R PHE 169 |    0.001 +/-  1.670 |   -0.004 +/-  0.990 |   -0.164 +/-  1.878 |    0.194 +/-  0.839 |   -0.000 +/-  0.015 |    0.027 +/-  2.330
SER 170 | R SER 170 |    0.002 +/-  1.566 |   -0.012 +/-  0.942 |   -1.113 +/-  2.238 |    1.117 +/-  1.291 |   -0.000 +/-  0.018 |   -0.006 +/-  1.886
LYS 171 | R LYS 171 |    0.002 +/-  1.564 |   -0.007 +/-  0.806 |    4.101 +/-  2.844 |   -3.888 +/-  1.826 |    0.000 +/-  0.019 |    0.208 +/-  2.374
LYS 172 | R LYS 172 |    0.003 +/-  1.560 |   -0.006 +/-  1.093 |    2.911 +/-  3.407 |   -2.788 +/-  1.831 |   -0.000 +/-  0.030 |    0.120 +/-  2.305
SER 173 | R SER 173 |    0.003 +/-  1.444 |   -0.003 +/-  0.942 |   -1.108 +/-  1.554 |    1.094 +/-  1.372 |    0.000 +/-  0.034 |   -0.013 +/-  1.712
GLN 174 | R GLN 174 |   -0.000 +/-  1.450 |   -0.002 +/-  0.880 |   -1.066 +/-  1.962 |    1.076 +/-  1.582 |   -0.000 +/-  0.082 |    0.008 +/-  1.586
GLU 175 | R GLU 175 |   -0.004 +/-  1.665 |   -0.001 +/-  1.312 |   -2.536 +/-  2.053 |    2.533 +/-  1.553 |    0.000 +/-  0.040 |   -0.007 +/-  2.159
ILE 176 | R ILE 176 |    0.002 +/-  1.725 |   -0.003 +/-  1.042 |   -1.156 +/-  3.451 |    1.233 +/-  2.241 |   -0.000 +/-  0.030 |    0.076 +/-  2.096
PRO 177 | R PRO 177 |   -0.002 +/-  1.450 |   -0.007 +/-  1.174 |   -2.648 +/-  2.320 |    2.639 +/-  1.229 |   -0.000 +/-  0.017 |   -0.018 +/-  2.091
GLN 178 | R GLN 178 |    0.001 +/-  1.599 |   -0.026 +/-  0.807 |   -0.507 +/-  1.368 |    0.717 +/-  1.080 |    0.000 +/-  0.043 |    0.185 +/-  2.182
GLN 179 | R GLN 179 |   -0.002 +/-  1.612 |   -0.195 +/-  0.995 |   -2.257 +/-  1.945 |    2.782 +/-  1.669 |   -0.014 +/-  0.040 |    0.315 +/-  1.768
MET 180 | R MET 180 |    0.001 +/-  1.852 |   -0.391 +/-  1.175 |   -6.446 +/-  3.784 |    6.486 +/-  3.267 |   -0.189 +/-  0.090 |   -0.540 +/-  2.475
ASN 181 | R ASN 181 |    0.004 +/-  1.660 |   -0.582 +/-  1.408 |    0.447 +/-  2.429 |    0.006 +/-  1.246 |   -0.047 +/-  0.030 |   -0.173 +/-  2.335
GLY 182 | R GLY 182 |    0.003 +/-  1.807 |   -0.627 +/-  1.013 |    0.356 +/-  2.168 |   -0.669 +/-  1.439 |   -0.093 +/-  0.065 |   -1.031 +/-  2.318
SER 183 | R SER 183 |    0.001 +/-  2.057 |   -0.651 +/-  1.089 |   -0.618 +/-  2.515 |    0.565 +/-  1.545 |   -0.080 +/-  0.018 |   -0.784 +/-  2.566
ASP 184 | R ASP 184 |    0.005 +/-  1.741 |   -0.353 +/-  1.140 |   -3.394 +/-  2.350 |    2.674 +/-  1.089 |   -0.001 +/-  0.003 |   -1.069 +/-  2.403
ALA 185 | R ALA 185 |   -0.001 +/-  1.774 |   -0.294 +/-  0.789 |   -2.972 +/-  2.007 |    1.955 +/-  0.947 |   -0.012 +/-  0.008 |   -1.324 +/-  2.096
GLY 186 | R GLY 186 |    0.000 +/-  1.548 |   -0.236 +/-  0.849 |   -0.327 +/-  1.480 |    0.706 +/-  0.747 |   -0.004 +/-  0.005 |    0.139 +/-  2.107
MET 187 | R MET 187 |   -0.001 +/-  1.793 |   -0.035 +/-  0.918 |   -0.278 +/-  1.382 |    0.427 +/-  0.813 |    0.000 +/-  0.002 |    0.112 +/-  2.155
PHE 188 | R PHE 188 |    0.001 +/-  1.520 |   -0.018 +/-  1.192 |    0.159 +/-  1.456 |    0.003 +/-  0.617 |    0.000 +/-  0.000 |    0.145 +/-  1.987
ALA 189 | R ALA 189 |    0.001 +/-  1.305 |   -0.015 +/-  0.832 |   -0.104 +/-  1.246 |    0.273 +/-  0.557 |   -0.000 +/-  0.003 |    0.155 +/-  1.632
CYS 190 | R CYS 190 |   -0.001 +/-  1.436 |   -0.008 +/-  0.960 |    0.282 +/-  1.307 |   -0.186 +/-  0.781 |    0.000 +/-  0.005 |    0.088 +/-  1.790
LYS 191 | R LYS 191 |    0.002 +/-  1.648 |   -0.004 +/-  1.221 |    3.161 +/-  2.000 |   -2.923 +/-  1.421 |   -0.000 +/-  0.009 |    0.236 +/-  2.641
TYR 192 | R TYR 192 |    0.000 +/-  1.508 |   -0.004 +/-  1.211 |    0.093 +/-  1.315 |    0.009 +/-  0.719 |    0.000 +/-  0.000 |    0.099 +/-  1.952
ALA 193 | R ALA 193 |    0.001 +/-  1.473 |   -0.004 +/-  1.314 |    0.044 +/-  1.616 |    0.018 +/-  0.615 |    0.000 +/-  0.000 |    0.060 +/-  2.043
ASP 194 | R ASP 194 |    0.000 +/-  1.309 |   -0.002 +/-  0.969 |   -1.446 +/-  2.152 |    1.404 +/-  1.185 |    0.000 +/-  0.000 |   -0.043 +/-  1.880
CYS 195 | R CYS 195 |   -0.002 +/-  1.688 |   -0.002 +/-  0.794 |    0.321 +/-  1.447 |   -0.307 +/-  0.708 |   -0.000 +/-  0.003 |    0.010 +/-  1.861
ILE 196 | R ILE 196 |   -0.010 +/-  1.622 |   -0.002 +/-  1.045 |    0.069 +/-  1.513 |   -0.011 +/-  0.922 |    0.000 +/-  0.021 |    0.047 +/-  2.207
THR 197 | R THR 197 |   -0.002 +/-  1.597 |   -0.000 +/-  0.904 |    0.180 +/-  1.447 |   -0.170 +/-  1.065 |    0.000 +/-  0.012 |    0.008 +/-  2.075
LYS 198 | R LYS 198 |    0.002 +/-  1.690 |   -0.001 +/-  0.869 |    1.827 +/-  2.236 |   -1.807 +/-  1.970 |    0.000 +/-  0.058 |    0.022 +/-  2.497
ASP 199 | R ASP 199 |   -0.000 +/-  1.603 |   -0.000 +/-  0.919 |   -1.188 +/-  1.829 |    1.187 +/-  1.252 |   -0.000 +/-  0.028 |   -0.002 +/-  1.839
ARG 200 | R ARG 200 |    0.001 +/-  1.514 |   -0.001 +/-  0.996 |    1.899 +/-  1.949 |   -1.884 +/-  1.503 |    0.000 +/-  0.032 |    0.016 +/-  1.902
PRO 201 | R PRO 201 |    0.001 +/-  1.653 |   -0.001 +/-  0.862 |   -1.562 +/-  2.588 |    1.567 +/-  2.163 |    0.000 +/-  0.037 |    0.005 +/-  2.047
ILE 202 | R ILE 202 |   -0.003 +/-  1.535 |   -0.001 +/-  0.924 |   -0.502 +/-  1.840 |    0.530 +/-  1.744 |    0.000 +/-  0.050 |    0.024 +/-  2.062
ASN 203 | R ASN 203 |    0.000 +/-  1.845 |   -0.001 +/-  0.937 |    0.178 +/-  2.393 |   -0.161 +/-  1.864 |   -0.000 +/-  0.065 |    0.015 +/-  2.043
PHE 204 | R PHE 204 |   -0.001 +/-  1.812 |   -0.002 +/-  1.030 |   -0.401 +/-  1.668 |    0.442 +/-  1.272 |   -0.000 +/-  0.076 |    0.037 +/-  2.365
THR 205 | R THR 205 |   -0.003 +/-  1.735 |   -0.003 +/-  1.279 |    0.428 +/-  1.601 |   -0.334 +/-  0.624 |   -0.000 +/-  0.022 |    0.088 +/-  2.618
GLN 206 | R GLN 206 |    0.001 +/-  1.595 |   -0.007 +/-  1.260 |   -0.002 +/-  1.544 |    0.065 +/-  0.883 |   -0.000 +/-  0.028 |    0.057 +/-  1.826
GLN 207 | R GLN 207 |    0.002 +/-  1.677 |   -0.003 +/-  1.083 |   -0.240 +/-  1.479 |    0.248 +/-  1.306 |   -0.000 +/-  0.059 |    0.007 +/-  1.871
HIE 208 | R HIE 208 |   -0.002 +/-  1.576 |   -0.002 +/-  1.083 |    0.592 +/-  1.657 |   -0.536 +/-  0.570 |   -0.000 +/-  0.018 |    0.051 +/-  2.035
MET 209 | R MET 209 |    0.000 +/-  1.484 |   -0.004 +/-  1.285 |   -0.030 +/-  1.192 |    0.108 +/-  0.729 |    0.000 +/-  0.000 |    0.074 +/-  1.791
PRO 210 | R PRO 210 |    0.002 +/-  1.561 |   -0.002 +/-  0.709 |   -2.447 +/-  1.619 |    2.368 +/-  1.213 |   -0.000 +/-  0.020 |   -0.080 +/-  1.660
TYR 211 | R TYR 211 |   -0.001 +/-  1.746 |   -0.001 +/-  1.093 |   -0.207 +/-  1.356 |    0.246 +/-  0.673 |    0.000 +/-  0.020 |    0.036 +/-  2.086
PHE 212 | R PHE 212 |    0.003 +/-  1.578 |   -0.003 +/-  1.204 |   -0.059 +/-  1.424 |    0.173 +/-  0.731 |    0.000 +/-  0.011 |    0.115 +/-  1.875
ARG 213 | R ARG 213 |    0.000 +/-  1.712 |   -0.004 +/-  0.984 |    3.038 +/-  2.077 |   -2.809 +/-  1.392 |    0.000 +/-  0.003 |    0.226 +/-  2.075
LYS 214 | R LYS 214 |   -0.005 +/-  1.487 |   -0.002 +/-  0.916 |    2.675 +/-  2.061 |   -2.544 +/-  1.417 |    0.000 +/-  0.010 |    0.124 +/-  1.959
ARG 215 | R ARG 215 |   -0.002 +/-  1.690 |   -0.002 +/-  1.158 |    2.788 +/-  2.658 |   -2.636 +/-  1.468 |    0.000 +/-  0.000 |    0.148 +/-  2.397
MET 216 | R MET 216 |   -0.002 +/-  1.786 |   -0.004 +/-  1.239 |   -0.333 +/-  1.440 |    0.474 +/-  0.607 |   -0.000 +/-  0.004 |    0.135 +/-  2.021
VAL 217 | R VAL 217 |   -0.002 +/-  1.683 |   -0.004 +/-  1.140 |   -0.304 +/-  1.366 |    0.342 +/-  0.624 |    0.000 +/-  0.000 |    0.033 +/-  2.213
TRP 218 | R TRP 218 |   -0.002 +/-  1.509 |   -0.002 +/-  1.153 |   -0.055 +/-  1.655 |    0.074 +/-  0.789 |   -0.000 +/-  0.006 |    0.015 +/-  1.773
GLU 219 | R GLU 219 |   -0.001 +/-  1.741 |   -0.003 +/-  1.056 |   -1.811 +/-  1.906 |    1.854 +/-  1.149 |    0.000 +/-  0.000 |    0.040 +/-  2.150
ILE 220 | R ILE 220 |   -0.002 +/-  1.506 |   -0.004 +/-  1.088 |   -0.402 +/-  1.477 |    0.535 +/-  0.801 |    0.000 +/-  0.000 |    0.127 +/-  1.683
LEU 221 | R LEU 221 |    0.002 +/-  1.873 |   -0.003 +/-  1.086 |   -0.357 +/-  2.631 |    0.325 +/-  1.726 |   -0.000 +/-  0.048 |   -0.032 +/-  2.248
HIE 222 | R HIE 222 |   -0.001 +/-  1.651 |   -0.002 +/-  0.987 |    0.393 +/-  2.242 |   -0.354 +/-  1.774 |   -0.000 +/-  0.041 |    0.036 +/-  2.045
ARG 223 | R ARG 223 |    0.001 +/-  1.684 |   -0.003 +/-  1.102 |    2.990 +/-  2.488 |   -2.837 +/-  1.733 |   -0.000 +/-  0.058 |    0.151 +/-  2.393
LYS 224 | R LYS 224 |   -0.001 +/-  1.603 |   -0.002 +/-  1.000 |    2.083 +/-  2.325 |   -1.978 +/-  1.786 |    0.000 +/-  0.019 |    0.102 +/-  1.991
LEU 225 | R LEU 225 |   -0.003 +/-  1.630 |   -0.001 +/-  0.847 |   -0.054 +/-  2.811 |    0.065 +/-  1.804 |    0.000 +/-  0.049 |    0.007 +/-  2.420
LEU 226 | R LEU 226 |   -0.000 +/-  2.283 |   -0.001 +/-  1.618 |   -7.278 +/-  9.076 |    7.242 +/-  6.602 |    0.000 +/-  0.042 |   -0.037 +/-  3.870
ILE 227 | L ILE   1 |    0.002 +/-  2.028 |   -0.003 +/-  1.332 |   40.037 +/- 21.807 |  -39.694 +/- 19.072 |   -0.001 +/-  0.085 |    0.342 +/-  4.910
LYS 228 | L LYS   2 |   -0.001 +/-  1.543 |   -0.007 +/-  1.290 |    8.686 +/-  2.844 |   -8.546 +/-  2.627 |   -0.000 +/-  0.008 |    0.132 +/-  2.414
LEU 229 | L LEU   3 |   -0.001 +/-  1.332 |   -0.008 +/-  1.173 |    0.814 +/-  1.637 |   -0.722 +/-  0.817 |    0.000 +/-  0.009 |    0.084 +/-  2.005
LYS 230 | L LYS   4 |   -0.001 +/-  1.635 |   -0.016 +/-  1.176 |    9.480 +/-  2.378 |   -9.246 +/-  1.609 |   -0.000 +/-  0.006 |    0.217 +/-  2.285
VAL 231 | L VAL   5 |    0.001 +/-  1.644 |   -0.012 +/-  1.296 |    0.137 +/-  1.600 |    0.022 +/-  0.878 |    0.000 +/-  0.000 |    0.148 +/-  2.116
ILE 232 | L ILE   6 |    0.001 +/-  1.729 |   -0.031 +/-  1.159 |   -3.117 +/-  1.947 |    3.210 +/-  0.997 |    0.000 +/-  0.011 |    0.063 +/-  2.213
GLY 233 | L GLY   7 |    0.001 +/-  1.654 |   -0.042 +/-  0.873 |   -0.900 +/-  2.247 |    1.212 +/-  1.785 |   -0.001 +/-  0.038 |    0.270 +/-  2.045
GLN 234 | L GLN   8 |   -0.001 +/-  1.692 |   -0.090 +/-  0.882 |   -2.326 +/-  2.671 |    2.546 +/-  2.355 |   -0.002 +/-  0.065 |    0.126 +/-  2.173
ASP 235 | L ASP   9 |    0.002 +/-  1.623 |   -0.028 +/-  0.896 |   -7.041 +/-  2.739 |    7.039 +/-  2.303 |   -0.000 +/-  0.067 |   -0.029 +/-  1.870
SER 236 | L SER  10 |    0.000 +/-  1.516 |   -0.013 +/-  1.034 |   -2.444 +/-  3.081 |    2.494 +/-  1.972 |    0.000 +/-  0.072 |    0.037 +/-  2.330
SER 237 | L SER  11 |    0.002 +/-  1.538 |   -0.007 +/-  0.975 |   -0.957 +/-  3.664 |    0.983 +/-  2.463 |   -0.000 +/-  0.053 |    0.022 +/-  2.223
GLU 238 | L GLU  12 |    0.002 +/-  1.554 |   -0.005 +/-  1.106 |   -4.977 +/-  3.255 |    5.015 +/-  2.995 |    0.000 +/-  0.063 |    0.035 +/-  1.972
ILE 239 | L ILE  13 |   -0.001 +/-  1.776 |   -0.005 +/-  1.188 |   -2.108 +/-  1.678 |    2.098 +/-  0.933 |   -0.000 +/-  0.015 |   -0.017 +/-  2.087
HIE 240 | L HIE  14 |    0.002 +/-  1.569 |   -0.003 +/-  0.952 |    2.134 +/-  2.895 |   -2.079 +/-  2.118 |   -0.000 +/-  0.058 |    0.055 +/-  2.016
PHE 241 | L PHE  15 |    0.005 +/-  1.428 |   -0.003 +/-  1.231 |   -1.777 +/-  1.823 |    1.770 +/-  1.144 |    0.000 +/-  0.031 |   -0.005 +/-  2.214
LYS 242 | L LYS  16 |    0.002 +/-  1.508 |   -0.002 +/-  1.007 |    9.149 +/-  2.822 |   -9.064 +/-  2.268 |   -0.000 +/-  0.055 |    0.084 +/-  2.436
VAL 243 | L VAL  17 |    0.001 +/-  1.606 |   -0.003 +/-  1.192 |   -1.636 +/-  4.055 |    1.641 +/-  1.756 |    0.000 +/-  0.046 |    0.003 +/-  2.747
LYS 244 | L LYS  18 |   -0.002 +/-  1.858 |   -0.003 +/-  1.275 |    7.877 +/-  3.902 |   -7.822 +/-  2.730 |   -0.000 +/-  0.051 |    0.050 +/-  2.802
MET 245 | L MET  19 |   -0.001 +/-  1.837 |   -0.004 +/-  1.072 |   -2.252 +/-  1.484 |    2.243 +/-  1.276 |   -0.000 +/-  0.024 |   -0.014 +/-  2.047
THR 246 | L THR  20 |    0.003 +/-  1.796 |   -0.003 +/-  1.032 |   -0.229 +/-  2.343 |    0.246 +/-  2.529 |   -0.000 +/-  0.040 |    0.016 +/-  2.539
THR 247 | L THR  21 |    0.002 +/-  1.482 |   -0.005 +/-  0.956 |   -2.067 +/-  1.908 |    2.073 +/-  1.588 |    0.000 +/-  0.018 |    0.004 +/-  1.945
HIE 248 | L HIE  22 |    0.002 +/-  1.517 |   -0.006 +/-  0.908 |    1.418 +/-  2.092 |   -1.274 +/-  1.537 |   -0.000 +/-  0.027 |    0.140 +/-  1.971
LEU 249 | L LEU  23 |   -0.001 +/-  1.667 |   -0.011 +/-  1.066 |   -0.409 +/-  1.879 |    0.467 +/-  0.922 |    0.000 +/-  0.002 |    0.046 +/-  1.912
LYS 250 | L LYS  24 |    0.003 +/-  1.709 |   -0.011 +/-  0.991 |    6.730 +/-  2.697 |   -6.462 +/-  2.199 |    0.000 +/-  0.007 |    0.260 +/-  1.922
LYS 251 | L LYS  25 |   -0.000 +/-  1.935 |   -0.006 +/-  1.143 |    6.833 +/-  3.061 |   -6.700 +/-  2.226 |    0.000 +/-  0.027 |    0.127 +/-  2.720
LEU 252 | L LEU  26 |    0.002 +/-  1.711 |   -0.006 +/-  0.946 |   -0.111 +/-  1.525 |    0.360 +/-  1.057 |   -0.000 +/-  0.016 |    0.245 +/-  1.922
LYS 253 | L LYS  27 |    0.000 +/-  1.521 |   -0.012 +/-  1.115 |    6.637 +/-  2.075 |   -6.195 +/-  1.275 |    0.000 +/-  0.000 |    0.431 +/-  2.212
GLU 254 | L GLU  28 |    0.003 +/-  1.762 |   -0.010 +/-  1.165 |   -3.747 +/-  2.327 |    3.607 +/-  1.631 |    0.000 +/-  0.015 |   -0.147 +/-  2.141
SER 255 | L SER  29 |   -0.004 +/-  1.598 |   -0.005 +/-  1.110 |   -0.285 +/-  2.139 |    0.319 +/-  1.388 |   -0.000 +/-  0.037 |    0.024 +/-  2.162
TYR 256 | L TYR  30 |   -0.000 +/-  1.558 |   -0.006 +/-  1.167 |   -0.509 +/-  1.578 |    0.694 +/-  0.766 |   -0.000 +/-  0.005 |    0.179 +/-  1.924
CYS 257 | L CYS  31 |   -0.004 +/-  1.479 |   -0.010 +/-  0.956 |   -0.067 +/-  1.762 |    0.073 +/-  0.929 |   -0.000 +/-  0.020 |   -0.008 +/-  1.909
[truncated: 8,362 more chars]
