# Supplementary material for: K739 is preferentially targeted over K725 in the deSUMOylation process of neuronal nitric oxide synthase
Source: Front Chem. 2025 Sep 4;13:1672437. doi: 10.3389/fchem.2025.1672437 (PMC12445055; doi:10.3389/fchem.2025.1672437)
Supplement: Supplementary file 2 [file DataSheet2.zip › raw-data/725/correl.out]

  0.504  0.269  0.310  0.216  0.177  0.127  0.083  0.079  0.054  0.027 -0.044 -0.110 -0.051 -0.084 -0.183 -0.049  0.045 -0.172 -0.114 -0.127 -0.112 -0.073 -0.087 -0.065 -0.031 -0.028  0.011  0.003  0.006  0.023 -0.052 -0.009 -0.011  0.032  0.001 -0.019 -0.095  0.020  0.019  0.062  0.047  0.045  0.049  0.030  0.015  0.016 -0.010  0.007 -0.014 -0.011 -0.070  0.015 -0.000 -0.017 -0.022  0.022  0.050  0.060  0.021  0.003 -0.015  0.010 -0.074 -0.054 -0.009  0.005  0.025 -0.055 -0.070 -0.120 -0.087 -0.061 -0.054 -0.051  0.018  0.022  0.056  0.050  0.047  0.041  0.046  0.049  0.038 -0.002  0.025  0.038  0.041  0.011  0.052  0.058  0.018  0.027  0.105 -0.037 -0.032 -0.012 -0.007 -0.011  0.016 -0.004 -0.047 -0.015 -0.024 -0.107 -0.067 -0.020 -0.071 -0.049 -0.044 -0.044 -0.092 -0.060 -0.078 -0.055 -0.081 -0.000 -0.063 -0.035 -0.056 -0.039 -0.039 -0.094 -0.039 -0.078 -0.012 -0.026 -0.024 -0.017 -0.002 -0.063 -0.039 -0.077 -0.052 -0.037 -0.048 -0.041 -0.016  0.018 -0.056  0.004 -0.044 -0.012 -0.001 -0.000 -0.009 -0.008 -0.006 -0.006  0.020  0.016  0.033  0.032  0.055  0.091  0.051  0.031  0.044 -0.014 -0.054  0.066 -0.016 -0.032  0.054 -0.039 -0.020 -0.010  0.007 -0.043 -0.007 -0.023 -0.028 -0.029 -0.018  0.004 -0.051 -0.046 -0.140 -0.023 -0.034 -0.055 -0.031 -0.000 -0.029  0.014 -0.023 -0.019  0.035 -0.017 -0.017  0.014 -0.065 -0.093 -0.043 -0.069 -0.005 -0.048 -0.045  0.062  0.036  0.193 -0.007 -0.080 -0.057 -0.084 -0.112 -0.072 -0.061 -0.068 -0.036  0.047  0.129  0.020  0.072  0.028  0.181  0.061  0.066  0.068  0.085  0.023  0.018  0.009  0.036  0.053  0.097  0.128  0.007  0.053  0.050  0.142  0.070  0.035  0.091 -0.015  0.018  0.033 -0.027  0.012  0.005  0.045  0.018 -0.010  0.062  0.003 -0.048  0.028  0.027 -0.046  0.001 -0.018 -0.025  0.014  0.014  0.050  0.074  0.126  0.080  0.073  0.107  0.127  0.129  0.069 -0.053 -0.018 -0.028 -0.005  0.028  0.003  0.024 -0.014 -0.003 -0.016 -0.050 -0.044 -0.065  0.007  0.032  0.017  0.029  0.050  0.010 -0.008  0.000 -0.005 -0.020 -0.055 -0.105 -0.177 -0.155 -0.024  0.086 -0.009  0.011  0.023  0.039  0.034  0.087 -0.038  0.022 -0.022 -0.039 -0.049 -0.014  0.016  0.034 -0.031 -0.052 -0.028 -0.084 -0.044 -0.094 -0.061
  0.269  0.633  0.521  0.350  0.290  0.201  0.135  0.162  0.105  0.045 -0.021 -0.075 -0.018 -0.079 -0.186 -0.035  0.101 -0.189 -0.092 -0.114 -0.094 -0.079 -0.078 -0.054  0.001 -0.006  0.065  0.061  0.040  0.047 -0.004  0.028  0.030  0.064  0.034  0.001 -0.037  0.066  0.054  0.057  0.051  0.060  0.033 -0.012 -0.038 -0.004 -0.008  0.025  0.059  0.029  0.007  0.062  0.061  0.050  0.051  0.092  0.074  0.056  0.066  0.070  0.012  0.055  0.005 -0.008  0.019 -0.024 -0.031  0.007 -0.037 -0.099 -0.050 -0.022 -0.012  0.001  0.004  0.021  0.020  0.037 -0.005  0.014 -0.008  0.030 -0.016 -0.061  0.008  0.018 -0.001 -0.022  0.013  0.036  0.009  0.006  0.049 -0.010 -0.056 -0.044 -0.050 -0.054 -0.076 -0.041 -0.081 -0.074 -0.033 -0.097 -0.054 -0.049 -0.037 -0.005 -0.010 -0.019 -0.053 -0.071 -0.072 -0.066 -0.126 -0.036 -0.078 -0.024 -0.046 -0.054 -0.044 -0.077 -0.065 -0.037 -0.007 -0.028 -0.032 -0.058 -0.045 -0.079 -0.023 -0.110 -0.097 -0.101 -0.082 -0.057 -0.041 -0.032 -0.035 -0.046 -0.038 -0.035 -0.044 -0.026 -0.017 -0.051 -0.057 -0.043 -0.018 -0.017 -0.025 -0.039 -0.044  0.004  0.005 -0.005  0.016  0.015 -0.123 -0.055 -0.096 -0.079  0.036 -0.061 -0.052 -0.017  0.011 -0.047 -0.016 -0.051 -0.056 -0.061 -0.088 -0.056 -0.089 -0.075 -0.147 -0.055 -0.048 -0.039 -0.015  0.036 -0.027 -0.024 -0.035  0.015  0.027 -0.062 -0.014  0.040  0.002 -0.066 -0.026  0.020  0.000 -0.035 -0.016  0.004  0.043  0.083  0.040 -0.056 -0.020 -0.070 -0.077 -0.044 -0.022 -0.118 -0.077 -0.012  0.098 -0.006  0.044  0.036  0.211  0.135  0.140  0.164  0.183  0.098  0.052  0.044  0.105  0.110  0.158  0.183  0.015  0.020  0.023  0.083  0.060  0.053  0.110  0.051  0.031  0.003 -0.046 -0.005  0.001  0.025  0.006  0.041  0.015 -0.028 -0.055 -0.059 -0.040 -0.094 -0.074 -0.085 -0.075 -0.029 -0.035 -0.004  0.059  0.126  0.098  0.061  0.098  0.146  0.140  0.084 -0.009 -0.011  0.008  0.049  0.040  0.026  0.030  0.005  0.018  0.005 -0.001 -0.026 -0.033 -0.020 -0.043 -0.073 -0.068 -0.040 -0.067 -0.074 -0.047 -0.066 -0.040 -0.061 -0.039 -0.059 -0.059  0.029  0.058  0.004  0.014  0.065  0.076  0.075  0.085 -0.018  0.024  0.024 -0.034 -0.045  0.015 -0.005 -0.011 -0.074 -0.108 -0.072 -0.023 -0.070 -0.062  0.020
  0.310  0.521  0.857  0.530  0.398  0.265  0.174  0.251  0.194  0.052 -0.015 -0.034 -0.012 -0.094 -0.170 -0.056  0.124 -0.176 -0.121 -0.127 -0.164 -0.149 -0.156 -0.127 -0.084 -0.043  0.003  0.027  0.005  0.071 -0.000 -0.027 -0.018 -0.007 -0.031 -0.057 -0.100  0.009  0.071  0.053  0.029  0.056  0.074  0.051 -0.009  0.035  0.010  0.040  0.022 -0.024 -0.038  0.030  0.017 -0.022 -0.019  0.030  0.026 -0.033  0.030  0.007 -0.025  0.029 -0.027 -0.044  0.027 -0.011  0.010 -0.047 -0.052 -0.164 -0.107 -0.046 -0.018 -0.045  0.005  0.009 -0.030  0.059 -0.000  0.028  0.059  0.064  0.046 -0.020  0.085  0.062  0.088  0.046  0.067  0.096  0.058  0.030  0.092  0.012 -0.028  0.008 -0.046 -0.060 -0.059 -0.039 -0.080 -0.101 -0.045 -0.141 -0.085 -0.025 -0.070 -0.021 -0.015 -0.014 -0.055 -0.092 -0.096 -0.054 -0.140 -0.037 -0.100 -0.050 -0.049 -0.070 -0.041 -0.102 -0.062 -0.098 -0.074 -0.051 -0.063 -0.048 -0.068 -0.116 -0.083 -0.157 -0.119 -0.106 -0.107 -0.096 -0.091 -0.108  0.026  0.025  0.042 -0.003 -0.025  0.030  0.028 -0.013  0.014  0.019  0.022  0.016  0.028  0.023  0.016  0.052  0.050  0.027  0.045  0.005 -0.108 -0.049 -0.062 -0.102  0.039 -0.088 -0.078 -0.029 -0.027 -0.048 -0.042 -0.065 -0.093 -0.091 -0.121 -0.056 -0.103 -0.085 -0.139 -0.077 -0.035 -0.052 -0.004  0.026 -0.023  0.010 -0.054 -0.009  0.024 -0.047 -0.053 -0.012 -0.032 -0.105 -0.082 -0.051 -0.064 -0.069 -0.063  0.002  0.004  0.055 -0.024 -0.079 -0.046 -0.066 -0.076 -0.024  0.016 -0.086 -0.039  0.080  0.213  0.041  0.117  0.089  0.343  0.150  0.183  0.262  0.237  0.098  0.080  0.072  0.130  0.095  0.179  0.191  0.054  0.059  0.021  0.067  0.018  0.027  0.088  0.025 -0.027 -0.052 -0.123 -0.052 -0.051  0.028 -0.007  0.082  0.030 -0.034 -0.013 -0.026 -0.025 -0.055 -0.064 -0.128 -0.089 -0.039 -0.045 -0.013  0.034  0.089  0.100  0.028  0.040  0.146  0.132  0.086  0.002 -0.002  0.011  0.069  0.047  0.027  0.023  0.003  0.039  0.010  0.002 -0.027 -0.024 -0.030 -0.046 -0.076 -0.062 -0.034 -0.032 -0.022 -0.010 -0.061 -0.029 -0.043 -0.017 -0.079 -0.006  0.060  0.071  0.018 -0.011  0.026  0.044  0.038  0.085 -0.019  0.004  0.014 -0.021 -0.045  0.035  0.009 -0.071 -0.067 -0.101 -0.089 -0.060 -0.084 -0.091 -0.047
  0.216  0.350  0.530  0.678  0.423  0.274  0.221  0.322  0.243  0.127  0.102  0.055  0.044 -0.041 -0.096 -0.020  0.116 -0.150 -0.099 -0.130 -0.149 -0.130 -0.151 -0.096 -0.079 -0.018  0.037  0.039  0.019  0.078 -0.001 -0.009 -0.016  0.001 -0.037 -0.043 -0.114 -0.028  0.036  0.030 -0.003  0.030  0.058  0.042  0.015  0.035  0.012  0.006 -0.019 -0.029 -0.024  0.011 -0.011 -0.015 -0.012  0.039  0.001 -0.032  0.050  0.026 -0.016  0.029  0.012 -0.020  0.034  0.001 -0.017 -0.051 -0.057 -0.140 -0.076 -0.039 -0.032 -0.003 -0.006  0.012  0.013  0.068 -0.007  0.033  0.066  0.064  0.043  0.023  0.121  0.102  0.095  0.028  0.049  0.080  0.053 -0.001  0.065 -0.005 -0.031 -0.025 -0.048 -0.033 -0.022 -0.010 -0.057 -0.046 -0.023 -0.109 -0.065 -0.021 -0.033 -0.037 -0.015 -0.026 -0.052 -0.114 -0.091 -0.078 -0.143 -0.041 -0.122 -0.050 -0.056 -0.053 -0.008 -0.059 -0.039 -0.088 -0.049 -0.037 -0.043 -0.021 -0.053 -0.086 -0.081 -0.155 -0.109 -0.095 -0.137 -0.096 -0.072 -0.063  0.020  0.005  0.021 -0.008 -0.032  0.008  0.022 -0.016  0.007  0.008  0.007 -0.008  0.009 -0.014 -0.021  0.014 -0.006 -0.013 -0.016 -0.024 -0.106 -0.038 -0.061 -0.092  0.016 -0.065 -0.063 -0.031  0.007 -0.038 -0.033 -0.064 -0.070 -0.082 -0.122 -0.052 -0.100 -0.074 -0.091 -0.070 -0.054 -0.048 -0.021 -0.023 -0.034 -0.003 -0.035  0.000  0.039 -0.039 -0.057  0.005 -0.015 -0.102 -0.053 -0.022 -0.054 -0.055 -0.043 -0.013  0.002  0.031 -0.016 -0.067 -0.037 -0.049 -0.029 -0.017  0.023 -0.038 -0.005  0.075  0.288  0.085  0.107  0.133  0.371  0.151  0.179  0.235  0.253  0.106  0.098  0.085  0.125  0.111  0.165  0.200  0.018  0.066  0.015  0.094  0.025  0.037  0.081 -0.003 -0.013 -0.010 -0.057 -0.013 -0.042  0.028 -0.036  0.045  0.001 -0.060 -0.041 -0.055 -0.080 -0.101 -0.110 -0.151 -0.115 -0.073 -0.107 -0.077 -0.005  0.043  0.011 -0.015  0.034  0.110  0.081  0.066 -0.015 -0.013 -0.024  0.028  0.001  0.013 -0.061  0.009  0.037  0.014  0.007 -0.048 -0.082 -0.080 -0.091 -0.134 -0.099 -0.092 -0.087 -0.086 -0.075 -0.099 -0.051 -0.067 -0.014  0.000  0.017  0.090  0.088  0.030 -0.020  0.045  0.009  0.021  0.059 -0.016  0.004  0.002 -0.058 -0.087 -0.010 -0.021 -0.092 -0.105 -0.144 -0.115 -0.056 -0.052 -0.018 -0.006
  0.177  0.290  0.398  0.423  0.787  0.510  0.510  0.596  0.301  0.250  0.197  0.083  0.069 -0.089 -0.223 -0.059  0.078 -0.256 -0.122 -0.100 -0.118 -0.061 -0.099 -0.051 -0.046 -0.027  0.009  0.009 -0.043  0.011 -0.031 -0.087 -0.030 -0.003 -0.022 -0.008 -0.087 -0.015  0.004  0.053 -0.038 -0.018  0.026  0.021 -0.013 -0.014 -0.011 -0.033 -0.061 -0.066 -0.078 -0.003 -0.028 -0.031 -0.047 -0.023  0.014 -0.014 -0.014  0.018 -0.018  0.001  0.014  0.032  0.030  0.040  0.016  0.039 -0.001 -0.079 -0.044 -0.036 -0.044 -0.019  0.017 -0.006 -0.018  0.055 -0.003 -0.002  0.050  0.052 -0.002 -0.042  0.106  0.101  0.065  0.026  0.036  0.099  0.053 -0.002  0.105  0.041 -0.008  0.000 -0.031 -0.094 -0.057 -0.042 -0.020 -0.044 -0.034 -0.095 -0.054  0.007 -0.032 -0.035 -0.091 -0.067 -0.105 -0.138 -0.163 -0.117 -0.156 -0.072 -0.131 -0.061 -0.047 -0.016  0.024 -0.008 -0.033 -0.060  0.011  0.028  0.004  0.021 -0.009 -0.098 -0.033 -0.121 -0.087 -0.096 -0.166 -0.140 -0.073 -0.035 -0.069 -0.042 -0.032 -0.027 -0.049 -0.026  0.018  0.010  0.010 -0.010  0.031 -0.013 -0.007 -0.002  0.009  0.048  0.035  0.016  0.005  0.021 -0.096 -0.019 -0.038 -0.009  0.113  0.041  0.014  0.058  0.031 -0.003  0.001 -0.037 -0.064 -0.051 -0.080 -0.039 -0.103 -0.091 -0.132 -0.021 -0.040 -0.074 -0.045  0.011 -0.026 -0.019 -0.002  0.018  0.033 -0.034 -0.039 -0.009 -0.021 -0.065 -0.046 -0.004 -0.021 -0.042 -0.008 -0.004 -0.036  0.054 -0.060 -0.122 -0.054 -0.072 -0.050 -0.081 -0.067 -0.090 -0.071  0.000  0.123 -0.003  0.014  0.097  0.150  0.074  0.109  0.160  0.148  0.065  0.062  0.011  0.067  0.033  0.053  0.004 -0.009  0.078  0.048  0.137  0.066  0.061  0.111  0.049  0.054  0.082 -0.002 -0.016 -0.062 -0.027 -0.026 -0.002  0.031 -0.040 -0.065 -0.011 -0.032 -0.101 -0.073 -0.095 -0.081 -0.014 -0.042 -0.028  0.032  0.135  0.053  0.039  0.133  0.118  0.109  0.043 -0.088 -0.078 -0.073  0.000 -0.007  0.040  0.026  0.053  0.053  0.049  0.064  0.040 -0.030  0.019  0.008 -0.063 -0.045  0.008 -0.031 -0.072 -0.050 -0.050 -0.048 -0.021 -0.016  0.039 -0.117  0.009  0.044 -0.019  0.031  0.068  0.013  0.084  0.074 -0.069 -0.033 -0.036 -0.092 -0.108 -0.071 -0.084 -0.075 -0.127 -0.162 -0.122 -0.168 -0.059 -0.075 -0.009
  0.127  0.201  0.265  0.274  0.510  0.702  0.571  0.428  0.325  0.428  0.214  0.063  0.154  0.036 -0.170 -0.009  0.038 -0.197 -0.079 -0.087 -0.116 -0.039 -0.142 -0.088 -0.105 -0.097 -0.137 -0.089 -0.138 -0.047 -0.104 -0.132 -0.130 -0.116 -0.155 -0.068 -0.166 -0.170 -0.104 -0.008 -0.103 -0.070 -0.057 -0.050 -0.012 -0.069 -0.058 -0.072 -0.120 -0.115 -0.171 -0.063 -0.063 -0.086 -0.121 -0.071 -0.020 -0.004 -0.016  0.006 -0.014  0.000  0.015  0.024  0.025  0.041  0.000 -0.007 -0.033 -0.070 -0.054 -0.029 -0.019 -0.037  0.014 -0.017 -0.016  0.042 -0.034 -0.033  0.001  0.037 -0.022 -0.066  0.040  0.064  0.043  0.042  0.038  0.068  0.043  0.023  0.109  0.063  0.020  0.064  0.032 -0.042  0.003  0.030 -0.000 -0.021 -0.036 -0.093 -0.055 -0.002 -0.031 -0.016 -0.071 -0.052 -0.112 -0.060 -0.110 -0.072 -0.102 -0.121 -0.095 -0.017 -0.030 -0.008  0.016 -0.004 -0.032 -0.043 -0.009  0.006 -0.027  0.007 -0.007 -0.045  0.022 -0.019 -0.079 -0.048 -0.114 -0.085 -0.056 -0.010 -0.059 -0.011 -0.018 -0.008  0.007 -0.022 -0.003 -0.005 -0.016 -0.026  0.002 -0.011 -0.011  0.006  0.019  0.035  0.025  0.035  0.051  0.049 -0.038  0.013 -0.011  0.040  0.122  0.097  0.028  0.037 -0.019 -0.011  0.004 -0.019 -0.036 -0.017 -0.051 -0.041 -0.075 -0.051 -0.097 -0.072 -0.046 -0.064 -0.137 -0.093 -0.053 -0.089 -0.064 -0.027 -0.005 -0.044 -0.023  0.003 -0.030 -0.056 -0.025  0.013 -0.013 -0.030 -0.032 -0.024 -0.057  0.050 -0.060 -0.069  0.001 -0.053 -0.043 -0.113 -0.072 -0.067 -0.070 -0.018  0.093 -0.018 -0.060  0.093  0.090  0.030 -0.006  0.044  0.071 -0.018 -0.001 -0.039  0.015  0.009  0.052 -0.021  0.015  0.052  0.010  0.112  0.099  0.024  0.134  0.055  0.154  0.237  0.124 -0.003  0.005 -0.012 -0.004  0.016  0.049 -0.005 -0.042  0.009  0.003 -0.075 -0.025 -0.028 -0.010  0.035  0.003 -0.004  0.040  0.094  0.005  0.035  0.099  0.025 -0.009 -0.052 -0.136 -0.102 -0.122 -0.114 -0.020 -0.034  0.005  0.034  0.015  0.061  0.047  0.026 -0.088  0.037  0.025 -0.031 -0.046  0.040  0.000 -0.013 -0.032 -0.036 -0.056 -0.028 -0.027  0.047 -0.114  0.060  0.092  0.001  0.048  0.076  0.023  0.111  0.098 -0.078 -0.040 -0.059 -0.105 -0.122 -0.095 -0.073  0.010 -0.068 -0.077 -0.074 -0.130 -0.029 -0.116 -0.065
  0.083  0.135  0.174  0.221  0.510  0.571  0.707  0.529  0.297  0.422  0.300  0.135  0.155  0.059 -0.121  0.040  0.030 -0.205 -0.048 -0.065 -0.060 -0.010 -0.091 -0.038 -0.055 -0.074 -0.130 -0.076 -0.119 -0.060 -0.087 -0.126 -0.097 -0.097 -0.131 -0.036 -0.143 -0.177 -0.102 -0.032 -0.131 -0.088 -0.054 -0.032 -0.027 -0.090 -0.076 -0.097 -0.143 -0.113 -0.167 -0.086 -0.089 -0.091 -0.128 -0.097 -0.054 -0.011 -0.050 -0.035 -0.048 -0.050 -0.046 -0.014  0.001  0.024 -0.004 -0.000 -0.024 -0.064 -0.067 -0.049 -0.024 -0.066 -0.013 -0.017 -0.026  0.033 -0.060 -0.018  0.011  0.024 -0.018 -0.036  0.084  0.067  0.032  0.045  0.036  0.058  0.028  0.006  0.085  0.044  0.032  0.044  0.027 -0.032 -0.015  0.015 -0.004 -0.048 -0.044 -0.108 -0.065 -0.007 -0.066 -0.028 -0.093 -0.041 -0.127 -0.080 -0.151 -0.096 -0.122 -0.149 -0.094 -0.038 -0.025 -0.016  0.007 -0.028 -0.041 -0.055 -0.014  0.024 -0.020  0.020  0.018 -0.039  0.012 -0.011 -0.068 -0.062 -0.094 -0.074 -0.050 -0.025 -0.042  0.021  0.045  0.049  0.029  0.010  0.036  0.038  0.023  0.010  0.026  0.019  0.020  0.036  0.046  0.058  0.026  0.040  0.062  0.029 -0.024  0.013  0.020  0.053  0.107  0.110  0.039  0.043  0.009  0.019  0.026 -0.015 -0.015 -0.011 -0.019 -0.003 -0.057 -0.033 -0.095 -0.062 -0.045 -0.048 -0.110 -0.092 -0.078 -0.087 -0.066 -0.056  0.001 -0.045 -0.040 -0.019 -0.034 -0.072 -0.052 -0.035 -0.054 -0.045 -0.051 -0.078 -0.083  0.024 -0.089 -0.077  0.012 -0.046 -0.003 -0.066 -0.059 -0.038 -0.051 -0.004  0.057 -0.028 -0.070  0.091  0.016 -0.022 -0.035  0.037  0.029 -0.048 -0.022 -0.053 -0.018  0.010 -0.001 -0.057 -0.013  0.047  0.049  0.149  0.119  0.030  0.104  0.014  0.134  0.216  0.130  0.040  0.036  0.052  0.020 -0.005  0.045  0.004 -0.035  0.018  0.004 -0.061 -0.004 -0.035  0.010  0.055  0.002 -0.036  0.038  0.096 -0.024  0.038  0.098  0.013 -0.014 -0.055 -0.125 -0.095 -0.113 -0.122 -0.036 -0.036 -0.009  0.022  0.025  0.057  0.029  0.012 -0.088  0.033  0.035 -0.008 -0.025  0.049  0.019 -0.012 -0.021 -0.034 -0.027 -0.012 -0.023  0.040 -0.135  0.009  0.087  0.016  0.066  0.045 -0.017  0.068  0.059 -0.106 -0.067 -0.085 -0.137 -0.129 -0.098 -0.075 -0.003 -0.073 -0.082 -0.069 -0.123 -0.035 -0.127 -0.092
  0.079  0.162  0.251  0.322  0.596  0.428  0.529  0.738  0.365  0.322  0.380  0.303  0.151  0.016 -0.034  0.050  0.133 -0.176 -0.045 -0.013 -0.034  0.011 -0.033  0.005 -0.013  0.006  0.014  0.038 -0.046  0.003 -0.060 -0.088 -0.019 -0.011 -0.032  0.026 -0.051 -0.057 -0.011  0.021 -0.090 -0.042  0.017  0.012 -0.028 -0.049 -0.027 -0.055 -0.092 -0.102 -0.111 -0.036 -0.057 -0.074 -0.064 -0.052 -0.040 -0.025 -0.024 -0.018 -0.028 -0.004 -0.017  0.005  0.022  0.039 -0.015  0.048  0.009 -0.063 -0.072 -0.058 -0.063 -0.042 -0.012 -0.017 -0.056  0.007 -0.044 -0.012  0.025  0.013  0.003 -0.001  0.107  0.091  0.058  0.023  0.030  0.064  0.024 -0.012  0.048  0.026  0.006  0.019 -0.031 -0.047 -0.042 -0.026 -0.036 -0.071 -0.050 -0.101 -0.068 -0.002 -0.063 -0.038 -0.101 -0.088 -0.139 -0.146 -0.187 -0.118 -0.175 -0.137 -0.154 -0.077 -0.060 -0.026  0.032  0.016 -0.029 -0.057 -0.010  0.038  0.000  0.033 -0.010 -0.086 -0.053 -0.137 -0.106 -0.107 -0.196 -0.168 -0.094 -0.059 -0.062 -0.046  0.009  0.000 -0.025  0.008  0.054  0.047  0.026  0.021  0.053  0.038  0.021  0.010  0.022  0.042  0.013  0.010  0.005  0.016 -0.048 -0.003  0.004  0.037  0.092  0.064  0.027  0.053  0.029  0.019 -0.004 -0.045 -0.071 -0.080 -0.084 -0.030 -0.090 -0.077 -0.113 -0.065 -0.069 -0.059 -0.087 -0.079 -0.070 -0.078 -0.073 -0.053  0.007 -0.074 -0.070 -0.037 -0.035 -0.097 -0.071 -0.060 -0.077 -0.056 -0.030 -0.058 -0.059  0.010 -0.071 -0.091 -0.023 -0.053 -0.032 -0.103 -0.078 -0.058 -0.038  0.017  0.103  0.023  0.008  0.109  0.114  0.055  0.089  0.217  0.146  0.062  0.101  0.054  0.057  0.041  0.041  0.013 -0.011  0.060  0.024  0.140  0.064  0.070  0.089 -0.000  0.073  0.140  0.103  0.068  0.011  0.045 -0.035 -0.004 -0.004 -0.078 -0.076 -0.055 -0.078 -0.132 -0.107 -0.126 -0.071 -0.027 -0.071 -0.050  0.006  0.102  0.014  0.019  0.105  0.087  0.065  0.022 -0.054 -0.049 -0.080 -0.050 -0.046 -0.020 -0.028  0.017  0.001  0.007  0.009 -0.019 -0.089 -0.039 -0.063 -0.131 -0.090 -0.071 -0.097 -0.108 -0.075 -0.102 -0.085 -0.039 -0.028  0.066 -0.073 -0.011  0.005  0.008  0.014  0.027 -0.021  0.016  0.011 -0.096 -0.071 -0.073 -0.118 -0.140 -0.098 -0.116 -0.113 -0.131 -0.150 -0.118 -0.115 -0.041 -0.025  0.011
  0.054  0.105  0.194  0.243  0.301  0.325  0.297  0.365  0.382  0.302  0.223  0.265  0.191  0.076  0.058  0.091  0.079 -0.059 -0.010 -0.005 -0.018  0.002 -0.039 -0.002 -0.028  0.011 -0.010  0.015 -0.039 -0.012 -0.050 -0.070 -0.040 -0.035 -0.058  0.007 -0.061 -0.066 -0.012  0.004 -0.062 -0.021  0.003  0.004 -0.007 -0.030 -0.019 -0.028 -0.074 -0.102 -0.088 -0.027 -0.044 -0.069 -0.062 -0.031 -0.024 -0.004  0.018 -0.005  0.000  0.023  0.034  0.018  0.039  0.047 -0.001 -0.002 -0.007 -0.052 -0.049 -0.024 -0.031 -0.024 -0.004 -0.017 -0.041  0.014 -0.015  0.020  0.035  0.017  0.018  0.017  0.065  0.064  0.062  0.032  0.025  0.044  0.026  0.010  0.030  0.014 -0.019  0.012 -0.030 -0.031 -0.035 -0.011 -0.027 -0.053 -0.034 -0.067 -0.037 -0.010 -0.046 -0.023 -0.054 -0.058 -0.110 -0.095 -0.121 -0.075 -0.123 -0.109 -0.112 -0.049 -0.057 -0.044  0.003 -0.013 -0.019 -0.046 -0.034  0.001 -0.018  0.008 -0.033 -0.071 -0.043 -0.086 -0.079 -0.077 -0.124 -0.107 -0.082 -0.059 -0.014 -0.008  0.030  0.003 -0.001  0.011  0.029  0.013  0.007 -0.000  0.032  0.035  0.016 -0.001  0.012  0.019 -0.006 -0.004 -0.009  0.009 -0.025  0.012  0.014  0.023  0.034  0.015 -0.018  0.011  0.002 -0.008 -0.013 -0.056 -0.058 -0.063 -0.068 -0.043 -0.076 -0.051 -0.065 -0.081 -0.054 -0.039 -0.087 -0.110 -0.065 -0.073 -0.090 -0.052 -0.020 -0.064 -0.067 -0.047 -0.032 -0.090 -0.077 -0.040 -0.062 -0.050 -0.040 -0.043 -0.051 -0.005 -0.055 -0.046 -0.012 -0.023 -0.017 -0.071 -0.037  0.004  0.004  0.071  0.167  0.061  0.042  0.150  0.161  0.078  0.081  0.186  0.152  0.065  0.092  0.078  0.068  0.068  0.091  0.053  0.017  0.048 -0.005  0.080  0.025  0.029  0.046 -0.007  0.072  0.110  0.095  0.048  0.029  0.042 -0.010  0.022  0.009 -0.025 -0.049 -0.049 -0.070 -0.083 -0.088 -0.097 -0.054 -0.039 -0.074 -0.056 -0.040  0.002 -0.037 -0.032  0.013  0.006 -0.033 -0.029 -0.051 -0.045 -0.078 -0.075 -0.044 -0.062 -0.067 -0.008 -0.019 -0.009 -0.034 -0.035 -0.097 -0.049 -0.096 -0.123 -0.092 -0.093 -0.085 -0.075 -0.054 -0.094 -0.083 -0.051 -0.040  0.012 -0.031  0.027  0.014  0.002 -0.010  0.012 -0.013 -0.009 -0.013 -0.074 -0.060 -0.051 -0.092 -0.134 -0.047 -0.049 -0.064 -0.079 -0.103 -0.090 -0.070 -0.049 -0.034 -0.001
  0.027  0.045  0.052  0.127  0.250  0.428  0.422  0.322  0.302  0.645  0.350  0.209  0.311  0.282  0.050  0.157  0.162 -0.027  0.106  0.036 -0.030  0.007 -0.155 -0.020 -0.108 -0.028 -0.152 -0.130 -0.159 -0.088 -0.112 -0.159 -0.171 -0.174 -0.214  0.018 -0.214 -0.266 -0.128 -0.066 -0.121 -0.100 -0.074 -0.050 -0.010 -0.075 -0.046 -0.070 -0.122 -0.106 -0.180 -0.088 -0.099 -0.160 -0.188 -0.131 -0.119 -0.106 -0.077 -0.089 -0.072 -0.074 -0.044 -0.067 -0.047  0.015 -0.017 -0.023 -0.044 -0.066 -0.054 -0.058 -0.028 -0.021  0.004 -0.041 -0.045  0.000 -0.044 -0.013 -0.031  0.005  0.016 -0.033  0.004  0.050  0.041  0.057  0.045  0.032  0.027  0.039  0.114  0.059  0.060  0.046  0.020  0.016  0.044  0.056  0.063  0.035 -0.014 -0.059 -0.040 -0.018 -0.032 -0.026 -0.064 -0.014 -0.061  0.013 -0.023 -0.013 -0.035 -0.105 -0.029 -0.017 -0.017 -0.022  0.016  0.003 -0.025 -0.044 -0.020  0.021  0.016  0.036  0.003  0.024  0.025  0.026 -0.095 -0.036 -0.107 -0.068 -0.058 -0.021 -0.027  0.038  0.040  0.021  0.083  0.035  0.022  0.016  0.029  0.019 -0.006  0.050  0.032  0.079  0.098  0.072  0.059  0.075  0.042  0.098  0.014  0.107  0.066  0.022  0.178  0.129  0.070  0.089 -0.000  0.027  0.031  0.000 -0.029 -0.031 -0.062 -0.046 -0.062 -0.059 -0.085 -0.121 -0.059 -0.048 -0.149 -0.105 -0.063 -0.161 -0.124 -0.125 -0.089 -0.140 -0.080 -0.074 -0.041 -0.104 -0.088 -0.069 -0.071 -0.066 -0.092 -0.066 -0.061  0.021 -0.146 -0.102 -0.040 -0.098 -0.085 -0.153 -0.095 -0.074 -0.098 -0.078  0.018 -0.022 -0.096  0.117  0.004 -0.032 -0.044 -0.008 -0.029 -0.084 -0.015 -0.056 -0.020 -0.006 -0.001 -0.038 -0.005  0.013 -0.073  0.037  0.048 -0.069  0.088 -0.001  0.136  0.204  0.109 -0.016  0.014 -0.006 -0.037 -0.046 -0.027 -0.008  0.034  0.042  0.007 -0.058 -0.020  0.005  0.001 -0.013 -0.024 -0.060 -0.046 -0.041 -0.099 -0.028 -0.031 -0.115 -0.165 -0.192 -0.140 -0.078 -0.108 -0.184 -0.054 -0.075 -0.089 -0.019  0.017  0.067  0.002 -0.007 -0.121  0.015  0.007 -0.017 -0.048  0.020  0.022  0.023  0.003 -0.002 -0.035 -0.004 -0.000  0.081 -0.019  0.197  0.201  0.027  0.017  0.013 -0.032  0.033  0.042 -0.039 -0.003 -0.053 -0.100 -0.134 -0.040  0.024  0.036 -0.038  0.000 -0.021 -0.051  0.032 -0.123 -0.120
 -0.044 -0.021 -0.015  0.102  0.197  0.214  0.300  0.380  0.223  0.350  0.533  0.341  0.201  0.231  0.192  0.165  0.085  0.063  0.111  0.079  0.045  0.055 -0.015  0.062  0.023  0.041 -0.004  0.002 -0.061 -0.062 -0.045 -0.071 -0.045 -0.046 -0.048  0.068 -0.051 -0.100 -0.045 -0.028 -0.080 -0.060 -0.032 -0.038 -0.020 -0.052 -0.056 -0.067 -0.095 -0.088 -0.088 -0.058 -0.080 -0.098 -0.090 -0.094 -0.106 -0.067 -0.061 -0.089 -0.064 -0.068 -0.064 -0.064 -0.043  0.007 -0.014 -0.043 -0.050 -0.056 -0.067 -0.072 -0.060 -0.041 -0.007 -0.012 -0.019 -0.013 -0.024  0.003  0.001  0.011  0.032  0.014  0.039  0.055  0.036  0.037  0.024  0.017  0.017  0.006  0.038  0.020  0.012 -0.001 -0.008 -0.004 -0.018 -0.002 -0.031 -0.070 -0.041 -0.066 -0.043 -0.009 -0.046 -0.032 -0.069 -0.020 -0.061 -0.041 -0.076 -0.066 -0.078 -0.098 -0.071 -0.053 -0.036 -0.020  0.003 -0.003 -0.025 -0.047 -0.054 -0.007 -0.014  0.010 -0.004 -0.018 -0.041 -0.053 -0.106 -0.060 -0.116 -0.076 -0.057 -0.049  0.012  0.024  0.034  0.028  0.050  0.033  0.040  0.013 -0.009  0.003 -0.002  0.026  0.023  0.029  0.055  0.047  0.014  0.019  0.030  0.038  0.067  0.066  0.050  0.039  0.071  0.076  0.033  0.019 -0.025  0.010  0.004 -0.013 -0.031 -0.052 -0.049 -0.030 -0.043 -0.056 -0.072 -0.077 -0.068 -0.047 -0.065 -0.067 -0.060 -0.130 -0.114 -0.125 -0.072 -0.107 -0.087 -0.091 -0.045 -0.101 -0.092 -0.105 -0.098 -0.071 -0.083 -0.090 -0.082 -0.043 -0.114 -0.073 -0.043 -0.054 -0.019 -0.091 -0.039 -0.018 -0.042 -0.024  0.014  0.008 -0.041  0.074 -0.012 -0.014  0.001  0.091  0.018 -0.008  0.065  0.011  0.008  0.007 -0.017 -0.017 -0.027  0.044 -0.012  0.057  0.023  0.008  0.069  0.005  0.043  0.092  0.061  0.035  0.008  0.025 -0.042 -0.038 -0.055 -0.043 -0.030 -0.066 -0.060 -0.088 -0.055 -0.046 -0.033 -0.022 -0.060 -0.082 -0.058 -0.041 -0.097 -0.049 -0.045 -0.076 -0.119 -0.112 -0.062 -0.053 -0.061 -0.112 -0.073 -0.067 -0.078 -0.005  0.008  0.029  0.009 -0.020 -0.093 -0.041 -0.069 -0.091 -0.084 -0.071 -0.081 -0.052 -0.056 -0.067 -0.041 -0.024  0.029  0.090  0.035  0.084  0.087  0.041  0.023  0.021 -0.033 -0.004 -0.013 -0.069 -0.058 -0.063 -0.091 -0.107 -0.010  0.006  0.010 -0.040 -0.037 -0.040 -0.050  0.011 -0.034 -0.050
 -0.110 -0.075 -0.034  0.055  0.083  0.063  0.135  0.303  0.265  0.209  0.341  0.751  0.323  0.180  0.474  0.304  0.078  0.221  0.186  0.221  0.191  0.143  0.148  0.176  0.107  0.123  0.088  0.100  0.041 -0.016 -0.001 -0.011  0.048  0.012  0.055  0.160  0.085 -0.003  0.020  0.003 -0.073 -0.039 -0.011 -0.028 -0.050 -0.058 -0.055 -0.041 -0.076 -0.077 -0.020 -0.034 -0.060 -0.050 -0.022 -0.060 -0.084 -0.010 -0.010 -0.071 -0.012 -0.005 -0.004 -0.013  0.011  0.036  0.004 -0.043 -0.015 -0.049 -0.061 -0.050 -0.072 -0.053 -0.000 -0.045 -0.067 -0.033  0.023  0.042  0.058  0.023  0.075  0.079  0.078  0.080  0.088  0.078  0.053  0.059  0.053  0.029 -0.038  0.043 -0.003 -0.021 -0.074 -0.024 -0.073 -0.021  0.021 -0.034 -0.056 -0.058 -0.019 -0.017 -0.052 -0.017 -0.042 -0.044 -0.058 -0.062 -0.123 -0.083 -0.119 -0.110 -0.100 -0.069 -0.069 -0.063  0.006  0.002  0.008 -0.032 -0.077  0.002 -0.046 -0.013 -0.081 -0.086 -0.097 -0.129 -0.129 -0.091 -0.134 -0.115 -0.095 -0.113  0.051  0.023  0.065  0.065  0.059  0.066  0.071  0.081  0.035  0.081  0.097  0.107  0.087  0.073  0.092  0.050  0.029  0.024  0.037  0.030  0.127  0.089  0.135  0.107 -0.040  0.013  0.019  0.003 -0.026  0.014 -0.024 -0.073 -0.054 -0.074 -0.052 -0.023 -0.021 -0.027 -0.016 -0.105 -0.095 -0.060 -0.095 -0.151 -0.107 -0.128 -0.134 -0.142 -0.070 -0.101 -0.128 -0.134 -0.053 -0.107 -0.099 -0.092 -0.106 -0.053 -0.067 -0.093 -0.104 -0.095 -0.084 -0.017 -0.030  0.000  0.014 -0.087 -0.054  0.065  0.027  0.045  0.045  0.029 -0.008  0.071  0.040  0.047  0.071  0.254  0.084  0.094  0.171  0.090  0.059  0.052  0.030  0.060 -0.031  0.000 -0.055  0.016 -0.036  0.046  0.021 -0.021  0.017  0.054  0.110  0.065  0.039  0.026 -0.064 -0.056 -0.080 -0.122 -0.105 -0.142 -0.173 -0.109 -0.137 -0.112 -0.027 -0.066 -0.115 -0.085 -0.076 -0.079 -0.081 -0.074 -0.052 -0.045 -0.084 -0.055  0.008 -0.032 -0.069 -0.098 -0.088 -0.071 -0.117 -0.025 -0.056 -0.025 -0.049 -0.069 -0.097 -0.082 -0.189 -0.192 -0.153 -0.218 -0.194 -0.156 -0.116 -0.170 -0.121 -0.105 -0.066 -0.020  0.015 -0.048 -0.080  0.012 -0.026 -0.018 -0.043 -0.115 -0.110 -0.074 -0.074 -0.058 -0.069 -0.118  0.001 -0.033 -0.044 -0.039 -0.092 -0.080 -0.053 -0.023 -0.014 -0.024
 -0.051 -0.018 -0.012  0.044  0.069  0.154  0.155  0.151  0.191  0.311  0.201  0.323  0.495  0.246  0.190  0.268  0.146  0.088  0.146  0.145  0.081  0.059 -0.011  0.078  0.014  0.062 -0.010 -0.004 -0.043 -0.044 -0.044 -0.047 -0.037 -0.052 -0.048  0.107 -0.038 -0.101 -0.030 -0.022 -0.072 -0.037 -0.014 -0.040 -0.018 -0.044 -0.031 -0.022 -0.056 -0.037 -0.049 -0.053 -0.052 -0.055 -0.044 -0.023 -0.035 -0.035 -0.024 -0.044 -0.023 -0.020 -0.015 -0.039 -0.031  0.024 -0.005 -0.007 -0.007 -0.031 -0.034 -0.035 -0.019 -0.005 -0.003 -0.050 -0.054  0.002  0.004  0.043  0.021  0.027  0.048  0.009  0.029  0.046  0.057  0.051  0.041  0.035  0.039  0.044  0.050  0.064  0.038  0.012 -0.016 -0.011 -0.038  0.013  0.040 -0.005 -0.035 -0.035 -0.014 -0.024 -0.006  0.004 -0.005  0.001 -0.007  0.007 -0.005 -0.006 -0.015 -0.067 -0.018 -0.018 -0.017 -0.049 -0.007 -0.016 -0.020 -0.018 -0.043  0.012 -0.008  0.003 -0.028 -0.025 -0.015 -0.024 -0.086 -0.035 -0.089 -0.075 -0.081 -0.081  0.004  0.031  0.049  0.048  0.093  0.049  0.035  0.031  0.047  0.028  0.024  0.090  0.064  0.056  0.085  0.061  0.050  0.044  0.073  0.075  0.083  0.084  0.080  0.062  0.081  0.070  0.039  0.062  0.009  0.032  0.017 -0.058 -0.033 -0.064 -0.054 -0.043 -0.049 -0.037 -0.047 -0.102 -0.051 -0.038 -0.100 -0.075 -0.054 -0.115 -0.100 -0.104 -0.066 -0.095 -0.062 -0.067 -0.042 -0.080 -0.060 -0.050 -0.068 -0.051 -0.055 -0.046 -0.058 -0.036 -0.114 -0.059 -0.020 -0.066 -0.045 -0.117 -0.091 -0.061 -0.069 -0.046 -0.019 -0.041 -0.033  0.048 -0.007  0.020  0.056  0.077  0.028 -0.003  0.056  0.019  0.019 -0.018  0.007 -0.007 -0.005 -0.028 -0.092 -0.031 -0.033 -0.051  0.029  0.021  0.078  0.098  0.044 -0.023 -0.000 -0.029 -0.048 -0.056 -0.030 -0.045 -0.011 -0.031 -0.060 -0.055 -0.053 -0.052 -0.014 -0.035 -0.056 -0.054 -0.084 -0.107 -0.101 -0.076 -0.089 -0.130 -0.169 -0.125 -0.039 -0.056 -0.082 -0.115 -0.060 -0.059 -0.088 -0.034 -0.014  0.027 -0.016 -0.032 -0.083 -0.021 -0.055 -0.067 -0.062 -0.063 -0.052 -0.022 -0.019 -0.035 -0.023 -0.014 -0.027  0.021  0.016  0.081  0.052  0.000 -0.027 -0.022 -0.037 -0.044 -0.038 -0.012 -0.013 -0.022 -0.044 -0.093 -0.014  0.019  0.037 -0.006  0.010 -0.011 -0.032 -0.011 -0.100 -0.107
 -0.084 -0.079 -0.094 -0.041 -0.089  0.036  0.059  0.016  0.076  0.282  0.231  0.180  0.246  0.570  0.328  0.233  0.082  0.228  0.224  0.137  0.096  0.070  0.002  0.096  0.031  0.075 -0.034 -0.051 -0.042 -0.050 -0.031 -0.032 -0.085 -0.090 -0.080  0.103 -0.084 -0.143 -0.063 -0.080 -0.080 -0.065 -0.083 -0.073 -0.045 -0.075 -0.060 -0.036 -0.060 -0.038 -0.049 -0.062 -0.083 -0.096 -0.074 -0.097 -0.118 -0.066 -0.030 -0.100 -0.054 -0.065 -0.101 -0.073 -0.058 -0.074 -0.038 -0.072 -0.103 -0.044 -0.035 -0.029 -0.017 -0.007 -0.004 -0.002  0.009  0.011  0.016  0.039  0.001 -0.001  0.048  0.006 -0.037  0.017  0.040  0.051  0.038  0.001 -0.001  0.026  0.006  0.036  0.029  0.001 -0.002  0.008 -0.013  0.025  0.013 -0.005 -0.012 -0.033 -0.046 -0.016 -0.032  0.007 -0.024  0.017  0.003  0.028 -0.001  0.005 -0.012 -0.046  0.004 -0.016  0.006 -0.026 -0.017 -0.043 -0.015 -0.026 -0.054 -0.007 -0.014 -0.019 -0.049  0.028 -0.029  0.008 -0.089 -0.032 -0.048 -0.026 -0.030 -0.019  0.040  0.115  0.098  0.056  0.121  0.087  0.046  0.019  0.030  0.048  0.001  0.066  0.066  0.068  0.087  0.052  0.021  0.023  0.060  0.073  0.117  0.109  0.078  0.035  0.057  0.062  0.038  0.031 -0.035  0.012  0.016  0.004 -0.022 -0.036 -0.043 -0.020 -0.036 -0.039 -0.020 -0.110 -0.074 -0.047 -0.090 -0.083 -0.073 -0.172 -0.128 -0.155 -0.119 -0.130 -0.063 -0.098 -0.033 -0.086 -0.076 -0.094 -0.098 -0.070 -0.111 -0.077 -0.060 -0.056 -0.117 -0.051 -0.029 -0.085 -0.075 -0.124 -0.035 -0.012 -0.048 -0.082 -0.063 -0.002 -0.086  0.005 -0.038 -0.030 -0.025 -0.006 -0.050 -0.049  0.003  0.015 -0.002  0.020 -0.002 -0.004  0.004 -0.016 -0.099 -0.048 -0.064 -0.077 -0.006  0.009  0.061  0.042  0.018 -0.019  0.013 -0.008 -0.026 -0.039 -0.083 -0.007  0.023 -0.033 -0.035 -0.040 -0.006  0.030 -0.006 -0.049 -0.035 -0.068 -0.080 -0.129 -0.120 -0.080 -0.149 -0.135 -0.193 -0.150 -0.037 -0.077 -0.052 -0.128 -0.067 -0.083 -0.083 -0.031 -0.006  0.034 -0.000 -0.014 -0.051 -0.021 -0.030 -0.023 -0.050 -0.037 -0.028  0.010 -0.022 -0.026 -0.024 -0.015 -0.013  0.013  0.094  0.155  0.130  0.058 -0.037 -0.040 -0.066 -0.048 -0.037 -0.021 -0.028 -0.041 -0.038 -0.083  0.037  0.084  0.092  0.005  0.033 -0.001  0.007  0.031 -0.091 -0.135
 -0.183 -0.186 -0.170 -0.096 -0.223 -0.170 -0.121 -0.034  0.058  0.050  0.192  0.474  0.190  0.328  0.760  0.328  0.034  0.489  0.291  0.283  0.220  0.167  0.149  0.185  0.111  0.137  0.070  0.053  0.048 -0.029  0.020  0.010  0.033 -0.009  0.051  0.180  0.079  0.014  0.050 -0.003 -0.026 -0.015 -0.028 -0.047 -0.037 -0.040 -0.053  0.013 -0.032 -0.035  0.035 -0.023 -0.050 -0.060  0.008 -0.028 -0.123 -0.045  0.009 -0.109 -0.024 -0.017 -0.044 -0.069 -0.026 -0.020 -0.005 -0.131 -0.071 -0.039 -0.065 -0.025 -0.054 -0.043 -0.022 -0.028 -0.033 -0.024  0.035  0.070  0.052  0.020  0.093  0.081  0.031  0.027  0.055  0.089  0.074  0.029  0.028  0.053 -0.094  0.003 -0.019 -0.033 -0.063  0.008 -0.047  0.005  0.030 -0.020 -0.027 -0.041 -0.040 -0.008 -0.047  0.001 -0.035 -0.018  0.004 -0.016 -0.051 -0.039 -0.076 -0.041 -0.042 -0.045 -0.058 -0.073 -0.012 -0.015  0.015 -0.019 -0.077 -0.026 -0.051 -0.046 -0.124 -0.041 -0.110 -0.093 -0.100 -0.056 -0.083 -0.051 -0.059 -0.060  0.075  0.109  0.087  0.055  0.102  0.111  0.057  0.059  0.066  0.113  0.061  0.095  0.135  0.096  0.128  0.063  0.058  0.034  0.064  0.058  0.236  0.168  0.138  0.114 -0.100 -0.038  0.002 -0.024 -0.030  0.013 -0.056 -0.068 -0.037 -0.062 -0.038 -0.019  0.013 -0.006  0.059 -0.082 -0.060 -0.045 -0.040 -0.091 -0.042 -0.100 -0.136 -0.173 -0.108 -0.098 -0.101 -0.123 -0.016 -0.089 -0.083 -0.109 -0.136 -0.061 -0.102 -0.089 -0.085 -0.144 -0.085  0.021 -0.014  0.018  0.029 -0.034  0.042  0.152  0.098  0.073  0.029  0.097  0.027  0.040  0.041  0.030  0.044  0.160  0.027  0.061  0.102  0.094 -0.007  0.050  0.019  0.092 -0.010 -0.027 -0.078 -0.110 -0.127 -0.050 -0.074 -0.055 -0.044 -0.054 -0.008 -0.012  0.012  0.009 -0.062 -0.056 -0.110 -0.090 -0.029 -0.106 -0.121 -0.041 -0.070 -0.017  0.001 -0.064 -0.103 -0.080 -0.124 -0.199 -0.145 -0.139 -0.190 -0.163 -0.187 -0.109  0.003 -0.049 -0.052 -0.103 -0.095 -0.081 -0.131 -0.072 -0.061 -0.052 -0.064 -0.072 -0.068 -0.103 -0.179 -0.159 -0.131 -0.186 -0.145 -0.083 -0.087 -0.137 -0.085 -0.079 -0.024  0.011  0.132 -0.001 -0.064  0.017 -0.082 -0.076 -0.071 -0.171 -0.133 -0.050 -0.070 -0.038  0.007 -0.038  0.050  0.015 -0.000  0.019 -0.021 -0.058  0.001 -0.002 -0.007 -0.072
 -0.049 -0.035 -0.056 -0.020 -0.059 -0.009  0.040  0.050  0.091  0.157  0.165  0.304  0.268  0.233  0.328  0.528  0.215  0.113  0.265  0.260  0.221  0.192  0.139  0.209  0.129  0.146  0.074  0.058  0.038 -0.050  0.011  0.051  0.017 -0.009  0.053  0.223  0.005 -0.012  0.004 -0.008 -0.024 -0.069 -0.044 -0.064 -0.058 -0.063 -0.033 -0.031 -0.025  0.003 -0.008 -0.047 -0.041 -0.051 -0.021 -0.039 -0.054 -0.001 -0.007 -0.074 -0.017 -0.030 -0.022 -0.049 -0.049 -0.022 -0.036 -0.046 -0.026 -0.039 -0.054 -0.042 -0.021 -0.022  0.010 -0.015  0.019  0.007  0.013  0.055  0.021  0.037  0.059  0.049  0.041  0.034  0.023  0.050  0.034  0.024  0.027  0.028  0.009  0.048  0.016 -0.014 -0.015  0.054  0.011  0.024  0.023  0.016 -0.022 -0.059 -0.031 -0.017 -0.025  0.016  0.002  0.018 -0.007  0.016 -0.012 -0.020 -0.052 -0.060 -0.018 -0.028 -0.001 -0.018 -0.017 -0.047 -0.016 -0.031 -0.047 -0.003 -0.011 -0.012 -0.010 -0.001 -0.041 -0.027 -0.080 -0.048 -0.038 -0.035 -0.043 -0.099  0.066  0.082  0.101  0.092  0.095  0.076  0.052  0.049  0.058  0.055  0.029  0.110  0.069  0.056  0.091  0.060  0.043  0.033  0.087  0.052  0.086  0.072  0.099  0.078  0.052  0.045  0.026  0.044 -0.012 -0.002  0.040 -0.019  0.001 -0.039  0.013  0.014  0.008  0.000 -0.013 -0.098 -0.067 -0.026 -0.058 -0.124 -0.101 -0.151 -0.151 -0.159 -0.075 -0.128 -0.082 -0.096 -0.075 -0.091 -0.072 -0.058 -0.096 -0.064 -0.070 -0.096 -0.068 -0.042 -0.129 -0.042 -0.040 -0.066 -0.023 -0.051 -0.048  0.011 -0.045  0.005 -0.014 -0.036 -0.043  0.028 -0.039 -0.017  0.020  0.074 -0.007  0.007  0.084  0.027  0.040  0.019 -0.005 -0.000 -0.022 -0.030 -0.067 -0.010 -0.041 -0.059 -0.044 -0.054 -0.031  0.003  0.019  0.003  0.037  0.016 -0.033 -0.027 -0.051 -0.013 -0.070 -0.082 -0.103 -0.084 -0.052 -0.048  0.009 -0.030 -0.064 -0.075 -0.067 -0.125 -0.137 -0.052 -0.117 -0.132 -0.174 -0.094 -0.002 -0.036 -0.077 -0.121 -0.075 -0.062 -0.083 -0.041 -0.016 -0.000 -0.024 -0.024 -0.051 -0.037 -0.060 -0.060 -0.088 -0.080 -0.080 -0.074 -0.051 -0.056 -0.023 -0.047 -0.062 -0.092 -0.035  0.024  0.033 -0.016 -0.051 -0.036 -0.061 -0.065 -0.052 -0.035 -0.011 -0.017 -0.041 -0.090  0.011  0.052  0.095 -0.001 -0.005 -0.007  0.011 -0.110 -0.174 -0.141
  0.045  0.101  0.124  0.116  0.078  0.038  0.030  0.133  0.079  0.162  0.085  0.078  0.146  0.082  0.034  0.215  0.677 -0.035  0.179  0.201  0.083  0.049 -0.036  0.076 -0.020  0.137  0.100  0.086  0.075  0.122  0.046  0.034  0.023 -0.001  0.033  0.206 -0.035  0.021  0.066  0.075  0.047 -0.024  0.003 -0.041 -0.033 -0.001  0.095  0.075  0.112  0.091  0.040  0.027  0.015 -0.037 -0.006  0.012 -0.046 -0.111 -0.015 -0.029 -0.023  0.019 -0.034 -0.061 -0.042 -0.057 -0.026  0.015 -0.019 -0.075 -0.035 -0.061 -0.032  0.035  0.067 -0.024 -0.038  0.069 -0.004 -0.014 -0.046  0.029  0.008 -0.065 -0.012  0.024  0.011  0.048  0.080  0.054  0.046  0.072  0.097  0.131  0.112  0.026  0.027  0.075  0.087  0.050  0.074  0.077  0.002 -0.061 -0.073 -0.032 -0.012  0.033  0.030  0.019  0.084  0.048  0.102  0.046 -0.005 -0.009  0.004 -0.026 -0.031 -0.047  0.010 -0.024 -0.054 -0.083 -0.036 -0.019 -0.006  0.008 -0.022 -0.014 -0.049 -0.105 -0.093 -0.086 -0.141 -0.138 -0.105 -0.073  0.031  0.055  0.089  0.074  0.066  0.057  0.069  0.088  0.119  0.112  0.034  0.143  0.080  0.133  0.144  0.100  0.109  0.097  0.066  0.057 -0.034  0.043  0.011 -0.048  0.105 -0.021 -0.087  0.007  0.018  0.012  0.019 -0.057 -0.088 -0.129 -0.104 -0.029 -0.087 -0.089 -0.132 -0.155 -0.105 -0.038 -0.078 -0.082 -0.037 -0.092 -0.092 -0.032 -0.028 -0.150 -0.048 -0.040 -0.072 -0.163 -0.090 -0.080 -0.087 -0.088 -0.057 -0.015 -0.016 -0.020 -0.129 -0.119 -0.111 -0.153 -0.128 -0.121 -0.113 -0.159 -0.122 -0.084 -0.043 -0.030  0.002  0.053  0.049  0.070  0.112  0.090  0.067  0.065  0.083  0.036  0.118  0.004  0.034  0.015 -0.005 -0.061 -0.143 -0.100 -0.104 -0.121 -0.019 -0.027 -0.028 -0.066 -0.109 -0.113 -0.089 -0.096 -0.138 -0.047 -0.101 -0.127  0.037 -0.016 -0.076 -0.089 -0.108 -0.107 -0.088 -0.165 -0.110 -0.108 -0.124 -0.137 -0.121 -0.116 -0.144 -0.083 -0.104 -0.088 -0.001  0.038  0.050  0.002  0.008  0.075 -0.078 -0.033  0.038  0.036  0.030  0.031 -0.013 -0.031 -0.003 -0.081 -0.043 -0.013 -0.047 -0.058 -0.025  0.016  0.021  0.030  0.002  0.067  0.015  0.186  0.127 -0.011 -0.099 -0.011 -0.023  0.004  0.057  0.101  0.118  0.106  0.040 -0.054  0.014  0.076 -0.026 -0.040 -0.018 -0.006  0.057 -0.097 -0.072 -0.088
 -0.172 -0.189 -0.176 -0.150 -0.256 -0.197 -0.205 -0.176 -0.059 -0.027  0.063  0.221  0.088  0.228  0.489  0.113 -0.035  0.704  0.412  0.329  0.250  0.162  0.127  0.193  0.060  0.105  0.002 -0.020  0.036 -0.033  0.024 -0.014 -0.003 -0.054  0.027  0.203  0.062 -0.016  0.017 -0.033 -0.009  0.021 -0.038 -0.031 -0.021 -0.027 -0.040  0.015 -0.021 -0.046  0.033 -0.001 -0.036 -0.059  0.004 -0.023 -0.111 -0.064 -0.020 -0.106 -0.041 -0.049 -0.070 -0.078 -0.045 -0.066  0.012 -0.180 -0.120 -0.033 -0.043 -0.033 -0.044 -0.030 -0.031 -0.050 -0.058 -0.066  0.037  0.047  0.006 -0.028  0.057  0.054 -0.044 -0.015  0.025  0.068  0.047 -0.020 -0.000  0.039 -0.067 -0.002 -0.028 -0.024 -0.046 -0.007 -0.042 -0.003  0.057  0.016 -0.016 -0.009 -0.031 -0.013 -0.023  0.010 -0.028  0.000  0.068  0.055  0.032 -0.007  0.004  0.037  0.017 -0.009 -0.031 -0.073 -0.041 -0.027 -0.009 -0.020 -0.081 -0.059 -0.061 -0.068 -0.133 -0.024 -0.103 -0.031 -0.026 -0.017 -0.015  0.003  0.030  0.018  0.064  0.084  0.000 -0.002  0.097  0.080  0.004  0.022  0.058  0.073  0.004  0.031  0.090  0.073  0.091  0.068  0.066  0.015  0.038  0.077  0.230  0.206  0.108  0.085 -0.077 -0.028 -0.015 -0.065 -0.077 -0.000 -0.071  0.001 -0.007 -0.003 -0.023 -0.030  0.006 -0.018  0.052 -0.005 -0.043 -0.055 -0.019  0.019  0.027 -0.049 -0.040 -0.085 -0.104 -0.045 -0.026 -0.077  0.044 -0.006 -0.022 -0.076 -0.095 -0.030 -0.071 -0.024 -0.060 -0.131 -0.057  0.013 -0.033  0.026  0.012 -0.020  0.042  0.116  0.077  0.022 -0.013  0.075  0.015 -0.001  0.013  0.000  0.012  0.006 -0.046  0.006  0.034  0.012 -0.051 -0.001 -0.030  0.036 -0.037 -0.009 -0.099 -0.166 -0.123 -0.074 -0.089 -0.044 -0.069 -0.072 -0.064 -0.079 -0.069 -0.074 -0.085 -0.088 -0.161 -0.080  0.028 -0.070 -0.053  0.008 -0.025  0.053  0.027 -0.061 -0.050 -0.040 -0.120 -0.176 -0.131 -0.142 -0.190 -0.191 -0.195 -0.127 -0.004 -0.045 -0.033 -0.088 -0.059 -0.067 -0.091 -0.043 -0.048 -0.007 -0.011 -0.027  0.001 -0.035 -0.090 -0.062 -0.081 -0.105 -0.083 -0.021 -0.070 -0.086 -0.038 -0.043  0.059  0.131  0.177  0.064 -0.015  0.044 -0.043 -0.050 -0.057 -0.114 -0.079 -0.003 -0.039 -0.028  0.035  0.006  0.097  0.050  0.012  0.051  0.008 -0.005 -0.000  0.031  0.007 -0.062
 -0.114 -0.092 -0.121 -0.099 -0.122 -0.079 -0.048 -0.045 -0.010  0.106  0.111  0.186  0.146  0.224  0.291  0.265  0.179  0.412  0.744  0.645  0.522  0.357  0.275  0.437  0.228  0.242  0.117  0.074  0.086 -0.001  0.036  0.030  0.047 -0.010  0.145  0.444  0.100  0.003  0.005 -0.011 -0.004 -0.044 -0.081 -0.094 -0.072 -0.083 -0.028 -0.023  0.002  0.007  0.030 -0.017 -0.040 -0.051  0.032 -0.036 -0.100 -0.031 -0.015 -0.098 -0.036 -0.048 -0.064 -0.069 -0.060 -0.114 -0.087 -0.120 -0.079 -0.017 -0.057 -0.033  0.003 -0.007  0.016 -0.062 -0.050 -0.034  0.024  0.026 -0.013  0.007  0.072  0.035 -0.002  0.032  0.054  0.105  0.082  0.013  0.046  0.065  0.007  0.099  0.047  0.018 -0.027  0.017 -0.016  0.006  0.046  0.007 -0.028 -0.027 -0.039 -0.012 -0.025  0.028 -0.012  0.026  0.081  0.063  0.075 -0.011 -0.010 -0.032  0.025  0.001  0.010 -0.043 -0.028 -0.015 -0.031 -0.013 -0.034 -0.014 -0.021 -0.013 -0.036  0.019 -0.041  0.000 -0.057 -0.045 -0.068 -0.074 -0.027 -0.036  0.048  0.077  0.067  0.080  0.118  0.084  0.035  0.048  0.083  0.061 -0.003  0.087  0.071  0.091  0.095  0.070  0.077  0.044  0.074  0.096  0.149  0.145  0.107  0.116  0.038  0.103  0.067  0.034 -0.023  0.034  0.050  0.025  0.009  0.030  0.011 -0.010 -0.023 -0.019 -0.021 -0.080 -0.090 -0.065 -0.120 -0.122 -0.117 -0.190 -0.137 -0.138 -0.128 -0.145 -0.066 -0.091 -0.010 -0.041 -0.032 -0.064 -0.069 -0.031 -0.076 -0.063 -0.065 -0.085 -0.100 -0.046 -0.088 -0.073 -0.058 -0.117 -0.049  0.004 -0.055 -0.064 -0.071 -0.014 -0.063  0.012 -0.046 -0.030  0.007 -0.012 -0.045  0.029  0.065  0.036  0.064  0.022 -0.028 -0.027 -0.097 -0.065 -0.158 -0.102 -0.061 -0.102 -0.056 -0.053  0.018  0.053  0.039 -0.033  0.005 -0.054 -0.096 -0.122 -0.184 -0.148 -0.088 -0.160 -0.164 -0.114 -0.102 -0.039  0.013 -0.098 -0.075 -0.104 -0.114 -0.161 -0.151 -0.092 -0.178 -0.219 -0.219 -0.164 -0.005 -0.012 -0.034 -0.119 -0.057 -0.028 -0.098 -0.034 -0.048  0.041  0.040  0.008  0.018 -0.024 -0.080 -0.105 -0.145 -0.131 -0.175 -0.170 -0.122 -0.113 -0.075 -0.087 -0.018  0.073  0.008  0.061  0.031  0.011 -0.050 -0.053 -0.067 -0.036 -0.056  0.007 -0.002 -0.014 -0.034 -0.103  0.049  0.067  0.061  0.030 -0.004  0.014  0.028 -0.063 -0.180 -0.153
 -0.127 -0.114 -0.127 -0.130 -0.100 -0.087 -0.065 -0.013 -0.005  0.036  0.079  0.221  0.145  0.137  0.283  0.260  0.201  0.329  0.645  0.917  0.662  0.473  0.377  0.475  0.254  0.250  0.141  0.112  0.087  0.002  0.046  0.029  0.065  0.016  0.190  0.478  0.204  0.087  0.048  0.040  0.018 -0.031 -0.050 -0.070 -0.046 -0.063 -0.005 -0.000  0.036  0.024  0.049 -0.013 -0.027 -0.027  0.081 -0.011 -0.080 -0.025 -0.017 -0.085 -0.014 -0.026 -0.046 -0.043 -0.039 -0.067 -0.069 -0.045 -0.014  0.007 -0.052 -0.027 -0.010 -0.003  0.014 -0.086 -0.078 -0.063 -0.018 -0.035 -0.053 -0.031  0.021  0.012 -0.009 -0.007 -0.023  0.079  0.036 -0.011  0.029  0.036 -0.031  0.074  0.043  0.001 -0.021  0.032  0.006  0.022  0.080  0.023 -0.028 -0.011 -0.021  0.002 -0.001  0.013  0.013  0.016  0.097  0.065  0.081 -0.011  0.009 -0.065  0.029 -0.011 -0.005 -0.046 -0.003  0.027 -0.008 -0.006 -0.024  0.029  0.003  0.005 -0.014 -0.006 -0.015 -0.015 -0.057 -0.044 -0.101 -0.106 -0.075 -0.082 -0.003  0.001  0.019  0.043  0.047  0.032  0.039  0.054  0.100  0.071  0.011  0.110  0.086  0.100  0.113  0.072  0.090  0.048  0.103  0.076  0.148  0.096  0.104  0.127 -0.011  0.103  0.079  0.054  0.001  0.036  0.059 -0.027 -0.019  0.029  0.043 -0.023  0.011 -0.008  0.000 -0.085 -0.081 -0.038 -0.117 -0.143 -0.088 -0.135 -0.117 -0.120 -0.092 -0.120 -0.062 -0.090 -0.022 -0.045 -0.038 -0.077 -0.078 -0.038 -0.047 -0.064 -0.069 -0.096 -0.103 -0.041 -0.050 -0.040 -0.043 -0.114 -0.036  0.024 -0.017  0.014 -0.059  0.002 -0.002  0.012 -0.025  0.021  0.048  0.048 -0.009  0.063  0.089  0.054  0.057  0.019 -0.040 -0.044 -0.063 -0.064 -0.150 -0.086 -0.086 -0.080 -0.063 -0.060  0.040  0.068  0.078  0.014  0.025 -0.016 -0.089 -0.103 -0.157 -0.158 -0.121 -0.152 -0.164 -0.109 -0.125 -0.063  0.007 -0.112 -0.081 -0.094 -0.110 -0.165 -0.144 -0.100 -0.168 -0.190 -0.196 -0.124  0.021 -0.003 -0.042 -0.115 -0.064 -0.040 -0.112 -0.051 -0.065 -0.005  0.019  0.003  0.010 -0.041 -0.119 -0.142 -0.152 -0.159 -0.187 -0.175 -0.129 -0.128 -0.094 -0.076 -0.051  0.032  0.006 -0.006 -0.031  0.003 -0.089 -0.079 -0.078 -0.079 -0.083  0.003  0.015  0.000 -0.008 -0.041  0.029  0.045  0.011  0.023 -0.001  0.000  0.001 -0.031 -0.142 -0.125
 -0.112 -0.094 -0.164 -0.149 -0.118 -0.116 -0.060 -0.034 -0.018 -0.030  0.045  0.191  0.081  0.096  0.220  0.221  0.083  0.250  0.522  0.662  0.822  0.518  0.593  0.604  0.424  0.295  0.225  0.186  0.154  0.037  0.081  0.115  0.177  0.133  0.352  0.494  0.312  0.212  0.086  0.076  0.052 -0.016 -0.003 -0.021  0.016 -0.018  0.009  0.001  0.035  0.021  0.089  0.022 -0.033  0.019  0.129  0.000 -0.047  0.087  0.033 -0.049  0.035  0.016 -0.030  0.014 -0.035 -0.093 -0.107 -0.010 -0.016  0.025 -0.038  0.009 -0.009 -0.005  0.002 -0.092 -0.092 -0.076 -0.005 -0.043 -0.061 -0.047 -0.000  0.027 -0.014  0.014  0.014  0.058  0.007 -0.020 -0.002  0.028 -0.067  0.054  0.021  0.016 -0.019  0.010 -0.047  0.002  0.023 -0.038 -0.027 -0.004 -0.004 -0.003 -0.024 -0.012 -0.012 -0.034  0.017  0.008 -0.020 -0.059 -0.024 -0.080  0.009 -0.014 -0.006 -0.029 -0.017 -0.008 -0.023  0.006 -0.023  0.029 -0.009 -0.016 -0.026 -0.009 -0.027 -0.013 -0.032 -0.030 -0.063 -0.074 -0.040 -0.040 -0.008 -0.026  0.021  0.050  0.019  0.009  0.027  0.039  0.055  0.037  0.029  0.089  0.050  0.040  0.050  0.022  0.036  0.018  0.076  0.052  0.109  0.048  0.106  0.173 -0.016  0.111  0.086  0.055 -0.006  0.021  0.030 -0.023  0.004  0.038  0.062 -0.011  0.039  0.015 -0.019 -0.065 -0.064 -0.007 -0.094 -0.149 -0.084 -0.114 -0.106 -0.104 -0.064 -0.104 -0.051 -0.080 -0.022 -0.030 -0.026 -0.052 -0.057 -0.040 -0.048 -0.067 -0.071 -0.064 -0.052 -0.005 -0.041 -0.003 -0.012 -0.065 -0.017  0.065  0.022  0.054 -0.034 -0.005  0.020  0.037 -0.032  0.005  0.043  0.060  0.012  0.091  0.113  0.079  0.071  0.040 -0.035 -0.020 -0.076 -0.066 -0.094 -0.037 -0.089 -0.043 -0.146 -0.093  0.002  0.050  0.144  0.065  0.048  0.011 -0.077 -0.111 -0.147 -0.156 -0.159 -0.206 -0.197 -0.147 -0.137 -0.085  0.000 -0.092 -0.088 -0.101 -0.098 -0.143 -0.136 -0.079 -0.079 -0.142 -0.145 -0.044  0.047 -0.011 -0.064 -0.085 -0.085 -0.041 -0.114 -0.027 -0.079 -0.005  0.020  0.003  0.016 -0.075 -0.154 -0.171 -0.159 -0.192 -0.221 -0.211 -0.142 -0.153 -0.089 -0.110 -0.082 -0.026 -0.055 -0.146 -0.155 -0.023 -0.082 -0.069 -0.087 -0.071 -0.131 -0.046 -0.044 -0.035 -0.039 -0.091 -0.037 -0.063 -0.005  0.006 -0.045 -0.001 -0.010 -0.044 -0.085 -0.059
 -0.073 -0.079 -0.149 -0.130 -0.061 -0.039 -0.010  0.011  0.002  0.007  0.055  0.143  0.059  0.070  0.167  0.192  0.049  0.162  0.357  0.473  0.518  0.653  0.504  0.457  0.321  0.231  0.154  0.133  0.102  0.019  0.047  0.075  0.131  0.100  0.293  0.447  0.277  0.216  0.073  0.093  0.052 -0.021 -0.010 -0.025 -0.014 -0.044 -0.019  0.002  0.041  0.029  0.035  0.005 -0.021  0.028  0.081  0.002 -0.016  0.106  0.031 -0.022  0.031 -0.003 -0.035  0.001 -0.022 -0.052 -0.056 -0.011 -0.023  0.013 -0.050 -0.004 -0.019  0.013  0.008 -0.063 -0.047 -0.049 -0.004 -0.027 -0.054 -0.050  0.001  0.029 -0.013  0.025  0.012  0.060  0.028 -0.019  0.001  0.023 -0.061  0.023 -0.017 -0.017 -0.027 -0.005 -0.046 -0.013 -0.021 -0.036 -0.028 -0.009  0.014  0.002 -0.020  0.030 -0.011 -0.004  0.007  0.029  0.003 -0.025  0.004 -0.043  0.015 -0.007  0.007 -0.016  0.006 -0.003 -0.025 -0.001  0.003  0.033 -0.004 -0.008  0.008  0.018  0.007 -0.012 -0.019 -0.030 -0.071 -0.042  0.002  0.029  0.015 -0.014 -0.020  0.019  0.035  0.011  0.016  0.055  0.033  0.005  0.027  0.081  0.060  0.035  0.038  0.047  0.046  0.010  0.060  0.035  0.075  0.042  0.085  0.155  0.010  0.110  0.099  0.052  0.021  0.024  0.055  0.032  0.030  0.050  0.076  0.023  0.035  0.013 -0.039 -0.028 -0.044  0.005 -0.100 -0.152 -0.072 -0.119 -0.076 -0.074 -0.045 -0.086 -0.027 -0.062 -0.027 -0.031 -0.013 -0.034 -0.043 -0.030 -0.024 -0.066 -0.081 -0.062 -0.058 -0.027 -0.053 -0.039 -0.021 -0.081 -0.031  0.051  0.006  0.018 -0.058 -0.003 -0.006 -0.012 -0.067 -0.008 -0.018  0.009 -0.018  0.068  0.091  0.037  0.026  0.026 -0.053 -0.036 -0.067 -0.055 -0.073 -0.022 -0.044 -0.062 -0.131 -0.096  0.019  0.092  0.154  0.025  0.040 -0.020 -0.056 -0.075 -0.096 -0.109 -0.141 -0.122 -0.122 -0.084 -0.082 -0.026  0.025 -0.049 -0.056 -0.069 -0.052 -0.102 -0.103 -0.035 -0.034 -0.130 -0.133 -0.034  0.001 -0.026 -0.059 -0.099 -0.085 -0.054 -0.094 -0.025 -0.104 -0.030 -0.009 -0.007  0.004 -0.059 -0.087 -0.107 -0.110 -0.114 -0.158 -0.175 -0.123 -0.110 -0.086 -0.083 -0.092 -0.033 -0.103 -0.131 -0.127 -0.051 -0.072 -0.061 -0.071 -0.059 -0.089 -0.041 -0.012 -0.025  0.001 -0.026 -0.059 -0.072  0.020 -0.014 -0.020  0.008 -0.031 -0.046 -0.120 -0.090
 -0.087 -0.078 -0.156 -0.151 -0.099 -0.142 -0.091 -0.033 -0.039 -0.155 -0.015  0.148 -0.011  0.002  0.149  0.139 -0.036  0.127  0.275  0.377  0.593  0.504  0.794  0.589  0.506  0.278  0.291  0.241  0.212  0.083  0.107  0.190  0.257  0.249  0.477  0.413  0.409  0.380  0.132  0.131  0.107  0.012  0.031  0.008  0.023  0.025  0.002  0.028  0.059  0.041  0.128  0.048  0.005  0.123  0.206  0.070  0.061  0.206  0.103  0.042  0.103  0.087  0.022  0.106  0.048 -0.054 -0.061  0.029  0.004  0.051  0.004  0.054  0.000  0.045 -0.013 -0.068 -0.039 -0.075 -0.010 -0.049 -0.060 -0.069 -0.029  0.036 -0.020  0.020 -0.002 -0.007 -0.034 -0.046 -0.039 -0.004 -0.123 -0.006 -0.044  0.003 -0.020 -0.043 -0.099 -0.041 -0.073 -0.090 -0.014  0.027  0.047  0.001 -0.002  0.011 -0.010 -0.040 -0.024 -0.049 -0.102 -0.076 -0.047 -0.032  0.012  0.002 -0.001  0.007  0.007 -0.024 -0.016  0.025 -0.020  0.008 -0.009 -0.022 -0.011 -0.002 -0.019 -0.024  0.017 -0.020 -0.021 -0.019  0.013  0.007  0.001 -0.061 -0.019  0.009 -0.038 -0.024  0.014  0.046 -0.015 -0.027  0.025  0.045  0.007 -0.043 -0.039 -0.021 -0.017 -0.036  0.041  0.000  0.061 -0.021  0.052  0.173 -0.037  0.078  0.052  0.030 -0.004  0.002  0.008  0.002  0.027  0.062  0.078  0.004  0.043  0.037 -0.016  0.003 -0.035  0.018 -0.038 -0.128 -0.045 -0.032 -0.029  0.001  0.010 -0.024 -0.014 -0.031 -0.017  0.007  0.020 -0.013 -0.033 -0.009 -0.000 -0.054 -0.091 -0.067  0.017  0.030 -0.027  0.021  0.008 -0.008 -0.005  0.082  0.062  0.075 -0.022 -0.000  0.040  0.001 -0.045  0.005  0.028  0.067  0.052  0.156  0.145  0.129  0.107  0.075 -0.031  0.004 -0.070 -0.079 -0.033 -0.007 -0.078  0.014 -0.209 -0.102  0.014  0.067  0.206  0.078  0.047  0.009 -0.047 -0.077 -0.102 -0.124 -0.195 -0.221 -0.208 -0.137 -0.141 -0.081 -0.014 -0.061 -0.074 -0.054 -0.032 -0.064 -0.057 -0.005  0.035 -0.005  0.013  0.106  0.086 -0.007 -0.061 -0.029 -0.093 -0.036 -0.085 -0.024 -0.107 -0.061 -0.015 -0.022  0.012 -0.121 -0.166 -0.189 -0.163 -0.222 -0.251 -0.256 -0.161 -0.183 -0.130 -0.142 -0.129 -0.095 -0.108 -0.266 -0.287 -0.080 -0.085 -0.081 -0.071 -0.083 -0.162 -0.081 -0.079 -0.047 -0.022 -0.051 -0.074 -0.123 -0.032 -0.005 -0.069  0.003 -0.042 -0.096 -0.031  0.022
 -0.065 -0.054 -0.127 -0.096 -0.051 -0.088 -0.038  0.005 -0.002 -0.020  0.062  0.176  0.078  0.096  0.185  0.209  0.076  0.193  0.437  0.475  0.604  0.457  0.589  0.736  0.543  0.395  0.381  0.259  0.216  0.071  0.119  0.179  0.254  0.240  0.427  0.550  0.268  0.265  0.114  0.105  0.078 -0.010  0.022  0.002  0.030  0.023  0.014  0.008  0.055  0.064  0.119  0.045 -0.008  0.060  0.165  0.035 -0.005  0.118  0.072 -0.014  0.059  0.045 -0.015  0.041  0.008 -0.095 -0.087 -0.036 -0.040  0.009 -0.042  0.006 -0.006  0.031  0.001 -0.063 -0.055 -0.036  0.016 -0.022 -0.036 -0.030 -0.003 -0.001 -0.010  0.035  0.031  0.034  0.011 -0.002  0.004  0.031 -0.046  0.053 -0.003  0.013 -0.001 -0.014 -0.060 -0.015 -0.026 -0.028 -0.023 -0.002  0.009 -0.007  0.001  0.003 -0.035 -0.036  0.012 -0.015 -0.029 -0.063 -0.040 -0.039 -0.002 -0.018 -0.016 -0.023 -0.006 -0.020 -0.021  0.009 -0.027 -0.007 -0.027 -0.045 -0.054 -0.009 -0.054 -0.043 -0.031 -0.052 -0.078 -0.066 -0.021 -0.011 -0.006 -0.005  0.018  0.025  0.016  0.001  0.029  0.057  0.037  0.005  0.025  0.078  0.040  0.015  0.015  0.025  0.035  0.005  0.057  0.052  0.075  0.046  0.069  0.125  0.015  0.093  0.053  0.034 -0.011 -0.001  0.006 -0.012 -0.015  0.017  0.015 -0.012  0.000 -0.013 -0.055 -0.050 -0.071 -0.039 -0.067 -0.083 -0.056 -0.091 -0.079 -0.040 -0.040 -0.102 -0.048 -0.052 -0.024 -0.046 -0.027 -0.051 -0.071 -0.056 -0.052 -0.069 -0.112 -0.065 -0.065 -0.048 -0.066 -0.039 -0.030 -0.058 -0.039  0.027 -0.021  0.002 -0.039 -0.011  0.014  0.014 -0.013  0.028  0.078  0.085  0.068  0.146  0.177  0.104  0.137  0.075 -0.011 -0.012 -0.105 -0.067 -0.115 -0.061 -0.096 -0.054 -0.115 -0.056  0.014  0.050  0.106 -0.006 -0.002 -0.052 -0.096 -0.127 -0.157 -0.178 -0.168 -0.228 -0.235 -0.182 -0.170 -0.091 -0.044 -0.129 -0.124 -0.126 -0.106 -0.119 -0.126 -0.060 -0.052 -0.090 -0.089 -0.012  0.035 -0.001 -0.039 -0.060 -0.070 -0.022 -0.107 -0.014 -0.073  0.003  0.036  0.016  0.039 -0.101 -0.160 -0.190 -0.181 -0.211 -0.255 -0.261 -0.158 -0.179 -0.117 -0.122 -0.090 -0.018 -0.093 -0.135 -0.159 -0.065 -0.099 -0.065 -0.076 -0.044 -0.099 -0.028 -0.025 -0.023 -0.029 -0.099 -0.027 -0.056  0.009 -0.010 -0.066  0.005 -0.032 -0.067 -0.084 -0.039
 -0.031  0.001 -0.084 -0.079 -0.046 -0.105 -0.055 -0.013 -0.028 -0.108  0.023  0.107  0.014  0.031  0.111  0.129 -0.020  0.060  0.228  0.254  0.424  0.321  0.506  0.543  0.607  0.364  0.445  0.322  0.248  0.083  0.132  0.230  0.327  0.337  0.456  0.379  0.267  0.308  0.147  0.116  0.099  0.023  0.038 -0.001  0.024  0.037  0.010  0.017  0.099  0.074  0.165  0.090  0.026  0.110  0.216  0.080  0.065  0.157  0.101  0.033  0.082  0.074  0.015  0.089  0.053 -0.055 -0.076  0.004 -0.028  0.005 -0.026  0.025  0.004  0.038 -0.013 -0.025 -0.005 -0.012  0.011 -0.002 -0.003 -0.017  0.007  0.027  0.011  0.037  0.043  0.014  0.004 -0.006 -0.000  0.013 -0.061  0.014 -0.019  0.013 -0.001 -0.036 -0.077 -0.028 -0.064 -0.058 -0.027 -0.018  0.005 -0.018 -0.004 -0.007 -0.021 -0.038 -0.018 -0.052 -0.049 -0.048 -0.049 -0.026 -0.025 -0.017 -0.010 -0.025 -0.031 -0.070 -0.049  0.003 -0.051 -0.040 -0.060 -0.063 -0.056 -0.050 -0.061 -0.064 -0.033 -0.029 -0.049 -0.052 -0.014 -0.014 -0.022 -0.025 -0.006 -0.005 -0.019  0.001  0.017  0.016 -0.013 -0.040  0.005  0.035  0.014 -0.034 -0.036  0.002  0.008 -0.016  0.031  0.005  0.035 -0.026  0.010  0.081 -0.029  0.035  0.003 -0.021 -0.024 -0.026 -0.024 -0.038 -0.018 -0.003  0.002 -0.016 -0.015 -0.017 -0.057 -0.021 -0.052 -0.026 -0.032 -0.050 -0.028 -0.053 -0.056 -0.026 -0.013 -0.073 -0.044 -0.027 -0.030 -0.031 -0.006 -0.046 -0.057 -0.038 -0.024 -0.057 -0.102 -0.064 -0.048 -0.024 -0.059 -0.034 -0.030 -0.040 -0.031  0.025 -0.001  0.019 -0.010  0.000  0.030  0.003  0.005  0.055  0.100  0.135  0.131  0.185  0.180  0.142  0.168  0.098  0.030  0.030 -0.080 -0.041 -0.050 -0.009 -0.069 -0.003 -0.092 -0.019 -0.001  0.001  0.061  0.023  0.003 -0.002 -0.061 -0.099 -0.107 -0.142 -0.176 -0.235 -0.215 -0.162 -0.145 -0.096 -0.056 -0.096 -0.099 -0.103 -0.076 -0.068 -0.074 -0.042 -0.019 -0.026 -0.020  0.053  0.055  0.009 -0.007 -0.002 -0.054  0.001 -0.044 -0.005 -0.055 -0.017  0.028  0.012  0.057 -0.094 -0.144 -0.178 -0.155 -0.174 -0.236 -0.227 -0.139 -0.156 -0.085 -0.099 -0.081 -0.051 -0.083 -0.174 -0.183 -0.067 -0.079 -0.042 -0.032 -0.030 -0.096 -0.041 -0.042 -0.009  0.003 -0.052 -0.042 -0.074  0.008 -0.007 -0.053 -0.015 -0.007 -0.055 -0.013  0.013
 -0.028 -0.006 -0.043 -0.018 -0.027 -0.097 -0.074  0.006  0.011 -0.028  0.041  0.123  0.062  0.075  0.137  0.146  0.137  0.105  0.242  0.250  0.295  0.231  0.278  0.395  0.364  0.485  0.460  0.317  0.243  0.113  0.149  0.201  0.264  0.264  0.333  0.377  0.173  0.234  0.166  0.107  0.102  0.031  0.050 -0.001  0.024  0.039  0.032  0.045  0.134  0.103  0.160  0.104  0.038  0.083  0.181  0.054  0.008  0.061  0.074  0.016  0.058  0.060  0.000  0.036  0.031 -0.067 -0.047 -0.047 -0.037 -0.017 -0.032 -0.003  0.004  0.062  0.022 -0.001 -0.010  0.014  0.043  0.019  0.001  0.011  0.032  0.019  0.012  0.050  0.056  0.056  0.033  0.022  0.021  0.031 -0.028  0.055  0.017 -0.004  0.007  0.031 -0.003  0.009 -0.000  0.006 -0.016 -0.020 -0.008 -0.013 -0.011 -0.004 -0.017 -0.008  0.031 -0.018  0.001 -0.025 -0.038  0.011 -0.010 -0.029 -0.030 -0.053 -0.018 -0.041 -0.026 -0.007 -0.021 -0.030 -0.030 -0.054 -0.074 -0.061 -0.106 -0.100 -0.101 -0.056 -0.081 -0.086 -0.045 -0.042 -0.019 -0.009 -0.005  0.003  0.015  0.020  0.034  0.057  0.042  0.029  0.030  0.070  0.033  0.036  0.041  0.039  0.044  0.013  0.022  0.026  0.031  0.028  0.029  0.024  0.005  0.001 -0.036 -0.024 -0.005 -0.012 -0.034 -0.065 -0.088 -0.077 -0.078 -0.052 -0.066 -0.072 -0.075 -0.079 -0.093 -0.056 -0.058 -0.053 -0.049 -0.076 -0.061 -0.014 -0.033 -0.119 -0.065 -0.047 -0.040 -0.103 -0.054 -0.081 -0.106 -0.072 -0.056 -0.058 -0.090 -0.072 -0.098 -0.088 -0.082 -0.078 -0.058 -0.078 -0.052 -0.019 -0.038 -0.017  0.001  0.014  0.024  0.024  0.051  0.083  0.147  0.149  0.141  0.198  0.213  0.152  0.207  0.086  0.052  0.033 -0.079 -0.056 -0.111 -0.076 -0.100 -0.045 -0.063 -0.006  0.006 -0.037 -0.009 -0.041 -0.048 -0.082 -0.113 -0.107 -0.154 -0.148 -0.111 -0.197 -0.206 -0.155 -0.153 -0.106 -0.078 -0.148 -0.115 -0.131 -0.127 -0.138 -0.123 -0.105 -0.104 -0.088 -0.104 -0.039  0.011  0.024  0.039  0.019 -0.027  0.033 -0.066  0.000 -0.022  0.006  0.045  0.036  0.055 -0.067 -0.104 -0.156 -0.141 -0.133 -0.204 -0.197 -0.133 -0.121 -0.062 -0.072 -0.049 -0.002 -0.040 -0.030 -0.065 -0.027 -0.080 -0.028 -0.039 -0.023 -0.028  0.047  0.040  0.030  0.024 -0.072 -0.000 -0.022 -0.043 -0.027 -0.077 -0.033  0.017 -0.049 -0.023 -0.020
  0.011  0.065  0.003  0.037  0.009 -0.137 -0.130  0.014 -0.010 -0.152 -0.004  0.088 -0.010 -0.034  0.070  0.074  0.100  0.002  0.117  0.141  0.225  0.154  0.291  0.381  0.445  0.460  0.807  0.537  0.411  0.185  0.227  0.331  0.426  0.467  0.461  0.329  0.239  0.375  0.222  0.157  0.142  0.078  0.075  0.006  0.033  0.074  0.057  0.081  0.237  0.186  0.278  0.186  0.126  0.221  0.353  0.158  0.129  0.159  0.170  0.096  0.133  0.155  0.055  0.106  0.099 -0.037 -0.058 -0.015 -0.020 -0.018 -0.021  0.026  0.013  0.085  0.030  0.058  0.062  0.062  0.072  0.044  0.046  0.033  0.040  0.025  0.039  0.040  0.061  0.021  0.007  0.033  0.012  0.025 -0.051  0.012 -0.021 -0.030 -0.012 -0.006 -0.022 -0.036 -0.053 -0.012 -0.017 -0.021 -0.009 -0.033  0.025 -0.003 -0.006 -0.039  0.010 -0.061 -0.008 -0.024 -0.049  0.042 -0.049 -0.030 -0.045 -0.047 -0.038 -0.068 -0.047 -0.029 -0.044 -0.045 -0.038 -0.067 -0.084 -0.086 -0.119 -0.126 -0.069 -0.059 -0.071 -0.075 -0.044 -0.022 -0.059 -0.042 -0.018 -0.003 -0.015  0.019  0.033  0.057  0.008 -0.021  0.011  0.024 -0.007 -0.058 -0.067 -0.024 -0.028 -0.046 -0.046 -0.052 -0.025 -0.058 -0.049 -0.024 -0.032 -0.026 -0.062 -0.059  0.012 -0.032 -0.057 -0.097 -0.095 -0.091 -0.108 -0.084 -0.093 -0.085 -0.108 -0.046 -0.085 -0.069 -0.034 -0.023 -0.014 -0.025 -0.024  0.053  0.014 -0.091 -0.050 -0.007 -0.033 -0.108 -0.046 -0.063 -0.103 -0.070 -0.014 -0.023 -0.086 -0.073 -0.072 -0.098 -0.116 -0.094 -0.077 -0.077 -0.043 -0.031 -0.013 -0.011  0.042  0.054  0.087  0.029  0.126  0.182  0.253  0.276  0.290  0.356  0.312  0.264  0.342  0.153  0.132  0.098 -0.105 -0.040 -0.096 -0.051 -0.131  0.006 -0.043  0.068  0.006 -0.105 -0.062 -0.032 -0.095 -0.094 -0.135 -0.111 -0.146 -0.215 -0.175 -0.268 -0.256 -0.212 -0.223 -0.173 -0.162 -0.191 -0.167 -0.174 -0.165 -0.125 -0.113 -0.112 -0.078 -0.009 -0.017  0.030  0.017  0.023  0.076  0.101 -0.012  0.090 -0.051  0.029 -0.006 -0.031  0.041  0.040  0.094 -0.105 -0.167 -0.238 -0.216 -0.219 -0.295 -0.289 -0.168 -0.184 -0.100 -0.098 -0.063 -0.009 -0.045 -0.065 -0.126 -0.028 -0.065  0.007 -0.011  0.005 -0.039  0.067  0.042  0.081  0.069 -0.058  0.003 -0.040 -0.081 -0.047 -0.099 -0.047  0.012 -0.039  0.064  0.029
  0.003  0.061  0.027  0.039  0.009 -0.089 -0.076  0.038  0.015 -0.130  0.002  0.100 -0.004 -0.051  0.053  0.058  0.086 -0.020  0.074  0.112  0.186  0.133  0.241  0.259  0.322  0.317  0.537  0.640  0.462  0.246  0.239  0.312  0.396  0.345  0.356  0.237  0.211  0.306  0.182  0.120  0.090  0.045  0.022 -0.035 -0.037  0.022  0.022  0.061  0.204  0.142  0.221  0.152  0.093  0.216  0.313  0.119  0.126  0.169  0.163  0.092  0.119  0.147  0.072  0.100  0.083  0.019 -0.035  0.002 -0.010 -0.009 -0.007  0.019  0.009  0.039  0.008  0.030  0.019  0.028  0.023  0.031  0.018  0.009  0.014  0.021  0.039  0.028  0.048  0.011  0.012  0.010 -0.011  0.023 -0.053  0.000 -0.037 -0.037 -0.032 -0.033 -0.058 -0.044 -0.064 -0.051 -0.022 -0.023 -0.015 -0.037 -0.006  0.002  0.012 -0.025  0.008 -0.047 -0.012 -0.010 -0.058  0.010 -0.047 -0.038 -0.043 -0.058 -0.054 -0.062 -0.057 -0.035 -0.026 -0.025 -0.029 -0.051 -0.056 -0.094 -0.094 -0.101 -0.070 -0.071 -0.044 -0.036 -0.018 -0.028 -0.058 -0.037  0.002  0.017 -0.008  0.013  0.023  0.037  0.023 -0.009  0.017  0.021 -0.010 -0.046 -0.059 -0.025 -0.026 -0.045 -0.046 -0.050 -0.028 -0.087 -0.043 -0.031 -0.040 -0.049 -0.049 -0.061  0.028 -0.005 -0.050 -0.066 -0.066 -0.073 -0.062 -0.048 -0.060 -0.056 -0.088 -0.064 -0.066 -0.054 -0.048 -0.041 -0.061 -0.081 -0.063 -0.000 -0.006 -0.103 -0.068 -0.028 -0.037 -0.104 -0.032 -0.035 -0.068 -0.050 -0.005 -0.013 -0.064 -0.047 -0.036 -0.058 -0.059 -0.072 -0.011 -0.061 -0.026  0.008 -0.002 -0.017  0.018  0.050  0.030 -0.006  0.101  0.128  0.182  0.225  0.229  0.278  0.243  0.185  0.285  0.128  0.125  0.098 -0.098 -0.050 -0.066 -0.034 -0.087  0.028  0.008  0.062  0.016 -0.057 -0.035 -0.023 -0.073 -0.052 -0.099 -0.079 -0.126 -0.180 -0.160 -0.221 -0.213 -0.177 -0.158 -0.154 -0.117 -0.130 -0.109 -0.122 -0.122 -0.085 -0.056 -0.078 -0.063  0.008  0.006  0.032  0.030  0.019  0.104  0.125  0.013  0.086 -0.004  0.018  0.010 -0.036  0.052  0.036  0.123 -0.071 -0.130 -0.203 -0.196 -0.181 -0.233 -0.226 -0.145 -0.161 -0.078 -0.097 -0.051 -0.033 -0.046 -0.086 -0.116 -0.015 -0.027  0.033  0.025  0.028 -0.018  0.073  0.042  0.070  0.045 -0.052 -0.013 -0.044 -0.044 -0.034 -0.080 -0.028  0.009 -0.025  0.049  0.024
  0.006  0.040  0.005  0.019 -0.043 -0.138 -0.119 -0.046 -0.039 -0.159 -0.061  0.041 -0.043 -0.042  0.048  0.038  0.075  0.036  0.086  0.087  0.154  0.102  0.212  0.216  0.248  0.243  0.411  0.462  0.630  0.380  0.275  0.357  0.333  0.273  0.294  0.177  0.176  0.243  0.131  0.083  0.074  0.034 -0.001 -0.051 -0.038  0.001  0.031  0.061  0.191  0.141  0.207  0.149  0.099  0.224  0.351  0.145  0.150  0.186  0.164  0.099  0.099  0.135  0.064  0.081  0.081 -0.001  0.007  0.021 -0.003  0.013  0.002  0.011  0.010  0.037  0.035  0.047  0.036  0.040  0.026  0.027  0.040  0.016  0.019  0.025  0.029  0.053  0.064  0.021  0.044  0.031  0.012  0.011 -0.027  0.036 -0.010 -0.004 -0.024 -0.018 -0.074 -0.050 -0.080 -0.075 -0.021 -0.005 -0.012 -0.035  0.001  0.020  0.023 -0.001  0.027 -0.025  0.009 -0.017 -0.052  0.027 -0.020 -0.023 -0.017 -0.037 -0.056 -0.049 -0.060 -0.015 -0.031 -0.050 -0.048 -0.073 -0.038 -0.073 -0.088 -0.083 -0.024 -0.047 -0.000 -0.008  0.014 -0.012 -0.015  0.006  0.031  0.025 -0.003  0.019  0.020  0.011  0.013  0.018 -0.000  0.006 -0.006 -0.043 -0.092 -0.040 -0.033 -0.049 -0.076 -0.071 -0.024 -0.060 -0.055 -0.039 -0.060 -0.065 -0.055 -0.083 -0.015 -0.025 -0.045 -0.036 -0.053 -0.054 -0.043 -0.042 -0.035 -0.040 -0.053 -0.032 -0.037 -0.059 -0.002  0.004 -0.038 -0.022 -0.008  0.041  0.011 -0.037 -0.012 -0.005 -0.006 -0.064 -0.013 -0.011 -0.050 -0.016  0.024  0.002 -0.052 -0.049 -0.023 -0.058 -0.047 -0.049 -0.014 -0.016 -0.035 -0.028 -0.003 -0.021 -0.013  0.010  0.018 -0.013  0.071  0.094  0.115  0.143  0.165  0.204  0.151  0.130  0.187  0.112  0.111  0.106 -0.060 -0.044 -0.029 -0.027 -0.090  0.016 -0.021  0.056  0.005 -0.079 -0.065 -0.039 -0.078 -0.055 -0.083 -0.073 -0.092 -0.140 -0.111 -0.168 -0.176 -0.128 -0.111 -0.150 -0.109 -0.124 -0.101 -0.109 -0.121 -0.081 -0.074 -0.093 -0.073 -0.022 -0.016  0.034  0.036  0.007  0.086  0.126  0.029  0.076  0.005  0.033  0.037  0.030  0.087  0.064  0.130 -0.033 -0.065 -0.147 -0.149 -0.118 -0.163 -0.166 -0.110 -0.112 -0.039 -0.052 -0.014 -0.004 -0.029 -0.072 -0.087  0.003 -0.003  0.032  0.019  0.005 -0.005  0.087  0.040  0.061  0.050 -0.029 -0.007 -0.051 -0.055 -0.024 -0.075 -0.008  0.014 -0.074 -0.016 -0.042
  0.023  0.047  0.071  0.078  0.011 -0.047 -0.060  0.003 -0.012 -0.088 -0.062 -0.016 -0.044 -0.050 -0.029 -0.050  0.122 -0.033 -0.001  0.002  0.037  0.019  0.083  0.071  0.083  0.113  0.185  0.246  0.380  0.496  0.222  0.246  0.182  0.141  0.154  0.074  0.101  0.154  0.088  0.072  0.072  0.039  0.012 -0.008 -0.000  0.040  0.059  0.078  0.152  0.118  0.126  0.110  0.095  0.144  0.207  0.111  0.098  0.092  0.096  0.081  0.073  0.107  0.023  0.041  0.064 -0.038 -0.010  0.029 -0.012 -0.027 -0.002  0.015  0.010  0.050  0.047  0.052  0.001  0.063  0.019 -0.002 -0.008 -0.006 -0.003 -0.033 -0.028  0.027  0.051  0.019  0.031  0.031  0.018  0.012 -0.017  0.048  0.027  0.033  0.016  0.004 -0.032 -0.025 -0.049 -0.032 -0.001 -0.000 -0.025 -0.024 -0.002  0.010  0.021  0.021  0.059  0.001  0.079  0.035  0.010  0.032  0.003 -0.011  0.011 -0.013 -0.020 -0.006 -0.041 -0.017 -0.019 -0.035 -0.037 -0.040 -0.019 -0.037 -0.051 -0.054  0.002 -0.003 -0.006  0.008  0.014  0.008  0.001  0.013  0.034  0.029 -0.001  0.028  0.030  0.003  0.006  0.044  0.000  0.004  0.011  0.000 -0.045 -0.004 -0.005 -0.019 -0.054 -0.016 -0.064 -0.059 -0.062 -0.054 -0.020 -0.071 -0.070 -0.039 -0.002 -0.027 -0.038 -0.017 -0.044 -0.047 -0.046 -0.034 -0.038 -0.034 -0.050 -0.037 -0.025 -0.052 -0.042 -0.013  0.006  0.018  0.019  0.081  0.036 -0.008  0.004  0.009 -0.014 -0.074 -0.019 -0.027 -0.046 -0.019 -0.012  0.013 -0.024 -0.030  0.027 -0.012 -0.012 -0.034 -0.041 -0.047 -0.045 -0.089 -0.021 -0.025 -0.027 -0.012  0.023 -0.003  0.079  0.064  0.079  0.095  0.110  0.130  0.076  0.069  0.116  0.061  0.073  0.067 -0.032 -0.062 -0.039 -0.050 -0.060  0.015 -0.000  0.043  0.006 -0.052 -0.070 -0.041 -0.076 -0.060 -0.088 -0.063 -0.058 -0.127 -0.071 -0.098 -0.123 -0.081 -0.096 -0.132 -0.115 -0.124 -0.084 -0.076 -0.079 -0.051 -0.030 -0.078 -0.055  0.010  0.023  0.061  0.069  0.041  0.103  0.136  0.050  0.105  0.014  0.045  0.047  0.049  0.100  0.089  0.115 -0.034 -0.035 -0.106 -0.089 -0.069 -0.108 -0.122 -0.076 -0.072 -0.034 -0.040 -0.013  0.018 -0.026 -0.031 -0.050 -0.000 -0.012  0.049  0.045  0.058  0.049  0.128  0.074  0.089  0.083  0.029 -0.059 -0.087 -0.109 -0.006 -0.004  0.020  0.029 -0.033  0.014 -0.023
 -0.052 -0.004 -0.000 -0.001 -0.031 -0.104 -0.087 -0.060 -0.050 -0.112 -0.045 -0.001 -0.044 -0.031  0.020  0.011  0.046  0.024  0.036  0.046  0.081  0.047  0.107  0.119  0.132  0.149  0.227  0.239  0.275  0.222  0.411  0.259  0.227  0.167  0.182  0.110  0.120  0.177  0.091  0.056  0.090  0.037  0.023  0.007  0.012  0.061  0.069  0.055  0.134  0.114  0.155  0.096  0.048  0.103  0.163  0.044  0.051  0.080  0.060  0.010  0.057  0.052 -0.015  0.001  0.007 -0.051 -0.056 -0.052 -0.042 -0.034 -0.018  0.000  0.015  0.035  0.012  0.034  0.005  0.030  0.021 -0.013 -0.006 -0.009 -0.000 -0.015 -0.020 -0.014 -0.002 -0.004 -0.005  0.016  0.019 -0.004  0.000  0.045  0.002 -0.022 -0.040  0.011 -0.038 -0.045 -0.040 -0.012 -0.008 -0.016 -0.008 -0.039 -0.014  0.000  0.003 -0.005  0.052 -0.002  0.036  0.019  0.010  0.053  0.009 -0.043 -0.028 -0.034 -0.043 -0.045 -0.044 -0.045 -0.015 -0.032 -0.015 -0.052 -0.042 -0.025 -0.069 -0.030 -0.005 -0.008  0.003 -0.012  0.010 -0.014 -0.033 -0.003 -0.003  0.009 -0.001 -0.011  0.005  0.019  0.014  0.017 -0.005  0.003 -0.011 -0.029 -0.059 -0.017 -0.024 -0.022 -0.033 -0.029 -0.024 -0.049 -0.048 -0.059 -0.038 -0.036 -0.070 -0.052 -0.010 -0.035 -0.039 -0.023 -0.027 -0.022 -0.036 -0.028 -0.039 -0.040 -0.039  0.007 -0.011 -0.007  0.033  0.021 -0.000  0.004  0.009  0.031  0.008 -0.036 -0.022 -0.041 -0.016 -0.062 -0.028 -0.058 -0.073 -0.040 -0.031 -0.059 -0.066 -0.084 -0.062 -0.064 -0.046 -0.027  0.016  0.023  0.008  0.009  0.014  0.001 -0.025  0.025  0.037 -0.005  0.039  0.056  0.077  0.058  0.070  0.110  0.065  0.053  0.108  0.047  0.015  0.020 -0.067 -0.066 -0.017 -0.033 -0.064  0.028 -0.002  0.059 -0.018 -0.113 -0.091 -0.039 -0.088 -0.052 -0.051 -0.065 -0.067 -0.107 -0.064 -0.099 -0.105 -0.056 -0.039 -0.054 -0.081 -0.083 -0.044 -0.084 -0.120 -0.077 -0.069 -0.104 -0.089 -0.018 -0.016  0.007  0.020  0.023  0.081  0.128  0.049  0.107  0.056  0.093  0.123  0.094  0.155  0.141  0.202  0.036  0.017 -0.049 -0.036 -0.029 -0.072 -0.095 -0.071 -0.026  0.041 -0.004  0.024  0.025  0.008 -0.019 -0.024  0.035  0.034  0.073  0.053  0.066  0.032  0.096  0.046  0.066  0.053  0.010  0.057  0.001 -0.079 -0.002 -0.028  0.011  0.035  0.003  0.025 -0.005
 -0.009  0.028 -0.027 -0.009 -0.087 -0.132 -0.126 -0.088 -0.070 -0.159 -0.071 -0.011 -0.047 -0.032  0.010  0.051  0.034 -0.014  0.030  0.029  0.115  0.075  0.190  0.179  0.230  0.201  0.331  0.312  0.357  0.246  0.259  0.537  0.348  0.272  0.264  0.133  0.155  0.236  0.094  0.043  0.082  0.034  0.008 -0.011  0.016  0.038  0.049  0.052  0.176  0.166  0.228  0.139  0.113  0.244  0.314  0.131  0.154  0.219  0.145  0.104  0.114  0.120  0.043  0.090  0.068 -0.009 -0.019  0.012  0.004  0.029  0.024  0.038  0.029  0.043  0.028  0.055  0.038  0.048  0.036  0.023  0.028  0.014  0.009  0.007 -0.020  0.039  0.047  0.002  0.020  0.035  0.032  0.016 -0.024  0.032 -0.009  0.004  0.020  0.035 -0.021 -0.030 -0.071 -0.042 -0.009  0.002 -0.008 -0.033  0.003  0.011  0.029 -0.010  0.013 -0.011 -0.001  0.000 -0.020  0.045 -0.010 -0.011 -0.015 -0.020 -0.031 -0.038 -0.045 -0.018 -0.012 -0.042 -0.028 -0.068 -0.045 -0.047 -0.076 -0.064 -0.025 -0.023 -0.004 -0.003  0.010 -0.016 -0.022 -0.030 -0.006  0.001 -0.017 -0.012  0.010  0.008 -0.006  0.001 -0.008 -0.003 -0.015 -0.056 -0.098 -0.028 -0.061 -0.045 -0.055 -0.083 -0.041 -0.066 -0.079 -0.078 -0.084 -0.075 -0.063 -0.074 -0.026 -0.073 -0.054 -0.035 -0.046 -0.059 -0.042 -0.034 -0.035 -0.034 -0.039 -0.015 -0.029  0.005  0.021 -0.001 -0.012 -0.002 -0.014  0.020  0.021 -0.026 -0.004  0.014 -0.019 -0.042  0.020  0.008 -0.046 -0.041  0.017 -0.021 -0.046 -0.058 -0.018 -0.029 -0.027 -0.035  0.007  0.040 -0.007 -0.009  0.001  0.003 -0.003  0.007  0.036  0.005  0.030  0.055  0.064  0.077  0.098  0.140  0.108  0.093  0.129  0.064  0.052  0.054 -0.070 -0.077 -0.052 -0.033 -0.058  0.031 -0.027  0.048 -0.013 -0.073 -0.031 -0.012 -0.055 -0.046 -0.078 -0.079 -0.083 -0.116 -0.111 -0.155 -0.148 -0.105 -0.090 -0.137 -0.117 -0.108 -0.081 -0.103 -0.101 -0.078 -0.076 -0.066 -0.059  0.020  0.004  0.038  0.019  0.012  0.080  0.105  0.036  0.111  0.033  0.066  0.066  0.064  0.102  0.063  0.153 -0.020 -0.054 -0.113 -0.104 -0.112 -0.141 -0.152 -0.100 -0.062 -0.012 -0.044 -0.032 -0.054 -0.050 -0.059 -0.049  0.009  0.016  0.062  0.040  0.075  0.009  0.088  0.028  0.050  0.049 -0.018  0.004 -0.012 -0.021 -0.002 -0.042  0.006  0.047 -0.052  0.006 -0.026
 -0.011  0.030 -0.018 -0.016 -0.030 -0.130 -0.097 -0.019 -0.040 -0.171 -0.045  0.048 -0.037 -0.085  0.033  0.017  0.023 -0.003  0.047  0.065  0.177  0.131  0.257  0.254  0.327  0.264  0.426  0.396  0.333  0.182  0.227  0.348  0.515  0.410  0.384  0.213  0.235  0.341  0.178  0.100  0.105  0.059  0.031  0.004  0.002  0.049  0.056  0.066  0.169  0.151  0.239  0.165  0.086  0.200  0.266  0.121  0.143  0.193  0.135  0.088  0.113  0.127  0.052  0.106  0.082  0.010 -0.018  0.013  0.002  0.021  0.024  0.038  0.015  0.034 -0.001 -0.005 -0.013 -0.012 -0.004  0.020 -0.000 -0.006  0.015  0.015  0.021  0.042  0.065 -0.004 -0.002  0.008  0.003  0.008 -0.068 -0.018 -0.033 -0.034 -0.026 -0.013 -0.056 -0.050 -0.050 -0.047 -0.004  0.022  0.011 -0.014  0.015  0.010  0.007 -0.024 -0.004 -0.041 -0.021  0.002 -0.024  0.043 -0.022 -0.013 -0.026 -0.028 -0.013 -0.029 -0.023  0.001 -0.004 -0.008 -0.017 -0.046 -0.047 -0.062 -0.074 -0.076 -0.023 -0.048 -0.032 -0.051 -0.011  0.009 -0.051 -0.048 -0.012  0.015 -0.015  0.004  0.029  0.050  0.014 -0.004  0.018  0.017 -0.004 -0.050 -0.068 -0.024 -0.044 -0.051 -0.054 -0.050 -0.022 -0.074 -0.021  0.003 -0.046 -0.021 -0.042 -0.051  0.019 -0.010 -0.034 -0.048 -0.048 -0.048 -0.033 -0.036 -0.031 -0.033 -0.059 -0.014 -0.040 -0.024  0.010 -0.006 -0.010 -0.000 -0.016  0.016  0.027 -0.047 -0.021  0.010 -0.012 -0.039  0.024 -0.017 -0.028 -0.026  0.009 -0.021 -0.044 -0.052 -0.015 -0.027 -0.022 -0.031  0.004 -0.003 -0.035 -0.000  0.009 -0.009 -0.011  0.017  0.036 -0.012  0.041  0.070  0.093  0.149  0.158  0.197  0.137  0.141  0.179  0.105  0.078  0.072 -0.092 -0.083 -0.062 -0.052 -0.083  0.030 -0.044  0.026  0.021 -0.045  0.003  0.001 -0.048 -0.044 -0.093 -0.108 -0.102 -0.160 -0.143 -0.211 -0.197 -0.135 -0.121 -0.135 -0.086 -0.107 -0.092 -0.100 -0.088 -0.041 -0.037 -0.044  0.001  0.055  0.061  0.082  0.054  0.016  0.084  0.127  0.020  0.103  0.000  0.029  0.018 -0.014  0.037  0.018  0.113 -0.057 -0.103 -0.155 -0.144 -0.140 -0.196 -0.196 -0.134 -0.120 -0.051 -0.082 -0.056 -0.047 -0.049 -0.111 -0.150 -0.029 -0.030  0.013  0.031  0.013 -0.035  0.055  0.033  0.057  0.064 -0.005 -0.018 -0.063 -0.051 -0.029 -0.062 -0.020 -0.012 -0.028  0.032  0.012
  0.032  0.064 -0.007  0.001 -0.003 -0.116 -0.097 -0.011 -0.035 -0.174 -0.046  0.012 -0.052 -0.090 -0.009 -0.009 -0.001 -0.054 -0.010  0.016  0.133  0.100  0.249  0.240  0.337  0.264  0.467  0.345  0.273  0.141  0.167  0.272  0.410  0.532  0.421  0.209  0.245  0.421  0.245  0.158  0.178  0.132  0.099  0.029  0.040  0.100  0.061  0.099  0.213  0.187  0.290  0.197  0.122  0.228  0.304  0.175  0.167  0.188  0.155  0.113  0.125  0.147  0.063  0.121  0.093  0.009 -0.009  0.017 -0.002  0.010  0.009  0.026  0.009  0.047  0.012  0.015  0.025  0.016  0.008  0.001  0.004 -0.005  0.002  0.003  0.028  0.035  0.037 -0.016 -0.009  0.026  0.007  0.008 -0.037 -0.009 -0.034 -0.020 -0.024 -0.027 -0.062 -0.044 -0.052 -0.047 -0.011  0.001 -0.005 -0.013  0.015 -0.004  0.004 -0.022 -0.004 -0.065 -0.015 -0.026 -0.019  0.070 -0.031 -0.019 -0.034 -0.030 -0.031 -0.054 -0.032 -0.008 -0.021 -0.026 -0.038 -0.067 -0.070 -0.073 -0.084 -0.094 -0.027 -0.052 -0.062 -0.070 -0.028  0.001 -0.057 -0.061 -0.033 -0.014 -0.056 -0.016  0.002  0.007 -0.022 -0.033  0.012 -0.012 -0.013 -0.046 -0.069 -0.016 -0.031 -0.045 -0.040 -0.040 -0.025 -0.052 -0.041 -0.003 -0.056 -0.045 -0.057 -0.055  0.011 -0.026 -0.053 -0.068 -0.069 -0.059 -0.061 -0.056 -0.054 -0.043 -0.071 -0.008 -0.048 -0.047  0.007  0.028  0.019  0.033  0.026  0.092  0.057 -0.025  0.003  0.045 -0.017 -0.034  0.024  0.001 -0.037 -0.038  0.011 -0.009 -0.046 -0.039 -0.006 -0.036 -0.059 -0.053 -0.042 -0.026 -0.044 -0.015  0.021  0.032  0.019  0.022  0.090  0.007  0.057  0.112  0.151  0.185  0.197  0.226  0.155  0.160  0.198  0.111  0.102  0.075 -0.062 -0.024 -0.031 -0.011 -0.077  0.037 -0.021  0.060  0.006 -0.072 -0.035 -0.001 -0.066 -0.052 -0.074 -0.068 -0.059 -0.126 -0.139 -0.185 -0.169 -0.145 -0.144 -0.144 -0.153 -0.118 -0.114 -0.129 -0.108 -0.052 -0.052 -0.071 -0.008  0.062  0.067  0.105  0.046  0.001  0.061  0.125  0.008  0.109 -0.033  0.032  0.012 -0.019  0.042  0.021  0.106 -0.071 -0.119 -0.184 -0.147 -0.152 -0.201 -0.193 -0.101 -0.126 -0.063 -0.069 -0.055 -0.045 -0.057 -0.132 -0.160 -0.047 -0.038  0.021  0.019  0.014 -0.028  0.068  0.037  0.075  0.094  0.010 -0.036 -0.078 -0.067 -0.048 -0.077 -0.036 -0.020 -0.033  0.057  0.068
  0.001  0.034 -0.031 -0.037 -0.022 -0.155 -0.131 -0.032 -0.058 -0.214 -0.048  0.055 -0.048 -0.080  0.051  0.053  0.033  0.027  0.145  0.190  0.352  0.293  0.477  0.427  0.456  0.333  0.461  0.356  0.294  0.154  0.182  0.264  0.384  0.421  0.689  0.422  0.407  0.572  0.279  0.222  0.238  0.124  0.114  0.038  0.047  0.128  0.057  0.112  0.244  0.166  0.273  0.173  0.099  0.196  0.266  0.138  0.116  0.161  0.119  0.081  0.121  0.128  0.041  0.123  0.069 -0.011  0.015  0.008  0.015  0.048  0.014  0.046  0.027  0.053  0.014  0.009  0.013  0.017  0.024  0.018 -0.004 -0.016 -0.003  0.011  0.005  0.009  0.013 -0.046 -0.037 -0.029 -0.025 -0.018 -0.089 -0.029 -0.066 -0.064 -0.050 -0.047 -0.070 -0.039 -0.043 -0.036  0.004  0.013  0.012 -0.002  0.014  0.017  0.000 -0.007  0.022 -0.054 -0.024 -0.042 -0.031  0.085 -0.035 -0.031 -0.033 -0.018 -0.023 -0.059 -0.031 -0.009 -0.027 -0.037 -0.038 -0.063 -0.061 -0.076 -0.092 -0.102 -0.018 -0.045 -0.036 -0.046  0.003 -0.032 -0.019 -0.029 -0.015  0.007 -0.056 -0.016  0.008  0.018 -0.025 -0.037  0.019  0.020 -0.027 -0.074 -0.050 -0.013 -0.041 -0.053  0.014 -0.009  0.005 -0.035 -0.008  0.069 -0.037  0.004 -0.008 -0.014 -0.010 -0.028 -0.035 -0.047 -0.042 -0.015 -0.019 -0.036 -0.038 -0.039 -0.074 -0.005 -0.047 -0.033  0.016  0.018  0.009  0.037  0.031  0.104  0.064 -0.024  0.019  0.046 -0.002 -0.013  0.029  0.000 -0.024 -0.032 -0.008 -0.019 -0.086 -0.071 -0.022 -0.043 -0.069 -0.036 -0.031 -0.007 -0.037  0.001  0.024  0.042 -0.003  0.007  0.095  0.020  0.036  0.090  0.150  0.150  0.164  0.234  0.163  0.147  0.194  0.085  0.051  0.043 -0.070 -0.032 -0.028 -0.030 -0.106  0.029 -0.087  0.025 -0.033 -0.120 -0.050 -0.022 -0.089 -0.086 -0.083 -0.085 -0.090 -0.148 -0.160 -0.207 -0.225 -0.157 -0.186 -0.165 -0.144 -0.137 -0.144 -0.156 -0.122 -0.079 -0.063 -0.072 -0.017  0.066  0.079  0.144  0.093  0.009  0.091  0.160 -0.019  0.092 -0.066  0.009 -0.019 -0.032  0.024  0.014  0.069 -0.115 -0.165 -0.214 -0.180 -0.195 -0.229 -0.246 -0.119 -0.141 -0.086 -0.097 -0.071 -0.048 -0.089 -0.168 -0.216 -0.086 -0.089 -0.035 -0.017 -0.009 -0.053  0.080  0.015  0.084  0.105  0.004 -0.034 -0.111 -0.103 -0.046 -0.111 -0.041 -0.040 -0.116  0.018  0.040
 -0.019  0.001 -0.057 -0.043 -0.008 -0.068 -0.036  0.026  0.007  0.018  0.068  0.160  0.107  0.103  0.180  0.223  0.206  0.203  0.444  0.478  0.494  0.447  0.413  0.550  0.379  0.377  0.329  0.237  0.177  0.074  0.110  0.133  0.213  0.209  0.422  0.708  0.282  0.342  0.192  0.183  0.158  0.045  0.054 -0.018  0.012  0.063  0.038  0.049  0.125  0.121  0.136  0.075  0.025  0.060  0.155  0.046 -0.016  0.065  0.049 -0.033  0.036  0.034 -0.025 -0.004 -0.015 -0.068 -0.061 -0.059 -0.040 -0.024 -0.051 -0.022  0.004  0.026  0.032 -0.036 -0.040  0.008  0.049  0.040 -0.017  0.002  0.027 -0.013 -0.018  0.014  0.030  0.060  0.048  0.018  0.036  0.052  0.009  0.090  0.019 -0.022 -0.025 -0.011 -0.014  0.008  0.019  0.020 -0.008 -0.025 -0.020 -0.007  0.002  0.015 -0.041 -0.019  0.029 -0.020 -0.001 -0.043 -0.047 -0.008 -0.019 -0.048 -0.044 -0.050  0.000 -0.021 -0.020 -0.017 -0.018  0.010 -0.037 -0.027 -0.066 -0.045 -0.077 -0.098 -0.103 -0.096 -0.156 -0.142 -0.052 -0.052 -0.025  0.033  0.021  0.050  0.046  0.025  0.040  0.092  0.059  0.031  0.051  0.106  0.060  0.070  0.085  0.086  0.078  0.041  0.092  0.070  0.087  0.099  0.088  0.134  0.044  0.086  0.050  0.043  0.021  0.025  0.005 -0.030 -0.054 -0.019 -0.047 -0.033 -0.067 -0.054 -0.109 -0.094 -0.101 -0.070 -0.089 -0.061 -0.061 -0.093 -0.076 -0.027 -0.031 -0.136 -0.051 -0.038 -0.039 -0.086 -0.034 -0.061 -0.086 -0.060 -0.069 -0.053 -0.078 -0.066 -0.114 -0.105 -0.106 -0.111 -0.099 -0.126 -0.106 -0.023 -0.059 -0.022 -0.051 -0.016  0.027  0.012 -0.001  0.057  0.122  0.105  0.073  0.155  0.172  0.081  0.132  0.040  0.006 -0.001 -0.111 -0.053 -0.150 -0.081 -0.096 -0.067 -0.040 -0.004  0.021  0.017  0.014 -0.070 -0.068 -0.136 -0.127 -0.153 -0.176 -0.191 -0.148 -0.183 -0.214 -0.178 -0.186 -0.108 -0.086 -0.174 -0.133 -0.168 -0.159 -0.145 -0.159 -0.117 -0.117 -0.126 -0.123 -0.047 -0.011 -0.029  0.009 -0.027 -0.044  0.048 -0.099  0.017 -0.010  0.030  0.061  0.039  0.071 -0.064 -0.119 -0.169 -0.160 -0.140 -0.215 -0.238 -0.146 -0.134 -0.084 -0.080 -0.064  0.011 -0.122 -0.055 -0.063 -0.058 -0.087 -0.027 -0.051  0.001 -0.039  0.039  0.047  0.038  0.024 -0.063  0.001 -0.005  0.033 -0.028 -0.077 -0.042 -0.055 -0.083 -0.133 -0.083
 -0.095 -0.037 -0.100 -0.114 -0.087 -0.166 -0.143 -0.051 -0.061 -0.214 -0.051  0.085 -0.038 -0.084  0.079  0.005 -0.035  0.062  0.100  0.204  0.312  0.277  0.409  0.268  0.267  0.173  0.239  0.211  0.176  0.101  0.120  0.155  0.235  0.245  0.407  0.282  0.538  0.461  0.219  0.208  0.178  0.095  0.096  0.044  0.001  0.085  0.033  0.077  0.159  0.079  0.216  0.113  0.069  0.161  0.200  0.122  0.087  0.132  0.080  0.057  0.092  0.096  0.023  0.071  0.047 -0.040 -0.029  0.031  0.040  0.041  0.004  0.021  0.006  0.027 -0.014 -0.022 -0.048 -0.045 -0.024 -0.039 -0.053 -0.058 -0.039  0.008 -0.036 -0.013 -0.024 -0.025 -0.040 -0.036 -0.030 -0.024 -0.102  0.014 -0.031 -0.041 -0.032 -0.073 -0.122 -0.073 -0.064 -0.084 -0.008  0.017  0.029  0.004  0.001  0.007  0.015 -0.032  0.007 -0.053 -0.046 -0.054 -0.043  0.009 -0.039 -0.034 -0.033 -0.028 -0.002 -0.026 -0.006  0.005 -0.031  0.009 -0.031 -0.042 -0.048 -0.084 -0.059 -0.093 -0.031 -0.052 -0.033 -0.055 -0.018 -0.034 -0.031 -0.083 -0.040 -0.024 -0.079 -0.037 -0.000 -0.002 -0.042 -0.048  0.007 -0.012 -0.011 -0.053 -0.041 -0.008 -0.018 -0.036  0.024  0.011  0.054 -0.036  0.008  0.094 -0.077 -0.007  0.002 -0.015 -0.022 -0.024 -0.028 -0.071 -0.032 -0.005  0.005 -0.013 -0.005  0.005 -0.027 -0.000 -0.030  0.010  0.010 -0.027  0.026  0.044  0.035  0.068  0.048  0.008  0.007  0.025  0.006 -0.001 -0.004  0.010 -0.003 -0.010  0.004 -0.007 -0.035 -0.097  0.024  0.018 -0.020  0.037  0.025  0.027  0.020  0.068  0.079  0.094  0.001  0.015  0.090  0.014 -0.007  0.065  0.090  0.110  0.097  0.182  0.104  0.130  0.107  0.034  0.008  0.035 -0.013 -0.008  0.006 -0.017 -0.083  0.055 -0.124 -0.008 -0.035 -0.062  0.029  0.037 -0.034 -0.038 -0.055 -0.036 -0.043 -0.075 -0.104 -0.117 -0.130 -0.063 -0.115 -0.107 -0.084 -0.076 -0.075 -0.071 -0.066 -0.053 -0.025 -0.066 -0.008  0.028  0.042  0.129  0.098  0.021  0.045  0.102 -0.042  0.030 -0.045  0.026 -0.014 -0.027  0.025  0.008  0.048 -0.071 -0.134 -0.176 -0.117 -0.139 -0.148 -0.159 -0.065 -0.091 -0.059 -0.016 -0.023 -0.005 -0.028 -0.230 -0.261 -0.049 -0.049 -0.051 -0.034 -0.083 -0.126  0.007 -0.027  0.027  0.056  0.044 -0.004 -0.110 -0.112 -0.032 -0.086 -0.025 -0.019 -0.067  0.053  0.096
  0.020  0.066  0.009 -0.028 -0.015 -0.170 -0.177 -0.057 -0.066 -0.266 -0.100 -0.003 -0.101 -0.143  0.014 -0.012  0.021 -0.016  0.003  0.087  0.212  0.216  0.380  0.265  0.308  0.234  0.375  0.306  0.243  0.154  0.177  0.236  0.341  0.421  0.572  0.342  0.461  0.823  0.411  0.327  0.420  0.224  0.207  0.095  0.061  0.210  0.109  0.173  0.314  0.225  0.329  0.223  0.163  0.269  0.279  0.207  0.164  0.166  0.140  0.114  0.144  0.147  0.079  0.135  0.076  0.018  0.038 -0.017  0.017  0.047  0.039  0.059  0.045  0.092  0.045  0.040  0.042  0.015  0.022 -0.007 -0.030 -0.031 -0.037 -0.035 -0.022 -0.017 -0.025 -0.072 -0.057 -0.017 -0.024 -0.022 -0.081 -0.048 -0.073 -0.069 -0.046 -0.071 -0.090 -0.051 -0.052 -0.050  0.030  0.024  0.029  0.018  0.025  0.022  0.021  0.003  0.041 -0.067 -0.005 -0.034 -0.022  0.143 -0.019 -0.031 -0.038 -0.021 -0.023 -0.054 -0.019 -0.017 -0.037 -0.056 -0.058 -0.069 -0.060 -0.091 -0.080 -0.115 -0.030 -0.060 -0.057 -0.060  0.001 -0.019 -0.051 -0.038 -0.064 -0.053 -0.072 -0.030 -0.022 -0.006 -0.036 -0.053 -0.008 -0.025 -0.023 -0.069 -0.057 -0.012 -0.032 -0.054  0.001 -0.006 -0.007 -0.048 -0.068  0.021 -0.075 -0.074 -0.084 -0.060 -0.021 -0.048 -0.065 -0.063 -0.069 -0.029 -0.049 -0.049 -0.057 -0.033 -0.070  0.006 -0.036 -0.055  0.057  0.077  0.063  0.092  0.085  0.158  0.107  0.010  0.038  0.080 -0.002 -0.003  0.042  0.050 -0.004 -0.022  0.037  0.000 -0.061 -0.064 -0.030 -0.037 -0.058 -0.045 -0.027  0.009 -0.004  0.023  0.045  0.080  0.030  0.039  0.160  0.042  0.060  0.135  0.194  0.174  0.190  0.268  0.156  0.152  0.173  0.086  0.068  0.057 -0.047 -0.029 -0.002 -0.046 -0.131  0.029 -0.115  0.019 -0.086 -0.196 -0.134 -0.062 -0.145 -0.135 -0.073 -0.068 -0.065 -0.087 -0.124 -0.133 -0.158 -0.123 -0.178 -0.143 -0.193 -0.156 -0.134 -0.149 -0.136 -0.069 -0.062 -0.112 -0.010  0.079  0.111  0.181  0.067 -0.020  0.096  0.202 -0.009  0.129 -0.079  0.002 -0.005 -0.065  0.004  0.004  0.075 -0.110 -0.154 -0.200 -0.150 -0.167 -0.182 -0.211 -0.071 -0.118 -0.094 -0.078 -0.064 -0.056 -0.087 -0.183 -0.236 -0.104 -0.089 -0.045 -0.022 -0.037 -0.057  0.105  0.062  0.114  0.180  0.089  0.018 -0.074 -0.134 -0.051 -0.111 -0.040 -0.047 -0.123  0.075  0.136
  0.019  0.054  0.071  0.036  0.004 -0.104 -0.102 -0.011 -0.012 -0.128 -0.045  0.020 -0.030 -0.063  0.050  0.004  0.066  0.017  0.005  0.048  0.086  0.073  0.132  0.114  0.147  0.166  0.222  0.182  0.131  0.088  0.091  0.094  0.178  0.245  0.279  0.192  0.219  0.411  0.390  0.250  0.258  0.184  0.167  0.074  0.044  0.134  0.060  0.105  0.171  0.103  0.185  0.130  0.085  0.109  0.166  0.146  0.055  0.038  0.082  0.047  0.060  0.084  0.047  0.059  0.046  0.009  0.022 -0.018  0.013 -0.003  0.015  0.024  0.015  0.027  0.015 -0.002 -0.021  0.002  0.008 -0.004 -0.010 -0.013 -0.003 -0.017  0.017 -0.008 -0.003 -0.019 -0.001  0.019  0.009 -0.011 -0.041 -0.008 -0.033 -0.053 -0.038 -0.045 -0.050 -0.030 -0.011 -0.011  0.013 -0.015 -0.002  0.012  0.005 -0.009 -0.004 -0.016  0.012 -0.060 -0.017 -0.026 -0.045  0.053 -0.030 -0.027 -0.040 -0.050 -0.038 -0.078 -0.025 -0.052 -0.085 -0.049 -0.065 -0.069 -0.091 -0.097 -0.101 -0.125 -0.049 -0.068 -0.082 -0.093 -0.046 -0.047 -0.028  0.005 -0.014 -0.039 -0.034  0.010  0.003  0.003  0.026  0.009  0.015  0.014  0.023 -0.002  0.005  0.007  0.012 -0.027 -0.005  0.005 -0.006 -0.024 -0.027 -0.026 -0.064 -0.080 -0.080 -0.064 -0.022 -0.026 -0.080 -0.090 -0.084 -0.083 -0.105 -0.035 -0.046 -0.044 -0.045 -0.019 -0.033 -0.034  0.031  0.056  0.040  0.037  0.016  0.068  0.061 -0.024 -0.005  0.029  0.003 -0.036  0.006 -0.007 -0.047 -0.023  0.003 -0.007 -0.046 -0.056 -0.048 -0.037 -0.032 -0.018 -0.008 -0.003  0.018  0.041  0.051  0.074  0.073  0.063  0.132  0.067  0.110  0.148  0.187  0.181  0.165  0.203  0.132  0.131  0.134  0.071  0.080  0.084 -0.010  0.010 -0.009 -0.044 -0.088  0.017 -0.042  0.022 -0.061 -0.157 -0.133 -0.057 -0.108 -0.092 -0.054 -0.027 -0.034 -0.054 -0.030 -0.058 -0.088 -0.068 -0.108 -0.096 -0.127 -0.118 -0.107 -0.110 -0.130 -0.085 -0.060 -0.114 -0.073  0.011  0.014  0.063  0.027 -0.020  0.049  0.107 -0.006  0.072 -0.072 -0.008  0.008 -0.044 -0.003 -0.000  0.032 -0.072 -0.094 -0.135 -0.091 -0.098 -0.103 -0.097 -0.036 -0.076 -0.041 -0.013  0.004  0.012  0.008 -0.071 -0.111 -0.032 -0.052 -0.036 -0.016 -0.047 -0.029  0.051  0.029  0.063  0.060  0.030  0.034 -0.023 -0.096 -0.035 -0.093 -0.063 -0.010 -0.037  0.059  0.072
  0.062  0.057  0.053  0.030  0.053 -0.008 -0.032  0.021  0.004 -0.066 -0.028  0.003 -0.022 -0.080 -0.003 -0.008  0.075 -0.033 -0.011  0.040  0.076  0.093  0.131  0.105  0.116  0.107  0.157  0.120  0.083  0.072  0.056  0.043  0.100  0.158  0.222  0.183  0.208  0.327  0.250  0.390  0.291  0.167  0.221  0.090  0.073  0.172  0.076  0.126  0.177  0.119  0.150  0.116  0.084  0.092  0.122  0.104  0.046  0.039  0.055  0.043  0.041  0.062 -0.001  0.007  0.021 -0.021  0.012 -0.033 -0.007 -0.035 -0.033 -0.019 -0.011  0.010  0.028  0.008 -0.010  0.014  0.006 -0.025 -0.025 -0.010 -0.027 -0.041 -0.033 -0.025 -0.038 -0.018 -0.020  0.000  0.005 -0.024 -0.005  0.024 -0.003 -0.032 -0.008 -0.042 -0.043 -0.027 -0.023 -0.010  0.000 -0.034 -0.015 -0.002 -0.012 -0.010 -0.011 -0.024  0.015 -0.057 -0.022 -0.019 -0.035  0.048 -0.032 -0.036 -0.041 -0.022 -0.005 -0.042 -0.009 -0.022 -0.043 -0.021 -0.064 -0.024 -0.062 -0.087 -0.069 -0.108 -0.037 -0.058 -0.095 -0.100 -0.051 -0.060 -0.051 -0.031 -0.057 -0.048 -0.050 -0.018 -0.001 -0.005 -0.003 -0.005  0.017  0.007  0.014  0.013  0.039  0.035  0.034 -0.001  0.060  0.039  0.021  0.017 -0.011  0.022 -0.029 -0.052 -0.049 -0.019 -0.019 -0.028 -0.065 -0.096 -0.083 -0.068 -0.097 -0.029 -0.062 -0.064 -0.095 -0.022 -0.016 -0.035  0.003  0.036  0.046  0.064  0.037  0.095  0.070 -0.013  0.003  0.030 -0.019 -0.063 -0.028 -0.023 -0.031 -0.033 -0.030  0.004 -0.037 -0.020 -0.050 -0.062 -0.048 -0.023 -0.029 -0.015 -0.007  0.010  0.035  0.101  0.058  0.033  0.154  0.061  0.095  0.145  0.145  0.127  0.118  0.146  0.086  0.072  0.077  0.012  0.054  0.051  0.023  0.043 -0.009  0.006 -0.053  0.017 -0.019  0.031 -0.032 -0.059 -0.075 -0.044 -0.089 -0.078 -0.039 -0.010  0.008 -0.050 -0.048 -0.037 -0.087 -0.081 -0.105 -0.087 -0.111 -0.091 -0.098 -0.098 -0.083 -0.020 -0.055 -0.080 -0.036  0.009  0.024  0.067  0.005 -0.014  0.007  0.068 -0.023  0.037 -0.052  0.005  0.010 -0.021  0.014  0.006  0.009 -0.049 -0.093 -0.134 -0.089 -0.063 -0.085 -0.098 -0.030 -0.055 -0.034  0.008 -0.006  0.008 -0.040 -0.092 -0.098 -0.035 -0.034 -0.016 -0.010 -0.017 -0.009  0.047  0.033  0.072  0.095  0.065  0.006 -0.038 -0.062 -0.014 -0.054 -0.045 -0.021 -0.096 -0.009  0.022
  0.047  0.051  0.029 -0.003 -0.038 -0.103 -0.131 -0.090 -0.062 -0.121 -0.080 -0.073 -0.072 -0.080 -0.026 -0.024  0.047 -0.009 -0.004  0.018  0.052  0.052  0.107  0.078  0.099  0.102  0.142  0.090  0.074  0.072  0.090  0.082  0.105  0.178  0.238  0.158  0.178  0.420  0.258  0.291  0.633  0.324  0.277  0.131  0.151  0.281  0.149  0.187  0.301  0.219  0.221  0.166  0.155  0.187  0.132  0.149  0.102  0.051  0.076  0.062  0.060  0.071  0.039  0.083  0.035  0.005  0.047 -0.052 -0.022  0.001  0.026  0.012  0.043  0.060  0.049  0.055  0.052  0.023  0.024 -0.024 -0.041 -0.015 -0.040 -0.083 -0.080 -0.049 -0.054 -0.022 -0.025  0.022  0.016  0.002  0.028  0.051  0.058  0.011  0.051  0.003  0.039  0.015  0.013  0.039  0.054  0.010  0.004  0.006  0.017  0.011  0.025  0.027  0.070 -0.013  0.068  0.035  0.047  0.157  0.021 -0.032 -0.028 -0.014 -0.033 -0.065 -0.038 -0.025 -0.044 -0.044 -0.057 -0.050 -0.071 -0.074 -0.067 -0.078 -0.017 -0.037 -0.044 -0.048 -0.002 -0.068 -0.019 -0.024 -0.059 -0.053 -0.032 -0.039 -0.032 -0.043 -0.027 -0.002 -0.013 -0.027 -0.013  0.024  0.028  0.044  0.041  0.018  0.039  0.040 -0.015  0.009 -0.055 -0.033 -0.051 -0.089 -0.099 -0.058 -0.051 -0.080 -0.109 -0.103 -0.091 -0.076 -0.113 -0.040 -0.088 -0.068 -0.068 -0.023 -0.005 -0.064  0.050  0.124  0.109  0.099  0.087  0.141  0.071  0.009  0.044  0.066 -0.018 -0.026  0.032  0.016 -0.008 -0.019  0.005  0.013 -0.018 -0.030 -0.040 -0.039 -0.056 -0.039 -0.053  0.007 -0.014 -0.047  0.008  0.097  0.046  0.012  0.211  0.080  0.056  0.120  0.172  0.052  0.076  0.143  0.049  0.021  0.042 -0.017  0.019 -0.002 -0.021 -0.016 -0.035 -0.068 -0.118 -0.046 -0.056  0.045 -0.110 -0.195 -0.213 -0.143 -0.167 -0.150 -0.070 -0.050 -0.048 -0.016 -0.024 -0.026 -0.085 -0.083 -0.104 -0.089 -0.157 -0.137 -0.123 -0.145 -0.136 -0.082 -0.097 -0.120 -0.074  0.003  0.023  0.064 -0.019 -0.023  0.056  0.106 -0.001  0.081 -0.080 -0.006  0.072  0.017  0.035  0.039  0.055 -0.059 -0.059 -0.090 -0.060 -0.067 -0.062 -0.075  0.006  0.001 -0.020  0.020  0.011 -0.007 -0.039 -0.024 -0.026 -0.041 -0.054 -0.007 -0.013  0.021  0.047  0.151  0.117  0.138  0.179  0.133  0.054  0.040 -0.029  0.015  0.018 -0.007 -0.015 -0.107  0.013  0.049
  0.045  0.060  0.056  0.030 -0.018 -0.070 -0.088 -0.042 -0.021 -0.100 -0.060 -0.039 -0.037 -0.065 -0.015 -0.069 -0.024  0.021 -0.044 -0.031 -0.016 -0.021  0.012 -0.010  0.023  0.031  0.078  0.045  0.034  0.039  0.037  0.034  0.059  0.132  0.124  0.045  0.095  0.224  0.184  0.167  0.324  0.424  0.275  0.168  0.110  0.199  0.079  0.122  0.151  0.110  0.157  0.131  0.098  0.123  0.111  0.164  0.081  0.040  0.064  0.057  0.036  0.039 -0.003  0.031  0.021  0.016  0.041 -0.052 -0.014 -0.014  0.008  0.021  0.031  0.027  0.024  0.047  0.033  0.018  0.039 -0.015  0.003  0.002 -0.018 -0.043 -0.033 -0.020 -0.007  0.021  0.011  0.040  0.027  0.010 -0.015  0.007  0.007 -0.012  0.022 -0.009  0.003 -0.006  0.005  0.012  0.020 -0.002 -0.009  0.010  0.002 -0.017 -0.002  0.001  0.019 -0.028  0.031  0.002  0.013  0.099 -0.005 -0.020 -0.044 -0.038 -0.033 -0.065 -0.018 -0.033 -0.078 -0.037 -0.056 -0.039 -0.074 -0.062 -0.068 -0.075 -0.023 -0.026 -0.036 -0.034 -0.013 -0.033 -0.043 -0.049 -0.080 -0.093 -0.083 -0.055 -0.023 -0.053 -0.030 -0.002  0.001 -0.022  0.014  0.013 -0.004  0.018  0.019  0.001  0.005  0.006 -0.015 -0.013 -0.044 -0.042 -0.035 -0.068 -0.072 -0.045 -0.044 -0.067 -0.106 -0.089 -0.070 -0.064 -0.117 -0.049 -0.085 -0.063 -0.052 -0.002  0.012 -0.017  0.048  0.123  0.121  0.118  0.091  0.114  0.081  0.031  0.044  0.064  0.011 -0.018  0.013 -0.006 -0.019 -0.029 -0.019 -0.029 -0.018 -0.012 -0.016 -0.026 -0.021 -0.013 -0.033  0.026  0.008 -0.021  0.057  0.105  0.062  0.056  0.236  0.074  0.108  0.194  0.211  0.117  0.131  0.144  0.072  0.050  0.040  0.001  0.051  0.045  0.002  0.001 -0.005 -0.063 -0.081 -0.001 -0.033  0.047 -0.077 -0.147 -0.162 -0.087 -0.107 -0.097 -0.034 -0.007  0.010  0.008  0.014  0.014 -0.035 -0.037 -0.054 -0.086 -0.118 -0.064 -0.088 -0.105 -0.107 -0.070 -0.057 -0.094 -0.051 -0.018  0.011  0.038 -0.014 -0.013  0.023  0.074 -0.001  0.037 -0.064  0.005  0.025 -0.011  0.012  0.022  0.045 -0.040 -0.051 -0.081 -0.036 -0.057 -0.033 -0.027  0.026  0.004 -0.012  0.027  0.012  0.011 -0.002 -0.052 -0.076 -0.035 -0.043 -0.030 -0.026 -0.016  0.011  0.067  0.040  0.086  0.111  0.102 -0.012 -0.031 -0.061 -0.001 -0.004 -0.011 -0.007  0.002  0.095  0.084
  0.049  0.033  0.074  0.058  0.026 -0.057 -0.054  0.017  0.003 -0.074 -0.032 -0.011 -0.014 -0.083 -0.028 -0.044  0.003 -0.038 -0.081 -0.050 -0.003 -0.010  0.031  0.022  0.038  0.050  0.075  0.022 -0.001  0.012  0.023  0.008  0.031  0.099  0.114  0.054  0.096  0.207  0.167  0.221  0.277  0.275  0.501  0.345  0.197  0.314  0.124  0.097  0.120  0.083  0.114  0.081  0.043  0.062  0.061  0.075  0.010 -0.000  0.006  0.002  0.002  0.004 -0.040 -0.019  0.012 -0.010  0.010 -0.024 -0.015 -0.057 -0.053 -0.028  0.004  0.037  0.036  0.027 -0.005  0.032  0.050 -0.022  0.009  0.007  0.000 -0.030 -0.011 -0.012 -0.027 -0.001 -0.012  0.043  0.038  0.002  0.023  0.054  0.046  0.015  0.017  0.003  0.009  0.007  0.004  0.026 -0.009 -0.065 -0.024  0.002  0.008 -0.009 -0.011 -0.006 -0.003 -0.064 -0.025 -0.014 -0.006  0.063 -0.007 -0.017 -0.028 -0.026 -0.005 -0.055  0.007 -0.033 -0.053 -0.024 -0.062 -0.013 -0.051 -0.057 -0.071 -0.085 -0.029 -0.034 -0.071 -0.068 -0.023 -0.044 -0.035 -0.063 -0.058 -0.076 -0.085 -0.032  0.022 -0.012  0.015  0.035  0.042  0.020  0.019  0.049  0.031  0.019  0.027  0.021  0.024 -0.023 -0.016 -0.006 -0.009 -0.018 -0.020 -0.050 -0.055 -0.009 -0.011 -0.039 -0.091 -0.087 -0.060 -0.064 -0.138 -0.058 -0.094 -0.061 -0.056 -0.011  0.018  0.009  0.065  0.126  0.147  0.170  0.074  0.083  0.067  0.040 -0.004  0.026 -0.018 -0.042 -0.014 -0.024 -0.035 -0.029 -0.020 -0.026 -0.018  0.001 -0.017 -0.034 -0.032  0.011 -0.003  0.078  0.014  0.025  0.094  0.178  0.113  0.078  0.288  0.111  0.104  0.136  0.160  0.107  0.074  0.079  0.046  0.037  0.015 -0.037 -0.003  0.018  0.038  0.028  0.016 -0.024 -0.066  0.007 -0.021  0.038 -0.068 -0.089 -0.089 -0.034 -0.077 -0.054 -0.037  0.023  0.036 -0.021  0.027  0.022 -0.037 -0.058 -0.075 -0.132 -0.144 -0.098 -0.134 -0.142 -0.135 -0.073 -0.119 -0.110 -0.049 -0.033 -0.017  0.013 -0.059 -0.023 -0.010  0.042 -0.049  0.017 -0.087  0.009  0.042  0.014  0.037  0.004  0.012 -0.040 -0.088 -0.128 -0.062 -0.070 -0.027 -0.006  0.034  0.012  0.016  0.057  0.034  0.017  0.042 -0.063 -0.068 -0.003 -0.034 -0.014 -0.033 -0.018 -0.020  0.051  0.027  0.069  0.097  0.103  0.004 -0.044 -0.094 -0.038 -0.041 -0.020 -0.002 -0.031  0.066  0.037
  0.030 -0.012  0.051  0.042  0.021 -0.050 -0.032  0.012  0.004 -0.050 -0.038 -0.028 -0.040 -0.073 -0.047 -0.064 -0.041 -0.031 -0.094 -0.070 -0.021 -0.025  0.008  0.002 -0.001 -0.001  0.006 -0.035 -0.051 -0.008  0.007 -0.011  0.004  0.029  0.038 -0.018  0.044  0.095  0.074  0.090  0.131  0.168  0.345  0.699  0.218  0.277  0.120  0.047  0.027  0.022  0.018  0.039  0.016  0.041  0.004  0.041  0.001  0.006 -0.021 -0.016 -0.007 -0.011 -0.036 -0.038 -0.015 -0.013 -0.039 -0.005 -0.023 -0.057 -0.026  0.002  0.021  0.056  0.015  0.000 -0.044  0.001  0.001 -0.074 -0.036 -0.026 -0.014 -0.053 -0.027 -0.014 -0.031 -0.026 -0.074 -0.011 -0.007 -0.032 -0.023 -0.022  0.001  0.023 -0.002  0.009  0.005 -0.009 -0.019  0.029  0.012 -0.030  0.011  0.022  0.040  0.016  0.034  0.013  0.027 -0.022  0.012  0.014  0.051  0.059  0.021  0.008  0.015  0.039  0.032 -0.015  0.020 -0.041 -0.042 -0.024 -0.016  0.039 -0.022 -0.007 -0.040 -0.001  0.046  0.021 -0.010  0.023  0.036  0.013 -0.044 -0.055 -0.036 -0.032 -0.077 -0.021  0.033  0.024  0.026  0.055  0.069  0.005 -0.008  0.011 -0.001 -0.018 -0.011 -0.013 -0.027 -0.030 -0.055 -0.039 -0.017 -0.021 -0.020 -0.015 -0.032 -0.007 -0.018 -0.028 -0.053 -0.012 -0.002  0.010 -0.060 -0.032 -0.057 -0.033 -0.022  0.011  0.038  0.005  0.066  0.123  0.184  0.204  0.117  0.067  0.045  0.073  0.002  0.006 -0.009  0.014  0.017 -0.005 -0.007 -0.006 -0.016 -0.008 -0.024  0.002  0.001 -0.016 -0.006  0.022  0.020  0.082  0.035  0.034  0.113  0.157  0.044  0.063  0.249  0.091  0.049  0.072  0.079  0.030  0.025  0.034  0.003  0.000 -0.033 -0.044 -0.018 -0.003  0.030  0.020  0.044  0.014 -0.022 -0.005 -0.044  0.001 -0.063 -0.066 -0.031 -0.018 -0.042 -0.001  0.001  0.055  0.044  0.022  0.031  0.042  0.035 -0.012 -0.054 -0.086 -0.119 -0.056 -0.097 -0.108 -0.076 -0.033 -0.088 -0.070  0.032  0.001  0.004  0.040 -0.057 -0.015 -0.056 -0.009 -0.059 -0.015 -0.061  0.017 -0.001 -0.017 -0.013 -0.008 -0.034 -0.024 -0.053 -0.078 -0.021 -0.033  0.018  0.016  0.048  0.032  0.007  0.036  0.029  0.025  0.039 -0.076 -0.079  0.000 -0.007 -0.002 -0.027 -0.044 -0.067 -0.002  0.017  0.044  0.091  0.124 -0.081 -0.136 -0.131 -0.031 -0.003  0.015  0.008  0.040  0.111  0.117
  0.015 -0.038 -0.009  0.015 -0.013 -0.012 -0.027 -0.028 -0.007 -0.010 -0.020 -0.050 -0.018 -0.045 -0.037 -0.058 -0.033 -0.021 -0.072 -0.046  0.016 -0.014  0.023  0.030  0.024  0.024  0.033 -0.037 -0.038 -0.000  0.012  0.016  0.002  0.040  0.047  0.012  0.001  0.061  0.044  0.073  0.151  0.110  0.197  0.218  0.589  0.343  0.124  0.065  0.066  0.092  0.060  0.062  0.066  0.062  0.037  0.044  0.021  0.024  0.041  0.003  0.002  0.015 -0.041 -0.018 -0.007 -0.025 -0.029 -0.008  0.000 -0.020  0.001  0.005  0.035  0.063  0.022  0.012 -0.021 -0.019  0.021 -0.079 -0.068 -0.020 -0.037 -0.085 -0.077  0.002 -0.014  0.009 -0.006  0.028  0.026  0.004  0.017  0.054  0.073  0.055  0.068  0.044  0.067  0.027  0.010  0.057  0.007 -0.023 -0.008 -0.030 -0.007 -0.038  0.011 -0.028 -0.007 -0.041 -0.013  0.008  0.053  0.051  0.031 -0.016 -0.047 -0.037 -0.008 -0.060 -0.053 -0.040 -0.059 -0.032 -0.056 -0.046 -0.068 -0.021 -0.058 -0.004  0.025  0.037 -0.056 -0.021 -0.021  0.025 -0.019 -0.031 -0.050 -0.077 -0.024 -0.040 -0.020 -0.019 -0.012  0.000 -0.003 -0.018 -0.015  0.011 -0.004  0.014  0.011  0.025  0.003  0.006 -0.010 -0.002 -0.021 -0.011  0.012  0.010 -0.015  0.003 -0.029 -0.057 -0.082 -0.054 -0.072 -0.024 -0.094 -0.030 -0.073 -0.051 -0.036 -0.001  0.038 -0.007  0.037  0.123  0.149  0.183  0.089  0.099  0.036  0.034  0.030  0.021 -0.009  0.004 -0.003 -0.018 -0.000 -0.017 -0.012 -0.015 -0.027 -0.004 -0.011 -0.018 -0.001 -0.004 -0.025  0.029  0.016  0.005  0.066  0.103  0.084  0.057  0.173  0.091  0.048  0.062  0.054 -0.000  0.007  0.040  0.007 -0.025 -0.020 -0.026  0.000 -0.035 -0.020 -0.001 -0.004 -0.021 -0.044 -0.050 -0.018  0.025  0.033  0.013 -0.002 -0.028 -0.060 -0.044 -0.027  0.002  0.018 -0.006 -0.012 -0.009 -0.017 -0.026 -0.035 -0.045 -0.066 -0.035 -0.064 -0.082 -0.071 -0.066 -0.110 -0.078 -0.015 -0.042 -0.041 -0.022 -0.068 -0.020 -0.055 -0.024 -0.058 -0.025 -0.075 -0.004  0.005  0.013  0.004  0.012  0.013 -0.010 -0.026 -0.028 -0.009 -0.041 -0.014 -0.018 -0.017  0.007  0.003 -0.016  0.006  0.002 -0.026 -0.012 -0.018 -0.011 -0.028 -0.003 -0.040  0.014  0.003  0.056  0.069  0.022  0.022  0.065 -0.067 -0.050 -0.009  0.025  0.025 -0.003  0.017  0.018  0.075  0.049
  0.016 -0.004  0.035  0.035 -0.014 -0.069 -0.090 -0.049 -0.030 -0.075 -0.052 -0.058 -0.044 -0.075 -0.040 -0.063 -0.001 -0.027 -0.083 -0.063 -0.018 -0.044  0.025  0.023  0.037  0.039  0.074  0.022  0.001  0.040  0.061  0.038  0.049  0.100  0.128  0.063  0.085  0.210  0.134  0.172  0.281  0.199  0.314  0.277  0.343  0.518  0.222  0.155  0.182  0.172  0.159  0.106  0.086  0.119  0.066  0.066  0.024 -0.002  0.014 -0.005  0.003  0.021 -0.038 -0.014  0.010 -0.035 -0.008 -0.043 -0.021 -0.047 -0.016 -0.009  0.037  0.056  0.038  0.035  0.016  0.023  0.051 -0.033 -0.033 -0.001 -0.026 -0.075 -0.060 -0.033 -0.044 -0.011 -0.023  0.015  0.021  0.008  0.044  0.041  0.050  0.029  0.039  0.014  0.040  0.031  0.022  0.060  0.023 -0.017  0.009 -0.002  0.018 -0.005  0.029  0.013  0.072 -0.021  0.044  0.054  0.086  0.130  0.025 -0.013 -0.030 -0.017 -0.002 -0.048 -0.031 -0.035 -0.035 -0.028 -0.060 -0.044 -0.084 -0.052 -0.070 -0.047  0.014  0.021 -0.037 -0.034 -0.021 -0.051 -0.049 -0.061 -0.063 -0.074 -0.066 -0.050 -0.012 -0.022 -0.008  0.013  0.015 -0.021 -0.005  0.028  0.016  0.016  0.023  0.018  0.025  0.017 -0.001 -0.013 -0.025 -0.042 -0.045 -0.049 -0.045 -0.040 -0.027 -0.051 -0.111 -0.085 -0.074 -0.039 -0.125 -0.046 -0.086 -0.066 -0.042 -0.002  0.036 -0.031  0.071  0.173  0.199  0.223  0.132  0.143  0.069  0.046  0.022  0.023 -0.018 -0.020 -0.021 -0.045 -0.043 -0.038 -0.053 -0.018 -0.035 -0.037 -0.016 -0.050 -0.030 -0.002 -0.028  0.062 -0.003 -0.010  0.066  0.122  0.064  0.040  0.240  0.079  0.052  0.082  0.107  0.028  0.026  0.062  0.025 -0.007  0.016 -0.039 -0.012 -0.033 -0.033  0.008 -0.033 -0.074 -0.080 -0.029 -0.010  0.035 -0.058 -0.091 -0.110 -0.077 -0.122 -0.119 -0.068 -0.028 -0.017 -0.038 -0.002 -0.027 -0.054 -0.041 -0.072 -0.079 -0.129 -0.098 -0.097 -0.126 -0.125 -0.076 -0.122 -0.120 -0.083 -0.034 -0.010 -0.005 -0.049 -0.019  0.022  0.058 -0.022  0.058 -0.062  0.026  0.084  0.043  0.057  0.063  0.082  0.006 -0.026 -0.071 -0.028 -0.040 -0.031 -0.042  0.003  0.018  0.016  0.013  0.038  0.013  0.017 -0.011 -0.021 -0.007 -0.025  0.001 -0.010  0.020  0.022  0.121  0.092  0.133  0.183  0.177 -0.007 -0.032 -0.046  0.009  0.048  0.007  0.034  0.004  0.096  0.075
 -0.010 -0.008  0.010  0.012 -0.011 -0.058 -0.076 -0.027 -0.019 -0.046 -0.056 -0.055 -0.031 -0.060 -0.053 -0.033  0.095 -0.040 -0.028 -0.005  0.009 -0.019  0.002  0.014  0.010  0.032  0.057  0.022  0.031  0.059  0.069  0.049  0.056  0.061  0.057  0.038  0.033  0.109  0.060  0.076  0.149  0.079  0.124  0.120  0.124  0.222  0.358  0.157  0.163  0.155  0.118  0.091  0.074  0.055  0.048  0.058  0.037  0.005  0.031  0.030  0.025  0.032  0.010  0.007  0.010 -0.056 -0.056 -0.003 -0.021 -0.038 -0.030 -0.002  0.016  0.051  0.014  0.003 -0.012  0.000  0.006 -0.036 -0.043  0.002 -0.028 -0.043 -0.033 -0.020 -0.037 -0.015 -0.010  0.003  0.009  0.029  0.039  0.006  0.041  0.026  0.031  0.041  0.058  0.007  0.033  0.068  0.020 -0.007  0.003 -0.009  0.007 -0.006  0.008  0.008  0.079  0.006  0.100  0.089  0.073  0.111  0.029 -0.011 -0.015  0.002  0.007  0.013 -0.015 -0.029  0.003 -0.021 -0.006  0.013 -0.055 -0.021 -0.042 -0.008  0.029  0.019 -0.009 -0.031 -0.021 -0.022 -0.034 -0.052 -0.034 -0.032 -0.034 -0.059 -0.002  0.018  0.007 -0.003  0.028  0.016 -0.011  0.007  0.020  0.016  0.029  0.007 -0.020 -0.007 -0.022 -0.007 -0.011  0.003 -0.040 -0.023 -0.029 -0.016 -0.003 -0.012 -0.068 -0.059 -0.056 -0.048 -0.117 -0.049 -0.075 -0.053 -0.006 -0.001  0.028  0.020  0.061  0.083  0.151  0.124  0.072  0.096  0.060  0.041  0.027  0.043 -0.036  0.001  0.006 -0.013 -0.027 -0.021 -0.020 -0.015 -0.023 -0.038 -0.027 -0.025 -0.043 -0.004 -0.015  0.061 -0.021 -0.037  0.047  0.071  0.031  0.017  0.143  0.063  0.030  0.023  0.046  0.013  0.026  0.038  0.019  0.026  0.044  0.006  0.015 -0.011 -0.019 -0.023 -0.057 -0.055 -0.073 -0.050 -0.044 -0.016 -0.051 -0.065 -0.046 -0.044 -0.082 -0.077 -0.088 -0.049 -0.027 -0.053  0.001 -0.021 -0.045 -0.033 -0.064 -0.069 -0.110 -0.107 -0.081 -0.095 -0.126 -0.097 -0.111 -0.111 -0.059 -0.045 -0.037 -0.034 -0.048  0.012  0.029  0.030  0.004  0.068 -0.041  0.025  0.060  0.037  0.053  0.058  0.060  0.025  0.010 -0.035  0.001 -0.014 -0.029 -0.060 -0.015  0.014  0.008 -0.003  0.007  0.025 -0.011  0.022  0.010 -0.017 -0.031 -0.004 -0.011  0.015  0.033  0.103  0.100  0.155  0.186  0.128 -0.030 -0.010 -0.064 -0.007  0.045  0.007  0.064 -0.033  0.071  0.070
  0.007  0.025  0.040  0.006 -0.033 -0.072 -0.097 -0.055 -0.028 -0.070 -0.067 -0.041 -0.022 -0.036  0.013 -0.031  0.075  0.015 -0.023 -0.000  0.001  0.002  0.028  0.008  0.017  0.045  0.081  0.061  0.061  0.078  0.055  0.052  0.066  0.099  0.112  0.049  0.077  0.173  0.105  0.126  0.187  0.122  0.097  0.047  0.065  0.155  0.157  0.342  0.321  0.243  0.212  0.154  0.138  0.173  0.109  0.102  0.075  0.042  0.040  0.034  0.032  0.042 -0.008  0.003  0.011 -0.006  0.016 -0.001  0.010 -0.022 -0.019 -0.008 -0.002  0.041  0.020  0.022  0.030  0.032  0.039  0.001 -0.012  0.021  0.003 -0.053 -0.051 -0.033 -0.022  0.032  0.008  0.006  0.013  0.034  0.015  0.005  0.035 -0.001  0.011  0.043  0.042  0.023  0.015  0.042  0.022 -0.004 -0.007  0.004  0.014  0.028  0.044  0.045  0.131  0.030  0.102  0.099  0.120  0.210  0.073  0.012 -0.003 -0.023  0.005  0.003 -0.005 -0.026 -0.030 -0.026 -0.036 -0.026 -0.049 -0.028 -0.030 -0.005  0.044  0.026  0.000 -0.024 -0.043 -0.039 -0.044 -0.015 -0.035 -0.047 -0.035 -0.037 -0.012 -0.026 -0.010  0.009  0.004  0.008  0.022  0.044  0.045  0.042  0.072  0.040  0.040  0.035 -0.001 -0.003 -0.026 -0.022 -0.041 -0.050 -0.044 -0.043 -0.021 -0.023 -0.052 -0.072 -0.062 -0.057 -0.099 -0.041 -0.060 -0.046 -0.010 -0.007  0.058 -0.006  0.041  0.080  0.108  0.129  0.125  0.182  0.101  0.052  0.056  0.068 -0.003 -0.002 -0.003 -0.014 -0.013 -0.012 -0.025 -0.007  0.004 -0.033  0.003 -0.022 -0.040 -0.025 -0.034  0.012 -0.015 -0.046  0.026  0.036  0.005  0.016  0.132  0.010  0.046  0.068  0.069  0.036  0.066  0.076  0.025  0.029  0.041  0.008  0.034  0.016 -0.014 -0.047 -0.073 -0.086 -0.080 -0.031 -0.001  0.043 -0.020 -0.076 -0.091 -0.071 -0.091 -0.095 -0.091 -0.058 -0.052 -0.048 -0.010 -0.032 -0.072 -0.052 -0.100 -0.080 -0.120 -0.113 -0.090 -0.093 -0.105 -0.069 -0.054 -0.082 -0.076  0.003  0.020  0.030  0.012 -0.014  0.048  0.111  0.020  0.079 -0.047 -0.006  0.043  0.012  0.009  0.014  0.046 -0.042 -0.071 -0.099 -0.074 -0.075 -0.070 -0.075  0.003 -0.024 -0.025 -0.008 -0.015 -0.003  0.011  0.018 -0.024 -0.028 -0.050 -0.007  0.003  0.005  0.049  0.157  0.128  0.192  0.275  0.189  0.022  0.006 -0.068 -0.008  0.068  0.016  0.011 -0.075 -0.021 -0.020
 -0.014  0.059  0.022 -0.019 -0.061 -0.120 -0.143 -0.092 -0.074 -0.122 -0.095 -0.076 -0.056 -0.060 -0.032 -0.025  0.112 -0.021  0.002  0.036  0.035  0.041  0.059  0.055  0.099  0.134  0.237  0.204  0.191  0.152  0.134  0.176  0.169  0.213  0.244  0.125  0.159  0.314  0.171  0.177  0.301  0.151  0.120  0.027  0.066  0.182  0.163  0.321  0.717  0.504  0.417  0.307  0.279  0.333  0.270  0.218  0.179  0.094  0.106  0.108  0.087  0.087  0.046  0.063  0.041  0.014  0.049  0.014  0.035  0.007  0.032  0.019  0.032  0.086  0.081  0.114  0.131  0.079  0.074  0.037 -0.015 -0.015 -0.025 -0.089 -0.085 -0.065 -0.059 -0.021 -0.027 -0.025 -0.027  0.007  0.027  0.012  0.039  0.011  0.020  0.056  0.067  0.022  0.006  0.060  0.032  0.032  0.007  0.007  0.062  0.071  0.123  0.104  0.234  0.076  0.169  0.143  0.155  0.297  0.122  0.037  0.017 -0.009  0.013  0.016 -0.011 -0.014 -0.015 -0.018 -0.019 -0.030 -0.041 -0.019 -0.035  0.021  0.051  0.005  0.008 -0.020 -0.024 -0.055 -0.079 -0.044 -0.061 -0.073 -0.071 -0.061 -0.032 -0.072 -0.070 -0.044 -0.038 -0.035 -0.051 -0.003 -0.014 -0.007  0.018  0.015 -0.000  0.002 -0.032 -0.061 -0.076 -0.064 -0.061 -0.041 -0.034 -0.052 -0.021 -0.029 -0.073 -0.111 -0.087 -0.078 -0.103 -0.061 -0.082 -0.081 -0.070 -0.046  0.028 -0.043  0.027  0.117  0.066  0.095  0.125  0.240  0.101  0.041  0.076  0.107  0.003 -0.002  0.024  0.013 -0.024 -0.016  0.014  0.011  0.009 -0.059 -0.049 -0.064 -0.075 -0.086 -0.103 -0.032 -0.043 -0.113 -0.016 -0.018 -0.046  0.014  0.121 -0.007  0.034  0.118  0.104  0.048  0.096  0.158  0.052  0.024  0.097  0.000  0.074  0.020 -0.056 -0.063 -0.147 -0.136 -0.114 -0.025  0.068  0.126 -0.001 -0.112 -0.153 -0.111 -0.157 -0.186 -0.164 -0.100 -0.128 -0.112 -0.062 -0.121 -0.160 -0.144 -0.206 -0.171 -0.228 -0.224 -0.149 -0.183 -0.201 -0.108 -0.066 -0.123 -0.131  0.041  0.052  0.069  0.078  0.022  0.170  0.274  0.103  0.193 -0.043  0.021  0.092  0.060  0.092  0.071  0.120 -0.039 -0.102 -0.182 -0.147 -0.126 -0.152 -0.165 -0.035 -0.078 -0.070 -0.041 -0.011  0.030 -0.019  0.048  0.002 -0.024 -0.050  0.046  0.074  0.104  0.125  0.379  0.274  0.300  0.332  0.220  0.065  0.042 -0.085 -0.024  0.067  0.044  0.037 -0.058 -0.007 -0.009
 -0.011  0.029 -0.024 -0.029 -0.066 -0.115 -0.113 -0.102 -0.102 -0.106 -0.088 -0.077 -0.037 -0.038 -0.035  0.003  0.091 -0.046  0.007  0.024  0.021  0.029  0.041  0.064  0.074  0.103  0.186  0.142  0.141  0.118  0.114  0.166  0.151  0.187  0.166  0.121  0.079  0.225  0.103  0.119  0.219  0.110  0.083  0.022  0.092  0.172  0.155  0.243  0.504  0.676  0.444  0.258  0.300  0.369  0.287  0.208  0.191  0.127  0.122  0.120  0.084  0.092  0.042  0.057  0.043  0.017  0.046 -0.010  0.014 -0.022 -0.000  0.013  0.048  0.075  0.088  0.107  0.172  0.103  0.092  0.050 -0.014  0.013 -0.001 -0.092 -0.048 -0.040 -0.054 -0.002 -0.009  0.001  0.015  0.026  0.044  0.025  0.061  0.025  0.023  0.122  0.093  0.058  0.021  0.082  0.033  0.007 -0.006  0.004  0.039  0.069  0.138  0.131  0.242  0.096  0.203  0.155  0.189  0.293  0.167  0.057  0.022 -0.017 -0.008 -0.020 -0.026 -0.042 -0.037 -0.051 -0.037 -0.047 -0.042  0.015 -0.005  0.068  0.081  0.044  0.025 -0.017 -0.044 -0.046 -0.081 -0.027 -0.018 -0.050 -0.021 -0.040 -0.026 -0.034 -0.050 -0.004 -0.031 -0.028 -0.022  0.029 -0.010 -0.008  0.023  0.020  0.006 -0.029 -0.045 -0.051 -0.066 -0.066 -0.025 -0.018 -0.031 -0.050 -0.007 -0.001 -0.054 -0.072 -0.063 -0.053 -0.087 -0.053 -0.085 -0.064 -0.072 -0.039  0.042 -0.036  0.027  0.114  0.089  0.100  0.109  0.198  0.081  0.027  0.066  0.103 -0.010  0.011  0.032  0.024 -0.009 -0.022  0.013 -0.003 -0.028 -0.018 -0.029 -0.062 -0.088 -0.104 -0.087 -0.022 -0.077 -0.114 -0.041 -0.043 -0.064 -0.039  0.067 -0.046 -0.008  0.068  0.063 -0.010  0.045  0.092  0.027 -0.019  0.064 -0.018  0.052 -0.010 -0.104 -0.118 -0.151 -0.120 -0.099 -0.029  0.058  0.081  0.030 -0.046 -0.082 -0.094 -0.129 -0.170 -0.148 -0.146 -0.130 -0.133 -0.091 -0.137 -0.166 -0.144 -0.145 -0.121 -0.189 -0.185 -0.109 -0.172 -0.190 -0.113 -0.113 -0.134 -0.132 -0.032 -0.032  0.004  0.019 -0.006  0.124  0.188  0.098  0.284  0.013  0.063  0.101  0.062  0.099  0.090  0.170  0.008 -0.054 -0.109 -0.098 -0.103 -0.152 -0.177 -0.068 -0.082 -0.042 -0.079 -0.036 -0.013 -0.038  0.075  0.046 -0.004 -0.024  0.093  0.080  0.168  0.162  0.387  0.339  0.279  0.321  0.209  0.045  0.050 -0.027 -0.000  0.105  0.077  0.046 -0.006 -0.008 -0.045
 -0.070  0.007 -0.038 -0.024 -0.078 -0.171 -0.167 -0.111 -0.088 -0.180 -0.088 -0.020 -0.049 -0.049  0.035 -0.008  0.040  0.033  0.030  0.049  0.089  0.035  0.128  0.119  0.165  0.160  0.278  0.221  0.207  0.126  0.155  0.228  0.239  0.290  0.273  0.136  0.216  0.329  0.185  0.150  0.221  0.157  0.114  0.018  0.060  0.159  0.118  0.212  0.417  0.444  0.616  0.294  0.265  0.401  0.359  0.259  0.204  0.149  0.155  0.139  0.113  0.122  0.084  0.110  0.069 -0.009  0.037  0.002  0.029  0.028  0.018  0.031  0.041  0.058  0.036  0.078  0.106  0.063  0.045  0.016 -0.021 -0.022 -0.029 -0.060 -0.046 -0.047 -0.050 -0.012 -0.003 -0.001 -0.000  0.018 -0.006  0.050  0.048  0.014  0.012  0.047 -0.015  0.001 -0.020  0.004  0.012  0.019  0.013 -0.002  0.030  0.054  0.115  0.077  0.169  0.044  0.129  0.087  0.097  0.218  0.086  0.026 -0.002 -0.031 -0.016 -0.022 -0.012 -0.010 -0.044 -0.051 -0.073 -0.072 -0.048 -0.019 -0.043 -0.015  0.017 -0.010 -0.005 -0.028 -0.036 -0.040 -0.049 -0.039 -0.027 -0.069 -0.072 -0.035 -0.016 -0.041 -0.039 -0.017 -0.019 -0.044 -0.021 -0.009 -0.048 -0.016 -0.005 -0.016 -0.016 -0.035 -0.027 -0.071 -0.058 -0.038 -0.082 -0.071 -0.077 -0.100 -0.043 -0.032 -0.074 -0.096 -0.084 -0.075 -0.092 -0.064 -0.077 -0.066 -0.052 -0.036  0.003 -0.042  0.038  0.100  0.052  0.062  0.085  0.165  0.066  0.037  0.070  0.095  0.002 -0.004  0.044  0.044 -0.022 -0.033  0.021  0.012 -0.019 -0.084  0.010 -0.041 -0.059 -0.037 -0.026  0.003 -0.038 -0.041  0.017 -0.002 -0.035 -0.008  0.072 -0.038  0.020  0.107  0.122  0.081  0.116  0.155  0.089  0.091  0.124  0.019  0.060  0.038 -0.055 -0.063 -0.115 -0.158 -0.159 -0.014 -0.029  0.076 -0.051 -0.145 -0.148 -0.105 -0.150 -0.190 -0.144 -0.094 -0.114 -0.131 -0.089 -0.147 -0.174 -0.106 -0.136 -0.125 -0.188 -0.173 -0.116 -0.170 -0.204 -0.150 -0.112 -0.154 -0.154 -0.026 -0.011  0.046  0.082  0.031  0.144  0.203  0.046  0.225 -0.015  0.053  0.075  0.047  0.120  0.105  0.235 -0.016 -0.060 -0.138 -0.102 -0.106 -0.158 -0.182 -0.059 -0.077 -0.046 -0.030 -0.010  0.016  0.001 -0.028 -0.082 -0.030 -0.041  0.035  0.024  0.047  0.027  0.244  0.160  0.182  0.231  0.126  0.070  0.029 -0.052 -0.001  0.024  0.036  0.069 -0.050  0.040  0.012
  0.015  0.062  0.030  0.011 -0.003 -0.063 -0.086 -0.036 -0.027 -0.088 -0.058 -0.034 -0.053 -0.062 -0.023 -0.047  0.027 -0.001 -0.017 -0.013  0.022  0.005  0.048  0.045  0.090  0.104  0.186  0.152  0.149  0.110  0.096  0.139  0.165  0.197  0.173  0.075  0.113  0.223  0.130  0.116  0.166  0.131  0.081  0.039  0.062  0.106  0.091  0.154  0.307  0.258  0.294  0.320  0.231  0.251  0.238  0.184  0.164  0.113  0.115  0.102  0.081  0.080  0.053  0.060  0.030 -0.012  0.019 -0.007 -0.001 -0.010  0.011  0.016  0.015  0.057  0.033  0.050  0.062  0.039  0.045  0.027 -0.007 -0.015 -0.021 -0.035 -0.051 -0.043 -0.028 -0.044 -0.032 -0.016 -0.022 -0.022 -0.022 -0.009 -0.018 -0.003  0.011  0.021  0.011 -0.015 -0.021  0.019  0.012  0.014  0.009  0.006  0.027  0.024  0.051  0.024  0.079  0.004  0.064  0.044  0.051  0.149  0.032  0.010 -0.020 -0.018  0.003 -0.003 -0.013 -0.023 -0.031 -0.040 -0.027 -0.028 -0.050 -0.040 -0.045 -0.033  0.011 -0.008 -0.022 -0.039 -0.031 -0.025 -0.083 -0.075 -0.077 -0.074 -0.080 -0.044 -0.027 -0.055 -0.046 -0.030 -0.012 -0.038 -0.045 -0.040 -0.044 -0.019 -0.036 -0.035 -0.041 -0.014 -0.032 -0.038 -0.047 -0.025 -0.017 -0.047 -0.049 -0.050 -0.019 -0.023 -0.062 -0.090 -0.068 -0.048 -0.054 -0.031 -0.039 -0.046 -0.033 -0.006  0.005 -0.030  0.020  0.065  0.053  0.080  0.081  0.137  0.064  0.026  0.060  0.083  0.014  0.005  0.033  0.023 -0.005 -0.020  0.002  0.005 -0.012 -0.017  0.013 -0.009 -0.015 -0.013 -0.007  0.011 -0.021 -0.012  0.029  0.023  0.005  0.022  0.070  0.004  0.036  0.089  0.080  0.077  0.110  0.146  0.068  0.082  0.102  0.040  0.091  0.049 -0.026 -0.026 -0.055 -0.056 -0.078  0.003 -0.000  0.047 -0.009 -0.055 -0.068 -0.036 -0.076 -0.102 -0.088 -0.041 -0.054 -0.079 -0.055 -0.081 -0.113 -0.091 -0.112 -0.106 -0.139 -0.109 -0.093 -0.098 -0.111 -0.053 -0.042 -0.077 -0.042  0.037  0.033  0.055  0.027  0.012  0.065  0.134  0.034  0.119 -0.026  0.027  0.042  0.015  0.050  0.034  0.091 -0.018 -0.061 -0.117 -0.084 -0.076 -0.108 -0.104 -0.023 -0.073 -0.033 -0.022 -0.004  0.009 -0.038 -0.054 -0.064 -0.022 -0.040  0.024  0.024  0.036  0.040  0.141  0.100  0.125  0.147  0.090  0.007 -0.029 -0.102 -0.029 -0.014 -0.009  0.018 -0.036  0.024  0.019
 -0.000  0.061  0.017 -0.011 -0.028 -0.063 -0.089 -0.057 -0.044 -0.099 -0.080 -0.060 -0.052 -0.083 -0.050 -0.041  0.015 -0.036 -0.040 -0.027 -0.033 -0.021  0.005 -0.008  0.026  0.038  0.126  0.093  0.099  0.095  0.048  0.113  0.086  0.122  0.099  0.025  0.069  0.163  0.085  0.084  0.155  0.098  0.043  0.016  0.066  0.086  0.074  0.138  0.279  0.300  0.265  0.231  0.412  0.367  0.277  0.239  0.254  0.170  0.159  0.145  0.108  0.131  0.095  0.089  0.058 -0.007  0.014 -0.012  0.019  0.016  0.043  0.054  0.058  0.087  0.063  0.090  0.109  0.057  0.048  0.038 -0.004  0.001 -0.028 -0.042 -0.052 -0.037 -0.041 -0.055 -0.032 -0.022 -0.015 -0.022 -0.017 -0.023 -0.016 -0.015  0.009  0.013  0.022  0.004 -0.025  0.034  0.021  0.033  0.024  0.021  0.079  0.062  0.093  0.070  0.122  0.045  0.125  0.084  0.112  0.181  0.093  0.076  0.045  0.034  0.024  0.033  0.004 -0.028 -0.008 -0.043 -0.007 -0.004  0.011  0.014  0.024  0.030  0.069  0.020  0.005 -0.004 -0.016  0.001 -0.075 -0.059 -0.042 -0.038 -0.052 -0.043 -0.026 -0.043 -0.060 -0.043 -0.030 -0.060 -0.063 -0.056 -0.086 -0.069 -0.060 -0.037 -0.057 -0.030 -0.074 -0.080 -0.096 -0.066 -0.027 -0.086 -0.072 -0.051 -0.017 -0.024 -0.046 -0.041 -0.054 -0.032 -0.036 -0.041 -0.052 -0.035 -0.032  0.009  0.033 -0.007 -0.001  0.051  0.057  0.073  0.093  0.190  0.090  0.051  0.106  0.172  0.028  0.045  0.085  0.083  0.053  0.027  0.054  0.023  0.010 -0.002  0.026  0.003 -0.022 -0.038 -0.025 -0.003 -0.050 -0.035  0.004 -0.007 -0.026  0.001  0.041 -0.028  0.012  0.067  0.063  0.042  0.081  0.103  0.045  0.053  0.084  0.030  0.090  0.023 -0.058 -0.044 -0.067 -0.057 -0.049 -0.006 -0.004  0.037  0.012 -0.015 -0.042 -0.037 -0.073 -0.125 -0.062 -0.046 -0.041 -0.058 -0.061 -0.057 -0.078 -0.061 -0.084 -0.072 -0.120 -0.087 -0.069 -0.068 -0.079 -0.032 -0.019 -0.061 -0.021  0.043  0.047  0.069  0.041  0.011  0.065  0.129  0.067  0.133  0.005  0.033 -0.008 -0.012  0.021  0.024  0.085  0.000 -0.051 -0.067 -0.057 -0.073 -0.101 -0.116 -0.055 -0.078 -0.062 -0.058 -0.029 -0.018 -0.063 -0.044 -0.054 -0.040 -0.015  0.061  0.029  0.097  0.075  0.177  0.149  0.145  0.181  0.114 -0.018 -0.040 -0.066 -0.004  0.034  0.029  0.038 -0.007  0.019  0.031
 -0.017  0.050 -0.022 -0.015 -0.031 -0.086 -0.091 -0.074 -0.069 -0.160 -0.098 -0.050 -0.055 -0.096 -0.060 -0.051 -0.037 -0.059 -0.051 -0.027  0.019  0.028  0.123  0.060  0.110  0.083  0.221  0.216  0.224  0.144  0.103  0.244  0.200  0.228  0.196  0.060  0.161  0.269  0.109  0.092  0.187  0.123  0.062  0.041  0.062  0.119  0.055  0.173  0.333  0.369  0.401  0.251  0.367  0.732  0.478  0.325  0.360  0.329  0.226  0.213  0.185  0.199  0.163  0.188  0.114  0.006 -0.010  0.021  0.034  0.021  0.064  0.091  0.075  0.122  0.081  0.143  0.175  0.094  0.085  0.050  0.028  0.013 -0.024 -0.048 -0.043 -0.016  0.006 -0.024 -0.028  0.017  0.020 -0.009 -0.034 -0.002 -0.010  0.000 -0.001  0.037  0.000  0.010 -0.058  0.000  0.016  0.033  0.043 -0.008  0.063  0.061  0.100  0.069  0.110  0.031  0.094  0.073  0.110  0.205  0.109  0.069  0.055  0.004 -0.017  0.011 -0.023 -0.005 -0.002 -0.042 -0.031 -0.043  0.030  0.013  0.025  0.032  0.082  0.033  0.007  0.029  0.004  0.008 -0.116 -0.119 -0.088 -0.069 -0.092 -0.082 -0.036 -0.057 -0.092 -0.044 -0.053 -0.084 -0.075 -0.069 -0.141 -0.093 -0.088 -0.064 -0.085 -0.095 -0.073 -0.144 -0.116 -0.071 -0.083 -0.064 -0.069 -0.082 -0.013 -0.035 -0.048 -0.044 -0.051 -0.032 -0.036 -0.025 -0.049 -0.024 -0.012  0.018  0.055 -0.011  0.009  0.071  0.054  0.099  0.123  0.185  0.110  0.101  0.082  0.133  0.046  0.082  0.097  0.129  0.066  0.038  0.095  0.039  0.009 -0.019  0.083  0.015 -0.017 -0.014 -0.000  0.012 -0.064 -0.014  0.038 -0.004 -0.031  0.003  0.071 -0.050 -0.011  0.081  0.072  0.044  0.068  0.130  0.072  0.061  0.096  0.031  0.064  0.011 -0.081 -0.064 -0.065 -0.039 -0.068  0.017 -0.009  0.043  0.040 -0.005 -0.001 -0.019 -0.066 -0.095 -0.059 -0.072 -0.068 -0.095 -0.141 -0.156 -0.134 -0.117 -0.113 -0.113 -0.144 -0.103 -0.063 -0.081 -0.079 -0.033 -0.031 -0.046  0.016  0.057  0.061  0.099  0.028 -0.021  0.032  0.118  0.028  0.130  0.005  0.042  0.005 -0.001  0.052  0.042  0.132 -0.017 -0.086 -0.112 -0.109 -0.118 -0.176 -0.189 -0.122 -0.128 -0.104 -0.108 -0.079 -0.060 -0.075 -0.093 -0.107 -0.032  0.004  0.076  0.021  0.099  0.023  0.146  0.117  0.112  0.171  0.128 -0.047 -0.076 -0.011 -0.017  0.013  0.031  0.017 -0.051  0.028  0.013
 -0.022  0.051 -0.019 -0.012 -0.047 -0.121 -0.128 -0.064 -0.062 -0.188 -0.090 -0.022 -0.044 -0.074  0.008 -0.021 -0.006  0.004  0.032  0.081  0.129  0.081  0.206  0.165  0.216  0.181  0.353  0.313  0.351  0.207  0.163  0.314  0.266  0.304  0.266  0.155  0.200  0.279  0.166  0.122  0.132  0.111  0.061  0.004  0.037  0.066  0.048  0.109  0.270  0.287  0.359  0.238  0.277  0.478  0.691  0.376  0.323  0.326  0.307  0.221  0.173  0.209  0.159  0.159  0.121  0.021 -0.009  0.029  0.055  0.025  0.041  0.061  0.019  0.079  0.039  0.071  0.088  0.042  0.022  0.014  0.007 -0.016 -0.028 -0.027 -0.022 -0.000  0.014 -0.023 -0.017  0.011  0.001 -0.020 -0.040 -0.020 -0.029 -0.004 -0.044 -0.007 -0.048 -0.029 -0.066 -0.019 -0.006  0.015  0.005 -0.013  0.021  0.012  0.061  0.031  0.067 -0.021  0.050  0.023  0.026  0.111  0.047  0.040 -0.005 -0.007 -0.014  0.013 -0.030  0.004 -0.004 -0.035 -0.026 -0.046 -0.016 -0.027 -0.015 -0.014  0.046 -0.000 -0.031 -0.025 -0.017  0.009 -0.107 -0.075 -0.068 -0.072 -0.068 -0.063 -0.038 -0.047 -0.058 -0.054 -0.039 -0.060 -0.052 -0.075 -0.134 -0.069 -0.082 -0.069 -0.087 -0.091 -0.035 -0.075 -0.092 -0.040 -0.057 -0.058 -0.045 -0.058 -0.002 -0.029 -0.066 -0.077 -0.071 -0.054 -0.043 -0.043 -0.036 -0.025 -0.034 -0.006 -0.011 -0.029 -0.003  0.050  0.054  0.064  0.067  0.128  0.080  0.054  0.060  0.099  0.025  0.043  0.091  0.091  0.018  0.023  0.066  0.027 -0.010 -0.038  0.036  0.009 -0.028 -0.027 -0.016  0.001 -0.042 -0.006  0.031  0.021 -0.001  0.024  0.061 -0.015  0.057  0.132  0.135  0.129  0.162  0.221  0.139  0.128  0.176  0.099  0.131  0.101 -0.067 -0.046 -0.066 -0.046 -0.105  0.029 -0.022  0.049  0.048 -0.012 -0.002 -0.036 -0.081 -0.099 -0.085 -0.071 -0.098 -0.141 -0.151 -0.185 -0.189 -0.160 -0.153 -0.152 -0.168 -0.140 -0.111 -0.105 -0.135 -0.087 -0.069 -0.092 -0.038 -0.009 -0.009  0.062  0.027  0.002  0.036  0.107  0.015  0.146 -0.018  0.041  0.008  0.010  0.069  0.048  0.142 -0.055 -0.119 -0.183 -0.138 -0.150 -0.211 -0.219 -0.137 -0.155 -0.080 -0.094 -0.057 -0.008 -0.060 -0.124 -0.138 -0.037 -0.030  0.044  0.015  0.078  0.010  0.128  0.092  0.081  0.094  0.055 -0.036 -0.073 -0.070 -0.016 -0.045  0.002  0.008 -0.009  0.034  0.033
  0.022  0.092  0.030  0.039 -0.023 -0.071 -0.097 -0.052 -0.031 -0.131 -0.094 -0.060 -0.023 -0.097 -0.028 -0.039  0.012 -0.023 -0.036 -0.011  0.000  0.002  0.070  0.035  0.080  0.054  0.158  0.119  0.145  0.111  0.044  0.131  0.121  0.175  0.138  0.046  0.122  0.207  0.146  0.104  0.149  0.164  0.075  0.041  0.044  0.066  0.058  0.102  0.218  0.208  0.259  0.184  0.239  0.325  0.376  0.609  0.311  0.236  0.300  0.267  0.151  0.194  0.201  0.194  0.133  0.055  0.014  0.037  0.074  0.046  0.087  0.106  0.080  0.126  0.047  0.076  0.088  0.047  0.006  0.003  0.022 -0.005 -0.024 -0.033 -0.016 -0.066 -0.055 -0.057 -0.024  0.002 -0.016 -0.007 -0.051 -0.015 -0.014 -0.013  0.022  0.029  0.003  0.002 -0.043  0.007  0.021  0.034  0.026  0.027  0.070  0.031  0.063  0.003  0.036 -0.013  0.041  0.024  0.031  0.090  0.042  0.042  0.008  0.009 -0.013 -0.011 -0.016 -0.022 -0.020 -0.068 -0.039 -0.033 -0.020 -0.036 -0.006 -0.017  0.040 -0.006 -0.026 -0.032 -0.047  0.009 -0.073 -0.062 -0.063 -0.089 -0.082 -0.057 -0.031 -0.060 -0.090 -0.054 -0.056 -0.075 -0.041 -0.057 -0.099 -0.058 -0.081 -0.066 -0.089 -0.058 -0.064 -0.057 -0.092 -0.058 -0.067 -0.085 -0.119 -0.085 -0.021 -0.054 -0.087 -0.086 -0.064 -0.053 -0.061 -0.034 -0.054 -0.020 -0.010 -0.007  0.002  0.013  0.007  0.036  0.059  0.087  0.073  0.124  0.135  0.092  0.098  0.170  0.043  0.082  0.129  0.146  0.055  0.040  0.110  0.044  0.018 -0.017  0.010  0.031 -0.019 -0.006 -0.012  0.030 -0.012 -0.019  0.039  0.053  0.039  0.053  0.138  0.031  0.118  0.194  0.165  0.135  0.240  0.215  0.107  0.144  0.134  0.142  0.208  0.141 -0.008 -0.021 -0.026 -0.035 -0.053  0.021 -0.019  0.018  0.021 -0.005  0.003  0.004 -0.026 -0.072 -0.058 -0.043 -0.041 -0.085 -0.066 -0.110 -0.125 -0.096 -0.119 -0.130 -0.133 -0.107 -0.113 -0.111 -0.111 -0.080 -0.057 -0.081 -0.018  0.019  0.008  0.067  0.031 -0.007  0.007  0.089  0.010  0.087 -0.082 -0.015 -0.035 -0.040 -0.013 -0.015  0.036 -0.057 -0.109 -0.148 -0.098 -0.128 -0.153 -0.128 -0.106 -0.124 -0.082 -0.054 -0.041  0.019 -0.032 -0.070 -0.098 -0.044 -0.052 -0.012 -0.008  0.025  0.005  0.114  0.078  0.066  0.073  0.044 -0.110 -0.148 -0.107 -0.050 -0.028 -0.011  0.034 -0.048  0.008  0.032
  0.050  0.074  0.026  0.001  0.014 -0.020 -0.054 -0.040 -0.024 -0.119 -0.106 -0.084 -0.035 -0.118 -0.123 -0.054 -0.046 -0.111 -0.100 -0.080 -0.047 -0.016  0.061 -0.005  0.065  0.008  0.129  0.126  0.150  0.098  0.051  0.154  0.143  0.167  0.116 -0.016  0.087  0.164  0.055  0.046  0.102  0.081  0.010  0.001  0.021  0.024  0.037  0.075  0.179  0.191  0.204  0.164  0.254  0.360  0.323  0.311  0.500  0.354  0.262  0.279  0.192  0.220  0.216  0.222  0.139  0.050 -0.005  0.077  0.077  0.065  0.132  0.143  0.134  0.122  0.067  0.078  0.099  0.037  0.015 -0.004  0.008 -0.001 -0.057 -0.043 -0.041 -0.043 -0.043 -0.090 -0.047 -0.026 -0.011 -0.024 -0.017 -0.015 -0.028 -0.004  0.025  0.027 -0.000 -0.011 -0.070  0.006  0.030  0.070  0.061  0.029  0.093  0.068  0.090  0.034  0.025  0.006  0.031  0.029  0.066  0.103  0.056  0.074  0.041  0.031  0.011  0.042  0.003  0.025  0.052  0.001  0.015 -0.009  0.039  0.012  0.041  0.045  0.089  0.025  0.020 -0.003 -0.026  0.013 -0.084 -0.096 -0.062 -0.051 -0.087 -0.077 -0.037 -0.071 -0.098 -0.080 -0.064 -0.098 -0.092 -0.115 -0.158 -0.074 -0.109 -0.078 -0.078 -0.085 -0.090 -0.099 -0.130 -0.060 -0.036 -0.050 -0.036 -0.017  0.014 -0.029 -0.041 -0.047 -0.033 -0.033 -0.016 -0.042 -0.052 -0.023 -0.053  0.035  0.040  0.007  0.003  0.018  0.009  0.057  0.090  0.115  0.093  0.084  0.107  0.158  0.026  0.077  0.133  0.167  0.104  0.063  0.142  0.071  0.044  0.027  0.038  0.008 -0.009 -0.012 -0.013  0.027 -0.061 -0.053 -0.001 -0.008 -0.029 -0.035  0.026 -0.037 -0.000  0.075  0.048  0.036  0.113  0.121  0.038  0.078  0.096  0.081  0.110  0.053 -0.043 -0.032 -0.025  0.002 -0.014  0.032  0.004  0.056  0.052  0.024  0.019 -0.005 -0.039 -0.079 -0.037 -0.051 -0.020 -0.049 -0.103 -0.101 -0.090 -0.075 -0.074 -0.067 -0.093 -0.055 -0.037 -0.038 -0.032  0.022  0.031  0.000  0.054  0.075  0.084  0.101  0.041 -0.005  0.019  0.095  0.045  0.102  0.037  0.032 -0.013 -0.009  0.041  0.019  0.087 -0.007 -0.029 -0.058 -0.056 -0.052 -0.100 -0.132 -0.074 -0.073 -0.070 -0.067 -0.077 -0.055 -0.103 -0.097 -0.096 -0.058 -0.004  0.044  0.043  0.100  0.054  0.093  0.078  0.071  0.088  0.067 -0.072 -0.069 -0.025 -0.021 -0.009  0.033 -0.008 -0.047 -0.035 -0.002
  0.060  0.056 -0.033 -0.032 -0.014 -0.004 -0.011 -0.025 -0.004 -0.106 -0.067 -0.010 -0.035 -0.066 -0.045 -0.001 -0.111 -0.064 -0.031 -0.025  0.087  0.106  0.206  0.118  0.157  0.061  0.159  0.169  0.186  0.092  0.080  0.219  0.193  0.188  0.161  0.065  0.132  0.166  0.038  0.039  0.051  0.040 -0.000  0.006  0.024 -0.002  0.005  0.042  0.094  0.127  0.149  0.113  0.170  0.329  0.326  0.236  0.354  0.527  0.317  0.244  0.247  0.270  0.225  0.255  0.170  0.057 -0.053  0.084  0.071  0.082  0.147  0.155  0.108  0.092  0.043  0.052  0.075  0.020  0.032  0.011  0.009  0.005 -0.025 -0.013 -0.020  0.001  0.002 -0.053 -0.031  0.004  0.015 -0.015 -0.040 -0.018 -0.021  0.002  0.011  0.029 -0.023 -0.020 -0.092 -0.048  0.028  0.089  0.066  0.027  0.048  0.052  0.045 -0.005 -0.016 -0.033 -0.055 -0.021  0.002  0.049  0.030  0.054  0.021  0.022  0.018  0.047  0.030  0.077  0.067  0.022  0.032 -0.020  0.028  0.007  0.028  0.034  0.050 -0.002 -0.014 -0.011 -0.012  0.074 -0.090 -0.098 -0.060 -0.021 -0.053 -0.055 -0.006 -0.008 -0.058 -0.044  0.001 -0.056 -0.054 -0.087 -0.136 -0.070 -0.100 -0.071 -0.044 -0.083 -0.055 -0.073 -0.063  0.021 -0.048  0.011  0.006 -0.002  0.014 -0.046 -0.021 -0.032 -0.023 -0.027 -0.007 -0.046 -0.050 -0.013 -0.064 -0.018  0.000  0.012 -0.029 -0.047 -0.019  0.014  0.033  0.059  0.056  0.040  0.046  0.085 -0.014  0.033  0.103  0.118  0.064  0.043  0.118  0.020  0.015  0.041  0.050  0.016  0.015 -0.015 -0.006 -0.011 -0.098 -0.014  0.016  0.033 -0.014 -0.031  0.021 -0.023 -0.012  0.048  0.015  0.044  0.097  0.124  0.068  0.086  0.080  0.085  0.081  0.049 -0.085 -0.068 -0.020  0.055  0.000  0.054 -0.040  0.021  0.083  0.119  0.152  0.040  0.021 -0.027 -0.027 -0.070 -0.033 -0.088 -0.193 -0.182 -0.142 -0.138 -0.117 -0.082 -0.071 -0.046 -0.048 -0.035 -0.013  0.034 -0.008  0.029  0.126  0.062  0.061  0.085 -0.013 -0.048 -0.066 -0.019 -0.020  0.035  0.005  0.029 -0.056 -0.025  0.036  0.019  0.059 -0.035 -0.073 -0.117 -0.097 -0.108 -0.179 -0.210 -0.144 -0.128 -0.112 -0.149 -0.143 -0.129 -0.186 -0.212 -0.148 -0.050  0.008  0.037  0.015  0.065 -0.004  0.003  0.026  0.011  0.027 -0.008 -0.090 -0.104  0.018 -0.034 -0.051  0.020 -0.034 -0.040 -0.037  0.044
  0.021  0.066  0.030  0.050 -0.014 -0.016 -0.050 -0.024  0.018 -0.077 -0.061 -0.010 -0.024 -0.030  0.009 -0.007 -0.015 -0.020 -0.015 -0.017  0.033  0.031  0.103  0.072  0.101  0.074  0.170  0.163  0.164  0.096  0.060  0.145  0.135  0.155  0.119  0.049  0.080  0.140  0.082  0.055  0.076  0.064  0.006 -0.021  0.041  0.014  0.031  0.040  0.106  0.122  0.155  0.115  0.159  0.226  0.307  0.300  0.262  0.317  0.443  0.292  0.221  0.308  0.285  0.267  0.189  0.105  0.010  0.067  0.088  0.075  0.133  0.143  0.094  0.102  0.010  0.041  0.054  0.024 -0.005 -0.008  0.002  0.001 -0.032 -0.031 -0.006 -0.020 -0.018 -0.058 -0.026  0.006  0.007 -0.009 -0.044 -0.033 -0.018 -0.004  0.012  0.025  0.009  0.008 -0.035  0.004  0.032  0.063  0.032  0.018  0.048  0.041  0.062 -0.015 -0.001 -0.033 -0.011 -0.010 -0.020  0.031 -0.007  0.041 -0.002  0.016  0.009  0.012  0.020  0.040  0.018 -0.015 -0.003 -0.028 -0.016 -0.034 -0.019 -0.035  0.007 -0.036 -0.053 -0.055 -0.064 -0.002 -0.036 -0.045 -0.009 -0.032 -0.038 -0.021 -0.005 -0.023 -0.039 -0.037 -0.007 -0.045 -0.046 -0.070 -0.090 -0.058 -0.101 -0.068 -0.055 -0.068 -0.046 -0.039 -0.057 -0.024 -0.063 -0.068 -0.066 -0.022 -0.004 -0.039 -0.061 -0.082 -0.061 -0.063 -0.042 -0.050 -0.043 -0.019 -0.031 -0.047 -0.025 -0.033 -0.044 -0.049 -0.014  0.004  0.010  0.059  0.058  0.025  0.045  0.096 -0.001  0.011  0.079  0.126  0.057  0.023  0.118  0.062  0.015 -0.005  0.023  0.014 -0.028 -0.039 -0.037 -0.034 -0.057 -0.036  0.008  0.021  0.037  0.020  0.044  0.024  0.094  0.121  0.110  0.135  0.220  0.198  0.121  0.169  0.181  0.162  0.206  0.128 -0.051 -0.038 -0.046  0.014 -0.031  0.045  0.014  0.043  0.072  0.055  0.065  0.027 -0.008 -0.025 -0.056 -0.036 -0.061 -0.115 -0.129 -0.178 -0.166 -0.143 -0.140 -0.127 -0.111 -0.109 -0.105 -0.088 -0.068 -0.038 -0.036 -0.036  0.012  0.042  0.024  0.056  0.045  0.000 -0.010  0.036  0.006  0.045 -0.053 -0.010 -0.045 -0.033 -0.000 -0.013  0.017 -0.064 -0.104 -0.155 -0.135 -0.141 -0.201 -0.195 -0.157 -0.167 -0.119 -0.133 -0.093 -0.040 -0.074 -0.068 -0.073 -0.022 -0.037  0.003  0.006  0.050  0.020  0.062  0.041  0.037  0.013 -0.022 -0.080 -0.083 -0.036 -0.034 -0.064 -0.025 -0.003 -0.050 -0.020  0.018
  0.003  0.070  0.007  0.026  0.018  0.006 -0.035 -0.018 -0.005 -0.089 -0.089 -0.071 -0.044 -0.100 -0.109 -0.074 -0.029 -0.106 -0.098 -0.085 -0.049 -0.022  0.042 -0.014  0.033  0.016  0.096  0.092  0.099  0.081  0.010  0.104  0.088  0.113  0.081 -0.033  0.057  0.114  0.047  0.043  0.062  0.057  0.002 -0.016  0.003 -0.005  0.030  0.034  0.108  0.120  0.139  0.102  0.145  0.213  0.221  0.267  0.279  0.244  0.292  0.486  0.248  0.253  0.331  0.298  0.178  0.116  0.048  0.148  0.142  0.143  0.184  0.151  0.102  0.099  0.028  0.043  0.044  0.039  0.002 -0.033 -0.001 -0.001 -0.074 -0.054 -0.025 -0.044 -0.068 -0.090 -0.076 -0.038 -0.012 -0.029 -0.040 -0.014 -0.033 -0.002  0.039  0.013  0.001 -0.005 -0.033  0.019  0.044  0.112  0.077  0.052  0.098  0.065  0.085  0.001  0.025 -0.017  0.023  0.020  0.006  0.027  0.027  0.067  0.032  0.034  0.021  0.033  0.037  0.063  0.026 -0.018 -0.007 -0.013  0.025  0.004  0.034  0.005  0.049 -0.010 -0.005 -0.018 -0.051 -0.020 -0.072 -0.076 -0.019 -0.035 -0.077 -0.052 -0.013 -0.040 -0.053 -0.057 -0.045 -0.089 -0.086 -0.111 -0.142 -0.092 -0.107 -0.085 -0.088 -0.092 -0.088 -0.097 -0.103 -0.055 -0.031 -0.056 -0.063 -0.031  0.000 -0.040 -0.043 -0.046 -0.033 -0.027 -0.019 -0.040 -0.009  0.009 -0.003  0.003  0.001 -0.007 -0.025 -0.052 -0.014  0.056  0.066  0.110  0.086  0.081  0.101  0.145  0.043  0.114  0.176  0.240  0.159  0.092  0.215  0.120  0.070  0.034  0.080  0.058  0.036 -0.011 -0.031 -0.012 -0.066 -0.072 -0.015 -0.023 -0.012 -0.025  0.026 -0.009  0.036  0.080  0.046  0.049  0.131  0.113  0.042  0.083  0.118  0.084  0.145  0.077 -0.026 -0.036 -0.029  0.011  0.005  0.055  0.038  0.058  0.060  0.036  0.042  0.019 -0.006 -0.038 -0.042 -0.036 -0.031 -0.039 -0.077 -0.099 -0.099 -0.090 -0.092 -0.099 -0.105 -0.075 -0.067 -0.050 -0.026  0.015  0.026 -0.005  0.060  0.099  0.081  0.088  0.038 -0.001  0.018  0.070  0.029  0.052 -0.010  0.007 -0.022 -0.034  0.008 -0.008  0.021 -0.027 -0.044 -0.092 -0.059 -0.062 -0.114 -0.128 -0.090 -0.086 -0.068 -0.065 -0.046 -0.014 -0.046 -0.049 -0.053 -0.032 -0.008  0.024  0.035  0.060  0.039  0.090  0.055  0.050  0.012  0.012 -0.108 -0.114 -0.095 -0.056 -0.039 -0.013 -0.021 -0.031  0.011  0.035
 -0.015  0.012 -0.025 -0.016 -0.018 -0.014 -0.048 -0.028  0.000 -0.072 -0.064 -0.012 -0.023 -0.054 -0.024 -0.017 -0.023 -0.041 -0.036 -0.014  0.035  0.031  0.103  0.059  0.082  0.058  0.133  0.119  0.099  0.073  0.057  0.114  0.113  0.125  0.121  0.036  0.092  0.144  0.060  0.041  0.060  0.036  0.002 -0.007  0.002  0.003  0.025  0.032  0.087  0.084  0.113  0.081  0.108  0.185  0.173  0.151  0.192  0.247  0.221  0.248  0.326  0.291  0.265  0.319  0.211  0.108  0.024  0.103  0.098  0.119  0.201  0.191  0.149  0.143  0.042  0.041  0.041  0.043  0.044  0.017  0.017  0.000 -0.021 -0.020  0.003 -0.007 -0.010 -0.042 -0.041 -0.000  0.016 -0.003 -0.046 -0.017 -0.022 -0.008 -0.001  0.025  0.012  0.006  0.014  0.025  0.072  0.136  0.101  0.063  0.104  0.070  0.066  0.001  0.019 -0.020  0.005  0.014  0.009  0.039  0.015  0.043  0.039  0.042  0.049  0.058  0.058  0.084  0.050  0.030  0.029  0.007  0.019  0.028  0.013  0.003  0.014 -0.005 -0.024 -0.017 -0.031  0.028 -0.048 -0.064 -0.008 -0.010 -0.059 -0.025  0.020  0.017 -0.017 -0.002  0.023 -0.040 -0.044 -0.057 -0.078 -0.057 -0.061 -0.048 -0.035 -0.059 -0.046 -0.064 -0.053 -0.024 -0.022 -0.026 -0.027  0.016  0.003 -0.019 -0.023 -0.024 -0.041 -0.038 -0.029 -0.059 -0.026 -0.011 -0.023 -0.034 -0.013 -0.039 -0.033 -0.029 -0.011  0.018  0.026  0.053  0.030  0.022  0.038  0.079  0.005  0.028  0.091  0.129  0.080  0.050  0.147  0.072  0.052  0.021  0.038  0.005  0.001 -0.020 -0.026 -0.038 -0.065 -0.026 -0.014 -0.017 -0.018 -0.021 -0.005 -0.014  0.002  0.057  0.054  0.051  0.085  0.110  0.059  0.074  0.106  0.062  0.077  0.026 -0.061 -0.059 -0.039 -0.013 -0.044  0.027 -0.004  0.035  0.034  0.006  0.034  0.007 -0.014 -0.034 -0.054 -0.047 -0.059 -0.083 -0.118 -0.143 -0.131 -0.111 -0.125 -0.100 -0.102 -0.102 -0.085 -0.061 -0.058 -0.030 -0.036 -0.036  0.044  0.047  0.036  0.048 -0.004 -0.021  0.010  0.036 -0.002  0.040 -0.047 -0.001 -0.031 -0.041  0.001 -0.007  0.009 -0.059 -0.076 -0.115 -0.097 -0.091 -0.150 -0.167 -0.105 -0.103 -0.080 -0.095 -0.071 -0.043 -0.077 -0.098 -0.106 -0.048 -0.047 -0.010  0.000  0.029  0.003  0.055  0.044  0.045  0.037 -0.006 -0.059 -0.086 -0.047 -0.025 -0.032 -0.002 -0.023  0.004  0.020  0.050
  0.010  0.055  0.029  0.029  0.001  0.000 -0.050 -0.004  0.023 -0.074 -0.068 -0.005 -0.020 -0.065 -0.017 -0.030  0.019 -0.049 -0.048 -0.026  0.016 -0.003  0.087  0.045  0.074  0.060  0.155  0.147  0.135  0.107  0.052  0.120  0.127  0.147  0.128  0.034  0.096  0.147  0.084  0.062  0.071  0.039  0.004 -0.011  0.015  0.021  0.032  0.042  0.087  0.092  0.122  0.080  0.131  0.199  0.209  0.194  0.220  0.270  0.308  0.253  0.291  0.512  0.366  0.408  0.345  0.175  0.076  0.155  0.143  0.149  0.257  0.231  0.172  0.120  0.034  0.034  0.020  0.035 -0.001 -0.025 -0.002 -0.007 -0.048 -0.038 -0.004 -0.021 -0.023 -0.057 -0.045 -0.007  0.015  0.000 -0.060 -0.013 -0.025 -0.027 -0.012 -0.012 -0.009  0.013  0.019  0.028  0.069  0.149  0.109  0.054  0.088  0.061  0.057 -0.029 -0.013 -0.045 -0.012 -0.008 -0.026 -0.001 -0.039  0.019  0.012  0.026  0.047  0.066  0.056  0.087  0.047  0.028  0.019 -0.025 -0.030 -0.028 -0.018 -0.056 -0.022 -0.037 -0.040 -0.026 -0.037 -0.018 -0.036 -0.058  0.001 -0.019 -0.055 -0.010  0.025  0.003 -0.011  0.017  0.018 -0.032 -0.049 -0.052 -0.077 -0.064 -0.076 -0.072 -0.059 -0.080 -0.072 -0.070 -0.057 -0.018 -0.076 -0.085 -0.043  0.009 -0.005 -0.026 -0.040 -0.058 -0.055 -0.044 -0.040 -0.078 -0.046 -0.030 -0.047 -0.054 -0.050 -0.056 -0.045 -0.064 -0.019  0.022  0.001  0.046  0.021  0.005  0.022  0.094 -0.011 -0.023  0.063  0.113  0.064  0.032  0.157  0.091  0.044  0.010  0.048 -0.000 -0.012 -0.017 -0.035 -0.061 -0.069 -0.045 -0.024 -0.016  0.018 -0.018  0.014  0.020  0.061  0.103  0.115  0.118  0.164  0.152  0.093  0.142  0.152  0.105  0.127  0.080 -0.062 -0.036 -0.041 -0.001 -0.056  0.041 -0.006  0.039  0.046  0.005  0.041  0.018 -0.034 -0.037 -0.068 -0.045 -0.054 -0.104 -0.131 -0.167 -0.166 -0.116 -0.142 -0.121 -0.122 -0.126 -0.119 -0.079 -0.068 -0.035 -0.046 -0.075  0.019  0.059  0.039  0.058  0.024  0.013  0.004  0.068  0.019  0.047 -0.047 -0.014 -0.037 -0.042 -0.012 -0.019 -0.015 -0.081 -0.105 -0.163 -0.117 -0.128 -0.181 -0.192 -0.147 -0.149 -0.124 -0.129 -0.078 -0.043 -0.079 -0.088 -0.101 -0.037 -0.043 -0.010 -0.013  0.022  0.014  0.052  0.052  0.046  0.003 -0.043 -0.061 -0.093 -0.039 -0.017 -0.049 -0.033 -0.019 -0.046  0.029  0.071
 -0.074  0.005 -0.027  0.012  0.014  0.015 -0.046 -0.017  0.034 -0.044 -0.064 -0.004 -0.015 -0.101 -0.044 -0.022 -0.034 -0.070 -0.064 -0.046 -0.030 -0.035  0.022 -0.015  0.015  0.000  0.055  0.072  0.064  0.023 -0.015  0.043  0.052  0.063  0.041 -0.025  0.023  0.079  0.047 -0.001  0.039 -0.003 -0.040 -0.036 -0.041 -0.038  0.010 -0.008  0.046  0.042  0.084  0.053  0.095  0.163  0.159  0.201  0.216  0.225  0.285  0.331  0.265  0.366  0.725  0.513  0.295  0.295  0.118  0.239  0.273  0.283  0.340  0.295  0.182  0.137  0.030  0.012  0.039 -0.002 -0.017 -0.027  0.007 -0.009 -0.071 -0.023  0.015 -0.057 -0.077 -0.138 -0.114 -0.053 -0.039 -0.075 -0.081 -0.039 -0.029 -0.027  0.004  0.017  0.044  0.017  0.016  0.076  0.090  0.212  0.172  0.103  0.168  0.092  0.088 -0.023 -0.024 -0.035  0.010 -0.006 -0.026 -0.012 -0.014  0.076  0.058  0.075  0.065  0.122  0.092  0.144  0.086  0.037  0.042  0.005  0.034  0.011  0.081  0.003  0.037 -0.030 -0.031 -0.062 -0.070 -0.048 -0.069 -0.100 -0.040 -0.093 -0.098 -0.058 -0.029 -0.057 -0.051 -0.057 -0.039 -0.100 -0.109 -0.107 -0.142 -0.110 -0.134 -0.106 -0.123 -0.096 -0.084 -0.094 -0.102 -0.044 -0.044 -0.061 -0.051  0.009  0.016 -0.015 -0.039 -0.064 -0.053 -0.014 -0.016 -0.074  0.008  0.018  0.048 -0.039 -0.010 -0.019 -0.007 -0.037 -0.046  0.013  0.036  0.102  0.064  0.096  0.104  0.192  0.089  0.164  0.231  0.425  0.283  0.199  0.383  0.217  0.172  0.075  0.095  0.077  0.041  0.027  0.028 -0.012 -0.078 -0.031 -0.025 -0.051 -0.021 -0.048 -0.052  0.009 -0.019  0.020  0.005  0.022  0.096  0.073  0.025  0.088  0.084  0.078  0.146  0.050 -0.044 -0.018 -0.017  0.036  0.046  0.092  0.084  0.087  0.094  0.057  0.077  0.043  0.025 -0.029 -0.003 -0.005 -0.045 -0.072 -0.116 -0.154 -0.180 -0.134 -0.130 -0.100 -0.117 -0.086 -0.105 -0.064 -0.051  0.003 -0.017 -0.013  0.066  0.056  0.057  0.060  0.022 -0.010 -0.034  0.030  0.005  0.042 -0.034  0.001 -0.022 -0.030  0.020 -0.003 -0.016 -0.060 -0.093 -0.147 -0.110 -0.119 -0.171 -0.160 -0.116 -0.135 -0.101 -0.097 -0.047 -0.016 -0.042 -0.033 -0.054 -0.020  0.018  0.050  0.036  0.072  0.027  0.030  0.018  0.002 -0.031 -0.056 -0.099 -0.116 -0.075 -0.027 -0.065 -0.024 -0.046 -0.076 -0.016  0.078
 -0.054 -0.008 -0.044 -0.020  0.032  0.024 -0.014  0.005  0.018 -0.067 -0.064 -0.013 -0.039 -0.073 -0.069 -0.049 -0.061 -0.078 -0.069 -0.043  0.014  0.001  0.106  0.041  0.089  0.036  0.106  0.100  0.081  0.041  0.001  0.090  0.106  0.121  0.123 -0.004  0.071  0.135  0.059  0.007  0.083  0.031 -0.019 -0.038 -0.018 -0.014  0.007  0.003  0.063  0.057  0.110  0.060  0.089  0.188  0.159  0.194  0.222  0.255  0.267  0.298  0.319  0.408  0.513  0.780  0.418  0.313  0.163  0.322  0.301  0.380  0.467  0.407  0.288  0.178  0.059  0.059  0.061  0.029  0.009 -0.007  0.021 -0.037 -0.086 -0.035  0.011 -0.034 -0.045 -0.108 -0.067 -0.034 -0.020 -0.046 -0.102 -0.059 -0.038 -0.034 -0.008  0.037  0.044  0.033 -0.003  0.054  0.140  0.271  0.229  0.134  0.178  0.114  0.113 -0.003 -0.002 -0.012  0.008  0.007 -0.004  0.017  0.004  0.065  0.076  0.093  0.081  0.123  0.103  0.170  0.106  0.067  0.060  0.009  0.045  0.003  0.040 -0.018  0.010 -0.035 -0.054 -0.038 -0.059 -0.041 -0.047 -0.098 -0.031 -0.056 -0.097 -0.051 -0.002 -0.042 -0.047 -0.034 -0.022 -0.088 -0.099 -0.111 -0.150 -0.118 -0.152 -0.128 -0.108 -0.110 -0.117 -0.130 -0.096 -0.049 -0.049 -0.032 -0.018  0.020 -0.016 -0.033 -0.022 -0.047 -0.064 -0.027 -0.021 -0.070 -0.005 -0.001 -0.006 -0.049 -0.017 -0.029 -0.017 -0.042 -0.039  0.015  0.031  0.073  0.028  0.060  0.082  0.140  0.064  0.105  0.191  0.287  0.193  0.150  0.332  0.175  0.127  0.046  0.083  0.036  0.020  0.007  0.003 -0.033 -0.070 -0.033 -0.030 -0.070 -0.044 -0.050 -0.036 -0.002 -0.014  0.045  0.032  0.042  0.119  0.118  0.057  0.095  0.110  0.066  0.089  0.040 -0.088 -0.047 -0.027  0.013 -0.019  0.070  0.024  0.055  0.048  0.010  0.049  0.017 -0.018 -0.053 -0.048 -0.041 -0.078 -0.073 -0.143 -0.178 -0.182 -0.137 -0.139 -0.110 -0.106 -0.128 -0.120 -0.078 -0.054 -0.021 -0.039 -0.020  0.040  0.061  0.053  0.051 -0.009 -0.026 -0.035  0.023 -0.021  0.039 -0.065 -0.027 -0.040 -0.050 -0.034 -0.059 -0.050 -0.092 -0.112 -0.158 -0.121 -0.136 -0.186 -0.188 -0.120 -0.147 -0.133 -0.128 -0.062 -0.038 -0.077 -0.089 -0.110 -0.053 -0.033 -0.032 -0.015  0.036  0.013  0.029  0.025  0.012 -0.021 -0.040 -0.107 -0.119 -0.067 -0.044 -0.060 -0.019 -0.040 -0.036  0.054  0.085
 -0.009  0.019  0.027  0.034  0.030  0.025  0.001  0.022  0.039 -0.047 -0.043  0.011 -0.031 -0.058 -0.026 -0.049 -0.042 -0.045 -0.060 -0.039 -0.035 -0.022  0.048  0.008  0.053  0.031  0.099  0.083  0.081  0.064  0.007  0.068  0.082  0.093  0.069 -0.015  0.047  0.076  0.046  0.021  0.035  0.021  0.012 -0.015 -0.007  0.010  0.010  0.011  0.041  0.043  0.069  0.030  0.058  0.114  0.121  0.133  0.139  0.170  0.189  0.178  0.211  0.345  0.295  0.418  0.582  0.236  0.157  0.234  0.175  0.164  0.281  0.226  0.159  0.109  0.037  0.046  0.027  0.039 -0.002 -0.016  0.021 -0.012 -0.035 -0.010  0.027 -0.002 -0.004 -0.038 -0.018  0.016  0.026 -0.011 -0.055 -0.015  0.005 -0.006  0.009  0.027  0.019  0.033  0.015  0.022  0.077  0.159  0.118  0.058  0.082  0.056  0.049 -0.002  0.003 -0.022 -0.024  0.001 -0.019 -0.004 -0.028  0.030  0.047  0.039  0.032  0.058  0.049  0.105  0.058  0.027  0.005 -0.023 -0.016 -0.035 -0.000 -0.042 -0.010 -0.031 -0.062 -0.054 -0.065 -0.016 -0.043 -0.047 -0.006 -0.027 -0.047 -0.017  0.007 -0.001 -0.021 -0.004  0.007 -0.046 -0.048 -0.039 -0.052 -0.043 -0.040 -0.038 -0.048 -0.063 -0.050 -0.071 -0.032 -0.002 -0.073 -0.037 -0.013  0.004 -0.009 -0.017 -0.044 -0.074 -0.065 -0.049 -0.059 -0.072 -0.058 -0.034 -0.030 -0.067 -0.046 -0.069 -0.059 -0.072 -0.031  0.031 -0.002  0.039  0.018  0.021  0.047  0.099  0.019  0.004  0.079  0.126  0.056  0.072  0.176  0.079  0.092  0.021  0.042  0.000 -0.015 -0.023 -0.039 -0.055 -0.043 -0.044 -0.016 -0.002  0.028 -0.008  0.006  0.050  0.065  0.070  0.084  0.090  0.117  0.124  0.075  0.097  0.103  0.070  0.069  0.031 -0.062 -0.057 -0.045 -0.004 -0.054  0.030 -0.017  0.016  0.045  0.020  0.047 -0.001 -0.033 -0.039 -0.064 -0.049 -0.063 -0.102 -0.116 -0.148 -0.149 -0.112 -0.148 -0.102 -0.101 -0.123 -0.114 -0.088 -0.080 -0.042 -0.052 -0.050  0.020  0.037  0.048  0.048 -0.003 -0.008 -0.011  0.023  0.018  0.016 -0.065 -0.029 -0.026 -0.022 -0.012 -0.020 -0.039 -0.067 -0.099 -0.152 -0.111 -0.106 -0.155 -0.159 -0.099 -0.128 -0.117 -0.102 -0.057 -0.039 -0.059 -0.067 -0.081 -0.032 -0.022 -0.037 -0.012 -0.008 -0.004  0.013  0.015  0.021 -0.009 -0.048 -0.059 -0.083 -0.054 -0.021 -0.043 -0.026 -0.010 -0.024  0.034  0.076
  0.005 -0.024 -0.011  0.001  0.040  0.041  0.024  0.039  0.047  0.015  0.007  0.036  0.024 -0.074 -0.020 -0.022 -0.057 -0.066 -0.114 -0.067 -0.093 -0.052 -0.054 -0.095 -0.055 -0.067 -0.037  0.019 -0.001 -0.038 -0.051 -0.009  0.010  0.009 -0.011 -0.068 -0.040  0.018  0.009 -0.021  0.005  0.016 -0.010 -0.013 -0.025 -0.035 -0.056 -0.006  0.014  0.017 -0.009 -0.012 -0.007  0.006  0.021  0.055  0.050  0.057  0.105  0.116  0.108  0.175  0.295  0.313  0.236  0.701  0.446  0.359  0.391  0.273  0.180  0.120  0.092  0.013  0.010 -0.021  0.006  0.013 -0.009 -0.020  0.068  0.035 -0.007  0.001  0.122 -0.013 -0.046 -0.059 -0.037  0.010  0.012 -0.009 -0.011 -0.047 -0.020 -0.015 -0.011  0.043  0.042  0.029  0.001 -0.003  0.036  0.100  0.080  0.028  0.027  0.016  0.028 -0.030 -0.034 -0.041 -0.013 -0.000 -0.045 -0.020 -0.055 -0.009 -0.019 -0.011 -0.009  0.006  0.031  0.036 -0.005  0.013 -0.004 -0.035 -0.019 -0.060 -0.004 -0.048 -0.058 -0.036 -0.065 -0.084 -0.121 -0.131 -0.024 -0.009 -0.004 -0.045 -0.019 -0.009 -0.017 -0.079 -0.019 -0.017 -0.032 -0.072 -0.048 -0.034 -0.065 -0.053 -0.056 -0.024 -0.047 -0.055 -0.024 -0.052 -0.050 -0.077 -0.062 -0.078 -0.054 -0.013 -0.015 -0.031 -0.057 -0.078 -0.055 -0.056 -0.061 -0.043  0.007 -0.007  0.034 -0.047 -0.016 -0.051 -0.004 -0.019 -0.068 -0.012 -0.042 -0.050 -0.001  0.002 -0.023  0.021 -0.010 -0.003  0.047  0.102  0.077  0.048  0.157  0.111  0.047  0.061 -0.043 -0.040  0.000 -0.036 -0.025 -0.050 -0.067 -0.038 -0.048 -0.024  0.009 -0.035 -0.027  0.035 -0.008 -0.007 -0.017  0.016  0.010  0.003 -0.027 -0.026 -0.064  0.014  0.025  0.010 -0.008 -0.051  0.004  0.011  0.013  0.068  0.079  0.052  0.027 -0.017 -0.014  0.014  0.013  0.019 -0.017 -0.014  0.002 -0.018 -0.027 -0.021 -0.071 -0.040 -0.019 -0.071 -0.023 -0.020 -0.054 -0.028 -0.026 -0.016 -0.042 -0.025  0.002  0.016  0.015  0.019  0.006 -0.031  0.016  0.055  0.029  0.020 -0.020 -0.008  0.008 -0.015  0.008 -0.036 -0.041 -0.033 -0.041 -0.062 -0.021 -0.019 -0.015 -0.013  0.005  0.020 -0.023 -0.015 -0.032 -0.035 -0.019  0.046  0.027 -0.007  0.006  0.023  0.029  0.062  0.054  0.038  0.014 -0.009 -0.044 -0.046 -0.003  0.020 -0.017 -0.002 -0.016 -0.027 -0.077 -0.037 -0.000  0.037
  0.025 -0.031  0.010 -0.017  0.016  0.000 -0.004 -0.015 -0.001 -0.017 -0.014  0.004 -0.005 -0.038 -0.005 -0.036 -0.026  0.012 -0.087 -0.069 -0.107 -0.056 -0.061 -0.087 -0.076 -0.047 -0.058 -0.035  0.007 -0.010 -0.056 -0.019 -0.018 -0.009  0.015 -0.061 -0.029  0.038  0.022  0.012  0.047  0.041  0.010 -0.039 -0.029 -0.008 -0.056  0.016  0.049  0.046  0.037  0.019  0.014 -0.010 -0.009  0.014 -0.005 -0.053  0.010  0.048  0.024  0.076  0.118  0.163  0.157  0.446  0.737  0.224  0.211  0.184  0.083  0.023  0.012 -0.019 -0.000 -0.002  0.040  0.025 -0.014 -0.037  0.026  0.004 -0.033 -0.025  0.035 -0.045 -0.072 -0.061 -0.020 -0.026 -0.024 -0.015 -0.029 -0.076 -0.045  0.006  0.006  0.005 -0.002 -0.001 -0.023 -0.039  0.004  0.039  0.041 -0.000 -0.018 -0.003  0.011 -0.003  0.030 -0.011  0.007  0.004 -0.033  0.054 -0.029 -0.028 -0.024 -0.032 -0.031 -0.031 -0.023 -0.023 -0.081 -0.059 -0.053 -0.071 -0.071 -0.078 -0.031 -0.062 -0.020 -0.019  0.017 -0.001 -0.026 -0.091  0.008  0.051 -0.018 -0.081 -0.038 -0.017 -0.042 -0.111 -0.031 -0.040 -0.050 -0.059 -0.034 -0.023 -0.029 -0.027 -0.013 -0.006 -0.023 -0.028  0.006 -0.035 -0.039 -0.059 -0.022 -0.090 -0.097 -0.069 -0.079 -0.054 -0.075 -0.038 -0.050 -0.030 -0.027  0.007  0.022 -0.013  0.029  0.016 -0.002 -0.068  0.044  0.069 -0.018  0.040  0.012  0.048  0.006  0.042  0.041 -0.007  0.029  0.037  0.024  0.027  0.020 -0.003  0.065  0.057 -0.017  0.006 -0.029 -0.033 -0.017 -0.036 -0.016  0.019  0.001 -0.009 -0.012  0.000  0.018 -0.019 -0.014  0.024 -0.001  0.003  0.002 -0.024 -0.029 -0.014 -0.030 -0.075 -0.095 -0.046 -0.015 -0.013  0.013 -0.021 -0.005 -0.034 -0.040  0.025  0.006 -0.006 -0.059 -0.137 -0.145 -0.081 -0.074 -0.065 -0.039 -0.015 -0.029  0.005  0.060  0.049 -0.028  0.003  0.002 -0.015 -0.027 -0.034 -0.059 -0.037 -0.053 -0.043 -0.041 -0.035 -0.049  0.053  0.054  0.044  0.015 -0.010  0.083  0.119  0.041  0.026 -0.062 -0.041 -0.013 -0.027 -0.045 -0.036 -0.042 -0.033 -0.023  0.007  0.004 -0.007  0.036  0.049  0.066  0.045 -0.007  0.036  0.008  0.018  0.013  0.070  0.031 -0.013 -0.029 -0.036 -0.024  0.003  0.061  0.077  0.047  0.031  0.017  0.008  0.103  0.096 -0.020  0.010 -0.005 -0.017 -0.065 -0.009  0.005 -0.011
 -0.055  0.007 -0.047 -0.051  0.039 -0.007 -0.000  0.048 -0.002 -0.023 -0.043 -0.043 -0.007 -0.072 -0.131 -0.046  0.015 -0.180 -0.120 -0.045 -0.010 -0.011  0.029 -0.036  0.004 -0.047 -0.015  0.002  0.021  0.029 -0.052  0.012  0.013  0.017  0.008 -0.059  0.031 -0.017 -0.018 -0.033 -0.052 -0.052 -0.024 -0.005 -0.008 -0.043 -0.003 -0.001  0.014 -0.010  0.002 -0.007 -0.012  0.021  0.029  0.037  0.077  0.084  0.067  0.148  0.103  0.155  0.239  0.322  0.234  0.359  0.224  0.886  0.541  0.398  0.306  0.179  0.108  0.046  0.001 -0.008 -0.071 -0.026 -0.068 -0.107 -0.041 -0.038 -0.091 -0.040  0.013 -0.018 -0.048 -0.077 -0.053 -0.014  0.020 -0.026 -0.016  0.048  0.053  0.014  0.035  0.076  0.052  0.019 -0.012  0.027  0.067  0.204  0.151  0.068  0.114  0.021  0.050 -0.041 -0.028 -0.024 -0.005  0.019 -0.065 -0.097 -0.043  0.014  0.008  0.041  0.052  0.111  0.066  0.165  0.084  0.073  0.065  0.006  0.034 -0.050  0.027 -0.067 -0.037 -0.051 -0.103 -0.091 -0.143 -0.101 -0.018 -0.167 -0.040 -0.050 -0.105 -0.078 -0.020 -0.051 -0.047 -0.039 -0.006 -0.047 -0.067 -0.050 -0.081 -0.080 -0.087 -0.013 -0.058 -0.037 -0.102 -0.121 -0.035  0.017 -0.032  0.000  0.015  0.056  0.038 -0.027  0.017 -0.116 -0.067 -0.101 -0.060 -0.046  0.001 -0.014  0.023 -0.113 -0.041  0.027 -0.047 -0.141 -0.064 -0.027 -0.048 -0.003 -0.006  0.033  0.027  0.038 -0.025  0.038  0.074  0.143  0.111  0.088  0.210  0.127  0.111  0.035  0.101  0.063  0.048  0.010 -0.054 -0.066 -0.119 -0.201 -0.116 -0.125 -0.138 -0.143 -0.082  0.002 -0.069 -0.043 -0.021 -0.038 -0.008 -0.020 -0.037 -0.009 -0.025 -0.034 -0.016 -0.027  0.020 -0.091  0.005  0.020 -0.004  0.058  0.063  0.039  0.084  0.072  0.109  0.071  0.078  0.068 -0.001  0.039  0.016 -0.048 -0.052 -0.062 -0.040 -0.039 -0.046 -0.079  0.005 -0.032 -0.039  0.014  0.056  0.064  0.045  0.071  0.089  0.118  0.131  0.085  0.103  0.041 -0.029  0.051  0.019  0.013  0.023  0.012  0.016  0.049  0.057  0.022  0.016 -0.040  0.006 -0.033  0.007  0.009 -0.027 -0.038 -0.007 -0.004 -0.033 -0.027 -0.055 -0.083 -0.041 -0.043 -0.063 -0.035 -0.040 -0.008  0.013  0.035  0.006  0.022  0.022  0.002 -0.099 -0.068 -0.073 -0.079 -0.053 -0.059 -0.046 -0.040  0.059 -0.051  0.025  0.068
 -0.070 -0.037 -0.052 -0.057 -0.001 -0.033 -0.024  0.009 -0.007 -0.044 -0.050 -0.015 -0.007 -0.103 -0.071 -0.026 -0.019 -0.120 -0.079 -0.014 -0.016 -0.023  0.004 -0.040 -0.028 -0.037 -0.020 -0.010 -0.003 -0.012 -0.042  0.004  0.002 -0.002  0.015 -0.040  0.040  0.017  0.013 -0.007 -0.022 -0.014 -0.015 -0.023  0.000 -0.021 -0.021  0.010  0.035  0.014  0.029 -0.001  0.019  0.034  0.055  0.074  0.077  0.071  0.088  0.142  0.098  0.143  0.273  0.301  0.175  0.391  0.211  0.541  0.600  0.430  0.289  0.195  0.130  0.022  0.006 -0.003 -0.029 -0.037 -0.065 -0.070 -0.019 -0.032 -0.080 -0.025  0.033 -0.036 -0.072 -0.090 -0.060 -0.001  0.007 -0.042 -0.017  0.008  0.016  0.000  0.026  0.054  0.053  0.027 -0.011  0.040  0.056  0.205  0.163  0.090  0.107  0.043  0.076  0.004 -0.017 -0.016 -0.007 -0.004 -0.055 -0.039 -0.015  0.026  0.022  0.049  0.052  0.081  0.082  0.130  0.047  0.046  0.040  0.023  0.040 -0.050  0.027 -0.055 -0.036 -0.031 -0.077 -0.085 -0.112 -0.137 -0.004 -0.079 -0.011 -0.045 -0.074 -0.050 -0.015 -0.066 -0.042 -0.045 -0.048 -0.066 -0.084 -0.092 -0.110 -0.101 -0.129 -0.057 -0.078 -0.055 -0.092 -0.099 -0.062 -0.026 -0.033 -0.027 -0.002  0.029  0.013 -0.010  0.003 -0.088 -0.040 -0.049 -0.018 -0.023  0.044  0.018  0.050 -0.055 -0.022 -0.003 -0.000 -0.080 -0.057  0.001 -0.012  0.015  0.029  0.053  0.018  0.062  0.017  0.066  0.094  0.172  0.135  0.103  0.211  0.114  0.087  0.045  0.075  0.045  0.045  0.026 -0.003 -0.012 -0.063 -0.096 -0.059 -0.069 -0.063 -0.076 -0.047  0.021 -0.036 -0.038 -0.026 -0.023  0.008  0.004 -0.029 -0.001 -0.015 -0.010 -0.005 -0.006  0.011 -0.040  0.020  0.021  0.016  0.072  0.085  0.040  0.027  0.009  0.040  0.044  0.048  0.025  0.004  0.028 -0.003 -0.025 -0.050 -0.052 -0.079 -0.042 -0.038 -0.066  0.003 -0.015 -0.024  0.015  0.035  0.046  0.028  0.037  0.041  0.100  0.105  0.076  0.086  0.054 -0.005  0.078  0.027  0.049  0.017  0.002  0.009  0.019  0.001 -0.024 -0.012 -0.041 -0.052 -0.057 -0.018 -0.043 -0.047 -0.056 -0.015 -0.018 -0.038 -0.037 -0.043 -0.046 -0.032 -0.029 -0.050 -0.018 -0.019 -0.018  0.028  0.049  0.029  0.041  0.012 -0.008 -0.075 -0.052 -0.042 -0.060 -0.085 -0.048 -0.065 -0.033  0.004 -0.061 -0.001  0.061
 -0.120 -0.099 -0.164 -0.140 -0.079 -0.070 -0.064 -0.063 -0.052 -0.066 -0.056 -0.049 -0.031 -0.044 -0.039 -0.039 -0.075 -0.033 -0.017  0.007  0.025  0.013  0.051  0.009  0.005 -0.017 -0.018 -0.009  0.013 -0.027 -0.034  0.029  0.021  0.010  0.048 -0.024  0.041  0.047 -0.003 -0.035  0.001 -0.014 -0.057 -0.057 -0.020 -0.047 -0.038 -0.022  0.007 -0.022  0.028 -0.010  0.016  0.021  0.025  0.046  0.065  0.082  0.075  0.143  0.119  0.149  0.283  0.380  0.164  0.273  0.184  0.398  0.430  0.675  0.469  0.299  0.207  0.075  0.023  0.012 -0.021 -0.065 -0.064 -0.062 -0.059 -0.079 -0.115 -0.045 -0.018 -0.055 -0.095 -0.114 -0.056 -0.045 -0.046 -0.060 -0.082 -0.043 -0.020 -0.020  0.031  0.046  0.061  0.047  0.039  0.081  0.133  0.359  0.272  0.162  0.166  0.094  0.094  0.033  0.015  0.028  0.025  0.016 -0.006 -0.011  0.004  0.054  0.067  0.123  0.108  0.199  0.164  0.255  0.129  0.095  0.117  0.051  0.081  0.006  0.061 -0.003  0.025 -0.007 -0.014 -0.001 -0.037 -0.053  0.006 -0.045 -0.016 -0.030 -0.054 -0.036 -0.018 -0.037 -0.046 -0.029 -0.027 -0.082 -0.098 -0.104 -0.137 -0.128 -0.150 -0.093 -0.084 -0.054 -0.086 -0.090 -0.050 -0.004 -0.051 -0.008  0.033  0.058  0.031  0.019  0.037 -0.004 -0.007  0.023  0.040 -0.023  0.038  0.036  0.058  0.007 -0.010  0.005  0.000 -0.071 -0.085 -0.056 -0.014  0.007 -0.010  0.045  0.061  0.079  0.054  0.113  0.155  0.223  0.183  0.147  0.277  0.149  0.112  0.030  0.082  0.046  0.034  0.009 -0.008 -0.023 -0.075 -0.063 -0.080 -0.152 -0.131 -0.102 -0.126 -0.030 -0.125 -0.081 -0.076 -0.103 -0.067 -0.042 -0.062 -0.026 -0.029 -0.029 -0.039 -0.059 -0.030 -0.022  0.010 -0.001  0.010  0.050  0.028  0.023  0.015 -0.001  0.041  0.025  0.035 -0.007  0.001  0.005 -0.036 -0.020 -0.058 -0.079 -0.084 -0.040 -0.047 -0.012  0.012 -0.045 -0.024  0.020  0.022  0.020  0.026  0.053  0.036  0.069  0.092  0.061  0.084  0.046  0.035  0.084  0.026  0.018 -0.022 -0.036 -0.049 -0.030 -0.060 -0.039 -0.048 -0.063 -0.061 -0.039 -0.033 -0.078 -0.083 -0.098 -0.038 -0.045 -0.073 -0.075 -0.034 -0.023 -0.018 -0.033 -0.087 -0.045 -0.056 -0.074 -0.019  0.010  0.022  0.039  0.002 -0.021 -0.052 -0.082 -0.044 -0.068 -0.066 -0.025 -0.029 -0.018  0.011 -0.035  0.038  0.074
 -0.087 -0.050 -0.107 -0.076 -0.044 -0.054 -0.067 -0.072 -0.049 -0.054 -0.067 -0.061 -0.034 -0.035 -0.065 -0.054 -0.035 -0.043 -0.057 -0.052 -0.038 -0.050  0.004 -0.042 -0.026 -0.032 -0.021 -0.007  0.002 -0.002 -0.018  0.024  0.024  0.009  0.014 -0.051  0.004  0.039  0.015 -0.033  0.026  0.008 -0.053 -0.026  0.001 -0.016 -0.030 -0.019  0.032 -0.000  0.018  0.011  0.043  0.064  0.041  0.087  0.132  0.147  0.133  0.184  0.201  0.257  0.340  0.467  0.281  0.180  0.083  0.306  0.289  0.469  0.788  0.464  0.341  0.228  0.116  0.058  0.013 -0.035  0.013 -0.034 -0.048 -0.067 -0.088 -0.050 -0.032 -0.037 -0.057 -0.084 -0.049 -0.019  0.001 -0.038 -0.062 -0.027  0.028 -0.007  0.054  0.094  0.182  0.124  0.174  0.271  0.303  0.526  0.335  0.221  0.243  0.152  0.120  0.049  0.038  0.026  0.032  0.042  0.019  0.016  0.043  0.105  0.115  0.164  0.188  0.282  0.246  0.284  0.176  0.146  0.170  0.114  0.115  0.063  0.081  0.041  0.056 -0.007 -0.023  0.001 -0.021 -0.010 -0.054 -0.069 -0.039 -0.030 -0.064 -0.035  0.007 -0.005 -0.034  0.046  0.033 -0.052 -0.071 -0.026 -0.063 -0.092 -0.083 -0.048 -0.041 -0.052 -0.103 -0.071 -0.030 -0.028  0.041  0.024  0.056  0.121  0.040  0.042  0.040  0.002 -0.030  0.013  0.013 -0.059 -0.008  0.008 -0.005 -0.027 -0.003 -0.033 -0.017 -0.038 -0.047 -0.027  0.022  0.035 -0.001  0.030  0.067  0.102  0.054  0.089  0.197  0.269  0.212  0.183  0.311  0.158  0.181  0.060  0.103  0.031  0.030 -0.019 -0.044 -0.061 -0.086 -0.078 -0.085 -0.166 -0.148 -0.088 -0.103  0.005 -0.102 -0.040 -0.026 -0.074 -0.025  0.003 -0.028 -0.013  0.040 -0.005 -0.007 -0.051 -0.089 -0.042 -0.041 -0.044 -0.037  0.013 -0.003  0.030  0.014 -0.023 -0.012 -0.050 -0.037 -0.071 -0.036 -0.021 -0.071 -0.068 -0.107 -0.152 -0.128 -0.103 -0.144 -0.050 -0.086 -0.131 -0.087 -0.033 -0.044  0.003 -0.001  0.004  0.030  0.047  0.087  0.045  0.016  0.005  0.007  0.054  0.025  0.015 -0.056 -0.055 -0.074 -0.058 -0.071 -0.047 -0.091 -0.115 -0.089 -0.093 -0.100 -0.140 -0.174 -0.199 -0.131 -0.138 -0.151 -0.169 -0.062 -0.022 -0.048 -0.024 -0.081 -0.073 -0.072 -0.064 -0.029  0.015  0.007  0.048  0.054  0.028  0.002 -0.029 -0.037 -0.062 -0.026 -0.010  0.008 -0.006 -0.013  0.019  0.026  0.108
 -0.061 -0.022 -0.046 -0.039 -0.036 -0.029 -0.049 -0.058 -0.024 -0.058 -0.072 -0.050 -0.035 -0.029 -0.025 -0.042 -0.061 -0.033 -0.033 -0.027  0.009 -0.004  0.054  0.006  0.025 -0.003  0.026  0.019  0.011  0.015  0.000  0.038  0.038  0.026  0.046 -0.022  0.021  0.059  0.024 -0.019  0.012  0.021 -0.028  0.002  0.005 -0.009 -0.002 -0.008  0.019  0.013  0.031  0.016  0.054  0.091  0.061  0.106  0.143  0.155  0.143  0.151  0.191  0.231  0.295  0.407  0.226  0.120  0.023  0.179  0.195  0.299  0.464  0.501  0.364  0.216  0.087  0.086  0.076  0.025  0.034  0.009  0.003 -0.031 -0.055 -0.019 -0.007 -0.036 -0.030 -0.071 -0.035 -0.009  0.000 -0.021 -0.068 -0.028  0.000 -0.016  0.006  0.068  0.084  0.066  0.062  0.131  0.174  0.291  0.256  0.170  0.223  0.151  0.140  0.056  0.033  0.014  0.029  0.016  0.018  0.036  0.044  0.109  0.126  0.142  0.107  0.147  0.129  0.134  0.093  0.060  0.094  0.050  0.077  0.049  0.078  0.045  0.050  0.004 -0.013  0.001  0.006  0.011 -0.025 -0.062 -0.029 -0.005 -0.055 -0.032  0.007 -0.014 -0.031  0.019 -0.004 -0.060 -0.060 -0.050 -0.106 -0.113 -0.112 -0.062 -0.062 -0.070 -0.092 -0.112 -0.093 -0.043 -0.017 -0.007 -0.006  0.048  0.011  0.022  0.017  0.012 -0.022  0.013  0.022 -0.044  0.001  0.024  0.026 -0.008  0.019 -0.004 -0.016 -0.034 -0.030  0.004  0.038  0.051  0.034  0.062  0.071  0.122  0.067  0.114  0.176  0.243  0.177  0.155  0.264  0.113  0.128  0.028  0.078  0.067  0.050  0.033  0.018 -0.004 -0.049 -0.041 -0.030 -0.088 -0.075 -0.037 -0.035  0.023 -0.030  0.006  0.007 -0.027  0.043  0.041  0.001  0.024  0.051  0.022  0.029 -0.001 -0.057 -0.036 -0.025 -0.018 -0.036  0.013 -0.025  0.015  0.027 -0.012  0.018 -0.017 -0.015 -0.041 -0.031 -0.018 -0.058 -0.047 -0.086 -0.114 -0.100 -0.075 -0.112 -0.040 -0.063 -0.084 -0.084 -0.038 -0.035 -0.023 -0.035 -0.024  0.025  0.030  0.032  0.039 -0.019 -0.018 -0.027  0.009 -0.020  0.002 -0.057 -0.035 -0.064 -0.051 -0.061 -0.029 -0.064 -0.090 -0.088 -0.104 -0.087 -0.105 -0.132 -0.148 -0.093 -0.121 -0.120 -0.120 -0.058 -0.036 -0.047 -0.056 -0.081 -0.052 -0.059 -0.062 -0.031  0.009 -0.025  0.008  0.016  0.021  0.009 -0.021 -0.082 -0.098 -0.056 -0.021 -0.012 -0.003 -0.019  0.020  0.047  0.111
 -0.054 -0.012 -0.018 -0.032 -0.044 -0.019 -0.024 -0.063 -0.031 -0.028 -0.060 -0.072 -0.019 -0.017 -0.054 -0.021 -0.032 -0.044  0.003 -0.010 -0.009 -0.019  0.000 -0.006  0.004  0.004  0.013  0.009  0.010  0.010  0.015  0.029  0.015  0.009  0.027  0.004  0.006  0.045  0.015 -0.011  0.043  0.031  0.004  0.021  0.035  0.037  0.016 -0.002  0.032  0.048  0.041  0.015  0.058  0.075  0.019  0.080  0.134  0.108  0.094  0.102  0.149  0.172  0.182  0.288  0.159  0.092  0.012  0.108  0.130  0.207  0.341  0.364  0.593  0.265  0.142  0.076  0.045  0.026  0.047 -0.000 -0.020 -0.004 -0.024 -0.026 -0.005 -0.016 -0.013 -0.015 -0.013  0.018  0.043 -0.003 -0.044  0.039  0.061  0.023  0.072  0.078  0.113  0.067  0.071  0.130  0.158  0.241  0.236  0.188  0.253  0.206  0.150  0.091  0.075  0.038  0.082  0.033  0.050  0.052  0.072  0.110  0.148  0.152  0.114  0.119  0.100  0.087  0.066  0.036  0.054  0.064  0.086  0.065  0.075  0.055  0.028  0.006  0.004  0.014  0.000 -0.029  0.020  0.001  0.034  0.019 -0.024  0.006  0.038 -0.007 -0.013  0.051  0.020 -0.032 -0.030 -0.014 -0.063 -0.056 -0.028 -0.020 -0.017 -0.031 -0.061 -0.087 -0.075 -0.080 -0.019 -0.041 -0.014  0.029  0.005  0.022  0.020  0.001  0.004 -0.002 -0.017 -0.064 -0.067 -0.022 -0.033 -0.026  0.002  0.004 -0.006 -0.009 -0.017 -0.011  0.017  0.026  0.011  0.003  0.035  0.066  0.023  0.053  0.103  0.125  0.080  0.101  0.160  0.037  0.030 -0.001  0.010 -0.007 -0.002 -0.021 -0.023 -0.003 -0.038 -0.060 -0.040 -0.061 -0.049 -0.036 -0.010  0.026  0.002  0.008  0.025 -0.018  0.042  0.042  0.003  0.022  0.046  0.010  0.021  0.008 -0.077 -0.082 -0.068 -0.061 -0.043 -0.012 -0.014  0.027  0.017 -0.038 -0.043 -0.055 -0.034 -0.084 -0.079 -0.066 -0.086 -0.060 -0.086 -0.116 -0.115 -0.056 -0.095 -0.083 -0.045 -0.089 -0.090 -0.090 -0.054 -0.079 -0.048 -0.042 -0.036 -0.009  0.009  0.019  0.006  0.015  0.027  0.053  0.022  0.022 -0.051 -0.008 -0.028 -0.010 -0.022 -0.002 -0.016 -0.073 -0.046 -0.062 -0.084 -0.069 -0.099 -0.123 -0.066 -0.093 -0.081 -0.062 -0.028 -0.007 -0.053 -0.022 -0.058 -0.053 -0.055 -0.054 -0.015  0.027  0.023  0.070  0.064  0.056  0.034  0.012 -0.038 -0.053 -0.045 -0.020  0.008  0.011  0.027 -0.006  0.001  0.014
 -0.051  0.001 -0.045 -0.003 -0.019 -0.037 -0.066 -0.042 -0.024 -0.021 -0.041 -0.053 -0.005 -0.007 -0.043 -0.022  0.035 -0.030 -0.007 -0.003 -0.005  0.013  0.045  0.031  0.038  0.062  0.085  0.039  0.037  0.050  0.035  0.043  0.034  0.047  0.053  0.026  0.027  0.092  0.027  0.010  0.060  0.027  0.037  0.056  0.063  0.056  0.051  0.041  0.086  0.075  0.058  0.057  0.087  0.122  0.079  0.126  0.122  0.092  0.102  0.099  0.143  0.120  0.137  0.178  0.109  0.013 -0.019  0.046  0.022  0.075  0.228  0.216  0.265  0.582  0.207  0.150  0.150  0.082  0.108  0.074  0.036  0.005 -0.009  0.015 -0.015  0.002 -0.023 -0.033 -0.039 -0.001  0.002  0.001 -0.041  0.038  0.046  0.007  0.045  0.070  0.095  0.056  0.057  0.125  0.140  0.151  0.144  0.107  0.272  0.169  0.142  0.088  0.100  0.062  0.082  0.055  0.080  0.097  0.098  0.094  0.114  0.123  0.124  0.107  0.072  0.077  0.052  0.018  0.075  0.084  0.077  0.077  0.073  0.033  0.030 -0.010 -0.010 -0.014  0.006  0.046 -0.022 -0.081 -0.047 -0.017 -0.070 -0.049 -0.002 -0.015 -0.045  0.018  0.018 -0.032 -0.045 -0.010 -0.036 -0.049 -0.032 -0.009 -0.053 -0.031 -0.051 -0.043 -0.045 -0.025  0.013  0.002 -0.023  0.045  0.039  0.024  0.006 -0.004 -0.008 -0.008 -0.014 -0.074 -0.052 -0.025 -0.053 -0.039 -0.014 -0.032 -0.036 -0.019 -0.001  0.012  0.031  0.066  0.011  0.010  0.060  0.076  0.017  0.032  0.095  0.106  0.054  0.072  0.136  0.025  0.056 -0.012  0.015 -0.025 -0.057 -0.063 -0.072 -0.049 -0.049 -0.063 -0.031 -0.023 -0.025 -0.023  0.009  0.031  0.002  0.015  0.057  0.010  0.050  0.072  0.046  0.059  0.077  0.027  0.047  0.013 -0.086 -0.088 -0.085 -0.049 -0.069 -0.023 -0.045  0.031  0.045  0.002  0.003 -0.026 -0.046 -0.078 -0.081 -0.051 -0.073 -0.098 -0.076 -0.119 -0.125 -0.107 -0.167 -0.103 -0.108 -0.137 -0.122 -0.101 -0.073 -0.087 -0.080 -0.038  0.008  0.012  0.024  0.034 -0.011 -0.015 -0.030  0.023 -0.020 -0.007 -0.088 -0.014 -0.032 -0.001 -0.000 -0.002 -0.044 -0.073 -0.062 -0.091 -0.104 -0.117 -0.151 -0.163 -0.092 -0.128 -0.114 -0.094 -0.059 -0.036 -0.047 -0.024 -0.073 -0.050 -0.068 -0.040 -0.038 -0.012 -0.006  0.057  0.053  0.064  0.060  0.010 -0.079 -0.092 -0.063 -0.010  0.007  0.046  0.046  0.039  0.069  0.097
  0.018  0.004  0.005 -0.006  0.017  0.014 -0.013 -0.012 -0.004  0.004 -0.007 -0.000 -0.003 -0.004 -0.022  0.010  0.067 -0.031  0.016  0.014  0.002  0.008 -0.013  0.001 -0.013  0.022  0.030  0.008  0.035  0.047  0.012  0.028 -0.001  0.012  0.014  0.032 -0.014  0.045  0.015  0.028  0.049  0.024  0.036  0.015  0.022  0.038  0.014  0.020  0.081  0.088  0.036  0.033  0.063  0.081  0.039  0.047  0.067  0.043  0.010  0.028  0.042  0.034  0.030  0.059  0.037  0.010 -0.000  0.001  0.006  0.023  0.116  0.087  0.142  0.207  0.368  0.223  0.180  0.120  0.191  0.118  0.091  0.065  0.073  0.032  0.037  0.049  0.065  0.079  0.050  0.068  0.078  0.050  0.036  0.112  0.080  0.018  0.034  0.071  0.105  0.085  0.081  0.107  0.069  0.078  0.068  0.103  0.131  0.140  0.097  0.071  0.066  0.041  0.058  0.038  0.064  0.093  0.066  0.059  0.087  0.069  0.080  0.066  0.081  0.031  0.030  0.011  0.018  0.059  0.076  0.042  0.051  0.043  0.031  0.005 -0.013 -0.003 -0.001  0.021  0.014  0.025  0.019  0.035  0.032  0.039  0.045  0.032  0.038  0.122  0.065  0.036  0.040  0.103  0.054  0.023  0.044  0.063  0.016 -0.007 -0.021 -0.005  0.008 -0.013  0.023 -0.008 -0.011  0.021  0.004  0.012  0.027  0.011  0.001 -0.009 -0.010 -0.034 -0.058 -0.042 -0.084 -0.047 -0.016 -0.032 -0.028 -0.022 -0.014  0.001  0.011  0.035 -0.006 -0.002  0.035  0.028 -0.003 -0.001  0.027  0.044  0.017  0.023  0.065  0.001  0.005  0.026 -0.012 -0.041 -0.064 -0.069 -0.069 -0.053 -0.065 -0.072 -0.059 -0.051 -0.061 -0.060 -0.013 -0.013 -0.019 -0.002  0.023  0.014 -0.003  0.006  0.016 -0.009  0.023 -0.021  0.008  0.002 -0.060 -0.060 -0.092 -0.068 -0.054 -0.054  0.002  0.015 -0.017 -0.028 -0.057 -0.066 -0.060 -0.106 -0.049 -0.072 -0.046 -0.074 -0.056 -0.060 -0.082 -0.066 -0.106 -0.074 -0.084 -0.094 -0.076 -0.076 -0.071 -0.090 -0.062 -0.043 -0.043 -0.049 -0.036 -0.032 -0.036 -0.013 -0.015  0.001  0.002  0.029 -0.053  0.007 -0.006  0.022  0.043  0.021 -0.010 -0.012 -0.024 -0.046 -0.052 -0.051 -0.080 -0.113 -0.033 -0.040 -0.056 -0.048 -0.063 -0.066 -0.074 -0.011 -0.012 -0.028 -0.035  0.024  0.002  0.037  0.042  0.075  0.086  0.071  0.068  0.005 -0.041 -0.030 -0.005 -0.019  0.008  0.028 -0.005 -0.024 -0.066 -0.062
  0.022  0.021  0.009  0.012 -0.006 -0.017 -0.017 -0.017 -0.017 -0.041 -0.012 -0.045 -0.050 -0.002 -0.028 -0.015 -0.024 -0.050 -0.062 -0.086 -0.092 -0.063 -0.068 -0.063 -0.025 -0.001  0.058  0.030  0.047  0.052  0.034  0.055 -0.005  0.015  0.009 -0.036 -0.022  0.040 -0.002  0.008  0.055  0.047  0.027  0.000  0.012  0.035  0.003  0.022  0.114  0.107  0.078  0.050  0.090  0.143  0.071  0.076  0.078  0.052  0.041  0.043  0.041  0.034  0.012  0.059  0.046 -0.021 -0.002 -0.008 -0.003  0.012  0.058  0.086  0.076  0.150  0.223  0.470  0.388  0.275  0.261  0.241  0.226  0.109  0.070  0.081  0.057  0.032  0.048  0.018  0.018  0.062  0.060 -0.011 -0.015  0.063  0.023 -0.027  0.007  0.045  0.045  0.023  0.004  0.047  0.045  0.018  0.043  0.029  0.094  0.094  0.142  0.074  0.035  0.041  0.044  0.036  0.054  0.139  0.077  0.068  0.065  0.055  0.003 -0.003  0.021 -0.016 -0.000 -0.035 -0.012 -0.003  0.041  0.019  0.034  0.044  0.038  0.023  0.016  0.030  0.024  0.019 -0.001 -0.005 -0.035 -0.004  0.007  0.009  0.008 -0.002 -0.012  0.053  0.015 -0.017 -0.004  0.024 -0.016 -0.034 -0.035 -0.012 -0.044 -0.049 -0.049 -0.038 -0.031 -0.052 -0.033 -0.033 -0.044 -0.036  0.001 -0.022  0.002 -0.007 -0.014  0.003  0.028  0.005 -0.021 -0.012 -0.024  0.007  0.023 -0.015 -0.001  0.005 -0.016  0.033  0.073  0.090  0.031  0.052  0.087  0.082  0.011  0.034  0.029  0.054  0.023  0.005  0.046 -0.011  0.006  0.001 -0.023 -0.025 -0.056 -0.052 -0.031  0.003 -0.052 -0.046 -0.036 -0.018 -0.014 -0.021  0.013 -0.034  0.026  0.030  0.044  0.022  0.038  0.028  0.038  0.012  0.022 -0.023  0.018  0.019 -0.047 -0.001 -0.039 -0.022 -0.024 -0.016  0.038  0.041 -0.048 -0.056 -0.086 -0.043 -0.067 -0.067 -0.023 -0.027 -0.025 -0.019 -0.046 -0.045 -0.040 -0.044 -0.055 -0.032 -0.066 -0.032 -0.040 -0.047 -0.031 -0.031 -0.035 -0.023 -0.037  0.029  0.003 -0.001 -0.019 -0.006 -0.001  0.047  0.017  0.016  0.004  0.039  0.022 -0.004  0.023  0.011  0.029  0.003 -0.025 -0.024 -0.037 -0.040 -0.052 -0.080 -0.018 -0.028 -0.053 -0.058 -0.065 -0.095 -0.065 -0.019  0.005  0.000  0.006  0.040  0.012  0.042  0.026  0.072  0.054  0.064  0.073  0.025 -0.058 -0.050 -0.017 -0.039 -0.008  0.016  0.022 -0.033 -0.002 -0.020
  0.056  0.020 -0.030  0.013 -0.018 -0.016 -0.026 -0.056 -0.041 -0.045 -0.019 -0.067 -0.054  0.009 -0.033  0.019 -0.038 -0.058 -0.050 -0.078 -0.092 -0.047 -0.039 -0.055 -0.005 -0.010  0.062  0.019  0.036  0.001  0.005  0.038 -0.013  0.025  0.013 -0.040 -0.048  0.042 -0.021 -0.010  0.052  0.033 -0.005 -0.044 -0.021  0.016 -0.012  0.030  0.131  0.172  0.106  0.062  0.109  0.175  0.088  0.088  0.099  0.075  0.054  0.044  0.041  0.020  0.039  0.061  0.027  0.006  0.040 -0.071 -0.029 -0.021  0.013  0.076  0.045  0.150  0.180  0.388  0.641  0.308  0.288  0.312  0.285  0.146  0.083  0.118  0.105  0.039  0.025 -0.014 -0.027  0.044  0.018 -0.032 -0.025  0.005 -0.017 -0.059 -0.011  0.050  0.035  0.023 -0.034  0.017  0.029 -0.004  0.045  0.036  0.100  0.141  0.229  0.123  0.073  0.069  0.052  0.034  0.102  0.205  0.147  0.132  0.123  0.084  0.011  0.005  0.002 -0.034 -0.005 -0.045  0.003  0.011  0.083  0.071  0.104  0.098  0.076  0.053  0.061  0.050  0.044  0.054 -0.020 -0.004 -0.048 -0.004  0.013 -0.005 -0.023 -0.033 -0.046  0.003 -0.020 -0.051 -0.027 -0.007 -0.058 -0.040 -0.040 -0.031 -0.034 -0.071 -0.042 -0.038 -0.056 -0.047  0.011  0.016 -0.019 -0.023  0.016 -0.003  0.028  0.025  0.013  0.058  0.101  0.029  0.021  0.042  0.010  0.035  0.036 -0.011  0.003  0.025 -0.007  0.066  0.104  0.109  0.050  0.070  0.115  0.113  0.032  0.102  0.098  0.111  0.070  0.050  0.090  0.025  0.030  0.056 -0.007 -0.011 -0.071 -0.047 -0.019  0.038 -0.045 -0.044 -0.014  0.004 -0.013 -0.038 -0.010 -0.048 -0.022 -0.007  0.012  0.003 -0.005  0.011  0.019 -0.009  0.007 -0.036  0.008  0.003 -0.038  0.001 -0.034  0.001 -0.016 -0.006 -0.001  0.017  0.002  0.004 -0.023 -0.012 -0.032 -0.072 -0.010 -0.030  0.007  0.016 -0.043 -0.023 -0.042 -0.047 -0.057 -0.021 -0.062 -0.021 -0.046 -0.066 -0.036 -0.013 -0.045 -0.008 -0.012  0.023  0.007  0.013 -0.016 -0.041 -0.009  0.037 -0.009  0.018 -0.028 -0.007 -0.005 -0.049 -0.038 -0.034 -0.025 -0.008 -0.037 -0.038 -0.044 -0.053 -0.052 -0.061 -0.017 -0.048 -0.072 -0.047 -0.078 -0.111 -0.061  0.001  0.023 -0.006  0.002  0.041 -0.011  0.041  0.028  0.058  0.047  0.072  0.121  0.065 -0.058 -0.028  0.022 -0.036  0.012  0.034 -0.048 -0.071 -0.080 -0.060
  0.050  0.037  0.059  0.068  0.055  0.042  0.033  0.007  0.014  0.000 -0.013 -0.033  0.002  0.011 -0.024  0.007  0.069 -0.066 -0.034 -0.063 -0.076 -0.049 -0.075 -0.036 -0.012  0.014  0.062  0.028  0.040  0.063  0.030  0.048 -0.012  0.016  0.017  0.008 -0.045  0.015  0.002  0.014  0.023  0.018  0.032  0.001 -0.019  0.023  0.000  0.032  0.079  0.103  0.063  0.039  0.057  0.094  0.042  0.047  0.037  0.020  0.024  0.039  0.043  0.035 -0.002  0.029  0.039  0.013  0.025 -0.026 -0.037 -0.065 -0.035  0.025  0.026  0.082  0.120  0.275  0.308  0.449  0.265  0.273  0.319  0.177  0.108  0.103  0.128  0.064  0.059  0.062  0.041  0.097  0.091  0.019  0.021  0.067  0.040 -0.033 -0.014  0.034  0.017  0.026  0.005  0.012  0.002 -0.045  0.010  0.000  0.056  0.068  0.107  0.045  0.047 -0.005  0.049  0.018  0.029  0.104  0.069  0.062  0.051  0.023 -0.019 -0.039 -0.020 -0.055 -0.025 -0.041 -0.019 -0.029  0.008  0.011  0.021 -0.017 -0.024 -0.012 -0.035 -0.054 -0.035 -0.014 -0.008  0.002  0.016  0.035 -0.012  0.008  0.017  0.011  0.011  0.071  0.024  0.004  0.022  0.052 -0.012 -0.007  0.013  0.027 -0.018 -0.042 -0.063 -0.044 -0.061 -0.075 -0.016 -0.033 -0.069 -0.053  0.002 -0.020 -0.009 -0.013 -0.021 -0.009  0.010 -0.006 -0.018 -0.009 -0.012 -0.019 -0.003 -0.023 -0.026 -0.028 -0.023  0.047  0.053  0.078  0.030  0.025  0.058  0.059  0.008  0.008  0.008  0.017 -0.012 -0.021  0.013 -0.009 -0.033  0.007 -0.046 -0.007 -0.020 -0.024 -0.002  0.015 -0.055 -0.040 -0.022  0.013  0.005 -0.004  0.018 -0.015  0.035  0.037  0.048  0.035  0.031  0.023  0.025  0.010  0.027 -0.015  0.023 -0.001 -0.009 -0.010 -0.021 -0.010 -0.013 -0.005  0.035  0.051 -0.027 -0.059 -0.095 -0.037 -0.042 -0.047 -0.038 -0.011  0.037  0.000  0.003  0.025 -0.004 -0.027 -0.034 -0.063 -0.064 -0.020 -0.066 -0.081 -0.061 -0.071 -0.096 -0.075 -0.076 -0.022 -0.052 -0.036 -0.066 -0.082 -0.028 -0.006 -0.030  0.019 -0.025  0.031  0.054  0.030  0.051  0.036  0.022  0.014 -0.012 -0.031 -0.024 -0.006  0.008 -0.026  0.034  0.022  0.006  0.021 -0.037 -0.063 -0.055  0.005  0.042 -0.001  0.005  0.050  0.010  0.040  0.019  0.025  0.024  0.063  0.082  0.019 -0.065 -0.062 -0.018 -0.047 -0.031 -0.018 -0.034 -0.035 -0.056 -0.061
  0.047 -0.005 -0.000 -0.007 -0.003 -0.034 -0.060 -0.044 -0.015 -0.044 -0.024  0.023  0.004  0.016  0.035  0.013 -0.004  0.037  0.024 -0.018 -0.005 -0.004 -0.010  0.016  0.011  0.043  0.072  0.023  0.026  0.019  0.021  0.036 -0.004  0.008  0.024  0.049 -0.024  0.022  0.008  0.006  0.024  0.039  0.050  0.001  0.021  0.051  0.006  0.039  0.074  0.092  0.045  0.045  0.048  0.085  0.022  0.006  0.015  0.032 -0.005  0.002  0.044 -0.001 -0.017  0.009 -0.002 -0.009 -0.014 -0.068 -0.065 -0.064  0.013  0.034  0.047  0.108  0.191  0.261  0.288  0.265  0.593  0.349  0.306  0.218  0.225  0.154  0.121  0.140  0.217  0.209  0.117  0.214  0.223  0.109  0.076  0.155  0.092  0.013  0.013  0.064  0.084  0.073  0.097  0.098  0.031 -0.000  0.017  0.037  0.074  0.093  0.116  0.026  0.006 -0.015 -0.003  0.007  0.018  0.104  0.074  0.079  0.053  0.010  0.018 -0.004  0.046 -0.035 -0.023 -0.046 -0.036 -0.010 -0.005  0.004  0.009 -0.008 -0.016  0.009 -0.029 -0.042 -0.035  0.002 -0.044 -0.022 -0.022  0.028  0.022  0.054  0.067  0.078  0.058  0.197  0.132  0.087  0.111  0.185  0.132  0.076  0.123  0.094  0.027 -0.012  0.014  0.067  0.063 -0.014  0.036 -0.011 -0.041 -0.022  0.003 -0.015  0.004 -0.026 -0.037 -0.009  0.017 -0.028 -0.035 -0.033 -0.060 -0.039 -0.009 -0.031  0.002  0.029  0.013  0.029  0.027  0.019  0.004 -0.012 -0.008  0.009 -0.045 -0.055 -0.023 -0.032 -0.043 -0.019  0.005 -0.014 -0.024  0.033 -0.050 -0.057 -0.062 -0.046 -0.035 -0.006 -0.064 -0.008 -0.015  0.005 -0.012 -0.013  0.022 -0.033  0.016  0.032  0.055  0.027  0.011  0.034  0.054  0.002  0.015 -0.053  0.001  0.005 -0.070 -0.058 -0.068 -0.076 -0.046 -0.016  0.025  0.047 -0.005 -0.038 -0.070 -0.058 -0.048 -0.080 -0.056 -0.075 -0.025 -0.075 -0.082 -0.078 -0.093 -0.070 -0.086 -0.049 -0.061 -0.065 -0.056 -0.051 -0.066 -0.071 -0.067 -0.062 -0.043 -0.057 -0.042 -0.043 -0.057 -0.042 -0.014  0.005 -0.011 -0.009 -0.015  0.037  0.024  0.029  0.075  0.041  0.010 -0.006 -0.022 -0.025 -0.015 -0.065 -0.092 -0.120 -0.050 -0.033 -0.054 -0.104 -0.115 -0.134 -0.102 -0.056 -0.023 -0.024 -0.016  0.054 -0.004  0.019  0.007  0.044  0.029  0.043  0.072  0.017 -0.057 -0.054 -0.022 -0.051 -0.037 -0.046 -0.050 -0.037 -0.043 -0.077
  0.041  0.014  0.028  0.033 -0.002 -0.033 -0.018 -0.012  0.020 -0.013  0.003  0.042  0.043  0.039  0.070  0.055 -0.014  0.047  0.026 -0.035 -0.043 -0.027 -0.049 -0.022 -0.002  0.019  0.044  0.031  0.027 -0.002 -0.013  0.023  0.020  0.001  0.018  0.040 -0.039 -0.007 -0.004 -0.025 -0.024 -0.015 -0.022 -0.074 -0.079 -0.033 -0.036  0.001  0.037  0.050  0.016  0.027  0.038  0.050  0.014  0.003 -0.004  0.011 -0.008 -0.033  0.017 -0.025 -0.027 -0.007 -0.016 -0.020 -0.037 -0.107 -0.070 -0.062 -0.034  0.009 -0.000  0.074  0.118  0.241  0.312  0.273  0.349  0.645  0.429  0.213  0.264  0.296  0.244  0.116  0.202  0.100  0.041  0.074  0.042 -0.006 -0.023 -0.001 -0.041 -0.104 -0.100 -0.017 -0.050  0.007  0.015 -0.012  0.006 -0.022 -0.007  0.028  0.054  0.106  0.089  0.079  0.015 -0.019  0.011  0.002  0.000  0.109  0.062  0.088  0.112  0.080  0.047  0.034  0.065  0.010  0.020  0.026  0.036  0.058  0.071  0.046  0.021  0.001 -0.019 -0.030  0.010 -0.008  0.022  0.040  0.040  0.083  0.064  0.148  0.135  0.152  0.072  0.115  0.078  0.107  0.085  0.076  0.066  0.054  0.028  0.004 -0.015 -0.021 -0.042 -0.083 -0.021  0.033  0.096  0.022  0.045  0.037  0.061  0.050  0.095  0.069  0.089  0.080  0.034  0.013  0.076  0.036  0.015 -0.004 -0.048 -0.019 -0.016 -0.052 -0.026 -0.030 -0.024  0.012  0.005  0.028  0.002 -0.018 -0.003  0.017 -0.027 -0.025 -0.024 -0.040 -0.023 -0.024 -0.009 -0.030 -0.007  0.029 -0.031 -0.023 -0.031 -0.044 -0.020 -0.017 -0.079 -0.012 -0.031 -0.011  0.019 -0.027 -0.036 -0.048  0.010 -0.028  0.019  0.044  0.009  0.001  0.022 -0.027 -0.003 -0.037  0.003  0.039 -0.044 -0.034 -0.021 -0.033  0.016 -0.014  0.050  0.010 -0.006 -0.014 -0.036 -0.008  0.011 -0.016 -0.011 -0.046  0.016 -0.014 -0.054 -0.041 -0.050 -0.037 -0.033 -0.015  0.004  0.013 -0.010 -0.003  0.000 -0.028 -0.030 -0.011 -0.015 -0.049 -0.032 -0.025 -0.040 -0.043 -0.001 -0.008 -0.009  0.015 -0.018 -0.005 -0.003 -0.053 -0.033 -0.042 -0.025 -0.007 -0.015 -0.014 -0.024 -0.030 -0.049 -0.057 -0.021 -0.041 -0.050 -0.077 -0.094 -0.126 -0.083 -0.041 -0.015 -0.032 -0.007  0.052  0.011  0.022  0.005  0.006 -0.022  0.006  0.065 -0.040 -0.133 -0.106  0.015 -0.037 -0.065 -0.035 -0.051 -0.060 -0.097 -0.098
  0.046 -0.008  0.059  0.066  0.050  0.001  0.011  0.025  0.035 -0.031  0.001  0.058  0.021  0.001  0.052  0.021 -0.046  0.006 -0.013 -0.053 -0.061 -0.054 -0.060 -0.036 -0.003  0.001  0.046  0.018  0.040 -0.008 -0.006  0.028 -0.000  0.004 -0.004 -0.017 -0.053 -0.030 -0.010 -0.025 -0.041  0.003  0.009 -0.036 -0.068 -0.033 -0.043 -0.012 -0.015 -0.014 -0.021 -0.007 -0.004  0.028  0.007  0.022  0.008  0.009  0.002 -0.001  0.017 -0.002  0.007  0.021  0.021  0.068  0.026 -0.041 -0.019 -0.059 -0.048  0.003 -0.020  0.036  0.091  0.226  0.285  0.319  0.306  0.429  0.572  0.290  0.260  0.335  0.369  0.195  0.228  0.152  0.103  0.155  0.128  0.034  0.035  0.087  0.022 -0.070 -0.075 -0.014 -0.039  0.007 -0.017 -0.062 -0.036 -0.059 -0.012  0.007  0.024  0.049  0.047  0.006 -0.083 -0.084 -0.092 -0.056 -0.071  0.041  0.008  0.063  0.058  0.037 -0.004 -0.043  0.005 -0.017 -0.024 -0.021 -0.014  0.014  0.027 -0.009 -0.005 -0.056 -0.049 -0.052 -0.052 -0.067 -0.031  0.001  0.036  0.037  0.046  0.071  0.044  0.110  0.072  0.075  0.071  0.146  0.082  0.058  0.090  0.078  0.009  0.007  0.014  0.010 -0.044 -0.082 -0.007  0.023  0.046 -0.010 -0.005 -0.015 -0.012 -0.008  0.037  0.018  0.032  0.022 -0.001  0.005  0.039  0.010  0.021  0.006 -0.012  0.001 -0.010 -0.052 -0.023 -0.066 -0.043  0.028 -0.002 -0.019 -0.002  0.012 -0.010  0.007 -0.026 -0.018 -0.005 -0.013 -0.021 -0.018  0.021 -0.015 -0.011  0.034 -0.039 -0.009 -0.016  0.009  0.030  0.020 -0.045  0.024  0.003  0.025  0.049 -0.005  0.010 -0.002  0.040  0.010  0.037  0.077  0.040  0.008  0.015  0.020 -0.004 -0.017  0.013  0.032 -0.005  0.016  0.012  0.007  0.018  0.033  0.045  0.039 -0.014 -0.035 -0.032  0.033  0.029  0.020  0.008 -0.030  0.056  0.004 -0.020 -0.006 -0.042 -0.018 -0.006 -0.050  0.012  0.022 -0.031 -0.035 -0.014 -0.049 -0.063 -0.034 -0.031 -0.030 -0.030 -0.029 -0.061 -0.074 -0.043 -0.022 -0.037 -0.039 -0.034  0.004  0.006 -0.027  0.019 -0.028 -0.031 -0.004 -0.020 -0.035 -0.007 -0.032 -0.024 -0.021  0.010 -0.003 -0.013 -0.010 -0.047 -0.077 -0.062 -0.059 -0.019 -0.002  0.008  0.043 -0.003  0.001 -0.025 -0.055 -0.077 -0.035 -0.004 -0.065 -0.116 -0.099 -0.029 -0.067 -0.119 -0.078 -0.087 -0.102 -0.099 -0.105
  0.049  0.030  0.064  0.064  0.052  0.037  0.024  0.013  0.017  0.005  0.011  0.023  0.027 -0.001  0.020  0.037  0.029 -0.028  0.007 -0.031 -0.047 -0.050 -0.069 -0.030 -0.017  0.011  0.033  0.009  0.016 -0.006 -0.009  0.014 -0.006 -0.005 -0.016  0.002 -0.058 -0.031 -0.013 -0.010 -0.015  0.002  0.007 -0.026 -0.020 -0.001  0.002  0.021 -0.015  0.013 -0.022 -0.015  0.001  0.013 -0.016 -0.005 -0.001  0.005  0.001 -0.001  0.000 -0.007 -0.009 -0.037 -0.012  0.035  0.004 -0.038 -0.032 -0.079 -0.067 -0.031 -0.004  0.005  0.065  0.109  0.146  0.177  0.218  0.213  0.290  0.363  0.239  0.165  0.265  0.232  0.244  0.208  0.180  0.261  0.229  0.131  0.148  0.182  0.128  0.023  0.003  0.016  0.009  0.046  0.045 -0.013 -0.038 -0.083 -0.050 -0.015  0.005  0.027  0.043  0.021 -0.035 -0.051 -0.057 -0.027 -0.047  0.032  0.007  0.026  0.003 -0.014 -0.033 -0.084 -0.027 -0.050 -0.082 -0.059 -0.058 -0.016 -0.021 -0.021 -0.038 -0.056 -0.054 -0.054 -0.084 -0.086 -0.061 -0.024  0.011  0.060  0.057  0.063  0.069  0.096  0.063  0.049  0.075  0.161  0.084  0.068  0.121  0.161  0.098  0.082  0.116  0.107  0.042  0.034  0.023  0.048  0.022 -0.017  0.005 -0.031 -0.046 -0.030  0.011  0.003 -0.010 -0.016 -0.026 -0.033 -0.018 -0.022 -0.027 -0.041 -0.021 -0.027  0.004 -0.030 -0.007 -0.034 -0.012  0.017 -0.015 -0.034  0.004 -0.014 -0.033 -0.027 -0.045 -0.054 -0.042 -0.049 -0.047 -0.055 -0.030 -0.034 -0.055  0.000 -0.074 -0.056 -0.033 -0.037 -0.010  0.010 -0.039 -0.041 -0.031  0.000  0.019 -0.031  0.008 -0.015  0.026  0.017  0.036  0.047  0.033  0.012  0.018  0.005  0.002 -0.017  0.013  0.011 -0.031 -0.059 -0.028 -0.016  0.006 -0.010  0.058  0.036 -0.003 -0.004 -0.049 -0.029 -0.012 -0.030 -0.035 -0.063  0.008 -0.039 -0.041 -0.027 -0.055 -0.035 -0.011 -0.039 -0.013 -0.026 -0.031 -0.039 -0.040 -0.037 -0.059 -0.043 -0.031 -0.048 -0.054 -0.053 -0.096 -0.095 -0.040 -0.045 -0.021 -0.018 -0.003  0.027  0.038  0.067  0.090  0.039  0.017  0.024  0.026 -0.003 -0.009 -0.008 -0.018 -0.038 -0.016 -0.000 -0.004 -0.031 -0.044 -0.069 -0.067  0.017  0.049 -0.002  0.017  0.099  0.024  0.071  0.026 -0.033 -0.025  0.006  0.022 -0.022 -0.040 -0.007  0.029 -0.026 -0.053 -0.071 -0.068 -0.113 -0.113 -0.104
  0.038 -0.016  0.046  0.043 -0.002 -0.022 -0.018  0.003  0.018  0.016  0.032  0.075  0.048  0.048  0.093  0.059  0.008  0.057  0.072  0.021 -0.000  0.001 -0.029 -0.003  0.007  0.032  0.040  0.014  0.019 -0.003 -0.000  0.009  0.015  0.002 -0.003  0.027 -0.039 -0.037 -0.003 -0.027 -0.040 -0.018  0.000 -0.014 -0.037 -0.026 -0.028  0.003 -0.025 -0.001 -0.029 -0.021 -0.028 -0.024 -0.028 -0.024 -0.057 -0.025 -0.032 -0.074 -0.021 -0.048 -0.071 -0.086 -0.035 -0.007 -0.033 -0.091 -0.080 -0.115 -0.088 -0.055 -0.024 -0.009  0.073  0.070  0.083  0.108  0.225  0.264  0.260  0.239  0.397  0.252  0.280  0.240  0.338  0.294  0.199  0.213  0.198  0.134  0.101  0.117  0.099  0.018 -0.045  0.021  0.009  0.048  0.053 -0.008 -0.044 -0.091 -0.074 -0.005 -0.029  0.023  0.001  0.035 -0.014 -0.031 -0.037 -0.007 -0.033  0.026  0.011  0.020  0.036 -0.003 -0.004 -0.069 -0.004 -0.059 -0.069 -0.036 -0.035  0.017 -0.012 -0.005 -0.049 -0.022 -0.028 -0.038 -0.045 -0.043 -0.032  0.023  0.063  0.127  0.121  0.118  0.158  0.208  0.120  0.120  0.147  0.236  0.139  0.139  0.183  0.216  0.163  0.117  0.156  0.122  0.037  0.018  0.064  0.120  0.126  0.031  0.034 -0.003 -0.008  0.001  0.035  0.039  0.023  0.022 -0.004 -0.041 -0.034 -0.014 -0.056 -0.047 -0.047 -0.042 -0.017 -0.054 -0.035 -0.054 -0.014 -0.017 -0.044 -0.057 -0.025 -0.049 -0.072 -0.070 -0.066 -0.078 -0.074 -0.097 -0.087 -0.064 -0.066 -0.049 -0.052 -0.005 -0.080 -0.047 -0.049 -0.052 -0.028 -0.040 -0.033  0.005 -0.007  0.002  0.026 -0.006  0.002 -0.017  0.026 -0.006  0.033  0.068  0.020 -0.011  0.025 -0.001 -0.001  0.007  0.010  0.033 -0.050 -0.088 -0.066 -0.062 -0.043 -0.039  0.006 -0.007 -0.029 -0.022 -0.048 -0.038 -0.012 -0.028 -0.051 -0.096 -0.051 -0.077 -0.046 -0.052 -0.069 -0.027 -0.032 -0.024  0.006 -0.044 -0.024 -0.011 -0.028 -0.077 -0.047 -0.029 -0.051 -0.106 -0.077 -0.072 -0.054 -0.045 -0.002 -0.052 -0.025 -0.025 -0.023 -0.007 -0.011  0.021  0.043 -0.004 -0.015 -0.020 -0.001  0.007 -0.015 -0.022 -0.043 -0.045 -0.021 -0.009 -0.008 -0.063 -0.075 -0.082 -0.038  0.002  0.002 -0.010 -0.037  0.017 -0.008 -0.015 -0.019 -0.018 -0.012 -0.009  0.032 -0.033 -0.044 -0.017  0.008 -0.020 -0.036 -0.046 -0.050 -0.066 -0.122 -0.156
 -0.002 -0.061 -0.020  0.023 -0.042 -0.066 -0.036 -0.001  0.017 -0.033  0.014  0.079  0.009  0.006  0.081  0.049 -0.065  0.054  0.035  0.012  0.027  0.029  0.036 -0.001  0.027  0.019  0.025  0.021  0.025 -0.033 -0.015  0.007  0.015  0.003  0.011 -0.013  0.008 -0.035 -0.017 -0.041 -0.083 -0.043 -0.030 -0.053 -0.085 -0.075 -0.043 -0.053 -0.089 -0.092 -0.060 -0.035 -0.042 -0.048 -0.027 -0.033 -0.043 -0.013 -0.031 -0.054 -0.020 -0.038 -0.023 -0.035 -0.010  0.001 -0.025 -0.040 -0.025 -0.045 -0.050 -0.019 -0.026  0.015  0.032  0.081  0.118  0.103  0.154  0.296  0.335  0.165  0.252  0.479  0.341  0.203  0.261  0.135  0.087  0.092  0.071  0.014 -0.019  0.001 -0.011 -0.082 -0.073 -0.018 -0.036 -0.019 -0.022 -0.054 -0.042 -0.044 -0.017 -0.006 -0.005 -0.000 -0.017 -0.018 -0.116 -0.079 -0.098 -0.068 -0.108 -0.039 -0.041  0.032  0.040  0.026  0.005 -0.031 -0.009 -0.013 -0.025 -0.023 -0.000  0.045  0.035 -0.017 -0.008 -0.062 -0.044 -0.049 -0.032 -0.030 -0.003 -0.002  0.081  0.033  0.043  0.078  0.085  0.150  0.073  0.090  0.078  0.101  0.082  0.073  0.084  0.033  0.009  0.012 -0.004 -0.019 -0.060 -0.060  0.006  0.050  0.082  0.054 -0.003  0.002  0.029 -0.000  0.028  0.037  0.048  0.041  0.039  0.005  0.056 -0.001  0.028  0.016  0.002 -0.017 -0.060 -0.015 -0.063 -0.167 -0.083 -0.065 -0.084 -0.101 -0.053 -0.054 -0.078 -0.057 -0.048 -0.038 -0.038 -0.048 -0.028 -0.024 -0.018 -0.036 -0.009  0.011 -0.011  0.026 -0.005  0.029  0.031 -0.007 -0.006  0.100  0.048  0.071  0.095  0.039  0.001  0.030  0.049 -0.016  0.021  0.075  0.042  0.006  0.035  0.067  0.024  0.032  0.009  0.047 -0.007 -0.001  0.035  0.019  0.012  0.030 -0.057 -0.064 -0.047 -0.001  0.077  0.107  0.099  0.087  0.039 -0.020  0.027 -0.008 -0.016 -0.019 -0.035  0.016  0.007 -0.020  0.063  0.051 -0.005  0.021  0.036 -0.040 -0.036  0.003  0.000 -0.041 -0.025 -0.001  0.008  0.016 -0.031 -0.042 -0.042 -0.065 -0.033 -0.022 -0.056 -0.056 -0.039 -0.082 -0.067 -0.034 -0.045 -0.028 -0.017 -0.057 -0.045 -0.021 -0.019 -0.044 -0.020 -0.019 -0.038 -0.049 -0.020 -0.080 -0.080  0.004 -0.009 -0.007 -0.043 -0.069 -0.072 -0.090 -0.108 -0.078 -0.056 -0.131 -0.121 -0.118 -0.064 -0.051 -0.117 -0.076 -0.023 -0.062 -0.048 -0.056
  0.025  0.008  0.085  0.121  0.106  0.040  0.084  0.107  0.065  0.004  0.039  0.078  0.029 -0.037  0.031  0.041 -0.012 -0.044 -0.002 -0.009 -0.014 -0.013 -0.020 -0.010  0.011  0.012  0.039  0.039  0.029 -0.028 -0.020 -0.020  0.021  0.028  0.005 -0.018 -0.036 -0.022  0.017 -0.033 -0.080 -0.033 -0.011 -0.027 -0.077 -0.060 -0.033 -0.051 -0.085 -0.048 -0.046 -0.051 -0.052 -0.043 -0.022 -0.016 -0.041 -0.020 -0.006 -0.025  0.003 -0.004  0.015  0.011  0.027  0.122  0.035  0.013  0.033 -0.018 -0.032 -0.007 -0.005 -0.015  0.037  0.057  0.105  0.128  0.121  0.244  0.369  0.265  0.280  0.341  0.593  0.352  0.312  0.203  0.178  0.219  0.165  0.090  0.088  0.074  0.052 -0.028 -0.090 -0.016 -0.042  0.020  0.009 -0.071 -0.052 -0.071 -0.042  0.013 -0.019  0.018  0.003  0.023 -0.078 -0.103 -0.104 -0.070 -0.109 -0.028 -0.051  0.018  0.030  0.015  0.004 -0.065 -0.010 -0.028 -0.053 -0.033 -0.008  0.033  0.029  0.005 -0.023 -0.087 -0.063 -0.067 -0.077 -0.086 -0.063 -0.012  0.083  0.113  0.141  0.119  0.136  0.188  0.108  0.115  0.134  0.177  0.125  0.082  0.120  0.094  0.028  0.031  0.056  0.036 -0.023 -0.026 -0.008  0.036  0.049  0.010 -0.019 -0.019 -0.023 -0.019  0.042  0.070  0.042  0.016 -0.010 -0.039  0.004 -0.019  0.001 -0.023 -0.015 -0.017 -0.034 -0.069 -0.061 -0.115 -0.084 -0.027 -0.074 -0.103 -0.033 -0.050 -0.112 -0.075 -0.047 -0.064 -0.040 -0.045 -0.033 -0.024  0.022 -0.022 -0.006  0.021 -0.044 -0.024 -0.011 -0.010  0.008 -0.019 -0.021  0.007  0.003  0.025  0.077  0.006  0.004  0.038  0.063  0.004  0.042  0.103  0.062  0.007  0.027  0.013  0.015  0.022  0.028  0.036 -0.011 -0.026  0.007 -0.010 -0.013  0.004 -0.029 -0.032 -0.049 -0.035 -0.014  0.016  0.027  0.018 -0.012 -0.058  0.014 -0.046 -0.011 -0.022 -0.060 -0.021 -0.006 -0.048  0.040 -0.007 -0.043 -0.024 -0.009 -0.065 -0.070 -0.022 -0.031 -0.073 -0.056 -0.043 -0.053 -0.067 -0.051 -0.058 -0.052 -0.039 -0.057 -0.035 -0.027 -0.004  0.015 -0.040 -0.060 -0.038  0.003 -0.036 -0.012 -0.018 -0.029 -0.019 -0.005 -0.031 -0.004 -0.021 -0.020 -0.008 -0.013 -0.004 -0.018 -0.008 -0.022  0.010 -0.036 -0.032 -0.037 -0.103 -0.090 -0.049 -0.056 -0.111 -0.095 -0.083 -0.039 -0.052 -0.111 -0.091 -0.086 -0.111 -0.103 -0.088
  0.038  0.018  0.062  0.102  0.101  0.064  0.067  0.091  0.064  0.050  0.055  0.080  0.046  0.017  0.027  0.034  0.024 -0.015  0.032 -0.007  0.014  0.025  0.020  0.035  0.037  0.050  0.040  0.028  0.053  0.027 -0.014  0.039  0.042  0.035  0.009  0.014 -0.013 -0.017 -0.008 -0.025 -0.049 -0.020 -0.012 -0.014  0.002 -0.033 -0.020 -0.033 -0.065 -0.040 -0.047 -0.043 -0.037 -0.016 -0.000 -0.066 -0.043  0.001 -0.020 -0.044 -0.007 -0.021 -0.057 -0.034 -0.002 -0.013 -0.045 -0.018 -0.036 -0.055 -0.037 -0.036 -0.016  0.002  0.049  0.032  0.039  0.064  0.140  0.116  0.195  0.232  0.240  0.203  0.352  0.656  0.583  0.347  0.335  0.398  0.285  0.172  0.160  0.181  0.122  0.045 -0.000 -0.033 -0.053  0.007 -0.009 -0.082 -0.052 -0.081 -0.071 -0.020 -0.032 -0.007 -0.046 -0.007 -0.080 -0.071 -0.110 -0.071 -0.096 -0.042 -0.048 -0.000  0.007 -0.009 -0.013 -0.095 -0.069 -0.042 -0.097 -0.054 -0.034 -0.002 -0.003 -0.026 -0.054 -0.081 -0.051 -0.056 -0.090 -0.048 -0.018  0.006  0.052  0.084  0.105  0.066  0.123  0.150  0.071  0.083  0.124  0.167  0.092  0.079  0.167  0.142  0.073  0.092  0.133  0.105  0.011  0.061  0.015  0.091  0.039  0.030  0.001 -0.038 -0.044 -0.043  0.011  0.026  0.010  0.027 -0.029 -0.047 -0.008 -0.040 -0.041 -0.041 -0.022 -0.036 -0.027 -0.044 -0.061 -0.072 -0.052 -0.061 -0.056 -0.061 -0.035 -0.072 -0.068 -0.047 -0.053 -0.071 -0.039 -0.065 -0.054 -0.033 -0.034 -0.049 -0.058 -0.021 -0.065 -0.049 -0.032 -0.046 -0.045 -0.068 -0.042 -0.058 -0.018 -0.034  0.018 -0.020 -0.015  0.009  0.033  0.007  0.027  0.080  0.061  0.038  0.060  0.043  0.038  0.020  0.033  0.022 -0.070 -0.077 -0.048 -0.036 -0.048 -0.060 -0.050 -0.020  0.016  0.031  0.003 -0.052 -0.025 -0.041 -0.069 -0.082 -0.041 -0.071 -0.073 -0.084 -0.071 -0.049 -0.027  0.002  0.025 -0.045 -0.025  0.012  0.025 -0.034 -0.042 -0.005 -0.016 -0.088 -0.057 -0.063 -0.087 -0.091 -0.070 -0.108 -0.055 -0.056 -0.031 -0.023 -0.010  0.068  0.045  0.004 -0.051 -0.022  0.041  0.001 -0.006 -0.007 -0.044 -0.080 -0.052 -0.002 -0.008 -0.065 -0.080 -0.096 -0.096 -0.033 -0.026 -0.035 -0.027  0.032 -0.028 -0.034 -0.055 -0.119 -0.075 -0.076 -0.068 -0.070 -0.020 -0.013  0.038 -0.020 -0.069 -0.079 -0.069 -0.079 -0.092 -0.089
  0.041 -0.001  0.088  0.095  0.065  0.043  0.032  0.058  0.062  0.041  0.036  0.088  0.057  0.040  0.055  0.023  0.011  0.025  0.054 -0.023  0.014  0.012 -0.002  0.031  0.043  0.056  0.061  0.048  0.064  0.051 -0.002  0.047  0.065  0.037  0.013  0.030 -0.024 -0.025 -0.003 -0.038 -0.054 -0.007 -0.027 -0.031 -0.014 -0.044 -0.037 -0.022 -0.059 -0.054 -0.050 -0.028 -0.041  0.006  0.014 -0.055 -0.043  0.002 -0.018 -0.068 -0.010 -0.023 -0.077 -0.045 -0.004 -0.046 -0.072 -0.048 -0.072 -0.095 -0.057 -0.030 -0.013 -0.023  0.065  0.048  0.025  0.059  0.217  0.202  0.228  0.244  0.338  0.261  0.312  0.583  0.876  0.522  0.413  0.475  0.377  0.232  0.195  0.216  0.144  0.072  0.016 -0.039 -0.052 -0.001 -0.009 -0.090 -0.067 -0.099 -0.079 -0.027 -0.048 -0.012 -0.060  0.026 -0.066 -0.054 -0.110 -0.060 -0.095 -0.036 -0.015  0.025  0.031 -0.007 -0.022 -0.082 -0.058 -0.037 -0.084 -0.063 -0.049 -0.023 -0.021 -0.050 -0.070 -0.085 -0.028 -0.046 -0.083 -0.040 -0.031  0.013  0.020  0.098  0.119  0.089  0.153  0.204  0.093  0.111  0.141  0.214  0.120  0.123  0.248  0.238  0.151  0.134  0.184  0.156  0.019  0.065  0.019  0.125  0.116  0.055  0.032  0.007  0.003 -0.033  0.003  0.010 -0.003 -0.020 -0.023 -0.052 -0.033 -0.051 -0.068 -0.077 -0.079 -0.058 -0.035 -0.055 -0.091 -0.102 -0.032 -0.066 -0.055 -0.078 -0.045 -0.081 -0.104 -0.074 -0.065 -0.110 -0.069 -0.102 -0.094 -0.051 -0.074 -0.062 -0.076 -0.021 -0.064 -0.077 -0.035 -0.071 -0.061 -0.096 -0.037 -0.039 -0.024 -0.054  0.022 -0.003 -0.017 -0.012  0.066  0.013  0.064  0.107  0.086  0.045  0.076  0.057  0.050  0.030  0.053  0.053 -0.096 -0.120 -0.098 -0.075 -0.065 -0.067 -0.038 -0.015  0.006  0.026 -0.001 -0.058 -0.023 -0.057 -0.097 -0.134 -0.100 -0.133 -0.085 -0.115 -0.085 -0.056 -0.039  0.006  0.046 -0.042 -0.001  0.026  0.025 -0.060 -0.035  0.007 -0.020 -0.082 -0.065 -0.067 -0.066 -0.071 -0.018 -0.068 -0.039 -0.050 -0.015 -0.021 -0.023  0.085  0.061  0.004 -0.023 -0.032  0.029  0.032 -0.002 -0.020 -0.058 -0.086 -0.061 -0.004 -0.011 -0.085 -0.098 -0.098 -0.127 -0.032 -0.030 -0.046 -0.048  0.030 -0.015 -0.029 -0.058 -0.065 -0.051 -0.069 -0.061 -0.084 -0.060 -0.031  0.007 -0.039 -0.082 -0.100 -0.088 -0.060 -0.105 -0.169
  0.011 -0.022  0.046  0.028  0.026  0.042  0.045  0.023  0.032  0.057  0.037  0.078  0.051  0.051  0.089  0.050  0.048  0.068  0.105  0.079  0.058  0.060 -0.007  0.034  0.014  0.056  0.021  0.011  0.021  0.019 -0.004  0.002 -0.004 -0.016 -0.046  0.060 -0.025 -0.072 -0.019 -0.018 -0.022  0.021 -0.001 -0.026  0.009 -0.011 -0.015  0.032 -0.021 -0.002 -0.012 -0.044 -0.055 -0.024 -0.023 -0.057 -0.090 -0.053 -0.058 -0.090 -0.042 -0.057 -0.138 -0.108 -0.038 -0.059 -0.061 -0.077 -0.090 -0.114 -0.084 -0.071 -0.015 -0.033  0.079  0.018 -0.014  0.062  0.209  0.100  0.152  0.208  0.294  0.135  0.203  0.347  0.522  0.735  0.440  0.414  0.427  0.361  0.280  0.319  0.289  0.149  0.055  0.015  0.029  0.081  0.137  0.027 -0.036 -0.099 -0.072 -0.010 -0.047  0.010 -0.008  0.042  0.016  0.011 -0.038 -0.001 -0.030 -0.026  0.023 -0.011  0.000 -0.057 -0.021 -0.110 -0.048 -0.082 -0.133 -0.064 -0.112 -0.040 -0.070 -0.044 -0.095 -0.078 -0.056 -0.061 -0.113 -0.096 -0.061 -0.019  0.029  0.105  0.122  0.090  0.134  0.211  0.138  0.140  0.208  0.363  0.196  0.197  0.346  0.470  0.342  0.253  0.400  0.333  0.153  0.133  0.097  0.166  0.180  0.043  0.043 -0.023 -0.039 -0.056 -0.011  0.006 -0.035 -0.040 -0.048 -0.060 -0.103 -0.070 -0.123 -0.113 -0.127 -0.071 -0.027 -0.056 -0.080 -0.052  0.016 -0.051 -0.060 -0.095 -0.052 -0.083 -0.106 -0.121 -0.076 -0.153 -0.121 -0.167 -0.148 -0.096 -0.115 -0.079 -0.099 -0.048 -0.116 -0.125 -0.082 -0.112 -0.079 -0.086 -0.031 -0.069 -0.048 -0.036 -0.022 -0.034 -0.006 -0.011  0.027  0.016  0.068  0.083  0.024  0.007  0.067 -0.008  0.008 -0.021 -0.006 -0.005 -0.114 -0.135 -0.157 -0.136 -0.118 -0.099 -0.025  0.003 -0.021 -0.026 -0.090 -0.137 -0.078 -0.100 -0.144 -0.161 -0.132 -0.139 -0.080 -0.105 -0.103 -0.052 -0.047 -0.000  0.011 -0.094 -0.027 -0.022 -0.060 -0.131 -0.086 -0.076 -0.118 -0.178 -0.154 -0.151 -0.096 -0.056  0.033 -0.056 -0.000 -0.044 -0.026 -0.000  0.037  0.162  0.135  0.082  0.043 -0.008  0.041  0.039 -0.003 -0.019 -0.070 -0.094 -0.047  0.013  0.017 -0.059 -0.062 -0.073 -0.102 -0.014  0.012 -0.025 -0.072  0.002 -0.025 -0.032 -0.015  0.023  0.032  0.007  0.018 -0.018 -0.005  0.037  0.068 -0.014 -0.001 -0.075 -0.080 -0.037 -0.128 -0.189
  0.052  0.013  0.067  0.049  0.036  0.038  0.036  0.030  0.025  0.045  0.024  0.053  0.041  0.038  0.074  0.034  0.080  0.047  0.082  0.036  0.007  0.028 -0.034  0.011  0.004  0.033  0.007  0.012  0.044  0.031 -0.005  0.020 -0.002 -0.009 -0.037  0.048 -0.040 -0.057 -0.001 -0.020 -0.025  0.011 -0.012 -0.074 -0.006 -0.023 -0.010  0.008 -0.027 -0.009 -0.003 -0.032 -0.032 -0.028 -0.017 -0.024 -0.047 -0.031 -0.026 -0.076 -0.041 -0.045 -0.114 -0.067 -0.018 -0.037 -0.020 -0.053 -0.060 -0.056 -0.049 -0.035 -0.013 -0.039  0.050  0.018 -0.027  0.041  0.117  0.041  0.103  0.180  0.199  0.087  0.178  0.335  0.413  0.440  0.576  0.449  0.334  0.285  0.224  0.250  0.201  0.109  0.044  0.019  0.014  0.049  0.041 -0.025 -0.039 -0.098 -0.081 -0.030 -0.061  0.004 -0.028  0.019 -0.007  0.003 -0.041 -0.001 -0.046 -0.028  0.005 -0.004 -0.013 -0.053 -0.045 -0.128 -0.064 -0.063 -0.118 -0.060 -0.094 -0.051 -0.060 -0.033 -0.069 -0.066 -0.035 -0.049 -0.079 -0.058 -0.036  0.012  0.052  0.118  0.115  0.051  0.106  0.151  0.087  0.078  0.117  0.213  0.103  0.100  0.229  0.283  0.188  0.170  0.242  0.213  0.107  0.095  0.079  0.123  0.053  0.013 -0.021 -0.068 -0.079 -0.074 -0.022  0.004 -0.038 -0.013 -0.050 -0.070 -0.091 -0.039 -0.085 -0.081 -0.076 -0.054 -0.019 -0.051 -0.054 -0.036 -0.027 -0.085 -0.071 -0.085 -0.046 -0.074 -0.062 -0.057 -0.082 -0.124 -0.093 -0.126 -0.113 -0.079 -0.107 -0.056 -0.090 -0.041 -0.087 -0.107 -0.077 -0.081 -0.061 -0.079 -0.056 -0.072 -0.041 -0.053 -0.017 -0.029 -0.021 -0.006  0.028  0.025  0.037  0.057  0.038  0.010  0.027 -0.007  0.000 -0.014  0.020  0.022 -0.077 -0.089 -0.116 -0.097 -0.107 -0.103 -0.038 -0.020 -0.050 -0.045 -0.097 -0.129 -0.088 -0.115 -0.115 -0.101 -0.098 -0.104 -0.043 -0.050 -0.049 -0.032 -0.013 -0.007 -0.001 -0.078 -0.022 -0.020 -0.068 -0.109 -0.077 -0.066 -0.115 -0.123 -0.098 -0.111 -0.069 -0.046  0.035 -0.054  0.001 -0.022 -0.024  0.004  0.041  0.132  0.106  0.063  0.027  0.001  0.062  0.037  0.001  0.005 -0.018 -0.037 -0.019  0.036  0.029 -0.023 -0.060 -0.071 -0.089  0.004  0.037 -0.007 -0.038  0.006 -0.018 -0.004 -0.007 -0.008  0.022 -0.001  0.022 -0.023  0.047  0.095  0.086  0.021  0.011 -0.051 -0.060 -0.012 -0.068 -0.132
  0.058  0.036  0.096  0.080  0.099  0.068  0.058  0.064  0.044  0.032  0.017  0.059  0.035  0.001  0.029  0.024  0.054 -0.020  0.013 -0.011 -0.020 -0.019 -0.046 -0.002 -0.006  0.022  0.033  0.010  0.031  0.031  0.016  0.035  0.008  0.026 -0.029  0.018 -0.036 -0.017  0.019  0.000  0.022  0.040  0.043 -0.011  0.028  0.015  0.003  0.006 -0.025  0.001 -0.001 -0.016 -0.022  0.017  0.011  0.002 -0.026  0.004  0.006 -0.038 -0.000 -0.007 -0.053 -0.034  0.016  0.010 -0.026 -0.014 -0.001 -0.045 -0.019 -0.009  0.018 -0.001  0.068  0.062  0.044  0.097  0.214  0.074  0.155  0.261  0.213  0.092  0.219  0.398  0.475  0.414  0.449  0.665  0.492  0.308  0.310  0.361  0.253  0.155  0.096  0.062  0.018  0.045  0.044  0.004 -0.028 -0.076 -0.071 -0.028 -0.026  0.010 -0.002  0.006 -0.043 -0.042 -0.102 -0.044 -0.084 -0.012 -0.035 -0.013 -0.034 -0.041 -0.044 -0.125 -0.053 -0.067 -0.121 -0.069 -0.085 -0.055 -0.061 -0.057 -0.084 -0.132 -0.069 -0.074 -0.156 -0.109 -0.082 -0.021  0.013  0.060  0.060  0.012  0.070  0.112  0.071  0.057  0.093  0.212  0.100  0.082  0.206  0.276  0.168  0.151  0.235  0.213  0.071  0.072  0.033  0.101  0.031  0.020 -0.026 -0.054 -0.083 -0.055 -0.023 -0.027 -0.046 -0.058 -0.079 -0.099 -0.083 -0.069 -0.090 -0.088 -0.072 -0.078 -0.032 -0.066 -0.060 -0.051 -0.013 -0.042 -0.047 -0.048 -0.015 -0.048 -0.073 -0.025 -0.076 -0.127 -0.075 -0.084 -0.094 -0.066 -0.067 -0.054 -0.066 -0.029 -0.095 -0.115 -0.070 -0.076 -0.074 -0.061 -0.038 -0.073 -0.043 -0.045 -0.003 -0.038 -0.001  0.009  0.040  0.031  0.054  0.076  0.047  0.028  0.045  0.019  0.023 -0.007  0.031  0.008 -0.086 -0.101 -0.085 -0.061 -0.098 -0.081 -0.026  0.003 -0.035 -0.038 -0.101 -0.122 -0.098 -0.116 -0.121 -0.110 -0.081 -0.119 -0.073 -0.065 -0.076 -0.059 -0.044 -0.040 -0.026 -0.087 -0.037 -0.047 -0.066 -0.079 -0.075 -0.060 -0.052 -0.067 -0.073 -0.086 -0.114 -0.094 -0.032 -0.062 -0.017 -0.031 -0.018  0.038  0.073  0.188  0.171  0.115  0.050  0.032  0.076  0.029  0.002  0.022 -0.028 -0.070 -0.027  0.036  0.018 -0.042 -0.090 -0.118 -0.125 -0.009  0.036 -0.012 -0.013  0.059 -0.020  0.027 -0.010 -0.036 -0.001 -0.007 -0.004 -0.043  0.018  0.048  0.043 -0.020 -0.058 -0.085 -0.081 -0.058 -0.087 -0.115
  0.018  0.009  0.058  0.053  0.053  0.043  0.028  0.024  0.026  0.027  0.017  0.053  0.039 -0.001  0.028  0.027  0.046 -0.000  0.046  0.029 -0.002  0.001 -0.039  0.004 -0.000  0.021  0.012 -0.011  0.012  0.018  0.019  0.032  0.003  0.007 -0.025  0.036 -0.030 -0.024  0.009  0.005  0.016  0.027  0.038 -0.007  0.026  0.021  0.009  0.013 -0.027  0.015 -0.000 -0.022 -0.015  0.020  0.001 -0.016 -0.011  0.015  0.007 -0.012  0.016  0.015 -0.039 -0.020  0.026  0.012 -0.024  0.020  0.007 -0.046  0.001  0.000  0.043  0.002  0.078  0.060  0.018  0.091  0.223  0.042  0.128  0.229  0.198  0.071  0.165  0.285  0.377  0.427  0.334  0.492  0.577  0.319  0.318  0.393  0.294  0.173  0.118  0.070  0.054  0.067  0.094  0.050 -0.008 -0.051 -0.045 -0.017 -0.011  0.008  0.013  0.005 -0.047 -0.039 -0.078 -0.038 -0.076 -0.022 -0.022 -0.007 -0.039 -0.043 -0.044 -0.099 -0.052 -0.060 -0.109 -0.092 -0.100 -0.069 -0.080 -0.064 -0.090 -0.127 -0.077 -0.075 -0.157 -0.144 -0.114 -0.053 -0.015  0.037  0.056  0.018  0.058  0.104  0.079  0.067  0.117  0.257  0.125  0.099  0.210  0.324  0.205  0.160  0.265  0.244  0.079  0.070  0.037  0.104  0.059 -0.000 -0.029 -0.069 -0.098 -0.068 -0.024 -0.041 -0.055 -0.093 -0.080 -0.101 -0.110 -0.086 -0.114 -0.105 -0.087 -0.083 -0.037 -0.042 -0.052 -0.053 -0.003 -0.019 -0.042 -0.047 -0.010 -0.045 -0.072 -0.031 -0.072 -0.129 -0.070 -0.081 -0.098 -0.076 -0.063 -0.046 -0.079 -0.036 -0.086 -0.112 -0.063 -0.068 -0.056 -0.046 -0.035 -0.057 -0.035 -0.021  0.005 -0.036 -0.003  0.011  0.048  0.037  0.071  0.073  0.035  0.014  0.055  0.017  0.018  0.004  0.019  0.006 -0.078 -0.085 -0.094 -0.076 -0.101 -0.070 -0.017  0.023 -0.025 -0.039 -0.096 -0.110 -0.086 -0.085 -0.115 -0.111 -0.078 -0.122 -0.058 -0.079 -0.089 -0.058 -0.056 -0.050 -0.044 -0.114 -0.057 -0.081 -0.096 -0.099 -0.106 -0.096 -0.083 -0.085 -0.095 -0.103 -0.113 -0.078 -0.019 -0.036 -0.009 -0.038 -0.026  0.045  0.100  0.198  0.194  0.122  0.062  0.033  0.066  0.020 -0.000  0.012 -0.038 -0.074 -0.035  0.038  0.028 -0.019 -0.045 -0.071 -0.072  0.012  0.052  0.003 -0.026  0.058 -0.013  0.026  0.003  0.005  0.021  0.011 -0.009 -0.032  0.004  0.028  0.013 -0.042 -0.065 -0.084 -0.047 -0.068 -0.092 -0.131
  0.027  0.006  0.030 -0.001 -0.002  0.023  0.006 -0.012  0.010  0.039  0.006  0.029  0.044  0.026  0.053  0.028  0.072  0.039  0.065  0.036  0.028  0.023 -0.004  0.031  0.013  0.031  0.025  0.023  0.011  0.012 -0.004  0.016  0.008  0.008 -0.018  0.052 -0.024 -0.022 -0.011 -0.024  0.002  0.010  0.002 -0.032  0.004  0.008  0.029  0.034  0.007  0.026  0.018 -0.022 -0.022 -0.009 -0.020 -0.007 -0.024 -0.015 -0.009 -0.029 -0.003  0.000 -0.075 -0.046 -0.011 -0.009 -0.015 -0.026 -0.042 -0.060 -0.038 -0.021 -0.003  0.001  0.050 -0.011 -0.032  0.019  0.109 -0.006  0.034  0.131  0.134  0.014  0.090  0.172  0.232  0.361  0.285  0.308  0.319  0.457  0.272  0.245  0.228  0.152  0.096  0.046  0.045  0.058  0.096  0.028 -0.015 -0.071 -0.064 -0.022 -0.044  0.004  0.003  0.005 -0.013 -0.012 -0.030  0.015 -0.014 -0.005 -0.005 -0.033 -0.048 -0.078 -0.047 -0.102 -0.052 -0.059 -0.096 -0.052 -0.100 -0.045 -0.074 -0.047 -0.091 -0.082 -0.055 -0.058 -0.109 -0.086 -0.071 -0.018  0.042  0.072  0.064  0.039  0.089  0.085  0.062  0.060  0.095  0.190  0.096  0.115  0.212  0.316  0.237  0.195  0.315  0.263  0.138  0.116  0.105  0.133  0.092  0.059  0.001 -0.021 -0.051 -0.043 -0.021 -0.006 -0.041 -0.053 -0.054 -0.067 -0.076 -0.050 -0.079 -0.092 -0.096 -0.093 -0.031 -0.052 -0.056 -0.010  0.038 -0.028 -0.050 -0.054 -0.020 -0.070 -0.077 -0.065 -0.066 -0.126 -0.085 -0.117 -0.129 -0.080 -0.075 -0.050 -0.073 -0.059 -0.087 -0.100 -0.079 -0.092 -0.082 -0.076 -0.044 -0.062 -0.035 -0.019  0.004 -0.030 -0.006  0.012  0.016 -0.001  0.045  0.034  0.008  0.008  0.027  0.001  0.016  0.006  0.003  0.010 -0.091 -0.115 -0.135 -0.135 -0.114 -0.103 -0.059 -0.006 -0.023 -0.031 -0.081 -0.121 -0.091 -0.136 -0.133 -0.119 -0.090 -0.129 -0.039 -0.053 -0.069 -0.027 -0.061 -0.025 -0.019 -0.103 -0.038 -0.049 -0.092 -0.114 -0.063 -0.073 -0.099 -0.127 -0.111 -0.133 -0.107 -0.057  0.019 -0.048  0.001 -0.023 -0.028 -0.000  0.057  0.142  0.108  0.079  0.045  0.009  0.044  0.009 -0.011 -0.010 -0.044 -0.074 -0.024  0.031  0.007 -0.028 -0.029 -0.057 -0.072  0.040  0.061 -0.008 -0.048 -0.008 -0.022  0.002  0.023  0.029  0.034  0.038  0.057 -0.010  0.055  0.092  0.105  0.011  0.018 -0.036 -0.030 -0.038 -0.097 -0.117
  0.105  0.049  0.092  0.065  0.105  0.109  0.085  0.048  0.030  0.114  0.038 -0.038  0.050  0.006 -0.094  0.009  0.097 -0.067  0.007 -0.031 -0.067 -0.061 -0.123 -0.046 -0.061 -0.028 -0.051 -0.053 -0.027 -0.017  0.000 -0.024 -0.068 -0.037 -0.089  0.009 -0.102 -0.081 -0.041 -0.005  0.028 -0.015  0.023 -0.023  0.017  0.044  0.039  0.015  0.027  0.044 -0.006 -0.022 -0.017 -0.034 -0.040 -0.051 -0.017 -0.040 -0.044 -0.040 -0.046 -0.060 -0.081 -0.102 -0.055 -0.011 -0.029 -0.016 -0.017 -0.082 -0.062 -0.068 -0.044 -0.041  0.036 -0.015 -0.025  0.021  0.076 -0.023  0.035  0.148  0.101 -0.019  0.088  0.160  0.195  0.280  0.224  0.310  0.318  0.272  0.665  0.400  0.315  0.229  0.151  0.118  0.109  0.093  0.115  0.074 -0.011 -0.083 -0.073 -0.039 -0.040 -0.036 -0.023 -0.018 -0.010 -0.039 -0.075 -0.026 -0.031  0.006 -0.030 -0.036 -0.059 -0.058 -0.050 -0.140 -0.057 -0.088 -0.103 -0.093 -0.105 -0.041 -0.059 -0.078 -0.075 -0.076 -0.048 -0.041 -0.130 -0.141 -0.073 -0.061 -0.052  0.039  0.034  0.052  0.058  0.022  0.030  0.030  0.070  0.140  0.050  0.038  0.125  0.292  0.178  0.143  0.240  0.265  0.100  0.055  0.031  0.085  0.002 -0.022  0.024 -0.014 -0.094 -0.059 -0.037 -0.037 -0.038 -0.079 -0.067 -0.085 -0.086 -0.049 -0.081 -0.101 -0.115 -0.082 -0.021 -0.055 -0.024  0.043  0.032  0.012 -0.006 -0.014 -0.003 -0.029 -0.074 -0.044 -0.086 -0.135 -0.093 -0.076 -0.068 -0.110 -0.079 -0.009 -0.049  0.011 -0.115 -0.143 -0.093 -0.116 -0.107 -0.065 -0.046 -0.128 -0.093 -0.038 -0.004 -0.090 -0.036  0.009 -0.016 -0.029  0.001 -0.048 -0.053 -0.074 -0.038 -0.094 -0.035 -0.054 -0.029 -0.060 -0.042 -0.042 -0.060  0.005 -0.019 -0.052  0.087  0.080 -0.030 -0.028 -0.133 -0.130 -0.134 -0.118 -0.097 -0.089 -0.059 -0.108 -0.018 -0.016 -0.053 -0.069 -0.022 -0.038 -0.076 -0.093 -0.027 -0.075 -0.126 -0.035 -0.079 -0.089 -0.081 -0.112 -0.116 -0.142 -0.164 -0.111 -0.008 -0.028  0.023  0.025  0.049  0.094  0.267  0.402  0.281  0.205  0.109  0.123  0.125  0.032  0.030  0.096  0.040 -0.002  0.042  0.121  0.096  0.074  0.042 -0.011 -0.074  0.178  0.298  0.088  0.082  0.144  0.058  0.165  0.126  0.064  0.097  0.039  0.031 -0.002  0.099  0.160  0.118 -0.002 -0.002 -0.044 -0.079 -0.066 -0.161 -0.130
 -0.037 -0.010  0.012 -0.005  0.041  0.063  0.044  0.026  0.014  0.059  0.020  0.043  0.064  0.036  0.003  0.048  0.131 -0.002  0.099  0.074  0.054  0.023 -0.006  0.053  0.014  0.055  0.012  0.000  0.036  0.048  0.045  0.032 -0.018 -0.009 -0.029  0.090  0.014 -0.048 -0.008  0.024  0.051  0.007  0.054 -0.022  0.054  0.041  0.006  0.005  0.012  0.025  0.050 -0.009 -0.023 -0.002 -0.020 -0.015 -0.015 -0.018 -0.033 -0.014 -0.017 -0.013 -0.039 -0.059 -0.015 -0.047 -0.076  0.048  0.008 -0.043 -0.027 -0.028  0.039  0.038  0.112  0.063  0.005  0.067  0.155 -0.001  0.087  0.182  0.117  0.001  0.074  0.181  0.216  0.319  0.250  0.361  0.393  0.245  0.400  0.740  0.458  0.244  0.205  0.094  0.071  0.085  0.079  0.040 -0.006 -0.063 -0.041 -0.003  0.036  0.002  0.009 -0.039 -0.054 -0.036 -0.083 -0.037 -0.078 -0.082 -0.041 -0.030 -0.044 -0.038 -0.026 -0.105 -0.059 -0.058 -0.126 -0.080 -0.118 -0.073 -0.085 -0.064 -0.088 -0.109 -0.106 -0.080 -0.154 -0.143 -0.105 -0.040  0.015  0.022  0.055  0.032  0.039  0.071  0.080  0.051  0.091  0.244  0.105  0.065  0.147  0.307  0.194  0.143  0.256  0.253  0.071  0.067  0.040  0.079  0.042  0.022 -0.053 -0.061 -0.102 -0.060 -0.045 -0.052 -0.052 -0.104 -0.083 -0.107 -0.116 -0.065 -0.106 -0.106 -0.103 -0.117 -0.065 -0.059 -0.092 -0.078 -0.051 -0.064 -0.065 -0.038 -0.033 -0.037 -0.042 -0.011 -0.096 -0.138 -0.078 -0.058 -0.067 -0.075 -0.073 -0.029 -0.065 -0.061 -0.076 -0.107 -0.063 -0.081 -0.098 -0.079 -0.098 -0.144 -0.101 -0.065 -0.062 -0.110 -0.034 -0.000 -0.027  0.005  0.042  0.002 -0.019 -0.020  0.002 -0.012 -0.027 -0.065 -0.024 -0.038 -0.061 -0.091 -0.124 -0.102 -0.074 -0.063  0.039  0.090 -0.005 -0.004 -0.083 -0.125 -0.090 -0.138 -0.130 -0.116 -0.095 -0.150 -0.065 -0.103 -0.127 -0.073 -0.039 -0.062 -0.041 -0.121 -0.053 -0.097 -0.118 -0.121 -0.121 -0.131 -0.115 -0.132 -0.147 -0.144 -0.088 -0.047 -0.009 -0.047 -0.013 -0.017  0.036  0.131  0.212  0.360  0.398  0.257  0.158  0.105  0.116  0.023  0.027  0.063 -0.025 -0.085 -0.019  0.079  0.073  0.047  0.007 -0.027 -0.074  0.068  0.120  0.049  0.039  0.125  0.018  0.084  0.011  0.030  0.024  0.004 -0.049 -0.064  0.011  0.052  0.092 -0.013 -0.034 -0.048  0.011 -0.118 -0.108 -0.110
 -0.032 -0.056 -0.028 -0.031 -0.008  0.020  0.032  0.006 -0.019  0.060  0.012 -0.003  0.038  0.029 -0.019  0.016  0.112 -0.028  0.047  0.043  0.021 -0.017 -0.044 -0.003 -0.019  0.017 -0.021 -0.037 -0.010  0.027  0.002 -0.009 -0.033 -0.034 -0.066  0.019 -0.031 -0.073 -0.033 -0.003  0.058  0.007  0.046  0.001  0.073  0.050  0.041  0.035  0.039  0.061  0.048 -0.018 -0.016 -0.010 -0.029 -0.014 -0.028 -0.021 -0.018 -0.033 -0.022 -0.025 -0.029 -0.038  0.005 -0.020 -0.045  0.053  0.016 -0.020  0.028  0.000  0.061  0.046  0.080  0.023 -0.017  0.040  0.092 -0.041  0.022  0.128  0.099 -0.011  0.052  0.122  0.144  0.289  0.201  0.253  0.294  0.228  0.315  0.458  0.658  0.333  0.295  0.240  0.219  0.199  0.198  0.160  0.055  0.014  0.008  0.033  0.038  0.020  0.028  0.010  0.014 -0.021 -0.019  0.035 -0.006 -0.019  0.021  0.007 -0.018 -0.013  0.016 -0.046 -0.013 -0.008 -0.076 -0.046 -0.082 -0.030 -0.079 -0.027 -0.051 -0.067 -0.090 -0.047 -0.150 -0.139 -0.097 -0.026 -0.002  0.018  0.038  0.018  0.045  0.080  0.090  0.055  0.108  0.297  0.125  0.066  0.156  0.393  0.259  0.149  0.314  0.335  0.131  0.098  0.066  0.091  0.063  0.009 -0.010 -0.040 -0.077 -0.039 -0.046 -0.031 -0.080 -0.100 -0.090 -0.117 -0.153 -0.075 -0.130 -0.129 -0.130 -0.129 -0.054 -0.077 -0.060 -0.002  0.011 -0.027 -0.028  0.004 -0.029 -0.063 -0.042 -0.019 -0.105 -0.141 -0.079 -0.084 -0.083 -0.068 -0.039 -0.002 -0.014 -0.028 -0.077 -0.105 -0.075 -0.103 -0.114 -0.091 -0.094 -0.176 -0.108 -0.070 -0.088 -0.120 -0.038  0.001 -0.054 -0.028  0.015 -0.038 -0.025 -0.031 -0.022 -0.040 -0.043 -0.069 -0.017 -0.053 -0.107 -0.102 -0.133 -0.091 -0.086 -0.060  0.028  0.075 -0.004 -0.002 -0.087 -0.132 -0.101 -0.135 -0.123 -0.114 -0.114 -0.160 -0.074 -0.123 -0.131 -0.093 -0.085 -0.056 -0.071 -0.127 -0.040 -0.076 -0.113 -0.070 -0.088 -0.076 -0.083 -0.115 -0.089 -0.115 -0.075 -0.034 -0.001 -0.035  0.010  0.004  0.025  0.063  0.126  0.245  0.245  0.169  0.111  0.042  0.058  0.008 -0.019 -0.024 -0.093 -0.140 -0.055 -0.007 -0.002 -0.041 -0.043 -0.047 -0.076  0.061  0.082  0.029  0.004  0.073  0.014  0.055  0.033  0.072  0.096  0.054  0.043 -0.006  0.029  0.069  0.083 -0.006  0.032 -0.036  0.029 -0.037 -0.078 -0.064
 -0.012 -0.044  0.008 -0.025  0.000  0.064  0.044  0.019  0.012  0.046 -0.001 -0.021  0.012  0.001 -0.033 -0.014  0.026 -0.024  0.018  0.001  0.016 -0.017  0.003  0.013  0.013 -0.004 -0.030 -0.037 -0.004  0.033 -0.022  0.004 -0.034 -0.020 -0.064 -0.022 -0.041 -0.069 -0.053 -0.032  0.011 -0.012  0.015  0.023  0.055  0.029  0.026 -0.001  0.011  0.025  0.014 -0.003 -0.015  0.000 -0.004 -0.013 -0.004  0.002 -0.004 -0.002 -0.008 -0.027 -0.027 -0.034 -0.006 -0.015  0.006  0.014  0.000 -0.020 -0.007 -0.016  0.023  0.007  0.018 -0.027 -0.059 -0.033  0.013 -0.104 -0.070  0.023  0.018 -0.082 -0.028  0.045  0.072  0.149  0.109  0.155  0.173  0.152  0.229  0.244  0.333  0.523  0.353  0.193  0.180  0.097  0.071  0.087  0.023  0.002 -0.019 -0.016 -0.002 -0.025 -0.011 -0.024 -0.009 -0.028 -0.047  0.016 -0.020 -0.028 -0.007 -0.036 -0.063 -0.048 -0.022 -0.048 -0.033 -0.009 -0.078 -0.072 -0.092 -0.050 -0.101 -0.048 -0.095 -0.070 -0.037  0.004 -0.080 -0.073 -0.058 -0.024 -0.023  0.014  0.027 -0.039  0.002  0.006  0.017  0.000  0.020  0.112  0.021  0.003  0.069  0.177  0.106  0.069  0.178  0.184  0.064  0.054  0.057  0.048  0.011  0.025 -0.046 -0.018 -0.077 -0.080 -0.068 -0.045 -0.085 -0.078 -0.091 -0.101 -0.098 -0.048 -0.079 -0.077 -0.048 -0.078 -0.013 -0.028 -0.019  0.022  0.032  0.002 -0.021 -0.010 -0.016  0.006 -0.020 -0.022 -0.058 -0.076 -0.025 -0.032 -0.065 -0.055 -0.029  0.001 -0.027 -0.020 -0.032 -0.058 -0.033 -0.037 -0.071 -0.034 -0.020 -0.083 -0.032  0.003 -0.012 -0.048 -0.012  0.023 -0.031 -0.049 -0.026 -0.050 -0.035 -0.039 -0.019 -0.062 -0.060 -0.045 -0.020 -0.039 -0.060 -0.063 -0.077 -0.044 -0.022 -0.035  0.034  0.044  0.013  0.069  0.015 -0.050 -0.023 -0.044 -0.082 -0.053 -0.092 -0.136 -0.075 -0.120 -0.101 -0.085 -0.078 -0.044 -0.063 -0.081 -0.007 -0.036 -0.060 -0.010 -0.032 -0.028 -0.023 -0.045 -0.032 -0.052 -0.035 -0.020 -0.026 -0.026  0.024  0.003  0.038  0.050  0.070  0.195  0.156  0.101  0.082  0.019  0.027  0.019 -0.033 -0.039 -0.093 -0.100 -0.044 -0.033 -0.042 -0.057 -0.046 -0.026 -0.059  0.022  0.041  0.024  0.013  0.049  0.022  0.065  0.018  0.035  0.039 -0.003 -0.007 -0.013  0.036  0.045  0.054  0.012  0.034 -0.018  0.029 -0.003 -0.010 -0.012
 -0.007 -0.050 -0.046 -0.048 -0.031  0.032  0.027 -0.031 -0.030  0.020 -0.008 -0.074 -0.016 -0.002 -0.063 -0.015  0.027 -0.046 -0.027 -0.021 -0.019 -0.027 -0.020 -0.001 -0.001  0.007 -0.012 -0.032 -0.024  0.016 -0.040  0.020 -0.026 -0.024 -0.050 -0.025 -0.032 -0.046 -0.038 -0.008  0.051  0.022  0.017 -0.002  0.068  0.039  0.031  0.011  0.020  0.023  0.012  0.011  0.009 -0.001 -0.044  0.022  0.025  0.011  0.012  0.039 -0.001 -0.012  0.004 -0.008  0.009 -0.011  0.006  0.035  0.026  0.031  0.054  0.006  0.072  0.045  0.034  0.007 -0.011 -0.014  0.013 -0.100 -0.075  0.003 -0.045 -0.073 -0.090 -0.000  0.016  0.055  0.044  0.096  0.118  0.096  0.151  0.205  0.295  0.353  0.639  0.225  0.249  0.119  0.076  0.146  0.052  0.072  0.037  0.020  0.033 -0.017 -0.012 -0.041 -0.017 -0.011 -0.033 -0.005 -0.020 -0.023 -0.027 -0.031 -0.057 -0.020 -0.005 -0.006  0.007  0.028 -0.029 -0.065 -0.055 -0.051 -0.080 -0.051 -0.073 -0.061 -0.047 -0.027 -0.054 -0.041 -0.049 -0.044 -0.019 -0.013 -0.002 -0.077 -0.053 -0.039 -0.012 -0.034 -0.012  0.067  0.001 -0.037  0.024  0.109  0.078  0.028  0.123  0.145  0.053  0.050  0.041  0.019 -0.020 -0.006 -0.039 -0.052 -0.104 -0.076 -0.057 -0.068 -0.083 -0.097 -0.041 -0.081 -0.072 -0.014 -0.092 -0.072 -0.055 -0.091 -0.044 -0.040 -0.035 -0.003  0.010 -0.005 -0.021  0.010 -0.007  0.004  0.013  0.028 -0.051 -0.064 -0.012 -0.008 -0.042 -0.042  0.000  0.015  0.013 -0.009 -0.002 -0.035 -0.021 -0.007 -0.075 -0.041 -0.012 -0.094 -0.045 -0.029 -0.029 -0.051 -0.010  0.015 -0.032 -0.025 -0.011 -0.059 -0.024 -0.030 -0.019 -0.030 -0.022 -0.023  0.010 -0.022 -0.065 -0.065 -0.056 -0.029 -0.010 -0.034  0.013  0.037  0.015  0.076  0.028 -0.009 -0.018 -0.060 -0.086 -0.077 -0.082 -0.123 -0.071 -0.129 -0.125 -0.074 -0.075 -0.042 -0.050 -0.066 -0.033 -0.059 -0.056 -0.004 -0.062 -0.033 -0.022  0.004  0.005 -0.008 -0.000 -0.012 -0.014 -0.007  0.042 -0.001  0.023  0.037  0.043  0.126  0.113  0.055  0.039 -0.000  0.006  0.003 -0.040 -0.049 -0.091 -0.115 -0.058 -0.029 -0.046 -0.068 -0.070 -0.053 -0.077  0.025  0.037  0.010  0.002  0.029  0.009  0.079  0.063  0.054  0.040  0.023  0.029 -0.027 -0.041 -0.018  0.038  0.013  0.030  0.010  0.053 -0.029  0.021 -0.007
 -0.011 -0.054 -0.060 -0.033 -0.094 -0.042 -0.032 -0.047 -0.031  0.016 -0.004 -0.024 -0.011  0.008  0.008  0.054  0.075 -0.007  0.017  0.032  0.010 -0.005 -0.043 -0.014 -0.036  0.031 -0.006 -0.033 -0.018  0.004  0.011  0.035 -0.013 -0.027 -0.047 -0.011 -0.073 -0.071 -0.045 -0.042  0.003 -0.009  0.003  0.009  0.044  0.014  0.041  0.043  0.056  0.122  0.047  0.021  0.013  0.037 -0.007  0.029  0.027  0.029  0.025  0.013  0.025 -0.012  0.017  0.037  0.027  0.043  0.005  0.076  0.054  0.046  0.094  0.068  0.078  0.070  0.071  0.045  0.050  0.034  0.064 -0.017 -0.014  0.016  0.021 -0.018 -0.016 -0.033 -0.039  0.015  0.019  0.062  0.070  0.046  0.118  0.094  0.240  0.193  0.225  0.656  0.455  0.282  0.153  0.301  0.095  0.079  0.054  0.082  0.065  0.026  0.082  0.033  0.061  0.036  0.028  0.046  0.057  0.044  0.065  0.028  0.028  0.035  0.058  0.055  0.080  0.041  0.035 -0.027  0.002  0.001  0.007  0.033 -0.017  0.002  0.008  0.011 -0.075 -0.061 -0.085 -0.060 -0.015 -0.033 -0.034 -0.024 -0.015 -0.014  0.031  0.005  0.000  0.148  0.046 -0.027 -0.014  0.130  0.037 -0.053  0.035  0.096  0.015 -0.048 -0.026 -0.036 -0.020 -0.035  0.002 -0.014 -0.093 -0.027 -0.041 -0.040 -0.020 -0.061 -0.062 -0.087 -0.096 -0.048 -0.047 -0.048 -0.002 -0.091 -0.008 -0.035 -0.024 -0.038  0.004  0.012  0.005  0.027  0.009  0.024  0.016  0.039 -0.037 -0.026  0.012  0.018 -0.009 -0.009  0.027 -0.009  0.022  0.021  0.002 -0.022 -0.031 -0.037 -0.051 -0.010 -0.058 -0.098 -0.049 -0.028 -0.047 -0.071 -0.030  0.030 -0.049 -0.038 -0.022 -0.049 -0.029 -0.044 -0.039 -0.062 -0.005 -0.022  0.029 -0.006 -0.050 -0.062 -0.065 -0.017 -0.026  0.011  0.001  0.019 -0.019 -0.037 -0.017  0.007 -0.010  0.003 -0.060 -0.004 -0.059 -0.101 -0.048 -0.092 -0.099 -0.087 -0.099 -0.080 -0.094 -0.095 -0.071 -0.120 -0.108 -0.075 -0.143 -0.081 -0.049 -0.084 -0.062 -0.044 -0.041 -0.024 -0.039 -0.031 -0.000  0.017 -0.031  0.018  0.048  0.116  0.095  0.056  0.007 -0.001 -0.018 -0.050 -0.072 -0.062 -0.113 -0.111 -0.071 -0.030 -0.017 -0.062 -0.059 -0.063 -0.024  0.067  0.083  0.047 -0.008  0.067 -0.010  0.063  0.047  0.067  0.095  0.044  0.044  0.024  0.034  0.058  0.033 -0.014  0.014 -0.003  0.058 -0.009 -0.015 -0.029
  0.016 -0.076 -0.059 -0.022 -0.057  0.003 -0.015 -0.042 -0.035  0.044 -0.018 -0.073 -0.038 -0.013 -0.047  0.011  0.087 -0.042 -0.016  0.006 -0.047 -0.046 -0.099 -0.060 -0.077 -0.003 -0.022 -0.058 -0.074 -0.032 -0.038 -0.021 -0.056 -0.062 -0.070 -0.014 -0.122 -0.090 -0.050 -0.043  0.039  0.003  0.009  0.005  0.067  0.040  0.058  0.042  0.067  0.093 -0.015  0.011  0.022  0.000 -0.048  0.003 -0.000 -0.023  0.009  0.001  0.012 -0.009  0.044  0.044  0.019  0.042 -0.002  0.052  0.053  0.061  0.182  0.084  0.113  0.095  0.105  0.045  0.035  0.017  0.084 -0.050 -0.039  0.009  0.009 -0.036 -0.042 -0.053 -0.052  0.029  0.014  0.018  0.054  0.045  0.109  0.071  0.219  0.180  0.249  0.455  0.718  0.363  0.342  0.547  0.177  0.168  0.085  0.120  0.119  0.040  0.053  0.003  0.049  0.051  0.062  0.071  0.078  0.048  0.049  0.033  0.015  0.068  0.110  0.128  0.154  0.067  0.066  0.001  0.042  0.039  0.000  0.020 -0.008  0.026 -0.009  0.011 -0.090 -0.051 -0.060 -0.055 -0.053 -0.047 -0.040 -0.050 -0.051 -0.027  0.035  0.031  0.024  0.160  0.112  0.034  0.014  0.185  0.166  0.015  0.093  0.153  0.071  0.001 -0.010  0.019  0.032 -0.040  0.039 -0.033 -0.052  0.018 -0.043 -0.027 -0.044 -0.064 -0.064 -0.074 -0.084 -0.061 -0.052 -0.053 -0.023 -0.110 -0.038 -0.048 -0.042 -0.025  0.021  0.007  0.005  0.034  0.002  0.023  0.025  0.060 -0.018 -0.015  0.035  0.029 -0.004  0.017  0.044  0.004  0.057  0.060  0.016 -0.009 -0.030 -0.039 -0.068 -0.040 -0.044 -0.083 -0.051 -0.025 -0.035 -0.050 -0.017  0.028 -0.036 -0.037 -0.016 -0.076 -0.049 -0.051 -0.042 -0.081 -0.008 -0.051  0.010 -0.032 -0.073 -0.069 -0.088 -0.025 -0.018  0.001  0.038  0.025  0.034  0.025  0.011 -0.011 -0.015 -0.019 -0.064 -0.030 -0.080 -0.143 -0.079 -0.117 -0.116 -0.094 -0.101 -0.061 -0.091 -0.084 -0.049 -0.061 -0.055 -0.019 -0.074 -0.029 -0.019 -0.023  0.001 -0.020 -0.020  0.007  0.015  0.006  0.035  0.038 -0.030  0.001  0.009  0.051  0.032  0.026 -0.030 -0.023 -0.030 -0.024 -0.053 -0.089 -0.134 -0.143 -0.087 -0.084 -0.071 -0.125 -0.092 -0.074 -0.064  0.069  0.070  0.002 -0.033  0.040  0.001  0.072  0.087  0.107  0.127  0.069  0.037  0.033 -0.017  0.017  0.008 -0.017  0.042 -0.008  0.055  0.004 -0.018 -0.011
 -0.004 -0.041 -0.039 -0.010 -0.042  0.030  0.015 -0.026 -0.011  0.056 -0.002 -0.021  0.013  0.025  0.005  0.024  0.050 -0.003  0.006  0.022  0.002 -0.013 -0.041 -0.015 -0.028  0.009 -0.036 -0.044 -0.050 -0.025 -0.045 -0.030 -0.050 -0.044 -0.039  0.008 -0.073 -0.051 -0.030 -0.027  0.015 -0.006  0.007 -0.009  0.027  0.031  0.007  0.023  0.022  0.058  0.001 -0.015  0.004  0.010 -0.029  0.002 -0.011 -0.020  0.008 -0.005  0.006  0.013  0.017  0.033  0.033  0.029 -0.001  0.019  0.027  0.047  0.124  0.066  0.067  0.056  0.085  0.023  0.023  0.026  0.073  0.007  0.007  0.046  0.048 -0.019  0.020  0.007 -0.001  0.081  0.049  0.045  0.067  0.058  0.093  0.085  0.199  0.097  0.119  0.282  0.363  0.447  0.340  0.337  0.123  0.085  0.057  0.102  0.063  0.034  0.036  0.040  0.072  0.034  0.029  0.040  0.066  0.024  0.041  0.029  0.023  0.042  0.091  0.070  0.104  0.047  0.043 -0.001  0.015  0.036  0.008  0.027  0.001  0.006 -0.037  0.013 -0.066 -0.044 -0.049 -0.023 -0.009  0.018  0.028  0.027  0.015  0.054  0.062  0.058  0.070  0.205  0.113  0.053  0.057  0.206  0.151  0.023  0.083  0.132  0.075  0.015  0.018  0.017  0.028 -0.043  0.021 -0.038 -0.048  0.019 -0.006  0.019 -0.010 -0.014 -0.036 -0.049 -0.072 -0.037 -0.059 -0.057 -0.037 -0.088 -0.020 -0.053 -0.040 -0.009  0.023 -0.013 -0.014  0.007 -0.008 -0.030 -0.004  0.014 -0.026 -0.045 -0.001 -0.006 -0.011 -0.018  0.010  0.001  0.027  0.017 -0.019 -0.047 -0.040 -0.067 -0.067 -0.059 -0.058 -0.074 -0.060 -0.054 -0.041 -0.055 -0.018 -0.000 -0.046 -0.036 -0.020 -0.066 -0.040 -0.047 -0.033 -0.058 -0.011 -0.016  0.007 -0.042 -0.054 -0.061 -0.076 -0.059 -0.021 -0.018  0.041  0.017  0.034  0.018 -0.017 -0.049 -0.029 -0.034 -0.050 -0.037 -0.052 -0.084 -0.051 -0.073 -0.084 -0.056 -0.064 -0.026 -0.050 -0.056 -0.030 -0.032 -0.047 -0.032 -0.084 -0.039 -0.042 -0.079 -0.045 -0.045 -0.042 -0.026  0.007 -0.030  0.014  0.032 -0.022 -0.004 -0.000  0.063  0.030  0.028 -0.023 -0.027 -0.031 -0.016 -0.029 -0.066 -0.096 -0.109 -0.071 -0.060 -0.052 -0.100 -0.076 -0.064 -0.027  0.053  0.041 -0.015 -0.023  0.025  0.003  0.045  0.046  0.058  0.076  0.049  0.052  0.029 -0.005  0.012  0.064  0.014  0.040 -0.020  0.002 -0.005 -0.051 -0.037
 -0.047 -0.081 -0.080 -0.057 -0.020 -0.000 -0.004 -0.036 -0.027  0.063 -0.031  0.021  0.040  0.013  0.030  0.023  0.074  0.057  0.046  0.080  0.023 -0.021 -0.073 -0.026 -0.064 -0.000 -0.053 -0.064 -0.080 -0.049 -0.040 -0.071 -0.050 -0.052 -0.043  0.019 -0.064 -0.052 -0.011 -0.023  0.013  0.005  0.004 -0.019  0.010  0.022  0.033  0.015  0.006  0.021 -0.020 -0.021 -0.025 -0.058 -0.066 -0.043 -0.070 -0.092 -0.035 -0.033  0.014  0.019  0.016 -0.003  0.015  0.001 -0.023 -0.012 -0.011  0.039  0.174  0.062  0.071  0.057  0.081  0.004 -0.034  0.005  0.097  0.015 -0.017  0.045  0.053 -0.022  0.009 -0.009 -0.009  0.137  0.041  0.044  0.094  0.096  0.115  0.079  0.198  0.071  0.076  0.153  0.342  0.340  0.715  0.510  0.188  0.173  0.091  0.091  0.057  0.016 -0.004  0.029  0.059  0.029  0.058  0.043  0.050  0.013  0.004  0.003 -0.001  0.014  0.101  0.105  0.156  0.088  0.062  0.060  0.058  0.058 -0.033  0.017 -0.014  0.004 -0.071 -0.035 -0.056 -0.039 -0.026  0.009 -0.012  0.019  0.043  0.071  0.032  0.072  0.110  0.158  0.146  0.262  0.233  0.144  0.146  0.334  0.348  0.135  0.187  0.201  0.173  0.102  0.105  0.128  0.171  0.025  0.073 -0.014 -0.003  0.092  0.022  0.044  0.001 -0.013 -0.039 -0.036 -0.091 -0.062 -0.079 -0.082 -0.064 -0.088 -0.074 -0.102 -0.057  0.009  0.035 -0.017 -0.031 -0.023 -0.032 -0.082 -0.038 -0.035 -0.030 -0.069 -0.024 -0.026 -0.006 -0.013  0.013 -0.000  0.012 -0.006 -0.050 -0.078 -0.078 -0.124 -0.112 -0.125 -0.076 -0.079 -0.086 -0.081 -0.072 -0.065 -0.042 -0.000 -0.070 -0.031  0.004 -0.067 -0.074 -0.050 -0.040 -0.077 -0.010 -0.025 -0.033 -0.084 -0.099 -0.083 -0.106 -0.114 -0.078 -0.074  0.013  0.001  0.005 -0.016 -0.074 -0.093 -0.073 -0.077 -0.076 -0.087 -0.079 -0.104 -0.068 -0.075 -0.061 -0.036 -0.056  0.008 -0.047 -0.067 -0.019  0.023 -0.042 -0.040 -0.042 -0.031 -0.040 -0.073 -0.034 -0.080 -0.059 -0.011  0.045 -0.022  0.023  0.027 -0.044 -0.022 -0.029  0.032  0.001  0.034 -0.029 -0.030 -0.016  0.023 -0.002 -0.056 -0.086 -0.131 -0.097 -0.075 -0.070 -0.144 -0.078 -0.051 -0.034  0.047  0.017 -0.062 -0.078 -0.015 -0.027  0.005  0.062  0.087  0.083  0.047  0.033 -0.017  0.002 -0.003  0.043  0.013  0.036 -0.033 -0.010  0.036 -0.019 -0.016
 -0.015 -0.074 -0.101 -0.046 -0.044 -0.021 -0.048 -0.071 -0.053  0.035 -0.070 -0.034 -0.005 -0.005 -0.020  0.016  0.077  0.016  0.007  0.023 -0.038 -0.036 -0.090 -0.028 -0.058  0.006 -0.012 -0.051 -0.075 -0.032 -0.012 -0.042 -0.047 -0.047 -0.036  0.020 -0.084 -0.050 -0.011 -0.010  0.039  0.012  0.026  0.029  0.057  0.060  0.068  0.042  0.060  0.082  0.004  0.019  0.034  0.000 -0.019  0.007  0.006 -0.048  0.004  0.019  0.025  0.028  0.076  0.054  0.022 -0.003 -0.039  0.027  0.040  0.081  0.271  0.131  0.130  0.125  0.107  0.047  0.017  0.012  0.098 -0.012 -0.062 -0.013 -0.008 -0.054 -0.071 -0.082 -0.090  0.027 -0.025  0.004  0.050  0.028  0.074  0.040  0.160  0.087  0.146  0.301  0.547  0.337  0.510  0.859  0.289  0.285  0.160  0.137  0.131  0.063  0.053  0.009  0.065  0.043  0.096  0.071  0.065  0.053  0.046  0.043  0.015  0.073  0.145  0.194  0.228  0.118  0.108  0.056  0.068  0.054 -0.005  0.016  0.028  0.012 -0.009 -0.005 -0.066 -0.045 -0.052 -0.041 -0.083 -0.061 -0.055 -0.028 -0.045 -0.031  0.038  0.067  0.039  0.164  0.141  0.053  0.046  0.191  0.204  0.048  0.092  0.125  0.117  0.024  0.020  0.060  0.076 -0.036  0.101 -0.025 -0.001  0.082 -0.013  0.015 -0.015 -0.035 -0.049 -0.017 -0.065 -0.051 -0.064 -0.048 -0.017 -0.073 -0.050 -0.078 -0.050  0.002  0.046  0.016  0.011  0.044  0.007 -0.005  0.042  0.057  0.005  0.014  0.053  0.060  0.040  0.047  0.073  0.036  0.053  0.031 -0.024 -0.038 -0.048 -0.069 -0.077 -0.074 -0.068 -0.056 -0.068 -0.078 -0.067 -0.071 -0.048  0.002 -0.055 -0.038 -0.002 -0.085 -0.067 -0.039 -0.021 -0.046  0.025 -0.036 -0.005 -0.053 -0.102 -0.060 -0.077 -0.040 -0.028 -0.018  0.024  0.018  0.047  0.001 -0.045 -0.062 -0.058 -0.060 -0.052 -0.069 -0.088 -0.120 -0.081 -0.099 -0.099 -0.073 -0.096 -0.015 -0.074 -0.073 -0.050 -0.020 -0.031  0.015 -0.039 -0.034 -0.018 -0.025 -0.001 -0.042 -0.055 -0.004  0.015  0.004  0.027  0.060 -0.039 -0.011 -0.037  0.010 -0.015  0.018 -0.036 -0.037 -0.033 -0.008 -0.041 -0.103 -0.134 -0.155 -0.124 -0.118 -0.103 -0.171 -0.097 -0.089 -0.049  0.045  0.021 -0.033 -0.030  0.019 -0.002  0.070  0.101  0.110  0.124  0.067  0.042  0.032 -0.007 -0.018 -0.021 -0.030  0.032 -0.028  0.019  0.053  0.001  0.032
 -0.024 -0.033 -0.045 -0.023 -0.034 -0.036 -0.044 -0.050 -0.034 -0.014 -0.041 -0.056 -0.035 -0.012 -0.027 -0.022  0.002 -0.016 -0.028 -0.028 -0.027 -0.028 -0.014 -0.023 -0.027 -0.016 -0.017 -0.022 -0.021 -0.001 -0.008 -0.009 -0.004 -0.011  0.004 -0.008 -0.008  0.030  0.013  0.000  0.054  0.020 -0.009  0.012  0.007  0.023  0.020  0.022  0.032  0.033  0.012  0.012  0.021  0.016 -0.006  0.021  0.030  0.028  0.032  0.044  0.072  0.069  0.090  0.140  0.077  0.036  0.004  0.067  0.056  0.133  0.303  0.174  0.158  0.140  0.069  0.045  0.029  0.002  0.031  0.006 -0.036 -0.038 -0.044 -0.042 -0.052 -0.052 -0.067 -0.036 -0.039 -0.028 -0.008 -0.015 -0.011 -0.006  0.055  0.023  0.052  0.095  0.177  0.123  0.188  0.289  0.300  0.295  0.189  0.130  0.146  0.065  0.058  0.041  0.044  0.030  0.052  0.036  0.034  0.049  0.053  0.056  0.063  0.100  0.132  0.179  0.154  0.138  0.099  0.079  0.094  0.080  0.055  0.056  0.056  0.031  0.014 -0.002 -0.004  0.014 -0.001  0.009 -0.028 -0.012 -0.007  0.023 -0.009 -0.006  0.011  0.026  0.009  0.053  0.040 -0.005 -0.011  0.037  0.046 -0.001  0.005  0.016  0.028 -0.009 -0.026 -0.002  0.012 -0.019  0.036  0.003  0.029  0.082  0.033  0.045  0.030  0.009 -0.006  0.011 -0.006 -0.037 -0.025 -0.002 -0.008 -0.028 -0.011 -0.026 -0.009  0.000  0.009 -0.018  0.017  0.028 -0.004  0.002  0.037  0.054  0.007  0.026  0.069  0.071  0.060  0.069  0.099  0.054  0.079  0.020  0.022 -0.005 -0.016 -0.035 -0.044 -0.043 -0.060 -0.060 -0.062 -0.094 -0.070 -0.065 -0.054  0.005 -0.038 -0.039 -0.014 -0.060 -0.026 -0.012 -0.021 -0.023  0.008 -0.033 -0.010 -0.030 -0.059 -0.038 -0.038 -0.030 -0.037 -0.026 -0.024 -0.002  0.002 -0.026 -0.046 -0.056 -0.048 -0.058 -0.039 -0.024 -0.046 -0.031 -0.055 -0.073 -0.065 -0.039 -0.082 -0.014 -0.053 -0.064 -0.047 -0.030 -0.017  0.010 -0.013 -0.007  0.013  0.015  0.033  0.007 -0.032 -0.024  0.013  0.015  0.011  0.021 -0.026 -0.020 -0.025 -0.022 -0.021  0.008 -0.024 -0.038 -0.032 -0.014 -0.050 -0.065 -0.097 -0.128 -0.072 -0.079 -0.087 -0.107 -0.055 -0.055 -0.031  0.003 -0.024 -0.044 -0.043 -0.023 -0.013  0.014  0.020  0.052  0.069  0.044  0.053  0.021 -0.003 -0.011 -0.003 -0.012  0.023  0.007  0.011  0.045  0.010  0.059
 -0.107 -0.097 -0.141 -0.109 -0.095 -0.093 -0.108 -0.101 -0.067 -0.059 -0.066 -0.058 -0.035 -0.033 -0.041 -0.059 -0.061 -0.009 -0.027 -0.011 -0.004 -0.009  0.027 -0.002 -0.018 -0.020 -0.021 -0.023 -0.005 -0.000 -0.016  0.002  0.022  0.001  0.013 -0.025  0.017  0.024 -0.015 -0.034  0.010 -0.002 -0.065 -0.030 -0.023 -0.017 -0.007 -0.004  0.032  0.007  0.019  0.014  0.033  0.033  0.015  0.034  0.070  0.089  0.063  0.112  0.136  0.149  0.212  0.271  0.159  0.100  0.039  0.204  0.205  0.359  0.526  0.291  0.241  0.151  0.078  0.018 -0.004 -0.045 -0.000 -0.022 -0.059 -0.083 -0.091 -0.044 -0.071 -0.081 -0.099 -0.099 -0.098 -0.076 -0.051 -0.071 -0.083 -0.063  0.014  0.002  0.072  0.079  0.168  0.085  0.173  0.285  0.295  0.659  0.378  0.236  0.227  0.118  0.083  0.043  0.054  0.040  0.075  0.062  0.052  0.040  0.040  0.086  0.121  0.187  0.249  0.400  0.321  0.350  0.219  0.187  0.200  0.144  0.120  0.094  0.099  0.057  0.035  0.017 -0.002  0.036  0.012  0.023 -0.054 -0.069 -0.040 -0.010 -0.059 -0.043  0.027  0.028 -0.026  0.042  0.038 -0.035 -0.051 -0.025 -0.039 -0.078 -0.067 -0.046 -0.032 -0.018 -0.084 -0.066 -0.005 -0.017  0.047  0.044  0.116  0.173  0.071  0.075  0.077  0.026 -0.006  0.031  0.039 -0.049  0.011  0.019 -0.003 -0.008 -0.022 -0.039 -0.019 -0.044 -0.037 -0.033  0.020  0.058  0.002  0.038  0.067  0.085  0.062  0.092  0.159  0.182  0.152  0.161  0.229  0.119  0.161  0.054  0.090  0.039  0.030  0.001 -0.032 -0.053 -0.080 -0.060 -0.061 -0.157 -0.151 -0.076 -0.114 -0.039 -0.112 -0.069 -0.065 -0.092 -0.071 -0.020 -0.029 -0.023  0.015 -0.035 -0.045 -0.081 -0.072 -0.055 -0.040 -0.034 -0.018  0.003 -0.025 -0.003  0.033  0.031  0.036 -0.012 -0.007 -0.053 -0.015 -0.040 -0.053 -0.041 -0.085 -0.111 -0.071 -0.040 -0.100 -0.028 -0.052 -0.074 -0.045 -0.021 -0.029  0.014  0.018  0.015  0.050  0.043  0.093  0.059  0.037  0.016  0.028  0.050  0.034  0.026 -0.029 -0.052 -0.077 -0.082 -0.073 -0.027 -0.054 -0.082 -0.079 -0.049 -0.073 -0.109 -0.129 -0.159 -0.097 -0.103 -0.128 -0.166 -0.082 -0.045 -0.037 -0.032 -0.103 -0.071 -0.058 -0.060 -0.009 -0.009  0.007  0.040  0.047  0.029  0.025 -0.014 -0.041 -0.078 -0.055 -0.031  0.015  0.002 -0.009  0.058  0.037  0.071
 -0.067 -0.054 -0.085 -0.065 -0.054 -0.055 -0.065 -0.068 -0.037 -0.040 -0.043 -0.019 -0.014 -0.046 -0.040 -0.031 -0.073 -0.031 -0.039 -0.021 -0.004  0.014  0.047  0.009  0.005 -0.008 -0.009 -0.015 -0.012 -0.025 -0.008 -0.008  0.011 -0.005  0.012 -0.020  0.029  0.029 -0.002 -0.015  0.004 -0.009 -0.024  0.011 -0.008  0.009  0.003 -0.007  0.007 -0.006  0.013  0.009  0.024  0.043  0.005  0.026  0.061  0.066  0.032  0.077  0.101  0.109  0.172  0.229  0.118  0.080  0.041  0.151  0.163  0.272  0.335  0.256  0.236  0.144  0.068  0.043  0.045  0.010  0.017 -0.007 -0.012 -0.050 -0.074 -0.017 -0.042 -0.071 -0.079 -0.072 -0.081 -0.071 -0.045 -0.064 -0.073 -0.041  0.008 -0.019  0.037  0.054  0.085  0.057  0.091  0.160  0.189  0.378  0.420  0.221  0.230  0.130  0.122  0.059  0.048  0.035  0.063  0.041  0.042  0.027  0.056  0.087  0.119  0.171  0.183  0.275  0.197  0.199  0.143  0.116  0.137  0.101  0.099  0.089  0.098  0.051  0.020  0.019  0.010  0.033  0.009  0.020 -0.035 -0.057 -0.032 -0.014 -0.052 -0.045  0.004 -0.001 -0.032  0.025  0.018 -0.039 -0.053 -0.019 -0.057 -0.082 -0.055 -0.031 -0.040 -0.036 -0.087 -0.099 -0.037 -0.033  0.009  0.020  0.070  0.091  0.059  0.060  0.048  0.016  0.009  0.029  0.020 -0.033  0.002  0.009  0.015  0.004 -0.007  0.003 -0.009 -0.040 -0.021 -0.009  0.016  0.049 -0.004  0.035  0.040  0.070  0.061  0.096  0.117  0.163  0.149  0.144  0.211  0.100  0.124  0.038  0.074  0.048  0.041  0.027  0.014 -0.010 -0.053 -0.024 -0.039 -0.113 -0.091 -0.051 -0.072 -0.016 -0.062 -0.046 -0.032 -0.056 -0.035 -0.000 -0.009 -0.026  0.017 -0.022 -0.032 -0.022 -0.049 -0.052 -0.016 -0.018 -0.026 -0.006 -0.032 -0.028 -0.015  0.005  0.038 -0.009 -0.005 -0.047 -0.025 -0.022 -0.033 -0.005 -0.060 -0.057 -0.048 -0.024 -0.069 -0.024 -0.036 -0.041 -0.046 -0.025 -0.043 -0.030 -0.037 -0.010  0.024  0.037  0.056  0.038  0.005  0.002  0.001  0.019 -0.004 -0.012 -0.059 -0.044 -0.067 -0.075 -0.083 -0.059 -0.052 -0.069 -0.073 -0.045 -0.040 -0.082 -0.084 -0.101 -0.058 -0.072 -0.088 -0.089 -0.041 -0.030 -0.017 -0.039 -0.079 -0.053 -0.052 -0.070 -0.029 -0.035 -0.015  0.004  0.018  0.014  0.008 -0.019 -0.036 -0.072 -0.065 -0.033 -0.003  0.007 -0.003  0.028  0.045  0.071
 -0.020 -0.049 -0.025 -0.021  0.007 -0.002 -0.007 -0.002 -0.010 -0.018 -0.009 -0.017 -0.024 -0.016 -0.008 -0.017 -0.032 -0.013 -0.012  0.002 -0.003  0.002  0.001 -0.007 -0.018 -0.013 -0.033 -0.037 -0.035 -0.024 -0.039 -0.033 -0.014 -0.013 -0.002 -0.007  0.004  0.018  0.012 -0.002  0.006  0.010  0.002  0.022 -0.030 -0.002 -0.009  0.004  0.007  0.004 -0.002  0.006  0.021 -0.008 -0.013  0.027  0.029  0.027  0.018  0.052  0.063  0.054  0.103  0.134  0.058  0.028 -0.000  0.068  0.090  0.162  0.221  0.170  0.188  0.107  0.103  0.029  0.036  0.000  0.037  0.028  0.007 -0.015 -0.005 -0.006  0.013 -0.020 -0.027 -0.010 -0.030 -0.028 -0.017 -0.022 -0.039 -0.003  0.033 -0.016  0.020  0.082  0.120  0.102  0.091  0.137  0.130  0.236  0.221  0.326  0.221  0.133  0.103  0.069  0.044  0.020  0.030  0.027  0.035  0.038  0.058  0.088  0.127  0.181  0.231  0.238  0.221  0.128  0.089  0.081  0.110  0.133  0.130  0.091  0.096  0.036  0.013  0.001 -0.029 -0.007 -0.003  0.026 -0.010 -0.004  0.018  0.039 -0.007  0.014  0.050  0.047  0.030  0.086  0.075 -0.000 -0.007  0.037  0.009 -0.036 -0.003  0.007 -0.014 -0.023 -0.040 -0.038 -0.001 -0.013  0.047  0.019  0.051  0.098  0.053  0.071  0.065  0.034  0.003  0.007  0.003 -0.027 -0.012 -0.003 -0.012 -0.006 -0.003 -0.018 -0.007 -0.016 -0.004  0.006  0.025  0.053  0.028  0.036  0.048  0.083  0.045  0.067  0.097  0.098  0.084  0.093  0.134  0.061  0.067  0.046  0.032  0.027  0.011  0.015 -0.007 -0.024 -0.039 -0.040 -0.044 -0.079 -0.064 -0.047 -0.035 -0.018 -0.032 -0.026 -0.020 -0.007 -0.002  0.003 -0.008 -0.000  0.032 -0.015  0.008 -0.005 -0.047 -0.032 -0.047 -0.034 -0.036 -0.015 -0.017 -0.009 -0.011 -0.003 -0.016 -0.031 -0.026 -0.064 -0.048 -0.034 -0.043 -0.035 -0.055 -0.054 -0.064 -0.049 -0.088 -0.051 -0.053 -0.063 -0.067 -0.035 -0.043 -0.021 -0.013 -0.010  0.008  0.014  0.046  0.029  0.007  0.010 -0.001  0.021  0.002 -0.001 -0.069 -0.045 -0.069 -0.069 -0.068 -0.056 -0.070 -0.090 -0.083 -0.081 -0.067 -0.071 -0.085 -0.091 -0.044 -0.085 -0.083 -0.076 -0.043 -0.042 -0.020 -0.045 -0.077 -0.052 -0.065 -0.053 -0.027 -0.033 -0.002  0.020  0.024  0.027  0.040  0.016 -0.029 -0.056 -0.065 -0.044  0.007  0.005 -0.018  0.008 -0.007  0.015
 -0.071 -0.037 -0.070 -0.033 -0.032 -0.031 -0.066 -0.063 -0.046 -0.032 -0.046 -0.052 -0.006 -0.032 -0.047 -0.025 -0.012 -0.023 -0.025 -0.001 -0.024 -0.020 -0.002  0.001 -0.004 -0.011  0.025 -0.006  0.001 -0.002 -0.014  0.003  0.015  0.015  0.014  0.002  0.001  0.025  0.005 -0.012  0.017  0.002  0.008  0.040 -0.007  0.018  0.007  0.014  0.062  0.039  0.030  0.027  0.079  0.063  0.021  0.070  0.093  0.048  0.048  0.098  0.104  0.088  0.168  0.178  0.082  0.027 -0.018  0.114  0.107  0.166  0.243  0.223  0.253  0.272  0.131  0.094  0.100  0.056  0.074  0.054  0.024  0.005 -0.029 -0.005 -0.019 -0.032 -0.048 -0.047 -0.061 -0.026 -0.011 -0.044 -0.040  0.036  0.038 -0.002  0.033  0.065  0.119  0.063  0.057  0.131  0.146  0.227  0.230  0.221  0.479  0.246  0.212  0.109  0.097  0.063  0.108  0.061  0.092  0.100  0.131  0.159  0.202  0.238  0.184  0.214  0.148  0.121  0.095  0.062  0.100  0.121  0.131  0.120  0.135  0.060  0.049  0.017  0.008 -0.002  0.004  0.027 -0.035 -0.062 -0.018  0.008 -0.068 -0.029  0.014 -0.007 -0.042  0.019  0.010 -0.065 -0.087 -0.029 -0.071 -0.101 -0.069 -0.019 -0.069 -0.048 -0.088 -0.110 -0.077 -0.065 -0.013 -0.014  0.008  0.048  0.039  0.052  0.050  0.013  0.010  0.024  0.003 -0.052 -0.015  0.005  0.011  0.005  0.008 -0.011 -0.017 -0.018 -0.002  0.039  0.067  0.104  0.049  0.070  0.101  0.147  0.077  0.121  0.155  0.168  0.134  0.137  0.211  0.078  0.099  0.014  0.050  0.033 -0.007  0.019  0.000 -0.012 -0.054 -0.069 -0.057 -0.097 -0.087 -0.060 -0.034 -0.033 -0.038 -0.014 -0.010 -0.043  0.015  0.028  0.000  0.026  0.057 -0.029  0.029 -0.010 -0.056 -0.047 -0.043 -0.033 -0.021  0.011  0.037  0.065  0.019 -0.010 -0.023 -0.017 -0.022 -0.071 -0.048 -0.028 -0.036 -0.062 -0.046 -0.078 -0.076 -0.076 -0.114 -0.081 -0.065 -0.083 -0.095 -0.068 -0.062 -0.038 -0.047 -0.029 -0.008  0.024  0.030  0.030 -0.007 -0.004  0.004  0.045  0.003  0.005 -0.063  0.004 -0.032 -0.023 -0.009 -0.011 -0.048 -0.065 -0.088 -0.093 -0.106 -0.108 -0.114 -0.108 -0.052 -0.091 -0.079 -0.046 -0.020 -0.003 -0.020 -0.013 -0.050 -0.030 -0.040 -0.007 -0.015  0.021  0.001  0.057  0.048  0.078  0.073  0.026 -0.065 -0.088 -0.071 -0.018  0.016  0.026  0.013  0.045  0.047  0.063
 -0.049 -0.005 -0.021 -0.037 -0.035 -0.016 -0.028 -0.038 -0.023 -0.026 -0.032 -0.017  0.004  0.007  0.001  0.016  0.033  0.010  0.028  0.013 -0.012  0.030  0.011  0.003 -0.007 -0.004 -0.003  0.002  0.020  0.010  0.000  0.011  0.010 -0.004  0.017  0.015  0.007  0.022 -0.009 -0.010  0.011 -0.017 -0.009  0.016 -0.038 -0.005 -0.006  0.028  0.071  0.069  0.054  0.024  0.062  0.061  0.012  0.031  0.068  0.052  0.041  0.065  0.070  0.061  0.092  0.114  0.056  0.016 -0.003  0.021  0.043  0.094  0.152  0.151  0.206  0.169  0.140  0.094  0.141  0.068  0.093  0.106  0.049  0.027  0.023 -0.000  0.018 -0.007 -0.012  0.010  0.004  0.010  0.008  0.004 -0.036  0.002  0.020 -0.025 -0.017  0.026  0.040  0.034  0.016  0.063  0.065  0.118  0.130  0.133  0.246  0.463  0.332  0.217  0.170  0.101  0.127  0.071  0.132  0.130  0.190  0.215  0.290  0.194  0.129  0.125  0.086  0.038  0.068  0.040  0.065  0.116  0.148  0.165  0.130  0.086  0.092  0.011  0.032  0.023  0.043  0.074  0.020  0.077  0.096  0.093  0.052  0.071  0.062  0.041  0.021  0.070  0.040 -0.002 -0.009  0.018 -0.043 -0.034 -0.021 -0.020 -0.032 -0.055 -0.054 -0.076 -0.029 -0.054  0.004 -0.025 -0.008  0.037  0.047  0.069  0.076  0.082  0.035  0.036  0.026 -0.041 -0.028 -0.003 -0.032  0.001  0.014 -0.008 -0.018  0.001  0.011  0.026  0.080  0.086  0.021  0.028  0.100  0.127  0.077  0.086  0.105  0.097  0.074  0.104  0.120  0.051  0.059 -0.001  0.015 -0.019 -0.026 -0.021 -0.003 -0.008 -0.036 -0.048 -0.023 -0.049 -0.078 -0.034 -0.040 -0.041 -0.046 -0.022 -0.020 -0.034 -0.025  0.008 -0.013 -0.035  0.029 -0.033  0.011 -0.005 -0.055 -0.096 -0.084 -0.061 -0.055 -0.021 -0.024  0.030 -0.008 -0.034 -0.032 -0.027 -0.031 -0.090 -0.068 -0.048 -0.074 -0.083 -0.051 -0.062 -0.095 -0.081 -0.115 -0.071 -0.050 -0.113 -0.086 -0.059 -0.083 -0.076 -0.040 -0.034 -0.046 -0.005  0.002  0.008  0.004 -0.006  0.022  0.053 -0.005  0.012 -0.073 -0.037 -0.047 -0.048 -0.046 -0.030 -0.038 -0.061 -0.062 -0.083 -0.097 -0.086 -0.100 -0.103 -0.046 -0.079 -0.076 -0.042 -0.028  0.011 -0.005 -0.001 -0.047 -0.026 -0.064 -0.026 -0.023  0.019  0.014  0.050  0.045  0.080  0.104  0.065 -0.030 -0.035 -0.055 -0.017  0.026  0.062 -0.019 -0.013 -0.058 -0.036
 -0.044 -0.010 -0.015 -0.015 -0.091 -0.071 -0.093 -0.101 -0.054 -0.064 -0.069 -0.042 -0.005 -0.024 -0.035  0.002  0.030 -0.028 -0.012  0.013 -0.012 -0.011 -0.010 -0.035 -0.021 -0.017 -0.006  0.012  0.023  0.021  0.003  0.029  0.007  0.004  0.000 -0.041  0.015  0.021 -0.004 -0.011  0.025 -0.002 -0.011  0.034  0.011  0.029  0.008  0.044  0.123  0.138  0.115  0.051  0.093  0.100  0.061  0.063  0.090  0.045  0.062  0.085  0.066  0.057  0.088  0.113  0.049  0.028  0.011  0.050  0.076  0.094  0.120  0.140  0.150  0.142  0.097  0.142  0.229  0.107  0.116  0.089  0.047  0.043  0.001 -0.017  0.003 -0.046 -0.060 -0.008 -0.028 -0.002  0.013  0.003 -0.023  0.009  0.028 -0.011 -0.012  0.082  0.053  0.036 -0.004  0.053  0.058  0.083  0.122  0.103  0.212  0.332  0.607  0.300  0.268  0.182  0.211  0.119  0.194  0.199  0.295  0.216  0.250  0.159  0.090  0.094  0.043 -0.026  0.026  0.009  0.034  0.071  0.138  0.153  0.123  0.121  0.116  0.043  0.035  0.036  0.003  0.018  0.007  0.014  0.049  0.033  0.014  0.017  0.031 -0.007 -0.005  0.030 -0.010 -0.040 -0.043  0.000 -0.063 -0.057 -0.037 -0.016 -0.015 -0.030 -0.050 -0.091 -0.035 -0.052 -0.001  0.001 -0.017  0.006  0.019  0.034  0.052  0.029  0.012  0.042  0.032 -0.054 -0.025  0.011  0.006 -0.007  0.036  0.009 -0.004  0.006  0.020  0.052  0.099  0.096  0.041  0.059  0.104  0.116  0.075  0.090  0.098  0.125  0.085  0.081  0.125  0.065  0.060  0.002  0.030 -0.001 -0.021 -0.006 -0.016  0.009 -0.001 -0.066 -0.014 -0.038 -0.067 -0.021 -0.005 -0.037 -0.016  0.004  0.003 -0.011 -0.003  0.028  0.010 -0.022  0.031 -0.052  0.027  0.017 -0.048 -0.081 -0.077 -0.051 -0.066 -0.013 -0.008  0.027 -0.026 -0.056 -0.059 -0.022 -0.049 -0.082 -0.093 -0.029 -0.058 -0.071 -0.042 -0.065 -0.076 -0.071 -0.113 -0.101 -0.078 -0.108 -0.106 -0.093 -0.103 -0.075 -0.049 -0.059 -0.062  0.016  0.003  0.026  0.056  0.015  0.050  0.095  0.003  0.027 -0.082 -0.035 -0.052 -0.047 -0.039 -0.038 -0.050 -0.064 -0.080 -0.111 -0.109 -0.107 -0.103 -0.085 -0.059 -0.098 -0.074 -0.041 -0.005  0.010  0.016  0.014 -0.024 -0.013 -0.079 -0.015 -0.027  0.024  0.027  0.125  0.082  0.103  0.128  0.104 -0.023 -0.018 -0.053 -0.006  0.071  0.091  0.029 -0.002 -0.000  0.002
 -0.044 -0.019 -0.014 -0.026 -0.067 -0.052 -0.041 -0.088 -0.058 -0.014 -0.020 -0.044  0.001  0.017 -0.018  0.018  0.019  0.000  0.026  0.016 -0.034 -0.004 -0.040 -0.036 -0.038 -0.008 -0.039 -0.025 -0.001  0.021 -0.005 -0.010 -0.024 -0.022 -0.007 -0.019 -0.032  0.003 -0.016 -0.024  0.027  0.001 -0.006  0.013 -0.028  0.013  0.008  0.045  0.104  0.131  0.077  0.024  0.070  0.069  0.031  0.003  0.034 -0.005 -0.015  0.001  0.001 -0.029 -0.023 -0.003 -0.002 -0.030 -0.003 -0.041  0.004  0.033  0.049  0.056  0.091  0.088  0.071  0.074  0.123  0.045  0.026  0.079  0.006  0.021  0.035 -0.018  0.023 -0.007  0.026  0.042  0.019  0.006  0.005  0.005 -0.018 -0.039  0.010 -0.024 -0.041  0.033  0.003  0.040  0.029  0.009  0.041  0.043  0.059  0.069  0.109  0.217  0.300  0.478  0.370  0.255  0.269  0.142  0.267  0.250  0.345  0.189  0.241  0.139  0.090  0.075  0.040  0.011  0.044  0.015  0.064  0.090  0.159  0.236  0.158  0.209  0.140  0.070  0.121  0.133  0.093  0.079  0.069  0.112  0.124  0.114  0.084  0.064  0.044  0.008  0.006  0.038 -0.003 -0.024 -0.015  0.030 -0.028 -0.026 -0.007 -0.003  0.005  0.007 -0.028 -0.054 -0.017 -0.030  0.008  0.029  0.032  0.031  0.037  0.063  0.082  0.105  0.091  0.076  0.048 -0.022 -0.041  0.004 -0.011  0.032  0.043 -0.021  0.008  0.042  0.031  0.040  0.102  0.099  0.028  0.047  0.093  0.077  0.055  0.072  0.055  0.045  0.041  0.073  0.042  0.011  0.032 -0.012  0.017  0.014 -0.017 -0.039 -0.044 -0.008 -0.012 -0.089 -0.045 -0.102 -0.105 -0.037 -0.041 -0.060 -0.067 -0.033 -0.046 -0.068 -0.057 -0.027 -0.033 -0.079  0.001 -0.037 -0.015 -0.037 -0.058 -0.083 -0.104 -0.101 -0.094 -0.113 -0.026 -0.015 -0.063 -0.076 -0.120 -0.116 -0.083 -0.140 -0.089 -0.057 -0.094 -0.018  0.008 -0.005 -0.021 -0.032 -0.062 -0.047 -0.045 -0.083 -0.046 -0.063 -0.069 -0.091 -0.040 -0.024 -0.089 -0.043 -0.039 -0.023  0.007 -0.000  0.082  0.060  0.016  0.031 -0.059 -0.052 -0.026 -0.027 -0.021 -0.019 -0.009 -0.034 -0.015 -0.022 -0.054 -0.023 -0.018 -0.029 -0.009 -0.025 -0.045 -0.030 -0.011  0.016  0.015  0.059  0.015 -0.065 -0.098 -0.053 -0.040 -0.002  0.038  0.137  0.119  0.138  0.189  0.146 -0.001  0.032  0.004  0.015  0.110  0.154  0.038  0.035 -0.059 -0.092
 -0.092 -0.053 -0.055 -0.052 -0.105 -0.112 -0.127 -0.139 -0.110 -0.061 -0.061 -0.058 -0.007  0.003  0.004 -0.007  0.084  0.068  0.081  0.097  0.017  0.007 -0.024  0.012 -0.018  0.031  0.010  0.008  0.027  0.059  0.052  0.013 -0.004 -0.004  0.022  0.029  0.007  0.041  0.012  0.015  0.070  0.019 -0.003  0.027 -0.007  0.072  0.079  0.131  0.234  0.242  0.169  0.079  0.122  0.110  0.067  0.036  0.025 -0.016 -0.001  0.025  0.019 -0.013 -0.024 -0.002  0.003 -0.034  0.030 -0.028 -0.017  0.015  0.038  0.033  0.075  0.100  0.066  0.035  0.073  0.047  0.006  0.015 -0.083 -0.035 -0.014 -0.116 -0.078 -0.080 -0.066  0.016 -0.007 -0.043 -0.047 -0.013 -0.010 -0.054  0.014 -0.009 -0.017  0.061  0.049  0.072  0.059  0.065  0.044  0.054  0.048  0.044  0.097  0.170  0.268  0.370  0.720  0.371  0.529  0.299  0.398  0.335  0.324  0.146  0.180  0.078  0.054  0.061  0.013  0.004  0.049  0.006  0.024  0.029  0.056  0.171  0.090  0.158  0.127  0.082  0.083  0.088  0.016  0.016 -0.005  0.021  0.035  0.032  0.020 -0.031 -0.025 -0.028 -0.011 -0.008 -0.033 -0.027 -0.030  0.043  0.019 -0.012  0.051  0.054  0.063  0.066  0.023 -0.043 -0.036 -0.088 -0.053  0.002 -0.004 -0.006 -0.007  0.035  0.004  0.015  0.017  0.016 -0.053 -0.069 -0.079 -0.043 -0.013 -0.008  0.042 -0.029  0.016  0.096  0.118  0.091  0.147  0.170  0.032  0.023  0.080  0.051  0.076  0.046  0.021  0.019  0.028  0.045  0.014  0.007  0.039 -0.061 -0.015  0.007 -0.016 -0.055 -0.086 -0.019  0.011 -0.127 -0.057 -0.127 -0.149 -0.051 -0.003 -0.085 -0.050 -0.002  0.003 -0.082 -0.068 -0.000 -0.011 -0.089  0.022 -0.050 -0.020 -0.027 -0.085 -0.142 -0.161 -0.170 -0.145 -0.125 -0.021  0.022 -0.079 -0.146 -0.190 -0.181 -0.166 -0.219 -0.173 -0.109 -0.138 -0.072  0.012 -0.021 -0.032 -0.043 -0.111 -0.052 -0.122 -0.175 -0.086 -0.131 -0.171 -0.152 -0.114 -0.114 -0.168 -0.100 -0.105 -0.055  0.011 -0.006  0.120  0.104  0.056  0.106 -0.036 -0.009  0.037  0.021  0.042  0.043  0.062 -0.018  0.001 -0.029 -0.045 -0.022 -0.037 -0.064  0.007 -0.011 -0.037 -0.016  0.006  0.069  0.065  0.120  0.059 -0.025 -0.086 -0.024  0.002  0.033  0.086  0.276  0.238  0.292  0.344  0.262  0.086  0.098 -0.014  0.058  0.230  0.225  0.107  0.139  0.023 -0.022
 -0.060 -0.071 -0.092 -0.114 -0.138 -0.060 -0.080 -0.146 -0.095  0.013 -0.041 -0.062  0.007  0.028 -0.016  0.016  0.048  0.055  0.063  0.065  0.008  0.029 -0.049 -0.015 -0.052 -0.018 -0.061 -0.047 -0.025  0.001 -0.002 -0.011 -0.041 -0.065 -0.054 -0.020 -0.053 -0.067 -0.060 -0.057 -0.013 -0.028 -0.064 -0.022 -0.041 -0.021  0.006  0.030  0.076  0.096  0.044  0.004  0.045  0.031 -0.021 -0.013  0.006 -0.033 -0.033 -0.017 -0.020 -0.045 -0.035 -0.012 -0.022 -0.041 -0.011 -0.024 -0.016  0.028  0.026  0.014  0.038  0.062  0.041  0.041  0.069 -0.005 -0.015 -0.019 -0.084 -0.051 -0.031 -0.079 -0.103 -0.071 -0.054  0.011  0.003 -0.042 -0.039 -0.012 -0.039 -0.036 -0.021 -0.028 -0.011  0.036  0.051  0.034  0.029  0.043  0.030  0.040  0.035  0.020  0.063  0.101  0.182  0.255  0.371  0.488  0.446  0.242  0.368  0.188  0.272  0.129  0.125  0.054  0.035  0.041 -0.004  0.006  0.033  0.012  0.037  0.033  0.087  0.200  0.123  0.236  0.148  0.113  0.147  0.171  0.079  0.051  0.034  0.034  0.032  0.050  0.043 -0.005 -0.005 -0.013 -0.012 -0.016 -0.043 -0.022 -0.023 -0.002  0.015  0.004  0.024  0.021  0.046  0.048  0.018 -0.001 -0.002 -0.040  0.022  0.057  0.035  0.021 -0.007  0.016  0.027  0.067  0.064  0.058  0.010 -0.043 -0.030 -0.011 -0.012  0.009  0.049  0.037 -0.002  0.042  0.038 -0.024  0.068  0.067 -0.019  0.003  0.058  0.014  0.036  0.039 -0.008 -0.007 -0.012  0.009 -0.006 -0.004  0.017 -0.023 -0.046 -0.034 -0.058 -0.078 -0.074 -0.019  0.019 -0.055 -0.050 -0.110 -0.141 -0.041 -0.049 -0.095 -0.082 -0.042 -0.061 -0.110 -0.089 -0.060 -0.037 -0.069 -0.014 -0.055 -0.026 -0.034 -0.058 -0.085 -0.099 -0.133 -0.080 -0.130 -0.065 -0.031 -0.072 -0.066 -0.088 -0.124 -0.074 -0.128 -0.083 -0.048 -0.074 -0.008  0.044  0.042  0.045  0.030  0.004  0.040 -0.010 -0.070 -0.007 -0.040 -0.074 -0.110 -0.047 -0.020 -0.105 -0.098 -0.099 -0.063  0.032  0.026  0.069  0.029  0.025  0.025 -0.030 -0.026 -0.021 -0.020 -0.016  0.000  0.022  0.021  0.055  0.063  0.029  0.054  0.047  0.041  0.020  0.032  0.006  0.005  0.011  0.031  0.062  0.086  0.046 -0.039 -0.053 -0.058 -0.042 -0.014  0.022  0.135  0.112  0.125  0.175  0.132  0.033  0.072  0.039  0.083  0.235  0.249  0.131  0.134  0.006 -0.060
 -0.078 -0.072 -0.096 -0.091 -0.163 -0.110 -0.151 -0.187 -0.121 -0.023 -0.076 -0.123 -0.005 -0.001 -0.051 -0.012  0.102  0.032  0.075  0.081 -0.020  0.003 -0.102 -0.029 -0.049  0.001 -0.008 -0.012  0.009  0.079  0.036 -0.001 -0.021 -0.015 -0.024 -0.001 -0.046 -0.005 -0.017 -0.022  0.068  0.031 -0.025  0.012 -0.013  0.044  0.100  0.102  0.169  0.203  0.129  0.064  0.125  0.094  0.050  0.041  0.031 -0.055 -0.011  0.023  0.005 -0.012  0.010  0.008 -0.024 -0.013  0.007 -0.005 -0.007  0.025  0.032  0.029  0.082  0.082  0.058  0.044  0.052  0.049 -0.003  0.011 -0.092 -0.057 -0.037 -0.098 -0.104 -0.110 -0.110 -0.038 -0.041 -0.102 -0.078 -0.030 -0.075 -0.083 -0.019 -0.047 -0.033  0.028  0.062  0.029  0.058  0.096  0.052  0.075  0.063  0.030  0.108  0.127  0.211  0.269  0.529  0.446  0.884  0.415  0.468  0.266  0.261  0.111  0.161  0.087  0.028  0.091  0.018  0.017  0.055  0.022  0.044  0.027  0.088  0.203  0.105  0.220  0.135  0.119  0.159  0.158  0.047  0.046  0.006 -0.006 -0.002 -0.014  0.002 -0.048 -0.047 -0.049 -0.026 -0.048 -0.060 -0.041 -0.054 -0.009 -0.028 -0.042 -0.001  0.008  0.003  0.037 -0.027 -0.051 -0.045 -0.084 -0.011  0.014  0.017  0.011  0.015  0.017  0.033  0.059  0.030  0.027 -0.052 -0.076 -0.073 -0.021  0.024 -0.014  0.046  0.032  0.006  0.089  0.120  0.042  0.116  0.144  0.017  0.038  0.099  0.062  0.063  0.072  0.032  0.038  0.046  0.051  0.025  0.006  0.038 -0.038 -0.021  0.000 -0.039 -0.061 -0.065 -0.018 -0.009 -0.112 -0.064 -0.123 -0.177 -0.043 -0.002 -0.090 -0.063 -0.013 -0.020 -0.099 -0.068 -0.029 -0.034 -0.072  0.006 -0.057 -0.008 -0.009 -0.055 -0.124 -0.123 -0.180 -0.112 -0.143 -0.041 -0.011 -0.087 -0.140 -0.191 -0.160 -0.116 -0.166 -0.123 -0.068 -0.073 -0.026  0.051  0.053  0.024  0.025 -0.029 -0.010 -0.081 -0.132 -0.059 -0.096 -0.158 -0.180 -0.113 -0.115 -0.172 -0.143 -0.158 -0.076  0.006  0.050  0.116  0.077  0.059  0.094 -0.039 -0.002  0.000 -0.033  0.015  0.047  0.068  0.018  0.051  0.046  0.039  0.056  0.034 -0.001  0.039  0.035  0.000  0.011  0.002  0.062  0.061  0.114  0.039 -0.053 -0.088 -0.034 -0.028  0.013  0.082  0.248  0.226  0.247  0.320  0.242  0.013  0.054  0.013  0.108  0.327  0.273  0.205  0.187  0.075 -0.001
 -0.055 -0.066 -0.054 -0.078 -0.117 -0.072 -0.096 -0.118 -0.075 -0.013 -0.066 -0.083 -0.006  0.005 -0.039 -0.020  0.046 -0.007 -0.011 -0.011 -0.059 -0.025 -0.076 -0.063 -0.048 -0.025 -0.024 -0.010 -0.017  0.035  0.019  0.000  0.002 -0.026 -0.042 -0.043 -0.054 -0.034 -0.026 -0.019  0.035  0.002 -0.014  0.014  0.008  0.054  0.089  0.099  0.143  0.155  0.087  0.044  0.084  0.073  0.023  0.024  0.029 -0.021 -0.010  0.020  0.014 -0.008 -0.006  0.007  0.001 -0.000  0.004  0.019 -0.004  0.016  0.042  0.016  0.033  0.055  0.038  0.036  0.034  0.018  0.007  0.002 -0.056 -0.027 -0.007 -0.068 -0.070 -0.071 -0.060 -0.001 -0.001 -0.044 -0.038  0.015 -0.026 -0.037  0.035  0.016 -0.005  0.046  0.071  0.040  0.043  0.071  0.036  0.062  0.041  0.027  0.061  0.071  0.119  0.142  0.299  0.242  0.415  0.398  0.360  0.197  0.193  0.081  0.102  0.050  0.031  0.065  0.024  0.023  0.045  0.029  0.007  0.027  0.051  0.121  0.070  0.174  0.128  0.115  0.112  0.093  0.022  0.051 -0.022 -0.003 -0.020 -0.018  0.036 -0.021 -0.015  0.005 -0.003 -0.020 -0.018  0.002 -0.011  0.023  0.029 -0.004  0.040  0.042  0.013  0.014 -0.003 -0.030 -0.003 -0.043 -0.006  0.033  0.033 -0.005  0.006  0.014  0.005  0.036 -0.001 -0.006 -0.072 -0.054 -0.036 -0.014  0.026  0.010  0.078  0.037  0.003  0.068  0.110  0.062  0.104  0.103  0.039  0.045  0.047  0.036  0.022  0.035  0.024  0.005  0.022  0.030  0.012  0.009  0.040 -0.031 -0.030 -0.005 -0.019 -0.042 -0.060 -0.023 -0.028 -0.069 -0.034 -0.071 -0.117 -0.037 -0.021 -0.064 -0.049 -0.022 -0.036 -0.076 -0.063 -0.032 -0.050 -0.072 -0.009 -0.034 -0.017 -0.021 -0.058 -0.119 -0.125 -0.145 -0.067 -0.092 -0.023 -0.002 -0.030 -0.055 -0.079 -0.100 -0.064 -0.114 -0.086 -0.058 -0.054 -0.045  0.022  0.026  0.010 -0.003 -0.048 -0.013 -0.059 -0.106 -0.036 -0.058 -0.112 -0.116 -0.055 -0.057 -0.099 -0.087 -0.066 -0.064 -0.015  0.010  0.081  0.042  0.031  0.056 -0.020 -0.013  0.009 -0.013 -0.013  0.014  0.037 -0.002  0.029  0.031  0.018  0.016  0.009 -0.012  0.019  0.022 -0.005 -0.005 -0.006  0.011  0.041  0.093  0.034 -0.030 -0.062 -0.021 -0.008  0.019  0.059  0.171  0.151  0.182  0.284  0.251  0.016  0.063  0.055  0.094  0.319  0.186  0.117  0.137  0.037 -0.027
 -0.081 -0.126 -0.140 -0.143 -0.156 -0.102 -0.122 -0.175 -0.123 -0.035 -0.078 -0.119 -0.015 -0.012 -0.076 -0.052 -0.005  0.004 -0.010  0.009 -0.024  0.004 -0.047 -0.040 -0.049 -0.038 -0.049 -0.058 -0.052  0.010  0.010 -0.020 -0.024 -0.019 -0.031 -0.047 -0.043 -0.022 -0.045 -0.035  0.047  0.013 -0.006  0.051  0.053  0.086  0.073  0.120  0.155  0.189  0.097  0.051  0.112  0.110  0.026  0.031  0.066  0.002 -0.020  0.006  0.009 -0.026 -0.026 -0.004 -0.019 -0.045 -0.033 -0.065 -0.055 -0.006  0.019  0.018  0.050  0.080  0.064  0.054  0.102  0.029  0.018  0.000 -0.071 -0.047 -0.033 -0.108 -0.109 -0.096 -0.095 -0.030 -0.046 -0.084 -0.076 -0.014 -0.031 -0.078 -0.006 -0.020 -0.020  0.057  0.078  0.066  0.050  0.065  0.034  0.052  0.042  0.035  0.092  0.132  0.194  0.267  0.398  0.368  0.468  0.360  0.711  0.353  0.387  0.180  0.189  0.093  0.042  0.061  0.016 -0.013  0.042  0.014  0.025  0.038  0.123  0.267  0.203  0.413  0.325  0.271  0.266  0.246  0.096  0.119 -0.021  0.006 -0.016  0.026  0.054 -0.041 -0.016  0.014  0.002 -0.035 -0.031 -0.025 -0.040  0.004 -0.001 -0.019  0.032  0.029  0.007  0.015  0.000 -0.046 -0.027 -0.058 -0.006  0.030  0.028 -0.007 -0.003  0.011  0.028  0.100  0.084  0.130  0.056 -0.016  0.004  0.041  0.074  0.100  0.158  0.065  0.039  0.149  0.180  0.166  0.265  0.254  0.103  0.120  0.138  0.113  0.053  0.137  0.084  0.047  0.064  0.081  0.030  0.011  0.048 -0.027 -0.022  0.019 -0.018 -0.023 -0.033  0.019 -0.014 -0.039 -0.008 -0.057 -0.139 -0.041 -0.007 -0.096 -0.140 -0.046 -0.082 -0.158 -0.121 -0.065 -0.085 -0.120 -0.032 -0.066 -0.038 -0.086 -0.058 -0.108 -0.131 -0.172 -0.095 -0.147 -0.098 -0.034 -0.046 -0.050 -0.077 -0.136 -0.104 -0.170 -0.093 -0.061 -0.053 -0.001  0.052  0.065  0.025  0.021 -0.025  0.015 -0.046 -0.099 -0.043 -0.068 -0.118 -0.128 -0.082 -0.059 -0.103 -0.128 -0.096 -0.070 -0.014 -0.029  0.059  0.022  0.018  0.040 -0.065 -0.037 -0.034 -0.038 -0.048 -0.020  0.024 -0.001  0.028  0.031  0.031  0.039  0.044  0.016  0.045  0.060 -0.000  0.014 -0.000  0.042  0.043  0.075  0.009 -0.066 -0.076 -0.051 -0.047 -0.006  0.044  0.168  0.168  0.196  0.335  0.324 -0.030  0.025  0.050  0.140  0.397  0.329  0.098  0.145 -0.003 -0.019
 -0.000 -0.036 -0.037 -0.041 -0.072 -0.121 -0.149 -0.137 -0.109 -0.105 -0.098 -0.110 -0.067 -0.046 -0.041 -0.060 -0.009  0.037 -0.032 -0.065 -0.080 -0.043 -0.032 -0.039 -0.026  0.011  0.042  0.010  0.027  0.032  0.053  0.045  0.043  0.070  0.085 -0.008  0.009  0.143  0.053  0.048  0.157  0.099  0.063  0.059  0.051  0.130  0.111  0.210  0.297  0.293  0.218  0.149  0.181  0.205  0.111  0.090  0.103  0.049  0.031  0.027  0.039 -0.001 -0.012  0.017 -0.004 -0.020  0.054 -0.097 -0.039 -0.011  0.016  0.036  0.052  0.097  0.093  0.139  0.205  0.104  0.104  0.109  0.041  0.032  0.026 -0.039 -0.028 -0.042 -0.036 -0.026 -0.028 -0.012 -0.022 -0.005  0.006 -0.082 -0.019 -0.028 -0.023  0.044  0.048  0.024  0.013  0.053  0.049  0.040  0.027  0.038  0.100  0.130  0.199  0.250  0.335  0.188  0.266  0.197  0.353  0.608  0.339  0.150  0.136  0.085  0.046  0.043  0.028 -0.009  0.042 -0.004  0.018  0.019  0.048  0.138  0.097  0.168  0.196  0.126  0.117  0.079  0.054  0.071 -0.056  0.019 -0.052 -0.030  0.006 -0.040 -0.027 -0.033 -0.051 -0.028 -0.011 -0.058 -0.053  0.003 -0.025 -0.025  0.007  0.018 -0.021  0.007 -0.037 -0.054 -0.080 -0.068 -0.037 -0.014  0.004 -0.009 -0.006  0.008 -0.009  0.023 -0.001  0.041 -0.018 -0.032 -0.067 -0.010  0.017  0.075  0.109 -0.016  0.096  0.179  0.150  0.216  0.277  0.287  0.123  0.141  0.158  0.137  0.051  0.105  0.075  0.052  0.030  0.040  0.017 -0.008  0.019 -0.004 -0.004 -0.015 -0.059 -0.045 -0.048  0.064 -0.010 -0.066  0.005 -0.018 -0.079 -0.027  0.070 -0.057 -0.042  0.008  0.004 -0.057 -0.025  0.014 -0.021 -0.057  0.008 -0.055 -0.009 -0.031 -0.065 -0.070 -0.092 -0.105 -0.092 -0.075 -0.038  0.026 -0.072 -0.130 -0.158 -0.123 -0.148 -0.172 -0.108 -0.068 -0.061 -0.029 -0.005 -0.001 -0.046 -0.034 -0.102 -0.055 -0.126 -0.125 -0.084 -0.097 -0.125 -0.096 -0.069 -0.053 -0.080 -0.017  0.014  0.019 -0.009 -0.046  0.055  0.128  0.025  0.110 -0.063 -0.008  0.030 -0.029 -0.022  0.004  0.039 -0.014 -0.034 -0.051 -0.052 -0.039 -0.037 -0.063 -0.001 -0.017 -0.039 -0.030 -0.027 -0.007 -0.025  0.038 -0.013 -0.066 -0.078 -0.003 -0.011  0.054  0.090  0.225  0.191  0.235  0.412  0.259  0.024  0.026 -0.030  0.036  0.142  0.140  0.032  0.016 -0.007 -0.009
 -0.063 -0.078 -0.100 -0.122 -0.131 -0.095 -0.094 -0.154 -0.112 -0.029 -0.071 -0.100 -0.018  0.004 -0.042 -0.018  0.004  0.017  0.025  0.029  0.009  0.015  0.012 -0.002 -0.025 -0.010 -0.049 -0.047 -0.020  0.003  0.009 -0.010 -0.022 -0.031 -0.035 -0.019 -0.039 -0.019 -0.030 -0.032  0.021 -0.005 -0.007  0.021  0.031  0.025  0.029  0.073  0.122  0.167  0.086  0.032  0.093  0.109  0.047  0.042  0.056  0.030 -0.007  0.027  0.015 -0.039 -0.014  0.004 -0.028 -0.055 -0.029 -0.043 -0.015  0.004  0.043  0.044  0.072  0.098  0.066  0.077  0.147  0.069  0.074  0.062  0.008  0.007  0.011 -0.041 -0.051 -0.048 -0.015  0.023  0.005 -0.035 -0.022 -0.005 -0.030 -0.041  0.021 -0.007 -0.027  0.065  0.049  0.041  0.004  0.046  0.053  0.040  0.056  0.058  0.131  0.190  0.295  0.345  0.324  0.272  0.261  0.193  0.387  0.339  0.685  0.332  0.285  0.154  0.113  0.080  0.018 -0.016  0.035  0.006  0.054  0.107  0.199  0.351  0.282  0.377  0.258  0.175  0.204  0.194  0.100  0.146  0.016  0.065  0.083  0.052  0.049  0.007  0.014 -0.005 -0.021 -0.010 -0.041 -0.041 -0.052  0.014 -0.052 -0.049  0.003  0.013 -0.004  0.002 -0.035 -0.072 -0.026 -0.057  0.017  0.040  0.009  0.028  0.021  0.051  0.084  0.119  0.096  0.132  0.056 -0.024 -0.011  0.049  0.045  0.073  0.115  0.029  0.024  0.073  0.094  0.116  0.198  0.176  0.068  0.087  0.122  0.121  0.040  0.117  0.092  0.062  0.053  0.077  0.050  0.000 -0.014 -0.004 -0.029  0.010 -0.017 -0.043 -0.048 -0.003 -0.017 -0.044 -0.018 -0.057 -0.109 -0.027 -0.032 -0.093 -0.114 -0.049 -0.075 -0.119 -0.095 -0.042 -0.037 -0.082 -0.034 -0.064 -0.034 -0.070 -0.074 -0.101 -0.106 -0.107 -0.079 -0.096 -0.099 -0.029 -0.021 -0.027 -0.046 -0.088 -0.058 -0.121 -0.085 -0.066 -0.085 -0.030 -0.003 -0.009 -0.038 -0.030 -0.052 -0.007 -0.024 -0.064 -0.038 -0.052 -0.070 -0.092 -0.061 -0.012 -0.067 -0.074 -0.050 -0.044  0.009 -0.025  0.018  0.031 -0.015  0.011 -0.059 -0.032 -0.031 -0.039 -0.027  0.004  0.007 -0.001 -0.014 -0.020 -0.036 -0.031 -0.012 -0.005 -0.000  0.007 -0.001  0.009 -0.006 -0.006 -0.006  0.019 -0.011 -0.043 -0.058 -0.047 -0.052  0.014  0.020  0.125  0.116  0.125  0.208  0.202 -0.046 -0.008  0.003  0.030  0.181  0.217  0.055  0.078 -0.044 -0.050
 -0.035 -0.024 -0.050 -0.050 -0.061 -0.017 -0.038 -0.077 -0.049 -0.017 -0.053 -0.069 -0.018 -0.016 -0.045 -0.028 -0.026 -0.009  0.001 -0.011 -0.014 -0.007  0.002 -0.018 -0.017 -0.029 -0.030 -0.038 -0.023 -0.011 -0.043 -0.011 -0.013 -0.019 -0.031 -0.048 -0.034 -0.031 -0.027 -0.036 -0.032 -0.020 -0.017  0.008 -0.016 -0.013 -0.011  0.012  0.037  0.057  0.026  0.010  0.076  0.069  0.040  0.042  0.074  0.054  0.041  0.067  0.043  0.019  0.076  0.065  0.030 -0.009 -0.028  0.014  0.026  0.054  0.105  0.109  0.110  0.094  0.059  0.068  0.132  0.062  0.079  0.088  0.063  0.026  0.020  0.032  0.018 -0.000  0.025 -0.011 -0.004 -0.013 -0.007 -0.033 -0.036 -0.030  0.007 -0.036 -0.031  0.028  0.033  0.029  0.003  0.043  0.056  0.086  0.087  0.088  0.159  0.215  0.216  0.189  0.146  0.129  0.111  0.081  0.180  0.150  0.332  0.412  0.301  0.191  0.122  0.131  0.052  0.047  0.060  0.014  0.083  0.127  0.214  0.250  0.277  0.245  0.180  0.088  0.122  0.108  0.056  0.118 -0.005  0.016  0.050  0.041  0.020  0.029  0.024  0.012 -0.018  0.009 -0.016 -0.053 -0.047 -0.016 -0.082 -0.076 -0.047 -0.021 -0.041 -0.038 -0.070 -0.075 -0.038 -0.047  0.029  0.028  0.032  0.053  0.048  0.060  0.100  0.100  0.061  0.101  0.061 -0.035  0.003  0.051  0.020  0.060  0.052  0.019 -0.026 -0.016  0.018  0.032  0.095  0.100  0.054  0.058  0.099  0.157  0.067  0.140  0.140  0.133  0.109  0.125  0.123  0.061  0.064  0.040  0.038  0.060  0.034 -0.002 -0.008  0.001 -0.015 -0.019 -0.007 -0.049 -0.069 -0.033 -0.061 -0.056 -0.067 -0.035 -0.050 -0.079 -0.043 -0.023 -0.024 -0.044  0.002 -0.038  0.012 -0.021 -0.059 -0.066 -0.049 -0.037 -0.022 -0.006 -0.037 -0.001  0.028  0.032  0.025 -0.006  0.011 -0.042 -0.025 -0.046 -0.045 -0.042 -0.036 -0.054 -0.054 -0.054 -0.055 -0.013 -0.008 -0.027 -0.032 -0.021 -0.016 -0.018 -0.014  0.013  0.005 -0.010 -0.009 -0.002  0.025  0.008  0.007  0.025 -0.012  0.002 -0.040 -0.026 -0.067 -0.055 -0.040 -0.003 -0.027 -0.020 -0.051 -0.041 -0.076 -0.059 -0.066 -0.054 -0.052 -0.043 -0.039 -0.047 -0.027 -0.007 -0.017 -0.010 -0.033 -0.020 -0.019 -0.019 -0.016  0.028 -0.002  0.040  0.033  0.034  0.081  0.076 -0.117 -0.087 -0.053 -0.026  0.043  0.102 -0.002  0.022 -0.050 -0.032
 -0.056 -0.046 -0.049 -0.056 -0.047 -0.030 -0.025 -0.060 -0.057 -0.017 -0.036 -0.069 -0.017  0.006 -0.058 -0.001 -0.031 -0.031  0.010 -0.005 -0.006  0.007 -0.001 -0.016 -0.010 -0.030 -0.045 -0.043 -0.017  0.011 -0.028 -0.015 -0.026 -0.034 -0.033 -0.044 -0.033 -0.038 -0.040 -0.041 -0.028 -0.044 -0.028  0.015 -0.047 -0.030 -0.015 -0.003  0.017  0.022 -0.002 -0.020  0.045  0.055 -0.005  0.008  0.041  0.021 -0.002  0.032  0.039  0.012  0.058  0.076  0.047 -0.019 -0.024  0.008  0.022  0.067  0.115  0.126  0.148  0.114  0.087  0.065  0.123  0.051  0.053  0.112  0.058  0.003  0.036  0.040  0.030  0.007  0.031  0.000 -0.013 -0.034 -0.039 -0.048 -0.059 -0.044 -0.018 -0.063 -0.057  0.028  0.015  0.023 -0.001  0.015  0.063  0.121  0.119  0.127  0.202  0.290  0.250  0.241  0.180  0.125  0.161  0.102  0.189  0.136  0.285  0.301  0.534  0.338  0.194  0.195  0.117  0.075  0.118  0.085  0.144  0.212  0.298  0.284  0.238  0.229  0.178  0.069  0.113  0.120  0.112  0.130  0.068  0.089  0.121  0.121  0.069  0.082  0.070  0.064  0.032  0.037  0.010 -0.012 -0.042 -0.011 -0.073 -0.084 -0.057 -0.044 -0.048 -0.048 -0.093 -0.109 -0.012 -0.057  0.051  0.042  0.073  0.126  0.105  0.117  0.166  0.175  0.120  0.109  0.080 -0.029  0.014  0.058  0.010  0.054  0.029  0.011 -0.050 -0.048 -0.014 -0.004  0.081  0.089  0.023  0.051  0.108  0.140  0.071  0.136  0.136  0.121  0.124  0.156  0.130  0.066  0.094  0.026  0.043  0.058  0.019 -0.009 -0.014 -0.002 -0.023 -0.028 -0.014 -0.082 -0.091 -0.038 -0.089 -0.062 -0.096 -0.077 -0.079 -0.086 -0.074 -0.036 -0.034 -0.051  0.028 -0.030 -0.015 -0.042 -0.054 -0.065 -0.064 -0.040 -0.037 -0.040 -0.071 -0.042 -0.032 -0.026 -0.015 -0.024 -0.012 -0.066 -0.039 -0.041 -0.062 -0.019 -0.034 -0.027 -0.037 -0.051 -0.058 -0.029  0.007 -0.043 -0.038 -0.033 -0.030 -0.065 -0.042  0.004 -0.018 -0.032 -0.035 -0.020 -0.010 -0.001  0.015  0.011 -0.030 -0.013 -0.067 -0.042 -0.074 -0.077 -0.064 -0.016 -0.049 -0.026 -0.034 -0.035 -0.073 -0.047 -0.048 -0.050 -0.033 -0.031 -0.036 -0.017 -0.016 -0.003 -0.009 -0.008 -0.047 -0.035 -0.045 -0.043 -0.046 -0.017 -0.026  0.017  0.020  0.037  0.079  0.055 -0.132 -0.097 -0.048 -0.023  0.044  0.103  0.001  0.018 -0.064 -0.048
 -0.039 -0.054 -0.070 -0.053 -0.016 -0.008 -0.016 -0.026 -0.044 -0.022 -0.020 -0.063 -0.049 -0.026 -0.073 -0.018 -0.047 -0.073 -0.043 -0.046 -0.029 -0.016  0.007 -0.023 -0.025 -0.053 -0.047 -0.058 -0.037 -0.013 -0.034 -0.020 -0.028 -0.030 -0.018 -0.050 -0.028 -0.021 -0.050 -0.022 -0.014 -0.038 -0.026  0.039 -0.037 -0.017  0.002 -0.023 -0.009 -0.017 -0.031 -0.018  0.034  0.004 -0.007  0.009  0.031  0.022  0.016  0.034  0.042  0.026  0.075  0.093  0.039 -0.011 -0.032  0.041  0.049  0.123  0.164  0.142  0.152  0.123  0.069  0.055  0.084  0.023  0.010  0.080  0.037 -0.014 -0.003  0.026  0.015 -0.009 -0.007 -0.057 -0.053 -0.041 -0.043 -0.078 -0.058 -0.038 -0.013 -0.048 -0.020  0.035  0.068  0.042  0.014  0.073  0.100  0.187  0.171  0.181  0.238  0.194  0.159  0.139  0.078  0.054  0.087  0.050  0.093  0.085  0.154  0.191  0.338  0.470  0.290  0.294  0.197  0.140  0.170  0.133  0.199  0.243  0.277  0.201  0.201  0.134  0.117  0.047  0.058  0.080  0.077  0.089  0.034  0.027  0.055  0.093  0.023  0.037  0.047  0.071 -0.000  0.028  0.044 -0.008 -0.061 -0.031 -0.076 -0.096 -0.095 -0.054 -0.075 -0.044 -0.113 -0.100 -0.019 -0.020  0.057  0.042  0.111  0.172  0.125  0.130  0.145  0.125  0.082  0.072  0.063 -0.010 -0.007  0.033  0.015  0.038  0.006 -0.011 -0.050 -0.073 -0.015 -0.002  0.054  0.084  0.026  0.059  0.106  0.127  0.052  0.127  0.142  0.136  0.148  0.167  0.139  0.071  0.141  0.058  0.101  0.061  0.037  0.005 -0.000 -0.008 -0.034 -0.031 -0.027 -0.072 -0.091 -0.060 -0.089 -0.063 -0.107 -0.093 -0.106 -0.087 -0.067 -0.051 -0.058 -0.049  0.008 -0.040 -0.019 -0.054 -0.027 -0.039 -0.011  0.015  0.006  0.009 -0.022 -0.010 -0.004  0.009  0.030  0.017  0.009 -0.029 -0.004 -0.005 -0.014 -0.005 -0.044 -0.028 -0.030 -0.045 -0.068 -0.033 -0.016 -0.017 -0.034 -0.024 -0.003 -0.010 -0.017  0.029  0.040  0.033  0.046  0.028 -0.002  0.010 -0.021  0.014 -0.008 -0.019 -0.058 -0.028 -0.069 -0.068 -0.062 -0.036 -0.084 -0.050 -0.036 -0.034 -0.055 -0.044 -0.051 -0.069 -0.032 -0.039 -0.053 -0.048 -0.057 -0.054 -0.026 -0.029 -0.059 -0.040 -0.042 -0.036 -0.023  0.008 -0.027 -0.014  0.005  0.011  0.035  0.011 -0.137 -0.121 -0.070 -0.025  0.016  0.051 -0.008  0.015 -0.025  0.006
 -0.039 -0.044 -0.041 -0.008  0.024  0.016  0.007  0.032  0.003  0.016  0.003  0.006 -0.007 -0.017 -0.012 -0.017  0.010 -0.041 -0.028 -0.003 -0.017  0.006  0.007 -0.006 -0.031 -0.018 -0.038 -0.054 -0.056 -0.020 -0.043 -0.031 -0.013 -0.031 -0.023  0.000 -0.002 -0.023 -0.038 -0.005 -0.033 -0.033 -0.005  0.032 -0.008 -0.002  0.007  0.005  0.013 -0.008 -0.016  0.003  0.024 -0.017 -0.014 -0.013  0.011  0.018  0.009  0.021  0.049  0.047  0.065  0.081  0.032 -0.009 -0.031  0.052  0.052  0.108  0.188  0.107  0.114  0.124  0.080  0.003  0.011 -0.019  0.018  0.047 -0.004 -0.033 -0.004  0.005  0.004 -0.013 -0.022 -0.021 -0.045 -0.044 -0.044 -0.047 -0.050 -0.026  0.016 -0.022 -0.005  0.058  0.110  0.091  0.101  0.145  0.132  0.249  0.183  0.231  0.184  0.129  0.090  0.090  0.054  0.035  0.028  0.031  0.042  0.046  0.113  0.122  0.194  0.290  0.473  0.402  0.296  0.183  0.192  0.186  0.228  0.300  0.223  0.169  0.170  0.075  0.042  0.003 -0.023  0.007  0.026  0.079  0.005  0.007  0.065  0.100  0.006  0.051  0.111  0.111  0.038  0.099  0.116  0.051 -0.004  0.039  0.035 -0.025 -0.015 -0.002 -0.029 -0.025 -0.058 -0.026  0.066  0.027  0.122  0.082  0.174  0.258  0.147  0.159  0.133  0.079  0.039  0.031  0.014 -0.057 -0.010 -0.003 -0.042 -0.025 -0.021 -0.028 -0.058 -0.062  0.001 -0.005  0.015  0.062  0.016  0.035  0.060  0.094  0.032  0.039  0.075  0.072  0.090  0.114  0.102  0.054  0.115  0.074  0.063  0.022  0.014 -0.032 -0.041 -0.045 -0.049 -0.044 -0.039 -0.080 -0.075 -0.043 -0.074 -0.048 -0.067 -0.060 -0.073 -0.022 -0.036 -0.037 -0.021 -0.021  0.022 -0.042  0.000 -0.019 -0.047 -0.039 -0.049 -0.042 -0.037 -0.039 -0.031 -0.018  0.029  0.070  0.051 -0.012 -0.010 -0.049 -0.054 -0.033 -0.036 -0.051 -0.060 -0.042 -0.060 -0.056 -0.117 -0.079 -0.033 -0.067 -0.074 -0.040 -0.029 -0.025 -0.009  0.020  0.032  0.000  0.047  0.018 -0.007  0.015 -0.031  0.018 -0.010 -0.006 -0.073 -0.047 -0.094 -0.072 -0.064 -0.040 -0.097 -0.082 -0.078 -0.081 -0.080 -0.090 -0.098 -0.107 -0.057 -0.078 -0.085 -0.072 -0.070 -0.042 -0.022 -0.051 -0.111 -0.072 -0.075 -0.054 -0.041 -0.033 -0.027  0.005  0.025  0.026  0.021  0.005 -0.102 -0.108 -0.098 -0.063 -0.022  0.004 -0.022  0.026 -0.038 -0.026
 -0.094 -0.077 -0.102 -0.059 -0.008 -0.004 -0.028  0.016 -0.013  0.003 -0.003  0.002 -0.016 -0.043 -0.015 -0.047 -0.024 -0.027 -0.015  0.027 -0.008 -0.003 -0.024 -0.020 -0.070 -0.041 -0.068 -0.062 -0.049 -0.006 -0.045 -0.038 -0.029 -0.054 -0.059 -0.021 -0.026 -0.054 -0.078 -0.042 -0.065 -0.065 -0.055 -0.015 -0.060 -0.048  0.013  0.003  0.016 -0.020 -0.022 -0.003  0.033  0.011  0.013 -0.011  0.042  0.047  0.012  0.033  0.058  0.066  0.122  0.123  0.058  0.006 -0.031  0.111  0.081  0.199  0.282  0.147  0.119  0.107  0.066 -0.003  0.005 -0.039 -0.004  0.034 -0.043 -0.084 -0.069 -0.031 -0.065 -0.095 -0.082 -0.110 -0.128 -0.125 -0.099 -0.102 -0.140 -0.105 -0.046 -0.048 -0.006  0.055  0.128  0.070  0.105  0.194  0.179  0.400  0.275  0.238  0.214  0.125  0.094  0.075  0.061  0.041  0.091  0.065  0.061  0.043  0.080  0.131  0.195  0.294  0.402  0.803  0.474  0.397  0.440  0.353  0.376  0.276  0.254  0.179  0.176  0.098  0.064  0.025  0.008  0.033  0.042  0.118 -0.086 -0.068 -0.031  0.020 -0.066 -0.019  0.047  0.081 -0.020  0.021  0.073 -0.004 -0.071 -0.040 -0.029 -0.098 -0.096 -0.066 -0.059 -0.034 -0.073 -0.060  0.059  0.051  0.089  0.155  0.270  0.320  0.205  0.175  0.162  0.098  0.040  0.037  0.011 -0.053 -0.017  0.010 -0.008 -0.010 -0.023 -0.016 -0.071 -0.084 -0.023 -0.037  0.014  0.061  0.013  0.050  0.094  0.128  0.091  0.118  0.158  0.161  0.163  0.197  0.206  0.111  0.240  0.078  0.114  0.047  0.027  0.003 -0.029 -0.069 -0.094 -0.048 -0.063 -0.128 -0.156 -0.071 -0.130 -0.086 -0.134 -0.102 -0.097 -0.075 -0.095 -0.062 -0.021 -0.039 -0.019 -0.061 -0.055 -0.066 -0.047 -0.061 -0.048 -0.020  0.039  0.010  0.034 -0.009  0.073  0.146  0.143  0.056  0.061 -0.005 -0.015 -0.041 -0.024 -0.076 -0.068 -0.045 -0.043 -0.051 -0.111 -0.040 -0.030 -0.037 -0.046 -0.015 -0.019  0.027  0.023  0.051  0.092  0.052  0.103  0.053  0.010  0.001 -0.048  0.006 -0.001 -0.001 -0.046 -0.052 -0.138 -0.141 -0.098 -0.053 -0.086 -0.091 -0.093 -0.071 -0.061 -0.089 -0.091 -0.124 -0.080 -0.088 -0.113 -0.086 -0.057  0.024 -0.049 -0.059 -0.135 -0.099 -0.059 -0.049 -0.004 -0.017 -0.023  0.027  0.033  0.020  0.024 -0.023 -0.105 -0.128 -0.123 -0.071 -0.011  0.019 -0.007  0.073 -0.008  0.014
 -0.039 -0.065 -0.062 -0.039 -0.033 -0.032 -0.041 -0.029 -0.019 -0.025 -0.025  0.008 -0.020 -0.015  0.015 -0.016 -0.054 -0.009 -0.031 -0.008 -0.023 -0.025 -0.016 -0.021 -0.049 -0.026 -0.047 -0.057 -0.060 -0.041 -0.044 -0.045 -0.023 -0.032 -0.031 -0.020 -0.006 -0.019 -0.025 -0.009 -0.038 -0.018  0.007  0.020 -0.053 -0.031 -0.015 -0.005 -0.011 -0.026 -0.012 -0.013  0.004 -0.023 -0.030 -0.016  0.003  0.030  0.020  0.037  0.058  0.056  0.092  0.103  0.049  0.031 -0.023  0.066  0.082  0.164  0.246  0.129  0.100  0.072  0.081  0.021  0.002 -0.020  0.046  0.065  0.005 -0.027 -0.004 -0.009 -0.010 -0.069 -0.058 -0.048 -0.064 -0.053 -0.052 -0.052 -0.057 -0.059 -0.013 -0.033  0.007  0.080  0.154  0.104  0.156  0.228  0.154  0.321  0.197  0.221  0.148  0.086  0.043  0.040  0.013 -0.004  0.018  0.024  0.016  0.028  0.018  0.052  0.117  0.197  0.296  0.474  0.624  0.333  0.257  0.269  0.218  0.205  0.160  0.095  0.085  0.036  0.018  0.001 -0.020  0.011  0.034  0.042 -0.037 -0.011  0.028  0.065 -0.015  0.037  0.099  0.114  0.040  0.097  0.130  0.028  0.005  0.036  0.046 -0.036 -0.034 -0.019 -0.002 -0.048 -0.032 -0.017  0.093  0.015  0.070  0.056  0.173  0.266  0.102  0.114  0.089  0.041  0.016  0.023  0.001 -0.055 -0.046 -0.010 -0.035 -0.038 -0.032 -0.024 -0.038 -0.037  0.009  0.014  0.012  0.036  0.020  0.046  0.041  0.079  0.051  0.031  0.082  0.079  0.082  0.113  0.137  0.075  0.156  0.074  0.079  0.003  0.003 -0.004 -0.019 -0.034 -0.058 -0.004 -0.030 -0.059 -0.095 -0.056 -0.082 -0.057 -0.092 -0.070 -0.078 -0.044 -0.061 -0.046 -0.033 -0.050 -0.009 -0.039 -0.030 -0.027 -0.026 -0.022 -0.038 -0.004  0.023  0.016  0.053  0.005  0.048  0.087  0.088  0.043  0.033  0.007 -0.013 -0.012 -0.012 -0.042 -0.061 -0.045 -0.059 -0.070 -0.104 -0.070 -0.047 -0.060 -0.070 -0.031 -0.042  0.025 -0.004  0.010  0.047  0.041  0.076  0.033 -0.023 -0.036 -0.041 -0.002  0.008 -0.013 -0.038 -0.030 -0.085 -0.077 -0.039 -0.047 -0.063 -0.072 -0.095 -0.091 -0.054 -0.088 -0.093 -0.103 -0.052 -0.070 -0.096 -0.108 -0.091 -0.050 -0.024 -0.072 -0.103 -0.052 -0.050 -0.030 -0.001 -0.029 -0.007  0.008  0.028  0.017  0.007 -0.039 -0.031 -0.068 -0.069 -0.064 -0.036 -0.011 -0.055  0.033 -0.023  0.001
 -0.078 -0.037 -0.098 -0.088 -0.060 -0.043 -0.055 -0.057 -0.046 -0.044 -0.047 -0.032 -0.018 -0.026 -0.019 -0.031 -0.083 -0.020 -0.013 -0.006  0.006 -0.001  0.025  0.009  0.003 -0.007 -0.029 -0.035 -0.015 -0.017 -0.045 -0.018  0.001 -0.008 -0.009 -0.017  0.005 -0.017 -0.052 -0.022 -0.025 -0.033 -0.033 -0.041 -0.040 -0.035 -0.029 -0.026 -0.014 -0.042 -0.010 -0.023 -0.028 -0.005  0.004 -0.022  0.025  0.077  0.040  0.063  0.084  0.087  0.144  0.170  0.105  0.036 -0.023  0.165  0.130  0.255  0.284  0.134  0.087  0.077  0.031 -0.016 -0.034 -0.055 -0.035  0.010 -0.017 -0.050 -0.059 -0.013 -0.028 -0.042 -0.037 -0.082 -0.063 -0.067 -0.060 -0.059 -0.088 -0.058 -0.008 -0.009  0.028  0.041  0.067  0.047  0.088  0.118  0.138  0.350  0.199  0.128  0.121  0.038 -0.026  0.011  0.004  0.006  0.017  0.023 -0.013 -0.009 -0.016  0.047  0.075  0.140  0.183  0.397  0.333  0.551  0.318  0.248  0.223  0.126  0.129  0.084  0.089  0.020 -0.001 -0.002 -0.005  0.031  0.021  0.067 -0.041 -0.065 -0.057 -0.024 -0.043 -0.020  0.010  0.028 -0.044  0.004  0.048 -0.040 -0.039 -0.032 -0.040 -0.062 -0.072 -0.058 -0.022 -0.021 -0.032 -0.019  0.044  0.045  0.042  0.068  0.186  0.212  0.104  0.088  0.095  0.041  0.015  0.005  0.002 -0.055 -0.014  0.003 -0.018 -0.039 -0.038 -0.047 -0.057 -0.061 -0.053 -0.037 -0.013  0.006 -0.029  0.012  0.029  0.026  0.031  0.044  0.077  0.094  0.095  0.107  0.154  0.079  0.168  0.063  0.097  0.018  0.013 -0.015 -0.047 -0.067 -0.090 -0.087 -0.075 -0.115 -0.156 -0.110 -0.125 -0.087 -0.117 -0.084 -0.074 -0.054 -0.071 -0.047 -0.047 -0.031 -0.022 -0.044 -0.042 -0.035 -0.032 -0.030 -0.002 -0.003  0.042  0.022  0.039  0.041  0.061  0.090  0.102  0.054  0.076  0.017  0.047 -0.002  0.004 -0.029 -0.072 -0.071 -0.030 -0.044 -0.060 -0.004 -0.013 -0.020  0.012  0.030  0.037  0.079  0.065  0.087  0.086  0.059  0.119  0.058  0.021  0.009 -0.028 -0.005  0.015 -0.010 -0.002 -0.038 -0.085 -0.075 -0.047 -0.046 -0.049 -0.050 -0.045 -0.020 -0.025 -0.046 -0.074 -0.096 -0.052 -0.047 -0.083 -0.099 -0.076 -0.045 -0.046 -0.071 -0.102 -0.069 -0.041 -0.033  0.024  0.001  0.003  0.010 -0.011 -0.023 -0.026 -0.059 -0.070 -0.079 -0.019 -0.030 -0.013  0.004 -0.002  0.030  0.003  0.027
 -0.012 -0.007 -0.074 -0.049  0.011 -0.009 -0.014 -0.010 -0.034 -0.020 -0.054 -0.077 -0.043 -0.054 -0.077 -0.047 -0.036 -0.081 -0.034 -0.024 -0.023  0.003 -0.020 -0.027 -0.051 -0.021 -0.044 -0.026 -0.031 -0.019 -0.015 -0.012 -0.004 -0.021 -0.027 -0.018 -0.031 -0.037 -0.085 -0.043 -0.044 -0.078 -0.053 -0.042 -0.059 -0.035  0.003 -0.030 -0.015 -0.037 -0.044 -0.031 -0.008 -0.002 -0.004 -0.020  0.052  0.067  0.018  0.026  0.050  0.047  0.086  0.106  0.058 -0.005 -0.081  0.084  0.047  0.129  0.176  0.093  0.066  0.052  0.030 -0.000 -0.005 -0.025 -0.023  0.020 -0.024 -0.082 -0.069 -0.025 -0.053 -0.097 -0.084 -0.133 -0.118 -0.121 -0.109 -0.096 -0.103 -0.126 -0.076 -0.078 -0.029  0.035  0.066  0.043  0.062  0.108  0.099  0.219  0.143  0.089  0.095  0.068  0.026  0.044  0.049  0.033  0.055  0.045  0.042  0.042  0.035  0.060  0.118  0.170  0.192  0.440  0.257  0.318  0.594  0.336  0.341  0.176  0.190  0.120  0.113  0.064  0.037  0.004 -0.001  0.008  0.030  0.105 -0.056 -0.084 -0.053  0.007 -0.047 -0.061  0.001  0.042 -0.045 -0.042  0.032 -0.030 -0.086 -0.074 -0.053 -0.074 -0.102 -0.081 -0.037 -0.032 -0.062 -0.032  0.040  0.032  0.076  0.142  0.246  0.276  0.193  0.118  0.143  0.072  0.029  0.018 -0.011 -0.040 -0.035 -0.008 -0.035 -0.005 -0.027 -0.040 -0.080 -0.054 -0.055 -0.039 -0.002  0.012 -0.016 -0.002  0.037  0.064  0.052  0.063  0.100  0.110  0.140  0.151  0.152  0.096  0.254  0.103  0.110  0.007  0.003 -0.026 -0.050 -0.070 -0.076 -0.049 -0.058 -0.093 -0.123 -0.063 -0.112 -0.084 -0.123 -0.107 -0.105 -0.089 -0.103 -0.078 -0.057 -0.039 -0.023 -0.031 -0.049 -0.060 -0.046 -0.052  0.002  0.032  0.067  0.022  0.042  0.027  0.085  0.107  0.131  0.096  0.086  0.038  0.066 -0.007  0.004 -0.009 -0.061 -0.024 -0.004 -0.033 -0.043  0.009  0.024  0.029  0.027  0.030  0.057  0.068  0.052  0.095  0.108  0.068  0.111  0.048 -0.004 -0.009 -0.046 -0.002  0.018  0.010 -0.006 -0.047 -0.090 -0.108 -0.099 -0.066 -0.060 -0.042 -0.014  0.012  0.010 -0.011 -0.035 -0.072 -0.048 -0.040 -0.053 -0.068 -0.063 -0.039 -0.088 -0.066 -0.083 -0.073 -0.013 -0.035  0.016  0.026  0.009  0.016  0.004  0.008  0.016 -0.025 -0.067 -0.063 -0.029 -0.026 -0.013  0.033  0.013  0.041 -0.014  0.009
 -0.026 -0.028 -0.051 -0.037  0.028  0.006  0.024  0.038  0.001  0.021 -0.007  0.002  0.012 -0.007 -0.026 -0.003 -0.019 -0.059 -0.014  0.029  0.029  0.033  0.008 -0.007 -0.040 -0.030 -0.045 -0.025 -0.050 -0.035 -0.032 -0.042 -0.008 -0.026 -0.037  0.010  0.009 -0.056 -0.049 -0.021 -0.044 -0.037 -0.024 -0.024 -0.032 -0.028 -0.021 -0.026 -0.018 -0.051 -0.051 -0.040 -0.043 -0.042 -0.035 -0.068  0.001  0.022 -0.015 -0.018  0.030  0.028  0.037  0.067  0.027  0.013 -0.059  0.073  0.046  0.095  0.146  0.060  0.036  0.018  0.011 -0.035 -0.045 -0.041 -0.046  0.026 -0.021 -0.059 -0.036 -0.023 -0.033 -0.054 -0.063 -0.064 -0.060 -0.069 -0.092 -0.052 -0.093 -0.080 -0.046 -0.072 -0.065 -0.027  0.001 -0.001  0.060  0.056  0.079  0.187  0.116  0.081  0.062  0.040  0.009  0.015  0.006  0.012  0.022  0.029  0.014 -0.004  0.006  0.014  0.085  0.133  0.186  0.353  0.269  0.248  0.336  0.482  0.295  0.193  0.160  0.092  0.080  0.044  0.020 -0.014 -0.033 -0.008  0.016  0.059 -0.048 -0.038 -0.009  0.027  0.012 -0.019  0.020  0.056  0.001 -0.020  0.039  0.034 -0.022 -0.014  0.041  0.007 -0.033 -0.027  0.043  0.019  0.019  0.028  0.122  0.095  0.105  0.191  0.354  0.387  0.231  0.161  0.142  0.072  0.028  0.019 -0.000 -0.029 -0.031 -0.003 -0.047 -0.014 -0.016 -0.032 -0.047 -0.034 -0.036 -0.045 -0.013 -0.005 -0.032 -0.028  0.010 -0.001  0.024  0.012  0.031  0.037  0.062  0.090  0.093  0.045  0.153  0.059  0.039 -0.036 -0.024 -0.045 -0.048 -0.068 -0.060 -0.051 -0.048 -0.075 -0.095 -0.065 -0.095 -0.053 -0.102 -0.086 -0.066 -0.038 -0.072 -0.042 -0.026 -0.036 -0.023 -0.069 -0.068 -0.055 -0.058 -0.036 -0.024 -0.000  0.022 -0.016  0.047  0.012  0.056  0.092  0.101  0.053  0.053  0.023  0.029 -0.014  0.003 -0.011 -0.081 -0.010 -0.000 -0.030 -0.042  0.002  0.021  0.007  0.013  0.031  0.033  0.048  0.069  0.083  0.081  0.045  0.096  0.030  0.024 -0.017 -0.023 -0.022  0.001 -0.022 -0.013 -0.039 -0.082 -0.105 -0.072 -0.067 -0.052 -0.045 -0.032 -0.014 -0.023 -0.041 -0.035 -0.082 -0.050 -0.051 -0.071 -0.089 -0.079 -0.056 -0.089 -0.075 -0.086 -0.072 -0.070 -0.067 -0.009 -0.015 -0.010  0.001  0.011  0.004 -0.001 -0.020 -0.045 -0.028  0.013 -0.025  0.015  0.018 -0.047  0.046 -0.054 -0.023
 -0.024 -0.032 -0.063 -0.043  0.004 -0.027 -0.020  0.000 -0.018  0.016 -0.014 -0.046 -0.008 -0.014 -0.051 -0.011 -0.006 -0.061 -0.021  0.003 -0.009 -0.004 -0.009 -0.027 -0.060 -0.030 -0.038 -0.029 -0.048 -0.037 -0.015 -0.028 -0.017 -0.038 -0.038 -0.037 -0.031 -0.058 -0.065 -0.064 -0.057 -0.056 -0.062 -0.016 -0.056 -0.060 -0.006 -0.036 -0.019 -0.037 -0.073 -0.027 -0.007 -0.031 -0.026 -0.039  0.015  0.032 -0.003 -0.007  0.029  0.019  0.042  0.060  0.005 -0.004 -0.053  0.065  0.040  0.117  0.170  0.094  0.054  0.075  0.018 -0.012  0.003 -0.019 -0.036  0.036 -0.014 -0.058 -0.035 -0.000 -0.008 -0.034 -0.049 -0.112 -0.094 -0.085 -0.100 -0.100 -0.105 -0.118 -0.082 -0.092 -0.055  0.002  0.042  0.015  0.058  0.068  0.094  0.200  0.137  0.110  0.100  0.065  0.034  0.064  0.024  0.037  0.044  0.007  0.025  0.018  0.054  0.083  0.144  0.199  0.228  0.376  0.218  0.223  0.341  0.295  0.487  0.279  0.268  0.191  0.160  0.108  0.045  0.005  0.025  0.066  0.073  0.126  0.008 -0.019  0.019  0.068  0.002 -0.003  0.034  0.058 -0.002  0.002  0.046 -0.015 -0.072 -0.066 -0.064 -0.080 -0.119 -0.090 -0.075 -0.044 -0.079 -0.033  0.040  0.027  0.103  0.146  0.251  0.315  0.245  0.175  0.205  0.141  0.079  0.051  0.046 -0.016  0.007  0.022 -0.013  0.002 -0.019 -0.019 -0.051 -0.072 -0.059 -0.065 -0.022  0.000 -0.039 -0.018  0.026  0.027  0.015  0.053  0.064  0.055  0.080  0.107  0.092  0.045  0.142  0.081  0.046 -0.003 -0.004 -0.029 -0.032 -0.058 -0.063 -0.057 -0.070 -0.113 -0.117 -0.055 -0.120 -0.058 -0.119 -0.098 -0.097 -0.084 -0.098 -0.069 -0.043 -0.036 -0.006 -0.043 -0.056 -0.073 -0.042 -0.057 -0.007  0.015  0.036 -0.007 -0.000 -0.030  0.045  0.056  0.085  0.057  0.053  0.027  0.029 -0.020 -0.021  0.004 -0.041 -0.021 -0.001 -0.016 -0.015  0.002  0.031  0.032  0.017  0.037  0.058  0.029  0.052  0.098  0.087  0.059  0.088  0.041  0.022  0.009 -0.037 -0.015  0.004 -0.011 -0.024 -0.046 -0.074 -0.107 -0.097 -0.058 -0.090 -0.040 -0.012  0.013  0.012 -0.007 -0.006 -0.030 -0.018 -0.012 -0.039 -0.060 -0.055 -0.053 -0.058 -0.046 -0.061 -0.069 -0.036 -0.059 -0.012 -0.014 -0.021 -0.014  0.005 -0.009 -0.028 -0.060 -0.094 -0.077 -0.041 -0.013 -0.006  0.032 -0.003  0.053 -0.002  0.018
 -0.017 -0.058 -0.048 -0.021  0.021  0.007  0.020  0.033  0.008  0.036  0.010 -0.013  0.003 -0.019 -0.046 -0.012  0.008 -0.068 -0.013  0.005 -0.016 -0.008 -0.022 -0.045 -0.063 -0.054 -0.067 -0.051 -0.073 -0.040 -0.052 -0.068 -0.046 -0.067 -0.063 -0.027 -0.042 -0.069 -0.069 -0.024 -0.050 -0.039 -0.013  0.039 -0.046 -0.044  0.013 -0.026 -0.030 -0.047 -0.072 -0.028 -0.004 -0.043 -0.046 -0.033 -0.009 -0.020 -0.028 -0.013  0.007 -0.025  0.005  0.009 -0.023 -0.035 -0.071  0.006  0.023  0.051  0.114  0.050  0.064  0.084  0.059 -0.003  0.011 -0.029 -0.010  0.058  0.014 -0.016  0.017  0.045  0.033 -0.002 -0.023 -0.040 -0.051 -0.055 -0.069 -0.045 -0.041 -0.073 -0.030 -0.050 -0.051  0.001  0.039  0.036  0.058  0.054  0.080  0.144  0.101  0.133  0.121  0.116  0.071  0.090  0.029  0.033  0.027  0.027  0.038  0.019  0.107  0.127  0.212  0.243  0.300  0.276  0.205  0.126  0.176  0.193  0.279  0.502  0.355  0.234  0.213  0.128  0.068  0.012  0.019  0.070  0.076  0.095  0.043  0.039  0.101  0.179  0.051  0.057  0.106  0.142  0.037  0.054  0.097  0.061 -0.016 -0.004  0.015 -0.024 -0.041 -0.032 -0.031 -0.032 -0.045 -0.023  0.060  0.033  0.118  0.094  0.202  0.295  0.219  0.259  0.227  0.165  0.117  0.074  0.077 -0.007  0.016  0.039 -0.021 -0.005  0.009  0.001 -0.055 -0.072 -0.015 -0.028 -0.008  0.009 -0.007 -0.008  0.009  0.024  0.010  0.045  0.044  0.026  0.040  0.076  0.056  0.019  0.069  0.054  0.024  0.001 -0.032 -0.026  0.008 -0.026 -0.026  0.009 -0.009 -0.031 -0.049 -0.021 -0.057 -0.033 -0.094 -0.102 -0.108 -0.061 -0.095 -0.085 -0.066 -0.045  0.006 -0.050 -0.040 -0.053 -0.032 -0.028 -0.018 -0.010 -0.010 -0.055 -0.042 -0.046  0.037  0.063  0.057  0.004  0.022  0.004  0.012 -0.011 -0.012 -0.004 -0.042 -0.014 -0.016 -0.008 -0.041 -0.026  0.028  0.004 -0.013  0.006  0.015 -0.021  0.006  0.048  0.034 -0.021  0.013 -0.020 -0.040  0.016 -0.032 -0.035 -0.009 -0.011 -0.047 -0.041 -0.082 -0.080 -0.080 -0.062 -0.108 -0.044 -0.037 -0.025 -0.033 -0.029 -0.027 -0.047 -0.023 -0.026 -0.060 -0.074 -0.071 -0.060 -0.048 -0.056 -0.078 -0.071 -0.055 -0.068 -0.044 -0.030 -0.052 -0.038 -0.021  0.006  0.017 -0.020 -0.102 -0.083 -0.061 -0.032  0.005  0.028 -0.028  0.027 -0.044 -0.047
 -0.002 -0.045 -0.068 -0.053 -0.009 -0.007  0.018 -0.010 -0.033  0.003 -0.004 -0.081 -0.028 -0.049 -0.124 -0.010 -0.022 -0.133 -0.036 -0.014 -0.026  0.008 -0.011 -0.054 -0.056 -0.074 -0.084 -0.056 -0.038 -0.019 -0.042 -0.045 -0.047 -0.070 -0.061 -0.066 -0.048 -0.060 -0.091 -0.062 -0.071 -0.074 -0.051 -0.022 -0.068 -0.084 -0.055 -0.049 -0.041 -0.042 -0.048 -0.050  0.011  0.030 -0.016 -0.020  0.039  0.028 -0.016  0.025  0.019 -0.030  0.034  0.045 -0.016 -0.019 -0.071  0.034  0.040  0.081  0.115  0.077  0.086  0.077  0.076  0.041  0.083  0.008 -0.005  0.071  0.027 -0.021 -0.012  0.035  0.029 -0.003 -0.021 -0.070 -0.060 -0.061 -0.080 -0.074 -0.059 -0.085 -0.079 -0.101 -0.080  0.007  0.000  0.008 -0.033 -0.005  0.055  0.120  0.099  0.130  0.131  0.148  0.138  0.159  0.056  0.087  0.088  0.051  0.123  0.048  0.199  0.214  0.298  0.277  0.223  0.254  0.160  0.129  0.190  0.160  0.268  0.355  0.605  0.378  0.361  0.246  0.150  0.065  0.098  0.141  0.122  0.168  0.065  0.040  0.085  0.116  0.040  0.036  0.050  0.053 -0.009 -0.028 -0.018 -0.026 -0.077 -0.084 -0.117 -0.114 -0.131 -0.095 -0.069 -0.077 -0.110 -0.119 -0.015 -0.008  0.086  0.110  0.156  0.203  0.187  0.186  0.323  0.258  0.186  0.147  0.160  0.034  0.050  0.093  0.021  0.060  0.034  0.032 -0.049 -0.097 -0.068 -0.037  0.025  0.031  0.007  0.042  0.073  0.083  0.051  0.122  0.119  0.119  0.124  0.139  0.113  0.043  0.086  0.064  0.041  0.030  0.019 -0.009  0.008 -0.020 -0.028  0.003 -0.027 -0.100 -0.104 -0.024 -0.103 -0.080 -0.128 -0.099 -0.129 -0.100 -0.113 -0.095 -0.072 -0.060 -0.002 -0.052 -0.049 -0.074 -0.013 -0.011  0.008  0.013  0.018 -0.047 -0.046 -0.040  0.039  0.063  0.070  0.030  0.058  0.017  0.040  0.003  0.014  0.049 -0.019  0.016  0.018 -0.000 -0.012 -0.007  0.053  0.038  0.020  0.031  0.070  0.026  0.035  0.093  0.065  0.010  0.039  0.014  0.015  0.025 -0.029 -0.020 -0.035 -0.030 -0.053 -0.059 -0.123 -0.092 -0.105 -0.084 -0.118 -0.047 -0.026 -0.009 -0.020  0.022  0.015 -0.007  0.001  0.017 -0.035 -0.010 -0.041 -0.046 -0.053 -0.048 -0.069 -0.080 -0.040 -0.069 -0.034 -0.018 -0.044 -0.040 -0.006 -0.021  0.002 -0.008 -0.118 -0.061  0.003 -0.003  0.051  0.113 -0.012  0.008 -0.087 -0.087
 -0.063 -0.079 -0.116 -0.086 -0.098 -0.045 -0.039 -0.086 -0.071  0.024 -0.018 -0.086 -0.025  0.028 -0.041 -0.001 -0.014 -0.024  0.019 -0.006 -0.009  0.018 -0.002 -0.009 -0.050 -0.061 -0.086 -0.094 -0.073 -0.037 -0.025 -0.047 -0.062 -0.073 -0.076 -0.045 -0.084 -0.091 -0.097 -0.087 -0.074 -0.062 -0.057 -0.007 -0.021 -0.052 -0.021 -0.028 -0.019  0.015 -0.019 -0.040  0.014  0.013 -0.027 -0.036  0.012  0.007 -0.034  0.004  0.028 -0.028  0.011  0.003 -0.035 -0.060 -0.078 -0.050 -0.050  0.006  0.063  0.049  0.065  0.077  0.042  0.019  0.071  0.011  0.004  0.046 -0.009 -0.021 -0.005 -0.017  0.005 -0.026 -0.050 -0.044 -0.033 -0.057 -0.064 -0.047 -0.078 -0.064 -0.027 -0.048 -0.051  0.033  0.020  0.027  0.017  0.016  0.056  0.094  0.089  0.091  0.120  0.165  0.153  0.236  0.171  0.200  0.203  0.121  0.267  0.138  0.351  0.250  0.284  0.201  0.169  0.179  0.095  0.084  0.120  0.092  0.191  0.234  0.378  0.641  0.350  0.414  0.230  0.147  0.253  0.302  0.211  0.325  0.115  0.160  0.185  0.150  0.098  0.089  0.074  0.066  0.038  0.040  0.011 -0.019 -0.049 -0.037 -0.078 -0.089 -0.065 -0.055 -0.074 -0.035 -0.077 -0.085 -0.025 -0.026  0.054  0.071  0.095  0.129  0.119  0.161  0.227  0.325  0.195  0.179  0.130  0.009  0.029  0.078  0.026  0.076  0.061  0.021 -0.015 -0.008  0.004  0.012  0.083  0.073 -0.005  0.059  0.100  0.083  0.037  0.129  0.092  0.067  0.071  0.101  0.051  0.004  0.045  0.023  0.021  0.042  0.010 -0.028 -0.033 -0.009 -0.027 -0.021 -0.028 -0.133 -0.145 -0.037 -0.103 -0.086 -0.156 -0.102 -0.145 -0.161 -0.152 -0.112 -0.077 -0.108 -0.038 -0.063 -0.054 -0.064 -0.047 -0.073 -0.071 -0.107 -0.069 -0.141 -0.150 -0.096 -0.038  0.004  0.027 -0.064 -0.015 -0.112 -0.040 -0.042 -0.044  0.037  0.016  0.040  0.034  0.006 -0.004  0.042  0.024 -0.022 -0.002  0.008 -0.016 -0.093 -0.033  0.043 -0.002 -0.074 -0.043 -0.048 -0.046 -0.012 -0.019 -0.051 -0.046 -0.026 -0.099 -0.070 -0.131 -0.102 -0.087 -0.038 -0.057 -0.023  0.015  0.036  0.017  0.041  0.041  0.017  0.035  0.054 -0.014  0.008 -0.010  0.021  0.008 -0.002 -0.049 -0.098 -0.057 -0.110 -0.085 -0.061 -0.056 -0.007  0.021  0.027  0.080  0.056 -0.119 -0.061  0.009  0.049  0.147  0.226  0.065  0.086 -0.041 -0.033
 -0.039 -0.023 -0.083 -0.081 -0.033  0.022  0.012 -0.053 -0.043  0.025 -0.041 -0.097 -0.015 -0.029 -0.110 -0.041 -0.049 -0.103 -0.041 -0.015 -0.027  0.007 -0.019 -0.054 -0.061 -0.106 -0.119 -0.094 -0.088 -0.051 -0.069 -0.076 -0.074 -0.084 -0.092 -0.077 -0.059 -0.080 -0.101 -0.069 -0.067 -0.068 -0.071 -0.040 -0.058 -0.070 -0.042 -0.030 -0.035 -0.005 -0.043 -0.045  0.024  0.025 -0.015 -0.006  0.041  0.028 -0.019  0.034  0.013 -0.018  0.081  0.040 -0.000 -0.004 -0.031  0.027  0.027  0.061  0.081  0.078  0.075  0.073  0.051  0.034  0.104  0.021  0.009  0.021 -0.005 -0.038 -0.049 -0.008 -0.023 -0.054 -0.070 -0.095 -0.069 -0.084 -0.090 -0.091 -0.075 -0.088 -0.051 -0.095 -0.073 -0.017 -0.008  0.001 -0.014  0.028  0.056  0.099  0.098  0.096  0.135  0.130  0.123  0.158  0.090  0.123  0.105  0.070  0.203  0.097  0.282  0.277  0.238  0.201  0.170  0.176  0.085  0.089  0.113  0.080  0.160  0.213  0.361  0.350  0.611  0.418  0.252  0.151  0.219  0.205  0.095  0.150  0.015  0.007  0.040  0.069  0.014 -0.008  0.006  0.014 -0.041 -0.061 -0.044 -0.077 -0.115 -0.086 -0.113 -0.103 -0.091 -0.053 -0.051 -0.043 -0.075 -0.100 -0.040 -0.014  0.084  0.085  0.098  0.133  0.111  0.120  0.202  0.163  0.164  0.248  0.222  0.047  0.085  0.154  0.085  0.106  0.076  0.028 -0.037 -0.028 -0.020 -0.000  0.090  0.076  0.029  0.084  0.113  0.121  0.066  0.204  0.140  0.158  0.158  0.170  0.130  0.053  0.096  0.088  0.069  0.089  0.054  0.021  0.004  0.004 -0.029 -0.010 -0.030 -0.083 -0.097 -0.034 -0.102 -0.055 -0.127 -0.091 -0.129 -0.150 -0.124 -0.113 -0.085 -0.080 -0.054 -0.077 -0.046 -0.083 -0.032 -0.019 -0.003 -0.015  0.007 -0.041 -0.055 -0.020  0.054  0.084  0.082  0.007  0.055 -0.016  0.063  0.008  0.037  0.061 -0.001  0.043  0.028  0.008  0.005  0.027  0.049  0.058  0.031  0.043  0.073  0.052  0.052  0.099  0.087  0.018  0.037  0.019  0.023  0.011 -0.027 -0.035 -0.033 -0.034 -0.041 -0.064 -0.112 -0.092 -0.091 -0.068 -0.089 -0.008 -0.016  0.010 -0.023  0.014  0.024  0.014  0.029  0.005 -0.037  0.000 -0.047 -0.036 -0.047 -0.028 -0.043 -0.066 -0.016 -0.078 -0.046 -0.028 -0.035 -0.020  0.031  0.009  0.060  0.067 -0.129 -0.079 -0.032  0.016  0.094  0.148 -0.014  0.041 -0.079 -0.046
 -0.077 -0.110 -0.157 -0.155 -0.121 -0.019 -0.011 -0.137 -0.086  0.026 -0.053 -0.129 -0.024  0.008 -0.093 -0.027 -0.105 -0.031  0.000 -0.015 -0.013 -0.012 -0.024 -0.043 -0.064 -0.100 -0.126 -0.101 -0.083 -0.054 -0.030 -0.064 -0.076 -0.094 -0.102 -0.098 -0.093 -0.115 -0.125 -0.108 -0.078 -0.075 -0.085 -0.001 -0.004 -0.047 -0.008 -0.005  0.021  0.068 -0.015 -0.033  0.030  0.032 -0.014 -0.017  0.045  0.034 -0.035  0.005  0.003 -0.056  0.003 -0.018 -0.042 -0.048 -0.062 -0.067 -0.055 -0.003  0.041  0.045  0.055  0.033  0.043  0.044  0.098 -0.017 -0.008  0.001 -0.056 -0.056 -0.022 -0.062 -0.087 -0.081 -0.085 -0.078 -0.066 -0.132 -0.127 -0.082 -0.076 -0.109 -0.067 -0.070 -0.061  0.002  0.026  0.006  0.004  0.012  0.031  0.057  0.051  0.036  0.060  0.086  0.121  0.209  0.158  0.236  0.220  0.174  0.413  0.168  0.377  0.245  0.229  0.134  0.075  0.098  0.036  0.020  0.064  0.044  0.108  0.128  0.246  0.414  0.418  0.783  0.473  0.313  0.491  0.473  0.240  0.244  0.071  0.087  0.085  0.081  0.075  0.010  0.011 -0.011 -0.021 -0.074 -0.073 -0.072 -0.089 -0.080 -0.100 -0.084 -0.050 -0.041 -0.034 -0.024 -0.033 -0.082 -0.040 -0.013  0.056  0.100  0.089  0.067  0.054  0.081  0.148  0.268  0.230  0.306  0.216  0.057  0.089  0.154  0.126  0.171  0.166  0.081  0.039  0.072  0.037  0.053  0.156  0.137  0.075  0.160  0.149  0.114  0.062  0.231  0.135  0.112  0.101  0.105  0.031 -0.010  0.019  0.032  0.017  0.081  0.030  0.030  0.031  0.055 -0.006  0.030  0.012 -0.050 -0.120 -0.029 -0.093 -0.089 -0.175 -0.116 -0.181 -0.220 -0.172 -0.146 -0.123 -0.141 -0.088 -0.086 -0.062 -0.107 -0.057 -0.076 -0.058 -0.082 -0.031 -0.114 -0.122 -0.073  0.003  0.054  0.056 -0.060  0.001 -0.065  0.018 -0.021 -0.020  0.087  0.025  0.062  0.060  0.028  0.022  0.086  0.075  0.036  0.038  0.043  0.028 -0.039 -0.003  0.071  0.015 -0.093 -0.068 -0.068 -0.029  0.001  0.004 -0.058 -0.011 -0.028 -0.035 -0.065 -0.098 -0.087 -0.083 -0.046 -0.034  0.016  0.052  0.072  0.020  0.051  0.069  0.046  0.070  0.060  0.010  0.002 -0.021 -0.030 -0.011  0.011  0.008 -0.062 -0.024 -0.088 -0.053 -0.030 -0.023  0.037  0.097  0.046  0.123  0.141 -0.108 -0.026  0.034  0.103  0.248  0.313  0.035  0.082 -0.077 -0.073
 -0.052 -0.097 -0.119 -0.109 -0.087 -0.079 -0.068 -0.106 -0.079 -0.095 -0.106 -0.129 -0.086 -0.089 -0.100 -0.080 -0.093 -0.026 -0.057 -0.057 -0.032 -0.019  0.017 -0.031 -0.033 -0.101 -0.069 -0.070 -0.024  0.002 -0.005 -0.025 -0.023 -0.027 -0.018 -0.103 -0.031 -0.030 -0.049 -0.037 -0.017 -0.023 -0.029  0.046  0.025  0.014  0.029  0.044  0.051  0.081  0.017  0.011  0.069  0.082  0.046  0.040  0.089  0.050  0.007  0.049  0.014 -0.022  0.037  0.010 -0.010 -0.058 -0.020 -0.037 -0.036  0.025  0.056  0.050  0.028  0.030  0.031  0.038  0.076 -0.024 -0.016 -0.019 -0.049 -0.054 -0.028 -0.044 -0.063 -0.051 -0.028 -0.056 -0.035 -0.069 -0.077 -0.055 -0.048 -0.106 -0.090 -0.037 -0.047  0.008 -0.009 -0.037 -0.071 -0.009  0.014  0.035  0.020  0.013  0.049  0.092  0.116  0.140  0.127  0.148  0.135  0.128  0.325  0.196  0.258  0.180  0.178  0.117  0.042  0.064  0.018 -0.001  0.037  0.020  0.045  0.068  0.150  0.230  0.252  0.473  0.697  0.324  0.368  0.279  0.159  0.149  0.006  0.029 -0.004  0.012  0.021 -0.032 -0.037 -0.030 -0.036 -0.079 -0.056 -0.082 -0.077 -0.108 -0.125 -0.088 -0.064 -0.067 -0.060 -0.028 -0.060 -0.104 -0.051  0.005 -0.005  0.025  0.045  0.030  0.022  0.038  0.067  0.152  0.144  0.253  0.177  0.048  0.081  0.138  0.150  0.273  0.268  0.132  0.119  0.131  0.143  0.203  0.280  0.277  0.161  0.287  0.238  0.217  0.132  0.305  0.197  0.181  0.143  0.104  0.068  0.043  0.038  0.019  0.076  0.093  0.043  0.113  0.080  0.155  0.045  0.066  0.090  0.038 -0.054  0.011  0.003 -0.032 -0.099 -0.053 -0.085 -0.132 -0.091 -0.054 -0.086 -0.087 -0.047 -0.052 -0.036 -0.075 -0.031 -0.034 -0.019 -0.044 -0.032 -0.047 -0.124 -0.052 -0.030 -0.022 -0.004 -0.050 -0.017 -0.055  0.007  0.009  0.008  0.050  0.009  0.049  0.038  0.021 -0.017  0.038  0.041 -0.002 -0.007 -0.000  0.006 -0.004 -0.007  0.034  0.046 -0.018  0.003  0.015  0.005 -0.004 -0.007  0.016 -0.023 -0.022 -0.029 -0.047 -0.062 -0.061 -0.075 -0.048 -0.047 -0.017  0.022  0.019 -0.005 -0.002  0.020  0.007  0.031  0.019 -0.004  0.003 -0.015  0.026 -0.014 -0.035 -0.062 -0.045 -0.033 -0.076 -0.039 -0.038 -0.032  0.021  0.072  0.052  0.158  0.215 -0.129 -0.093 -0.055  0.059  0.164  0.185 -0.026  0.006 -0.050 -0.038
 -0.037 -0.101 -0.106 -0.095 -0.096 -0.048 -0.062 -0.107 -0.077 -0.036 -0.060 -0.091 -0.035 -0.032 -0.056 -0.048 -0.086 -0.017 -0.045 -0.044 -0.030 -0.030 -0.020 -0.052 -0.029 -0.056 -0.059 -0.071 -0.047 -0.003 -0.008 -0.023 -0.048 -0.052 -0.045 -0.096 -0.052 -0.060 -0.068 -0.058 -0.037 -0.026 -0.034  0.021  0.037  0.021  0.019  0.026  0.005  0.044 -0.010 -0.008  0.020  0.033 -0.000 -0.006  0.025 -0.002 -0.036 -0.010 -0.005 -0.037 -0.030 -0.035 -0.031 -0.036 -0.019 -0.051 -0.031 -0.007 -0.007  0.004  0.006 -0.010  0.005  0.023  0.053 -0.012  0.009 -0.030 -0.052 -0.054 -0.038 -0.049 -0.067 -0.056 -0.046 -0.061 -0.049 -0.074 -0.075 -0.058 -0.041 -0.080 -0.047  0.004 -0.027  0.011  0.011  0.013 -0.035 -0.005 -0.002  0.017  0.019  0.001  0.017  0.011  0.043  0.070  0.082  0.113  0.119  0.115  0.271  0.126  0.175  0.088  0.069  0.047  0.003  0.025  0.001 -0.002  0.004 -0.014  0.005  0.012  0.065  0.147  0.151  0.313  0.324  0.432  0.349  0.282  0.113  0.062 -0.011  0.007 -0.018 -0.027  0.012 -0.056 -0.047 -0.052 -0.068 -0.094 -0.079 -0.071 -0.077 -0.091 -0.086 -0.060 -0.058 -0.054 -0.057 -0.031 -0.041 -0.059 -0.059 -0.033 -0.005 -0.006  0.029 -0.015 -0.015  0.001  0.033  0.074  0.096  0.189  0.133  0.064  0.099  0.123  0.168  0.183  0.180  0.089  0.097  0.117  0.109  0.126  0.168  0.117  0.072  0.154  0.101  0.075  0.046  0.170  0.092  0.066  0.070  0.062  0.007  0.014  0.006  0.028  0.035  0.077  0.052  0.085  0.066  0.098  0.019  0.050  0.033  0.012 -0.041 -0.009 -0.018 -0.065 -0.099 -0.079 -0.108 -0.142 -0.105 -0.075 -0.084 -0.093 -0.057 -0.057 -0.063 -0.083 -0.003 -0.026  0.015 -0.020  0.004 -0.037 -0.082 -0.069 -0.031 -0.009  0.001 -0.029  0.003  0.005  0.035  0.010  0.017  0.054  0.047  0.056  0.039  0.049  0.051  0.057  0.071  0.044  0.033  0.052  0.044  0.001  0.003  0.021  0.001 -0.025 -0.025 -0.013  0.010  0.012 -0.005 -0.019 -0.004  0.000 -0.001 -0.024 -0.014 -0.026 -0.048 -0.021 -0.018  0.006  0.030  0.068  0.059  0.033  0.056  0.075  0.046  0.045  0.028  0.028 -0.004 -0.012  0.021  0.022  0.011 -0.009  0.006 -0.043 -0.026 -0.025 -0.007  0.019  0.052  0.039  0.114  0.158 -0.058 -0.029 -0.009  0.094  0.194  0.171 -0.000  0.065 -0.001  0.008
 -0.048 -0.082 -0.107 -0.137 -0.166 -0.114 -0.094 -0.196 -0.124 -0.107 -0.116 -0.134 -0.089 -0.048 -0.083 -0.038 -0.141 -0.015 -0.068 -0.101 -0.063 -0.071 -0.021 -0.078 -0.049 -0.081 -0.071 -0.044 -0.000 -0.006  0.003 -0.004 -0.032 -0.062 -0.036 -0.156 -0.033 -0.057 -0.082 -0.095 -0.044 -0.036 -0.071 -0.010 -0.056 -0.037 -0.009  0.000  0.008  0.025 -0.005 -0.022  0.005  0.007 -0.031 -0.026  0.020 -0.014 -0.053 -0.005 -0.024 -0.040 -0.031 -0.054 -0.062 -0.065  0.017 -0.103 -0.077 -0.014 -0.023 -0.013  0.004 -0.010 -0.013  0.016  0.061 -0.035 -0.029  0.010 -0.052 -0.084 -0.045 -0.032 -0.077 -0.090 -0.083 -0.113 -0.079 -0.156 -0.157 -0.109 -0.130 -0.154 -0.150 -0.080 -0.054 -0.075 -0.090 -0.066 -0.056 -0.066 -0.004 -0.002  0.010 -0.029  0.008  0.032  0.035  0.121  0.083  0.147  0.159  0.112  0.266  0.117  0.204  0.122  0.113  0.058 -0.023  0.008 -0.020 -0.005 -0.001 -0.033  0.025  0.019  0.098  0.253  0.219  0.491  0.368  0.349  0.852  0.632  0.303  0.175  0.103  0.104  0.101  0.050  0.017  0.002 -0.040 -0.067 -0.069 -0.132 -0.096 -0.089 -0.102 -0.170 -0.164 -0.101 -0.115 -0.124 -0.081 -0.067 -0.067 -0.107 -0.092 -0.072 -0.028 -0.043 -0.014 -0.041 -0.023  0.013  0.072  0.230  0.232  0.300  0.237  0.113  0.114  0.160  0.167  0.229  0.152  0.113  0.153  0.127  0.051  0.087  0.132  0.123  0.084  0.173  0.127  0.078  0.050  0.198  0.106  0.076  0.086  0.066 -0.010 -0.017 -0.003 -0.002  0.089  0.145  0.065  0.114  0.082  0.143  0.050  0.053  0.020  0.001 -0.063 -0.033 -0.058 -0.078 -0.133 -0.103 -0.139 -0.192 -0.135 -0.121 -0.099 -0.110 -0.061 -0.070 -0.058 -0.072  0.010 -0.008  0.051 -0.029 -0.011 -0.042 -0.167 -0.104 -0.135 -0.122 -0.067 -0.055 -0.026 -0.000  0.067  0.059  0.060  0.168  0.090  0.125  0.135  0.133  0.106  0.115  0.123  0.092  0.061  0.089  0.076 -0.016  0.038  0.087  0.001 -0.011  0.022  0.026  0.048  0.055  0.066  0.052  0.034 -0.025  0.005 -0.065 -0.048 -0.105 -0.135 -0.058 -0.030  0.014  0.065  0.126  0.109  0.079  0.151  0.159  0.110  0.107  0.085  0.061  0.027 -0.017  0.029 -0.007 -0.017 -0.034  0.011 -0.094 -0.061 -0.104 -0.032  0.015  0.031  0.035  0.092  0.104 -0.058 -0.048 -0.023  0.095  0.157  0.257  0.063  0.053  0.022  0.017
 -0.041 -0.057 -0.096 -0.096 -0.140 -0.085 -0.074 -0.168 -0.107 -0.068 -0.076 -0.115 -0.075 -0.026 -0.051 -0.035 -0.138  0.003 -0.074 -0.106 -0.074 -0.042 -0.019 -0.066 -0.052 -0.086 -0.075 -0.036 -0.008  0.008 -0.012 -0.003 -0.051 -0.070 -0.046 -0.142 -0.055 -0.060 -0.093 -0.100 -0.048 -0.034 -0.068  0.023 -0.021 -0.034 -0.031 -0.024 -0.020 -0.017 -0.028 -0.039 -0.004  0.029 -0.025 -0.032 -0.003 -0.011 -0.055 -0.018 -0.017 -0.026 -0.062 -0.038 -0.054 -0.084 -0.001 -0.091 -0.085 -0.001  0.001  0.001  0.014 -0.014 -0.003  0.030  0.050 -0.054 -0.042 -0.008 -0.067 -0.086 -0.043 -0.030 -0.086 -0.048 -0.040 -0.096 -0.058 -0.109 -0.144 -0.086 -0.141 -0.143 -0.139 -0.073 -0.041 -0.061 -0.051 -0.044 -0.039 -0.045  0.014  0.036  0.033 -0.007 -0.002  0.023  0.036  0.133  0.088  0.171  0.158  0.093  0.246  0.079  0.194  0.108  0.120  0.080  0.007  0.033  0.011  0.031  0.008 -0.008  0.066  0.070  0.141  0.302  0.205  0.473  0.279  0.282  0.632  0.814  0.417  0.303  0.174  0.130  0.095  0.072  0.052  0.035 -0.017 -0.019 -0.028 -0.062 -0.054 -0.064 -0.071 -0.109 -0.111 -0.072 -0.084 -0.083 -0.066 -0.043 -0.042 -0.073 -0.041 -0.013  0.008 -0.015  0.015  0.001 -0.007  0.027  0.127  0.311  0.264  0.260  0.208  0.094  0.078  0.118  0.086  0.157  0.089  0.063  0.106  0.085  0.028  0.035  0.069  0.059  0.032  0.115  0.080  0.016  0.007  0.130  0.044  0.004  0.027  0.045 -0.032 -0.046 -0.021 -0.016  0.068  0.107  0.047  0.048  0.033  0.070  0.047  0.043  0.008 -0.014 -0.062 -0.021 -0.062 -0.098 -0.127 -0.093 -0.131 -0.175 -0.124 -0.121 -0.088 -0.126 -0.058 -0.066 -0.062 -0.055 -0.022 -0.026  0.019 -0.078 -0.052 -0.106 -0.176 -0.132 -0.144 -0.119 -0.069 -0.097 -0.053 -0.056  0.025  0.018  0.010  0.127  0.057  0.121  0.138  0.128  0.083  0.137  0.090  0.075  0.054  0.082  0.071 -0.040  0.008  0.068  0.030 -0.041 -0.015 -0.000  0.003  0.060  0.046 -0.006  0.027 -0.047 -0.018 -0.074 -0.086 -0.126 -0.148 -0.063 -0.038 -0.004  0.071  0.141  0.107  0.075  0.127  0.094  0.090  0.092  0.047  0.012 -0.001 -0.014  0.017 -0.033 -0.036 -0.067 -0.017 -0.110 -0.093 -0.118 -0.068 -0.012  0.014  0.001  0.043  0.053 -0.049 -0.029  0.048  0.105  0.166  0.262  0.043  0.083  0.073  0.039
 -0.016 -0.041 -0.091 -0.072 -0.073 -0.056 -0.050 -0.094 -0.082 -0.058 -0.057 -0.095 -0.081 -0.030 -0.059 -0.043 -0.105  0.030 -0.027 -0.075 -0.040  0.002  0.013 -0.021 -0.014 -0.045 -0.044 -0.018  0.014  0.014  0.010  0.010 -0.011 -0.028  0.003 -0.052 -0.018  0.001 -0.046 -0.051 -0.002 -0.013 -0.023  0.036 -0.021 -0.021 -0.021 -0.043 -0.024 -0.044 -0.036 -0.031 -0.016  0.004 -0.017 -0.047 -0.026 -0.012 -0.064 -0.051 -0.031 -0.037 -0.070 -0.059 -0.065 -0.121 -0.026 -0.143 -0.112 -0.037 -0.021  0.006  0.000  0.006 -0.001  0.024  0.044 -0.035 -0.035  0.022 -0.031 -0.061 -0.032 -0.003 -0.063 -0.018 -0.031 -0.061 -0.036 -0.082 -0.114 -0.071 -0.073 -0.105 -0.097 -0.058 -0.049 -0.085 -0.060 -0.049 -0.026 -0.052 -0.001  0.012  0.009 -0.003  0.004  0.043  0.003  0.093  0.016  0.079  0.047  0.022  0.096  0.054  0.100  0.056  0.112  0.077  0.026  0.042  0.034  0.021  0.030  0.016  0.073  0.076  0.122  0.211  0.095  0.240  0.159  0.113  0.303  0.417  0.556  0.368  0.182  0.162  0.071  0.094  0.052  0.055 -0.006  0.018  0.014 -0.022 -0.025 -0.043 -0.044 -0.066 -0.085 -0.051 -0.067 -0.071 -0.076 -0.040 -0.045 -0.040 -0.033 -0.023  0.016 -0.009  0.025 -0.008 -0.012  0.043  0.133  0.398  0.262  0.191  0.177  0.085  0.070  0.077  0.022  0.137  0.038  0.037  0.084  0.091  0.032  0.004  0.043  0.041  0.007  0.052  0.053  0.003  0.024  0.087  0.025 -0.022 -0.001  0.012 -0.031 -0.043 -0.024  0.002  0.058  0.073  0.035  0.042  0.033  0.051  0.020  0.024 -0.003 -0.014 -0.048 -0.004 -0.042 -0.050 -0.105 -0.065 -0.080 -0.134 -0.104 -0.083 -0.058 -0.098 -0.051 -0.074 -0.085 -0.078 -0.015  0.028  0.032 -0.026 -0.045 -0.088 -0.145 -0.102 -0.109 -0.093 -0.060 -0.078 -0.075 -0.059  0.037  0.024 -0.003  0.113  0.025  0.088  0.106  0.083  0.064  0.088  0.040  0.041  0.033  0.070  0.051  0.005  0.022  0.061  0.060  0.008  0.019  0.010 -0.060  0.030  0.009 -0.018 -0.016 -0.052 -0.024 -0.041 -0.042 -0.062 -0.089 -0.028 -0.014 -0.009  0.049  0.084  0.071  0.060  0.101  0.071  0.071  0.067  0.018  0.020  0.015  0.014 -0.022 -0.065 -0.031 -0.064 -0.032 -0.084 -0.080 -0.093 -0.055 -0.062 -0.016 -0.025  0.001  0.010 -0.033 -0.025  0.048  0.060  0.056  0.124 -0.016  0.054  0.060  0.044
  0.018 -0.032 -0.108 -0.063 -0.035 -0.010 -0.025 -0.059 -0.059 -0.021 -0.049 -0.113 -0.081 -0.019 -0.060 -0.099 -0.073  0.018 -0.036 -0.082 -0.040  0.029  0.007 -0.011 -0.014 -0.042 -0.022 -0.028 -0.012  0.008 -0.014 -0.016  0.009  0.001 -0.032 -0.052 -0.034 -0.019 -0.047 -0.060 -0.068 -0.033 -0.044  0.013  0.025 -0.051 -0.022 -0.039 -0.055 -0.046 -0.040 -0.025  0.001  0.008  0.009  0.009  0.013  0.074 -0.002 -0.020  0.028 -0.018 -0.048 -0.041 -0.016 -0.131 -0.091 -0.101 -0.137 -0.053 -0.010  0.011 -0.029  0.046  0.021  0.019  0.054 -0.014  0.002  0.040  0.001 -0.024  0.023 -0.002 -0.012  0.006  0.013 -0.019  0.012 -0.021 -0.053 -0.018 -0.061 -0.040 -0.026 -0.024 -0.044 -0.060 -0.055 -0.023  0.009 -0.041  0.009  0.023  0.020  0.026  0.027  0.074  0.018  0.079  0.016  0.051  0.046  0.051  0.119  0.071  0.146  0.118  0.130  0.089  0.079  0.118  0.042  0.067  0.105  0.059  0.126  0.095  0.168  0.325  0.150  0.244  0.149  0.062  0.175  0.303  0.368  0.716  0.129  0.189  0.051  0.070  0.131  0.103  0.031  0.133  0.094  0.049  0.056  0.019  0.031  0.014 -0.016 -0.021 -0.029 -0.036 -0.100 -0.033 -0.041  0.004  0.051  0.072  0.035  0.064  0.042  0.037  0.080  0.092  0.167  0.402  0.164  0.096  0.043  0.013 -0.028  0.004 -0.049  0.088  0.005 -0.007 -0.004  0.027  0.035  0.003  0.038  0.038  0.002  0.032  0.056  0.029  0.004  0.062  0.034 -0.011  0.016  0.039  0.013 -0.030  0.044  0.047  0.059  0.035  0.024 -0.007 -0.027 -0.040 -0.048 -0.009 -0.027 -0.071 -0.071  0.004 -0.061 -0.061 -0.106 -0.049 -0.078 -0.112 -0.109 -0.065 -0.051 -0.093 -0.060 -0.047 -0.059 -0.054 -0.069 -0.048 -0.042 -0.056 -0.061 -0.119 -0.124 -0.112 -0.025  0.038  0.051 -0.067 -0.051 -0.115 -0.048 -0.084 -0.056 -0.009 -0.027  0.039  0.075  0.032  0.012  0.092  0.028  0.007  0.017  0.062  0.028 -0.014 -0.023  0.058  0.144 -0.019  0.028 -0.012 -0.103  0.004 -0.029 -0.064 -0.046 -0.060 -0.049 -0.042 -0.128 -0.081 -0.056 -0.004 -0.004  0.004  0.078  0.070  0.071  0.107  0.045 -0.011  0.007  0.049 -0.012 -0.029 -0.040  0.049 -0.085 -0.093 -0.086 -0.091 -0.043 -0.075 -0.068 -0.065 -0.062 -0.070  0.005 -0.026  0.016 -0.017 -0.124 -0.097  0.046  0.021  0.038  0.106 -0.030  0.100  0.058  0.045
 -0.056 -0.035  0.026  0.020 -0.069 -0.059 -0.042 -0.062 -0.014 -0.027  0.012  0.051  0.004  0.040  0.075  0.066  0.031  0.064  0.048 -0.003 -0.008  0.015  0.001 -0.006 -0.022 -0.019 -0.059 -0.058 -0.015  0.001 -0.033 -0.022 -0.051 -0.057 -0.019 -0.025 -0.031 -0.051 -0.028 -0.051 -0.019 -0.043 -0.035 -0.044 -0.019 -0.049 -0.034 -0.044 -0.079 -0.081 -0.049 -0.083 -0.075 -0.116 -0.107 -0.073 -0.084 -0.090 -0.036 -0.072 -0.048 -0.036 -0.069 -0.047 -0.043 -0.024  0.008 -0.018 -0.004  0.006 -0.054 -0.025  0.020 -0.022  0.014 -0.001 -0.020 -0.008 -0.044  0.040  0.036  0.011  0.063  0.081  0.083  0.052  0.020  0.029  0.052  0.013 -0.015  0.042 -0.052  0.015 -0.002 -0.023 -0.019 -0.015 -0.053 -0.009 -0.012 -0.083 -0.028 -0.054 -0.035 -0.010 -0.035  0.020  0.007  0.069 -0.005  0.034  0.006 -0.022 -0.021 -0.056  0.016 -0.005  0.068  0.034  0.005 -0.086 -0.037 -0.041 -0.056 -0.048  0.008  0.043  0.065  0.115  0.015  0.071  0.006 -0.011  0.103  0.174  0.182  0.129  0.676  0.372  0.322  0.248  0.242  0.238  0.138  0.123  0.124  0.119  0.074  0.083  0.054  0.041  0.017  0.030  0.006 -0.017 -0.026 -0.045 -0.010 -0.002  0.033  0.007 -0.090 -0.114 -0.058 -0.008 -0.035  0.021  0.143  0.261  0.186  0.047  0.043  0.029 -0.004  0.017  0.008 -0.018 -0.039  0.004  0.003 -0.083 -0.078 -0.101 -0.097 -0.105 -0.079 -0.058 -0.064 -0.086 -0.100 -0.025 -0.060 -0.080 -0.062 -0.036 -0.066 -0.066 -0.086 -0.069 -0.022  0.010 -0.051 -0.010 -0.011  0.033 -0.019 -0.012 -0.022  0.010  0.016 -0.035 -0.022  0.011 -0.037 -0.051 -0.051 -0.018 -0.041 -0.052 -0.045 -0.048 -0.005  0.002 -0.029 -0.021  0.052  0.018 -0.001 -0.064 -0.072 -0.087 -0.108 -0.109 -0.149 -0.142 -0.090 -0.059 -0.010 -0.003  0.007  0.051  0.007  0.085  0.086  0.056  0.036  0.121  0.072 -0.013  0.082  0.024 -0.001  0.025  0.060 -0.102 -0.019  0.004 -0.094 -0.045 -0.040 -0.019  0.079  0.105  0.035 -0.037 -0.019 -0.057 -0.078 -0.055 -0.042 -0.041 -0.066 -0.059 -0.041 -0.022  0.040  0.083  0.047  0.053  0.083  0.091  0.072  0.069  0.048  0.038 -0.004 -0.079  0.070  0.031  0.004 -0.018 -0.060 -0.070 -0.079 -0.113 -0.052 -0.034 -0.034 -0.013 -0.066 -0.084 -0.014  0.034  0.054  0.032 -0.000  0.035  0.031 -0.153 -0.107 -0.125
  0.004 -0.046  0.025  0.005 -0.042 -0.011  0.021 -0.046 -0.008  0.038  0.024  0.023  0.031  0.115  0.109  0.082  0.055  0.084  0.077  0.001 -0.026 -0.014 -0.061 -0.005 -0.025 -0.009 -0.042 -0.037  0.006  0.013 -0.003 -0.030 -0.048 -0.061 -0.029  0.033 -0.083 -0.038  0.005 -0.031 -0.024 -0.049 -0.063 -0.055 -0.031 -0.061 -0.052 -0.015 -0.044 -0.027 -0.039 -0.075 -0.059 -0.119 -0.075 -0.062 -0.096 -0.098 -0.045 -0.076 -0.064 -0.058 -0.100 -0.098 -0.047 -0.009  0.051 -0.167 -0.079 -0.045 -0.069 -0.062  0.001 -0.081  0.025 -0.005 -0.004  0.002 -0.022  0.083  0.037  0.060  0.127  0.033  0.113  0.084  0.098  0.105  0.118  0.060  0.037  0.072  0.039  0.022  0.018  0.014 -0.013 -0.033 -0.047  0.018  0.019 -0.061 -0.012 -0.069 -0.057 -0.004 -0.062  0.077  0.014  0.112  0.021  0.034 -0.006 -0.003  0.006  0.019  0.065  0.016  0.089  0.027  0.007 -0.068 -0.011 -0.065 -0.084 -0.038 -0.019  0.039  0.040  0.160  0.007  0.087  0.029  0.007  0.104  0.130  0.162  0.189  0.372  0.677  0.492  0.336  0.463  0.400  0.178  0.173  0.210  0.191  0.083  0.126  0.110  0.096  0.090  0.066  0.040  0.015  0.013 -0.012  0.043  0.088  0.088 -0.005 -0.003 -0.046 -0.028  0.003 -0.004  0.079  0.088  0.256  0.111  0.049  0.026  0.036 -0.016 -0.017 -0.032 -0.005 -0.029 -0.058 -0.015 -0.004 -0.051 -0.083 -0.060 -0.094 -0.058 -0.070 -0.049 -0.074 -0.054 -0.047 -0.061 -0.118 -0.106 -0.054 -0.091 -0.063 -0.090 -0.047 -0.112 -0.066 -0.062 -0.085 -0.065 -0.050 -0.029 -0.008 -0.040 -0.074  0.013  0.009 -0.048 -0.008 -0.009 -0.041 -0.037 -0.024 -0.032 -0.034 -0.026 -0.116 -0.005 -0.010 -0.013 -0.001 -0.015 -0.046 -0.070 -0.098 -0.080 -0.144 -0.057 -0.080 -0.153 -0.116 -0.125 -0.115 -0.075 -0.100 -0.066 -0.085 -0.069  0.027  0.047  0.065 -0.002  0.045  0.023  0.038 -0.001 -0.065 -0.032 -0.031 -0.063 -0.140 -0.074 -0.038 -0.136 -0.104 -0.080 -0.071 -0.038 -0.035  0.035 -0.029 -0.014 -0.035 -0.096 -0.063 -0.036 -0.029 -0.063 -0.029 -0.019  0.002  0.067  0.083  0.031  0.056  0.068  0.036  0.058  0.065  0.031  0.028  0.001  0.001  0.036  0.121  0.101 -0.032 -0.057 -0.063 -0.051 -0.055  0.013  0.013 -0.001  0.014  0.030 -0.042 -0.013  0.064  0.080  0.006  0.032  0.039 -0.063 -0.103 -0.177 -0.191
 -0.044 -0.038  0.042  0.021 -0.032 -0.018  0.045  0.009  0.030  0.040  0.034  0.065  0.049  0.098  0.087  0.101  0.089  0.000  0.067  0.019  0.021 -0.020 -0.019  0.018 -0.006 -0.005 -0.018  0.002  0.031  0.034 -0.003 -0.006 -0.012 -0.033 -0.015  0.021 -0.040 -0.064 -0.014 -0.057 -0.059 -0.080 -0.058 -0.036 -0.050 -0.063 -0.034 -0.035 -0.061 -0.018 -0.027 -0.077 -0.042 -0.088 -0.068 -0.063 -0.062 -0.060 -0.009 -0.019 -0.008  0.001 -0.040 -0.031 -0.006 -0.004 -0.018 -0.040 -0.011 -0.016 -0.039 -0.029  0.034 -0.047  0.019 -0.035 -0.048  0.016 -0.022  0.064  0.046  0.057  0.121  0.043  0.141  0.105  0.119  0.122  0.115  0.060  0.056  0.064  0.034  0.055  0.038  0.027 -0.002 -0.034 -0.040  0.028  0.043 -0.055 -0.007 -0.040 -0.032  0.018 -0.018  0.096  0.049  0.124  0.035  0.032 -0.002 -0.020 -0.016 -0.052  0.083  0.050  0.121  0.055  0.065 -0.031  0.028 -0.057 -0.053 -0.009  0.019  0.101  0.085  0.185  0.040  0.085 -0.004 -0.018  0.101  0.095  0.071  0.051  0.322  0.492  0.716  0.469  0.311  0.382  0.273  0.197  0.199  0.227  0.141  0.147  0.124  0.103  0.079  0.068  0.037  0.025  0.014 -0.030  0.008  0.036  0.086 -0.035  0.006 -0.030 -0.003  0.054  0.050  0.119  0.100  0.134  0.090  0.022  0.001  0.004 -0.038 -0.005 -0.022 -0.039 -0.023 -0.012 -0.030 -0.066 -0.073 -0.096 -0.093 -0.116 -0.076 -0.052 -0.047 -0.060 -0.054 -0.058 -0.046 -0.079 -0.093 -0.047 -0.054 -0.034 -0.072 -0.056 -0.089 -0.040 -0.030 -0.048 -0.022 -0.023 -0.012 -0.003 -0.020 -0.073 -0.017 -0.017 -0.065 -0.011 -0.046 -0.063 -0.061  0.001 -0.013 -0.031 -0.023 -0.066  0.024  0.015  0.023  0.009 -0.007 -0.077 -0.054 -0.083 -0.073 -0.101 -0.048 -0.048 -0.081 -0.068 -0.043 -0.037  0.008 -0.011 -0.045 -0.050 -0.062  0.003  0.012 -0.030 -0.059 -0.017 -0.027 -0.067  0.005 -0.067 -0.067 -0.057 -0.062 -0.150 -0.070 -0.036 -0.143 -0.106 -0.090 -0.083  0.005 -0.025  0.071 -0.012 -0.019 -0.004 -0.087 -0.044 -0.025 -0.020 -0.040 -0.019 -0.011 -0.026  0.016  0.037 -0.009 -0.016  0.002  0.001  0.011  0.008  0.014  0.019 -0.015 -0.037  0.063  0.092  0.065 -0.015 -0.058 -0.070 -0.065 -0.068 -0.020  0.031 -0.008  0.012 -0.020 -0.071 -0.058  0.007  0.010 -0.028 -0.014  0.039 -0.014 -0.068 -0.162 -0.204
 -0.012 -0.035 -0.003 -0.008 -0.027 -0.008  0.049  0.000  0.003  0.021  0.028  0.065  0.048  0.056  0.055  0.092  0.074 -0.002  0.080  0.043  0.050  0.019  0.009  0.025 -0.005  0.003 -0.003  0.017  0.025  0.029  0.009  0.001  0.015 -0.014  0.007  0.050 -0.024 -0.053 -0.039 -0.048 -0.053 -0.093 -0.076 -0.032 -0.077 -0.074 -0.032 -0.047 -0.073 -0.050 -0.069 -0.074 -0.038 -0.069 -0.072 -0.089 -0.051 -0.021 -0.032 -0.035 -0.010 -0.019 -0.093 -0.056 -0.027 -0.045 -0.081 -0.050 -0.045 -0.030 -0.030 -0.005  0.019 -0.017  0.035 -0.004 -0.004  0.035  0.028  0.148  0.071  0.063  0.118  0.078  0.119  0.066  0.089  0.090  0.051  0.012  0.018  0.039  0.052  0.032  0.018 -0.039 -0.077 -0.024 -0.050  0.027  0.071 -0.028  0.023 -0.010 -0.014  0.039  0.008  0.093  0.033  0.114  0.032  0.050 -0.014 -0.018  0.026 -0.030  0.052  0.041  0.121  0.093  0.100  0.020  0.065 -0.024  0.007  0.027  0.068  0.179  0.116  0.150  0.069  0.081  0.012 -0.027  0.050  0.072  0.094  0.070  0.248  0.336  0.469  0.722  0.372  0.307  0.264  0.315  0.225  0.215  0.186  0.183  0.110  0.099  0.105  0.082  0.034  0.015  0.025 -0.029  0.040  0.057  0.109  0.018  0.033  0.033  0.058  0.100  0.079  0.160  0.139  0.148  0.109  0.035  0.032  0.018 -0.022 -0.006 -0.074 -0.036 -0.020 -0.023 -0.063 -0.087 -0.042 -0.088 -0.065 -0.107 -0.072 -0.060 -0.044 -0.070 -0.060 -0.058 -0.042 -0.080 -0.078 -0.035 -0.043 -0.020 -0.031 -0.014 -0.067 -0.024 -0.046 -0.086 -0.024 -0.046 -0.066 -0.026 -0.050 -0.075 -0.055 -0.058 -0.078 -0.058 -0.092 -0.102 -0.086 -0.032 -0.065 -0.050 -0.033 -0.070  0.022 -0.026 -0.037 -0.036 -0.010 -0.063 -0.044 -0.045 -0.056 -0.104 -0.049 -0.043 -0.068 -0.047 -0.033 -0.046  0.002  0.001 -0.022 -0.014 -0.032  0.017 -0.017  0.000  0.007  0.004 -0.003 -0.008  0.058 -0.012 -0.016 -0.000 -0.012 -0.094 -0.035 -0.005 -0.052 -0.105 -0.088 -0.082 -0.060 -0.048  0.040 -0.051 -0.017 -0.031 -0.056 -0.042 -0.040 -0.012 -0.041 -0.021 -0.025 -0.035  0.009  0.051  0.015  0.006  0.004 -0.014 -0.022 -0.009 -0.016 -0.052 -0.061 -0.076 -0.016  0.030  0.036 -0.046 -0.041 -0.037 -0.063 -0.041 -0.031 -0.018 -0.034  0.010  0.007 -0.057 -0.068  0.010  0.082 -0.020  0.020  0.030 -0.050 -0.057 -0.185 -0.166
 -0.001 -0.044 -0.025 -0.032 -0.049  0.007  0.029 -0.025 -0.001  0.083  0.050  0.059  0.093  0.121  0.102  0.095  0.066  0.097  0.118  0.047  0.019  0.035 -0.038  0.016 -0.019  0.015 -0.015 -0.008 -0.003 -0.001 -0.001 -0.017 -0.015 -0.056 -0.056  0.046 -0.079 -0.072 -0.034 -0.050 -0.032 -0.083 -0.085 -0.077 -0.024 -0.066 -0.034 -0.035 -0.071 -0.021 -0.072 -0.080 -0.052 -0.092 -0.068 -0.082 -0.087 -0.053 -0.038 -0.077 -0.059 -0.055 -0.098 -0.097 -0.047 -0.019 -0.038 -0.105 -0.074 -0.054 -0.064 -0.055 -0.024 -0.070  0.032  0.007  0.013 -0.012  0.022  0.135  0.044  0.069  0.158  0.085  0.136  0.123  0.153  0.134  0.106  0.070  0.058  0.089  0.058  0.039  0.045  0.002 -0.053 -0.015 -0.051  0.015  0.032 -0.045 -0.009 -0.059 -0.052 -0.007 -0.068  0.052  0.014  0.084  0.020  0.043  0.002  0.036  0.054  0.006  0.049  0.020  0.069  0.023  0.006 -0.066 -0.015 -0.043 -0.047  0.012  0.002  0.051  0.040  0.098  0.014  0.075  0.021  0.012  0.017  0.052  0.052  0.131  0.242  0.463  0.311  0.372  0.617  0.367  0.160  0.262  0.261  0.197  0.106  0.184  0.144  0.135  0.148  0.121  0.087  0.040  0.042  0.027  0.094  0.161  0.171  0.079  0.054  0.042  0.052  0.047  0.047  0.103  0.082  0.159  0.058 -0.001 -0.014  0.004 -0.035 -0.039 -0.067 -0.049 -0.033 -0.050 -0.086 -0.055 -0.036 -0.104 -0.065 -0.111 -0.091 -0.094 -0.062 -0.078 -0.054 -0.076 -0.051 -0.099 -0.088 -0.039 -0.066 -0.049 -0.048 -0.031 -0.111 -0.069 -0.068 -0.109 -0.078 -0.103 -0.086 -0.040 -0.075 -0.094 -0.023 -0.022 -0.084 -0.029 -0.051 -0.090 -0.045 -0.028 -0.066 -0.048 -0.029 -0.108 -0.006 -0.021 -0.035 -0.013 -0.061 -0.105 -0.112 -0.116 -0.074 -0.163 -0.042 -0.078 -0.085 -0.012 -0.031 -0.096 -0.037 -0.095 -0.077 -0.108 -0.094 -0.033  0.003  0.029  0.007  0.016  0.013  0.077  0.057 -0.051 -0.006  0.009 -0.032 -0.111 -0.060 -0.023 -0.082 -0.155 -0.125 -0.124 -0.059 -0.065  0.013 -0.105 -0.030 -0.060 -0.067 -0.069 -0.069  0.002 -0.037 -0.036 -0.032 -0.007  0.069  0.081  0.030  0.043  0.020 -0.016 -0.012  0.018 -0.024 -0.075 -0.070 -0.048  0.009  0.144  0.110 -0.024 -0.056 -0.028 -0.031 -0.028  0.006 -0.005 -0.005  0.003  0.026 -0.047 -0.038  0.077  0.157  0.016  0.094  0.038 -0.049 -0.096 -0.226 -0.218
 -0.000 -0.026  0.030  0.008 -0.026 -0.022  0.010  0.008  0.011  0.035  0.033  0.066  0.049  0.087  0.111  0.076  0.057  0.080  0.084  0.032  0.009  0.011 -0.024  0.001  0.001  0.020  0.019  0.013  0.019  0.028 -0.011 -0.012  0.004 -0.016 -0.016  0.025 -0.037 -0.030  0.010 -0.018 -0.039 -0.055 -0.032 -0.021 -0.040 -0.050 -0.059 -0.037 -0.061 -0.040 -0.035 -0.044 -0.043 -0.082 -0.063 -0.057 -0.077 -0.055 -0.021 -0.052 -0.025 -0.010 -0.058 -0.051 -0.017 -0.009 -0.017 -0.078 -0.050 -0.036 -0.035 -0.032  0.006 -0.049  0.039  0.009 -0.005  0.008  0.054  0.152  0.110  0.096  0.208  0.150  0.188  0.150  0.204  0.211  0.151  0.112  0.104  0.085  0.022  0.071  0.080  0.006 -0.039 -0.014 -0.027  0.054  0.072 -0.031 -0.006 -0.043 -0.045  0.014 -0.029  0.071  0.017  0.064 -0.031 -0.005 -0.048 -0.021 -0.041 -0.040  0.007  0.029  0.082  0.037  0.051 -0.019  0.037 -0.020 -0.061 -0.019 -0.003  0.057  0.036  0.089 -0.008  0.010 -0.032 -0.056  0.002  0.035  0.055  0.103  0.238  0.400  0.382  0.307  0.367  0.521  0.269  0.239  0.302  0.333  0.199  0.198  0.207  0.188  0.152  0.106  0.089  0.045  0.008 -0.014  0.033  0.107  0.152  0.037  0.036 -0.032 -0.016  0.020  0.031  0.087  0.071  0.132  0.040 -0.024 -0.049 -0.016 -0.053 -0.054 -0.073 -0.043 -0.055 -0.059 -0.066 -0.083 -0.055 -0.091 -0.083 -0.115 -0.087 -0.095 -0.082 -0.096 -0.073 -0.087 -0.072 -0.118 -0.106 -0.049 -0.070 -0.039 -0.054 -0.031 -0.057 -0.055 -0.041 -0.077 -0.050 -0.083 -0.051 -0.025 -0.050 -0.077 -0.018 -0.014 -0.050 -0.019 -0.014 -0.027 -0.002  0.036  0.006 -0.012 -0.002 -0.048  0.005  0.015  0.005  0.013 -0.039 -0.062 -0.089 -0.110 -0.079 -0.099 -0.031 -0.056 -0.077 -0.044 -0.047 -0.052 -0.020 -0.051 -0.075 -0.089 -0.081 -0.053 -0.021 -0.041 -0.041  0.000 -0.021  0.010  0.028 -0.059 -0.026  0.001 -0.018 -0.099 -0.045 -0.011 -0.087 -0.103 -0.062 -0.073 -0.024 -0.015  0.049 -0.038 -0.023 -0.030 -0.071 -0.052 -0.072 -0.030 -0.046 -0.045 -0.043 -0.028  0.040  0.043  0.002  0.001 -0.022 -0.025 -0.023 -0.012 -0.003 -0.032 -0.035 -0.025  0.010  0.035  0.014 -0.028 -0.073 -0.037 -0.039 -0.072 -0.026  0.013 -0.016 -0.018 -0.026 -0.080 -0.083 -0.028  0.015 -0.022 -0.013 -0.025 -0.049 -0.060 -0.145 -0.179
 -0.009 -0.017  0.028  0.022  0.018 -0.003  0.036  0.054  0.029  0.022  0.040  0.071  0.035  0.046  0.057  0.052  0.069  0.004  0.035  0.039  0.027  0.016  0.014  0.029  0.017  0.034  0.033  0.023  0.020  0.030  0.005  0.010  0.029  0.002  0.008  0.040 -0.000 -0.022  0.003 -0.001 -0.032 -0.023  0.022  0.033 -0.020 -0.012 -0.002 -0.012 -0.032 -0.026 -0.016 -0.027 -0.026 -0.036 -0.038 -0.031 -0.037 -0.006 -0.005 -0.013  0.020  0.025 -0.029 -0.002  0.007 -0.017 -0.042 -0.020 -0.015 -0.018  0.007  0.007  0.038 -0.002  0.045  0.008 -0.023  0.017  0.067  0.072  0.072  0.063  0.120  0.073  0.108  0.071  0.093  0.138  0.087  0.071  0.079  0.062  0.030  0.080  0.090  0.017 -0.012  0.031  0.035  0.062  0.110  0.038  0.011  0.027  0.004  0.050  0.014  0.062  0.031  0.044 -0.025 -0.005 -0.047 -0.015 -0.016 -0.027  0.014  0.024  0.070  0.047  0.111  0.047  0.099  0.010  0.001  0.020  0.034  0.106  0.050  0.074  0.006  0.011 -0.037 -0.047 -0.040 -0.017 -0.006  0.031  0.138  0.178  0.273  0.264  0.160  0.269  0.356  0.277  0.199  0.300  0.258  0.183  0.144  0.164  0.146  0.080  0.077  0.058  0.019 -0.032  0.018  0.046  0.120  0.030  0.031  0.007  0.004  0.054  0.039  0.064  0.056  0.036 -0.002 -0.038 -0.082 -0.053 -0.082 -0.058 -0.090 -0.064 -0.065 -0.042 -0.062 -0.085 -0.032 -0.053 -0.060 -0.059 -0.022 -0.050 -0.047 -0.045 -0.065 -0.076 -0.031 -0.066 -0.067 -0.024 -0.030 -0.012 -0.022 -0.016 -0.049 -0.052 -0.044 -0.081 -0.043 -0.051 -0.065 -0.020 -0.029 -0.029 -0.016 -0.020 -0.009 -0.016 -0.025 -0.018 -0.017  0.024 -0.007 -0.014 -0.011 -0.032  0.009 -0.011 -0.008 -0.003 -0.025 -0.057 -0.070 -0.062 -0.067 -0.055 -0.029 -0.031 -0.017  0.016  0.023 -0.004  0.003 -0.013 -0.053 -0.037 -0.054 -0.071 -0.026 -0.052 -0.052 -0.044 -0.066 -0.079 -0.015 -0.077 -0.052 -0.031 -0.053 -0.090 -0.053 -0.025 -0.047 -0.076 -0.045 -0.062 -0.044 -0.019  0.018 -0.053 -0.044 -0.030 -0.084 -0.034 -0.037 -0.028 -0.012 -0.014 -0.038 -0.045 -0.024 -0.026 -0.027 -0.046 -0.057 -0.058 -0.046 -0.024 -0.027 -0.037 -0.050 -0.043  0.008 -0.008 -0.027 -0.028 -0.065 -0.034 -0.047 -0.057 -0.049 -0.013 -0.016 -0.002 -0.023 -0.063 -0.059 -0.037 -0.019 -0.035 -0.019 -0.020 -0.025 -0.013 -0.070 -0.095
 -0.008 -0.051 -0.013 -0.016  0.010 -0.005  0.038  0.047  0.013  0.016  0.013  0.081  0.031  0.019  0.059  0.049  0.088  0.022  0.048  0.054  0.039  0.055  0.046  0.057  0.016  0.057  0.057  0.037  0.011  0.003  0.019  0.008  0.050  0.007  0.018  0.092 -0.002 -0.006  0.003 -0.005 -0.043 -0.053 -0.012  0.024 -0.019 -0.022  0.018 -0.026 -0.072 -0.034 -0.041 -0.055 -0.043 -0.057 -0.047 -0.060 -0.071 -0.008 -0.023 -0.040  0.017  0.003 -0.057 -0.042 -0.001 -0.079 -0.111 -0.051 -0.066 -0.037 -0.005 -0.014 -0.007 -0.015  0.032 -0.002 -0.033  0.011  0.078  0.115  0.075  0.049  0.120  0.090  0.115  0.083  0.111  0.140  0.078  0.057  0.067  0.060  0.030  0.051  0.055  0.000 -0.034  0.005  0.031  0.058  0.158  0.067  0.026  0.028 -0.001  0.047 -0.007  0.041 -0.007  0.008 -0.028 -0.013 -0.049  0.005  0.014 -0.033 -0.005  0.012  0.064  0.071  0.111  0.081  0.114  0.028  0.042  0.056  0.058  0.142  0.053  0.066  0.014 -0.011 -0.030 -0.052 -0.067 -0.019  0.018  0.133  0.123  0.173  0.197  0.315  0.262  0.239  0.277  0.564  0.319  0.301  0.356  0.316  0.203  0.200  0.236  0.141  0.111  0.073  0.056 -0.006  0.063  0.115  0.242  0.148  0.068  0.050  0.017  0.079  0.095  0.124  0.085  0.073 -0.001 -0.056 -0.060 -0.024 -0.064 -0.048 -0.112 -0.076 -0.082 -0.071 -0.105 -0.094 -0.008 -0.045 -0.034 -0.037 -0.026 -0.081 -0.045 -0.054 -0.086 -0.062 -0.017 -0.060 -0.049 -0.009 -0.018 -0.015  0.003 -0.018 -0.029 -0.043 -0.047 -0.099 -0.064 -0.100 -0.122 -0.029 -0.051 -0.052 -0.046 -0.039 -0.034 -0.031 -0.064 -0.071 -0.029 -0.020 -0.060 -0.026 -0.006 -0.064  0.009 -0.016 -0.052 -0.034 -0.068 -0.085 -0.090 -0.077 -0.072 -0.104 -0.064 -0.082 -0.003  0.054  0.076 -0.019  0.005 -0.024 -0.056 -0.065 -0.067 -0.084 -0.061 -0.049 -0.034 -0.036 -0.070 -0.002  0.023 -0.073 -0.025  0.004 -0.041 -0.074 -0.049 -0.003  0.031 -0.065 -0.035 -0.060 -0.076 -0.041 -0.000 -0.093 -0.032 -0.044 -0.072 -0.047 -0.088 -0.042 -0.044 -0.020 -0.024 -0.038  0.021  0.016  0.006 -0.003 -0.067 -0.113 -0.094 -0.037 -0.038 -0.117 -0.114 -0.085 -0.081 -0.051 -0.066 -0.084 -0.096 -0.039 -0.061 -0.069 -0.055 -0.047 -0.015 -0.030 -0.018 -0.062 -0.078 -0.048  0.052 -0.017  0.013 -0.027 -0.070  0.022 -0.079 -0.068
 -0.006 -0.057  0.014  0.007  0.010 -0.016  0.023  0.026  0.007  0.029 -0.009  0.035  0.047  0.030  0.066  0.058  0.119  0.058  0.083  0.100  0.055  0.033 -0.015  0.037 -0.013  0.042  0.008  0.023  0.013  0.006  0.014 -0.006  0.014 -0.022 -0.025  0.059 -0.042 -0.036  0.026 -0.003 -0.027 -0.030  0.015  0.026 -0.012 -0.008  0.007 -0.010 -0.070 -0.050 -0.039 -0.046 -0.060 -0.092 -0.058 -0.090 -0.098 -0.058 -0.039 -0.053 -0.017 -0.011 -0.051 -0.047 -0.021 -0.019 -0.031 -0.047 -0.042 -0.046 -0.034 -0.031 -0.013 -0.045  0.038 -0.012 -0.046  0.011  0.058  0.078  0.071  0.075  0.147  0.078  0.134  0.124  0.141  0.208  0.117  0.093  0.117  0.095  0.070  0.091  0.108  0.020 -0.012  0.000  0.024  0.070  0.146  0.039  0.009 -0.026 -0.032  0.030 -0.042  0.021 -0.005  0.006 -0.011 -0.012 -0.026 -0.003  0.002 -0.051 -0.021 -0.018  0.032 -0.000  0.038 -0.020  0.040 -0.044 -0.045  0.001 -0.002  0.037 -0.009  0.038 -0.041 -0.021 -0.036 -0.068 -0.069 -0.028  0.014  0.094  0.124  0.210  0.199  0.225  0.261  0.302  0.199  0.319  0.488  0.359  0.245  0.306  0.269  0.266  0.258  0.169  0.169  0.110  0.052  0.028  0.059  0.157  0.193  0.065  0.051 -0.011 -0.028  0.001  0.026  0.054  0.026  0.055 -0.006 -0.058 -0.077 -0.025 -0.068 -0.073 -0.097 -0.062 -0.057 -0.054 -0.048 -0.049 -0.001 -0.047 -0.058 -0.092 -0.075 -0.096 -0.063 -0.093 -0.080 -0.088 -0.038 -0.093 -0.099 -0.037 -0.025 -0.041 -0.030 -0.027 -0.076 -0.061 -0.029 -0.078 -0.048 -0.087 -0.068 -0.033 -0.053 -0.043 -0.010 -0.014 -0.014  0.012 -0.015 -0.032  0.022  0.018 -0.004 -0.013  0.019 -0.028 -0.001 -0.009 -0.030 -0.021 -0.059 -0.083 -0.118 -0.129 -0.106 -0.138 -0.057 -0.082 -0.058 -0.028 -0.038 -0.090 -0.057 -0.082 -0.097 -0.077 -0.088 -0.094 -0.013 -0.019 -0.036 -0.019 -0.040  0.000  0.002 -0.093 -0.052 -0.016 -0.055 -0.097 -0.075 -0.046 -0.047 -0.106 -0.090 -0.105 -0.069 -0.023  0.047 -0.081 -0.023 -0.035 -0.088 -0.066 -0.062 -0.012 -0.030 -0.018 -0.026 -0.036  0.025  0.015  0.028  0.014 -0.013 -0.052 -0.019  0.009  0.004 -0.057 -0.060 -0.025 -0.020 -0.001 -0.004 -0.046 -0.094 -0.053 -0.074 -0.099 -0.037 -0.028 -0.018 -0.015 -0.034 -0.051 -0.012  0.027  0.028  0.001  0.018 -0.013 -0.033 -0.031 -0.075 -0.061
 -0.006 -0.043  0.019  0.008 -0.010 -0.026  0.010  0.021 -0.000  0.019  0.003  0.081  0.028  0.048  0.113  0.055  0.112  0.073  0.061  0.071  0.037  0.005 -0.027  0.005 -0.040  0.029 -0.021 -0.009  0.018  0.044  0.017  0.001 -0.004 -0.033 -0.037  0.031 -0.048 -0.053  0.009 -0.005 -0.002 -0.002  0.035  0.055  0.000  0.013 -0.003  0.009 -0.044 -0.004 -0.017 -0.030 -0.043 -0.044 -0.054 -0.054 -0.080 -0.044 -0.037 -0.057 -0.002  0.017 -0.057 -0.034 -0.004 -0.017 -0.040 -0.039 -0.045 -0.029  0.046  0.019  0.051  0.018  0.122  0.053  0.003  0.071  0.197  0.107  0.146  0.161  0.236  0.101  0.177  0.167  0.214  0.363  0.213  0.212  0.257  0.190  0.140  0.244  0.297  0.112  0.067  0.148  0.160  0.205  0.262  0.164  0.053  0.042  0.025  0.086  0.019  0.070  0.030  0.038 -0.008 -0.016 -0.048 -0.020 -0.035 -0.028 -0.010  0.009  0.037  0.028  0.099  0.021  0.097  0.004 -0.042 -0.020  0.002  0.054 -0.028  0.040 -0.061 -0.074 -0.079 -0.094 -0.132 -0.062 -0.022  0.049  0.119  0.191  0.227  0.215  0.197  0.333  0.300  0.301  0.359  0.698  0.419  0.291  0.335  0.505  0.380  0.213  0.298  0.255  0.107  0.061  0.066  0.150  0.219  0.058  0.027 -0.063 -0.063  0.010  0.016  0.065  0.007  0.006 -0.042 -0.108 -0.125 -0.078 -0.125 -0.119 -0.136 -0.108 -0.078 -0.096 -0.067 -0.068 -0.010 -0.033 -0.057 -0.077 -0.063 -0.095 -0.070 -0.098 -0.120 -0.163 -0.074 -0.132 -0.138 -0.051 -0.044 -0.042 -0.046 -0.026 -0.063 -0.097 -0.065 -0.107 -0.077 -0.077 -0.089 -0.078 -0.065 -0.051 -0.045 -0.067 -0.010 -0.002 -0.021 -0.019  0.031  0.033 -0.021 -0.032 -0.003 -0.068 -0.034 -0.036 -0.027 -0.017 -0.085 -0.110 -0.149 -0.147 -0.136 -0.097 -0.046 -0.043 -0.058 -0.044 -0.054 -0.089 -0.058 -0.096 -0.128 -0.108 -0.126 -0.155 -0.077 -0.110 -0.120 -0.057 -0.104 -0.047 -0.038 -0.131 -0.069 -0.037 -0.068 -0.115 -0.101 -0.071 -0.071 -0.114 -0.076 -0.094 -0.078 -0.041  0.027 -0.061 -0.015 -0.025 -0.097 -0.047 -0.030  0.042  0.045  0.025 -0.023 -0.059 -0.002  0.008 -0.004 -0.050 -0.094 -0.138 -0.087 -0.038 -0.040 -0.120 -0.113 -0.102 -0.044 -0.018 -0.019 -0.035 -0.097 -0.026 -0.054 -0.069 -0.032  0.019  0.039  0.010 -0.007 -0.045 -0.012 -0.009  0.025 -0.029 -0.030 -0.077 -0.056 -0.069 -0.103 -0.133
  0.020 -0.018  0.022  0.007  0.031  0.002  0.026  0.053  0.032 -0.006 -0.002  0.097  0.024  0.001  0.061  0.029  0.034  0.004 -0.003  0.011  0.029  0.027  0.025  0.025  0.005  0.030  0.011  0.017 -0.000  0.000 -0.005 -0.008  0.018  0.012  0.019  0.051  0.007 -0.008  0.015  0.017 -0.013  0.001  0.042  0.069 -0.003  0.015  0.028  0.004 -0.038 -0.031 -0.019 -0.012 -0.030 -0.053 -0.039 -0.056 -0.064  0.001 -0.007 -0.045  0.023  0.018 -0.039 -0.022  0.007 -0.032 -0.050 -0.006 -0.048 -0.027  0.033 -0.004  0.020  0.018  0.065  0.015 -0.020  0.024  0.132  0.085  0.082  0.084  0.139  0.082  0.125  0.092  0.120  0.196  0.103  0.100  0.125  0.096  0.050  0.105  0.125  0.021  0.001  0.046  0.112  0.113  0.233  0.141  0.040  0.038  0.018  0.075  0.010  0.040 -0.010 -0.003 -0.033 -0.043 -0.060 -0.018 -0.031 -0.011 -0.041 -0.016  0.010  0.044  0.116  0.073  0.130  0.048  0.032  0.039  0.046  0.097 -0.018  0.011 -0.044 -0.073 -0.056 -0.079 -0.096 -0.054 -0.025  0.056  0.074  0.083  0.141  0.186  0.106  0.199  0.258  0.356  0.245  0.419  0.585  0.319  0.245  0.328  0.351  0.196  0.206  0.149  0.110  0.046  0.081  0.141  0.267  0.158  0.020 -0.007 -0.011  0.051  0.036  0.053  0.009 -0.020 -0.024 -0.097 -0.103 -0.052 -0.101 -0.076 -0.113 -0.092 -0.073 -0.067 -0.067 -0.063  0.006 -0.013 -0.024 -0.009 -0.020 -0.047 -0.032 -0.055 -0.106 -0.112 -0.051 -0.088 -0.078 -0.031 -0.040 -0.032 -0.019 -0.004 -0.016 -0.051 -0.043 -0.068 -0.061 -0.059 -0.090 -0.056 -0.032  0.009 -0.048 -0.067 -0.008 -0.022 -0.046 -0.030  0.003  0.022 -0.019 -0.012 -0.012 -0.050 -0.016 -0.045 -0.018 -0.016 -0.057 -0.064 -0.092 -0.068 -0.092 -0.075 -0.068 -0.062 -0.058 -0.008  0.012 -0.033 -0.012 -0.031 -0.069 -0.014 -0.067 -0.130 -0.099 -0.089 -0.075 -0.053 -0.093 -0.054 -0.014 -0.067 -0.047  0.002 -0.027 -0.061 -0.050 -0.008  0.027 -0.034  0.009 -0.024 -0.065 -0.019  0.016 -0.047 -0.019 -0.039 -0.088 -0.039 -0.071 -0.036 -0.016 -0.019 -0.045 -0.068 -0.023 -0.020  0.001 -0.038 -0.089 -0.130 -0.076 -0.057 -0.054 -0.113 -0.125 -0.124 -0.114 -0.144 -0.113 -0.088 -0.110 -0.058 -0.061 -0.082 -0.057 -0.011  0.014 -0.004 -0.025 -0.051 -0.037 -0.067  0.010 -0.037 -0.044 -0.079 -0.049 -0.000 -0.029 -0.007
  0.016 -0.017  0.016 -0.008 -0.013 -0.011  0.019  0.038  0.035  0.050  0.026  0.107  0.090  0.066  0.095  0.110  0.143  0.031  0.087  0.110  0.089  0.081  0.045  0.078  0.035  0.070  0.024  0.021  0.006  0.004  0.003 -0.003  0.017 -0.012  0.020  0.106 -0.012 -0.025  0.014  0.007 -0.027 -0.022  0.020  0.005 -0.018 -0.021  0.016  0.008 -0.035 -0.028 -0.044 -0.038 -0.060 -0.084 -0.060 -0.075 -0.098 -0.056 -0.045 -0.089 -0.040 -0.032 -0.100 -0.088 -0.046 -0.072 -0.059 -0.047 -0.066 -0.082 -0.052 -0.060 -0.032 -0.032  0.036 -0.017 -0.051  0.004  0.087  0.076  0.058  0.068  0.139  0.073  0.082  0.079  0.123  0.197  0.100  0.082  0.099  0.115  0.038  0.065  0.066  0.003 -0.037 -0.027  0.034  0.053  0.144  0.053 -0.005 -0.035 -0.039 -0.000 -0.065 -0.002 -0.040 -0.024 -0.027 -0.022 -0.041  0.002 -0.025 -0.058 -0.041 -0.053 -0.012 -0.008  0.051 -0.004  0.028 -0.040 -0.030  0.034 -0.015  0.061 -0.026 -0.019 -0.077 -0.072 -0.082 -0.071 -0.089 -0.064 -0.043  0.019  0.083  0.126  0.147  0.183  0.184  0.198  0.183  0.316  0.306  0.291  0.319  0.486  0.304  0.304  0.407  0.273  0.240  0.145  0.158  0.096  0.141  0.244  0.319  0.196  0.110  0.087  0.064  0.083  0.044  0.066  0.014 -0.024 -0.022 -0.096 -0.082 -0.029 -0.082 -0.082 -0.121 -0.110 -0.085 -0.054 -0.086 -0.104 -0.003 -0.084 -0.090 -0.110 -0.072 -0.120 -0.083 -0.126 -0.099 -0.143 -0.081 -0.121 -0.111 -0.055 -0.054 -0.061 -0.015 -0.025 -0.066 -0.071 -0.060 -0.106 -0.071 -0.098 -0.064 -0.042 -0.045 -0.031 -0.030 -0.031 -0.018 -0.013 -0.009 -0.030  0.021  0.037  0.003 -0.002  0.013 -0.018  0.009  0.002 -0.035  0.010 -0.052 -0.106 -0.124 -0.101 -0.092 -0.109 -0.052 -0.060 -0.010  0.023  0.036 -0.020  0.006 -0.015 -0.079 -0.053 -0.068 -0.116 -0.058 -0.047 -0.059 -0.030 -0.062 -0.015  0.018 -0.090 -0.035  0.021 -0.022 -0.092 -0.041 -0.014 -0.040 -0.076 -0.049 -0.067 -0.029 -0.009  0.020 -0.070 -0.021 -0.054 -0.098 -0.077 -0.103 -0.049 -0.079 -0.060 -0.067 -0.066 -0.020 -0.004  0.003 -0.034 -0.073 -0.112 -0.065 -0.049 -0.051 -0.134 -0.132 -0.111 -0.071 -0.045 -0.043 -0.065 -0.122 -0.072 -0.063 -0.089 -0.038 -0.017 -0.003 -0.003 -0.033 -0.055 -0.006  0.012  0.043 -0.023  0.002 -0.050 -0.013 -0.051 -0.093 -0.092
  0.033 -0.025  0.028  0.009 -0.007 -0.011  0.020  0.021  0.016  0.032  0.023  0.087  0.064  0.066  0.135  0.069  0.080  0.090  0.071  0.086  0.050  0.060  0.007  0.040  0.014  0.033 -0.007 -0.010 -0.006  0.011 -0.011 -0.015 -0.004 -0.013 -0.027  0.060 -0.011 -0.023  0.023  0.014 -0.013  0.014  0.019 -0.008 -0.015 -0.005 -0.011  0.022 -0.051 -0.022 -0.021 -0.045 -0.063 -0.075 -0.052 -0.041 -0.092 -0.054 -0.046 -0.086 -0.044 -0.049 -0.109 -0.099 -0.048 -0.048 -0.034 -0.067 -0.084 -0.098 -0.071 -0.060 -0.030 -0.045  0.040 -0.004 -0.027  0.022  0.111  0.066  0.090  0.121  0.183  0.084  0.120  0.167  0.248  0.346  0.229  0.206  0.210  0.212  0.125  0.147  0.156  0.069  0.024 -0.014  0.014  0.057  0.146  0.046 -0.011 -0.051 -0.053 -0.007 -0.087 -0.009 -0.043 -0.015 -0.030 -0.023 -0.054 -0.011 -0.040 -0.053 -0.052 -0.047 -0.042 -0.061 -0.004 -0.071  0.005 -0.039 -0.086 -0.022 -0.072 -0.016 -0.077 -0.049 -0.115 -0.089 -0.077 -0.077 -0.102 -0.071 -0.044  0.031  0.054  0.110  0.124  0.110  0.144  0.207  0.144  0.203  0.269  0.335  0.245  0.304  0.504  0.431  0.406  0.350  0.347  0.228  0.183  0.147  0.150  0.255  0.214  0.092  0.063 -0.015 -0.028  0.005 -0.011  0.018 -0.017 -0.025 -0.041 -0.108 -0.115 -0.063 -0.099 -0.091 -0.107 -0.094 -0.051 -0.049 -0.045 -0.022  0.012 -0.056 -0.059 -0.092 -0.064 -0.107 -0.081 -0.141 -0.097 -0.161 -0.108 -0.164 -0.145 -0.082 -0.082 -0.076 -0.035 -0.027 -0.080 -0.091 -0.058 -0.101 -0.053 -0.066 -0.038 -0.036 -0.031 -0.011 -0.007 -0.027  0.001 -0.019  0.015  0.007  0.046  0.061  0.008 -0.003  0.012 -0.017 -0.044 -0.018 -0.027  0.017 -0.073 -0.120 -0.110 -0.120 -0.113 -0.112 -0.069 -0.059 -0.023  0.001 -0.032 -0.081 -0.043 -0.051 -0.110 -0.113 -0.083 -0.125 -0.052 -0.053 -0.055 -0.006 -0.026  0.017  0.024 -0.059 -0.007  0.029 -0.009 -0.075 -0.030 -0.031 -0.060 -0.103 -0.077 -0.086 -0.068 -0.047  0.027 -0.066 -0.009 -0.044 -0.050 -0.044 -0.046  0.019 -0.010 -0.003  0.001 -0.043  0.033  0.047  0.040  0.002 -0.034 -0.058 -0.032 -0.002 -0.011 -0.082 -0.095 -0.116 -0.080 -0.063 -0.025 -0.045 -0.093 -0.046 -0.037 -0.078 -0.033 -0.010 -0.008 -0.019 -0.002 -0.013  0.040  0.045  0.063 -0.009  0.005 -0.057 -0.079 -0.026 -0.100 -0.136
  0.032 -0.039  0.023 -0.014 -0.002  0.006  0.036  0.010 -0.001  0.079  0.029  0.073  0.056  0.068  0.096  0.056  0.133  0.073  0.091  0.100  0.040  0.035 -0.043  0.015 -0.034  0.036 -0.058 -0.046 -0.043  0.000 -0.029 -0.056 -0.050 -0.046 -0.074  0.070 -0.053 -0.069 -0.002  0.013  0.024  0.013  0.049  0.011  0.011  0.028  0.007  0.044 -0.003  0.029 -0.009 -0.040 -0.056 -0.069 -0.075 -0.057 -0.115 -0.087 -0.070 -0.111 -0.057 -0.052 -0.107 -0.111 -0.039 -0.034 -0.023 -0.050 -0.092 -0.104 -0.026 -0.050 -0.014 -0.010  0.103  0.024 -0.007  0.052  0.185  0.054  0.078  0.161  0.216  0.033  0.094  0.142  0.238  0.470  0.283  0.276  0.324  0.316  0.292  0.307  0.393  0.177  0.109  0.130  0.185  0.206  0.334  0.191  0.037 -0.025 -0.019  0.037 -0.029  0.018  0.000  0.030  0.043 -0.002 -0.009  0.023  0.004  0.003  0.014 -0.016 -0.011 -0.031  0.039 -0.040  0.036 -0.032 -0.074 -0.014 -0.066 -0.004 -0.084 -0.037 -0.086 -0.080 -0.108 -0.091 -0.170 -0.109 -0.066  0.014  0.041  0.096  0.103  0.099  0.135  0.188  0.164  0.200  0.266  0.505  0.328  0.304  0.431  0.784  0.636  0.404  0.527  0.475  0.302  0.232  0.193  0.280  0.277  0.090  0.091 -0.031 -0.051  0.012 -0.008  0.020 -0.044 -0.079 -0.066 -0.130 -0.159 -0.100 -0.169 -0.144 -0.167 -0.146 -0.074 -0.095 -0.068  0.012  0.039 -0.038 -0.058 -0.057 -0.062 -0.118 -0.096 -0.112 -0.132 -0.204 -0.146 -0.166 -0.158 -0.098 -0.087 -0.062 -0.038 -0.023 -0.126 -0.159 -0.112 -0.164 -0.120 -0.119 -0.095 -0.134 -0.101 -0.045 -0.071 -0.107 -0.025 -0.019 -0.038 -0.032  0.040  0.016 -0.061 -0.056 -0.002 -0.097 -0.065 -0.064 -0.054 -0.039 -0.118 -0.159 -0.193 -0.164 -0.146 -0.126 -0.007 -0.004 -0.032 -0.019 -0.097 -0.146 -0.105 -0.125 -0.163 -0.144 -0.142 -0.192 -0.103 -0.101 -0.117 -0.057 -0.101 -0.035 -0.060 -0.139 -0.055 -0.042 -0.086 -0.087 -0.089 -0.077 -0.091 -0.135 -0.096 -0.133 -0.089 -0.038  0.042 -0.047  0.029 -0.020 -0.062 -0.033  0.021  0.132  0.095  0.061  0.014 -0.037  0.020  0.022  0.002 -0.035 -0.094 -0.150 -0.072 -0.017 -0.039 -0.117 -0.120 -0.137 -0.102  0.011  0.057 -0.028 -0.102 -0.006 -0.033 -0.014  0.020  0.076  0.097  0.052  0.069  0.007  0.085  0.100  0.095 -0.012  0.017 -0.069 -0.069 -0.068 -0.144 -0.148
  0.055 -0.044  0.016 -0.021  0.009  0.019  0.046  0.022  0.012  0.098  0.055  0.092  0.085  0.087  0.128  0.091  0.144  0.091  0.095  0.113  0.050  0.038 -0.039  0.015 -0.036  0.041 -0.067 -0.059 -0.092 -0.045 -0.059 -0.098 -0.068 -0.069 -0.050  0.085 -0.041 -0.057  0.005  0.039  0.028 -0.004  0.031 -0.001 -0.004  0.016  0.020  0.045 -0.014 -0.010 -0.048 -0.044 -0.086 -0.141 -0.134 -0.099 -0.158 -0.136 -0.090 -0.142 -0.078 -0.077 -0.142 -0.150 -0.052 -0.065 -0.029 -0.081 -0.110 -0.137 -0.063 -0.106 -0.063 -0.036  0.054 -0.016 -0.058 -0.012  0.132  0.028  0.009  0.098  0.163  0.009  0.028  0.073  0.151  0.342  0.188  0.168  0.205  0.237  0.178  0.194  0.259  0.106  0.078  0.037  0.166  0.151  0.348  0.204  0.046 -0.039 -0.057  0.009 -0.071 -0.043 -0.063 -0.028  0.019  0.015 -0.028  0.029 -0.001 -0.025 -0.052 -0.082 -0.073 -0.076  0.035 -0.029  0.046 -0.040 -0.053  0.041 -0.064  0.015 -0.117 -0.078 -0.113 -0.100 -0.125 -0.086 -0.164 -0.111 -0.085 -0.016  0.017  0.090  0.079  0.105  0.148  0.152  0.146  0.236  0.258  0.380  0.351  0.407  0.406  0.636  0.856  0.520  0.544  0.437  0.435  0.329  0.341  0.445  0.450  0.217  0.161  0.047  0.036  0.095  0.006  0.038 -0.051 -0.111 -0.070 -0.141 -0.142 -0.095 -0.135 -0.149 -0.170 -0.170 -0.101 -0.113 -0.080 -0.008  0.030 -0.087 -0.087 -0.120 -0.090 -0.159 -0.116 -0.145 -0.147 -0.225 -0.172 -0.203 -0.180 -0.117 -0.123 -0.068 -0.022 -0.031 -0.147 -0.172 -0.132 -0.181 -0.129 -0.148 -0.086 -0.118 -0.109 -0.033 -0.052 -0.104 -0.025 -0.023 -0.018 -0.046  0.033  0.000 -0.039 -0.045 -0.025 -0.082 -0.052 -0.048 -0.038 -0.017 -0.114 -0.152 -0.192 -0.160 -0.133 -0.156 -0.026 -0.039 -0.034  0.012 -0.059 -0.118 -0.071 -0.088 -0.149 -0.139 -0.129 -0.171 -0.096 -0.077 -0.080 -0.039 -0.080  0.005 -0.011 -0.116 -0.024  0.031 -0.021 -0.050 -0.012 -0.013 -0.055 -0.086 -0.028 -0.097 -0.033 -0.012  0.051 -0.039  0.015 -0.030 -0.082 -0.072 -0.046  0.039  0.009 -0.006 -0.047 -0.052  0.014  0.042  0.018 -0.012 -0.086 -0.153 -0.084 -0.030 -0.059 -0.146 -0.142 -0.153 -0.107 -0.014  0.001 -0.083 -0.143 -0.066 -0.056 -0.059  0.017  0.065  0.072  0.056  0.062  0.006  0.092  0.083  0.096  0.001  0.039 -0.080 -0.055 -0.042 -0.125 -0.128
  0.091  0.004  0.052  0.014  0.048  0.035  0.058  0.042  0.019  0.072  0.047  0.050  0.061  0.052  0.063  0.060  0.100  0.068  0.070  0.072  0.022  0.047 -0.021  0.025  0.002  0.039 -0.024 -0.025 -0.040 -0.004 -0.017 -0.028 -0.024 -0.016 -0.013  0.086 -0.008 -0.012  0.007  0.035  0.044  0.018  0.019 -0.018  0.014  0.016  0.016  0.042 -0.007 -0.008 -0.016 -0.019 -0.069 -0.093 -0.069 -0.058 -0.074 -0.070 -0.058 -0.092 -0.057 -0.064 -0.110 -0.118 -0.043 -0.053 -0.027 -0.080 -0.101 -0.128 -0.092 -0.113 -0.056 -0.049  0.023 -0.034 -0.040 -0.007  0.076  0.004  0.007  0.082  0.117  0.012  0.031  0.092  0.134  0.253  0.170  0.151  0.160  0.195  0.143  0.143  0.149  0.069  0.028 -0.053  0.015  0.023  0.135  0.048 -0.001 -0.078 -0.082 -0.036 -0.101 -0.034 -0.057 -0.026 -0.012  0.004 -0.042 -0.004 -0.019 -0.025 -0.049 -0.076 -0.084 -0.096 -0.025 -0.098 -0.036 -0.062 -0.074  0.007 -0.080 -0.024 -0.114 -0.089 -0.103 -0.084 -0.088 -0.060 -0.101 -0.072 -0.051 -0.021  0.030  0.066  0.068  0.082  0.121  0.106  0.080  0.141  0.169  0.213  0.196  0.273  0.350  0.404  0.520  0.553  0.467  0.288  0.301  0.257  0.248  0.363  0.254  0.134  0.127  0.024  0.001  0.043 -0.017  0.005 -0.041 -0.082 -0.042 -0.083 -0.094 -0.058 -0.121 -0.115 -0.139 -0.098 -0.062 -0.055 -0.062 -0.007  0.005 -0.074 -0.064 -0.101 -0.063 -0.119 -0.085 -0.128 -0.105 -0.170 -0.135 -0.154 -0.133 -0.107 -0.098 -0.051 -0.033 -0.019 -0.133 -0.140 -0.099 -0.136 -0.095 -0.085 -0.029 -0.083 -0.066 -0.003 -0.015 -0.062 -0.012 -0.025  0.004 -0.012  0.024  0.010 -0.013 -0.010 -0.010 -0.048 -0.039 -0.033 -0.030 -0.008 -0.058 -0.099 -0.117 -0.104 -0.090 -0.118 -0.021 -0.038 -0.024  0.014 -0.050 -0.098 -0.058 -0.050 -0.087 -0.096 -0.075 -0.103 -0.053 -0.025 -0.032 -0.016 -0.036 -0.003  0.009 -0.069 -0.008  0.036  0.001 -0.036  0.013 -0.002 -0.039 -0.066 -0.034 -0.066 -0.040 -0.026  0.027 -0.054  0.005 -0.027 -0.057 -0.048 -0.015  0.036  0.006 -0.003 -0.001 -0.028  0.035  0.048  0.034  0.022 -0.034 -0.070 -0.028 -0.004 -0.027 -0.079 -0.093 -0.118 -0.095 -0.007  0.029 -0.046 -0.096 -0.044 -0.049 -0.033  0.008  0.012  0.033  0.030  0.050  0.017  0.088  0.096  0.090  0.013  0.037 -0.044 -0.088 -0.071 -0.165 -0.156
  0.051  0.005  0.050 -0.006  0.035  0.025  0.026  0.013 -0.006  0.059  0.014  0.029  0.050  0.021  0.058  0.043  0.109  0.066  0.077  0.090  0.036  0.046 -0.017  0.035  0.008  0.044 -0.028 -0.026 -0.033 -0.005 -0.024 -0.061 -0.044 -0.031 -0.041  0.078 -0.018 -0.032  0.012  0.034  0.041  0.019  0.027 -0.011  0.011  0.023  0.029  0.072  0.018  0.023 -0.005 -0.036 -0.060 -0.088 -0.082 -0.081 -0.109 -0.100 -0.101 -0.107 -0.061 -0.076 -0.134 -0.152 -0.040 -0.056 -0.013 -0.087 -0.129 -0.150 -0.083 -0.112 -0.028 -0.032  0.044 -0.035 -0.040  0.013  0.123 -0.015  0.014  0.116  0.156 -0.004  0.056  0.133  0.184  0.400  0.242  0.235  0.265  0.315  0.240  0.256  0.314  0.178  0.123  0.035  0.093  0.083  0.187  0.092  0.005 -0.067 -0.055 -0.003 -0.069 -0.021 -0.037 -0.007  0.051  0.024 -0.001  0.040  0.032  0.007  0.003 -0.047 -0.057 -0.095 -0.015 -0.096 -0.034 -0.072 -0.102 -0.033 -0.119 -0.041 -0.131 -0.065 -0.091 -0.050 -0.064 -0.058 -0.115 -0.084 -0.067 -0.029  0.006  0.040  0.037  0.034  0.087  0.089  0.077  0.111  0.169  0.298  0.206  0.240  0.347  0.527  0.544  0.467  0.722  0.463  0.343  0.303  0.239  0.276  0.209  0.069  0.093 -0.018 -0.047 -0.011 -0.030 -0.003 -0.082 -0.101 -0.060 -0.094 -0.126 -0.092 -0.135 -0.128 -0.142 -0.099 -0.049 -0.072 -0.072  0.013  0.025 -0.044 -0.037 -0.042 -0.048 -0.112 -0.090 -0.116 -0.095 -0.177 -0.139 -0.168 -0.145 -0.107 -0.106 -0.042 -0.029 -0.035 -0.152 -0.154 -0.112 -0.135 -0.108 -0.102 -0.029 -0.107 -0.066 -0.010 -0.050 -0.077 -0.011 -0.032 -0.011 -0.016  0.034  0.014 -0.043 -0.018  0.017 -0.047 -0.033 -0.059 -0.047 -0.015 -0.088 -0.136 -0.179 -0.165 -0.149 -0.135 -0.051 -0.014 -0.016  0.000 -0.095 -0.171 -0.122 -0.146 -0.147 -0.139 -0.113 -0.147 -0.052 -0.055 -0.066 -0.029 -0.073  0.001 -0.017 -0.103 -0.004  0.011 -0.063 -0.075  0.001 -0.044 -0.075 -0.121 -0.069 -0.107 -0.067 -0.043  0.042 -0.040  0.021 -0.032 -0.031 -0.038  0.010  0.097  0.063  0.042  0.016 -0.030  0.013  0.028 -0.006 -0.025 -0.068 -0.108 -0.028 -0.004 -0.047 -0.080 -0.084 -0.083 -0.072  0.012  0.020 -0.039 -0.091 -0.029 -0.039 -0.031  0.002  0.029  0.068  0.064  0.102  0.052  0.124  0.129  0.103  0.006  0.060 -0.031 -0.060 -0.042 -0.142 -0.126
  0.031 -0.005  0.027 -0.013  0.016  0.035  0.040  0.010 -0.004  0.075  0.019  0.024  0.044  0.023  0.034  0.033  0.097  0.015  0.044  0.048  0.018  0.010 -0.036  0.005 -0.016  0.013 -0.046 -0.045 -0.049 -0.019 -0.022 -0.045 -0.051 -0.045 -0.053  0.041 -0.036 -0.054 -0.027 -0.001  0.018  0.001  0.021 -0.013  0.025  0.018  0.007  0.040  0.015  0.020 -0.016 -0.035 -0.037 -0.064 -0.069 -0.066 -0.078 -0.071 -0.068 -0.085 -0.048 -0.072 -0.106 -0.128 -0.038 -0.024 -0.006 -0.013 -0.057 -0.093 -0.048 -0.062 -0.020 -0.009  0.063 -0.012 -0.031  0.027  0.094 -0.021  0.010  0.107  0.122 -0.019  0.036  0.105  0.156  0.333  0.213  0.213  0.244  0.263  0.265  0.253  0.335  0.184  0.145  0.096  0.153  0.132  0.201  0.125  0.016 -0.046 -0.031  0.007 -0.019 -0.020 -0.016 -0.003  0.054  0.021  0.008  0.042  0.029  0.018  0.013 -0.021 -0.044 -0.054 -0.002 -0.066 -0.019 -0.058 -0.081 -0.027 -0.090 -0.032 -0.095 -0.055 -0.053 -0.041 -0.067 -0.054 -0.124 -0.083 -0.071 -0.036 -0.017  0.015  0.025  0.015  0.040  0.045  0.058  0.073  0.110  0.255  0.149  0.145  0.228  0.475  0.437  0.288  0.463  0.500  0.326  0.230  0.187  0.168  0.142  0.029  0.075 -0.016 -0.045 -0.014 -0.025 -0.003 -0.080 -0.101 -0.065 -0.089 -0.099 -0.071 -0.112 -0.104 -0.117 -0.109 -0.028 -0.064 -0.040  0.026  0.049  0.003 -0.018 -0.005 -0.013 -0.062 -0.054 -0.050 -0.087 -0.142 -0.110 -0.115 -0.105 -0.083 -0.076 -0.047 -0.019 -0.017 -0.116 -0.117 -0.094 -0.118 -0.097 -0.074 -0.050 -0.129 -0.070 -0.047 -0.068 -0.085 -0.024 -0.014 -0.041 -0.029  0.027 -0.007 -0.053 -0.041 -0.002 -0.088 -0.048 -0.067 -0.041 -0.047 -0.084 -0.110 -0.129 -0.115 -0.096 -0.077  0.007  0.028  0.000  0.007 -0.081 -0.120 -0.093 -0.104 -0.103 -0.099 -0.083 -0.128 -0.057 -0.057 -0.071 -0.050 -0.063 -0.019 -0.038 -0.086 -0.024 -0.030 -0.066 -0.047 -0.027 -0.038 -0.057 -0.089 -0.045 -0.079 -0.045 -0.040  0.038 -0.018  0.025 -0.010 -0.003  0.003  0.045  0.138  0.115  0.072  0.036 -0.004  0.017  0.017 -0.013 -0.032 -0.060 -0.103 -0.024  0.005 -0.008 -0.058 -0.065 -0.084 -0.079  0.019  0.046 -0.015 -0.056  0.026 -0.004  0.011  0.022  0.060  0.103  0.071  0.089  0.039  0.096  0.105  0.096  0.015  0.049 -0.032 -0.034 -0.039 -0.124 -0.108
  0.044  0.016  0.045 -0.016  0.005  0.051  0.062  0.005 -0.009  0.042  0.030  0.037  0.073  0.060  0.064  0.087  0.066  0.038  0.074  0.103  0.076  0.060  0.041  0.057  0.031  0.022 -0.046 -0.046 -0.076 -0.054 -0.033 -0.055 -0.054 -0.040  0.014  0.092  0.024  0.001 -0.005  0.060  0.039  0.005  0.024 -0.027  0.003  0.025 -0.020  0.040 -0.000  0.006 -0.016 -0.041 -0.057 -0.085 -0.087 -0.089 -0.078 -0.044 -0.055 -0.088 -0.035 -0.059 -0.123 -0.108 -0.048 -0.047 -0.023 -0.058 -0.078 -0.084 -0.041 -0.062 -0.017 -0.053  0.016 -0.044 -0.034 -0.018  0.027 -0.042 -0.044  0.042  0.037 -0.060 -0.023  0.011  0.019  0.153  0.107  0.071  0.079  0.138  0.100  0.071  0.131  0.064  0.053  0.015  0.071  0.075  0.173  0.117  0.028 -0.032 -0.040 -0.014 -0.069 -0.032 -0.015  0.005  0.063  0.046  0.003  0.013  0.007 -0.021 -0.004 -0.041 -0.048 -0.075 -0.029 -0.059 -0.002 -0.022 -0.037  0.043 -0.075 -0.031 -0.069 -0.074 -0.051 -0.034 -0.060 -0.057 -0.081 -0.066 -0.076 -0.100 -0.026  0.013  0.014  0.025  0.042  0.008  0.019  0.056  0.052  0.107  0.110  0.158  0.183  0.302  0.435  0.301  0.343  0.326  0.576  0.307  0.304  0.226  0.183  0.110  0.101  0.051  0.027  0.061 -0.020  0.001 -0.055 -0.095 -0.057 -0.063 -0.050 -0.040 -0.060 -0.075 -0.112 -0.106 -0.037 -0.079 -0.075  0.006  0.011 -0.053 -0.040 -0.047 -0.029 -0.109 -0.054 -0.076 -0.078 -0.134 -0.108 -0.116 -0.105 -0.096 -0.097 -0.052 -0.012 -0.033 -0.104 -0.109 -0.081 -0.124 -0.098 -0.110 -0.055 -0.115 -0.069 -0.048 -0.083 -0.095 -0.027 -0.043 -0.031 -0.023  0.025  0.007 -0.041 -0.023 -0.008 -0.053 -0.018 -0.042 -0.054 -0.056 -0.072 -0.078 -0.110 -0.087 -0.072 -0.077 -0.028  0.019  0.020  0.038 -0.035 -0.075 -0.043 -0.056 -0.064 -0.068 -0.059 -0.070 -0.079 -0.057 -0.057 -0.045 -0.057  0.007  0.004 -0.031  0.000  0.012  0.007  0.017  0.038  0.015 -0.035 -0.013  0.012 -0.002  0.044 -0.035  0.037 -0.005  0.007 -0.020 -0.027 -0.040 -0.019  0.035  0.002 -0.010 -0.026 -0.047 -0.025 -0.004 -0.037 -0.043 -0.078 -0.111 -0.059 -0.038 -0.040 -0.089 -0.078 -0.091 -0.094 -0.032 -0.013 -0.063 -0.077 -0.034 -0.019  0.000  0.030  0.037  0.043  0.053  0.085  0.047  0.157  0.139  0.133  0.019  0.050 -0.016 -0.037 -0.050 -0.141 -0.096
 -0.014  0.015  0.005 -0.024  0.021  0.049  0.029  0.016  0.009  0.098  0.038  0.030  0.075  0.073  0.058  0.052  0.057  0.077  0.096  0.076  0.052  0.035  0.000  0.052  0.005  0.026 -0.052 -0.050 -0.071 -0.016 -0.029 -0.083 -0.050 -0.040 -0.009  0.070  0.011 -0.006  0.005  0.039  0.040  0.006 -0.023 -0.030  0.006  0.017 -0.007  0.035  0.002 -0.029 -0.035 -0.014 -0.030 -0.095 -0.091 -0.058 -0.085 -0.083 -0.068 -0.092 -0.059 -0.080 -0.096 -0.110 -0.063 -0.055 -0.028 -0.037 -0.055 -0.054 -0.052 -0.070 -0.031 -0.031 -0.007 -0.049 -0.071 -0.042 -0.012 -0.083 -0.082  0.034  0.018 -0.060 -0.026  0.061  0.065  0.133  0.095  0.072  0.070  0.116  0.055  0.067  0.098  0.054  0.050 -0.048  0.001  0.015  0.102  0.024 -0.009 -0.018 -0.036 -0.023 -0.048 -0.055 -0.030  0.007  0.066  0.048  0.037  0.014  0.015  0.007  0.002 -0.038 -0.048 -0.044 -0.025 -0.034 -0.048 -0.021 -0.032  0.019 -0.044 -0.032 -0.077 -0.035 -0.043 -0.024 -0.028 -0.031 -0.067 -0.043 -0.040 -0.033 -0.045 -0.012 -0.030 -0.029  0.027 -0.014 -0.032 -0.006  0.028  0.061  0.046  0.096  0.147  0.232  0.329  0.257  0.303  0.230  0.307  0.488  0.232  0.237  0.132  0.110  0.102  0.051  0.009  0.034 -0.029 -0.008 -0.057 -0.070 -0.043 -0.036 -0.070 -0.063 -0.082 -0.073 -0.053 -0.051 -0.018 -0.040 -0.053  0.017  0.014 -0.078 -0.039 -0.031 -0.035 -0.075 -0.026 -0.046 -0.005 -0.071 -0.070 -0.063 -0.064 -0.067 -0.096 -0.044 -0.004 -0.022 -0.050 -0.060 -0.027 -0.064 -0.066 -0.080 -0.001 -0.074 -0.061 -0.043 -0.048 -0.054 -0.021 -0.006 -0.023 -0.025  0.004 -0.015 -0.048 -0.026 -0.010 -0.041 -0.035 -0.036 -0.046 -0.050 -0.061 -0.061 -0.109 -0.097 -0.071 -0.083 -0.042 -0.001 -0.004  0.021 -0.045 -0.102 -0.063 -0.093 -0.079 -0.088 -0.063 -0.044 -0.028 -0.023 -0.023 -0.014 -0.033  0.040 -0.002 -0.038 -0.016  0.006 -0.009 -0.021 -0.005  0.013 -0.044 -0.050 -0.027 -0.028  0.029 -0.041 -0.000 -0.018 -0.020 -0.046 -0.057 -0.055 -0.054  0.005 -0.024 -0.020 -0.040 -0.050 -0.014  0.008 -0.037 -0.018 -0.044 -0.071 -0.036 -0.038 -0.048 -0.071 -0.020  0.013 -0.047  0.020 -0.023 -0.068 -0.074 -0.058 -0.026 -0.025 -0.008  0.025  0.024  0.043  0.049  0.017  0.099  0.060  0.062  0.019  0.033 -0.021 -0.019 -0.037 -0.082 -0.055
 -0.054 -0.123 -0.108 -0.106 -0.096 -0.038 -0.024 -0.048 -0.025  0.014  0.067  0.127  0.083  0.117  0.236  0.086 -0.034  0.230  0.149  0.148  0.109  0.075  0.061  0.075  0.035  0.031 -0.025 -0.028 -0.024 -0.064 -0.024 -0.041 -0.022 -0.025  0.005  0.087  0.054 -0.007 -0.006  0.021 -0.015 -0.015 -0.016 -0.055 -0.010 -0.001 -0.022 -0.001 -0.032 -0.045 -0.027 -0.032 -0.074 -0.073 -0.035 -0.064 -0.090 -0.055 -0.046 -0.088 -0.046 -0.072 -0.084 -0.117 -0.050 -0.024  0.006 -0.102 -0.092 -0.086 -0.103 -0.092 -0.061 -0.051 -0.021 -0.049 -0.042 -0.063  0.014 -0.021 -0.007  0.023  0.064  0.006 -0.008  0.015  0.019  0.097  0.079  0.033  0.037  0.105  0.031  0.040  0.066  0.057  0.041 -0.026 -0.010  0.018  0.105  0.020 -0.026 -0.084 -0.087 -0.040 -0.088 -0.054 -0.050 -0.028  0.023  0.018 -0.027 -0.003  0.000 -0.037 -0.035 -0.070 -0.093 -0.113 -0.058 -0.073 -0.032 -0.032 -0.062  0.019 -0.079 -0.045 -0.110 -0.077 -0.075 -0.033 -0.060 -0.041 -0.067 -0.042 -0.045 -0.041 -0.010  0.043  0.008  0.040  0.094  0.033  0.018  0.063  0.059  0.066  0.081  0.141  0.150  0.193  0.341  0.248  0.239  0.187  0.304  0.232  0.532  0.343  0.259  0.197  0.036  0.064  0.053  0.016 -0.036  0.018 -0.063 -0.065 -0.034 -0.039 -0.055 -0.030 -0.030 -0.055 -0.033 -0.082 -0.045 -0.057 -0.048  0.015  0.028 -0.056 -0.057 -0.098 -0.053 -0.085 -0.075 -0.100 -0.045 -0.089 -0.085 -0.098 -0.101 -0.067 -0.084 -0.027 -0.035 -0.086 -0.114 -0.083 -0.072 -0.076 -0.052 -0.076  0.003  0.004  0.008  0.017 -0.035 -0.027 -0.010 -0.027 -0.051 -0.030 -0.010 -0.015 -0.052 -0.026 -0.014 -0.023 -0.060 -0.010 -0.029 -0.011 -0.057 -0.029 -0.101 -0.097 -0.062 -0.066 -0.020 -0.003  0.002  0.038 -0.002 -0.039 -0.022 -0.031 -0.058 -0.061 -0.087 -0.077 -0.046 -0.049 -0.035 -0.008 -0.026  0.031  0.022 -0.038 -0.014  0.016 -0.021 -0.036  0.004 -0.011 -0.054 -0.066 -0.047 -0.044  0.017 -0.060 -0.021 -0.058 -0.027 -0.088 -0.051 -0.044 -0.060 -0.013 -0.015 -0.034 -0.031 -0.036 -0.032 -0.016 -0.038 -0.048 -0.066 -0.071 -0.056 -0.060 -0.056 -0.076 -0.052 -0.028 -0.006 -0.030 -0.035 -0.036 -0.047 -0.059 -0.032 -0.052 -0.029 -0.007 -0.028 -0.009  0.026  0.013  0.089  0.076  0.122  0.040  0.053 -0.021 -0.039 -0.012 -0.090 -0.104
  0.066 -0.055 -0.049 -0.038 -0.019  0.013  0.013 -0.003  0.012  0.107  0.066  0.089  0.084  0.109  0.168  0.072  0.043  0.206  0.145  0.096  0.048  0.042 -0.021  0.046 -0.026  0.028 -0.058 -0.087 -0.060 -0.059 -0.049 -0.066 -0.074 -0.052 -0.035  0.099 -0.036 -0.048 -0.024  0.017  0.009 -0.013 -0.006 -0.039 -0.002 -0.013 -0.007 -0.003 -0.061 -0.051 -0.071 -0.038 -0.080 -0.144 -0.075 -0.057 -0.099 -0.073 -0.039 -0.097 -0.064 -0.070 -0.094 -0.130 -0.071 -0.052 -0.035 -0.121 -0.099 -0.090 -0.071 -0.112 -0.087 -0.043 -0.005 -0.038 -0.038 -0.044  0.067  0.033  0.023  0.048  0.120  0.050  0.036  0.091  0.125  0.166  0.123  0.101  0.104  0.133  0.085  0.079  0.091  0.048  0.019 -0.036  0.019  0.017  0.128  0.060 -0.002 -0.066 -0.099 -0.038 -0.110 -0.076 -0.091 -0.054 -0.043 -0.001 -0.051 -0.030 -0.046 -0.054 -0.072 -0.075 -0.109 -0.100 -0.026 -0.060 -0.017 -0.019 -0.032  0.028 -0.033 -0.023 -0.119 -0.085 -0.100 -0.082 -0.104 -0.059 -0.107 -0.073 -0.040  0.004 -0.002  0.088  0.036  0.057  0.161  0.107  0.046  0.115  0.157  0.150  0.141  0.244  0.255  0.280  0.445  0.363  0.276  0.168  0.226  0.237  0.343  0.619  0.397  0.285  0.179  0.143  0.110  0.088 -0.014  0.004 -0.041 -0.071 -0.048 -0.072 -0.079 -0.052 -0.080 -0.093 -0.106 -0.084 -0.089 -0.065 -0.063 -0.008  0.009 -0.093 -0.085 -0.128 -0.070 -0.111 -0.074 -0.096 -0.071 -0.136 -0.104 -0.132 -0.106 -0.080 -0.101 -0.023 -0.025  0.000 -0.105 -0.128 -0.103 -0.123 -0.109 -0.118 -0.031 -0.037 -0.056 -0.015  0.014 -0.036 -0.032  0.008  0.010 -0.036 -0.008 -0.017 -0.022 -0.046 -0.032 -0.045 -0.059 -0.020 -0.016  0.015 -0.069 -0.054 -0.101 -0.085 -0.080 -0.125 -0.041 -0.052 -0.030  0.031 -0.024 -0.088 -0.053 -0.064 -0.093 -0.102 -0.090 -0.101 -0.035 -0.029 -0.032 -0.025 -0.032  0.038  0.005 -0.080 -0.028  0.022 -0.023 -0.050 -0.024 -0.012 -0.034 -0.090 -0.064 -0.083 -0.031 -0.026 -0.021 -0.090 -0.025 -0.073 -0.089 -0.083 -0.077 -0.013 -0.045 -0.042 -0.067 -0.031  0.020  0.025  0.024  0.014 -0.033 -0.056 -0.044 -0.037 -0.038 -0.101 -0.073 -0.054 -0.052  0.016  0.025 -0.061 -0.094 -0.085 -0.070 -0.071  0.007 -0.008 -0.018 -0.037 -0.021 -0.041  0.057  0.070  0.082  0.007  0.012 -0.051 -0.067 -0.057 -0.119 -0.107
 -0.016 -0.096 -0.062 -0.061 -0.038 -0.011  0.020  0.004  0.014  0.066  0.050  0.135  0.080  0.078  0.138  0.099  0.011  0.108  0.107  0.104  0.106  0.085  0.052  0.069  0.010  0.029 -0.049 -0.043 -0.055 -0.062 -0.048 -0.079 -0.021 -0.041 -0.008  0.088  0.008 -0.068 -0.027 -0.011 -0.055 -0.044 -0.009 -0.017 -0.021 -0.025 -0.011 -0.026 -0.076 -0.066 -0.058 -0.047 -0.096 -0.116 -0.092 -0.092 -0.130 -0.063 -0.057 -0.103 -0.053 -0.057 -0.102 -0.096 -0.032 -0.050 -0.039 -0.035 -0.062 -0.050 -0.030 -0.093 -0.075 -0.045  0.008 -0.031 -0.056 -0.061  0.063  0.096  0.046  0.022  0.126  0.082  0.049  0.039  0.116  0.180  0.053  0.031  0.059  0.092  0.002  0.042  0.063  0.011 -0.020 -0.020  0.032  0.028  0.171  0.076  0.012 -0.005 -0.037 -0.001 -0.077 -0.029 -0.035 -0.017 -0.036 -0.002 -0.045 -0.003 -0.027 -0.080 -0.026 -0.038 -0.012 -0.019  0.066  0.059  0.093  0.044  0.040  0.122  0.040  0.060 -0.015 -0.025 -0.040 -0.040 -0.051 -0.059 -0.092 -0.041 -0.033  0.051  0.033  0.088  0.086  0.109  0.171  0.152  0.120  0.242  0.193  0.219  0.267  0.319  0.214  0.277  0.450  0.254  0.209  0.142  0.183  0.132  0.259  0.397  0.667  0.424  0.203  0.234  0.178  0.169  0.056  0.072  0.037 -0.032 -0.013 -0.060 -0.062 -0.041 -0.057 -0.059 -0.091 -0.098 -0.083 -0.054 -0.056 -0.056  0.003 -0.059 -0.089 -0.104 -0.055 -0.092 -0.088 -0.103 -0.089 -0.115 -0.106 -0.126 -0.100 -0.064 -0.080 -0.053 -0.031 -0.031 -0.063 -0.101 -0.081 -0.099 -0.080 -0.103 -0.064 -0.034 -0.056 -0.052 -0.044 -0.065 -0.062 -0.030 -0.058 -0.088 -0.028 -0.020 -0.055 -0.048 -0.023 -0.057 -0.058 -0.046 -0.053  0.009 -0.075 -0.072 -0.103 -0.082 -0.059 -0.087 -0.045 -0.062 -0.004  0.060  0.074 -0.010  0.016 -0.027 -0.070 -0.082 -0.078 -0.110 -0.081 -0.050 -0.045 -0.025 -0.042  0.003  0.032 -0.053 -0.018  0.021 -0.007 -0.044 -0.025  0.004  0.006 -0.070 -0.042 -0.057  0.009  0.010 -0.005 -0.078 -0.035 -0.086 -0.062 -0.054 -0.091 -0.037 -0.023 -0.044 -0.047 -0.028  0.012  0.007  0.017 -0.004 -0.048 -0.078 -0.057 -0.049 -0.062 -0.104 -0.106 -0.092 -0.092 -0.089 -0.082 -0.073 -0.097 -0.084 -0.073 -0.109 -0.049 -0.038 -0.030 -0.049 -0.052 -0.063 -0.047 -0.027  0.091 -0.010  0.003 -0.048 -0.042 -0.028 -0.085 -0.117
 -0.032 -0.079 -0.102 -0.092 -0.009  0.040  0.053  0.037  0.023  0.022  0.039  0.107  0.062  0.035  0.114  0.078 -0.048  0.085  0.116  0.127  0.173  0.155  0.173  0.125  0.081  0.024 -0.024 -0.031 -0.039 -0.054 -0.059 -0.078  0.003 -0.003  0.069  0.134  0.094  0.021 -0.026  0.022 -0.033 -0.042 -0.018 -0.021 -0.011 -0.042  0.003 -0.022 -0.064 -0.066 -0.038 -0.025 -0.066 -0.071 -0.040 -0.058 -0.060  0.021 -0.024 -0.055 -0.024 -0.018 -0.044 -0.049 -0.002 -0.077 -0.059  0.017 -0.026 -0.004 -0.028 -0.043 -0.080 -0.025 -0.013 -0.052 -0.047 -0.075 -0.014  0.022 -0.010 -0.017  0.031  0.054  0.010  0.030  0.055  0.043  0.013  0.020 -0.000  0.059 -0.022  0.022  0.009  0.025 -0.006 -0.035 -0.040 -0.043  0.025 -0.036 -0.019 -0.017 -0.033 -0.013 -0.065 -0.054 -0.052 -0.030 -0.088 -0.040 -0.084 -0.043 -0.058 -0.068 -0.057 -0.047 -0.057 -0.020  0.027  0.051  0.015  0.045  0.032  0.095  0.027  0.033 -0.008 -0.026 -0.014 -0.013  0.005 -0.033 -0.072 -0.013 -0.023  0.072  0.007 -0.005 -0.035  0.018  0.079  0.037  0.030  0.148  0.065  0.058  0.158  0.196  0.092  0.090  0.217  0.134  0.069  0.029  0.110  0.110  0.197  0.285  0.424  0.714  0.126  0.409  0.255  0.162  0.049  0.055  0.052 -0.032  0.029  0.005  0.022  0.001 -0.032 -0.009 -0.052 -0.064 -0.060 -0.012 -0.065 -0.110 -0.012 -0.036 -0.052 -0.063 -0.027 -0.035 -0.029 -0.059 -0.101 -0.040 -0.049 -0.063 -0.042 -0.034 -0.056 -0.056 -0.054 -0.057 -0.003 -0.009 -0.018 -0.032 -0.066 -0.082 -0.073 -0.030 -0.001  0.012 -0.028 -0.051 -0.028 -0.006 -0.081 -0.087 -0.058 -0.033 -0.050 -0.037 -0.045 -0.021 -0.088 -0.021 -0.066 -0.026 -0.048 -0.039 -0.059 -0.005 -0.037 -0.070 -0.097 -0.091  0.001  0.131  0.178  0.039  0.058 -0.023 -0.037 -0.041 -0.031 -0.064 -0.092 -0.043 -0.037 -0.024 -0.058  0.025  0.035 -0.014 -0.016  0.027  0.021 -0.036 -0.051  0.023  0.082 -0.052 -0.038  0.009  0.000 -0.019 -0.095 -0.124 -0.092 -0.096 -0.059 -0.056 -0.113 -0.037 -0.033 -0.025 -0.075 -0.030 -0.014 -0.049 -0.018 -0.002 -0.060 -0.115 -0.061 -0.055 -0.090 -0.110 -0.123 -0.067 -0.180 -0.173 -0.138 -0.087 -0.077 -0.095 -0.089 -0.090 -0.075 -0.110 -0.043 -0.069 -0.062 -0.077 -0.079 -0.064  0.089  0.005 -0.027 -0.048 -0.018 -0.077 -0.069 -0.046
  0.054  0.036  0.039  0.016  0.113  0.122  0.107  0.092  0.034  0.178  0.071 -0.040  0.081  0.057 -0.100  0.052  0.105 -0.077  0.038 -0.011 -0.016  0.010 -0.037  0.015 -0.029  0.005 -0.032 -0.040 -0.060 -0.020 -0.038 -0.084 -0.046 -0.056 -0.037  0.044 -0.077 -0.075 -0.064 -0.029 -0.051 -0.035 -0.020 -0.020  0.012 -0.045 -0.040 -0.041 -0.061 -0.025 -0.082 -0.017 -0.027 -0.083 -0.057 -0.067 -0.036 -0.048 -0.063 -0.031 -0.022 -0.076 -0.044 -0.049 -0.073 -0.062 -0.022 -0.032 -0.033 -0.051  0.041 -0.017 -0.019  0.013  0.023 -0.033  0.011 -0.016  0.036  0.045 -0.005  0.005  0.034 -0.003 -0.019  0.001  0.032  0.043 -0.021 -0.026 -0.029  0.001  0.024 -0.053 -0.010 -0.046 -0.039  0.002  0.039  0.021  0.073  0.101  0.036  0.047  0.009  0.047 -0.013  0.004 -0.001  0.008 -0.053  0.022 -0.011 -0.006 -0.006 -0.037  0.017  0.029  0.051  0.057  0.122  0.089  0.070  0.042  0.076  0.105  0.103  0.118  0.086  0.054  0.084  0.056 -0.005 -0.005 -0.028  0.008  0.016  0.035 -0.090 -0.003  0.006  0.033  0.054  0.036  0.031  0.068  0.051  0.027  0.020  0.110  0.063  0.091  0.161  0.127  0.093  0.075  0.101  0.102  0.036  0.179  0.203  0.126  0.763  0.386  0.253  0.290  0.101  0.068  0.106  0.071  0.013  0.034 -0.019 -0.047 -0.053 -0.035 -0.082 -0.030 -0.018  0.014 -0.034  0.027  0.012 -0.059 -0.054 -0.031 -0.046 -0.055  0.009 -0.012  0.027 -0.007 -0.013  0.009  0.027  0.001  0.011  0.016  0.079  0.139 -0.058 -0.084 -0.041 -0.108 -0.059 -0.081 -0.063 -0.034 -0.085 -0.069 -0.060 -0.067 -0.111 -0.030 -0.085 -0.082 -0.043 -0.073 -0.064 -0.075 -0.036 -0.087  0.076 -0.078 -0.061 -0.051 -0.048 -0.067 -0.028 -0.026  0.016 -0.033 -0.023 -0.001  0.101  0.092  0.042 -0.031 -0.015 -0.054  0.003 -0.044 -0.008 -0.019 -0.020  0.018 -0.019 -0.076 -0.047 -0.001 -0.028 -0.015 -0.018  0.001 -0.007  0.034  0.036  0.072  0.057 -0.040  0.002 -0.003 -0.004 -0.021 -0.018 -0.000 -0.014 -0.018 -0.038 -0.052 -0.063 -0.046 -0.073 -0.042 -0.085 -0.038  0.004 -0.011 -0.036  0.012 -0.009 -0.007  0.005 -0.013 -0.022 -0.031 -0.020  0.029 -0.042  0.044  0.002 -0.060 -0.066 -0.074 -0.037  0.018  0.034  0.022  0.013 -0.048 -0.037 -0.029 -0.052 -0.032 -0.034 -0.086 -0.008  0.007 -0.148  0.054 -0.128 -0.090
 -0.039 -0.061 -0.088 -0.065  0.041  0.097  0.110  0.064  0.015  0.129  0.076  0.013  0.070  0.062 -0.038  0.045 -0.021 -0.028  0.103  0.103  0.111  0.110  0.078  0.093  0.035  0.001 -0.026 -0.049 -0.065 -0.071 -0.036 -0.075 -0.021 -0.045  0.004  0.086 -0.007 -0.074 -0.080 -0.052 -0.089 -0.068 -0.050 -0.015  0.010 -0.049 -0.023 -0.050 -0.041 -0.018 -0.071 -0.047 -0.086 -0.064 -0.058 -0.085 -0.050  0.011 -0.068 -0.056 -0.026 -0.085 -0.061 -0.032 -0.037 -0.078 -0.090  0.000 -0.027 -0.008  0.024 -0.007 -0.041  0.002 -0.008 -0.033  0.016 -0.033 -0.011  0.037 -0.015 -0.031 -0.003  0.002 -0.019 -0.038  0.007 -0.023 -0.068 -0.054 -0.069 -0.021 -0.014 -0.061 -0.040 -0.018 -0.052 -0.014 -0.033 -0.038 -0.014 -0.025  0.003  0.044  0.020  0.019 -0.014 -0.025  0.001  0.029  0.002  0.057  0.014  0.033  0.030 -0.014  0.040  0.028  0.042  0.042  0.082  0.155  0.056  0.068  0.142  0.191  0.146  0.094  0.110  0.071  0.085  0.100  0.025 -0.006 -0.043 -0.015 -0.009  0.064 -0.114 -0.046 -0.030  0.033  0.042 -0.032  0.007  0.050 -0.011 -0.063 -0.007  0.087 -0.015 -0.031  0.047  0.024 -0.018 -0.016  0.051  0.051  0.064  0.143  0.234  0.409  0.386  0.724  0.533  0.320  0.138  0.108  0.126  0.024  0.049  0.039 -0.003 -0.013 -0.030 -0.015 -0.062 -0.029  0.003  0.053 -0.065 -0.055  0.001 -0.040 -0.037 -0.053 -0.046 -0.044 -0.012 -0.041  0.002  0.005 -0.013 -0.005  0.027  0.020  0.005 -0.018  0.054  0.051 -0.037 -0.038  0.010 -0.078 -0.074 -0.068 -0.040 -0.022 -0.036 -0.076 -0.074 -0.049 -0.093 -0.038 -0.127 -0.113 -0.113 -0.110 -0.097 -0.070 -0.043 -0.064 -0.027 -0.061 -0.096 -0.081 -0.072 -0.082 -0.044  0.005  0.038 -0.044  0.003 -0.001  0.095  0.176  0.195  0.051  0.069 -0.016 -0.003 -0.073 -0.028 -0.036 -0.063 -0.024 -0.004 -0.079 -0.048  0.018  0.012  0.008  0.014 -0.006 -0.006 -0.014 -0.023  0.080  0.086 -0.065 -0.053 -0.033 -0.033 -0.065 -0.094 -0.084 -0.078 -0.047 -0.029 -0.038 -0.081 -0.060 -0.057 -0.025 -0.070 -0.019 -0.003 -0.023 -0.025  0.002 -0.024 -0.054 -0.031 -0.030 -0.076 -0.058 -0.056  0.024 -0.119 -0.013 -0.019 -0.051 -0.042 -0.086 -0.036  0.011  0.004 -0.016 -0.006 -0.055 -0.035 -0.029 -0.086 -0.025  0.018 -0.067  0.009  0.035 -0.059  0.055 -0.064 -0.077
 -0.020 -0.052 -0.078 -0.063  0.014  0.028  0.039  0.027 -0.018  0.070  0.033  0.019  0.039  0.038  0.002  0.026 -0.087 -0.015  0.067  0.079  0.086  0.099  0.052  0.053  0.003 -0.036 -0.062 -0.049 -0.055 -0.070 -0.070 -0.063 -0.042 -0.057 -0.008  0.050  0.002 -0.084 -0.080 -0.049 -0.099 -0.072 -0.055 -0.032 -0.015 -0.045 -0.029 -0.044 -0.034 -0.031 -0.077 -0.049 -0.072 -0.069 -0.045 -0.119 -0.036  0.006 -0.066 -0.063 -0.027 -0.043 -0.051 -0.018 -0.013 -0.054 -0.097  0.015 -0.002  0.033  0.056 -0.006 -0.014 -0.023 -0.011 -0.044 -0.019 -0.069 -0.041  0.061 -0.012 -0.046 -0.008  0.029 -0.023 -0.044  0.003 -0.039 -0.079 -0.083 -0.098 -0.051 -0.094 -0.102 -0.077 -0.077 -0.104 -0.093 -0.052 -0.048 -0.003 -0.001  0.029  0.116  0.070  0.051  0.008 -0.008 -0.017  0.032 -0.004  0.035  0.017  0.033  0.028  0.004  0.009  0.032  0.073  0.111  0.174  0.270  0.173  0.186  0.246  0.354  0.251  0.202  0.156  0.095  0.098  0.089  0.045  0.029 -0.014  0.015  0.025  0.042 -0.058 -0.028 -0.003  0.058  0.052 -0.016  0.004  0.017 -0.028 -0.063 -0.011  0.064 -0.028 -0.051  0.036  0.001 -0.047 -0.045  0.027  0.009  0.053  0.110  0.178  0.255  0.253  0.533  0.857  0.518  0.245  0.221  0.170  0.067  0.100  0.062  0.065  0.012  0.025  0.019 -0.027 -0.010  0.025  0.032 -0.068 -0.065  0.009 -0.027 -0.046 -0.049 -0.065 -0.052 -0.026 -0.055  0.002  0.017 -0.026 -0.024  0.017  0.025 -0.005  0.006  0.075  0.077  0.008 -0.018  0.018 -0.046 -0.053 -0.050 -0.052  0.004 -0.021 -0.065 -0.076 -0.059 -0.109 -0.066 -0.106 -0.125 -0.120 -0.078 -0.109 -0.086 -0.045 -0.051 -0.036 -0.081 -0.095 -0.050 -0.079 -0.048 -0.021 -0.002  0.049 -0.039  0.032 -0.003  0.059  0.142  0.155  0.070  0.105  0.039  0.049 -0.061 -0.012 -0.005 -0.102 -0.039 -0.017 -0.016 -0.002  0.045  0.073  0.060  0.048  0.079  0.102  0.056  0.099  0.147  0.107  0.004  0.038  0.002  0.011 -0.016 -0.059 -0.053 -0.017 -0.023 -0.009 -0.043 -0.124 -0.128 -0.094 -0.074 -0.068 -0.038 -0.020  0.007 -0.019 -0.025  0.002 -0.067 -0.033 -0.039 -0.085 -0.105 -0.096 -0.076 -0.122 -0.074 -0.065 -0.084 -0.068 -0.121 -0.021 -0.016  0.005 -0.006 -0.009 -0.032  0.001 -0.019 -0.122 -0.056  0.014 -0.054  0.022  0.025 -0.034  0.026 -0.107 -0.104
 -0.010 -0.017 -0.029 -0.031  0.058  0.037  0.043  0.053  0.011  0.089  0.019  0.003  0.062  0.031 -0.024  0.044  0.007 -0.065  0.034  0.054  0.055  0.052  0.030  0.034 -0.021 -0.024 -0.059 -0.061 -0.083 -0.039 -0.052 -0.074 -0.051 -0.055 -0.014  0.043 -0.015 -0.060 -0.064 -0.019 -0.058 -0.045 -0.009 -0.007  0.003 -0.040 -0.016 -0.043 -0.052 -0.050 -0.100 -0.050 -0.051 -0.082 -0.058 -0.085 -0.017 -0.002 -0.022 -0.031  0.016  0.009  0.009  0.020  0.004 -0.013 -0.069  0.056  0.029  0.058  0.121  0.048  0.029  0.045  0.021 -0.036 -0.023 -0.053 -0.022  0.050 -0.008 -0.030  0.001 -0.000 -0.019 -0.043 -0.033 -0.056 -0.074 -0.055 -0.068 -0.043 -0.059 -0.060 -0.039 -0.080 -0.076 -0.027  0.018  0.019  0.092  0.082  0.082  0.173  0.091  0.098  0.048  0.037  0.006  0.031 -0.006  0.021  0.011 -0.005 -0.007 -0.009  0.028  0.053  0.126  0.172  0.258  0.320  0.266  0.212  0.276  0.387  0.315  0.295  0.203  0.129  0.133  0.067  0.030 -0.015 -0.041  0.001 -0.008  0.037 -0.008  0.003  0.054  0.100  0.047  0.020  0.054  0.079  0.001  0.010  0.051  0.083  0.005  0.012  0.095  0.043 -0.011 -0.014  0.061  0.034  0.016  0.088  0.169  0.162  0.290  0.320  0.518  0.698  0.326  0.239  0.202  0.087  0.065  0.054  0.025 -0.042 -0.048 -0.011 -0.057 -0.031 -0.023 -0.026 -0.089 -0.084 -0.024 -0.064 -0.061 -0.046 -0.064 -0.052 -0.014 -0.005  0.015  0.015  0.001  0.028  0.056  0.056  0.050  0.021  0.128  0.102  0.022 -0.046 -0.040 -0.064 -0.070 -0.089 -0.075 -0.024 -0.045 -0.054 -0.079 -0.065 -0.106 -0.050 -0.095 -0.118 -0.089 -0.051 -0.086 -0.065 -0.037 -0.041  0.010 -0.068 -0.070 -0.055 -0.064 -0.074 -0.044 -0.026  0.001 -0.069 -0.017 -0.029  0.073  0.115  0.107  0.032  0.048  0.009  0.025 -0.052  0.021  0.009 -0.076 -0.015 -0.033 -0.038 -0.051 -0.008  0.032  0.010  0.002  0.031  0.049  0.007  0.057  0.087  0.078 -0.007  0.048  0.017  0.036 -0.020 -0.053 -0.031 -0.013 -0.036 -0.059 -0.066 -0.113 -0.114 -0.094 -0.066 -0.105 -0.042 -0.045 -0.029 -0.032 -0.029 -0.035 -0.088 -0.053 -0.051 -0.094 -0.131 -0.101 -0.072 -0.093 -0.059 -0.093 -0.104 -0.106 -0.124 -0.066 -0.018 -0.007 -0.006 -0.010 -0.023 -0.022 -0.051 -0.110 -0.072 -0.020 -0.048 -0.014  0.017 -0.063  0.012 -0.125 -0.083
  0.007  0.011 -0.027  0.007  0.031 -0.019  0.009  0.029  0.002 -0.000 -0.025 -0.026  0.009 -0.035 -0.030 -0.012  0.018 -0.077 -0.023  0.001 -0.006  0.021 -0.004 -0.011 -0.024 -0.005  0.012  0.028 -0.015 -0.002 -0.010 -0.026  0.019  0.011 -0.010  0.021 -0.022 -0.021 -0.022 -0.019 -0.051 -0.044 -0.011 -0.018 -0.029 -0.027 -0.003 -0.021 -0.021 -0.007 -0.043 -0.019 -0.017 -0.013 -0.002 -0.021  0.014  0.014 -0.004  0.000  0.003 -0.005  0.016 -0.016 -0.009 -0.015 -0.079  0.038  0.013  0.031  0.040  0.011  0.005  0.039  0.004  0.001  0.016  0.002  0.003  0.095  0.037  0.011  0.035  0.028  0.042  0.011  0.003 -0.011 -0.022 -0.023 -0.024 -0.021 -0.037 -0.045 -0.046 -0.068 -0.057 -0.041 -0.043 -0.006  0.022 -0.013  0.033  0.071  0.059  0.053  0.039  0.047  0.019  0.037 -0.007 -0.007  0.015  0.006 -0.003 -0.006  0.021  0.048  0.105  0.125  0.147  0.205  0.102  0.104  0.193  0.231  0.245  0.219  0.187  0.119  0.111  0.054  0.022 -0.015 -0.023 -0.007 -0.012  0.080 -0.035 -0.004  0.050  0.079  0.047  0.031  0.039  0.095  0.026  0.016  0.036  0.044 -0.011 -0.008  0.006 -0.017 -0.030 -0.025 -0.020 -0.029 -0.036 -0.014  0.056  0.049  0.101  0.138  0.245  0.326  0.467  0.263  0.184  0.065  0.046  0.016  0.024 -0.017 -0.023  0.011 -0.010 -0.004 -0.005 -0.006 -0.059 -0.067 -0.044 -0.033 -0.027 -0.017 -0.008 -0.033  0.004  0.010 -0.007  0.023  0.035  0.052  0.039  0.062  0.044  0.029  0.084  0.046  0.001 -0.028 -0.023 -0.038  0.003 -0.038 -0.068 -0.045 -0.033 -0.050 -0.029 -0.028 -0.047 -0.045 -0.070 -0.073 -0.036 -0.018 -0.055 -0.020 -0.003 -0.012  0.006 -0.023 -0.029 -0.029 -0.059 -0.070 -0.039 -0.004  0.022 -0.028  0.044 -0.016  0.068  0.088  0.082  0.038  0.062  0.029  0.008 -0.069 -0.026 -0.021 -0.063 -0.030 -0.035 -0.024 -0.022  0.003  0.046  0.015  0.023  0.038  0.046  0.023  0.052  0.075  0.060  0.012  0.059  0.021  0.025  0.010  0.017  0.020  0.035  0.027  0.006 -0.018 -0.057 -0.088 -0.076 -0.046 -0.036 -0.030 -0.005  0.016 -0.008 -0.014 -0.036 -0.069 -0.061 -0.031 -0.042 -0.080 -0.088 -0.058 -0.069 -0.022 -0.037 -0.057 -0.047 -0.021  0.020  0.015 -0.005 -0.005 -0.006 -0.006  0.003 -0.031 -0.111 -0.075 -0.018 -0.024 -0.016  0.016  0.001 -0.007 -0.071 -0.075
 -0.043 -0.047 -0.048 -0.038 -0.003 -0.011  0.019  0.019 -0.008  0.027  0.010  0.014  0.032  0.012  0.013 -0.002  0.012 -0.000  0.034  0.036  0.021  0.024  0.002 -0.001 -0.026 -0.012 -0.032 -0.005 -0.025 -0.027 -0.035 -0.073 -0.010 -0.026 -0.028  0.025 -0.024 -0.048 -0.026 -0.028 -0.080 -0.067 -0.039 -0.028 -0.057 -0.051 -0.012 -0.023 -0.029 -0.001 -0.032 -0.023 -0.024 -0.035 -0.029 -0.054 -0.029 -0.046 -0.039 -0.040 -0.019 -0.026 -0.015 -0.033 -0.017 -0.031 -0.054 -0.027 -0.010  0.019  0.042  0.022  0.022  0.024  0.012 -0.022 -0.003 -0.020 -0.015  0.069  0.018  0.003  0.039  0.037  0.070  0.026  0.010  0.006  0.004 -0.027 -0.041 -0.006 -0.037 -0.052 -0.031 -0.045 -0.068 -0.040 -0.027  0.019  0.044  0.015  0.045  0.075  0.060  0.071  0.052  0.069  0.034  0.063  0.035  0.016  0.017  0.014  0.011  0.008  0.051  0.060  0.117  0.130  0.159  0.175  0.114  0.088  0.118  0.161  0.175  0.259  0.186  0.161  0.120  0.081  0.038  0.001  0.013  0.027  0.043  0.092  0.021  0.079  0.119  0.160  0.103  0.087  0.064  0.124  0.054  0.065  0.053  0.066  0.018  0.020  0.038  0.005 -0.003 -0.003  0.001 -0.008  0.018  0.004  0.072  0.055  0.068  0.108  0.221  0.239  0.263  0.387  0.185  0.133  0.095  0.064  0.062  0.009  0.030  0.033  0.009  0.013  0.018 -0.004 -0.036 -0.020 -0.006 -0.016 -0.007 -0.015 -0.024 -0.011  0.007 -0.016  0.007  0.037  0.027  0.010  0.010  0.056  0.018 -0.005  0.052  0.001  0.003  0.004 -0.021 -0.023  0.013 -0.025 -0.039 -0.015 -0.016 -0.076 -0.055 -0.023 -0.064 -0.053 -0.087 -0.093 -0.071 -0.042 -0.081 -0.052 -0.029 -0.049 -0.013 -0.042 -0.030 -0.037 -0.041 -0.067 -0.037 -0.026  0.001 -0.039 -0.009 -0.024  0.043  0.068  0.058  0.017  0.036  0.014 -0.010 -0.069 -0.043 -0.014 -0.024 -0.012 -0.013  0.002 -0.006  0.024  0.041  0.012  0.010  0.025  0.013 -0.029 -0.014  0.033  0.003 -0.049 -0.026 -0.049 -0.038 -0.024 -0.011 -0.033  0.002  0.017 -0.014 -0.033 -0.072 -0.082 -0.088 -0.047 -0.046 -0.032 -0.001  0.024  0.001 -0.011 -0.010 -0.029 -0.020 -0.012 -0.034 -0.051 -0.057 -0.028 -0.033 -0.002 -0.024 -0.037 -0.034 -0.041 -0.008 -0.006 -0.035 -0.020  0.001  0.012  0.018 -0.017 -0.093 -0.070 -0.033 -0.026  0.006  0.015 -0.039  0.026 -0.081 -0.083
 -0.007 -0.016 -0.042 -0.033  0.001  0.004  0.026 -0.004 -0.013  0.031  0.004 -0.024  0.017  0.016 -0.056  0.040  0.019 -0.071  0.050  0.059  0.030  0.055  0.008  0.006 -0.024 -0.034 -0.057 -0.050 -0.045 -0.038 -0.039 -0.054 -0.034 -0.053 -0.035  0.005 -0.028 -0.065 -0.080 -0.065 -0.109 -0.106 -0.091 -0.053 -0.082 -0.111 -0.068 -0.052 -0.073 -0.054 -0.074 -0.062 -0.046 -0.048 -0.066 -0.087 -0.041 -0.021 -0.061 -0.043 -0.023 -0.040 -0.039 -0.022 -0.044 -0.057 -0.075  0.017  0.003  0.037  0.040  0.017  0.020  0.006  0.027  0.002  0.028 -0.009  0.004  0.089  0.032 -0.010  0.023  0.048  0.042  0.010 -0.003 -0.035 -0.038 -0.046 -0.055 -0.041 -0.038 -0.052 -0.080 -0.085 -0.083 -0.020 -0.044 -0.010  0.001 -0.015  0.030  0.077  0.048  0.065  0.050  0.076  0.052  0.082  0.004  0.027  0.033  0.005  0.028 -0.009  0.084  0.100  0.166  0.145  0.133  0.162  0.089  0.095  0.143  0.142  0.205  0.227  0.323  0.227  0.202  0.148  0.067  0.033  0.072  0.127  0.133  0.167  0.143  0.088  0.100  0.139  0.082  0.071  0.056  0.085  0.026  0.007  0.009  0.014 -0.017 -0.044 -0.051 -0.041 -0.082 -0.080 -0.055 -0.057 -0.063 -0.041  0.037  0.052  0.106  0.126  0.170  0.202  0.184  0.185  0.426  0.299  0.207  0.159  0.179  0.082  0.066  0.090  0.008  0.042 -0.008  0.004 -0.041 -0.092 -0.084 -0.076 -0.039 -0.049 -0.038 -0.029 -0.006 -0.022  0.000  0.054  0.022  0.017  0.049  0.038  0.011 -0.007  0.007  0.035  0.036  0.020  0.002 -0.024 -0.026 -0.044 -0.038 -0.023 -0.059 -0.088 -0.078 -0.061 -0.111 -0.071 -0.124 -0.104 -0.120 -0.099 -0.124 -0.099 -0.059 -0.075 -0.015 -0.067 -0.069 -0.089 -0.008 -0.015  0.007  0.025  0.023 -0.045 -0.036 -0.053  0.027  0.058  0.069  0.037  0.069  0.054  0.047 -0.020  0.016  0.055 -0.013  0.025  0.031  0.030  0.038  0.030  0.075  0.065  0.042  0.064  0.093  0.027  0.039  0.088  0.056 -0.004 -0.006 -0.013  0.010  0.026 -0.023 -0.061 -0.018 -0.020 -0.016 -0.043 -0.090 -0.081 -0.101 -0.056 -0.092 -0.011  0.018  0.045  0.021  0.059  0.057  0.026  0.023  0.038 -0.000 -0.015 -0.047 -0.061 -0.067 -0.028 -0.025 -0.059 -0.036 -0.054 -0.038 -0.034 -0.048 -0.051 -0.019 -0.035 -0.036 -0.060 -0.110 -0.050  0.041 -0.010  0.007  0.063 -0.048  0.002 -0.097 -0.089
 -0.023 -0.051 -0.065 -0.064 -0.037 -0.019 -0.015 -0.045 -0.056  0.000 -0.013 -0.073 -0.058  0.004 -0.068 -0.019 -0.057  0.001  0.025 -0.027 -0.023  0.032  0.002 -0.012 -0.038 -0.065 -0.097 -0.066 -0.036 -0.017 -0.023 -0.035 -0.048 -0.068 -0.047 -0.030 -0.071 -0.063 -0.090 -0.096 -0.103 -0.089 -0.087 -0.012 -0.054 -0.085 -0.059 -0.072 -0.111 -0.072 -0.096 -0.090 -0.041 -0.044 -0.077 -0.086 -0.047 -0.032 -0.082 -0.046 -0.024 -0.058 -0.064 -0.047 -0.074 -0.078 -0.038 -0.116 -0.088 -0.004  0.002  0.012  0.001 -0.004  0.011 -0.007  0.025 -0.013 -0.026  0.080  0.022 -0.016  0.022  0.041  0.016  0.027 -0.020 -0.040 -0.013 -0.058 -0.093 -0.053 -0.079 -0.104 -0.100 -0.078 -0.097 -0.061 -0.064 -0.014 -0.013 -0.035  0.009  0.026  0.016  0.034  0.013  0.082  0.029  0.105  0.015  0.067  0.059  0.036  0.100  0.023  0.119  0.100  0.175  0.125  0.079  0.098  0.041  0.041  0.072  0.072  0.141  0.165  0.258  0.325  0.163  0.268  0.152  0.074  0.230  0.311  0.398  0.402  0.261  0.256  0.134  0.148  0.159  0.132  0.036  0.073  0.055  0.006 -0.020 -0.024 -0.025 -0.079 -0.111 -0.082 -0.101 -0.101 -0.095 -0.070 -0.065 -0.071 -0.032 -0.032  0.071  0.024  0.067  0.087  0.065  0.133  0.299  0.658  0.321  0.255  0.209  0.112  0.083  0.112  0.056  0.127  0.015 -0.001  0.010 -0.015 -0.045 -0.065 -0.012 -0.034 -0.028  0.011  0.037 -0.015  0.036  0.116  0.047  0.003  0.046  0.039  0.001 -0.037 -0.017  0.026  0.067  0.087  0.047  0.040  0.021 -0.002 -0.012  0.027 -0.029 -0.074 -0.083 -0.020 -0.110 -0.085 -0.133 -0.103 -0.138 -0.151 -0.149 -0.127 -0.082 -0.118 -0.042 -0.063 -0.085 -0.106 -0.030 -0.010  0.007 -0.051 -0.023 -0.113 -0.132 -0.142 -0.093 -0.044 -0.019 -0.059 -0.021 -0.037  0.037 -0.004 -0.002  0.099  0.025  0.092  0.114  0.089  0.094  0.132  0.101  0.080  0.077  0.104  0.096  0.007  0.034  0.088  0.057 -0.034 -0.008 -0.033 -0.057  0.026  0.008 -0.070 -0.021 -0.034 -0.023 -0.062 -0.114 -0.106 -0.136 -0.059 -0.059  0.002  0.078  0.116  0.083  0.109  0.113  0.071  0.046  0.076  0.011 -0.009 -0.010 -0.002 -0.027 -0.043 -0.036 -0.088 -0.044 -0.086 -0.069 -0.065 -0.055 -0.074 -0.020 -0.036 -0.002 -0.036 -0.119 -0.066  0.056  0.017  0.055  0.107 -0.036  0.067 -0.009 -0.009
 -0.028 -0.056 -0.093 -0.070 -0.064 -0.036 -0.015 -0.071 -0.058 -0.029 -0.031 -0.054 -0.033 -0.022 -0.037  0.001 -0.088 -0.007  0.009 -0.019  0.004  0.030  0.027 -0.015 -0.018 -0.088 -0.095 -0.066 -0.053 -0.044 -0.027 -0.046 -0.048 -0.069 -0.042 -0.054 -0.032 -0.069 -0.084 -0.083 -0.091 -0.070 -0.060 -0.002 -0.072 -0.074 -0.056 -0.062 -0.087 -0.063 -0.084 -0.068 -0.054 -0.051 -0.071 -0.064 -0.033 -0.023 -0.061 -0.033 -0.041 -0.055 -0.053 -0.064 -0.065 -0.055 -0.050 -0.067 -0.040 -0.007 -0.030 -0.022  0.004 -0.008  0.001 -0.014  0.013 -0.021 -0.037  0.034 -0.001 -0.026 -0.004  0.039 -0.010 -0.029 -0.023 -0.048 -0.050 -0.079 -0.080 -0.054 -0.067 -0.083 -0.090 -0.091 -0.041 -0.062 -0.064 -0.036 -0.039 -0.049 -0.006 -0.006  0.009  0.003  0.010  0.035  0.012  0.091  0.017  0.064  0.030 -0.001  0.084 -0.001  0.096  0.061  0.120  0.082  0.039  0.040  0.016  0.015  0.029  0.028  0.079  0.117  0.186  0.195  0.164  0.230  0.144  0.096  0.232  0.264  0.262  0.164  0.186  0.111  0.090  0.109  0.058  0.040 -0.002 -0.001 -0.006 -0.042 -0.024 -0.022 -0.041 -0.066 -0.070 -0.042 -0.060 -0.065 -0.057 -0.043 -0.034 -0.048 -0.013  0.029  0.013  0.049  0.100  0.065  0.046  0.095  0.207  0.321  0.437  0.294  0.294  0.156  0.136  0.150  0.080  0.133  0.039  0.052  0.030 -0.030 -0.037 -0.037 -0.009 -0.032 -0.027  0.051  0.034 -0.025  0.012  0.105  0.021 -0.004  0.032  0.031 -0.007 -0.019 -0.025 -0.002  0.066  0.090  0.038  0.046  0.028  0.025  0.012  0.022 -0.001 -0.044 -0.059 -0.028 -0.079 -0.073 -0.120 -0.089 -0.119 -0.134 -0.130 -0.110 -0.085 -0.076 -0.059 -0.049 -0.079 -0.069  0.005 -0.001  0.039 -0.004  0.012 -0.051 -0.076 -0.091 -0.056 -0.006  0.035  0.003  0.043  0.037  0.046  0.017  0.030  0.100  0.039  0.068  0.075  0.085  0.082  0.075  0.112  0.089  0.068  0.090  0.105  0.021  0.041  0.089  0.042  0.018  0.020  0.021  0.020  0.037 -0.010 -0.053 -0.011 -0.024 -0.004 -0.041 -0.083 -0.086 -0.106 -0.071 -0.051  0.017  0.051  0.085  0.062  0.050  0.088  0.070  0.054  0.057  0.016  0.036 -0.011  0.001 -0.022 -0.039 -0.019 -0.053 -0.019 -0.066 -0.038 -0.052 -0.033 -0.038 -0.007 -0.013 -0.014 -0.033 -0.085 -0.070  0.012  0.009  0.039  0.088 -0.018  0.016 -0.038 -0.056
 -0.029 -0.061 -0.091 -0.082 -0.051 -0.017 -0.011 -0.080 -0.063 -0.031 -0.052 -0.074 -0.064 -0.036 -0.062 -0.039 -0.129 -0.003  0.030  0.029  0.038  0.050  0.062  0.017 -0.003 -0.077 -0.091 -0.073 -0.054 -0.047 -0.022 -0.059 -0.048 -0.059 -0.015 -0.019 -0.005 -0.029 -0.083 -0.068 -0.076 -0.064 -0.064  0.010 -0.024 -0.039 -0.048 -0.057 -0.078 -0.053 -0.075 -0.048 -0.032 -0.032 -0.054 -0.053 -0.033 -0.027 -0.063 -0.027 -0.038 -0.044 -0.014 -0.027 -0.049 -0.056 -0.030 -0.101 -0.049  0.023  0.013  0.013 -0.002 -0.008 -0.009  0.003  0.058 -0.009 -0.009  0.013  0.005 -0.033 -0.041  0.005 -0.039 -0.047 -0.052 -0.060 -0.070 -0.099 -0.101 -0.067 -0.085 -0.107 -0.117 -0.101 -0.081 -0.087 -0.074 -0.049 -0.036 -0.017  0.011  0.031  0.029  0.007  0.024  0.036  0.042  0.076  0.016  0.058  0.027 -0.006  0.130  0.041  0.132  0.101  0.109  0.072  0.031  0.037  0.023  0.005  0.018  0.019  0.051  0.074  0.147  0.179  0.248  0.306  0.253  0.189  0.300  0.260  0.191  0.096  0.047  0.049  0.022  0.035 -0.001 -0.024 -0.038 -0.056 -0.058 -0.108 -0.097 -0.096 -0.108 -0.130 -0.141 -0.083 -0.094 -0.089 -0.063 -0.036 -0.039 -0.072 -0.060  0.005  0.034  0.039  0.062  0.054  0.016  0.064  0.159  0.255  0.294  0.537  0.435  0.197  0.214  0.253  0.190  0.270  0.093  0.066  0.055  0.015 -0.013  0.023  0.062  0.033  0.024  0.132  0.106  0.060  0.084  0.232  0.119  0.106  0.127  0.114  0.047  0.031  0.004  0.036  0.109  0.137  0.088  0.111  0.066  0.062  0.056  0.092  0.042  0.006 -0.032  0.014 -0.052 -0.050 -0.113 -0.081 -0.131 -0.162 -0.131 -0.107 -0.077 -0.074 -0.048 -0.050 -0.070 -0.094  0.000  0.046  0.059  0.028  0.040 -0.012 -0.064 -0.067 -0.011  0.022  0.036  0.007  0.040  0.033  0.084  0.036  0.073  0.131  0.021  0.065  0.065  0.058  0.066  0.078  0.090  0.101  0.049  0.071  0.097  0.047  0.034  0.079  0.044  0.007  0.001  0.011  0.014 -0.003 -0.021 -0.039 -0.024 -0.035  0.002 -0.039 -0.094 -0.107 -0.122 -0.075 -0.072  0.016 -0.006  0.020  0.009 -0.005  0.046  0.052  0.022  0.003 -0.029  0.002  0.003  0.013 -0.011 -0.028 -0.027 -0.038 -0.007 -0.053 -0.034 -0.033 -0.038 -0.045 -0.013 -0.022  0.020  0.022 -0.125 -0.108 -0.015  0.011  0.054  0.095 -0.065  0.021 -0.057 -0.030
 -0.018 -0.088 -0.121 -0.122 -0.080 -0.051 -0.019 -0.084 -0.068 -0.062 -0.049 -0.052 -0.054 -0.043 -0.038  0.013 -0.104 -0.023  0.011  0.043  0.062  0.076  0.078  0.015  0.002 -0.078 -0.108 -0.062 -0.043 -0.046 -0.036 -0.042 -0.033 -0.061 -0.019 -0.047  0.005 -0.049 -0.105 -0.097 -0.113 -0.117 -0.138 -0.060 -0.094 -0.125 -0.117 -0.099 -0.103 -0.087 -0.092 -0.054 -0.036 -0.036 -0.043 -0.061 -0.016 -0.007 -0.042 -0.019 -0.029 -0.040 -0.016 -0.021 -0.059 -0.061 -0.027 -0.060 -0.018  0.040  0.013  0.022 -0.017 -0.014 -0.010  0.028  0.101  0.010  0.017  0.076  0.039 -0.018 -0.034  0.056  0.004 -0.008 -0.033 -0.103 -0.091 -0.083 -0.110 -0.076 -0.086 -0.116 -0.153 -0.098 -0.072 -0.096 -0.084 -0.072 -0.091 -0.065 -0.006  0.039  0.020  0.003  0.003  0.026  0.032  0.048 -0.053  0.010 -0.052 -0.072  0.056 -0.018  0.056  0.061  0.080  0.063  0.014  0.011  0.001  0.002 -0.011 -0.000  0.046  0.077  0.160  0.130  0.222  0.216  0.177  0.133  0.237  0.208  0.177  0.043  0.043  0.026  0.001  0.032 -0.014 -0.049 -0.082 -0.060 -0.077 -0.125 -0.103 -0.082 -0.115 -0.159 -0.142 -0.094 -0.126 -0.099 -0.050 -0.070 -0.055 -0.079 -0.062  0.022 -0.019 -0.003  0.065  0.025  0.024  0.062  0.179  0.209  0.294  0.435  0.804  0.402  0.505  0.384  0.222  0.193  0.062  0.056  0.036 -0.037 -0.090 -0.039  0.028 -0.012 -0.002  0.094  0.075  0.013  0.033  0.202  0.094  0.081  0.120  0.084  0.019  0.004 -0.038  0.020  0.127  0.202  0.119  0.138  0.078  0.041  0.046  0.057  0.027 -0.004 -0.056 -0.010 -0.108 -0.082 -0.117 -0.092 -0.149 -0.163 -0.129 -0.106 -0.093 -0.092 -0.083 -0.051 -0.058 -0.085  0.054  0.068  0.094  0.041  0.058 -0.015 -0.074 -0.095 -0.011  0.061  0.084  0.042  0.081  0.069  0.124  0.086  0.111  0.160  0.021  0.074  0.105  0.113  0.122  0.130  0.140  0.169  0.113  0.154  0.193  0.130  0.153  0.145  0.104  0.073  0.081  0.084  0.091  0.040 -0.024 -0.041 -0.002 -0.050  0.035 -0.045 -0.104 -0.095 -0.111 -0.076 -0.055  0.028  0.044  0.082  0.062  0.047  0.102  0.086  0.061  0.044 -0.011 -0.006 -0.054 -0.085 -0.057 -0.105 -0.079 -0.072  0.001 -0.055 -0.030 -0.067 -0.039 -0.100 -0.052 -0.070 -0.049 -0.017 -0.130 -0.143 -0.019 -0.005  0.003  0.042 -0.041 -0.044 -0.083 -0.028
  0.004 -0.056 -0.056 -0.052 -0.039 -0.041 -0.003 -0.030 -0.043 -0.046 -0.030 -0.023 -0.043 -0.020 -0.019  0.014 -0.029 -0.030 -0.010 -0.023 -0.011  0.023  0.004 -0.012 -0.016 -0.052 -0.084 -0.048 -0.042 -0.034 -0.028 -0.034 -0.036 -0.056 -0.036 -0.033 -0.013 -0.049 -0.035 -0.029 -0.040 -0.049 -0.058 -0.032 -0.030 -0.046 -0.049 -0.041 -0.061 -0.053 -0.064 -0.031 -0.041 -0.025 -0.043 -0.034 -0.042 -0.046 -0.050 -0.040 -0.059 -0.078 -0.074 -0.070 -0.072 -0.043  0.007 -0.046 -0.023 -0.023 -0.059 -0.044 -0.064 -0.074 -0.034  0.005  0.029 -0.006 -0.028  0.036  0.010 -0.022 -0.014 -0.001 -0.019 -0.040 -0.051 -0.070 -0.039 -0.069 -0.086 -0.050 -0.049 -0.065 -0.075 -0.048 -0.014 -0.048 -0.061 -0.037 -0.062 -0.051 -0.037 -0.049 -0.033 -0.027 -0.052 -0.041 -0.054 -0.022 -0.069 -0.043 -0.076 -0.054 -0.016 -0.032 -0.024 -0.035 -0.029 -0.010 -0.057 -0.053 -0.055 -0.055 -0.040 -0.029 -0.016 -0.007  0.034  0.009  0.047  0.057  0.048  0.064  0.113  0.094  0.085  0.013  0.029  0.036  0.004  0.018  0.004 -0.016 -0.053 -0.024 -0.025 -0.078 -0.052 -0.029 -0.063 -0.100 -0.095 -0.058 -0.092 -0.071 -0.040 -0.063 -0.030 -0.052 -0.041  0.001 -0.047 -0.013  0.012 -0.042 -0.017  0.009  0.082  0.112  0.156  0.197  0.402  0.541  0.377  0.208  0.146  0.134  0.051  0.037  0.042  0.026 -0.053 -0.013  0.012 -0.009 -0.002  0.053  0.046 -0.021  0.015  0.087  0.013  0.002  0.035 -0.000 -0.045 -0.035 -0.059 -0.013  0.090  0.113  0.073  0.079  0.047  0.030  0.009  0.029  0.020 -0.018 -0.022  0.003 -0.052 -0.050 -0.066 -0.056 -0.093 -0.093 -0.088 -0.077 -0.075 -0.079 -0.103 -0.047 -0.063 -0.053  0.068  0.066  0.067  0.031  0.048 -0.024 -0.042 -0.053 -0.033 -0.005  0.004  0.012  0.042  0.050  0.095  0.087  0.072  0.128  0.050  0.082  0.088  0.082  0.103  0.109  0.100  0.121  0.079  0.100  0.125  0.110  0.106  0.095  0.049  0.055  0.052  0.045  0.029  0.036  0.003 -0.031  0.015 -0.020  0.049 -0.011 -0.044 -0.053 -0.050 -0.034 -0.021  0.026  0.045  0.076  0.071  0.059  0.100  0.095  0.052  0.061  0.026  0.036 -0.006 -0.033 -0.018 -0.040 -0.012 -0.035  0.005 -0.036 -0.017 -0.037  0.005 -0.056 -0.033 -0.039 -0.050 -0.018 -0.060 -0.036  0.046  0.011 -0.003  0.001  0.007 -0.042 -0.031 -0.006
 -0.051 -0.089 -0.103 -0.100 -0.103 -0.075 -0.057 -0.090 -0.076 -0.062 -0.043 -0.021 -0.049 -0.036  0.013  0.008 -0.087  0.006 -0.023  0.011  0.039  0.035  0.043  0.000 -0.015 -0.066 -0.093 -0.060 -0.035 -0.038 -0.039 -0.035 -0.031 -0.054 -0.038 -0.067 -0.005 -0.057 -0.046 -0.062 -0.088 -0.085 -0.094 -0.057 -0.073 -0.086 -0.075 -0.060 -0.082 -0.085 -0.077 -0.039 -0.052 -0.049 -0.036 -0.054 -0.052 -0.050 -0.043 -0.009 -0.026 -0.046  0.008 -0.005 -0.058  0.007  0.022  0.001  0.044  0.038 -0.008  0.001 -0.067 -0.052 -0.058 -0.021  0.021 -0.018 -0.035  0.015  0.021 -0.027 -0.056  0.028  0.001 -0.041 -0.068 -0.123 -0.085 -0.090 -0.114 -0.079 -0.081 -0.106 -0.130 -0.079 -0.092 -0.047 -0.052 -0.059 -0.079 -0.064 -0.025  0.011  0.002 -0.012 -0.015 -0.028 -0.025 -0.041 -0.079 -0.030 -0.073 -0.036  0.004 -0.067 -0.011  0.003  0.014 -0.007 -0.010 -0.017 -0.046 -0.014 -0.035 -0.031  0.007  0.016  0.050  0.029  0.085  0.089  0.081  0.099  0.114  0.078  0.070 -0.028 -0.004 -0.016 -0.038 -0.022 -0.035 -0.053 -0.082 -0.064 -0.068 -0.125 -0.101 -0.082 -0.099 -0.169 -0.135 -0.121 -0.135 -0.112 -0.060 -0.082 -0.030 -0.080 -0.057 -0.032 -0.053 -0.030  0.025 -0.048 -0.023  0.030  0.066  0.083  0.136  0.214  0.505  0.377  0.728  0.391  0.334  0.167  0.103  0.082  0.054 -0.004 -0.054  0.006  0.039 -0.011  0.010  0.125  0.065  0.017  0.076  0.189  0.086  0.071  0.114  0.058  0.002  0.019 -0.018  0.025  0.142  0.237  0.189  0.216  0.145  0.101  0.068  0.071  0.038 -0.006 -0.026  0.009 -0.079 -0.044 -0.074 -0.082 -0.125 -0.124 -0.110 -0.092 -0.085 -0.057 -0.093 -0.028 -0.034 -0.035  0.060  0.028  0.088  0.034  0.058  0.025 -0.056 -0.072 -0.016  0.019  0.057  0.075  0.096  0.105  0.101  0.097  0.087  0.104  0.058  0.086  0.095  0.104  0.110  0.096  0.105  0.140  0.089  0.121  0.150  0.103  0.120  0.110  0.067  0.066  0.066  0.072  0.083  0.038 -0.006 -0.014 -0.007 -0.032  0.015 -0.022 -0.041 -0.063 -0.083 -0.058 -0.043  0.013  0.033  0.077  0.066  0.031  0.097  0.119  0.072  0.063  0.043  0.061  0.003 -0.021  0.025 -0.049 -0.034 -0.010  0.016 -0.030 -0.007 -0.066 -0.017 -0.069 -0.076 -0.056 -0.065  0.020 -0.082 -0.100 -0.069 -0.009 -0.009 -0.006 -0.007 -0.003 -0.011  0.012
 -0.046 -0.075 -0.085 -0.074 -0.091 -0.051 -0.033 -0.077 -0.051 -0.059 -0.056 -0.027 -0.037 -0.039 -0.006  0.000 -0.089 -0.018 -0.019 -0.008  0.015  0.013  0.037 -0.013 -0.017 -0.072 -0.085 -0.056 -0.040 -0.034 -0.040 -0.034 -0.033 -0.043 -0.039 -0.054  0.005 -0.033 -0.044 -0.064 -0.068 -0.063 -0.061 -0.033 -0.051 -0.066 -0.053 -0.046 -0.081 -0.064 -0.066 -0.046 -0.035 -0.024 -0.025 -0.020 -0.023 -0.013 -0.019  0.009 -0.011 -0.030  0.018 -0.001 -0.034 -0.007 -0.013 -0.014  0.018  0.036  0.008  0.024 -0.022 -0.025 -0.042 -0.012  0.042 -0.009 -0.033 -0.004  0.006 -0.041 -0.047  0.016 -0.023 -0.041 -0.077 -0.113 -0.081 -0.088 -0.105 -0.092 -0.101 -0.106 -0.129 -0.077 -0.072 -0.048 -0.053 -0.057 -0.082 -0.048 -0.002  0.019  0.009 -0.003  0.005 -0.003  0.011  0.004 -0.043 -0.011 -0.021 -0.014  0.041 -0.010  0.049  0.051  0.058  0.033 -0.003  0.010 -0.010  0.003 -0.008 -0.003  0.022  0.039  0.093  0.078  0.154  0.154  0.138  0.123  0.160  0.118  0.077  0.004  0.017 -0.017 -0.005 -0.006 -0.039 -0.054 -0.058 -0.048 -0.073 -0.119 -0.076 -0.082 -0.091 -0.144 -0.149 -0.115 -0.128 -0.104 -0.075 -0.073 -0.055 -0.093 -0.059 -0.009 -0.035 -0.015  0.019 -0.011  0.011  0.033  0.090  0.112  0.150  0.253  0.384  0.208  0.391  0.416  0.362  0.184  0.113  0.094  0.063  0.005 -0.024  0.044  0.064  0.021  0.037  0.167  0.100  0.062  0.081  0.251  0.133  0.130  0.128  0.098  0.043  0.038  0.009  0.030  0.136  0.244  0.171  0.238  0.154  0.115  0.075  0.096  0.059  0.028 -0.004  0.024 -0.042 -0.034 -0.072 -0.073 -0.100 -0.095 -0.089 -0.072 -0.059 -0.039 -0.064 -0.026 -0.033 -0.049  0.043  0.037  0.080  0.036  0.030  0.006 -0.067 -0.077 -0.006  0.038  0.081  0.065  0.087  0.099  0.111  0.106  0.093  0.110  0.031  0.056  0.069  0.080  0.088  0.058  0.071  0.104  0.053  0.077  0.113  0.067  0.070  0.072  0.064  0.038  0.027  0.045  0.040  0.006 -0.029 -0.033 -0.029 -0.042  0.001 -0.037 -0.057 -0.087 -0.108 -0.076 -0.063 -0.009 -0.008  0.030  0.026  0.009  0.061  0.076  0.044  0.019 -0.003  0.020 -0.026 -0.045  0.001 -0.066 -0.059 -0.030 -0.012 -0.063 -0.029 -0.068 -0.050 -0.064 -0.055 -0.053 -0.024  0.029 -0.087 -0.091 -0.060  0.009  0.018  0.034 -0.022  0.006 -0.016  0.015
 -0.140 -0.147 -0.139 -0.091 -0.132 -0.097 -0.095 -0.113 -0.065 -0.085 -0.072 -0.016 -0.047 -0.020  0.059 -0.013 -0.132  0.052 -0.021  0.000 -0.019 -0.039 -0.016 -0.055 -0.057 -0.075 -0.108 -0.088 -0.053 -0.050 -0.039 -0.039 -0.059 -0.071 -0.074 -0.109 -0.027 -0.070 -0.045 -0.095 -0.068 -0.052 -0.056 -0.022 -0.036 -0.042 -0.006 -0.010 -0.070 -0.072 -0.052 -0.033 -0.032 -0.012 -0.034 -0.010 -0.053 -0.064 -0.031 -0.003 -0.023 -0.047  0.048 -0.006 -0.030  0.034  0.029  0.023  0.050  0.058 -0.005  0.026 -0.033 -0.053 -0.084 -0.024  0.010 -0.012 -0.060 -0.048 -0.012 -0.021 -0.047  0.002 -0.015 -0.022 -0.079 -0.127 -0.076 -0.072 -0.087 -0.096 -0.115 -0.103 -0.130 -0.048 -0.055 -0.002 -0.023 -0.037 -0.064 -0.017 -0.008 -0.003  0.015 -0.012  0.011 -0.032  0.006 -0.011 -0.013 -0.012  0.024  0.026  0.074  0.017  0.045  0.020  0.010  0.015 -0.042 -0.008 -0.035 -0.018 -0.035 -0.047 -0.013 -0.021  0.021  0.026  0.085  0.126  0.150  0.168  0.167  0.086  0.022 -0.049  0.008 -0.032 -0.022 -0.074 -0.067 -0.073 -0.090 -0.112 -0.097 -0.136 -0.113 -0.121 -0.107 -0.167 -0.170 -0.139 -0.142 -0.117 -0.112 -0.053 -0.033 -0.106 -0.091 -0.052 -0.082 -0.062 -0.027 -0.057 -0.010  0.009  0.008  0.056  0.080  0.190  0.222  0.146  0.334  0.362  0.646  0.249  0.181  0.135  0.130  0.055  0.017  0.108  0.106  0.070  0.075  0.259  0.150  0.120  0.157  0.355  0.172  0.189  0.147  0.115  0.069  0.027  0.031 -0.012  0.146  0.295  0.268  0.372  0.274  0.231  0.137  0.166  0.110  0.050  0.022  0.057 -0.012 -0.021 -0.070 -0.076 -0.105 -0.109 -0.099 -0.081 -0.084 -0.046 -0.091 -0.024 -0.047 -0.069  0.059 -0.006  0.067 -0.008  0.026  0.022 -0.070 -0.051 -0.028 -0.027  0.035  0.062  0.077  0.093  0.094  0.106  0.079  0.120  0.066  0.060  0.055  0.109  0.103  0.049  0.069  0.079  0.033  0.070  0.081  0.027  0.034  0.025  0.012  0.026  0.004  0.026  0.042 -0.002 -0.027 -0.013 -0.030 -0.047 -0.022 -0.053 -0.016 -0.047 -0.087 -0.072 -0.051 -0.016 -0.017  0.032  0.032  0.011  0.062  0.099  0.048  0.028  0.003  0.048  0.025  0.018  0.094  0.013 -0.016  0.013 -0.007 -0.065 -0.025 -0.071 -0.042 -0.051 -0.079 -0.031  0.019  0.093 -0.054 -0.069 -0.091  0.029  0.056  0.030  0.014  0.027  0.028  0.051
 -0.023 -0.055 -0.077 -0.070 -0.021 -0.072 -0.062 -0.065 -0.081 -0.121 -0.077 -0.105 -0.102 -0.110 -0.082 -0.098 -0.155 -0.005 -0.080 -0.085 -0.065 -0.028  0.003 -0.050 -0.021 -0.079 -0.046 -0.064 -0.032 -0.037  0.007 -0.015 -0.014 -0.008 -0.005 -0.094 -0.000  0.006 -0.019 -0.022 -0.023 -0.002 -0.011  0.011 -0.001 -0.002 -0.001 -0.007 -0.046 -0.039 -0.036 -0.006  0.009  0.018 -0.006 -0.007  0.035 -0.018 -0.047  0.003 -0.034 -0.054 -0.039 -0.049 -0.067 -0.047  0.016 -0.113 -0.055  0.007 -0.027 -0.008 -0.026 -0.039 -0.047  0.007  0.035 -0.019 -0.039 -0.019  0.001 -0.027 -0.042 -0.017 -0.017 -0.036 -0.058 -0.071 -0.054 -0.078 -0.083 -0.093 -0.082 -0.117 -0.129 -0.078 -0.091 -0.091 -0.110 -0.088 -0.088 -0.073 -0.028 -0.008  0.004 -0.006  0.005  0.001 -0.007  0.032 -0.008  0.009 -0.014  0.010  0.100  0.075  0.073  0.060  0.054  0.038 -0.025 -0.010 -0.038 -0.039 -0.005 -0.014  0.002 -0.005  0.060  0.076  0.106  0.171  0.273  0.183  0.229  0.157  0.137  0.088 -0.018 -0.005 -0.039 -0.036 -0.049 -0.043 -0.064 -0.076 -0.062 -0.108 -0.092 -0.110 -0.094 -0.146 -0.170 -0.098 -0.099 -0.109 -0.106 -0.051 -0.082 -0.084 -0.098 -0.064 -0.030 -0.029 -0.010 -0.031 -0.004  0.013  0.042  0.127  0.133  0.270  0.193  0.134  0.167  0.184  0.249  0.458  0.213  0.129  0.184  0.156  0.079  0.153  0.164  0.121  0.099  0.208  0.145  0.108  0.131  0.258  0.141  0.110  0.107  0.078  0.045  0.035 -0.008  0.020  0.094  0.133  0.120  0.201  0.168  0.209  0.122  0.157  0.112  0.060  0.019  0.064  0.022 -0.023 -0.068 -0.031 -0.066 -0.092 -0.069 -0.044 -0.056 -0.044 -0.056 -0.030 -0.065 -0.079  0.024  0.064  0.099  0.042  0.028  0.021 -0.060 -0.032 -0.061 -0.083 -0.062 -0.014 -0.005  0.021  0.080  0.030  0.069  0.122  0.047  0.090  0.100  0.094  0.108  0.089  0.075  0.104  0.060  0.073  0.075  0.069  0.066  0.051  0.054  0.044  0.046  0.050  0.010  0.005  0.014  0.051  0.002 -0.021  0.031 -0.022 -0.040 -0.060 -0.099 -0.054 -0.033  0.014  0.030  0.068  0.057  0.050  0.081  0.091  0.039  0.029  0.037  0.047  0.054  0.053  0.043 -0.029 -0.033 -0.012  0.007 -0.038 -0.029 -0.042 -0.015 -0.036 -0.037 -0.002  0.065  0.132 -0.067 -0.083 -0.060  0.021  0.045  0.054 -0.080  0.028  0.022  0.011
 -0.034 -0.048 -0.035 -0.054 -0.040 -0.046 -0.045 -0.069 -0.054 -0.059 -0.068 -0.095 -0.051 -0.074 -0.060 -0.067 -0.105 -0.043 -0.090 -0.081 -0.064 -0.044 -0.035 -0.071 -0.052 -0.093 -0.085 -0.066 -0.037 -0.025 -0.011 -0.029 -0.040 -0.048 -0.047 -0.101 -0.030 -0.036 -0.033 -0.016 -0.005  0.012  0.018  0.038  0.038  0.036  0.028  0.058  0.028  0.042  0.003  0.005  0.033  0.055 -0.011  0.002  0.040  0.000 -0.025  0.001 -0.013 -0.050 -0.010 -0.017 -0.046 -0.016 -0.002 -0.041 -0.022 -0.010 -0.003  0.019  0.002 -0.014 -0.016  0.023  0.036 -0.003 -0.009 -0.016 -0.010  0.004 -0.017 -0.060 -0.034 -0.027 -0.035 -0.027 -0.019 -0.032 -0.037 -0.031 -0.021 -0.065 -0.054 -0.013 -0.044 -0.008 -0.038 -0.020 -0.074 -0.050 -0.011 -0.022 -0.007 -0.003  0.008  0.014  0.036  0.043  0.042  0.049  0.046  0.078  0.158  0.109  0.115  0.052  0.029  0.006 -0.021 -0.023 -0.032 -0.038 -0.027 -0.016 -0.019  0.009  0.034  0.061  0.076  0.166  0.268  0.180  0.152  0.089  0.038  0.005 -0.039 -0.029 -0.023 -0.020 -0.033 -0.055 -0.065 -0.082 -0.057 -0.078 -0.073 -0.085 -0.051 -0.074 -0.101 -0.062 -0.049 -0.028 -0.037 -0.018 -0.045 -0.089 -0.083 -0.060 -0.018  0.003  0.025 -0.023 -0.005  0.018 -0.008  0.015  0.039  0.093  0.062  0.051  0.103  0.113  0.181  0.213  0.376  0.183  0.228  0.281  0.200  0.248  0.246  0.186  0.136  0.248  0.159  0.117  0.093  0.189  0.101  0.098  0.083  0.054  0.034  0.018  0.023  0.016  0.042  0.060  0.045  0.124  0.131  0.235  0.097  0.069  0.087  0.043 -0.000  0.019  0.052 -0.026 -0.055 -0.014 -0.051 -0.067 -0.051 -0.041 -0.085 -0.090 -0.103 -0.064 -0.053 -0.074  0.037  0.002  0.050  0.001  0.020  0.004 -0.009  0.013 -0.012 -0.018 -0.031 -0.020  0.004  0.030  0.042  0.044  0.066  0.075  0.044  0.066  0.049  0.063  0.055  0.032  0.035  0.050  0.016  0.004  0.025  0.022  0.012  0.021  0.017 -0.011 -0.012  0.008 -0.021 -0.044 -0.023  0.014 -0.016 -0.016  0.022  0.009  0.034 -0.015 -0.031 -0.016 -0.004  0.014  0.028  0.056  0.037  0.035  0.077  0.078  0.063  0.057  0.039  0.061  0.027  0.014  0.038  0.007  0.012  0.013  0.024 -0.007  0.008  0.007 -0.005  0.001  0.005  0.041  0.151  0.265 -0.028 -0.033 -0.009  0.055  0.141  0.070 -0.037 -0.009 -0.046 -0.036
 -0.055 -0.039 -0.052 -0.048 -0.074 -0.064 -0.048 -0.059 -0.039 -0.048 -0.047 -0.060 -0.038 -0.047 -0.045 -0.026 -0.038 -0.055 -0.065 -0.038 -0.007  0.005  0.018 -0.039 -0.026 -0.056 -0.069 -0.054 -0.059 -0.052 -0.007  0.005 -0.024 -0.047 -0.033 -0.070  0.010 -0.055 -0.034 -0.035 -0.064 -0.017  0.009  0.005 -0.007 -0.031  0.020 -0.006 -0.043 -0.036 -0.042 -0.030 -0.007 -0.011 -0.029  0.013  0.007  0.012 -0.033 -0.007 -0.039 -0.056 -0.019 -0.029 -0.069 -0.051 -0.068  0.027 -0.003  0.005 -0.033 -0.004  0.004 -0.032 -0.032 -0.015 -0.011 -0.023 -0.031 -0.052 -0.052 -0.030 -0.054 -0.015 -0.069 -0.044 -0.055 -0.056 -0.051 -0.066 -0.042 -0.052 -0.055 -0.059 -0.077 -0.028 -0.040 -0.035 -0.048 -0.053 -0.102 -0.078 -0.026 -0.039  0.003 -0.018 -0.011 -0.008  0.009 -0.021 -0.029  0.037  0.032  0.037  0.065 -0.016  0.029  0.019  0.011 -0.011 -0.028 -0.016 -0.024 -0.047 -0.040 -0.032 -0.019  0.001  0.032  0.021  0.028  0.081  0.132  0.089  0.113  0.063  0.037 -0.007  0.004 -0.058 -0.012 -0.023 -0.050 -0.059 -0.042 -0.071 -0.054 -0.096 -0.067 -0.054 -0.049 -0.095 -0.113 -0.055 -0.072 -0.064 -0.079 -0.040 -0.057 -0.065 -0.054 -0.012  0.014  0.053  0.032 -0.026 -0.006 -0.004  0.004 -0.001  0.052  0.066  0.056  0.037  0.082  0.094  0.135  0.129  0.183  0.458  0.248  0.121  0.081  0.098  0.071  0.030  0.043  0.116  0.061  0.045  0.048  0.102  0.057  0.051  0.032  0.019 -0.000 -0.026 -0.019 -0.008 -0.010  0.052  0.053  0.128  0.171  0.296  0.153  0.132  0.109  0.096  0.040  0.047  0.072  0.011 -0.030 -0.003 -0.050 -0.035 -0.017 -0.035 -0.046 -0.021 -0.049 -0.034 -0.041 -0.018  0.074  0.024  0.090  0.057  0.054  0.033 -0.071 -0.051 -0.018  0.008  0.081  0.069  0.086  0.102  0.085  0.095  0.082  0.103  0.084  0.089  0.090  0.081  0.068  0.001  0.059  0.068  0.004 -0.005  0.025 -0.014 -0.017  0.021  0.013 -0.020 -0.046  0.013 -0.001  0.010 -0.053 -0.016 -0.050 -0.053  0.012  0.015  0.011 -0.018 -0.026 -0.024 -0.004  0.003  0.012  0.024  0.045  0.043  0.101  0.128  0.079  0.075  0.055  0.104  0.041  0.019  0.067 -0.021 -0.014  0.031  0.027 -0.025 -0.028 -0.045 -0.062 -0.052 -0.050 -0.021  0.013  0.091 -0.072 -0.078 -0.097 -0.022  0.045  0.041  0.032  0.007  0.005 -0.003
 -0.031 -0.015 -0.004 -0.021 -0.045 -0.137 -0.110 -0.087 -0.087 -0.149 -0.065 -0.095 -0.100 -0.090 -0.040 -0.058 -0.078 -0.019 -0.120 -0.117 -0.094 -0.100 -0.038 -0.067 -0.032 -0.058 -0.034 -0.048 -0.002 -0.042  0.033  0.021  0.010  0.007  0.016 -0.089  0.010  0.057  0.031  0.003  0.050  0.048  0.065  0.066  0.037  0.071  0.061  0.041  0.027  0.027  0.038  0.020 -0.001  0.009 -0.003  0.007  0.003 -0.029 -0.044 -0.025 -0.033 -0.045 -0.007 -0.017 -0.059 -0.004  0.044 -0.047 -0.000  0.000 -0.017 -0.016 -0.006 -0.036 -0.028 -0.001  0.003 -0.026  0.002 -0.026 -0.023 -0.007 -0.035 -0.063 -0.061 -0.061 -0.091 -0.080 -0.054 -0.060 -0.052 -0.056 -0.024 -0.092 -0.060 -0.019 -0.035 -0.024 -0.042 -0.040 -0.057 -0.050 -0.009 -0.019 -0.009 -0.007 -0.017 -0.018 -0.004  0.008  0.016 -0.002  0.006  0.003  0.039  0.096  0.024 -0.026 -0.050 -0.050 -0.058 -0.071 -0.038 -0.057 -0.080 -0.047 -0.051 -0.055 -0.049 -0.015 -0.037  0.039  0.119  0.097  0.153  0.106  0.084 -0.004  0.003 -0.015 -0.030 -0.063 -0.086 -0.066 -0.062 -0.105 -0.048 -0.067 -0.067 -0.086 -0.045 -0.068 -0.080 -0.062 -0.072 -0.040 -0.075 -0.053 -0.048 -0.063 -0.056 -0.065 -0.034 -0.065 -0.068 -0.089 -0.059 -0.036 -0.041  0.010  0.030  0.055  0.036  0.042  0.054  0.063  0.130  0.184  0.228  0.248  0.569  0.487  0.213  0.273  0.177  0.128  0.098  0.163  0.074  0.035  0.027  0.109  0.031  0.007  0.006 -0.013 -0.006 -0.028 -0.054 -0.019 -0.030 -0.011  0.007  0.142  0.211  0.399  0.197  0.111  0.105  0.090  0.049  0.020  0.110  0.010 -0.023  0.002 -0.009 -0.047 -0.001 -0.016 -0.053 -0.062 -0.084 -0.065 -0.058 -0.039  0.052  0.056  0.111  0.012  0.000  0.025 -0.053 -0.012 -0.156 -0.203 -0.159 -0.058 -0.061  0.014  0.043  0.092  0.068  0.115  0.067  0.073  0.067  0.086  0.081  0.029 -0.014  0.039 -0.000 -0.012 -0.001  0.030  0.000 -0.015  0.001  0.007  0.001  0.035 -0.021  0.017  0.024  0.055 -0.003 -0.006  0.021  0.011  0.106  0.015 -0.009  0.003  0.026  0.011  0.031  0.060  0.091  0.065  0.118  0.137  0.118  0.112  0.111  0.127  0.099  0.008  0.078 -0.032  0.014  0.020  0.026 -0.006 -0.012 -0.071 -0.025 -0.018  0.002  0.037  0.106  0.188  0.056  0.011 -0.045  0.035  0.037  0.035 -0.022 -0.028  0.055  0.083
 -0.000  0.036  0.026 -0.023  0.011 -0.093 -0.092 -0.079 -0.110 -0.105 -0.067 -0.151 -0.075 -0.083 -0.091 -0.124 -0.082  0.019 -0.122 -0.143 -0.149 -0.152 -0.128 -0.083 -0.050 -0.053 -0.023 -0.041  0.004 -0.013  0.021 -0.001 -0.006  0.028  0.018 -0.061 -0.027  0.077  0.056  0.036  0.124  0.123  0.126  0.123  0.123  0.173  0.083  0.080  0.117  0.114  0.100  0.065  0.051  0.071  0.050  0.036  0.018 -0.047 -0.049 -0.052 -0.029 -0.064 -0.037 -0.042 -0.072 -0.019  0.069 -0.141 -0.080 -0.071 -0.038 -0.034 -0.009 -0.019 -0.022  0.005  0.025 -0.028  0.029 -0.030 -0.066 -0.034 -0.054 -0.167 -0.115 -0.072 -0.102 -0.052 -0.036 -0.051 -0.053 -0.010  0.043 -0.078 -0.002  0.022 -0.003 -0.038 -0.025 -0.009  0.009  0.002  0.000 -0.044 -0.040 -0.016 -0.018  0.001  0.006  0.042  0.096  0.042  0.089  0.068  0.149  0.179  0.073 -0.016 -0.048 -0.073 -0.062 -0.084 -0.037 -0.061 -0.054 -0.034 -0.072 -0.072 -0.097 -0.008 -0.028  0.072  0.131  0.117  0.127  0.085  0.091  0.027 -0.083 -0.004 -0.066 -0.087 -0.055 -0.083 -0.085 -0.094 -0.049 -0.068 -0.063 -0.104 -0.022  0.012 -0.008 -0.007  0.013  0.026  0.006  0.017  0.015 -0.008 -0.056 -0.110  0.027 -0.055 -0.065 -0.084 -0.067 -0.020 -0.092 -0.015 -0.030  0.015 -0.037  0.026 -0.004  0.005  0.055  0.156  0.281  0.121  0.487  0.862  0.431  0.374  0.295  0.269  0.134  0.167  0.113  0.077  0.062  0.107  0.038  0.008  0.013 -0.008 -0.032  0.003 -0.014  0.007 -0.038 -0.083 -0.077  0.034  0.080  0.276  0.114 -0.006  0.038  0.003 -0.025 -0.020  0.097 -0.025 -0.062  0.022  0.030 -0.085 -0.042 -0.008 -0.066 -0.147 -0.123 -0.113 -0.066 -0.093 -0.006  0.048  0.047 -0.070 -0.030 -0.018  0.023  0.095 -0.096 -0.185 -0.275 -0.183 -0.176 -0.116 -0.016  0.023  0.022  0.052  0.066  0.077  0.043  0.035  0.041  0.044 -0.077 -0.016 -0.021 -0.046 -0.074  0.038  0.001 -0.048 -0.030 -0.042 -0.018 -0.016 -0.079 -0.056  0.034  0.078  0.024  0.030  0.047  0.039  0.127  0.040  0.036  0.058  0.106  0.048  0.079  0.065  0.077  0.084  0.106  0.103  0.138  0.125  0.095  0.114  0.098  0.044  0.050  0.020  0.043 -0.013  0.037  0.022  0.032  0.009  0.069  0.082  0.073  0.102  0.211  0.333  0.129  0.086  0.075  0.098  0.153  0.070 -0.066  0.057  0.052  0.100
 -0.029 -0.027 -0.023 -0.034 -0.026 -0.053 -0.078 -0.070 -0.065 -0.063 -0.060 -0.107 -0.054 -0.073 -0.042 -0.101 -0.037  0.027 -0.117 -0.088 -0.084 -0.072 -0.045 -0.056 -0.028 -0.049 -0.014 -0.061 -0.038  0.006 -0.000 -0.012 -0.010  0.019  0.009 -0.061  0.026  0.063  0.040  0.046  0.109  0.121  0.147  0.184  0.149  0.199  0.151  0.108  0.066  0.089  0.052  0.053  0.057  0.054  0.054  0.059  0.009 -0.019 -0.014 -0.014 -0.011 -0.019 -0.046 -0.039 -0.031 -0.068 -0.018 -0.064 -0.057 -0.085 -0.047 -0.030 -0.017 -0.001 -0.014 -0.016 -0.007 -0.023  0.013 -0.024 -0.043 -0.012 -0.014 -0.083 -0.084 -0.052 -0.032  0.016 -0.027 -0.013 -0.003  0.038  0.032 -0.051  0.011  0.032  0.010  0.004  0.021  0.023  0.035  0.046  0.009 -0.037 -0.021 -0.004 -0.002  0.011  0.020  0.031  0.118  0.038  0.120  0.110  0.180  0.150  0.094  0.018 -0.014 -0.015  0.001 -0.023  0.009 -0.053 -0.055 -0.036 -0.059 -0.015 -0.068  0.004 -0.020  0.037  0.143  0.109  0.051  0.028  0.032  0.035 -0.078 -0.051 -0.073 -0.042 -0.036 -0.055 -0.032 -0.008 -0.001 -0.010  0.006 -0.003  0.012  0.039  0.030  0.005  0.025  0.049  0.011  0.014  0.028  0.009  0.003 -0.012  0.012  0.001  0.009 -0.024 -0.044 -0.006 -0.084 -0.045 -0.037 -0.013 -0.090 -0.053 -0.054 -0.024  0.017  0.079  0.200  0.081  0.213  0.431  0.619  0.449  0.311  0.268  0.148  0.178  0.127  0.125  0.062  0.086  0.052  0.020  0.017  0.025 -0.018  0.006 -0.004 -0.017  0.009  0.010 -0.024  0.060  0.038  0.155  0.055  0.009  0.076  0.080  0.023 -0.006  0.150  0.029 -0.017  0.023  0.053 -0.028 -0.029  0.006 -0.029 -0.069 -0.043 -0.076 -0.046 -0.039 -0.005 -0.016 -0.004 -0.075 -0.064 -0.039 -0.060  0.011 -0.063 -0.088 -0.122 -0.094 -0.111 -0.083 -0.068 -0.018  0.009  0.004  0.048  0.070  0.026  0.040  0.001 -0.001 -0.072 -0.055 -0.053 -0.055 -0.084 -0.048 -0.074 -0.064 -0.001 -0.049 -0.030 -0.016 -0.105 -0.081 -0.038  0.005 -0.022  0.007 -0.038  0.005  0.008 -0.036 -0.042  0.001  0.008 -0.007  0.024  0.016  0.042  0.009  0.043  0.038  0.059  0.046  0.011  0.050  0.023  0.044  0.032 -0.031 -0.051 -0.040 -0.033 -0.019 -0.008  0.001  0.020  0.050  0.074  0.119  0.228  0.365  0.018 -0.005 -0.016  0.035  0.149  0.040 -0.051  0.058  0.071  0.075
[truncated: 281,866 more chars]
