# Supplementary material for: K739 is preferentially targeted over K725 in the deSUMOylation process of neuronal nitric oxide synthase
Source: Front Chem. 2025 Sep 4;13:1672437. doi: 10.3389/fchem.2025.1672437 (PMC12445055; doi:10.3389/fchem.2025.1672437)
Supplement: Supplementary file 2 [file DataSheet2.zip › raw-data/725/hbond-details-1.out]

#Acceptor            DonorH         Donor   Frames         Frac      AvgDist       AvgAng
GLY_302@O      GLN_179@HE21   GLN_179@NE2     1700       0.8500       2.8230     161.0735
THR_300@O       HIE_111@HE2   HIE_111@NE2     1529       0.7645       2.8427     158.1437
ASP_291@OD2     ARG_93@HH12    ARG_93@NH1     1199       0.5995       2.7848     159.2687
GLU_272@OE1     ARG_93@HH21    ARG_93@NH2      972       0.4860       2.7884     151.4975
GLY_302@O         ALA_185@H     ALA_185@N      922       0.4610       2.8893     163.4550
GLU_272@OE1       ARG_93@HE     ARG_93@NE      919       0.4595       2.8252     152.0301
ASP_291@OD1     ARG_93@HH22    ARG_93@NH2      898       0.4490       2.8278     159.6185
GLU_298@OE2     ASN_49@HD22    ASN_49@ND2      842       0.4210       2.8025     163.7097
GLN_299@O          ASP_50@H      ASP_50@N      831       0.4155       2.8752     148.3581
GLU_298@OE1     ASN_49@HD22    ASN_49@ND2      777       0.3885       2.8127     163.2764
GLU_272@OE2     ARG_93@HH21    ARG_93@NH2      771       0.3855       2.7888     152.2864
ASP_291@OD2     ARG_93@HH22    ARG_93@NH2      735       0.3675       2.8250     156.0619
GLU_272@OE2       ARG_93@HE     ARG_93@NE      704       0.3520       2.8193     152.4726
ARG_275@O       ARG_31@HH11    ARG_31@NH1      591       0.2955       2.8360     162.0007
ASP_291@OD1     ARG_93@HH12    ARG_93@NH1      578       0.2890       2.7873     159.8237
GLN_299@OE1      THR_77@HG1    THR_77@OG1      444       0.2220       2.7452     160.0707
GLU_294@OE2      TRP_94@HE1    TRP_94@NE1      354       0.1770       2.8430     158.6159
GLU_272@OE1      LYS_96@HZ2     LYS_96@NZ      348       0.1740       2.7936     154.4211
GLU_294@OE1      TRP_94@HE1    TRP_94@NE1      342       0.1710       2.8416     158.4210
ARG_275@O         ARG_31@HE     ARG_31@NE      319       0.1595       2.8444     152.5454
GLU_294@OE1      LYS_82@HZ3     LYS_82@NZ      316       0.1580       2.7887     154.1944
GLU_298@OE2      LYS_37@HZ1     LYS_37@NZ      315       0.1575       2.7816     153.5405
GLU_298@OE1      LYS_37@HZ1     LYS_37@NZ      310       0.1550       2.7828     154.3743
GLU_272@OE1      LYS_96@HZ1     LYS_96@NZ      306       0.1530       2.7908     155.4136
GLU_272@OE1      LYS_96@HZ3     LYS_96@NZ      306       0.1530       2.7917     156.6640
GLU_272@OE2      LYS_96@HZ3     LYS_96@NZ      288       0.1440       2.7843     155.9944
GLU_294@OE2      LYS_82@HZ2     LYS_82@NZ      285       0.1425       2.7857     153.2106
GLU_294@OE1      LYS_82@HZ2     LYS_82@NZ      283       0.1415       2.7961     152.7931
GLU_272@OE2      LYS_96@HZ2     LYS_96@NZ      273       0.1365       2.8011     155.1791
GLU_294@OE2      LYS_82@HZ3     LYS_82@NZ      272       0.1360       2.7872     154.5272
GLU_294@OE2      LYS_82@HZ1     LYS_82@NZ      271       0.1355       2.7952     153.7555
GLU_294@OE1      LYS_82@HZ1     LYS_82@NZ      270       0.1350       2.7879     153.6371
GLU_272@OE2      LYS_96@HZ1     LYS_96@NZ      267       0.1335       2.7928     156.1154
ASN_265@O        LYS_37@HZ2     LYS_37@NZ      264       0.1320       2.8469     154.8669
GLU_298@OE1      LYS_37@HZ2     LYS_37@NZ      261       0.1305       2.7981     153.8766
GLU_298@OE1      LYS_37@HZ3     LYS_37@NZ      258       0.1290       2.7909     154.2938
ARG_275@O       ARG_31@HH21    ARG_31@NH2      236       0.1180       2.8378     148.9172
GLU_298@OE2      LYS_37@HZ2     LYS_37@NZ      235       0.1175       2.7849     152.7447
GLY_301@O          LEU_48@H      LEU_48@N      231       0.1155       2.8972     149.5583
GLU_298@OE2      LYS_37@HZ3     LYS_37@NZ      216       0.1080       2.7938     153.2615
ASN_265@O        LYS_37@HZ3     LYS_37@NZ      208       0.1040       2.8334     157.4782
ASN_265@O        LYS_37@HZ1     LYS_37@NZ      208       0.1040       2.8531     157.0335
GLY_312@OXT      LYS_84@HZ1     LYS_84@NZ      162       0.0810       2.7765     157.3843
GLY_312@O        LYS_84@HZ3     LYS_84@NZ      152       0.0760       2.7791     157.0344
GLY_302@HA3      SER_183@HA    SER_183@CA      145       0.0725       2.9275     142.0892
GLY_312@OXT      LYS_84@HZ2     LYS_84@NZ      139       0.0695       2.7730     156.7384
GLY_312@O        LYS_84@HZ1     LYS_84@NZ      138       0.0690       2.7685     157.4981
GLY_312@O        LYS_84@HZ2     LYS_84@NZ      134       0.0670       2.7902     156.6318
GLY_302@O         ASP_184@H     ASP_184@N      132       0.0660       2.8455     152.4590
GLY_312@OXT      LYS_84@HZ3     LYS_84@NZ      120       0.0600       2.7823     156.4127
GLY_302@O         SER_183@H     SER_183@N      112       0.0560       2.8366     147.4478
ILE_311@O        LYS_84@HZ3     LYS_84@NZ      104       0.0520       2.8215     154.8987
ILE_311@O        LYS_84@HZ1     LYS_84@NZ      102       0.0510       2.8226     155.9610
ILE_311@O        LYS_84@HZ2     LYS_84@NZ      101       0.0505       2.8133     156.2758
GLU_284@OE2     ARG_31@HH12    ARG_31@NH1      100       0.0500       2.7762     154.8472
GLY_301@H       TRP_116@HE1   TRP_116@NE1       98       0.0490       2.9082     142.8876
GLU_284@OE2     ARG_31@HH22    ARG_31@NH2       86       0.0430       2.7963     155.0636
ARG_309@H       LEU_112@HB3    LEU_112@CB       85       0.0425       2.8863     142.9858
GLN_299@HB2      ASP_50@HB3     ASP_50@CB       82       0.0410       2.9425     142.5583
GLU_284@OE1     ARG_31@HH22    ARG_31@NH2       76       0.0380       2.8180     157.5667
GLY_312@OXT      THR_85@HG1    THR_85@OG1       70       0.0350       2.6719     165.2750
GLY_273@O       ASN_76@HD22    ASN_76@ND2       70       0.0350       2.8388     154.6041
THR_300@HA        ASN_49@HA     ASN_49@CA       59       0.0295       2.9622     158.0171
GLY_312@O        THR_85@HG1    THR_85@OG1       54       0.0270       2.6745     165.7246
GLU_284@OE1     ARG_31@HH12    ARG_31@NH1       50       0.0250       2.8048     157.1568
TYR_296@HH       LYS_82@HZ2     LYS_82@NZ       50       0.0250       2.8719     149.3996
ASN_265@OD1      LYS_37@HZ2     LYS_37@NZ       48       0.0240       2.8335     151.2480
ASN_265@OD1      LYS_37@HZ1     LYS_37@NZ       46       0.0230       2.8264     151.9119
THR_304@HB       ASN_181@HA    ASN_181@CA       45       0.0225       2.9159     142.5439
GLN_274@OE1      LYS_97@HZ2     LYS_97@NZ       41       0.0205       2.7728     155.7098
GLN_274@OE1      LYS_97@HZ1     LYS_97@NZ       39       0.0195       2.8402     156.5332
TYR_296@HH       LYS_82@HZ3     LYS_82@NZ       39       0.0195       2.8611     147.2242
TYR_296@HH       LYS_82@HZ1     LYS_82@NZ       39       0.0195       2.8824     146.8796
ASN_279@OD1     ARG_31@HH21    ARG_31@NH2       36       0.0180       2.7749     152.6584
GLY_301@O       TRP_116@HE1   TRP_116@NE1       36       0.0180       2.8578     143.9978
ASN_265@OD1      LYS_37@HZ3     LYS_37@NZ       35       0.0175       2.8401     152.7926
GLN_274@OE1     ARG_31@HH22    ARG_31@NH2       33       0.0165       2.8528     149.3741
GLN_274@OE1     ARG_31@HH11    ARG_31@NH1       32       0.0160       2.8142     155.4205
ARG_309@HB2     GLY_113@HA3    GLY_113@CA       32       0.0160       2.9525     142.7337
GLN_274@OE1      LYS_97@HZ3     LYS_97@NZ       31       0.0155       2.8153     154.9579
TYR_296@OH       LYS_82@HZ3     LYS_82@NZ       31       0.0155       2.8739     149.6202
LYS_307@HG3     HIE_115@HB2    HIE_115@CB       30       0.0150       2.9612     145.1339
GLN_274@OE1     ARG_31@HH12    ARG_31@NH1       29       0.0145       2.7999     155.7995
TYR_296@OH       LYS_82@HZ2     LYS_82@NZ       26       0.0130       2.8851     151.5131
TYR_296@OH       LYS_82@HZ1     LYS_82@NZ       26       0.0130       2.8954     150.1615
ARG_268@HH21     GLU_51@HG2     GLU_51@CG       25       0.0125       2.9169     142.1973
GLY_302@HA2       ALA_185@H     ALA_185@N       23       0.0115       2.8546     140.3062
ARG_268@HH22     GLU_51@HB2     GLU_51@CB       23       0.0115       2.9231     159.3249
ARG_309@HB3     GLY_113@HA3    GLY_113@CA       22       0.0110       2.9376     142.8833
GLU_272@OE2      LYS_97@HZ2     LYS_97@NZ       21       0.0105       2.7693     157.3812
GLY_312@OXT      THR_81@HG1    THR_81@OG1       20       0.0100       2.6469     165.4565
GLN_234@OE1      LYS_82@HZ2     LYS_82@NZ       19       0.0095       2.8025     148.1091
HIE_280@HE1      ARG_31@HG2     ARG_31@CG       19       0.0095       2.9294     142.0754
GLY_273@HA3       TRP_94@HA     TRP_94@CA       19       0.0095       2.9306     146.4218
ASN_279@O       ARG_31@HH21    ARG_31@NH2       18       0.0090       2.7997     151.4222
GLU_290@O       ARG_93@HH12    ARG_93@NH1       18       0.0090       2.8303     153.8958
GLU_272@OE2      LYS_97@HZ1     LYS_97@NZ       17       0.0085       2.7945     159.8747
ASN_279@OD1     ARG_31@HH11    ARG_31@NH1       17       0.0085       2.8212     154.2863
GLU_272@HG2       ARG_93@HE     ARG_93@NE       17       0.0085       2.8781     141.8491
TYR_296@HH       TRP_94@HZ2    TRP_94@CZ2       16       0.0080       2.8885     148.9490
GLY_312@O        THR_81@HG1    THR_81@OG1       15       0.0075       2.6489     164.4940
THR_304@OG1    GLN_178@HE22   GLN_178@NE2       15       0.0075       2.8784     160.8818
LYS_307@HE3      HIE_115@HA    HIE_115@CA       15       0.0075       2.9329     142.4310
GLN_234@OE1      LYS_82@HZ3     LYS_82@NZ       14       0.0070       2.7933     155.4378
GLU_272@O        LYS_96@HZ2     LYS_96@NZ       14       0.0070       2.8245     153.9420
THR_300@HA      TRP_116@HZ2   TRP_116@CZ2       14       0.0070       2.9520     143.3737
ASP_278@OD2     ARG_31@HH12    ARG_31@NH1       13       0.0065       2.7383     156.1032
GLU_272@OE1      LYS_97@HZ2     LYS_97@NZ       13       0.0065       2.7870     159.9130
GLU_272@OE2      LYS_97@HZ3     LYS_97@NZ       13       0.0065       2.7892     162.4713
GLU_272@OE1      LYS_97@HZ1     LYS_97@NZ       13       0.0065       2.7975     154.4249
GLU_272@O        LYS_96@HZ3     LYS_96@NZ       13       0.0065       2.8037     151.3603
ILE_311@HD13      GLY_113@H     GLY_113@N       13       0.0065       2.8251     148.0512
LYS_307@HE2     MET_134@HE2    MET_134@CE       13       0.0065       2.8412     144.0069
GLY_312@OXT    ASN_138@HD21   ASN_138@ND2       13       0.0065       2.8627     157.1196
LYS_307@HZ3       SER_183@H     SER_183@N       13       0.0065       2.9296     148.6041
GLY_301@H        TRP_47@HB3     TRP_47@CB       13       0.0065       2.9510     161.2514
ILE_311@HD11      GLY_113@H     GLY_113@N       12       0.0060       2.7671     142.2929
ILE_311@HD12      GLY_113@H     GLY_113@N       12       0.0060       2.8534     147.0934
GLU_272@OE1      LYS_97@HZ3     LYS_97@NZ       10       0.0050       2.7834     155.8227
GLU_272@O        LYS_96@HZ1     LYS_96@NZ       10       0.0050       2.7994     145.2642
GLY_312@O      ASN_138@HD21   ASN_138@ND2       10       0.0050       2.8265     157.2370
TYR_296@HH       LYS_82@HE3     LYS_82@CE       10       0.0050       2.9024     142.9120
HIE_280@HE1      ARG_31@HD3     ARG_31@CD       10       0.0050       2.9115     143.7600
ASN_265@HD22      ASP_23@HA     ASP_23@CA       10       0.0050       2.9143     139.1528
ARG_268@HD3       PHE_78@HZ     PHE_78@CZ       10       0.0050       2.9487     144.8189
ARG_308@HH12    GLY_136@HA3    GLY_136@CA        9       0.0045       2.8172     143.0079
LYS_307@HE2     MET_134@HE3    MET_134@CE        9       0.0045       2.8492     145.4706
GLY_312@OXT       ILE_137@H     ILE_137@N        9       0.0045       2.8845     158.3769
GLN_234@OE1      LYS_82@HZ1     LYS_82@NZ        8       0.0040       2.8302     148.0217
ARG_309@HD2     GLY_113@HA3    GLY_113@CA        8       0.0040       2.8886     141.3566
ASN_265@HD21     LYS_37@HB3     LYS_37@CB        8       0.0040       2.8962     150.1097
ARG_275@O       ARG_31@HH12    ARG_31@NH1        7       0.0035       2.7685     157.5390
LYS_307@HE2     MET_134@HE1    MET_134@CE        7       0.0035       2.8423     137.7968
ASN_265@HB3      LYS_37@HZ2     LYS_37@NZ        7       0.0035       2.8662     144.3704
GLY_302@HA2     ALA_185@HB1    ALA_185@CB        7       0.0035       2.9025     139.8519
ARG_308@HH21    GLY_136@HA3    GLY_136@CA        7       0.0035       2.9237     140.2084
ARG_308@HB2     LEU_112@HB3    LEU_112@CB        7       0.0035       2.9493     138.4902
GLN_274@OE1     ARG_31@HH21    ARG_31@NH2        6       0.0030       2.7938     152.9517
ASN_279@OD1       ARG_31@HE     ARG_31@NE        6       0.0030       2.8342     148.5636
GLY_273@O       ASN_76@HD21    ASN_76@ND2        6       0.0030       2.8612     153.1921
GLU_272@HG3      LYS_96@HE3     LYS_96@CE        6       0.0030       2.9102     143.8261
GLY_302@HA2     ALA_185@HB2    ALA_185@CB        6       0.0030       2.9132     140.5583
ASN_265@HD21     LYS_37@HE3     LYS_37@CE        6       0.0030       2.9362     152.5730
ILE_311@O      ASN_138@HD21   ASN_138@ND2        5       0.0025       2.8533     148.5701
GLN_274@HE22     LYS_96@HE2     LYS_96@CE        5       0.0025       2.8635     152.6679
GLY_302@HA3      TRP_47@HD1    TRP_47@CD1        5       0.0025       2.8908     146.4870
THR_304@OG1       GLY_182@H     GLY_182@N        5       0.0025       2.9094     153.0810
GLN_299@HE21      PHE_78@HA     PHE_78@CA        5       0.0025       2.9115     141.7786
GLY_303@HA2     MET_180@HB2    MET_180@CB        5       0.0025       2.9183     141.2346
GLN_299@HG2      ASP_50@HB3     ASP_50@CB        5       0.0025       2.9253     138.2086
ARG_275@HB2      ARG_31@HB2     ARG_31@CB        5       0.0025       2.9376     140.3974
ARG_308@HH22    MET_134@HB2    MET_134@CB        5       0.0025       2.9414     149.3626
GLY_312@HA2       THR_85@HB     THR_85@CB        5       0.0025       2.9434     144.2837
ILE_311@HD11      THR_81@HA     THR_81@CA        5       0.0025       2.9469     141.3300
GLU_272@HG2      ARG_93@HG2     ARG_93@CG        5       0.0025       2.9494     141.7418
GLY_302@HA2     ALA_185@HB3    ALA_185@CB        5       0.0025       2.9550     140.5465
ASN_265@HB2      LYS_37@HD3     LYS_37@CD        5       0.0025       2.9727     139.8416
ILE_311@HG13      GLY_113@H     GLY_113@N        4       0.0020       2.6893     139.8516
ALA_310@O        LYS_84@HZ2     LYS_84@NZ        4       0.0020       2.7939     159.2023
SER_266@HG       LYS_37@HZ1     LYS_37@NZ        4       0.0020       2.8161     144.3166
ASN_265@HD21     THR_35@HG1    THR_35@OG1        4       0.0020       2.8262     140.5618
GLY_312@O         ILE_137@H     ILE_137@N        4       0.0020       2.8281     153.3500
GLN_299@HE21     PHE_78@HD1    PHE_78@CD1        4       0.0020       2.8629     149.4706
GLU_272@HG3      LYS_96@HE2     LYS_96@CE        4       0.0020       2.8990     150.6662
GLY_302@H        HIE_115@HA    HIE_115@CA        4       0.0020       2.9015     146.5234
ASN_265@HD22    GLN_22@HE22    GLN_22@NE2        4       0.0020       2.9170     145.8736
LYS_307@HB2    VAL_114@HG22   VAL_114@CG2        4       0.0020       2.9278     142.2096
THR_300@H       HIE_111@HE2   HIE_111@NE2        4       0.0020       2.9403     145.2107
GLY_312@HA3      LYS_84@HD3     LYS_84@CD        4       0.0020       2.9407     152.8893
ALA_277@HB1       ARG_31@HA     ARG_31@CA        4       0.0020       2.9459     151.5918
GLN_299@HE22    HIE_111@HB3    HIE_111@CB        4       0.0020       2.9631     139.6005
ARG_268@HG3      PHE_78@HE1    PHE_78@CE1        4       0.0020       2.9689     142.0069
ARG_309@HG3     GLY_113@HA3    GLY_113@CA        4       0.0020       2.9720     147.7069
ARG_275@HB2      ARG_31@HB3     ARG_31@CB        4       0.0020       2.9735     137.9999
ASP_291@CG      ARG_93@HH22    ARG_93@NH2        4       0.0020       2.9745     145.3934
ASP_278@OD1     ARG_31@HH12    ARG_31@NH1        3       0.0015       2.7332     161.5185
GLU_290@OE2     ARG_93@HH11    ARG_93@NH1        3       0.0015       2.8246     152.6460
LEU_285@HD23    ARG_31@HH22    ARG_31@NH2        3       0.0015       2.8352     141.4900
ALA_310@O        LYS_84@HZ1     LYS_84@NZ        3       0.0015       2.8437     136.5548
ARG_308@HD2    LEU_112@HD11   LEU_112@CD1        3       0.0015       2.8599     137.0405
LEU_285@HD22    ARG_31@HH22    ARG_31@NH2        3       0.0015       2.8614     143.8999
ASN_265@HB3      LYS_37@HZ3     LYS_37@NZ        3       0.0015       2.8659     142.4598
GLY_312@HA3      LYS_84@HE2     LYS_84@CE        3       0.0015       2.8682     137.0239
ILE_311@HG21      GLY_113@H     GLY_113@N        3       0.0015       2.8733     145.6585
ASN_265@HB2      LYS_37@HE2     LYS_37@CE        3       0.0015       2.8768     138.7062
ILE_311@HG23     LYS_84@HE2     LYS_84@CE        3       0.0015       2.8780     144.1395
GLY_303@HA2     MET_180@HG3    MET_180@CG        3       0.0015       2.8842     148.5701
THR_306@HA      MET_134@HE1    MET_134@CE        3       0.0015       2.8983     136.5882
THR_300@HA      TRP_116@HE1   TRP_116@NE1        3       0.0015       2.9030     143.8749
ARG_268@HH21    ASN_49@HD21    ASN_49@ND2        3       0.0015       2.9037     147.3049
TYR_296@HE1      TRP_94@HZ2    TRP_94@CZ2        3       0.0015       2.9076     143.7456
LYS_307@HB2    VAL_114@HG21   VAL_114@CG2        3       0.0015       2.9264     142.3057
ARG_275@HD2     LEU_32@HD21    LEU_32@CD2        3       0.0015       2.9267     137.2956
ALA_277@HA       ARG_31@HD3     ARG_31@CD        3       0.0015       2.9343     155.8351
THR_304@HG1      MET_180@HA    MET_180@CA        3       0.0015       2.9520     139.4463
ALA_277@HB2       ARG_31@HA     ARG_31@CA        3       0.0015       2.9551     151.1505
ARG_268@HH22    ASN_49@HD22    ASN_49@ND2        3       0.0015       2.9552     139.0480
ASN_265@HD22    THR_35@HG23    THR_35@CG2        3       0.0015       2.9558     155.7985
THR_300@HG22     TRP_47@HE3    TRP_47@CE3        3       0.0015       2.9571     146.3846
THR_304@HG23    MET_134@HE1    MET_134@CE        3       0.0015       2.9592     139.8858
GLN_299@HB2     TRP_116@HH2   TRP_116@CH2        3       0.0015       2.9605     141.5340
GLN_299@HG3      ASP_50@HB3     ASP_50@CB        3       0.0015       2.9619     147.8051
ARG_275@HD3       LEU_32@HA     LEU_32@CA        3       0.0015       2.9630     158.1029
GLU_272@HB3       TRP_94@HA     TRP_94@CA        3       0.0015       2.9695     151.5702
GLY_273@HA2      TRP_94@HD1    TRP_94@CD1        3       0.0015       2.9758     141.1465
LYS_307@HG2     MET_134@HE1    MET_134@CE        3       0.0015       2.9771     150.9358
GLU_298@CD       LYS_37@HZ1     LYS_37@NZ        3       0.0015       2.9772     157.9716
GLU_272@HG2      ARG_93@HB3     ARG_93@CB        3       0.0015       2.9810     143.8126
GLU_294@CD       LYS_82@HZ2     LYS_82@NZ        3       0.0015       2.9885     146.5681
ARG_275@HG3     LEU_32@HD21    LEU_32@CD2        3       0.0015       2.9930     140.4275
GLU_284@OE1     ARG_31@HH21    ARG_31@NH2        2       0.0010       2.7313     147.4089
GLU_298@HG3     ASN_49@HD21    ASN_49@ND2        2       0.0010       2.7378     141.4242
GLN_299@OE1      THR_81@HG1    THR_81@OG1        2       0.0010       2.7884     156.0600
GLY_312@HA2      LYS_84@HE3     LYS_84@CE        2       0.0010       2.8255     142.7999
GLU_284@HG3     ARG_31@HH22    ARG_31@NH2        2       0.0010       2.8369     139.2645
GLN_299@HE22      PHE_78@HZ     PHE_78@CZ        2       0.0010       2.8461     156.2597
ALA_310@HA     LEU_112@HD21   LEU_112@CD2        2       0.0010       2.8507     147.3269
ILE_311@HG13     LEU_112@HA    LEU_112@CA        2       0.0010       2.8748     139.7990
ILE_311@HG21     LYS_84@HE2     LYS_84@CE        2       0.0010       2.8804     136.5161
ARG_308@HH11      GLY_136@H     GLY_136@N        2       0.0010       2.8810     136.9967
ILE_311@HG23   ASN_138@HD21   ASN_138@ND2        2       0.0010       2.8830     143.2451
ARG_308@HH22    GLY_136@HA3    GLY_136@CA        2       0.0010       2.8853     153.7867
THR_304@HB      MET_134@HE1    MET_134@CE        2       0.0010       2.8872     137.6624
PRO_305@HG2     MET_134@HE2    MET_134@CE        2       0.0010       2.8980     138.1944
GLN_234@HE21      PHE_78@HZ     PHE_78@CZ        2       0.0010       2.9097     151.1714
THR_304@HG22    MET_134@HE3    MET_134@CE        2       0.0010       2.9098     136.4671
PRO_305@HD2     MET_134@HE2    MET_134@CE        2       0.0010       2.9116     142.4180
GLN_274@HB3      ARG_31@HD3     ARG_31@CD        2       0.0010       2.9163     135.3935
LYS_307@HG3    VAL_114@HG21   VAL_114@CG2        2       0.0010       2.9172     144.9248
ILE_311@HD13      THR_81@HA     THR_81@CA        2       0.0010       2.9182     148.7301
GLY_273@HA3      TRP_94@HB3     TRP_94@CB        2       0.0010       2.9219     141.6071
THR_304@HB       MET_180@HA    MET_180@CA        2       0.0010       2.9232     140.0320
ARG_308@HB2    LEU_112@HD11   LEU_112@CD1        2       0.0010       2.9266     145.0500
ALA_277@HB2      ARG_31@HD3     ARG_31@CD        2       0.0010       2.9376     136.4677
ILE_311@HD12      THR_81@HA     THR_81@CA        2       0.0010       2.9406     139.7776
LYS_307@HD2    VAL_114@HG23   VAL_114@CG2        2       0.0010       2.9434     136.4879
GLY_303@HA2     MET_180@HB3    MET_180@CB        2       0.0010       2.9438     150.6681
ILE_311@HG13   LEU_112@HD21   LEU_112@CD2        2       0.0010       2.9454     139.3863
GLY_312@HA2      LYS_84@HD2     LYS_84@CD        2       0.0010       2.9463     136.9641
ILE_311@HG22     LYS_84@HE3     LYS_84@CE        2       0.0010       2.9509     138.7618
GLU_272@CD      ARG_93@HH21    ARG_93@NH2        2       0.0010       2.9514     149.5170
GLY_301@N       TRP_116@HE1   TRP_116@NE1        2       0.0010       2.9537     137.6075
ARG_309@HG2     GLY_113@HA3    GLY_113@CA        2       0.0010       2.9564     153.2234
ILE_311@HD12    GLY_113@HA2    GLY_113@CA        2       0.0010       2.9580     137.8060
GLN_299@HE21     PHE_78@HB2     PHE_78@CB        2       0.0010       2.9598     148.7239
THR_304@HG21    MET_134@HE1    MET_134@CE        2       0.0010       2.9613     140.9053
ARG_308@HD2    LEU_112@HD12   LEU_112@CD1        2       0.0010       2.9634     139.1994
HIE_280@HE1      ARG_31@HB3     ARG_31@CB        2       0.0010       2.9651     140.6951
GLY_312@HA3      LYS_84@HG2     LYS_84@CG        2       0.0010       2.9700     138.2567
ILE_311@HD13    GLY_113@HA2    GLY_113@CA        2       0.0010       2.9703     140.2283
GLN_299@HG2       PHE_78@HZ     PHE_78@CZ        2       0.0010       2.9716     135.8921
PHE_271@HE2     ARG_93@HH22    ARG_93@NH2        2       0.0010       2.9729     143.0758
THR_300@HG23     TRP_47@HE3    TRP_47@CE3        2       0.0010       2.9745     149.5246
GLY_273@HA2       TRP_94@HA     TRP_94@CA        2       0.0010       2.9812     150.6498
ARG_268@HH21    ASN_49@HD22    ASN_49@ND2        2       0.0010       2.9850     137.6847
LEU_270@HD12     PHE_78@HD1    PHE_78@CD1        2       0.0010       2.9858     140.3601
ALA_277@HB1      ARG_31@HB3     ARG_31@CB        2       0.0010       2.9884     140.6547
ALA_310@HA     LEU_112@HD22   LEU_112@CD2        2       0.0010       2.9936     139.9244
GLU_298@CD       LYS_37@HZ2     LYS_37@NZ        2       0.0010       2.9983     151.0552
THR_304@HG22      GLY_182@H     GLY_182@N        1       0.0005       2.5685     136.4669
GLY_312@HA3    ASN_138@HD21   ASN_138@ND2        1       0.0005       2.6224     170.6217
LEU_270@HD21    ASN_76@HD21    ASN_76@ND2        1       0.0005       2.6455     154.4873
GLN_274@HE21     PHE_30@HE1    PHE_30@CE1        1       0.0005       2.6686     148.7199
ASP_278@OD1      THR_33@HG1    THR_33@OG1        1       0.0005       2.6729     169.4983
GLU_290@OE1     ARG_93@HH11    ARG_93@NH1        1       0.0005       2.6743     156.8197
GLY_312@HA3      LYS_84@HZ2     LYS_84@NZ        1       0.0005       2.6752     140.8148
LEU_285@HD21    ARG_31@HH22    ARG_31@NH2        1       0.0005       2.6784     144.6141
ASP_278@OD2     ARG_31@HH22    ARG_31@NH2        1       0.0005       2.6835     160.7387
ILE_311@HB     ASN_138@HD21   ASN_138@ND2        1       0.0005       2.6919     137.6816
ASN_265@OD1      THR_33@HG1    THR_33@OG1        1       0.0005       2.7150     145.0606
SER_266@OG       LYS_37@HZ3     LYS_37@NZ        1       0.0005       2.7152     165.9879
ASN_265@HD22     ASP_23@HB3     ASP_23@CB        1       0.0005       2.7186     147.0266
HIE_280@HE1     ARG_31@HH22    ARG_31@NH2        1       0.0005       2.7233     138.7913
GLN_274@OE1       ARG_31@HE     ARG_31@NE        1       0.0005       2.7239     156.5672
ASN_279@OD1     ARG_31@HH12    ARG_31@NH1        1       0.0005       2.7287     158.0049
HIE_280@HE1       ARG_31@HE     ARG_31@NE        1       0.0005       2.7432     138.2458
GLY_312@HA3      LYS_84@HZ1     LYS_84@NZ        1       0.0005       2.7489     145.2003
ILE_311@HG12   ASN_138@HD21   ASN_138@ND2        1       0.0005       2.7579     139.8601
GLY_303@O      ASN_181@HD22   ASN_181@ND2        1       0.0005       2.7579     157.2420
ALA_310@O        LYS_84@HZ3     LYS_84@NZ        1       0.0005       2.7635     171.5180
GLN_274@HE21     LYS_97@HG3     LYS_97@CG        1       0.0005       2.7666     138.2701
ASP_278@OD2     ARG_31@HH11    ARG_31@NH1        1       0.0005       2.7706     153.3964
ARG_308@HD3     HIE_115@HD2   HIE_115@CD2        1       0.0005       2.7847     136.0000
GLN_274@OE1      LYS_96@HZ3     LYS_96@NZ        1       0.0005       2.7868     138.2445
THR_304@HG22      ASN_181@H     ASN_181@N        1       0.0005       2.7899     149.8172
GLY_312@OXT       GLY_113@H     GLY_113@N        1       0.0005       2.7901     149.7777
ASN_265@HD22     LYS_37@HE2     LYS_37@CE        1       0.0005       2.8032     138.8958
ASP_291@HA      ARG_93@HH12    ARG_93@NH1        1       0.0005       2.8057     136.5018
THR_304@OG1    ASN_181@HD22   ASN_181@ND2        1       0.0005       2.8103     175.6597
THR_304@HG1      ASN_181@HA    ASN_181@CA        1       0.0005       2.8167     150.6816
GLY_302@HA2      SER_183@HA    SER_183@CA        1       0.0005       2.8187     136.5050
LEU_270@HD23    ASN_76@HD21    ASN_76@ND2        1       0.0005       2.8196     149.5778
ARG_308@HH21    MET_134@HB2    MET_134@CB        1       0.0005       2.8202     159.1976
THR_304@HG1     MET_134@HB3    MET_134@CB        1       0.0005       2.8307     137.2395
GLU_284@HG3     ARG_31@HH12    ARG_31@NH1        1       0.0005       2.8315     143.3943
ILE_311@HD12     THR_81@HG1    THR_81@OG1        1       0.0005       2.8317     136.6878
LEU_285@HD21    ARG_31@HH12    ARG_31@NH1        1       0.0005       2.8345     172.3798
THR_304@HG21    MET_134@HG3    MET_134@CG        1       0.0005       2.8385     136.1727
ARG_308@HH22    MET_134@HG2    MET_134@CG        1       0.0005       2.8405     135.3875
THR_304@HG21     MET_180@HA    MET_180@CA        1       0.0005       2.8415     135.2014
LYS_307@HD2    VAL_114@HG21   VAL_114@CG2        1       0.0005       2.8432     136.9000
LEU_270@HD13    ASN_76@HD21    ASN_76@ND2        1       0.0005       2.8448     136.8277
SER_266@HG       LYS_37@HE2     LYS_37@CE        1       0.0005       2.8470     149.9732
GLN_299@HE22     ASP_50@HB3     ASP_50@CB        1       0.0005       2.8483     146.8983
GLN_299@O       ASN_49@HD22    ASN_49@ND2        1       0.0005       2.8493     145.7757
THR_304@HG21    GLN_179@HG3    GLN_179@CG        1       0.0005       2.8532     139.2292
THR_304@H        MET_180@HA    MET_180@CA        1       0.0005       2.8565     137.3892
LYS_307@HZ3      TRP_47@HE1    TRP_47@NE1        1       0.0005       2.8579     157.8545
ILE_311@HG22     LYS_84@HE2     LYS_84@CE        1       0.0005       2.8589     140.0834
GLY_312@HA2     GLY_113@HA2    GLY_113@CA        1       0.0005       2.8594     136.0570
GLU_284@O        LYS_97@HZ3     LYS_97@NZ        1       0.0005       2.8612     165.1469
THR_304@HB      MET_134@HG2    MET_134@CG        1       0.0005       2.8617     149.5750
THR_300@HB       TRP_47@HD1    TRP_47@CD1        1       0.0005       2.8660     140.8688
THR_304@O         GLY_182@H     GLY_182@N        1       0.0005       2.8661     150.4974
GLN_274@HE21    ARG_31@HH22    ARG_31@NH2        1       0.0005       2.8661     159.2084
GLY_312@HA2     THR_85@HG22    THR_85@CG2        1       0.0005       2.8689     135.7249
GLN_274@HE22    ARG_31@HH11    ARG_31@NH1        1       0.0005       2.8689     142.4075
ILE_311@HG22   ASN_138@HD22   ASN_138@ND2        1       0.0005       2.8703     152.2931
GLY_273@HA3      LYS_96@HE3     LYS_96@CE        1       0.0005       2.8705     158.2434
LYS_307@HB3    VAL_114@HG23   VAL_114@CG2        1       0.0005       2.8724     136.7344
ILE_311@HG21   ASN_138@HD21   ASN_138@ND2        1       0.0005       2.8728     153.7208
ARG_309@HH21   VAL_114@HG23   VAL_114@CG2        1       0.0005       2.8730     138.2221
THR_304@OG1    GLN_178@HE21   GLN_178@NE2        1       0.0005       2.8742     136.0498
GLY_312@HA3       THR_81@HA     THR_81@CA        1       0.0005       2.8754     137.0217
LYS_307@HG2     MET_134@HE3    MET_134@CE        1       0.0005       2.8801     145.3321
GLN_299@HE21     PHE_78@HD2    PHE_78@CD2        1       0.0005       2.8803     137.7323
PRO_305@HG2      MET_180@HA    MET_180@CA        1       0.0005       2.8817     139.7476
ILE_311@HG21     LYS_84@HE3     LYS_84@CE        1       0.0005       2.8827     143.6623
GLN_299@HE22    TRP_116@HH2   TRP_116@CH2        1       0.0005       2.8830     135.7235
ASN_265@HD22     LYS_37@HE3     LYS_37@CE        1       0.0005       2.8845     147.5408
ILE_311@O      ASN_138@HD22   ASN_138@ND2        1       0.0005       2.8856     149.9040
ILE_311@HD13   ASN_138@HD22   ASN_138@ND2        1       0.0005       2.8873     136.5922
ILE_311@HG23    THR_81@HG21    THR_81@CG2        1       0.0005       2.8878     140.8379
ILE_311@HD13     LEU_112@HA    LEU_112@CA        1       0.0005       2.8885     135.6969
LYS_307@HE2     GLY_182@HA2    GLY_182@CA        1       0.0005       2.8894     143.3056
LEU_285@HD22    ARG_31@HH12    ARG_31@NH1        1       0.0005       2.8898     164.2449
THR_300@HG23     ASN_49@HB3     ASN_49@CB        1       0.0005       2.8903     143.4114
ASN_265@HD21    THR_35@HG23    THR_35@CG2        1       0.0005       2.8930     144.6295
THR_304@HG22    MET_134@HB3    MET_134@CB        1       0.0005       2.8949     135.1886
ALA_310@HB1    LEU_112@HD23   LEU_112@CD2        1       0.0005       2.8964     135.6822
ARG_308@HB3     HIE_115@HD2   HIE_115@CD2        1       0.0005       2.8970     137.8936
THR_300@HG1      TRP_47@HB2     TRP_47@CB        1       0.0005       2.8983     135.5350
GLU_272@OE2      LYS_96@HE2     LYS_96@CE        1       0.0005       2.8991     138.3383
GLY_303@HA3      ASN_181@HA    ASN_181@CA        1       0.0005       2.8998     136.2679
THR_304@HB      MET_134@HE2    MET_134@CE        1       0.0005       2.8999     139.1700
ARG_275@HH12    LEU_32@HD22    LEU_32@CD2        1       0.0005       2.9024     142.5235
GLN_274@HE21    LEU_32@HD21    LEU_32@CD2        1       0.0005       2.9025     149.0876
ILE_311@HD11    ALA_141@HB3    ALA_141@CB        1       0.0005       2.9036     137.2735
GLN_274@OE1      LYS_96@HZ1     LYS_96@NZ        1       0.0005       2.9038     162.7941
GLY_312@OXT    ASN_138@HD22   ASN_138@ND2        1       0.0005       2.9052     155.2903
GLU_284@O       ARG_31@HH22    ARG_31@NH2        1       0.0005       2.9060     139.8902
ILE_311@HG23     LEU_112@HA    LEU_112@CA        1       0.0005       2.9061     135.6154
ILE_311@HG21      PHE_80@HZ     PHE_80@CZ        1       0.0005       2.9064     138.9307
ILE_311@HD13    GLU_140@HG2    GLU_140@CG        1       0.0005       2.9078     138.7975
ARG_268@HH22    ASN_49@HD21    ASN_49@ND2        1       0.0005       2.9084     156.6883
HIE_280@HE2      PHE_30@HE2    PHE_30@CE2        1       0.0005       2.9114     164.4783
ILE_311@HG23     LYS_84@HG2     LYS_84@CG        1       0.0005       2.9122     140.8021
GLN_274@OE1     ASN_76@HD21    ASN_76@ND2        1       0.0005       2.9123     155.7418
ILE_311@HD11   LEU_112@HD23   LEU_112@CD2        1       0.0005       2.9138     141.1446
LYS_307@HD3     MET_134@HE1    MET_134@CE        1       0.0005       2.9143     138.0699
GLN_234@HE21     PHE_78@HE1    PHE_78@CE1        1       0.0005       2.9156     135.1846
HIE_280@HE2       PHE_30@HZ     PHE_30@CZ        1       0.0005       2.9170     155.5413
THR_304@OG1       ASN_181@H     ASN_181@N        1       0.0005       2.9186     136.7714
GLY_273@HA3      LYS_96@HE2     LYS_96@CE        1       0.0005       2.9186     139.7451
THR_300@HG22     ASN_49@HB3     ASN_49@CB        1       0.0005       2.9201     135.3798
LYS_307@H       MET_134@HE3    MET_134@CE        1       0.0005       2.9206     139.5590
ARG_275@HH21      THR_33@HB     THR_33@CB        1       0.0005       2.9218     155.8238
THR_304@HG23    MET_134@HE2    MET_134@CE        1       0.0005       2.9219     140.8150
GLN_274@O       ARG_31@HH21    ARG_31@NH2        1       0.0005       2.9220     155.7290
GLY_312@HA3      LYS_84@HB3     LYS_84@CB        1       0.0005       2.9233     140.7259
ILE_311@HG13   ASN_138@HD21   ASN_138@ND2        1       0.0005       2.9240     163.2087
GLY_303@H2       ASN_181@HA    ASN_181@CA        1       0.0005       2.9246     159.1002
GLN_274@HE21     ARG_31@HB2     ARG_31@CB        1       0.0005       2.9248     137.3331
GLY_312@HA2      LYS_84@HG3     LYS_84@CG        1       0.0005       2.9260     138.4269
GLY_303@HA2      MET_180@HA    MET_180@CA        1       0.0005       2.9262     168.2199
ASP_291@CG      ARG_93@HH12    ARG_93@NH1        1       0.0005       2.9262     155.8079
ARG_309@HG3    VAL_114@HG21   VAL_114@CG2        1       0.0005       2.9265     135.4984
LYS_307@HD2    VAL_114@HG22   VAL_114@CG2        1       0.0005       2.9267     149.1615
LEU_270@HD23     TRP_94@HE1    TRP_94@NE1        1       0.0005       2.9278     135.0001
LEU_270@HD12      PHE_78@HZ     PHE_78@CZ        1       0.0005       2.9279     138.8442
PRO_305@HD2     MET_134@HG2    MET_134@CG        1       0.0005       2.9279     147.6827
THR_304@HG1       GLY_182@H     GLY_182@N        1       0.0005       2.9283     135.0888
ILE_311@HG13   LEU_112@HD23   LEU_112@CD2        1       0.0005       2.9284     140.0760
GLN_297@HE21      PHE_78@HZ     PHE_78@CZ        1       0.0005       2.9344     172.8344
ARG_275@HB3      ARG_31@HB3     ARG_31@CB        1       0.0005       2.9344     136.6726
GLN_299@HG3      PHE_78@HE2    PHE_78@CE2        1       0.0005       2.9352     143.9278
ASN_279@OD1     ARG_31@HH22    ARG_31@NH2        1       0.0005       2.9355     145.1307
ARG_275@HH12    LEU_32@HD21    LEU_32@CD2        1       0.0005       2.9355     135.5070
ILE_311@HG12    GLY_113@HA2    GLY_113@CA        1       0.0005       2.9371     138.8951
GLY_312@HA2    LEU_112@HD21   LEU_112@CD2        1       0.0005       2.9387     137.5511
GLU_272@O        LYS_97@HZ3     LYS_97@NZ        1       0.0005       2.9420     159.5395
TYR_296@HD1     ASN_76@HD21    ASN_76@ND2        1       0.0005       2.9420     140.2128
THR_304@HG23     MET_134@HA    MET_134@CA        1       0.0005       2.9423     139.9215
ILE_311@HD12      PHE_80@HZ     PHE_80@CZ        1       0.0005       2.9425     137.7182
GLU_298@HG3     ASN_49@HD22    ASN_49@ND2        1       0.0005       2.9426     139.8293
LEU_285@O        LYS_97@HZ1     LYS_97@NZ        1       0.0005       2.9440     141.9678
ARG_308@HB2    LEU_112@HD21   LEU_112@CD2        1       0.0005       2.9463     138.8947
GLY_303@HA2      ASN_181@HA    ASN_181@CA        1       0.0005       2.9467     168.8888
SER_266@HG       LYS_37@HZ2     LYS_37@NZ        1       0.0005       2.9476     139.6021
ARG_308@HE      GLY_136@HA3    GLY_136@CA        1       0.0005       2.9480     142.1911
THR_304@HG21    GLY_182@HA2    GLY_182@CA        1       0.0005       2.9482     135.8695
ARG_308@HA     VAL_114@HG21   VAL_114@CG2        1       0.0005       2.9507     137.1750
ALA_277@HB1      ARG_31@HG2     ARG_31@CG        1       0.0005       2.9514     139.8724
GLY_312@C        LYS_84@HZ1     LYS_84@NZ        1       0.0005       2.9514     139.6061
THR_304@HG22    MET_134@HG2    MET_134@CG        1       0.0005       2.9520     145.2838
GLY_312@C        THR_81@HG1    THR_81@OG1        1       0.0005       2.9523     148.9030
GLN_274@HE21     LYS_97@HE3     LYS_97@CE        1       0.0005       2.9530     148.7273
ARG_268@HH21       GLU_51@H      GLU_51@N        1       0.0005       2.9533     138.0597
ILE_311@HD11   LEU_112@HD22   LEU_112@CD2        1       0.0005       2.9535     143.7257
GLY_301@HA2    VAL_114@HG22   VAL_114@CG2        1       0.0005       2.9539     135.6874
ILE_311@HD11     LEU_112@HA    LEU_112@CA        1       0.0005       2.9541     144.5386
ASN_265@HD21     LYS_37@HZ3     LYS_37@NZ        1       0.0005       2.9553     144.4152
ARG_275@HD3      ARG_31@HB2     ARG_31@CB        1       0.0005       2.9557     135.2286
ILE_311@HG23      GLY_113@H     GLY_113@N        1       0.0005       2.9564     140.4159
GLU_290@OE2     ARG_93@HH12    ARG_93@NH1        1       0.0005       2.9578     149.2103
ASN_265@ND2      LYS_37@HZ2     LYS_37@NZ        1       0.0005       2.9581     162.5732
GLU_284@O        LYS_97@HZ1     LYS_97@NZ        1       0.0005       2.9584     153.5502
ARG_275@HH21     ARG_31@HB3     ARG_31@CB        1       0.0005       2.9606     136.5644
GLU_272@HB2      ARG_93@HB3     ARG_93@CB        1       0.0005       2.9614     136.4265
ARG_275@HB3      ARG_31@HG2     ARG_31@CG        1       0.0005       2.9624     163.8018
GLN_299@HE21     THR_77@HG1    THR_77@OG1        1       0.0005       2.9628     152.9517
ARG_309@HH12   VAL_114@HG13   VAL_114@CG1        1       0.0005       2.9633     142.6615
GLY_303@O      GLN_174@HE21   GLN_174@NE2        1       0.0005       2.9636     154.2086
ARG_308@HG2      LEU_112@HG    LEU_112@CG        1       0.0005       2.9637     137.7493
ASN_265@HD22    THR_35@HG22    THR_35@CG2        1       0.0005       2.9639     138.7074
LYS_307@HG3    VAL_114@HG23   VAL_114@CG2        1       0.0005       2.9644     142.1580
GLN_274@HG3      LYS_96@HG3     LYS_96@CG        1       0.0005       2.9647     136.5012
GLU_272@O        LYS_96@HE3     LYS_96@CE        1       0.0005       2.9653     138.8375
ILE_311@HG23     LYS_84@HD2     LYS_84@CD        1       0.0005       2.9666     150.4221
ARG_309@HG2    VAL_114@HG23   VAL_114@CG2        1       0.0005       2.9667     150.6047
LYS_307@HG2     HIE_115@HB2    HIE_115@CB        1       0.0005       2.9671     155.7979
ARG_275@NH2        THR_33@H      THR_33@N        1       0.0005       2.9680     138.9860
LEU_285@O        LYS_97@HZ2     LYS_97@NZ        1       0.0005       2.9684     144.2090
ASN_265@OD1      LYS_37@HE2     LYS_37@CE        1       0.0005       2.9701     137.2456
ILE_311@HD12    THR_81@HG21    THR_81@CG2        1       0.0005       2.9707     136.3771
GLN_274@HG3      LYS_97@HE2     LYS_97@CE        1       0.0005       2.9717     139.8768
ARG_308@HH11    MET_134@HB2    MET_134@CB        1       0.0005       2.9717     141.6434
ILE_311@HG12      GLY_113@H     GLY_113@N        1       0.0005       2.9719     141.1947
GLY_286@HA3      LYS_96@HZ3     LYS_96@NZ        1       0.0005       2.9725     137.9527
THR_304@HG1     GLN_179@HB3    GLN_179@CB        1       0.0005       2.9752     135.7269
GLY_303@H3      MET_180@HB3    MET_180@CB        1       0.0005       2.9760     143.5149
THR_306@HG23    MET_134@HB3    MET_134@CB        1       0.0005       2.9763     141.9588
TYR_296@HE2      TRP_94@HZ2    TRP_94@CZ2        1       0.0005       2.9763     157.0150
ARG_275@HD2       LEU_32@HA     LEU_32@CA        1       0.0005       2.9770     166.2644
ARG_308@HB2    LEU_112@HD13   LEU_112@CD1        1       0.0005       2.9776     136.0651
GLY_273@HA3      LYS_96@HZ1     LYS_96@NZ        1       0.0005       2.9780     157.0810
ARG_275@HB2      ARG_31@HD2     ARG_31@CD        1       0.0005       2.9791     141.8778
HIE_280@HE2      ARG_31@HG2     ARG_31@CG        1       0.0005       2.9791     146.8875
GLU_272@HG2      LYS_96@HE2     LYS_96@CE        1       0.0005       2.9795     139.4531
PRO_305@HB2     MET_134@HE3    MET_134@CE        1       0.0005       2.9833     151.8132
THR_306@HA      MET_134@HE2    MET_134@CE        1       0.0005       2.9838     152.5559
PRO_305@HD3      MET_180@HA    MET_180@CA        1       0.0005       2.9844     143.8500
ILE_311@HG21     LEU_112@HG    LEU_112@CG        1       0.0005       2.9849     142.9510
ASN_265@ND2      LYS_37@HE3     LYS_37@CE        1       0.0005       2.9855     136.3180
GLU_298@HG3      ASN_49@HB2     ASN_49@CB        1       0.0005       2.9857     137.6050
LYS_307@HG2     MET_134@HE2    MET_134@CE        1       0.0005       2.9857     139.1918
THR_304@HG23    MET_134@HE3    MET_134@CE        1       0.0005       2.9866     137.4124
ASN_265@HB3      LYS_37@HZ1     LYS_37@NZ        1       0.0005       2.9875     136.6439
ILE_311@HB       LYS_84@HD3     LYS_84@CD        1       0.0005       2.9877     144.2533
ARG_275@O       ARG_31@HH22    ARG_31@NH2        1       0.0005       2.9879     136.5743
THR_304@HG22    MET_134@HE1    MET_134@CE        1       0.0005       2.9882     137.4688
TYR_296@HH       LYS_82@HE2     LYS_82@CE        1       0.0005       2.9883     136.4226
PRO_305@HA      MET_134@HB3    MET_134@CB        1       0.0005       2.9883     138.5015
LEU_270@CD2     ASN_76@HD21    ASN_76@ND2        1       0.0005       2.9891     143.6452
GLY_312@HA2      PHE_80@HD2    PHE_80@CD2        1       0.0005       2.9893     148.7420
ARG_308@HD3    LEU_112@HD11   LEU_112@CD1        1       0.0005       2.9895     136.7414
TYR_296@OH       LYS_82@HE2     LYS_82@CE        1       0.0005       2.9911     140.3074
ALA_277@HB2      ARG_31@HG2     ARG_31@CG        1       0.0005       2.9913     138.6101
PRO_305@HG2     MET_134@HG2    MET_134@CG        1       0.0005       2.9916     143.3753
ILE_311@HB      THR_81@HG23    THR_81@CG2        1       0.0005       2.9921     138.3457
ARG_308@HB2    LEU_112@HD12   LEU_112@CD1        1       0.0005       2.9921     135.3151
LYS_307@HB3     HIE_115@HB2    HIE_115@CB        1       0.0005       2.9930     144.1679
LEU_270@HD11    ASN_76@HD22    ASN_76@ND2        1       0.0005       2.9937     140.9612
ASN_265@OD1      THR_35@HG1    THR_35@OG1        1       0.0005       2.9937     137.1886
ALA_277@HA       ARG_31@HD2     ARG_31@CD        1       0.0005       2.9937     141.6260
ARG_308@HD2    LEU_112@HD13   LEU_112@CD1        1       0.0005       2.9946     136.1845
THR_304@HG21    MET_134@HG2    MET_134@CG        1       0.0005       2.9948     137.0863
GLN_299@HE21    HIE_111@HB3    HIE_111@CB        1       0.0005       2.9949     138.5114
GLU_298@CD       LYS_37@HZ3     LYS_37@NZ        1       0.0005       2.9954     150.8910
ILE_311@HG12     LEU_112@HA    LEU_112@CA        1       0.0005       2.9955     152.5113
GLU_294@CD       LYS_82@HZ3     LYS_82@NZ        1       0.0005       2.9957     138.8302
THR_306@HG23    MET_134@HG2    MET_134@CG        1       0.0005       2.9964     139.4117
ALA_310@HA     LEU_112@HD23   LEU_112@CD2        1       0.0005       2.9964     136.1347
GLY_312@HA2    VAL_114@HG11   VAL_114@CG1        1       0.0005       2.9981     135.0914
ILE_311@HG22     LYS_84@HB3     LYS_84@CB        1       0.0005       2.9983     136.5156
ARG_308@HD3    LEU_112@HD13   LEU_112@CD1        1       0.0005       2.9986     136.1075
ARG_309@HH11   VAL_114@HG21   VAL_114@CG2        1       0.0005       2.9987     135.3910
ILE_311@HD13     PHE_80@HE2    PHE_80@CE2        1       0.0005       2.9988     139.3834
GLY_312@C        LYS_84@HZ2     LYS_84@NZ        1       0.0005       2.9993     138.8246
GLY_301@HA2    VAL_114@HG23   VAL_114@CG2        1       0.0005       2.9996     158.9154
LYS_307@HG2    VAL_114@HG23   VAL_114@CG2        1       0.0005       2.9999     151.8764
