# Supplementary material for: K739 is preferentially targeted over K725 in the deSUMOylation process of neuronal nitric oxide synthase
Source: Front Chem. 2025 Sep 4;13:1672437. doi: 10.3389/fchem.2025.1672437 (PMC12445055; doi:10.3389/fchem.2025.1672437)
Supplement: Supplementary file 2 [file DataSheet2.zip › raw-data/725/hbond-details-2.out]

#Acceptor            DonorH         Donor   Frames         Frac      AvgDist       AvgAng
GLU_51@OE1     ARG_275@HH12   ARG_275@NH1     1113       0.5565       2.7732     160.9471
GLU_51@OE2     ARG_275@HH22   ARG_275@NH2     1106       0.5530       2.7789     160.5384
ASP_50@OD1     ARG_268@HH21   ARG_268@NH2     1036       0.5180       2.7655     162.1505
ASP_50@OD2       ARG_268@HE    ARG_268@NE      963       0.4815       2.8212     158.2394
ASP_50@OD2     ARG_268@HH21   ARG_268@NH2      915       0.4575       2.7625     161.1007
ASP_50@OD1       ARG_268@HE    ARG_268@NE      858       0.4290       2.8312     157.3672
GLU_51@OE2     ARG_275@HH12   ARG_275@NH1      837       0.4185       2.7639     160.5209
GLU_51@OE1     ARG_275@HH22   ARG_275@NH2      818       0.4090       2.7878     160.1457
LEU_112@O         ARG_309@H     ARG_309@N      788       0.3940       2.8914     159.8534
VAL_114@O         GLY_302@H     GLY_302@N      618       0.3090       2.9003     155.8791
ASP_23@OD1     ASN_265@HD22   ASN_265@ND2      592       0.2960       2.8191     161.7921
LEU_48@O          GLY_301@H     GLY_301@N      523       0.2615       2.9083     151.9973
ASP_23@OD2     ASN_265@HD22   ASN_265@ND2      490       0.2450       2.8158     162.8838
ASP_132@OD2      ARG_308@HE    ARG_308@NE      408       0.2040       2.8105     151.1632
ASP_50@OD1        GLN_299@H     GLN_299@N      356       0.1780       2.8862     163.3749
ASP_132@OD2    ARG_308@HH11   ARG_308@NH1      322       0.1610       2.7613     152.7200
ASP_50@OD2        GLN_299@H     GLN_299@N      300       0.1500       2.8723     163.5111
ASP_132@OD2    ARG_308@HH21   ARG_308@NH2      291       0.1455       2.8105     150.6304
ASP_132@OD1    ARG_308@HH21   ARG_308@NH2      252       0.1260       2.8353     154.2362
ASP_132@OD1    ARG_308@HH11   ARG_308@NH1      237       0.1185       2.7563     154.7868
GLY_182@O       LYS_307@HZ3    LYS_307@NZ      226       0.1130       2.8391     154.6270
THR_35@OG1     ASN_265@HD21   ASN_265@ND2      220       0.1100       2.9022     162.2777
GLY_135@O      ARG_308@HH21   ARG_308@NH2      205       0.1025       2.8279     160.6269
LEU_48@O        THR_300@HG1   THR_300@OG1      202       0.1010       2.7891     155.1614
THR_77@O       GLN_299@HE21   GLN_299@NE2      170       0.0850       2.8948     162.9549
ASP_132@OD1      ARG_308@HE    ARG_308@NE      150       0.0750       2.8039     150.7619
ASN_49@HA        THR_300@HA    THR_300@CA      145       0.0725       2.9345     144.9603
GLY_135@O      ARG_308@HH12   ARG_308@NH1      140       0.0700       2.8096     150.5080
SER_183@HA      GLY_302@HA3    GLY_302@CA      134       0.0670       2.9204     140.6553
LEU_112@HB3       ARG_309@H     ARG_309@N      108       0.0540       2.8684     146.8364
GLN_179@O       THR_304@HG1   THR_304@OG1      106       0.0530       2.7443     160.5223
ARG_31@O         ARG_275@HE    ARG_275@NE       92       0.0460       2.8431     149.1486
MET_180@O         THR_304@H     THR_304@N       91       0.0455       2.8579     157.8798
THR_77@OG1     GLN_299@HE22   GLN_299@NE2       85       0.0425       2.8836     148.9799
MET_180@O        GLY_303@H3     GLY_303@N       78       0.0390       2.8383     148.2562
MET_180@O        GLY_303@H2     GLY_303@N       77       0.0385       2.8391     146.7495
MET_180@O        GLY_303@H1     GLY_303@N       67       0.0335       2.8426     146.9002
MET_134@HE2     LYS_307@HE2    LYS_307@CE       63       0.0315       2.9052     151.6109
ASN_181@HA       THR_304@HB    THR_304@CB       61       0.0305       2.9344     147.0163
MET_134@HE3     LYS_307@HE2    LYS_307@CE       52       0.0260       2.8986     148.5710
ASP_23@OD2     ASN_265@HD21   ASN_265@ND2       50       0.0250       2.8283     157.1630
MET_134@HE1     LYS_307@HE2    LYS_307@CE       49       0.0245       2.9235     150.2174
ASP_23@OD1     ASN_265@HD21   ASN_265@ND2       44       0.0220       2.8258     157.8469
ASP_50@HB3      GLN_299@HB2    GLN_299@CB       39       0.0195       2.9563     149.9683
MET_134@O      ARG_308@HH12   ARG_308@NH1       36       0.0180       2.8672     149.7156
MET_134@O       THR_304@HG1   THR_304@OG1       35       0.0175       2.7644     162.3990
HIE_111@ND1    GLN_299@HE22   GLN_299@NE2       35       0.0175       2.9084     154.7098
ASN_181@OD1      GLY_303@H1     GLY_303@N       34       0.0170       2.8383     150.3184
ASN_181@OD1      GLY_303@H3     GLY_303@N       31       0.0155       2.8129     150.4137
MET_180@O       THR_304@HG1   THR_304@OG1       30       0.0150       2.7573     157.4765
ASP_38@OD2     ASN_265@HD21   ASN_265@ND2       29       0.0145       2.8658     157.5790
ASN_181@OD1      GLY_303@H2     GLY_303@N       26       0.0130       2.8237     152.5412
GLY_136@O      ARG_308@HH12   ARG_308@NH1       25       0.0125       2.8162     154.5174
GLY_113@HA3     ARG_309@HB2    ARG_309@CB       23       0.0115       2.9626     144.8681
GLY_135@O      ARG_308@HH22   ARG_308@NH2       22       0.0110       2.7696     143.5155
GLN_179@O         THR_304@H     THR_304@N       21       0.0105       2.8778     159.7139
HIE_115@HB2     LYS_307@HG3    LYS_307@CG       20       0.0100       2.9591     145.4510
ALA_185@H       GLY_302@HA2    GLY_302@CA       19       0.0095       2.8571     140.9007
GLY_136@O      ARG_308@HH22   ARG_308@NH2       19       0.0095       2.8663     150.5947
THR_33@OG1     ARG_275@HH22   ARG_275@NH2       17       0.0085       2.8178     158.8237
THR_33@OG1     ARG_275@HH21   ARG_275@NH2       15       0.0075       2.8236     152.5542
ASP_50@OD1     GLN_299@HE22   GLN_299@NE2       15       0.0075       2.8268     159.0103
ARG_31@O       ARG_275@HH21   ARG_275@NH2       14       0.0070       2.8032     147.4878
ASP_38@OD1     ASN_265@HD21   ASN_265@ND2       13       0.0065       2.8696     161.9261
HIE_111@HE2       THR_300@H     THR_300@N       13       0.0065       2.8871     145.8580
TRP_94@HA       GLY_273@HA3    GLY_273@CA       13       0.0065       2.9274     141.1605
TRP_116@HZ2      THR_300@HA    THR_300@CA       13       0.0065       2.9498     139.0316
GLY_113@HA3     ARG_309@HB3    ARG_309@CB       13       0.0065       2.9598     151.8694
THR_81@OG1     GLN_299@HE21   GLN_299@NE2       12       0.0060       2.8942     148.6969
GLN_22@OE1     ASN_265@HD21   ASN_265@ND2       12       0.0060       2.8974     154.1818
TRP_116@HE1       GLY_301@H     GLY_301@N       11       0.0055       2.8304     139.1215
GLU_51@OE2     ARG_275@HH11   ARG_275@NH1       10       0.0050       2.8044     151.3817
PHE_78@HA      GLN_299@HE21   GLN_299@NE2       10       0.0050       2.9148     139.9525
ARG_31@HD3      HIE_280@HE1   HIE_280@CE1       10       0.0050       2.9173     144.8435
THR_35@HG1     ASN_265@HD21   ASN_265@ND2       10       0.0050       2.9320     144.8299
LEU_112@HB3     ARG_308@HB2    ARG_308@CB       10       0.0050       2.9382     138.0889
PHE_78@HD1     GLN_299@HE21   GLN_299@NE2        9       0.0045       2.7795     141.0300
GLU_51@OE1     ARG_275@HH11   ARG_275@NH1        9       0.0045       2.7944     158.1774
ASP_50@OD2     GLN_299@HE22   GLN_299@NE2        9       0.0045       2.8124     156.1386
GLY_113@H      ILE_311@HD11   ILE_311@CD1        9       0.0045       2.8365     147.0976
LYS_96@HE2      GLU_272@HG3    GLU_272@CG        9       0.0045       2.9353     152.6188
HIE_115@HD2     ARG_308@HB3    ARG_308@CB        9       0.0045       2.9470     143.0139
GLY_113@H      ILE_311@HD12   ILE_311@CD1        8       0.0040       2.8349     150.1091
TRP_94@O       GLN_274@HE21   GLN_274@NE2        8       0.0040       2.8400     148.9216
ILE_137@O      ARG_308@HH12   ARG_308@NH1        8       0.0040       2.8582     157.8539
LYS_37@HB3     ASN_265@HD21   ASN_265@ND2        8       0.0040       2.8710     139.5308
HIE_115@HB2     LYS_307@HE3    LYS_307@CE        8       0.0040       2.9172     142.8555
GLY_135@O        ARG_308@HE    ARG_308@NE        8       0.0040       2.9251     151.9388
TRP_47@HD1      GLY_302@HA3    GLY_302@CA        8       0.0040       2.9368     148.2741
THR_35@OG1     ASN_265@HD22   ASN_265@ND2        8       0.0040       2.9491     162.7584
PHE_78@HZ       ARG_268@HD3    ARG_268@CD        8       0.0040       2.9504     146.3149
VAL_114@O       LYS_307@HE3    LYS_307@CE        8       0.0040       2.9735     141.5496
ASN_54@OD1     ARG_275@HH11   ARG_275@NH1        7       0.0035       2.8546     151.5685
TRP_47@O        THR_300@HG1   THR_300@OG1        7       0.0035       2.8679     144.6225
THR_33@OG1     ARG_275@HH12   ARG_275@NH1        7       0.0035       2.8890     146.6281
ARG_31@HE       HIE_280@HE1   HIE_280@CE1        7       0.0035       2.9043     150.9214
ARG_31@HB2      ARG_275@HB2    ARG_275@CB        7       0.0035       2.9109     139.1552
ALA_185@HB2     GLY_302@HA2    GLY_302@CA        7       0.0035       2.9313     138.4299
ARG_93@HG2      GLU_272@HG2    GLU_272@CG        7       0.0035       2.9531     143.4372
TRP_47@HB3        GLY_301@H     GLY_301@N        6       0.0030       2.8724     138.0571
SER_183@H       LYS_307@HZ3    LYS_307@NZ        6       0.0030       2.9283     142.6375
MET_134@HE1     LYS_307@HG2    LYS_307@CG        6       0.0030       2.9360     141.5186
HIE_115@HA      LYS_307@HE3    LYS_307@CE        6       0.0030       2.9413     153.5730
VAL_114@HG23    LYS_307@HG3    LYS_307@CG        6       0.0030       2.9434     136.3578
ARG_31@HG2      HIE_280@HE1   HIE_280@CE1        6       0.0030       2.9441     142.7603
GLY_113@H      ILE_311@HD13   ILE_311@CD1        5       0.0025       2.8299     149.7459
GLY_182@H        THR_304@HB    THR_304@CB        5       0.0025       2.9153     138.2277
GLY_113@HA3     ARG_309@HD2    ARG_309@CD        5       0.0025       2.9231     145.5152
ARG_93@HB3      GLU_272@HG2    GLU_272@CG        5       0.0025       2.9550     138.6022
ASP_132@CG     ARG_308@HH21   ARG_308@NH2        5       0.0025       2.9826     149.4368
TRP_94@HZ2       TYR_296@HH    TYR_296@OH        4       0.0020       2.7535     142.8740
GLY_113@H      ILE_311@HG21   ILE_311@CG2        4       0.0020       2.7739     143.3557
ASN_138@HD21     ILE_311@HB    ILE_311@CB        4       0.0020       2.8100     145.3394
PHE_78@HE1     GLN_299@HE21   GLN_299@NE2        4       0.0020       2.8177     144.6069
THR_77@OG1     GLN_299@HE21   GLN_299@NE2        4       0.0020       2.8624     149.1021
LYS_37@HE2      ASN_265@HB2    ASN_265@CB        4       0.0020       2.8780     142.9905
ASN_49@HD21     GLU_298@HG3    GLU_298@CG        4       0.0020       2.8804     147.1171
GLN_22@HE22    ASN_265@HD22   ASN_265@ND2        4       0.0020       2.8864     142.5814
ALA_185@HB1     GLY_302@HA2    GLY_302@CA        4       0.0020       2.8885     138.8231
MET_180@O       GLY_303@HA2    GLY_303@CA        4       0.0020       2.9141     137.2873
LYS_84@HD3      GLY_312@HA3    GLY_312@CA        4       0.0020       2.9153     148.1429
HIE_115@HB3      ARG_308@HA    ARG_308@CA        4       0.0020       2.9191     139.0476
LYS_96@HE3      GLU_272@HG3    GLU_272@CG        4       0.0020       2.9342     159.6713
THR_81@HA      ILE_311@HD11   ILE_311@CD1        4       0.0020       2.9422     150.3218
THR_81@HA      ILE_311@HD13   ILE_311@CD1        4       0.0020       2.9489     147.7775
GLY_113@HA3     ARG_309@HG3    ARG_309@CG        4       0.0020       2.9500     140.9257
GLN_22@NE2     ASN_265@HD21   ASN_265@ND2        4       0.0020       2.9522     143.0274
ASN_49@HA      THR_300@HG23   THR_300@CG2        4       0.0020       2.9585     142.9814
VAL_114@HG21    LYS_307@HB2    LYS_307@CB        4       0.0020       2.9622     146.2303
ARG_31@HD3      ALA_277@HB1    ALA_277@CB        4       0.0020       2.9628     142.8727
VAL_114@HG23    LYS_307@HB2    LYS_307@CB        4       0.0020       2.9664     145.3537
PHE_78@HE2     GLN_299@HE21   GLN_299@NE2        3       0.0015       2.6042     149.9501
PHE_30@HZ       HIE_280@HE2   HIE_280@NE2        3       0.0015       2.6266     142.6411
ASN_181@O       THR_304@HG1   THR_304@OG1        3       0.0015       2.7406     161.6263
TRP_116@HH2    GLN_299@HE22   GLN_299@NE2        3       0.0015       2.7648     158.3891
THR_85@OG1     GLN_234@HE21   GLN_234@NE2        3       0.0015       2.8811     155.9873
THR_81@HG1     ARG_309@HH22   ARG_309@NH2        3       0.0015       2.8897     150.7181
MET_134@O      ARG_308@HH22   ARG_308@NH2        3       0.0015       2.8906     148.7393
ARG_93@HH22      PHE_271@HZ    PHE_271@CZ        3       0.0015       2.8957     141.5709
GLY_113@H      ILE_311@HG13   ILE_311@CG1        3       0.0015       2.8992     145.7593
LEU_112@HD21     ALA_310@HA    ALA_310@CA        3       0.0015       2.9037     152.1864
GLN_179@O        GLY_303@H2     GLY_303@N        3       0.0015       2.9094     142.1758
ASN_49@HA      THR_300@HG22   THR_300@CG2        3       0.0015       2.9114     142.8416
THR_35@HG23    ASN_265@HD22   ASN_265@ND2        3       0.0015       2.9114     143.1996
ARG_93@HH12      ASP_291@HA    ASP_291@CA        3       0.0015       2.9134     141.1515
THR_85@HB       GLY_312@HA2    GLY_312@CA        3       0.0015       2.9146     138.8492
THR_33@HG1     ARG_275@HH21   ARG_275@NH2        3       0.0015       2.9194     142.5112
LYS_37@HZ2      ASN_265@HB3    ASN_265@CB        3       0.0015       2.9208     153.8920
THR_81@HA      ILE_311@HD12   ILE_311@CD1        3       0.0015       2.9251     137.3299
TRP_47@HE3     THR_300@HG22   THR_300@CG2        3       0.0015       2.9254     143.8419
MET_134@HE3     LYS_307@HG2    LYS_307@CG        3       0.0015       2.9344     144.8699
HIE_111@O      ARG_309@HH22   ARG_309@NH2        3       0.0015       2.9380     142.4196
VAL_114@HG22    LYS_307@HB2    LYS_307@CB        3       0.0015       2.9384     143.1810
PHE_78@HE1      ARG_268@HG3    ARG_268@CG        3       0.0015       2.9422     140.7851
THR_81@HG21    ILE_311@HG12   ILE_311@CG1        3       0.0015       2.9494     136.5581
ASN_49@HA      THR_300@HG21   THR_300@CG2        3       0.0015       2.9496     142.8282
PHE_78@CE2     GLN_299@HE21   GLN_299@NE2        3       0.0015       2.9575     156.1742
ASN_49@HD22    ARG_268@HH22   ARG_268@NH2        3       0.0015       2.9585     136.5662
LEU_112@HD22     ILE_311@HA    ILE_311@CA        3       0.0015       2.9667     145.9986
TRP_94@HD1      GLY_273@HA2    GLY_273@CA        3       0.0015       2.9729     144.1221
VAL_98@HG22    GLN_274@HE22   GLN_274@NE2        3       0.0015       2.9767     140.0242
LEU_112@HD13    ARG_308@HD2    ARG_308@CD        3       0.0015       2.9840     140.7279
HIE_111@HB3    GLN_299@HE22   GLN_299@NE2        2       0.0010       2.7743     138.4334
GLN_178@OE1      GLY_303@H2     GLY_303@N        2       0.0010       2.7924     148.1804
PHE_78@HE1     GLN_234@HE21   GLN_234@NE2        2       0.0010       2.8183     145.0310
ASN_181@OD1       THR_304@H     THR_304@N        2       0.0010       2.8186     145.1132
ARG_31@O       GLN_274@HE21   GLN_274@NE2        2       0.0010       2.8331     155.7006
HIE_115@HA        GLY_302@H     GLY_302@N        2       0.0010       2.8443     142.2654
LYS_37@HZ3      ASN_265@HB3    ASN_265@CB        2       0.0010       2.8469     151.8417
GLY_136@HA3    ARG_308@HH12   ARG_308@NH1        2       0.0010       2.8536     156.2895
TRP_94@HB3      GLY_273@HA3    GLY_273@CA        2       0.0010       2.8579     138.0860
VAL_114@HG21    LYS_307@HD2    LYS_307@CD        2       0.0010       2.8659     138.2332
THR_35@HG1     ASN_265@HD22   ASN_265@ND2        2       0.0010       2.8670     135.8458
ARG_31@HA       ALA_277@HB1    ALA_277@CB        2       0.0010       2.8689     152.9792
GLU_28@OE1     ASN_279@HD21   ASN_279@ND2        2       0.0010       2.8789     172.0199
TRP_47@HE1      LYS_307@HZ3    LYS_307@NZ        2       0.0010       2.8813     153.6181
LEU_112@HA     ILE_311@HG13   ILE_311@CG1        2       0.0010       2.8838     140.9824
ILE_137@O      ARG_308@HH22   ARG_308@NH2        2       0.0010       2.8846     163.5201
MET_180@HG3     GLY_303@HA2    GLY_303@CA        2       0.0010       2.8869     157.8332
GLY_113@H      ILE_311@HG23   ILE_311@CG2        2       0.0010       2.8885     143.1979
LYS_84@HB3      GLY_312@HA3    GLY_312@CA        2       0.0010       2.8899     136.5980
LYS_37@HZ2      ASN_265@HB2    ASN_265@CB        2       0.0010       2.8942     150.0930
ARG_31@HD3      ALA_277@HB2    ALA_277@CB        2       0.0010       2.8956     137.7475
GLY_113@HA3     ARG_309@HG2    ARG_309@CG        2       0.0010       2.8957     137.1802
LYS_82@HZ2       TYR_296@HH    TYR_296@OH        2       0.0010       2.8995     139.0813
MET_134@HE2      THR_306@HA    THR_306@CA        2       0.0010       2.9039     138.5989
TRP_94@HA       GLU_272@HB3    GLU_272@CB        2       0.0010       2.9045     152.4323
ARG_31@HD3       ALA_277@HA    ALA_277@CA        2       0.0010       2.9050     142.9093
LEU_112@HD13    ARG_308@HB2    ARG_308@CB        2       0.0010       2.9130     136.4694
LEU_112@HD23    ARG_308@HD2    ARG_308@CD        2       0.0010       2.9188     140.0556
PHE_78@CZ      GLN_234@HE21   GLN_234@NE2        2       0.0010       2.9209     156.5268
LEU_112@HD23    GLY_312@HA3    GLY_312@CA        2       0.0010       2.9216     140.3895
LEU_32@HA       ARG_275@HD3    ARG_275@CD        2       0.0010       2.9276     137.8260
THR_35@HG22    ASN_265@HD22   ASN_265@ND2        2       0.0010       2.9277     138.7280
LYS_96@HG3      GLN_274@HG3    GLN_274@CG        2       0.0010       2.9296     139.2746
GLY_182@HA2    THR_304@HG21   THR_304@CG2        2       0.0010       2.9333     148.3423
ARG_31@HA       ALA_277@HB3    ALA_277@CB        2       0.0010       2.9359     141.9529
LYS_84@HE2     ILE_311@HG23   ILE_311@CG2        2       0.0010       2.9390     155.6008
LYS_84@HE3      GLY_312@HA2    GLY_312@CA        2       0.0010       2.9400     156.2473
GLU_51@CD      ARG_275@HH11   ARG_275@NH1        2       0.0010       2.9422     144.2487
HIE_115@HD2     ARG_308@HD3    ARG_308@CD        2       0.0010       2.9474     149.3019
LEU_32@HA       ARG_275@HD2    ARG_275@CD        2       0.0010       2.9508     145.7301
ASN_76@HD21    LEU_270@HD13   LEU_270@CD1        2       0.0010       2.9510     146.9236
ARG_31@HH11     HIE_280@HE1   HIE_280@CE1        2       0.0010       2.9524     151.3646
LYS_84@HE3     ILE_311@HG22   ILE_311@CG2        2       0.0010       2.9538     142.8041
ASP_50@HB3      GLN_299@HG2    GLN_299@CG        2       0.0010       2.9538     141.1306
ARG_31@HG2      ARG_275@HB3    ARG_275@CB        2       0.0010       2.9555     150.8376
ASN_49@HB3     THR_300@HG21   THR_300@CG2        2       0.0010       2.9559     137.9475
LEU_112@HD12    ARG_308@HD3    ARG_308@CD        2       0.0010       2.9576     140.0920
LYS_37@HE3      ASN_265@HB2    ASN_265@CB        2       0.0010       2.9584     155.0836
TRP_47@HE3      GLY_301@HA2    GLY_301@CA        2       0.0010       2.9585     138.2442
TRP_47@HD1       THR_300@HB    THR_300@CB        2       0.0010       2.9589     152.3539
GLN_22@HE21    ASN_265@HD21   ASN_265@ND2        2       0.0010       2.9596     136.6116
MET_134@HE1    THR_304@HG21   THR_304@CG2        2       0.0010       2.9635     141.0825
LEU_48@C        THR_300@HG1   THR_300@OG1        2       0.0010       2.9641     144.2615
GLN_178@OE1      GLY_303@H1     GLY_303@N        2       0.0010       2.9649     155.8357
LEU_112@HD21    ARG_308@HB2    ARG_308@CB        2       0.0010       2.9682     138.2227
ARG_31@HD2      ARG_275@HB2    ARG_275@CB        2       0.0010       2.9684     139.0643
LEU_112@HG     ILE_311@HD11   ILE_311@CD1        2       0.0010       2.9699     140.4838
ALA_185@HB3     GLY_302@HA2    GLY_302@CA        2       0.0010       2.9704     150.0966
TRP_94@HZ2      TYR_296@HE1   TYR_296@CE1        2       0.0010       2.9710     141.3877
ARG_31@HD2      ALA_277@HB3    ALA_277@CB        2       0.0010       2.9715     150.7359
LEU_32@HD22     ARG_275@HG2    ARG_275@CG        2       0.0010       2.9718     140.8141
LEU_112@HD23     ALA_310@HA    ALA_310@CA        2       0.0010       2.9732     135.5365
ASN_49@HB3     THR_300@HG23   THR_300@CG2        2       0.0010       2.9732     137.1348
TRP_116@HH2     GLN_299@HB2    GLN_299@CB        2       0.0010       2.9847     142.7897
PHE_78@CE1     GLN_234@HE21   GLN_234@NE2        2       0.0010       2.9947     162.8010
LYS_97@HE3     GLN_274@HE21   GLN_274@NE2        1       0.0005       2.5640     154.0524
GLU_51@HB2     ARG_268@HH22   ARG_268@NH2        1       0.0005       2.5733     146.1304
PHE_30@HE1     GLN_274@HE21   GLN_274@NE2        1       0.0005       2.5790     144.9622
ASN_181@OD1     THR_304@HG1   THR_304@OG1        1       0.0005       2.6376     172.9221
PHE_78@HZ      GLN_299@HE22   GLN_299@NE2        1       0.0005       2.6496     145.1748
PHE_78@HZ      GLN_234@HE21   GLN_234@NE2        1       0.0005       2.6894     139.3199
MET_134@HB2    ARG_308@HH22   ARG_308@NH2        1       0.0005       2.6991     139.8476
ARG_31@HH21     HIE_280@HE2   HIE_280@NE2        1       0.0005       2.7110     153.8656
GLU_51@OE1     ARG_268@HH12   ARG_268@NH1        1       0.0005       2.7433     162.1825
ASP_38@OD2     ASN_265@HD22   ASN_265@ND2        1       0.0005       2.7637     138.9860
LYS_97@HZ3      GLU_272@HB2    GLU_272@CB        1       0.0005       2.7643     149.0048
MET_134@HB3     THR_304@HG1   THR_304@OG1        1       0.0005       2.7766     145.4584
ARG_31@HH22     HIE_280@HE1   HIE_280@CE1        1       0.0005       2.7769     137.7347
LYS_84@HZ1      GLY_312@HA3    GLY_312@CA        1       0.0005       2.7847     139.3038
ARG_93@HE       GLU_272@HG2    GLU_272@CG        1       0.0005       2.7933     143.1340
VAL_114@HG22     ARG_309@HE    ARG_309@NE        1       0.0005       2.7942     143.6743
ASN_181@HA      GLY_303@HA2    GLY_303@CA        1       0.0005       2.7980     140.5074
VAL_114@O       LYS_307@HZ3    LYS_307@NZ        1       0.0005       2.8115     154.4582
GLU_51@OE2     ARG_268@HH12   ARG_268@NH1        1       0.0005       2.8142     148.8369
LEU_32@HD21    GLN_274@HE21   GLN_274@NE2        1       0.0005       2.8147     147.0837
LYS_82@HG3     GLN_234@HE21   GLN_234@NE2        1       0.0005       2.8200     143.4899
ASP_23@HA      ASN_265@HD22   ASN_265@ND2        1       0.0005       2.8211     137.4834
THR_81@HG1     ILE_311@HD11   ILE_311@CD1        1       0.0005       2.8225     142.5318
LEU_32@HD23    ARG_275@HH12   ARG_275@NH1        1       0.0005       2.8258     138.4011
ASN_181@HA       GLY_303@H2     GLY_303@N        1       0.0005       2.8263     154.6357
GLY_113@H      ILE_311@HG22   ILE_311@CG2        1       0.0005       2.8265     139.3181
LYS_96@HE3      GLY_273@HA3    GLY_273@CA        1       0.0005       2.8322     150.9373
TRP_116@HE1      THR_300@HA    THR_300@CA        1       0.0005       2.8323     153.1316
ASN_76@HD21    LEU_270@HD12   LEU_270@CD1        1       0.0005       2.8330     146.5901
ASN_138@HD21   ILE_311@HG12   ILE_311@CG1        1       0.0005       2.8357     140.0119
ASP_50@OD2     GLN_299@HE21   GLN_299@NE2        1       0.0005       2.8414     145.6028
LEU_32@HD23    GLN_274@HE22   GLN_274@NE2        1       0.0005       2.8434     145.2045
ASN_49@HD21    ARG_268@HH21   ARG_268@NH2        1       0.0005       2.8438     135.4151
ASN_76@HD22    LEU_270@HD21   LEU_270@CD2        1       0.0005       2.8440     140.2529
GLN_178@OE1     THR_304@HG1   THR_304@OG1        1       0.0005       2.8489     169.8343
ASP_50@HB3     GLN_299@HE22   GLN_299@NE2        1       0.0005       2.8503     162.0738
LYS_84@HE2      GLY_312@HA3    GLY_312@CA        1       0.0005       2.8511     139.8968
THR_33@OG1     ARG_275@HH11   ARG_275@NH1        1       0.0005       2.8547     168.6591
MET_180@HA      GLY_303@HA2    GLY_303@CA        1       0.0005       2.8561     151.4652
TRP_94@O       GLN_274@HE22   GLN_274@NE2        1       0.0005       2.8570     148.2979
ASN_76@HD21    LEU_270@HD21   LEU_270@CD2        1       0.0005       2.8682     137.7462
LYS_84@HG2      GLY_312@HA3    GLY_312@CA        1       0.0005       2.8682     145.7391
TRP_94@HD1       GLU_272@HA    GLU_272@CA        1       0.0005       2.8683     138.6855
ARG_31@HA       ALA_277@HB2    ALA_277@CB        1       0.0005       2.8684     141.9961
MET_134@HE3    THR_304@HG23   THR_304@CG2        1       0.0005       2.8758     137.5453
GLN_174@HE22   THR_304@HG21   THR_304@CG2        1       0.0005       2.8765     135.0411
MET_180@HB3      GLY_303@H3     GLY_303@N        1       0.0005       2.8783     140.2788
THR_33@HG1     ARG_275@HH22   ARG_275@NH2        1       0.0005       2.8806     153.9554
ASN_181@H      THR_304@HG22   THR_304@CG2        1       0.0005       2.8812     152.4713
ARG_31@HH12     GLN_274@HB3    GLN_274@CB        1       0.0005       2.8837     139.4116
MET_134@HG2    THR_304@HG22   THR_304@CG2        1       0.0005       2.8840     138.0920
ARG_93@HH12    VAL_292@HG12   VAL_292@CG1        1       0.0005       2.8861     143.2598
PHE_80@HZ      ILE_311@HG21   ILE_311@CG2        1       0.0005       2.8864     135.6826
GLY_182@HA2     LYS_307@HE2    LYS_307@CE        1       0.0005       2.8867     142.9578
GLN_178@HB3    THR_304@HG23   THR_304@CG2        1       0.0005       2.8882     139.7665
MET_134@HE3     PRO_305@HB2    PRO_305@CB        1       0.0005       2.8884     137.7856
PHE_78@HE2      GLN_299@HG3    GLN_299@CG        1       0.0005       2.8885     137.1563
LYS_37@HZ3     ARG_268@HH22   ARG_268@NH2        1       0.0005       2.8894     143.7720
VAL_114@HG23    ARG_309@HG2    ARG_309@CG        1       0.0005       2.8914     140.2108
MET_180@HB2     GLY_303@HA2    GLY_303@CA        1       0.0005       2.8945     138.7999
ARG_31@HD2      HIE_280@HE1   HIE_280@CE1        1       0.0005       2.8947     135.5032
LYS_97@HD2     GLN_274@HE21   GLN_274@NE2        1       0.0005       2.8963     146.5277
MET_180@HB2      GLY_303@H2     GLY_303@N        1       0.0005       2.8971     144.5774
LEU_32@HD22     ARG_275@HD2    ARG_275@CD        1       0.0005       2.8973     139.7671
MET_134@HE1     LYS_307@HD3    LYS_307@CD        1       0.0005       2.8979     136.2415
PHE_78@HB2     GLN_299@HE21   GLN_299@NE2        1       0.0005       2.8996     158.9553
VAL_114@HG21    ARG_309@HG2    ARG_309@CG        1       0.0005       2.9000     137.8729
VAL_114@HG22    LYS_307@HD2    LYS_307@CD        1       0.0005       2.9004     145.3178
MET_134@HG2    THR_306@HG22   THR_306@CG2        1       0.0005       2.9014     144.8000
LYS_82@HE2      TYR_296@HE1   TYR_296@CE1        1       0.0005       2.9042     135.1830
THR_81@HG22    GLN_234@HE21   GLN_234@NE2        1       0.0005       2.9048     136.6973
LEU_32@HD21      ARG_275@HE    ARG_275@NE        1       0.0005       2.9066     138.0880
GLN_178@OE1       THR_304@H     THR_304@N        1       0.0005       2.9071     147.7308
LYS_96@HD2      GLU_272@HG2    GLU_272@CG        1       0.0005       2.9079     141.4476
LEU_112@HD22      GLY_312@H     GLY_312@N        1       0.0005       2.9085     158.4427
ASN_76@HD21    LEU_270@HD11   LEU_270@CD1        1       0.0005       2.9088     139.7623
ASP_23@CG      ASN_265@HD22   ASN_265@ND2        1       0.0005       2.9092     155.3471
MET_134@HE1      THR_306@HA    THR_306@CA        1       0.0005       2.9104     139.5618
LEU_112@HA      ALA_310@HB3    ALA_310@CB        1       0.0005       2.9112     141.9822
VAL_114@HG21    LYS_307@HG2    LYS_307@CG        1       0.0005       2.9116     139.1971
PHE_78@HE2      TYR_296@HB3    TYR_296@CB        1       0.0005       2.9140     135.5660
MET_134@HE2     PRO_305@HD2    PRO_305@CD        1       0.0005       2.9160     158.3752
MET_134@HE2     PRO_305@HG2    PRO_305@CG        1       0.0005       2.9161     137.2365
GLY_182@H       PRO_305@HG2    PRO_305@CG        1       0.0005       2.9183     138.9675
ASN_181@HD21     GLY_303@H2     GLY_303@N        1       0.0005       2.9197     144.4508
LYS_97@HZ1     GLN_274@HE21   GLN_274@NE2        1       0.0005       2.9231     136.8442
MET_134@O         THR_304@H     THR_304@N        1       0.0005       2.9251     173.1347
TRP_47@HE3     THR_300@HG23   THR_300@CG2        1       0.0005       2.9297     143.5944
ARG_31@HE       HIE_280@HE2   HIE_280@NE2        1       0.0005       2.9299     145.0962
PHE_78@HZ       GLN_234@HG2    GLN_234@CG        1       0.0005       2.9310     139.0514
LEU_112@HG      ARG_308@HG2    ARG_308@CG        1       0.0005       2.9317     135.3997
MET_134@HE2    THR_304@HG23   THR_304@CG2        1       0.0005       2.9331     142.2075
MET_134@HG2      THR_304@HB    THR_304@CB        1       0.0005       2.9349     165.1090
MET_134@HE1      THR_304@HB    THR_304@CB        1       0.0005       2.9358     148.0651
MET_180@HA      PRO_305@HG2    PRO_305@CG        1       0.0005       2.9368     146.9448
LEU_32@HD22     ARG_275@HG3    ARG_275@CG        1       0.0005       2.9370     135.0685
HIE_115@ND1     LYS_307@HZ3    LYS_307@NZ        1       0.0005       2.9381     169.5341
THR_81@HG22    ILE_311@HG22   ILE_311@CG2        1       0.0005       2.9385     136.3711
MET_134@HE1    THR_304@HG23   THR_304@CG2        1       0.0005       2.9387     135.1922
ARG_31@HA        ALA_277@HA    ALA_277@CA        1       0.0005       2.9393     148.1143
GLY_182@HA2     PRO_305@HD2    PRO_305@CD        1       0.0005       2.9395     142.6864
MET_180@HA        THR_304@H     THR_304@N        1       0.0005       2.9396     163.4506
LYS_96@HZ1      GLY_273@HA3    GLY_273@CA        1       0.0005       2.9398     139.8197
LYS_37@HE2     ASN_265@HD22   ASN_265@ND2        1       0.0005       2.9407     143.5333
MET_180@HB3     GLY_303@HA2    GLY_303@CA        1       0.0005       2.9417     163.2038
LEU_112@HD12    ARG_308@HD2    ARG_308@CD        1       0.0005       2.9421     141.8226
HIE_115@HB2     LYS_307@HG2    LYS_307@CG        1       0.0005       2.9425     151.3693
VAL_114@HA      GLY_301@HA2    GLY_301@CA        1       0.0005       2.9427     145.9154
THR_33@H       ARG_275@HH22   ARG_275@NH2        1       0.0005       2.9429     135.6537
LEU_32@HD21     ARG_275@HB3    ARG_275@CB        1       0.0005       2.9431     136.3435
ARG_31@HH12     GLN_274@HG3    GLN_274@CG        1       0.0005       2.9437     146.4247
GLN_179@O       GLY_303@HA2    GLY_303@CA        1       0.0005       2.9439     135.2593
ARG_31@HD3      GLN_274@HB3    GLN_274@CB        1       0.0005       2.9439     147.1515
LYS_37@HD3      ASN_265@HB2    ASN_265@CB        1       0.0005       2.9443     142.6930
PHE_78@HZ      GLN_234@HE22   GLN_234@NE2        1       0.0005       2.9449     172.8057
MET_134@HE2     PRO_305@HB2    PRO_305@CB        1       0.0005       2.9463     136.4853
ASN_181@HA      PRO_305@HG3    PRO_305@CG        1       0.0005       2.9471     138.4414
LEU_112@HD23   ILE_311@HD11   ILE_311@CD1        1       0.0005       2.9475     145.5332
MET_180@HA      PRO_305@HD3    PRO_305@CD        1       0.0005       2.9480     135.4549
VAL_114@HG23    LYS_307@HD2    LYS_307@CD        1       0.0005       2.9487     140.4546
MET_134@HA     THR_304@HG23   THR_304@CG2        1       0.0005       2.9509     146.7740
ARG_31@HB3      ARG_275@HB2    ARG_275@CB        1       0.0005       2.9511     146.7327
ALA_141@HB3    ILE_311@HD11   ILE_311@CD1        1       0.0005       2.9530     143.2051
ARG_31@HD2      GLN_274@HB3    GLN_274@CB        1       0.0005       2.9533     147.1488
ARG_93@HB3      GLU_272@HB2    GLU_272@CB        1       0.0005       2.9533     138.6526
VAL_114@HG23     ARG_308@HA    ARG_308@CA        1       0.0005       2.9539     140.6711
GLY_182@HA3      THR_304@HB    THR_304@CB        1       0.0005       2.9550     141.4621
GLN_179@O        GLY_303@H3     GLY_303@N        1       0.0005       2.9560     136.0066
MET_134@HB3     PRO_305@HB2    PRO_305@CB        1       0.0005       2.9561     143.2518
MET_134@HG2    THR_306@HG23   THR_306@CG2        1       0.0005       2.9561     139.4382
LEU_112@HD23    ALA_310@HB1    ALA_310@CB        1       0.0005       2.9571     142.7858
MET_134@HB3    THR_306@HG21   THR_306@CG2        1       0.0005       2.9579     139.8389
LYS_37@HZ1       SER_266@HG    SER_266@OG        1       0.0005       2.9585     135.2657
MET_134@HE1     LYS_307@HE3    LYS_307@CE        1       0.0005       2.9590     136.1315
PHE_78@HZ       ARG_268@HG2    ARG_268@CG        1       0.0005       2.9602     137.4239
GLY_182@H       THR_304@HG1   THR_304@OG1        1       0.0005       2.9606     143.5182
ASN_181@HD22    GLY_303@HA3    GLY_303@CA        1       0.0005       2.9617     168.8945
PHE_78@HD1     LEU_270@HD11   LEU_270@CD1        1       0.0005       2.9619     140.6528
ASP_50@HB3      GLN_299@HG3    GLN_299@CG        1       0.0005       2.9629     138.9642
MET_134@HE2    THR_306@HG22   THR_306@CG2        1       0.0005       2.9638     135.4476
THR_81@HG21    ILE_311@HD12   ILE_311@CD1        1       0.0005       2.9644     135.7035
TRP_94@HH2     LEU_270@HD11   LEU_270@CD1        1       0.0005       2.9645     136.8545
LEU_112@HD22    ALA_310@HB3    ALA_310@CB        1       0.0005       2.9650     135.5198
LEU_112@HA      ARG_309@HD3    ARG_309@CD        1       0.0005       2.9654     135.8903
LEU_32@HD21     ARG_275@HD2    ARG_275@CD        1       0.0005       2.9654     151.1395
TRP_47@HE3       THR_300@HB    THR_300@CB        1       0.0005       2.9655     138.9600
LEU_112@HD21    GLY_312@HA2    GLY_312@CA        1       0.0005       2.9659     145.4486
MET_134@HG2    THR_304@HG23   THR_304@CG2        1       0.0005       2.9680     135.4063
ASN_76@HD22    LEU_270@HD22   LEU_270@CD2        1       0.0005       2.9686     147.0684
GLY_113@HA2    ILE_311@HD12   ILE_311@CD1        1       0.0005       2.9690     141.9928
LEU_112@HA     ILE_311@HD11   ILE_311@CD1        1       0.0005       2.9693     146.6285
TRP_47@HB3     THR_300@HG23   THR_300@CG2        1       0.0005       2.9695     135.4462
ASN_76@HD22      GLN_274@HA    GLN_274@CA        1       0.0005       2.9712     145.6654
VAL_114@HG23    LYS_307@HB3    LYS_307@CB        1       0.0005       2.9718     135.0222
THR_81@HG21      ILE_311@HB    ILE_311@CB        1       0.0005       2.9721     138.3927
ARG_31@HG3      HIE_280@HE1   HIE_280@CE1        1       0.0005       2.9721     147.1747
ASN_181@HA      GLY_303@HA3    GLY_303@CA        1       0.0005       2.9725     145.0765
THR_35@HG21    ASN_265@HD22   ASN_265@ND2        1       0.0005       2.9728     140.2714
THR_77@HB      GLN_299@HE21   GLN_299@NE2        1       0.0005       2.9745     147.3100
ASN_138@HD22   ILE_311@HG22   ILE_311@CG2        1       0.0005       2.9747     157.6826
TYR_130@HH     ARG_308@HH11   ARG_308@NH1        1       0.0005       2.9755     148.9190
LEU_32@HD23     ARG_275@HG2    ARG_275@CG        1       0.0005       2.9757     143.3934
MET_134@HE2    THR_304@HG21   THR_304@CG2        1       0.0005       2.9757     136.6643
PHE_80@HE2     ILE_311@HD11   ILE_311@CD1        1       0.0005       2.9762     135.2357
LYS_84@HE2      GLY_312@HA2    GLY_312@CA        1       0.0005       2.9766     145.8021
PHE_78@HZ       GLN_299@HG2    GLN_299@CG        1       0.0005       2.9771     137.1216
GLY_113@HA3    ILE_311@HD12   ILE_311@CD1        1       0.0005       2.9771     136.6856
LEU_112@HD12    ARG_308@HB2    ARG_308@CB        1       0.0005       2.9782     144.9768
ARG_31@HH12     HIE_280@HE1   HIE_280@CE1        1       0.0005       2.9782     139.9058
LEU_112@HA     ILE_311@HG12   ILE_311@CG1        1       0.0005       2.9786     151.9020
ARG_31@HG2      ALA_277@HB1    ALA_277@CB        1       0.0005       2.9788     143.2480
MET_134@HE3      THR_306@HA    THR_306@CA        1       0.0005       2.9790     149.8603
MET_180@HG2     GLY_303@HA2    GLY_303@CA        1       0.0005       2.9790     152.3486
LEU_32@HD23     ARG_275@HG3    ARG_275@CG        1       0.0005       2.9791     138.4351
HIE_115@HB3     ARG_308@HB3    ARG_308@CB        1       0.0005       2.9791     137.1761
MET_134@HE3    THR_304@HG21   THR_304@CG2        1       0.0005       2.9793     137.2424
LEU_112@HD11    ARG_308@HB2    ARG_308@CB        1       0.0005       2.9806     141.2336
ARG_31@HG2       ALA_277@HA    ALA_277@CA        1       0.0005       2.9809     136.5227
HIE_115@HA      GLY_301@HA3    GLY_301@CA        1       0.0005       2.9809     139.4540
LEU_32@HD11     ARG_275@HG3    ARG_275@CG        1       0.0005       2.9822     152.6455
LYS_84@HE3      ALA_310@HB3    ALA_310@CB        1       0.0005       2.9825     149.3702
LEU_112@HD23    ALA_310@HB2    ALA_310@CB        1       0.0005       2.9827     141.4799
GLU_140@HB3    ILE_311@HG21   ILE_311@CG2        1       0.0005       2.9833     136.8727
LEU_112@HB2     ARG_308@HB2    ARG_308@CB        1       0.0005       2.9836     139.7765
GLY_113@HA2    ILE_311@HD11   ILE_311@CD1        1       0.0005       2.9837     166.0490
HIE_115@HD2     ARG_308@HG2    ARG_308@CG        1       0.0005       2.9841     146.6952
MET_134@HE3     LYS_307@HB2    LYS_307@CB        1       0.0005       2.9853     135.0178
HIE_111@HB3    ILE_311@HD11   ILE_311@CD1        1       0.0005       2.9856     140.5359
LYS_84@HE2     ILE_311@HG22   ILE_311@CG2        1       0.0005       2.9861     160.5724
MET_180@HG2    THR_304@HG22   THR_304@CG2        1       0.0005       2.9873     144.4247
MET_134@HG2      THR_306@HA    THR_306@CA        1       0.0005       2.9876     140.9839
THR_81@HG23      ILE_311@HB    ILE_311@CB        1       0.0005       2.9889     137.9885
LYS_84@HE2     ILE_311@HG21   ILE_311@CG2        1       0.0005       2.9892     168.0652
MET_180@HA       THR_304@HB    THR_304@CB        1       0.0005       2.9898     149.3183
ARG_31@HH12       ALA_277@H     ALA_277@N        1       0.0005       2.9899     156.0320
LYS_84@HG3       ILE_311@HB    ILE_311@CB        1       0.0005       2.9902     136.7136
THR_81@HA      ILE_311@HG23   ILE_311@CG2        1       0.0005       2.9903     146.1234
VAL_114@HG11    LYS_307@HD2    LYS_307@CD        1       0.0005       2.9910     140.6150
MET_134@HG3      THR_304@HB    THR_304@CB        1       0.0005       2.9912     137.3043
LYS_82@HZ1       TYR_296@HH    TYR_296@OH        1       0.0005       2.9915     143.5148
LEU_112@HG        ARG_309@H     ARG_309@N        1       0.0005       2.9916     173.1129
ASN_49@HB3     THR_300@HG22   THR_300@CG2        1       0.0005       2.9921     143.2832
MET_134@HE1     PRO_305@HB2    PRO_305@CB        1       0.0005       2.9924     145.6866
TRP_47@HB3      GLY_302@HA3    GLY_302@CA        1       0.0005       2.9928     139.0214
TRP_94@HA       GLY_273@HA2    GLY_273@CA        1       0.0005       2.9930     147.6757
VAL_114@HG23    GLY_301@HA2    GLY_301@CA        1       0.0005       2.9933     139.6867
PHE_78@HE1      GLN_234@HG2    GLN_234@CG        1       0.0005       2.9935     135.6766
ASN_181@H       PRO_305@HG3    PRO_305@CG        1       0.0005       2.9941     136.2130
LEU_112@HD13    ARG_308@HD3    ARG_308@CD        1       0.0005       2.9947     135.4936
VAL_114@HG11    LYS_307@HG3    LYS_307@CG        1       0.0005       2.9949     140.4905
THR_81@HG22     GLY_312@HA3    GLY_312@CA        1       0.0005       2.9958     141.3753
LEU_112@HD11    ARG_308@HD3    ARG_308@CD        1       0.0005       2.9959     140.4055
LEU_32@HD21     ARG_275@HG3    ARG_275@CG        1       0.0005       2.9978     151.8098
VAL_114@HG13    LYS_307@HD2    LYS_307@CD        1       0.0005       2.9987     135.2331
ARG_31@HD3      ALA_277@HB3    ALA_277@CB        1       0.0005       2.9991     148.2205
ASN_76@HD21    LEU_270@HD23   LEU_270@CD2        1       0.0005       2.9994     136.9381
LEU_112@HD11    ARG_308@HD2    ARG_308@CD        1       0.0005       2.9997     144.8615
