# Supplementary material for: K739 is preferentially targeted over K725 in the deSUMOylation process of neuronal nitric oxide synthase
Source: Front Chem. 2025 Sep 4;13:1672437. doi: 10.3389/fchem.2025.1672437 (PMC12445055; doi:10.3389/fchem.2025.1672437)
Supplement: Supplementary file 2 [file DataSheet2.zip › raw-data/725/hbond1.out]

#Frame   HB_00001[UU]
       1           13
       2           14
       3           16
       4            9
       5           14
       6           13
       7           14
       8           14
       9           15
      10           14
      11           11
      12           16
      13           13
      14           11
      15           15
      16           13
      17           17
      18           16
      19           13
      20           14
      21           13
      22           15
      23           10
      24           11
      25           10
      26           10
      27           14
      28           11
      29           11
      30           14
      31           13
      32           15
      33           12
      34           15
      35           13
      36           12
      37           11
      38           10
      39           11
      40           10
      41           13
      42           16
      43           15
      44           14
      45           17
      46           14
      47           12
      48            8
      49           14
      50           13
      51           12
      52           14
      53           13
      54           12
      55           14
      56           14
      57           18
      58           17
      59           15
      60           17
      61           17
      62           15
      63           15
      64           14
      65           15
      66           17
      67           14
      68           16
      69           14
      70           12
      71           13
      72           13
      73           17
      74           14
      75           13
      76           15
      77           15
      78           15
      79           15
      80           14
      81            9
      82           10
      83            9
      84           12
      85           15
      86           11
      87           11
      88           13
      89           12
      90           11
      91           13
      92           15
      93           11
      94           12
      95           13
      96           12
      97           13
      98           16
      99           11
     100           14
     101           11
     102           13
     103           11
     104           13
     105           16
     106           12
     107           12
     108           11
     109           12
     110           12
     111           14
     112           12
     113           15
     114           13
     115           14
     116           13
     117           19
     118           12
     119           12
     120            8
     121           12
     122           14
     123           14
     124           13
     125           12
     126           11
     127           12
     128           14
     129           15
     130           14
     131           13
     132           12
     133           16
     134           15
     135           14
     136           12
     137           15
     138           14
     139           13
     140           14
     141           10
     142           11
     143           12
     144           12
     145           11
     146           10
     147           11
     148            9
     149           10
     150           10
     151           11
     152            7
     153           12
     154           15
     155           12
     156           13
     157           15
     158           16
     159           13
     160           16
     161           14
     162           15
     163           16
     164           14
     165           15
     166           12
     167           11
     168           10
     169           10
     170           13
     171           11
     172           11
     173           11
     174           10
     175           14
     176           12
     177           19
     178           13
     179           16
     180           15
     181           10
     182           12
     183           16
     184           13
     185           11
     186           14
     187            8
     188            8
     189           10
     190           11
     191           15
     192            9
     193           10
     194           12
     195           12
     196           15
     197           10
     198           10
     199           15
     200           18
     201           12
     202           12
     203           12
     204           10
     205           12
     206           14
     207           10
     208           10
     209           14
     210           11
     211           13
     212           13
     213            9
     214           11
     215           13
     216            9
     217            9
     218           14
     219           15
     220           13
     221           13
     222           13
     223           10
     224           13
     225           10
     226           15
     227            8
     228           15
     229           17
     230           11
     231           12
     232           12
     233           14
     234           14
     235           12
     236           13
     237           10
     238           14
     239           14
     240           13
     241           12
     242           17
     243           14
     244           10
     245           13
     246           15
     247           11
     248           16
     249           12
     250           13
     251           15
     252           17
     253           16
     254           15
     255           15
     256           15
     257           14
     258           15
     259           14
     260           17
     261           16
     262           19
     263           14
     264           19
     265           12
     266           13
     267           17
     268           17
     269           18
     270           12
     271           13
     272           12
     273           19
     274           16
     275           17
     276           17
     277           13
     278           12
     279           12
     280           15
     281           11
     282           13
     283           13
     284           13
     285           12
     286           14
     287           14
     288           16
     289           16
     290           12
     291           15
     292           13
     293           14
     294           16
     295           17
     296           17
     297           12
     298           13
     299           17
     300           14
     301           11
     302           12
     303           16
     304           14
     305           12
     306           13
     307           13
     308           12
     309           12
     310           14
     311           12
     312           14
     313           11
     314           14
     315           12
     316           12
     317           13
     318           11
     319           13
     320           15
     321           14
     322           14
     323           13
     324           15
     325           12
     326           16
     327           15
     328           13
     329           13
     330           11
     331           10
     332           12
     333           11
     334           13
     335           11
     336           10
     337           14
     338           16
     339           16
     340           17
     341           18
     342           14
     343           17
     344           17
     345           13
     346           14
     347           19
     348           13
     349           15
     350           18
     351           16
     352           15
     353           17
     354           17
     355           17
     356           15
     357           14
     358           10
     359           14
     360           20
     361           12
     362           12
     363           13
     364           15
     365           11
     366           11
     367           12
     368           11
     369            8
     370           14
     371           12
     372           17
     373           11
     374           15
     375           11
     376           15
     377           13
     378           14
     379           11
     380           12
     381           15
     382           14
     383           10
     384           11
     385           12
     386           10
     387           14
     388           12
     389           11
     390           13
     391           15
     392           14
     393           11
     394           15
     395           10
     396           12
     397            9
     398           10
     399           14
     400           12
     401            8
     402            9
     403           15
     404           12
     405           13
     406           13
     407           15
     408            8
     409           10
     410           15
     411           14
     412           11
     413           15
     414           15
     415           11
     416            9
     417           14
     418           12
     419           10
     420           15
     421           11
     422           11
     423           13
     424           10
     425           11
     426           10
     427           11
     428           14
     429           11
     430           11
     431           10
     432           10
     433           11
     434           11
     435           14
     436           11
     437           13
     438           11
     439            9
     440            9
     441           11
     442           10
     443           11
     444           12
     445           15
     446           11
     447           16
     448           12
     449           11
     450           11
     451           15
     452           10
     453           13
     454           13
     455           10
     456           14
     457           10
     458            9
     459           12
     460            8
     461           12
     462           13
     463           12
     464           11
     465           10
     466            8
     467           12
     468           11
     469           12
     470           14
     471           11
     472           14
     473           18
     474           14
     475           15
     476           14
     477           13
     478           14
     479           16
     480           16
     481           15
     482            9
     483           12
     484           15
     485           13
     486           12
     487           13
     488           14
     489           14
     490           12
     491           12
     492           17
     493           13
     494           12
     495           15
     496           14
     497           17
     498           16
     499           11
     500           13
     501           12
     502           12
     503           10
     504           12
     505           11
     506           11
     507           16
     508           12
     509           13
     510           14
     511           11
     512           17
     513           11
     514           14
     515           11
     516           14
     517           15
     518           15
     519           12
     520           11
     521           12
     522           15
     523           14
     524           15
     525           10
     526           14
     527           18
     528           13
     529           15
     530           15
     531           14
     532           14
     533           16
     534           13
     535           14
     536           13
     537           12
     538           15
     539           16
     540           14
     541           12
     542           13
     543           12
     544            9
     545           13
     546            7
     547           14
     548           12
     549           11
     550           10
     551           12
     552           14
     553           11
     554           11
     555           10
     556           14
     557           15
     558           13
     559           13
     560           12
     561           15
     562           16
     563           13
     564           12
     565           10
     566           14
     567           12
     568           12
     569           15
     570           16
     571           13
     572           13
     573           18
     574           10
     575           12
     576           11
     577           11
     578           13
     579           14
     580           13
     581           12
     582           16
     583           18
     584           18
     585           12
     586           14
     587           13
     588           16
     589           15
     590           13
     591           14
     592           18
     593           16
     594           18
     595           17
     596           14
     597           15
     598           23
     599           16
     600           18
     601           14
     602           16
     603           15
     604           15
     605           13
     606           20
     607           19
     608           16
     609           19
     610           12
     611           12
     612           16
     613           16
     614           16
     615           16
     616           20
     617           19
     618           17
     619           21
     620           11
     621           16
     622           10
     623           14
     624           16
     625           19
     626           17
     627           13
     628           18
     629           14
     630           12
     631           13
     632           11
     633           14
     634           16
     635           13
     636           18
     637           17
     638           14
     639           10
     640           11
     641           13
     642           14
     643           17
     644           16
     645           15
     646           14
     647           13
     648           13
     649           12
     650           12
     651           11
     652           10
     653           14
     654           12
     655           15
     656           13
     657           13
     658           13
     659           16
     660           11
     661           11
     662           11
     663           13
     664           13
     665           14
     666           15
     667            8
     668           15
     669           12
     670           18
     671           14
     672           12
     673           13
     674           12
     675           11
     676           14
     677           12
     678           11
     679           10
     680           10
     681           11
     682           12
     683           12
     684           15
     685            7
     686            9
     687           12
     688            9
     689           12
     690           15
     691           13
     692           13
     693           12
     694           13
     695           12
     696           14
     697            9
     698           14
     699           14
     700           13
     701           12
     702           11
     703           11
     704           12
     705           13
     706           13
     707            9
     708           15
     709           14
     710           11
     711           17
     712           14
     713           16
     714           15
     715           13
     716           12
     717            9
     718           11
     719           11
     720           11
     721           13
     722           13
     723           12
     724           14
     725           13
     726           13
     727           13
     728           10
     729           13
     730           15
     731           16
     732           13
     733           15
     734           12
     735           11
     736           10
     737           13
     738           15
     739           16
     740           15
     741           11
     742           12
     743           17
     744           12
     745           12
     746           13
     747           16
     748           15
     749           11
     750           15
     751           16
     752           11
     753           15
     754           15
     755           12
     756           11
     757           11
     758           14
     759           14
     760           11
     761           15
     762           10
     763           11
     764           10
     765           14
     766           10
     767           13
     768           14
     769            8
     770           13
     771           13
     772           12
     773            7
     774           11
     775           11
     776            9
     777            9
     778            8
     779            9
     780            9
     781            8
     782           10
     783           14
     784           10
     785           10
     786           10
     787           10
     788           12
     789           13
     790           13
     791           11
     792           14
     793           13
     794           11
     795           10
     796           11
     797            9
     798           10
     799            9
     800           14
     801           12
     802           10
     803           14
     804           16
     805           12
     806           12
     807           13
     808            7
     809           12
     810           11
     811           10
     812           11
     813            8
     814            8
     815           14
     816            9
     817           12
     818           12
     819           10
     820           11
     821           13
     822           13
     823            8
     824           12
     825           14
     826           14
     827           13
     828           13
     829           11
     830           10
     831           12
     832            9
     833           12
     834           13
     835           11
     836           14
     837           11
     838           12
     839           12
     840           13
     841           13
     842           13
     843           15
     844           11
     845           13
     846           13
     847           13
     848           12
     849           13
     850           13
     851           15
     852           12
     853           11
     854           11
     855           13
     856           15
     857           12
     858           11
     859           11
     860            8
     861           13
     862           12
     863           11
     864           12
     865           11
     866           12
     867           14
     868           12
     869            9
     870           11
     871           13
     872           11
     873           12
     874           14
     875           14
     876           11
     877           12
     878           11
     879           13
     880           10
     881            8
     882           11
     883            8
     884            9
     885           14
     886           12
     887           10
     888           11
     889           13
     890            9
     891           10
     892           11
     893           12
     894           10
     895           10
     896           17
     897           14
     898           12
     899            9
     900           12
     901           11
     902           11
     903           12
     904           12
     905           14
     906           11
     907           13
     908           12
     909           13
     910           13
     911           14
     912           15
     913            8
     914           13
     915           12
     916           16
     917           14
     918           16
     919           16
     920           15
     921           12
     922           14
     923           12
     924           14
     925           15
     926           13
     927           14
     928           12
     929           12
     930           12
     931           10
     932           12
     933            9
     934           15
     935           12
     936           11
     937           15
     938           13
     939           15
     940           14
     941           13
     942           13
     943           11
     944           10
     945           11
     946           14
     947           12
     948           10
     949           16
     950           12
     951           11
     952           15
     953           16
     954           17
     955           14
     956           14
     957           12
     958           11
     959           13
     960           13
     961           14
     962           11
     963           12
     964           13
     965           15
     966           11
     967           13
     968           13
     969           14
     970           10
     971            9
     972           12
     973           13
     974            9
     975           12
     976            9
     977           13
     978           11
     979           14
     980           11
     981           12
     982           11
     983           14
     984           15
     985           12
     986           14
     987           11
     988           15
     989           12
     990           14
     991           15
     992           14
     993           13
     994            9
     995           13
     996           11
     997           14
     998           15
     999           10
    1000           15
    1001           12
    1002           12
    1003           12
    1004           13
    1005           14
    1006           12
    1007           11
    1008           13
    1009           15
    1010           13
    1011           12
    1012           16
    1013           12
    1014           10
    1015           12
    1016           11
    1017           11
    1018           12
    1019           17
    1020           14
    1021           13
    1022           13
    1023           14
    1024           15
    1025           15
    1026           10
    1027           15
    1028           15
    1029           16
    1030           15
    1031           14
    1032           13
    1033           12
    1034           14
    1035           15
    1036           15
    1037           18
    1038           15
    1039           14
    1040           15
    1041           16
    1042           15
    1043           15
    1044           14
    1045           13
    1046           17
    1047           16
    1048           14
    1049           15
    1050           17
    1051           18
    1052           17
    1053           15
    1054           13
    1055           15
    1056           19
    1057           17
    1058           18
    1059           12
    1060           14
    1061           14
    1062           19
    1063           19
    1064           17
    1065           17
    1066           17
    1067           19
    1068           15
    1069           18
    1070           16
    1071           15
    1072           16
    1073           17
    1074           18
    1075           14
    1076           14
    1077            9
    1078           12
    1079           11
    1080           13
    1081            9
    1082           10
    1083           14
    1084           21
    1085           13
    1086           13
    1087           12
    1088            9
    1089           12
    1090           11
    1091           11
    1092           17
    1093           13
    1094           19
    1095           17
    1096           16
    1097           17
    1098           15
    1099           11
    1100           10
    1101           13
    1102           17
    1103            9
    1104           11
    1105           13
    1106           14
    1107           13
    1108            9
    1109           15
    1110           13
    1111           12
    1112           12
    1113           14
    1114           16
    1115           14
    1116           13
    1117           13
    1118           13
    1119           13
    1120           11
    1121           14
    1122           13
    1123           12
    1124           17
    1125            9
    1126            9
    1127           13
    1128           16
    1129           15
    1130           13
    1131           14
    1132           16
    1133           15
    1134           13
    1135           13
    1136           13
    1137            7
    1138            8
    1139           13
    1140           10
    1141           14
    1142           13
    1143           13
    1144           13
    1145           14
    1146            8
    1147           15
    1148           12
    1149           16
    1150           12
    1151           14
    1152           11
    1153           15
    1154            9
    1155            9
    1156           12
    1157           14
    1158           14
    1159           14
    1160           10
    1161            9
    1162           13
    1163           11
    1164           14
    1165           13
    1166           13
    1167           11
    1168           12
    1169           13
    1170           16
    1171           12
    1172           12
    1173           10
    1174           13
    1175           10
    1176           15
    1177           13
    1178           13
    1179           11
    1180           15
    1181           14
    1182           15
    1183           16
    1184           15
    1185           18
    1186           12
    1187           16
    1188           15
    1189           13
    1190           14
    1191           11
    1192           16
    1193           14
    1194           13
    1195           17
    1196           14
    1197           11
    1198           11
    1199            9
    1200           11
    1201           11
    1202           14
    1203           17
    1204           11
    1205           16
    1206           14
    1207           13
    1208           13
    1209           16
    1210           14
    1211           12
    1212           14
    1213           13
    1214           12
    1215           13
    1216           12
    1217           12
    1218           11
    1219           17
    1220           12
    1221           10
    1222           11
    1223           14
    1224           11
    1225           13
    1226           12
    1227           14
    1228           14
    1229           14
    1230           10
    1231           10
    1232           13
    1233           14
    1234           15
    1235           13
    1236           11
    1237           16
    1238           13
    1239           13
    1240           13
    1241           10
    1242           15
    1243            9
    1244           15
    1245           13
    1246           14
    1247           15
    1248           14
    1249           17
    1250           13
    1251           10
    1252           16
    1253           14
    1254           14
    1255           11
    1256           11
    1257           16
    1258            9
    1259           15
    1260           15
    1261           16
    1262           18
    1263           14
    1264           16
    1265           15
    1266           19
    1267           20
    1268           17
    1269           16
    1270           15
    1271           14
    1272           13
    1273           15
    1274           15
    1275           14
    1276           14
    1277           12
    1278           17
    1279           17
    1280           15
    1281           15
    1282           14
    1283           13
    1284           13
    1285           12
    1286           17
    1287           12
    1288           13
    1289           17
    1290           13
    1291           10
    1292           13
    1293           12
    1294           13
    1295           12
    1296           15
    1297           18
    1298           14
    1299           17
    1300           16
    1301           18
    1302           18
    1303           14
    1304           18
    1305           16
    1306           15
    1307           14
    1308           14
    1309           13
    1310           18
    1311           14
    1312           14
    1313           17
    1314           15
    1315           11
    1316           16
    1317           17
    1318           12
    1319           17
    1320           14
    1321           16
    1322           16
    1323           18
    1324           19
    1325           17
    1326           12
    1327           12
    1328           13
    1329           14
    1330           13
    1331           14
    1332           16
    1333           14
    1334           14
    1335           17
    1336           17
    1337           12
    1338           14
    1339           11
    1340           12
    1341           14
    1342           16
    1343           15
    1344           17
    1345           15
    1346           14
    1347           13
    1348           10
    1349           12
    1350           14
    1351           12
    1352           16
    1353           13
    1354           13
    1355           15
    1356           17
    1357           16
    1358           13
    1359           16
    1360           17
    1361            9
    1362           15
    1363           15
    1364           14
    1365           13
    1366           13
    1367           15
    1368           14
    1369           15
    1370           15
    1371           15
    1372           14
    1373           15
    1374           17
    1375           14
    1376           13
    1377           15
    1378           15
    1379           16
    1380           12
    1381           15
    1382           14
    1383           14
    1384           12
    1385           16
    1386           15
    1387           13
    1388           13
    1389           16
    1390           18
    1391           13
    1392           15
    1393           16
    1394           13
    1395           14
    1396           16
    1397           15
    1398           15
    1399           13
    1400           13
    1401           14
    1402           18
    1403           18
    1404           14
    1405           17
    1406           15
    1407           18
    1408           15
    1409           15
    1410           15
    1411           16
    1412           15
    1413           15
    1414           15
    1415           13
    1416           17
    1417           13
    1418           13
    1419           15
    1420           14
    1421           15
    1422           13
    1423           14
    1424           13
    1425           18
    1426           14
    1427           14
    1428           13
    1429           20
    1430           14
    1431           16
    1432           14
    1433           11
    1434           13
    1435           16
    1436           10
    1437           13
    1438           16
    1439           13
    1440           12
    1441           13
    1442           15
    1443           15
    1444           13
    1445           13
    1446           18
    1447           11
    1448           17
    1449           12
    1450           14
    1451           17
    1452           14
    1453           13
    1454           16
    1455           11
    1456           11
    1457            9
    1458           12
    1459           13
    1460           14
    1461           14
    1462           13
    1463           10
    1464           16
    1465           14
    1466           15
    1467           17
    1468           13
    1469           12
    1470           10
    1471           12
    1472           15
    1473           15
    1474           13
    1475           11
    1476           11
    1477           15
    1478           12
    1479           15
    1480           12
    1481           12
    1482           15
    1483           14
    1484           11
    1485           18
    1486           16
    1487           11
    1488           10
    1489           15
    1490           13
    1491           15
    1492           16
    1493           13
    1494           15
    1495           13
    1496           15
    1497           14
    1498           12
    1499           12
    1500           15
    1501           14
    1502           12
    1503           14
    1504           12
    1505           11
    1506           11
    1507           11
    1508           15
    1509           13
    1510           14
    1511           12
    1512           11
    1513           11
    1514           11
    1515           15
    1516           12
    1517           15
    1518           12
    1519           12
    1520           15
    1521            9
    1522           11
    1523           11
    1524           15
    1525           13
    1526           13
    1527           11
    1528           10
    1529           13
    1530           13
    1531           17
    1532           15
    1533           16
    1534           18
    1535           15
    1536           12
    1537           16
    1538           12
    1539           13
    1540           17
    1541           14
    1542           13
    1543           15
    1544           17
    1545           14
    1546           16
    1547           16
    1548           13
    1549           13
    1550           16
    1551           13
    1552           15
    1553           15
    1554           14
    1555           15
    1556           17
    1557           14
    1558           15
    1559           12
    1560           10
    1561           14
    1562           16
    1563           13
    1564           13
    1565           14
    1566           13
    1567           13
    1568           10
    1569           10
    1570           12
    1571           13
    1572           11
    1573           12
    1574           11
    1575           12
    1576            9
    1577           10
    1578           10
    1579           12
    1580           14
    1581           13
    1582           16
    1583           13
    1584           12
    1585           14
    1586           16
    1587           14
    1588           11
    1589           13
    1590           12
    1591           15
    1592           13
    1593           11
    1594           12
    1595           12
    1596           13
    1597           14
    1598           15
    1599           14
    1600           15
    1601           11
    1602           12
    1603           14
    1604           10
    1605           13
    1606           10
    1607           13
    1608           14
    1609           15
    1610           12
    1611           15
    1612           11
    1613           13
    1614           14
    1615           13
    1616           14
    1617           14
    1618           11
    1619           12
    1620           10
    1621           14
    1622           14
    1623           15
    1624           10
    1625           13
    1626           11
    1627           14
    1628           13
    1629           10
    1630            9
    1631            9
    1632           14
    1633           12
    1634           12
    1635           11
    1636           13
    1637           11
    1638           12
    1639           12
    1640           12
    1641           10
    1642           14
    1643            9
    1644           12
    1645           11
    1646           12
    1647           17
    1648           12
    1649           13
    1650           10
    1651           12
    1652           10
    1653           11
    1654            6
    1655            9
    1656           11
    1657            9
    1658           10
    1659           11
    1660           13
    1661           11
    1662           10
    1663           12
    1664            9
    1665           12
    1666           14
    1667           12
    1668           16
    1669           18
    1670           16
    1671           14
    1672           12
    1673           10
    1674           12
    1675           13
    1676           15
    1677           12
    1678           14
    1679           14
    1680           16
    1681           16
    1682           14
    1683           14
    1684           14
    1685           14
    1686           16
    1687           14
    1688           12
    1689           12
    1690           12
    1691           12
    1692           11
    1693           12
    1694            9
    1695           16
    1696           14
    1697           15
    1698           12
    1699           16
    1700           13
    1701           15
    1702           15
    1703           15
    1704           11
    1705           11
    1706           12
    1707           14
    1708           16
    1709           16
    1710           14
    1711           12
    1712           13
    1713           16
    1714           11
    1715           10
    1716           14
    1717           11
    1718           12
    1719           15
    1720           11
    1721           11
    1722            9
    1723           14
    1724           15
    1725           10
    1726           13
    1727           11
    1728           13
    1729           10
    1730           11
    1731           15
    1732           14
    1733           12
    1734           15
    1735           11
    1736            9
    1737           12
    1738           10
    1739           10
    1740           13
    1741           12
    1742           13
    1743           11
    1744           11
    1745           11
    1746           17
    1747           15
    1748           14
    1749           10
    1750           14
    1751           16
    1752           11
    1753           14
    1754           17
    1755           15
    1756           14
    1757           10
    1758           17
    1759           11
    1760           15
    1761           15
    1762           15
    1763           11
    1764           15
    1765           13
    1766           11
    1767           13
    1768           13
    1769           13
    1770           16
    1771           13
    1772           17
    1773           16
    1774           10
    1775           13
    1776           10
    1777            9
    1778           11
    1779           12
    1780           16
    1781           11
    1782           15
    1783           13
    1784            7
    1785           11
    1786           11
    1787           13
    1788            9
    1789           11
    1790           14
    1791           12
    1792           10
    1793           12
    1794            7
    1795           11
    1796           13
    1797            9
    1798           12
    1799           11
    1800           10
    1801           13
    1802           12
    1803           10
    1804           13
    1805           11
    1806           13
    1807           15
    1808            8
    1809           11
    1810           10
    1811            7
    1812           10
    1813           12
    1814           11
    1815           12
    1816           10
    1817           11
    1818           11
    1819           12
    1820            9
    1821            9
    1822           11
    1823            7
    1824           12
    1825           16
    1826           14
    1827           11
    1828            9
    1829           12
    1830           10
    1831           14
    1832           11
    1833            8
    1834           11
    1835           13
    1836           12
    1837            7
    1838            9
    1839           10
    1840            9
    1841            9
    1842           12
    1843           13
    1844           10
    1845           11
    1846           11
    1847           14
    1848           10
    1849            8
    1850           12
    1851           12
    1852           11
    1853           11
    1854           11
    1855           10
    1856           11
    1857            9
    1858           12
    1859           11
    1860            8
    1861           13
    1862            9
    1863           10
    1864           11
    1865           12
    1866           10
    1867           12
    1868           13
    1869           14
    1870           15
    1871           15
    1872           15
    1873           14
    1874            9
    1875           12
    1876           12
    1877           12
    1878           15
    1879           14
    1880           14
    1881           14
    1882           10
    1883           13
    1884            9
    1885           15
    1886           13
    1887           10
    1888           14
    1889           17
    1890           15
    1891            9
    1892           11
    1893           14
    1894           14
    1895           16
    1896           15
    1897           13
    1898           13
    1899           14
    1900           16
    1901           15
    1902           11
    1903           13
    1904           15
    1905           10
    1906           18
    1907            8
    1908           12
    1909           15
    1910           13
    1911            9
    1912           13
    1913           11
    1914           13
    1915           12
    1916           10
    1917           14
    1918           13
    1919           13
    1920           12
    1921           14
    1922           11
    1923           11
    1924           10
    1925           11
    1926           13
    1927           15
    1928           13
    1929           12
    1930           13
    1931           15
    1932           13
    1933           12
    1934           13
    1935           16
    1936           14
    1937           16
    1938           11
    1939            9
    1940           13
    1941           10
    1942            9
    1943           11
    1944           10
    1945            8
    1946            9
    1947           11
    1948           12
    1949            9
    1950           10
    1951           11
    1952            9
    1953           15
    1954           16
    1955           11
    1956           13
    1957           12
    1958           15
    1959           12
    1960           10
    1961           10
    1962           14
    1963           15
    1964           14
    1965           14
    1966           11
    1967           10
    1968           11
    1969            8
    1970           15
    1971           16
    1972           13
    1973           14
    1974            9
    1975           12
    1976           11
    1977           13
    1978           10
    1979           12
    1980           12
    1981            8
    1982           10
    1983           14
    1984           13
    1985           12
    1986           14
    1987           13
    1988           15
    1989           15
    1990           18
    1991           11
    1992           13
    1993           14
    1994           10
    1995           15
    1996           11
    1997           12
    1998           13
    1999           14
    2000           13
