# Supplementary material for: K739 is preferentially targeted over K725 in the deSUMOylation process of neuronal nitric oxide synthase
Source: Front Chem. 2025 Sep 4;13:1672437. doi: 10.3389/fchem.2025.1672437 (PMC12445055; doi:10.3389/fchem.2025.1672437)
Supplement: Supplementary file 2 [file DataSheet2.zip › raw-data/725/hbond2.out]

#Frame   HB_00002[UU]
       1            6
       2            9
       3            9
       4           10
       5           10
       6           12
       7            9
       8            7
       9            9
      10            7
      11            8
      12            6
      13            7
      14            5
      15           11
      16            7
      17            7
      18           10
      19            7
      20            8
      21            9
      22            7
      23            8
      24           10
      25            8
      26           12
      27            8
      28           11
      29            8
      30            9
      31           11
      32           12
      33           10
      34            8
      35            7
      36           10
      37            8
      38            9
      39            9
      40            9
      41            9
      42            9
      43            6
      44           11
      45           11
      46            7
      47            8
      48           13
      49            8
      50            9
      51            8
      52            8
      53           12
      54           10
      55            9
      56           12
      57            9
      58           12
      59           12
      60           10
      61           11
      62           11
      63           11
      64            6
      65           12
      66           10
      67           10
      68           17
      69           10
      70            8
      71            8
      72           12
      73           11
      74           10
      75            7
      76            7
      77           11
      78            8
      79           12
      80           16
      81            8
      82           11
      83           10
      84            8
      85           10
      86            9
      87           10
      88           10
      89            9
      90           11
      91            8
      92            8
      93            9
      94            9
      95           11
      96            9
      97           11
      98           13
      99           10
     100            9
     101           11
     102            8
     103           11
     104           10
     105           13
     106           13
     107           13
     108           12
     109            9
     110           11
     111           10
     112            8
     113            9
     114           12
     115           13
     116            8
     117            9
     118            9
     119            8
     120           10
     121            8
     122           10
     123           11
     124            6
     125            8
     126           11
     127            9
     128            4
     129           12
     130            9
     131            8
     132            9
     133           11
     134            8
     135            8
     136           10
     137           10
     138            8
     139           13
     140            9
     141            7
     142            8
     143            7
     144            9
     145            6
     146            9
     147            7
     148            6
     149            7
     150            9
     151            6
     152            7
     153            6
     154           10
     155            7
     156            7
     157            8
     158            7
     159            8
     160            9
     161            9
     162            8
     163           11
     164            9
     165            8
     166           11
     167           12
     168            7
     169           11
     170            7
     171            9
     172           12
     173           11
     174           10
     175           11
     176            9
     177           15
     178           12
     179            9
     180           11
     181           10
     182           11
     183           11
     184           10
     185           11
     186           10
     187            7
     188            9
     189            9
     190            7
     191            6
     192            7
     193           10
     194           11
     195           11
     196           11
     197            9
     198           10
     199            8
     200           12
     201            8
     202           12
     203            5
     204            9
     205           10
     206            9
     207            9
     208            9
     209            7
     210           12
     211           10
     212            8
     213            9
     214            8
     215           10
     216            7
     217            9
     218            9
     219            9
     220            6
     221           11
     222            9
     223            8
     224            9
     225            9
     226           10
     227            7
     228            9
     229            5
     230           11
     231            6
     232            7
     233            9
     234           11
     235           10
     236            9
     237            7
     238           11
     239           10
     240            9
     241            8
     242           12
     243            8
     244           11
     245           10
     246            7
     247           10
     248            8
     249            7
     250           10
     251           12
     252            9
     253           11
     254           11
     255            8
     256            7
     257            9
     258            9
     259            8
     260           10
     261            7
     262           12
     263           10
     264           11
     265           10
     266           11
     267           12
     268            9
     269            9
     270           10
     271            9
     272           11
     273           10
     274            7
     275           10
     276           12
     277           12
     278            8
     279            7
     280           10
     281           12
     282            8
     283            5
     284            7
     285            5
     286            8
     287            8
     288            7
     289            8
     290            8
     291           11
     292            8
     293           10
     294           11
     295           13
     296           11
     297            9
     298            8
     299            8
     300           10
     301           11
     302            8
     303            9
     304           13
     305           12
     306            9
     307            8
     308            8
     309            9
     310           10
     311           11
     312           12
     313            6
     314           10
     315            8
     316            8
     317           11
     318            6
     319           10
     320            8
     321           10
     322           11
     323           13
     324            8
     325           12
     326            9
     327            8
     328            9
     329            9
     330           11
     331            7
     332           10
     333            9
     334            4
     335            9
     336            7
     337           10
     338           10
     339           11
     340            7
     341            8
     342           12
     343            9
     344           12
     345            9
     346            9
     347            7
     348           13
     349            9
     350           12
     351           11
     352            8
     353           14
     354            9
     355            9
     356           12
     357            8
     358           10
     359            9
     360            7
     361           11
     362           10
     363            9
     364           11
     365            8
     366            9
     367            7
     368           11
     369            8
     370            7
     371            6
     372            8
     373            6
     374           13
     375            8
     376            9
     377           12
     378           12
     379            5
     380           11
     381           12
     382           11
     383           11
     384           12
     385           13
     386           13
     387           15
     388           10
     389            9
     390           12
     391           11
     392            9
     393            8
     394            7
     395            5
     396            6
     397           10
     398           10
     399           10
     400            8
     401            8
     402            6
     403            7
     404            7
     405            5
     406            8
     407            7
     408            9
     409            8
     410            8
     411            8
     412           10
     413           11
     414            9
     415           10
     416            9
     417           11
     418            8
     419            9
     420            8
     421            9
     422           10
     423            8
     424            9
     425            8
     426            8
     427           10
     428           10
     429            7
     430           11
     431           10
     432           11
     433           10
     434            5
     435           10
     436            8
     437            7
     438           10
     439            8
     440           10
     441            8
     442            7
     443            9
     444            9
     445            8
     446            8
     447            8
     448            7
     449            7
     450            7
     451            5
     452            7
     453            7
     454            6
     455            7
     456            5
     457            6
     458            6
     459            8
     460            6
     461            8
     462            9
     463            5
     464            8
     465            7
     466            6
     467            7
     468           10
     469            5
     470            8
     471           10
     472            9
     473            7
     474           12
     475            7
     476            7
     477            9
     478            8
     479           12
     480            7
     481            6
     482            8
     483            5
     484            5
     485            8
     486            8
     487            9
     488            8
     489            7
     490            6
     491            7
     492            8
     493            9
     494           11
     495            9
     496            6
     497            4
     498            4
     499            6
     500            8
     501            8
     502            8
     503            8
     504            6
     505            7
     506            5
     507            6
     508            6
     509            8
     510            8
     511           10
     512            8
     513            7
     514            6
     515            7
     516            7
     517            7
     518            9
     519            7
     520            9
     521            9
     522            5
     523            6
     524            5
     525            7
     526            5
     527            6
     528            8
     529            7
     530            8
     531            6
     532            7
     533            9
     534            6
     535            5
     536            4
     537            5
     538            8
     539            6
     540            9
     541            9
     542            7
     543            7
     544            9
     545            9
     546            9
     547            8
     548            7
     549            5
     550           10
     551            7
     552            6
     553            7
     554           10
     555           10
     556           14
     557            9
     558            9
     559           10
     560           10
     561            7
     562            8
     563            8
     564            8
     565            8
     566           11
     567            7
     568            9
     569           11
     570           11
     571            7
     572           10
     573           10
     574            7
     575            7
     576           12
     577            8
     578            6
     579            8
     580            9
     581            9
     582            6
     583           10
     584            8
     585            9
     586            7
     587            5
     588            9
     589            8
     590            7
     591           10
     592           12
     593            8
     594            9
     595            7
     596           10
     597            6
     598           11
     599            7
     600            8
     601            8
     602            7
     603            6
     604           10
     605           10
     606           10
     607            9
     608           12
     609           13
     610           12
     611            7
     612            8
     613            8
     614            7
     615            9
     616            6
     617           11
     618           11
     619            8
     620           11
     621            7
     622            8
     623            9
     624            7
     625            9
     626            8
     627           14
     628           11
     629           10
     630           12
     631           11
     632            9
     633            9
     634           13
     635            8
     636            9
     637           10
     638            7
     639           10
     640            9
     641            9
     642            8
     643            6
     644           12
     645           12
     646           10
     647            8
     648           10
     649            9
     650            9
     651            9
     652           10
     653            8
     654           14
     655           12
     656            9
     657           11
     658            8
     659           12
     660           10
     661            9
     662           11
     663            9
     664            9
     665            6
     666            9
     667            7
     668           10
     669            9
     670           10
     671           10
     672            7
     673           13
     674           11
     675            9
     676            7
     677           10
     678            7
     679            9
     680            9
     681           10
     682            6
     683           10
     684            8
     685            7
     686           10
     687            7
     688           10
     689           14
     690           10
     691           12
     692            8
     693           11
     694           10
     695           11
     696           13
     697            8
     698            9
     699           13
     700            9
     701            9
     702            8
     703           10
     704           10
     705           10
     706           11
     707            7
     708            7
     709            7
     710            8
     711            9
     712            8
     713           10
     714            9
     715            9
     716           10
     717           11
     718           11
     719            8
     720            8
     721           12
     722            7
     723           12
     724            9
     725            8
     726            5
     727            9
     728            9
     729           10
     730            6
     731            8
     732            7
     733            9
     734            9
     735            7
     736           12
     737            9
     738           10
     739            9
     740            9
     741            8
     742            8
     743            8
     744           13
     745            7
     746            8
     747            9
     748            7
     749            8
     750            9
     751            9
     752           10
     753            9
     754            8
     755            6
     756            8
     757            9
     758           12
     759            8
     760           10
     761            7
     762            8
     763            8
     764            7
     765            9
     766           10
     767            7
     768           11
     769            8
     770           11
     771            9
     772            8
     773            9
     774            9
     775            5
     776           11
     777           10
     778           10
     779            9
     780            6
     781            9
     782            9
     783           11
     784            8
     785            9
     786            9
     787            9
     788           10
     789            8
     790           12
     791           10
     792            8
     793            9
     794           10
     795           10
     796           10
     797            9
     798            9
     799            7
     800           10
     801           10
     802           10
     803           11
     804            8
     805            5
     806            8
     807            7
     808            9
     809           10
     810            9
     811            7
     812           10
     813            8
     814            8
     815            6
     816           10
     817            6
     818            6
     819            8
     820            8
     821            8
     822           10
     823            7
     824           11
     825           11
     826           11
     827           11
     828            8
     829           10
     830            8
     831            8
     832           11
     833           10
     834            6
     835            8
     836           12
     837            9
     838            6
     839            7
     840            7
     841            8
     842            8
     843            8
     844            9
     845            9
     846           11
     847            9
     848           10
     849            7
     850           11
     851           10
     852            9
     853            9
     854            7
     855           10
     856            9
     857            7
     858            9
     859            6
     860            9
     861           10
     862            8
     863            9
     864            8
     865            5
     866            7
     867            6
     868            5
     869            9
     870            7
     871            8
     872            6
     873            6
     874            8
     875            5
     876            9
     877            8
     878           11
     879            7
     880            5
     881           10
     882            8
     883            8
     884           10
     885            8
     886            8
     887            8
     888           10
     889            8
     890            4
     891            8
     892            7
     893            7
     894            6
     895            9
     896            8
     897            8
     898            8
     899            7
     900            8
     901           10
     902           10
     903            6
     904            6
     905            5
     906            9
     907            7
     908           10
     909            8
     910            7
     911            8
     912            5
     913            7
     914            9
     915            9
     916            9
     917            9
     918            9
     919            9
     920            9
     921            7
     922            9
     923            7
     924           12
     925            8
     926            9
     927           11
     928           12
     929           12
     930            6
     931            9
     932           13
     933            6
     934           10
     935           10
     936            8
     937            7
     938            9
     939           12
     940            8
     941            8
     942            6
     943            7
     944           10
     945            4
     946           10
     947            6
     948            6
     949            5
     950            7
     951            7
     952            5
     953            6
     954            6
     955            7
     956           10
     957            6
     958            8
     959            5
     960            7
     961            6
     962            4
     963            5
     964            7
     965            6
     966           10
     967           10
     968            7
     969            7
     970            7
     971            6
     972            7
     973            7
     974            5
     975            4
     976            5
     977            8
     978            6
     979            8
     980            5
     981            7
     982            8
     983            7
     984            6
     985            7
     986            7
     987            8
     988            8
     989           10
     990            7
     991           10
     992            8
     993            9
     994            5
     995            8
     996            7
     997            8
     998            8
     999            7
    1000            6
    1001            7
    1002            6
    1003            5
    1004            8
    1005            5
    1006            4
    1007            7
    1008            8
    1009            7
    1010           10
    1011            4
    1012            8
    1013            5
    1014            6
    1015            5
    1016            4
    1017            5
    1018            7
    1019           11
    1020            8
    1021           10
    1022            6
    1023            9
    1024            9
    1025           12
    1026           10
    1027           10
    1028           10
    1029            9
    1030            8
    1031            9
    1032            5
    1033            3
    1034           10
    1035            9
    1036            9
    1037            8
    1038            8
    1039            8
    1040           12
    1041           12
    1042            7
    1043           11
    1044           11
    1045            8
    1046            7
    1047            8
    1048            6
    1049            9
    1050            9
    1051            8
    1052            6
    1053           11
    1054            9
    1055            6
    1056            6
    1057            7
    1058            7
    1059            9
    1060            9
    1061            8
    1062           10
    1063            8
    1064            9
    1065           10
    1066            7
    1067            8
    1068            8
    1069           10
    1070            9
    1071            6
    1072            9
    1073            9
    1074            8
    1075            9
    1076            7
    1077            9
    1078            8
    1079            8
    1080            6
    1081            8
    1082            7
    1083           13
    1084            7
    1085            8
    1086           11
    1087            9
    1088            6
    1089           10
    1090           10
    1091            7
    1092           10
    1093            9
    1094           13
    1095            9
    1096           10
    1097            7
    1098            9
    1099           11
    1100            7
    1101            7
    1102           12
    1103            9
    1104            9
    1105           12
    1106           10
    1107            5
    1108            6
    1109            7
    1110            6
    1111            7
    1112            8
    1113            5
    1114            7
    1115            7
    1116            8
    1117            7
    1118           10
    1119            7
    1120            6
    1121            8
    1122            9
    1123            8
    1124            8
    1125            8
    1126            6
    1127            6
    1128           11
    1129            6
    1130           10
    1131            7
    1132            4
    1133            5
    1134            8
    1135            5
    1136            4
    1137            4
    1138            6
    1139            7
    1140            8
    1141            7
    1142            8
    1143            6
    1144            6
    1145            7
    1146            7
    1147            9
    1148            6
    1149            6
    1150            8
    1151           10
    1152            8
    1153            7
    1154            7
    1155            8
    1156            7
    1157            6
    1158            8
    1159            7
    1160            6
    1161            7
    1162            7
    1163            6
    1164            5
    1165            7
    1166            6
    1167            9
    1168            6
    1169            9
    1170            9
    1171            9
    1172            7
    1173            8
    1174            7
    1175            6
    1176            8
    1177           10
    1178            8
    1179            7
    1180            8
    1181            8
    1182            8
    1183            7
    1184            7
    1185            6
    1186            9
    1187            8
    1188            6
    1189            7
    1190            9
    1191            9
    1192            6
    1193           10
    1194           11
    1195            8
    1196           13
    1197            7
    1198            7
    1199            8
    1200            9
    1201            9
    1202           10
    1203            8
    1204            8
    1205            7
    1206            9
    1207           10
    1208            6
    1209           10
    1210            8
    1211            6
    1212            9
    1213           10
    1214            6
    1215            5
    1216            9
    1217            5
    1218            6
    1219            7
    1220            8
    1221            7
    1222            7
    1223            8
    1224            5
    1225           10
    1226            9
    1227            4
    1228            7
    1229           11
    1230            6
    1231            6
    1232            9
    1233            7
    1234            8
    1235            8
    1236            9
    1237           13
    1238            6
    1239            7
    1240            7
    1241            7
    1242            9
    1243            6
    1244            7
    1245            7
    1246            8
    1247            8
    1248            7
    1249            7
    1250            9
    1251           11
    1252            6
    1253           10
    1254            9
    1255            9
    1256           12
    1257            9
    1258            8
    1259           14
    1260            8
    1261            9
    1262            8
    1263           14
    1264           10
    1265           13
    1266            9
    1267           10
    1268           11
    1269            9
    1270            9
    1271           10
    1272            9
    1273           11
    1274           10
    1275           10
    1276            9
    1277            6
    1278           11
    1279            9
    1280           10
    1281           11
    1282           12
    1283           10
    1284            9
    1285           13
    1286            7
    1287            9
    1288            8
    1289            8
    1290            9
    1291           10
    1292            7
    1293           10
    1294           11
    1295           10
    1296           11
    1297           10
    1298            8
    1299            9
    1300            7
    1301           10
    1302           10
    1303            8
    1304            9
    1305            7
    1306            8
    1307           13
    1308            9
    1309            7
    1310            5
    1311            8
    1312            5
    1313            7
    1314            9
    1315            6
    1316           10
    1317            9
    1318            6
    1319            9
    1320            9
    1321           12
    1322            5
    1323            8
    1324            9
    1325            6
    1326            7
    1327            7
    1328            8
    1329            9
    1330           12
    1331            7
    1332            7
    1333            8
    1334            7
    1335            6
    1336            8
    1337            8
    1338            8
    1339            6
    1340           10
    1341           10
    1342            9
    1343           11
    1344            7
    1345            9
    1346            9
    1347            9
    1348           10
    1349           14
    1350            9
    1351           10
    1352            8
    1353            8
    1354            9
    1355            7
    1356           10
    1357            8
    1358           10
    1359           10
    1360            7
    1361            8
    1362           11
    1363           10
    1364            8
    1365            7
    1366            7
    1367            7
    1368            7
    1369           13
    1370            8
    1371            8
    1372            6
    1373            8
    1374            7
    1375           10
    1376            7
    1377           12
    1378            9
    1379           10
    1380            8
    1381            9
    1382            9
    1383            7
    1384            9
    1385            9
    1386           12
    1387           11
    1388            9
    1389           10
    1390            8
    1391           10
    1392           11
    1393           10
    1394           10
    1395           10
    1396            9
    1397            8
    1398            9
    1399           10
    1400            9
    1401           10
    1402           10
    1403            7
    1404            6
    1405            8
    1406           11
    1407           11
    1408            9
    1409            9
    1410            7
    1411            9
    1412           11
    1413           11
    1414           13
    1415            7
    1416            7
    1417            9
    1418            9
    1419           12
    1420           12
    1421           10
    1422           11
    1423            8
    1424            7
    1425            7
    1426            6
    1427            6
    1428            7
    1429            9
    1430            9
    1431            9
    1432            5
    1433            8
    1434            8
    1435            8
    1436            8
    1437            9
    1438            8
    1439           11
    1440            7
    1441           10
    1442            6
    1443            7
    1444           11
    1445            8
    1446           10
    1447            7
    1448            8
    1449            7
    1450           10
    1451            6
    1452            9
    1453            8
    1454            7
    1455            8
    1456            6
    1457            7
    1458            8
    1459            6
    1460           10
    1461            7
    1462            8
    1463           10
    1464            8
    1465            8
    1466           10
    1467            6
    1468            7
    1469            5
    1470            7
    1471            7
    1472            7
    1473            6
    1474            8
    1475            8
    1476            6
    1477            7
    1478            8
    1479            5
    1480            8
    1481           10
    1482            4
    1483            8
    1484           10
    1485            7
    1486            9
    1487            5
    1488            8
    1489            9
    1490            6
    1491            6
    1492            7
    1493            5
    1494            7
    1495            7
    1496            7
    1497            9
    1498            7
    1499           10
    1500            8
    1501            8
    1502            8
    1503            9
    1504            9
    1505            9
    1506            8
    1507            8
    1508            6
    1509            9
    1510            8
    1511            6
    1512           11
    1513            7
    1514            5
    1515            9
    1516            8
    1517            5
    1518            7
    1519           11
    1520           12
    1521            7
    1522            8
    1523            7
    1524            9
    1525            9
    1526            6
    1527            8
    1528           10
    1529            6
    1530            6
    1531            9
    1532            7
    1533            6
    1534            8
    1535            6
    1536            5
    1537            8
    1538            6
    1539            8
    1540           10
    1541            6
    1542            9
    1543            4
    1544            6
    1545            8
    1546           11
    1547            9
    1548            9
    1549            7
    1550            5
    1551           11
    1552            8
    1553            8
    1554            9
    1555            4
    1556            5
    1557            8
    1558            7
    1559            6
    1560            9
    1561            9
    1562            8
    1563            6
    1564            6
    1565            5
    1566            7
    1567            5
    1568            6
    1569            6
    1570            5
    1571            4
    1572            9
    1573            9
    1574            7
    1575            7
    1576            6
    1577            6
    1578            6
    1579            7
    1580            7
    1581            6
    1582            7
    1583            5
    1584            7
    1585            8
    1586            8
    1587            7
    1588            6
    1589           10
    1590            8
    1591            5
    1592            8
    1593            8
    1594            7
    1595            8
    1596            9
    1597            9
    1598            8
    1599            9
    1600           10
    1601            9
    1602            6
    1603            8
    1604           10
    1605            9
    1606            6
    1607            7
    1608            6
    1609            6
    1610            7
    1611            9
    1612            6
    1613            9
    1614            7
    1615            7
    1616            6
    1617            6
    1618            7
    1619           10
    1620           11
    1621            6
    1622            7
    1623           10
    1624            6
    1625            8
    1626            6
    1627            8
    1628            6
    1629            9
    1630            8
    1631            9
    1632           11
    1633            8
    1634            8
    1635            7
    1636            7
    1637           12
    1638            7
    1639            7
    1640            5
    1641            7
    1642            8
    1643           10
    1644            5
    1645            7
    1646            6
    1647           10
    1648            7
    1649            7
    1650            7
    1651            6
    1652            4
    1653           10
    1654            7
    1655            6
    1656            8
    1657            7
    1658            8
    1659            4
    1660            4
    1661            5
    1662            6
    1663            9
    1664            6
    1665            7
    1666            7
    1667            8
    1668            7
    1669           10
    1670            6
    1671            6
    1672            7
    1673           11
    1674            4
    1675            7
    1676            8
    1677            7
    1678            9
    1679            8
    1680            7
    1681           10
    1682            7
    1683            6
    1684           10
    1685            6
    1686            7
    1687            9
    1688            5
    1689            6
    1690            6
    1691            7
    1692            4
    1693            9
    1694            6
    1695            9
    1696           13
    1697            5
    1698            9
    1699            9
    1700           12
    1701           10
    1702            9
    1703            9
    1704           11
    1705            7
    1706           10
    1707            7
    1708           10
    1709           10
    1710            7
    1711            7
    1712            8
    1713            8
    1714           10
    1715            7
    1716           11
    1717            8
    1718           11
    1719            9
    1720            9
    1721            8
    1722            5
    1723           11
    1724           15
    1725            7
    1726            8
    1727           13
    1728            8
    1729            6
    1730            8
    1731            8
    1732            8
    1733           10
    1734            5
    1735            6
    1736            6
    1737            6
    1738            7
    1739            6
    1740            8
    1741            7
    1742            5
    1743            9
    1744            9
    1745            9
    1746            9
    1747            6
    1748            7
    1749            7
    1750            9
    1751            8
    1752            7
    1753            8
    1754           10
    1755            9
    1756           12
    1757            9
    1758            7
    1759           10
    1760            6
    1761            4
    1762           10
    1763           10
    1764            7
    1765            8
    1766            5
    1767            6
    1768            8
    1769            6
    1770           11
    1771            7
    1772            6
    1773           10
    1774            7
    1775           11
    1776            9
    1777            7
    1778            8
    1779            6
    1780            8
    1781            7
    1782           10
    1783            7
    1784            6
    1785            9
    1786           10
    1787            9
    1788            7
    1789            6
    1790            8
    1791            9
    1792            8
    1793            9
    1794            6
    1795            7
    1796           10
    1797            8
    1798            7
    1799            8
    1800            6
    1801            9
    1802            6
    1803            7
    1804            9
    1805            7
    1806            6
    1807           10
    1808            8
    1809            9
    1810            8
    1811            6
    1812            7
    1813           10
    1814           13
    1815            8
    1816            5
    1817            5
    1818            6
    1819            9
    1820            8
    1821            8
    1822            7
    1823            9
    1824            6
    1825           10
    1826            6
    1827            6
    1828            8
    1829            9
    1830            8
    1831            7
    1832           10
    1833            5
    1834            7
    1835           10
    1836            8
    1837            9
    1838           10
    1839            8
    1840            7
    1841            9
    1842           10
    1843            7
    1844           13
    1845            8
    1846            8
    1847           12
    1848           10
    1849            7
    1850            9
    1851           12
    1852           10
    1853           10
    1854            7
    1855            9
    1856            5
    1857            8
    1858            8
    1859            8
    1860            7
    1861            8
    1862            9
    1863            7
    1864           11
    1865            9
    1866           11
    1867            7
    1868            6
    1869           11
    1870            7
    1871            8
    1872            7
    1873            7
    1874            7
    1875           13
    1876            8
    1877            9
    1878           12
    1879            7
    1880           10
    1881            9
    1882           13
    1883            9
    1884           11
    1885            7
    1886            9
    1887            9
    1888            9
    1889            6
    1890            8
    1891            8
    1892            7
    1893            7
    1894            9
    1895            9
    1896            7
    1897            9
    1898            7
    1899            9
    1900           11
    1901           10
    1902            9
    1903            6
    1904           11
    1905           10
    1906            9
    1907            8
    1908            9
    1909            7
    1910           10
    1911           10
    1912            7
    1913           10
    1914           10
    1915            9
    1916            8
    1917           10
    1918           10
    1919            9
    1920            9
    1921           11
    1922            7
    1923            9
    1924            9
    1925            9
    1926           12
    1927            7
    1928            9
    1929           12
    1930            7
    1931            6
    1932           10
    1933            7
    1934            6
    1935            7
    1936            7
    1937            5
    1938            7
    1939            8
    1940            7
    1941            7
    1942            7
    1943            9
    1944            7
    1945           13
    1946            7
    1947           12
    1948            9
    1949            7
    1950            8
    1951           11
    1952           10
    1953            7
    1954           10
    1955            9
    1956            7
    1957           11
    1958            8
    1959           10
    1960            9
    1961           10
    1962           12
    1963           13
    1964           13
    1965           14
    1966            8
    1967            9
    1968            7
    1969            7
    1970           10
    1971            7
    1972            8
    1973            7
    1974            8
    1975            9
    1976            9
    1977            8
    1978           12
    1979           10
    1980           12
    1981            9
    1982           11
    1983            9
    1984            8
    1985            9
    1986            7
    1987           10
    1988            9
    1989           11
    1990            6
    1991           10
    1992           10
    1993            9
    1994           10
    1995            5
    1996            9
    1997            9
    1998            9
    1999           10
    2000            7
