# Supplementary material for: K739 is preferentially targeted over K725 in the deSUMOylation process of neuronal nitric oxide synthase
Source: Front Chem. 2025 Sep 4;13:1672437. doi: 10.3389/fchem.2025.1672437 (PMC12445055; doi:10.3389/fchem.2025.1672437)
Supplement: Supplementary file 2 [file DataSheet2.zip › raw-data/725/mmgbsa.out]

| Run on Thu May  8 13:48:54 2025
|
|Input file:
|--------------------------------------------------------------
|&general
|	interval=1,
|	verbose=2,
|	keep_files=0,
|        startframe=1
|        endframe=96
|/
|&gb
|	igb=5,
|	saltcon=0.100,
|/
|&decomp
|	idecomp=2,
|	dec_verbose=3,
|	csv_format=0,
|/
|--------------------------------------------------------------
|MMPBSA.py Version=14.0
|Complex topology file:           cp.prmtop
|Receptor topology file:          rp.prmtop
|Ligand topology file:            lp.prmtop
|Initial mdcrd(s):                cp.nc
|Initial Receptor mdcrd(s):       rp.nc
|Initial Ligand mdcrd(s):         lp.nc
|
|Receptor mask:                  ":1-226"
|Ligand mask:                    ":227-312"
|
|Calculations performed using 96.0 complex frames.
|
|Generalized Born ESURF calculated using 'LCPO' surface areas
|
|All units are reported in kcal/mole.
-------------------------------------------------------------------------------
-------------------------------------------------------------------------------

GENERALIZED BORN:

Complex:
Energy Component            Average              Std. Dev.   Std. Err. of Mean
-------------------------------------------------------------------------------
BOND                       995.4736               25.9058              2.6440
ANGLE                     2677.0518               33.7252              3.4421
DIHED                     1791.9080               19.4353              1.9836
VDWAALS                  -2535.1592               25.1385              2.5657
EEL                     -23452.6321              118.1031             12.0538
1-4 VDW                   1152.0959               13.0341              1.3303
1-4 EEL                  12688.3016               41.1264              4.1974
EGB                      -3386.7880               96.9878              9.8988
ESURF                      104.6156                1.9470              0.1987

G gas                    -6682.9603              120.8670             12.3359
G solv                   -3282.1725               96.0659              9.8047

TOTAL                    -9965.1328               53.8295              5.4940


Receptor:
Energy Component            Average              Std. Dev.   Std. Err. of Mean
-------------------------------------------------------------------------------
BOND                       727.8939               21.8907              2.2342
ANGLE                     1942.6044               31.7211              3.2375
DIHED                     1311.9569               15.9859              1.6316
VDWAALS                  -1832.2486               20.0004              2.0413
EEL                     -16896.1018               78.4871              8.0106
1-4 VDW                    856.1537               10.8341              1.1057
1-4 EEL                   9316.7615               36.9887              3.7751
EGB                      -2560.5988               62.3451              6.3631
ESURF                       82.0246                1.3632              0.1391

G gas                    -4572.9800               83.8350              8.5564
G solv                   -2478.5742               62.2512              6.3535

TOTAL                    -7051.5541               46.4052              4.7362


Ligand:
Energy Component            Average              Std. Dev.   Std. Err. of Mean
-------------------------------------------------------------------------------
BOND                       267.5032               14.1434              1.4435
ANGLE                      734.3685               18.7303              1.9117
DIHED                      479.9531               11.8164              1.2060
VDWAALS                   -562.3864               10.5413              1.0759
EEL                      -5648.4527              101.1424             10.3228
1-4 VDW                    295.9409                7.5398              0.7695
1-4 EEL                   3371.5643               27.7069              2.8278
EGB                      -1767.3192               84.8701              8.6620
ESURF                       44.6373                1.1391              0.1163

G gas                    -1061.5091               91.9950              9.3892
G solv                   -1722.6819               84.1546              8.5890

TOTAL                    -2784.1910               27.8594              2.8434


Differences (Complex - Receptor - Ligand):
Energy Component            Average              Std. Dev.   Std. Err. of Mean
-------------------------------------------------------------------------------
BOND                         0.0766               36.7472              3.7505
ANGLE                        0.0789               49.9443              5.0974
DIHED                       -0.0020               27.8013              2.8375
VDWAALS                   -140.5243               33.8094              3.4507
EEL                       -908.0776              174.1790             17.7771
1-4 VDW                      0.0013               18.5503              1.8933
1-4 EEL                     -0.0242               61.8645              6.3140
EGB                        941.1300              143.1659             14.6118
ESURF                      -22.0463                2.6357              0.2690

DELTA G gas              -1048.4713              173.4941             17.7072
DELTA G solv               919.0837              142.0770             14.5007

DELTA TOTAL               -129.3876               76.3361              7.7910


-------------------------------------------------------------------------------
-------------------------------------------------------------------------------
