# Supplementary material for: K739 is preferentially targeted over K725 in the deSUMOylation process of neuronal nitric oxide synthase
Source: Front Chem. 2025 Sep 4;13:1672437. doi: 10.3389/fchem.2025.1672437 (PMC12445055; doi:10.3389/fchem.2025.1672437)
Supplement: Supplementary file 2 [file DataSheet2.zip › raw-data/725/rmsd.out]

#Frame     RMSD_00001
       1       0.0000
       2       1.0266
       3       1.0904
       4       1.2010
       5       1.3132
       6       1.0827
       7       1.1576
       8       1.2267
       9       0.9755
      10       1.3261
      11       1.2994
      12       1.0455
      13       1.0382
      14       1.1704
      15       1.4017
      16       1.1347
      17       1.3019
      18       1.3473
      19       1.9925
      20       1.8715
      21       1.9460
      22       1.6327
      23       1.5865
      24       1.4657
      25       2.0391
      26       2.2536
      27       2.1709
      28       1.6895
      29       1.6147
      30       1.9088
      31       2.0089
      32       1.8689
      33       2.0460
      34       1.5137
      35       1.6935
      36       1.7932
      37       1.5252
      38       1.5078
      39       1.4830
      40       1.7182
      41       1.7000
      42       1.9165
      43       1.9385
      44       2.0169
      45       1.8882
      46       2.1423
      47       1.8020
      48       1.7893
      49       2.0242
      50       1.9253
      51       1.9318
      52       2.0239
      53       2.0119
      54       1.9008
      55       2.0241
      56       1.9006
      57       1.8864
      58       1.8378
      59       1.8516
      60       1.9371
      61       1.8834
      62       1.7620
      63       2.0452
      64       1.8774
      65       1.8989
      66       1.9130
      67       1.8925
      68       1.9296
      69       1.8838
      70       1.8488
      71       1.7206
      72       1.5097
      73       1.9089
      74       1.7175
      75       1.7269
      76       1.7697
      77       1.7523
      78       1.8852
      79       1.8461
      80       1.8905
      81       1.7447
      82       1.7806
      83       1.7807
      84       1.6378
      85       1.5798
      86       1.5809
      87       1.7762
      88       1.6587
      89       1.6675
      90       1.7282
      91       1.8196
      92       1.7389
      93       1.5494
      94       2.1144
      95       1.9640
      96       1.9564
      97       1.6968
      98       1.8361
      99       1.8035
     100       1.7419
     101       1.6126
     102       1.7970
     103       1.6203
     104       1.6291
     105       1.6524
     106       1.7146
     107       1.6361
     108       1.6933
     109       1.8878
     110       1.9984
     111       1.8979
     112       2.0615
     113       2.2066
     114       1.9959
     115       2.0694
     116       2.0048
     117       2.1024
     118       1.9409
     119       1.9770
     120       1.8646
     121       1.9418
     122       2.0019
     123       2.0598
     124       1.9671
     125       1.9592
     126       1.9309
     127       1.9022
     128       1.7280
     129       1.8458
     130       1.8659
     131       1.8848
     132       1.8759
     133       1.9946
     134       1.8409
     135       1.9717
     136       1.8682
     137       1.7917
     138       1.9549
     139       2.0083
     140       2.0520
     141       1.9989
     142       2.0009
     143       1.9955
     144       1.9929
     145       2.0273
     146       1.9904
     147       2.0399
     148       1.8987
     149       1.8992
     150       1.9718
     151       1.9576
     152       1.9348
     153       2.1073
     154       2.0027
     155       2.1849
     156       2.0195
     157       2.1314
     158       1.9050
     159       1.9387
     160       1.8952
     161       1.9272
     162       1.9774
     163       2.0582
     164       1.9967
     165       1.9910
     166       2.0794
     167       1.9304
     168       2.1145
     169       2.0947
     170       2.0247
     171       1.9499
     172       1.6166
     173       1.9583
     174       1.8008
     175       1.6380
     176       1.7439
     177       1.9578
     178       1.8660
     179       1.9749
     180       2.1301
     181       2.0669
     182       2.1209
     183       2.0986
     184       1.9894
     185       1.9974
     186       2.0936
     187       2.0332
     188       1.9658
     189       2.0327
     190       2.1631
     191       2.1356
     192       2.0872
     193       1.9531
     194       2.0405
     195       1.9554
     196       1.9297
     197       1.9333
     198       1.8594
     199       1.7607
     200       1.7518
     201       1.7957
     202       1.7551
     203       1.9698
     204       2.0978
     205       2.0716
     206       1.7018
     207       1.8813
     208       1.7919
     209       1.8951
     210       1.8372
     211       1.8085
     212       1.7017
     213       1.7626
     214       1.5012
     215       1.5506
     216       1.5347
     217       1.4044
     218       1.7553
     219       1.8804
     220       1.7805
     221       1.9485
     222       1.7851
     223       1.7830
     224       1.7368
     225       1.6653
     226       1.6087
     227       1.6656
     228       1.8907
     229       2.0121
     230       1.8107
     231       1.7787
     232       1.6471
     233       1.9470
     234       1.8896
     235       1.9309
     236       2.0313
     237       2.1275
     238       2.0682
     239       1.9471
     240       2.0671
     241       2.1095
     242       2.1232
     243       2.0341
     244       2.1280
     245       2.1602
     246       2.1477
     247       2.1325
     248       2.1259
     249       2.0979
     250       2.1125
     251       2.1879
     252       2.1315
     253       2.1285
     254       2.1710
     255       2.0703
     256       2.2045
     257       2.2206
     258       2.1830
     259       2.1236
     260       2.0739
     261       2.1172
     262       2.1893
     263       2.1406
     264       2.2668
     265       2.1715
     266       2.1192
     267       2.2700
     268       2.1192
     269       2.2459
     270       2.1771
     271       2.2415
     272       2.2268
     273       2.1363
     274       2.0589
     275       2.0213
     276       2.0563
     277       2.1450
     278       2.0925
     279       2.1771
     280       2.0156
     281       2.1401
     282       2.0768
     283       2.0789
     284       2.0558
     285       2.0658
     286       2.1733
     287       2.1082
     288       2.1779
     289       2.2222
     290       2.1386
     291       2.1265
     292       2.2278
     293       2.0813
     294       2.1399
     295       2.0972
     296       2.0058
     297       2.1613
     298       1.9839
     299       1.8160
     300       2.0274
     301       2.0376
     302       1.9534
     303       2.1064
     304       1.9314
     305       2.1381
     306       1.9452
     307       1.9536
     308       1.9961
     309       2.0831
     310       1.9800
     311       2.0400
     312       2.0890
     313       2.0035
     314       2.0264
     315       2.0828
     316       1.9422
     317       1.7633
     318       2.0026
     319       2.0031
     320       1.9750
     321       2.0797
     322       2.2429
     323       2.2113
     324       2.2601
     325       2.2137
     326       2.1575
     327       2.1525
     328       2.1347
     329       2.1314
     330       2.0714
     331       2.0519
     332       2.0913
     333       2.0826
     334       2.2791
     335       2.1742
     336       2.1731
     337       2.1228
     338       2.2194
     339       2.2614
     340       2.2343
     341       2.3076
     342       2.1389
     343       2.3405
     344       2.3013
     345       2.2610
     346       2.3742
     347       2.2676
     348       2.1038
     349       2.2314
     350       2.1485
     351       2.4531
     352       2.4617
     353       2.3901
     354       2.4544
     355       2.2178
     356       2.1781
     357       2.0952
     358       2.4740
     359       2.2035
     360       2.2315
     361       2.4136
     362       2.3931
     363       2.2955
     364       2.2393
     365       2.3180
     366       2.3019
     367       2.3605
     368       2.2558
     369       2.3856
     370       2.2583
     371       2.1731
     372       2.3476
     373       2.2866
     374       2.2805
     375       2.3428
     376       2.2925
     377       2.3515
     378       2.3888
     379       2.2508
     380       2.3763
     381       2.4815
     382       2.5389
     383       2.4346
     384       2.3519
     385       2.2481
     386       2.2513
     387       2.2899
     388       2.4266
     389       2.3214
     390       2.3943
     391       2.3796
     392       2.4078
     393       2.5177
     394       2.4336
     395       2.3072
     396       2.5010
     397       2.4155
     398       2.3271
     399       2.2824
     400       2.3022
     401       2.2207
     402       2.3414
     403       2.4620
     404       2.2434
     405       2.4181
     406       2.2797
     407       2.1961
     408       2.1951
     409       2.1752
     410       2.3914
     411       2.2479
     412       2.2264
     413       2.2363
     414       2.1471
     415       2.3754
     416       2.3559
     417       2.2936
     418       2.3365
     419       2.2241
     420       2.3543
     421       2.1471
     422       2.1536
     423       2.1908
     424       2.1473
     425       2.1656
     426       2.1510
     427       2.2157
     428       2.1949
     429       2.2947
     430       2.2203
     431       2.3418
     432       2.2171
     433       2.2237
     434       2.1459
     435       2.1721
     436       2.1358
     437       2.1942
     438       2.2924
     439       2.1614
     440       2.1484
     441       2.0432
     442       1.9440
     443       2.1936
     444       2.2187
     445       2.2734
     446       2.2964
     447       2.2994
     448       2.2298
     449       2.2543
     450       1.9673
     451       1.9864
     452       2.0455
     453       1.9582
     454       2.1178
     455       2.1395
     456       2.1895
     457       2.0366
     458       2.0044
     459       2.1333
     460       2.1934
     461       2.1236
     462       2.0442
     463       2.1932
     464       1.8786
     465       1.9702
     466       2.0559
     467       2.1647
     468       2.1972
     469       2.1559
     470       2.0749
     471       1.9432
     472       1.7742
     473       2.0592
     474       2.0743
     475       2.1963
     476       2.1384
     477       2.0095
     478       2.1009
     479       2.0164
     480       1.9298
     481       2.0884
     482       2.0703
     483       2.1516
     484       2.3435
     485       2.2989
     486       2.3255
     487       2.2844
     488       2.2130
     489       2.2258
     490       2.2421
     491       2.2307
     492       2.2588
     493       2.2086
     494       2.1194
     495       2.2422
     496       2.1836
     497       2.1268
     498       2.1531
     499       1.9333
     500       2.1113
     501       2.1344
     502       1.8946
     503       2.2082
     504       2.0494
     505       2.2218
     506       2.1018
     507       2.0813
     508       2.1493
     509       2.2454
     510       2.1073
     511       2.0787
     512       2.0828
     513       2.1460
     514       2.1676
     515       2.1113
     516       2.0564
     517       2.0289
     518       2.2939
     519       1.9067
     520       2.0422
     521       2.1040
     522       2.1028
     523       2.1275
     524       2.0764
     525       1.9762
     526       2.1415
     527       2.1269
     528       2.0665
     529       2.1477
     530       2.1737
     531       1.9885
     532       2.0955
     533       2.1354
     534       2.0315
     535       2.0766
     536       1.9727
     537       2.0358
     538       2.0324
     539       2.1764
     540       2.0961
     541       2.3100
     542       2.0917
     543       2.1642
     544       2.1070
     545       1.9959
     546       2.1742
     547       2.3029
     548       2.2121
     549       2.2369
     550       2.0240
     551       2.2292
     552       2.1751
     553       2.1098
     554       2.0728
     555       2.1102
     556       2.2486
     557       2.1912
     558       2.2992
     559       2.3121
     560       2.2394
     561       2.1746
     562       2.2589
     563       2.0390
     564       2.0519
     565       2.0062
     566       2.1984
     567       1.9050
     568       2.0807
     569       2.1230
     570       2.1669
     571       2.0598
     572       1.9574
     573       2.2122
     574       2.0950
     575       2.0927
     576       1.8905
     577       2.0668
     578       2.2275
     579       2.0763
     580       1.9705
     581       1.9832
     582       1.7995
     583       2.0951
     584       2.2335
     585       1.8340
     586       2.0165
     587       2.1473
     588       2.2026
     589       2.2259
     590       2.0419
     591       2.2481
     592       2.2150
     593       2.2660
     594       1.9405
     595       2.1238
     596       2.0610
     597       2.1885
     598       2.2481
     599       2.2206
     600       2.0669
     601       2.0596
     602       2.1419
     603       2.0313
     604       2.0610
     605       2.1125
     606       2.0296
     607       2.0944
     608       2.1253
     609       2.0954
     610       2.1312
     611       2.1033
     612       1.9925
     613       2.1630
     614       2.1245
     615       2.1357
     616       2.0453
     617       2.2286
     618       2.2866
     619       2.0914
     620       2.0395
     621       2.0249
     622       2.0068
     623       1.9404
     624       1.9017
     625       2.0967
     626       2.0107
     627       2.1321
     628       1.9671
     629       1.8506
     630       2.1340
     631       1.9260
     632       1.9970
     633       1.8673
     634       2.0040
     635       1.9390
     636       2.0761
     637       2.1189
     638       1.7763
     639       1.8917
     640       1.7272
     641       1.9191
     642       1.7635
     643       1.6590
     644       1.6809
     645       1.8364
     646       1.7717
     647       1.8379
     648       1.9022
     649       1.8673
     650       1.8712
     651       1.7874
     652       1.8946
     653       2.0267
     654       1.8912
     655       2.2318
     656       1.9298
     657       1.9410
     658       1.9494
     659       1.9164
     660       1.9304
     661       1.9496
     662       1.9086
     663       1.8139
     664       1.9407
     665       1.7797
     666       1.8074
     667       2.0770
     668       2.1268
     669       2.1745
     670       2.0365
     671       2.0698
     672       2.1906
     673       2.0616
     674       2.0732
     675       1.9763
     676       2.1251
     677       2.1841
     678       2.2129
     679       2.0355
     680       1.9202
     681       2.0006
     682       2.1869
     683       2.1328
     684       2.2464
     685       2.0878
     686       2.0942
     687       2.2126
     688       2.1756
     689       2.1387
     690       2.2038
     691       2.1900
     692       2.2429
     693       2.1738
     694       2.1616
     695       2.3017
     696       2.3549
     697       2.4014
     698       2.2440
     699       2.4025
     700       2.2556
     701       2.2962
     702       2.2394
     703       2.0853
     704       2.0799
     705       2.3327
     706       2.1443
     707       2.0666
     708       2.1646
     709       2.1781
     710       2.1884
     711       2.1507
     712       2.1112
     713       2.0484
     714       2.1658
     715       2.2855
     716       2.2236
     717       2.1233
     718       2.2448
     719       2.2086
     720       2.3580
     721       2.4875
     722       2.2815
     723       2.3053
     724       2.0844
     725       2.1730
     726       2.2716
     727       2.1658
     728       2.1104
     729       2.2675
     730       2.2103
     731       2.3422
     732       2.2910
     733       2.1734
     734       2.2894
     735       2.4277
     736       2.3202
     737       2.3089
     738       2.1451
     739       2.0874
     740       2.0330
     741       2.2611
     742       2.2897
     743       2.1988
     744       2.1209
     745       2.1148
     746       2.1043
     747       2.1310
     748       2.2934
     749       2.2900
     750       2.1620
     751       2.2873
     752       2.1507
     753       2.0615
     754       2.0164
     755       2.1217
     756       1.9891
     757       2.0369
     758       2.0670
     759       1.9224
     760       2.0441
     761       2.2295
     762       1.9901
     763       2.1056
     764       2.1456
     765       2.1592
     766       2.1076
     767       2.0374
     768       2.1564
     769       2.1966
     770       1.9325
     771       2.0761
     772       1.8952
     773       2.0105
     774       1.9765
     775       1.8478
     776       2.0722
     777       2.0483
     778       2.2161
     779       2.0101
     780       2.2326
     781       2.2883
     782       2.2155
     783       2.2904
     784       2.2504
     785       2.2062
     786       2.4590
     787       2.3181
     788       2.3569
     789       2.2962
     790       2.3298
     791       2.3476
     792       2.3255
     793       2.3570
     794       2.3246
     795       2.3372
     796       2.3224
     797       2.4276
     798       2.3490
     799       2.3564
     800       2.3236
     801       2.2271
     802       2.2634
     803       2.3085
     804       2.3603
     805       2.2238
     806       2.2673
     807       2.3341
     808       2.3561
     809       2.1864
     810       2.3208
     811       2.4331
     812       2.4416
     813       2.4282
     814       2.3224
     815       2.2847
     816       2.3472
     817       2.2988
     818       2.2560
     819       2.4079
     820       2.3691
     821       2.3828
     822       2.3596
     823       2.4034
     824       2.3497
     825       2.2951
     826       2.1503
     827       2.3968
     828       2.3282
     829       2.2770
     830       2.2856
     831       2.2493
     832       2.1415
     833       2.4067
     834       2.3481
     835       2.3995
     836       2.2569
     837       2.1928
     838       2.0238
     839       2.1072
     840       2.1263
     841       2.1957
     842       2.1810
     843       2.0692
     844       2.0938
     845       2.1860
     846       2.1702
     847       2.2766
     848       2.3251
     849       2.3129
     850       2.3645
     851       2.4836
     852       2.2134
     853       2.3887
     854       2.4002
     855       2.2300
     856       1.9779
     857       1.9224
     858       2.0842
     859       2.0489
     860       2.0787
     861       2.1181
     862       1.9525
     863       1.7787
     864       1.8502
     865       2.0728
     866       1.8813
     867       1.9258
     868       1.8644
     869       2.0026
     870       1.9332
     871       2.0155
     872       2.1673
     873       2.1910
     874       2.0574
     875       1.9138
     876       1.8395
     877       1.9979
     878       2.0223
     879       2.0413
     880       2.0305
     881       2.0029
     882       2.0257
     883       1.9287
     884       2.1313
     885       2.0989
     886       2.2377
     887       2.2013
     888       2.2165
     889       1.9788
     890       2.1976
     891       2.0462
     892       2.2357
     893       2.2031
     894       2.1808
     895       2.1683
     896       2.0134
     897       2.0601
     898       2.1638
     899       2.0563
     900       2.0699
     901       2.1792
     902       1.9594
     903       2.0050
     904       2.2183
     905       2.4435
     906       2.1917
     907       2.2573
     908       2.3276
     909       2.3005
     910       2.4313
     911       2.6392
     912       2.3159
     913       2.3586
     914       2.3203
     915       2.3752
     916       2.2502
     917       2.4232
     918       2.3051
     919       2.2809
     920       2.4033
     921       2.5828
     922       2.3393
     923       2.4287
     924       2.4904
     925       2.2706
     926       2.2055
     927       2.3266
     928       2.4024
     929       2.4998
     930       2.4014
     931       2.3048
     932       2.5158
     933       2.3909
     934       2.3488
     935       2.3130
     936       2.2387
     937       2.2923
     938       2.6014
     939       2.4460
     940       2.2700
     941       2.2133
     942       2.3632
     943       2.2398
     944       2.4391
     945       2.4840
     946       2.5034
     947       2.3513
     948       2.4530
     949       2.3839
     950       2.3030
     951       2.3076
     952       2.4396
     953       2.4020
     954       2.3000
     955       2.5705
     956       2.3923
     957       2.4054
     958       2.3870
     959       2.4311
     960       2.5789
     961       2.4991
     962       2.5344
     963       2.6479
     964       2.4330
     965       2.4925
     966       2.4381
     967       2.4106
     968       2.5427
     969       2.4476
     970       2.3559
     971       2.5448
     972       2.4893
     973       2.4575
     974       2.4649
     975       2.4369
     976       2.3920
     977       2.4402
     978       2.4385
     979       2.4060
     980       2.4853
     981       2.3719
     982       2.5137
     983       2.5808
     984       2.5342
     985       2.5557
     986       2.6253
     987       2.3907
     988       2.4763
     989       2.5290
     990       2.3711
     991       2.5266
     992       2.4918
     993       2.4493
     994       2.4980
     995       2.4966
     996       2.3718
     997       2.4097
     998       2.4113
     999       2.5733
    1000       2.6611
    1001       2.5981
    1002       2.6535
    1003       2.4965
    1004       2.3387
    1005       2.4852
    1006       2.6041
    1007       2.5473
    1008       2.5040
    1009       2.5735
    1010       2.4533
    1011       2.4305
    1012       2.5615
    1013       2.5468
    1014       2.4656
    1015       2.5127
    1016       2.4353
    1017       2.4489
    1018       2.4835
    1019       2.4678
    1020       2.4000
    1021       2.5505
    1022       2.3745
    1023       2.3897
    1024       2.3895
    1025       2.5062
    1026       2.5348
    1027       2.5396
    1028       2.3293
    1029       2.4207
    1030       2.4405
    1031       2.3973
    1032       2.3398
    1033       2.4168
    1034       2.5587
    1035       2.5623
    1036       2.4818
    1037       2.4575
    1038       2.5029
    1039       2.4513
    1040       2.6560
    1041       2.4392
    1042       2.4152
    1043       2.5399
    1044       2.6187
    1045       2.4496
    1046       2.5468
    1047       2.5763
    1048       2.5468
    1049       2.5884
    1050       2.6188
    1051       2.5552
    1052       2.7226
    1053       2.5744
    1054       2.5587
    1055       2.6124
    1056       2.6833
    1057       2.5284
    1058       2.5648
    1059       2.5971
    1060       2.5468
    1061       2.5318
    1062       2.4482
    1063       2.5544
    1064       2.4912
    1065       2.6085
    1066       2.4672
    1067       2.4799
    1068       2.5135
    1069       2.6596
    1070       2.4423
    1071       2.4365
    1072       2.5316
    1073       2.4474
    1074       2.4430
    1075       2.3068
    1076       2.4095
    1077       2.2930
    1078       2.2446
    1079       2.4511
    1080       2.2166
    1081       2.2804
    1082       2.5064
    1083       2.2840
    1084       2.2762
    1085       2.3485
    1086       2.2489
    1087       2.4403
    1088       2.4831
    1089       2.4683
    1090       2.4206
    1091       2.4382
    1092       2.3979
    1093       2.2901
    1094       2.3110
    1095       2.3340
    1096       2.3809
    1097       2.3873
    1098       2.4167
    1099       2.4569
    1100       2.2936
    1101       2.3460
    1102       2.5295
    1103       2.2248
    1104       2.2883
    1105       2.3871
    1106       2.3261
    1107       2.3867
    1108       2.4952
    1109       2.3616
    1110       2.4616
    1111       2.4242
    1112       2.3926
    1113       2.2425
    1114       2.3213
    1115       2.3214
    1116       2.1485
    1117       2.2766
    1118       2.3721
    1119       2.3499
    1120       2.2331
    1121       2.1868
    1122       2.2868
    1123       2.3112
    1124       2.1667
    1125       2.2992
    1126       2.2745
    1127       2.4295
    1128       2.4499
    1129       2.3518
    1130       2.2902
    1131       2.1682
    1132       2.2898
    1133       2.3761
    1134       2.4495
    1135       2.3724
    1136       2.2971
    1137       2.3677
    1138       2.2432
    1139       2.2155
    1140       2.3959
    1141       2.3698
    1142       2.2837
    1143       2.4401
    1144       2.4609
    1145       2.4314
    1146       2.2080
    1147       2.3051
    1148       2.2006
    1149       2.4511
    1150       2.4115
    1151       2.5242
    1152       2.4941
    1153       2.2858
    1154       2.1323
    1155       2.3583
    1156       2.2772
    1157       2.2498
    1158       2.3767
    1159       2.3266
    1160       2.2962
    1161       2.1964
    1162       2.2780
    1163       2.5539
    1164       2.4221
    1165       2.5209
    1166       2.4171
    1167       2.3852
    1168       2.4405
    1169       2.3999
    1170       2.3607
    1171       2.3604
    1172       2.3972
    1173       2.3978
    1174       2.4737
    1175       2.3307
    1176       2.2741
    1177       2.3780
    1178       2.3278
    1179       2.4286
    1180       2.3535
    1181       2.4735
    1182       2.3612
    1183       2.4442
    1184       2.2816
    1185       2.3745
    1186       2.4060
    1187       2.3826
    1188       2.4730
    1189       2.3284
    1190       2.4196
    1191       2.3025
    1192       2.4147
    1193       2.4393
    1194       2.3177
    1195       2.2845
    1196       2.2823
    1197       2.3302
    1198       2.3327
    1199       2.2362
    1200       2.3099
    1201       2.4875
    1202       2.2516
    1203       2.1623
    1204       2.3173
    1205       2.1606
    1206       2.3080
    1207       2.2910
    1208       2.1525
    1209       2.2995
    1210       2.2288
    1211       2.2945
    1212       2.3560
    1213       2.1974
    1214       2.2184
    1215       2.2523
    1216       2.2493
    1217       2.4152
    1218       2.2881
    1219       2.2973
    1220       2.3539
    1221       2.3661
    1222       2.4199
    1223       2.5481
    1224       2.4178
    1225       2.3725
    1226       2.3305
    1227       2.2014
    1228       2.2731
    1229       2.4134
    1230       2.3436
    1231       2.3161
    1232       2.3261
    1233       2.3803
    1234       2.3488
    1235       2.2659
    1236       2.1226
    1237       2.3103
    1238       2.2375
    1239       2.1897
    1240       2.1466
    1241       2.3221
    1242       2.2680
    1243       2.2974
    1244       2.2510
    1245       2.3067
    1246       2.3151
    1247       2.4619
    1248       2.4040
    1249       2.3589
    1250       2.3513
    1251       2.4740
    1252       2.4368
    1253       2.4845
    1254       2.4238
    1255       2.4094
    1256       2.4879
    1257       2.4035
    1258       2.4975
    1259       2.5681
    1260       2.4571
    1261       2.5045
    1262       2.4564
    1263       2.3480
    1264       2.5051
    1265       2.3796
    1266       2.6333
    1267       2.5362
    1268       2.5809
    1269       2.5772
    1270       2.7318
    1271       2.5589
    1272       2.6870
    1273       2.4638
    1274       2.4324
    1275       2.3477
    1276       2.3943
    1277       2.4550
    1278       2.4408
    1279       2.4237
    1280       2.3873
    1281       2.4297
    1282       2.4664
    1283       2.4232
    1284       2.4033
    1285       2.5037
    1286       2.4187
    1287       2.4015
    1288       2.4267
    1289       2.4775
    1290       2.4514
    1291       2.4001
    1292       2.3644
    1293       2.2891
    1294       2.2331
    1295       2.3261
    1296       2.3873
    1297       2.4364
    1298       2.3432
    1299       2.3604
    1300       2.4927
    1301       2.3978
    1302       2.4630
    1303       2.3854
    1304       2.3749
    1305       2.5049
    1306       2.5013
    1307       2.4250
    1308       2.3077
    1309       2.3947
    1310       2.3731
    1311       2.4092
    1312       2.3001
    1313       2.2113
    1314       2.2779
    1315       2.3028
    1316       2.4412
    1317       2.4205
    1318       2.5286
    1319       2.1686
    1320       2.3667
    1321       2.3668
    1322       2.4153
    1323       2.3391
    1324       2.2791
    1325       2.4419
    1326       2.3181
    1327       2.3115
    1328       2.3628
    1329       2.5031
    1330       2.4693
    1331       2.4780
    1332       2.4278
    1333       2.5311
    1334       2.4692
    1335       2.6504
    1336       2.3721
    1337       2.5866
    1338       2.4883
    1339       2.4816
    1340       2.4258
    1341       2.5910
    1342       2.6245
    1343       2.5929
    1344       2.5709
    1345       2.5718
    1346       2.7429
    1347       2.7074
    1348       2.5509
    1349       2.6417
    1350       2.5570
    1351       2.5737
    1352       2.4783
    1353       2.4773
    1354       2.5644
    1355       2.5356
    1356       2.6091
    1357       2.5288
    1358       2.6026
    1359       2.5781
    1360       2.5136
    1361       2.5120
    1362       2.5143
    1363       2.4894
    1364       2.5601
    1365       2.5027
    1366       2.6134
    1367       2.4408
    1368       2.4893
    1369       2.5576
    1370       2.3941
    1371       2.6344
    1372       2.5348
    1373       2.6372
    1374       2.5318
    1375       2.6067
    1376       2.4987
    1377       2.5380
    1378       2.5618
    1379       2.5742
    1380       2.6485
    1381       2.7190
    1382       2.6341
    1383       2.5913
    1384       2.6331
    1385       2.4918
    1386       2.5864
    1387       2.5216
    1388       2.6378
    1389       2.6020
    1390       2.5809
    1391       2.6100
    1392       2.5929
    1393       2.6198
    1394       2.6057
    1395       2.6411
    1396       2.5098
    1397       2.7013
    1398       2.6582
    1399       2.6571
    1400       2.5131
    1401       2.5071
    1402       2.6903
    1403       2.5707
    1404       2.7137
    1405       2.6498
    1406       2.6014
    1407       2.6517
    1408       2.6358
    1409       2.5903
    1410       2.5511
    1411       2.5266
    1412       2.5808
    1413       2.4580
    1414       2.6590
    1415       2.4650
    1416       2.4764
    1417       2.5577
    1418       2.4330
    1419       2.5167
    1420       2.5723
    1421       2.4371
    1422       2.4844
    1423       2.5238
    1424       2.5323
    1425       2.3745
    1426       2.3420
    1427       2.4394
    1428       2.4905
    1429       2.3944
    1430       2.4944
    1431       2.3453
    1432       2.4503
    1433       2.4378
    1434       2.5346
    1435       2.4637
    1436       2.4290
    1437       2.3429
    1438       2.4334
    1439       2.4095
    1440       2.2920
    1441       2.3873
    1442       2.3328
    1443       2.3784
    1444       2.3878
    1445       2.3203
    1446       2.4101
    1447       2.2256
    1448       2.2655
    1449       2.3520
    1450       2.2839
    1451       2.3491
    1452       2.3687
    1453       2.3281
    1454       2.3695
    1455       2.4365
    1456       2.4185
    1457       2.3320
    1458       2.3131
    1459       2.2510
    1460       2.2948
    1461       2.3563
    1462       2.2717
    1463       2.2735
    1464       2.2419
    1465       2.1482
    1466       2.1810
    1467       2.2390
    1468       2.2496
    1469       2.1861
    1470       2.2386
    1471       2.2172
    1472       2.2379
    1473       2.3211
    1474       2.2833
    1475       2.2887
    1476       2.2601
    1477       2.3525
    1478       2.3746
    1479       2.3130
    1480       2.2207
    1481       2.3490
    1482       2.3276
    1483       2.4024
    1484       2.3016
    1485       2.2743
    1486       2.2606
    1487       2.2697
    1488       2.3461
    1489       2.3449
    1490       2.3652
    1491       2.3271
    1492       2.3171
    1493       2.2752
    1494       2.2824
    1495       2.2778
    1496       2.3484
    1497       2.2661
    1498       2.2806
    1499       2.3843
    1500       2.3216
    1501       2.2763
    1502       2.3354
    1503       2.3566
    1504       2.3568
    1505       2.3180
    1506       2.4294
    1507       2.2894
    1508       2.2589
    1509       2.3299
    1510       2.3009
    1511       2.3672
    1512       2.3707
    1513       2.4131
    1514       2.3518
    1515       2.4272
    1516       2.5004
    1517       2.4699
    1518       2.4119
    1519       2.4848
    1520       2.5042
    1521       2.3779
    1522       2.3907
    1523       2.3960
    1524       2.2804
    1525       2.4169
    1526       2.5592
    1527       2.3112
    1528       2.4278
    1529       2.4575
    1530       2.3610
    1531       2.3122
    1532       2.3359
    1533       2.3297
    1534       2.3342
    1535       2.4147
    1536       2.3921
    1537       2.4123
    1538       2.4305
    1539       2.5039
    1540       2.3942
    1541       2.5249
    1542       2.3735
    1543       2.3503
    1544       2.3910
    1545       2.4017
    1546       2.3829
    1547       2.3067
    1548       2.4738
    1549       2.4603
    1550       2.3943
    1551       2.4775
    1552       2.4707
    1553       2.4831
    1554       2.3852
    1555       2.4602
    1556       2.3970
    1557       2.4749
    1558       2.3757
    1559       2.4459
    1560       2.4142
    1561       2.5171
    1562       2.4111
    1563       2.4367
    1564       2.4711
    1565       2.4246
    1566       2.4599
    1567       2.4896
    1568       2.3584
    1569       2.2332
    1570       2.3647
    1571       2.3137
    1572       2.1946
    1573       2.3353
    1574       2.4368
    1575       2.2037
    1576       2.2329
    1577       2.2235
    1578       2.2949
    1579       2.4204
    1580       2.1649
    1581       2.1627
    1582       2.2292
    1583       2.1607
    1584       2.2708
    1585       1.9162
    1586       2.1993
    1587       2.1125
    1588       2.1960
    1589       2.1964
    1590       2.2491
    1591       2.1343
    1592       2.0512
    1593       2.4909
    1594       2.3263
    1595       2.1996
    1596       2.3168
    1597       2.1316
    1598       2.2759
    1599       2.2721
    1600       2.1900
    1601       2.2463
    1602       2.2464
    1603       2.3358
    1604       2.2311
    1605       2.2154
    1606       2.1786
    1607       2.3188
    1608       2.4027
    1609       2.2427
    1610       2.2018
    1611       2.1997
    1612       2.1606
    1613       2.2299
    1614       2.4851
    1615       2.4330
    1616       2.4114
    1617       2.3310
    1618       2.3414
    1619       2.2243
    1620       2.3265
    1621       2.1448
    1622       2.1535
    1623       2.1873
    1624       2.2248
    1625       2.2958
    1626       2.1689
    1627       2.1232
    1628       2.1657
    1629       2.1936
    1630       2.0861
    1631       2.1254
    1632       2.1664
    1633       2.3408
    1634       2.4219
    1635       2.3755
    1636       2.2212
    1637       2.2402
    1638       2.3164
    1639       2.3350
    1640       2.4096
    1641       2.2239
    1642       2.2174
    1643       2.4043
    1644       2.2431
    1645       2.2243
    1646       2.3088
    1647       2.1448
    1648       2.2157
    1649       2.2295
    1650       2.1932
    1651       2.2414
    1652       2.2271
    1653       2.1525
    1654       2.4061
    1655       2.2906
    1656       2.3900
    1657       2.3321
    1658       2.3210
    1659       2.2293
    1660       2.2171
    1661       2.3877
    1662       2.3100
    1663       2.2149
    1664       2.1542
    1665       2.1899
    1666       2.2094
    1667       2.2018
    1668       2.3189
    1669       2.2832
    1670       2.3816
    1671       2.3375
    1672       2.2740
    1673       2.2062
    1674       2.0386
    1675       2.2383
    1676       2.3283
    1677       2.3629
    1678       2.3063
    1679       2.3007
    1680       2.4031
    1681       2.3332
    1682       2.3543
    1683       2.3194
    1684       2.2327
    1685       2.2749
    1686       2.2438
    1687       2.3311
    1688       2.2498
    1689       2.0094
    1690       2.1575
    1691       2.2544
    1692       2.3114
    1693       2.4614
    1694       2.3460
    1695       2.3534
    1696       2.2548
    1697       2.1686
    1698       2.1444
    1699       2.2415
    1700       2.2732
    1701       2.3773
    1702       2.1635
    1703       2.2291
    1704       2.2121
    1705       2.0980
    1706       2.2536
    1707       2.1744
    1708       2.3329
    1709       2.3557
    1710       2.4103
    1711       2.3570
    1712       2.3324
    1713       2.4431
    1714       2.3641
    1715       2.4378
    1716       2.5927
    1717       2.4622
    1718       2.4952
    1719       2.5397
    1720       2.4494
    1721       2.3822
    1722       2.2936
    1723       2.3513
    1724       2.4872
    1725       2.3934
    1726       2.3719
    1727       2.3212
    1728       2.2047
    1729       2.0079
    1730       2.3651
    1731       2.2906
    1732       2.4274
    1733       2.3135
    1734       2.2990
    1735       2.3287
    1736       2.3534
    1737       2.3626
    1738       2.3570
    1739       2.3814
    1740       2.4193
    1741       2.3449
    1742       2.3082
    1743       2.4240
    1744       2.3991
    1745       2.2959
    1746       2.4314
    1747       2.4544
    1748       2.4140
    1749       2.5918
    1750       2.4383
    1751       2.3115
    1752       2.3951
    1753       2.4180
    1754       2.4517
    1755       2.4476
    1756       2.3079
    1757       2.4550
    1758       2.4252
    1759       2.3058
    1760       2.4432
    1761       2.5919
    1762       2.5111
    1763       2.4855
    1764       2.2367
    1765       2.2712
    1766       2.2251
    1767       2.3148
    1768       2.0479
    1769       2.2241
    1770       2.2759
    1771       2.3250
    1772       2.5783
    1773       2.3406
    1774       2.5171
    1775       2.2339
    1776       2.6199
    1777       2.0738
    1778       2.1281
    1779       2.1921
    1780       2.1669
    1781       2.1344
    1782       2.1619
    1783       2.1091
    1784       2.1303
    1785       2.1250
    1786       2.1398
    1787       2.3044
    1788       2.0902
    1789       2.2476
    1790       2.3110
    1791       2.3224
    1792       2.3833
    1793       2.4307
    1794       2.4098
    1795       2.1201
    1796       2.3368
    1797       2.6301
    1798       2.2614
    1799       2.1932
    1800       2.2526
    1801       2.3029
    1802       2.3239
    1803       2.3678
    1804       2.2276
    1805       2.1636
    1806       2.2787
    1807       2.1472
    1808       2.1545
    1809       2.3346
    1810       2.3783
    1811       2.2605
    1812       2.2497
    1813       2.2075
    1814       2.3679
    1815       2.5865
    1816       2.1268
    1817       2.3669
    1818       2.1805
    1819       2.2307
    1820       2.2652
    1821       2.3800
    1822       2.4379
    1823       2.2426
    1824       2.3062
    1825       2.4029
    1826       2.3370
    1827       2.2018
    1828       2.1501
    1829       2.2754
    1830       2.4104
    1831       2.3621
    1832       2.2521
    1833       2.1808
    1834       2.1672
    1835       2.2464
    1836       2.2199
    1837       2.3374
    1838       2.1533
    1839       2.3367
    1840       2.3688
    1841       2.4134
    1842       2.3223
    1843       2.2983
    1844       2.3798
    1845       2.2288
    1846       2.3854
    1847       2.3564
    1848       2.2545
    1849       2.2550
    1850       2.4354
    1851       2.2069
    1852       2.2599
    1853       2.2582
    1854       2.3334
    1855       2.3424
    1856       2.3804
    1857       2.3227
    1858       2.3207
    1859       2.3053
    1860       2.2214
    1861       2.3418
    1862       2.4762
    1863       2.2666
    1864       2.4054
    1865       2.4096
    1866       2.3090
    1867       2.5137
    1868       2.2918
    1869       2.3957
    1870       2.3049
    1871       2.4251
    1872       2.2095
    1873       2.4081
    1874       2.4680
    1875       2.4547
    1876       2.4461
    1877       2.3966
    1878       2.2702
    1879       2.2394
    1880       2.3505
    1881       2.2861
    1882       2.1701
    1883       2.1408
    1884       2.1679
    1885       2.1101
    1886       2.0514
    1887       2.1956
    1888       2.1490
    1889       2.1631
    1890       2.2066
    1891       2.2602
    1892       2.4425
    1893       2.3362
    1894       2.3994
    1895       2.2594
    1896       2.2764
    1897       2.4450
    1898       2.1964
    1899       2.2378
    1900       2.3169
    1901       2.3392
    1902       2.3954
    1903       2.4817
    1904       2.7704
    1905       2.5280
    1906       2.3564
    1907       2.5156
    1908       2.4288
    1909       2.5333
    1910       2.3338
    1911       2.5035
    1912       2.3929
    1913       2.2546
    1914       2.3797
    1915       2.3432
    1916       2.4024
    1917       2.3675
    1918       2.3550
    1919       2.2683
    1920       2.3853
    1921       2.4838
    1922       2.2970
    1923       2.5221
    1924       2.4269
    1925       2.2232
    1926       2.2976
    1927       2.3266
    1928       2.2239
    1929       2.4169
    1930       2.5420
    1931       2.5141
    1932       2.4105
    1933       2.4199
    1934       2.4245
    1935       2.4822
    1936       2.4157
    1937       2.3966
    1938       2.3179
    1939       2.3693
    1940       2.3292
    1941       2.4485
    1942       2.4627
    1943       2.3796
    1944       2.5745
    1945       2.4946
    1946       2.4020
    1947       2.4351
    1948       2.3994
    1949       2.3475
    1950       2.4179
    1951       2.4709
    1952       2.4242
    1953       2.3910
    1954       2.4333
    1955       2.3202
    1956       2.5087
    1957       2.4668
    1958       2.4877
    1959       2.5333
    1960       2.1826
    1961       2.0948
    1962       2.3963
    1963       2.4034
    1964       2.4267
    1965       2.4240
    1966       2.5598
    1967       2.3917
    1968       2.4321
    1969       2.3758
    1970       2.3151
    1971       2.4491
    1972       2.3853
    1973       2.3804
    1974       2.4047
    1975       2.4682
    1976       2.4587
    1977       2.3781
    1978       2.3795
    1979       2.4205
    1980       2.2861
    1981       2.4550
    1982       2.4910
    1983       2.5166
    1984       2.5565
    1985       2.4347
    1986       2.5006
    1987       2.4868
    1988       2.4641
    1989       2.3849
    1990       2.2985
    1991       2.3701
    1992       2.4912
    1993       2.2314
    1994       2.3518
    1995       2.4165
    1996       2.3576
    1997       2.3234
    1998       2.2693
    1999       2.2668
    2000       2.2415
