# Supplementary material for: K739 is preferentially targeted over K725 in the deSUMOylation process of neuronal nitric oxide synthase
Source: Front Chem. 2025 Sep 4;13:1672437. doi: 10.3389/fchem.2025.1672437 (PMC12445055; doi:10.3389/fchem.2025.1672437)
Supplement: Supplementary file 2 [file DataSheet2.zip › raw-data/725/rmsf.out]

#Res        AtomicFlx
   1.000       2.0480
   2.000       1.2832
   3.000       1.0628
   4.000       0.9844
   5.000       1.4051
   6.000       1.3056
   7.000       1.7839
   8.000       1.3109
   9.000       0.8747
  10.000       1.1812
  11.000       1.3348
  12.000       1.0688
  13.000       1.0313
  14.000       1.7540
  15.000       1.6168
  16.000       1.0510
  17.000       1.6082
  18.000       3.0427
  19.000       1.1801
  20.000       1.1476
  21.000       1.0426
  22.000       1.2764
  23.000       1.1267
  24.000       0.8891
  25.000       0.7076
  26.000       0.6789
  27.000       0.5300
  28.000       0.9467
  29.000       0.6219
  30.000       1.5517
  31.000       1.1042
  32.000       0.6199
  33.000       0.7659
  34.000       0.5871
  35.000       0.5718
  36.000       0.5851
  37.000       1.2056
  38.000       0.5313
  39.000       0.6159
  40.000       1.0736
  41.000       0.5192
  42.000       0.5675
  43.000       0.8820
  44.000       1.1054
  45.000       0.9966
  46.000       0.8275
  47.000       1.1103
  48.000       0.6191
  49.000       0.4426
  50.000       0.4944
  51.000       0.6161
  52.000       0.5637
  53.000       0.5342
  54.000       0.4867
  55.000       0.4475
  56.000       0.4573
  57.000       0.5987
  58.000       0.9121
  59.000       0.6184
  60.000       0.5133
  61.000       0.8422
  62.000       1.0111
  63.000       0.5217
  64.000       0.5589
  65.000       1.0424
  66.000       1.5437
  67.000       2.3327
  68.000       1.1064
  69.000       0.8886
  70.000       0.5722
  71.000       0.4713
  72.000       0.5030
  73.000       0.6546
  74.000       0.5193
  75.000       0.7655
  76.000       0.7340
  77.000       0.6103
  78.000       1.0803
  79.000       0.5282
  80.000       0.6735
  81.000       0.7746
  82.000       0.6941
  83.000       0.7505
  84.000       1.1728
  85.000       0.9339
  86.000       0.7804
  87.000       0.6512
  88.000       0.6080
  89.000       1.0239
  90.000       0.6488
  91.000       0.6092
  92.000       0.9831
  93.000       0.7394
  94.000       0.6084
  95.000       0.6416
  96.000       1.1698
  97.000       1.9117
  98.000       1.3516
  99.000       0.9919
 100.000       0.7890
 101.000       0.7455
 102.000       0.7555
 103.000       0.8705
 104.000       0.6557
 105.000       0.5264
 106.000       0.6593
 107.000       0.4906
 108.000       0.4671
 109.000       0.5101
 110.000       0.5494
 111.000       0.5629
 112.000       0.6525
 113.000       0.6241
 114.000       0.8201
 115.000       0.4310
 116.000       0.4898
 117.000       0.4374
 118.000       0.5027
 119.000       0.4159
 120.000       0.5193
 121.000       0.4991
 122.000       0.5020
 123.000       0.5746
 124.000       0.7440
 125.000       0.7307
 126.000       0.8083
 127.000       0.7796
 128.000       0.5385
 129.000       0.4997
 130.000       0.5101
 131.000       0.5163
 132.000       0.4396
 133.000       0.4279
 134.000       0.6773
 135.000       0.5667
 136.000       0.6054
 137.000       0.8791
 138.000       1.0007
 139.000       1.4159
 140.000       1.2136
 141.000       0.7503
 142.000       0.6290
 143.000       1.2974
 144.000       0.7588
 145.000       0.8158
 146.000       0.7082
 147.000       1.1187
 148.000       0.5545
 149.000       0.6258
 150.000       0.8447
 151.000       0.9969
 152.000       0.5221
 153.000       0.5711
 154.000       0.8865
 155.000       0.8290
 156.000       0.7327
 157.000       1.1569
 158.000       1.8427
 159.000       1.5744
 160.000       1.7667
 161.000       0.8158
 162.000       1.5868
 163.000       1.4596
 164.000       1.6249
 165.000       0.8189
 166.000       0.6113
 167.000       1.3247
 168.000       0.8833
 169.000       0.9121
 170.000       0.7050
 171.000       0.9632
 172.000       0.6345
 173.000       0.7384
 174.000       1.6451
 175.000       1.0077
 176.000       0.6663
 177.000       0.6371
 178.000       0.7971
 179.000       0.5785
 180.000       1.3490
 181.000       1.1595
 182.000       0.7095
 183.000       0.6881
 184.000       0.4735
 185.000       0.4306
 186.000       0.4153
 187.000       0.5646
 188.000       0.4643
 189.000       0.4700
 190.000       0.4541
 191.000       0.8428
 192.000       0.4333
 193.000       0.4330
 194.000       0.4957
 195.000       0.5218
 196.000       0.5209
 197.000       0.4750
 198.000       0.8971
 199.000       0.8257
 200.000       1.6159
 201.000       0.8105
 202.000       0.8000
 203.000       1.2350
 204.000       0.7245
 205.000       0.8886
 206.000       0.5862
 207.000       1.5199
 208.000       1.3333
 209.000       0.8214
 210.000       0.6371
 211.000       0.6844
 212.000       0.9124
 213.000       0.4443
 214.000       0.7233
 215.000       0.5768
 216.000       0.5981
 217.000       0.5363
 218.000       0.6999
 219.000       0.6617
 220.000       0.5102
 221.000       0.6907
 222.000       1.3156
 223.000       1.0095
 224.000       1.2963
 225.000       0.7368
 226.000       0.9480
 227.000       1.3122
 228.000       1.5221
 229.000       0.9654
 230.000       1.0669
 231.000       0.6327
 232.000       0.8092
 233.000       0.7695
 234.000       1.7093
 235.000       1.9085
 236.000       1.8191
 237.000       2.0605
 238.000       1.3913
 239.000       1.2362
 240.000       1.2279
 241.000       1.0648
 242.000       1.5665
 243.000       1.2073
 244.000       1.5923
 245.000       1.6193
 246.000       1.1032
 247.000       1.0282
 248.000       1.3109
 249.000       0.7200
 250.000       1.3451
 251.000       1.5774
 252.000       0.7772
 253.000       0.6663
 254.000       1.2598
 255.000       0.8912
 256.000       0.7255
 257.000       0.6897
 258.000       1.5187
 259.000       1.9469
 260.000       1.1153
 261.000       1.0928
 262.000       1.1328
 263.000       0.9361
 264.000       1.2033
 265.000       1.0360
 266.000       0.8272
 267.000       0.7659
 268.000       0.5069
 269.000       0.4625
 270.000       0.7439
 271.000       0.5994
 272.000       0.6801
 273.000       0.5197
 274.000       0.7318
 275.000       0.4955
 276.000       0.6080
 277.000       0.7337
 278.000       1.0092
 279.000       1.4371
 280.000       0.8530
 281.000       0.7773
 282.000       0.7413
 283.000       1.4513
 284.000       1.2252
 285.000       0.8970
 286.000       0.9552
 287.000       1.0330
 288.000       2.5512
 289.000       1.8968
 290.000       2.0569
 291.000       1.0103
 292.000       0.9060
 293.000       0.5772
 294.000       0.7158
 295.000       0.5966
 296.000       0.6868
 297.000       1.2533
 298.000       0.7068
 299.000       1.0589
 300.000       0.7526
 301.000       0.4392
 302.000       0.4251
 303.000       4.7997
 304.000       3.6000
 305.000       2.6028
 306.000       1.2520
 307.000       0.6113
 308.000       0.8875
 309.000       2.8362
 310.000       2.5303
 311.000       4.8159
 312.000       5.3550
