# Supplementary material for: K739 is preferentially targeted over K725 in the deSUMOylation process of neuronal nitric oxide synthase
Source: Front Chem. 2025 Sep 4;13:1672437. doi: 10.3389/fchem.2025.1672437 (PMC12445055; doi:10.3389/fchem.2025.1672437)
Supplement: Supplementary file 2 [file DataSheet2.zip › raw-data/725/senp-rmsd.out]

#Frame     RMSD_00001
       1       0.0000
       2       1.0181
       3       0.8621
       4       1.1029
       5       1.1424
       6       1.0241
       7       0.9254
       8       0.9414
       9       0.7568
      10       0.7059
      11       0.7952
      12       0.8136
      13       0.8422
      14       0.8355
      15       0.9100
      16       0.8595
      17       0.8337
      18       0.8306
      19       0.9274
      20       0.8735
      21       0.8814
      22       0.8083
      23       0.8022
      24       0.9132
      25       0.9553
      26       1.0241
      27       0.8441
      28       0.8318
      29       0.7909
      30       0.9806
      31       0.8604
      32       0.9768
      33       0.9481
      34       1.0226
      35       0.8858
      36       0.9622
      37       0.9487
      38       0.8456
      39       0.8613
      40       0.9745
      41       1.0822
      42       1.0495
      43       0.9660
      44       0.8762
      45       0.8248
      46       0.9904
      47       0.8670
      48       0.9397
      49       1.0002
      50       0.8863
      51       0.8646
      52       0.9011
      53       0.8058
      54       0.8885
      55       0.8412
      56       0.8591
      57       0.8620
      58       0.8366
      59       0.8700
      60       0.9110
      61       0.8243
      62       0.9522
      63       1.0137
      64       0.9607
      65       0.9645
      66       0.8386
      67       0.9124
      68       0.9062
      69       0.9212
      70       0.8629
      71       0.9342
      72       0.9556
      73       0.8247
      74       0.8944
      75       0.9144
      76       0.7835
      77       0.8532
      78       0.9043
      79       0.8422
      80       0.8709
      81       0.8003
      82       0.7910
      83       0.7981
      84       0.8515
      85       0.9247
      86       0.8989
      87       0.8661
      88       0.8855
      89       1.0483
      90       1.0782
      91       1.0494
      92       1.0276
      93       0.8303
      94       1.0464
      95       1.0422
      96       1.1440
      97       0.8916
      98       1.1698
      99       0.9836
     100       0.9531
     101       0.8581
     102       0.9554
     103       0.9638
     104       0.9629
     105       0.9293
     106       1.0920
     107       0.8985
     108       0.8638
     109       0.9612
     110       0.9973
     111       0.9374
     112       0.7972
     113       0.8795
     114       0.8908
     115       0.8846
     116       1.1261
     117       1.1391
     118       1.1303
     119       0.9890
     120       0.9030
     121       0.8706
     122       0.9863
     123       1.1586
     124       0.9249
     125       0.8744
     126       1.0872
     127       1.0033
     128       1.1480
     129       1.0803
     130       1.1126
     131       1.0306
     132       1.0115
     133       1.0558
     134       1.0676
     135       1.1042
     136       1.0712
     137       1.0137
     138       1.0643
     139       0.9837
     140       1.1397
     141       1.1017
     142       1.0951
     143       1.0066
     144       0.9903
     145       0.9836
     146       0.9777
     147       1.0456
     148       1.0092
     149       0.9758
     150       1.2383
     151       1.2433
     152       1.1026
     153       1.2164
     154       1.1919
     155       1.1907
     156       1.1962
     157       1.1220
     158       1.1188
     159       1.1848
     160       1.0858
     161       1.1533
     162       1.1737
     163       1.3321
     164       1.2464
     165       1.1100
     166       1.1831
     167       1.0514
     168       1.2004
     169       1.1248
     170       1.0808
     171       1.1008
     172       1.1186
     173       1.2048
     174       1.2912
     175       1.0511
     176       1.0692
     177       0.9857
     178       1.0361
     179       1.0390
     180       1.1252
     181       1.1375
     182       1.0874
     183       1.1255
     184       1.0098
     185       1.1647
     186       1.0683
     187       1.1210
     188       1.0975
     189       1.0797
     190       1.2935
     191       1.1516
     192       1.1150
     193       1.0815
     194       1.2974
     195       1.0890
     196       1.1210
     197       1.0007
     198       1.0899
     199       1.0163
     200       0.9500
     201       1.0333
     202       1.0184
     203       1.0456
     204       1.0403
     205       1.0394
     206       1.0594
     207       0.9836
     208       1.0225
     209       1.0163
     210       0.9610
     211       1.0661
     212       1.0373
     213       1.0048
     214       0.9071
     215       1.0383
     216       0.9688
     217       0.9908
     218       1.0386
     219       1.1931
     220       1.1416
     221       1.1788
     222       1.1125
     223       1.1937
     224       1.0281
     225       1.0691
     226       1.0943
     227       1.0818
     228       1.0197
     229       1.0581
     230       1.1197
     231       1.0112
     232       1.0345
     233       1.0636
     234       0.9981
     235       0.9853
     236       1.0135
     237       1.0967
     238       1.0452
     239       1.0545
     240       0.9720
     241       1.1439
     242       1.0434
     243       1.0826
     244       1.1897
     245       0.9825
     246       1.0993
     247       1.1406
     248       0.9563
     249       1.0192
     250       1.0380
     251       1.0851
     252       1.0885
     253       1.1377
     254       1.0536
     255       1.0503
     256       1.1333
     257       1.1678
     258       1.0111
     259       1.0369
     260       1.0173
     261       1.0650
     262       1.1002
     263       1.1665
     264       1.1993
     265       1.1632
     266       1.1196
     267       1.2292
     268       1.0336
     269       1.0775
     270       1.0551
     271       1.0656
     272       1.0118
     273       1.0774
     274       1.0679
     275       1.0068
     276       1.0768
     277       1.1188
     278       1.0078
     279       1.0877
     280       0.9814
     281       1.0409
     282       1.1008
     283       1.0815
     284       1.0208
     285       1.0286
     286       1.1697
     287       1.0478
     288       1.1441
     289       1.1102
     290       1.0916
     291       1.0825
     292       1.1400
     293       1.1322
     294       1.1231
     295       1.0889
     296       1.0228
     297       1.0184
     298       1.0276
     299       1.0465
     300       1.1028
     301       0.9710
     302       1.0410
     303       1.0175
     304       1.1362
     305       0.9984
     306       1.0331
     307       1.0098
     308       1.0606
     309       1.0373
     310       1.0597
     311       1.0235
     312       1.0935
     313       1.0044
     314       1.0162
     315       1.0146
     316       1.0438
     317       1.0010
     318       0.9548
     319       1.0140
     320       1.0231
     321       1.1782
     322       1.2377
     323       1.2224
     324       1.1212
     325       1.2376
     326       1.1492
     327       1.1053
     328       1.1032
     329       1.1059
     330       0.9102
     331       1.1055
     332       0.9810
     333       0.9304
     334       1.1116
     335       1.0150
     336       0.9087
     337       1.1026
     338       1.0761
     339       1.1363
     340       1.1184
     341       1.1849
     342       1.0871
     343       1.2172
     344       1.1024
     345       1.1478
     346       1.0937
     347       1.1278
     348       1.0055
     349       1.0553
     350       1.0410
     351       1.0879
     352       1.2823
     353       1.3108
     354       1.3100
     355       1.2722
     356       1.1591
     357       1.1882
     358       1.2744
     359       1.2343
     360       1.2193
     361       1.3105
     362       1.4033
     363       1.2962
     364       1.1981
     365       1.2781
     366       1.1808
     367       1.2644
     368       1.2660
     369       1.2859
     370       1.1701
     371       1.1453
     372       1.2787
     373       1.1383
     374       1.3712
     375       1.3212
     376       1.2549
     377       1.4977
     378       1.2657
     379       1.2408
     380       1.2656
     381       1.2207
     382       1.2716
     383       1.3779
     384       1.2454
     385       1.1469
     386       1.2835
     387       1.2131
     388       1.2837
     389       1.2970
     390       1.3454
     391       1.1782
     392       1.3555
     393       1.2941
     394       1.2494
     395       1.2344
     396       1.1714
     397       1.2870
     398       1.2874
     399       1.3063
     400       1.3670
     401       1.3065
     402       1.2322
     403       1.3496
     404       1.2422
     405       1.2662
     406       1.3862
     407       1.1505
     408       1.1906
     409       1.2686
     410       1.2183
     411       1.1989
     412       1.2682
     413       1.3064
     414       1.2157
     415       1.2367
     416       1.2852
     417       1.2683
     418       1.2344
     419       1.3205
     420       1.3032
     421       1.2459
     422       1.1594
     423       1.2485
     424       1.2497
     425       1.1495
     426       1.2355
     427       1.2607
     428       1.1776
     429       1.3635
     430       1.3801
     431       1.3045
     432       1.2712
     433       1.2389
     434       1.2707
     435       1.2790
     436       1.1560
     437       1.2210
     438       1.3019
     439       1.1445
     440       1.2138
     441       1.1678
     442       1.2274
     443       1.2675
     444       1.2320
     445       1.3300
     446       1.4181
     447       1.2613
     448       1.3436
     449       1.3790
     450       1.3505
     451       1.2743
     452       1.2709
     453       1.3494
     454       1.2367
     455       1.4014
     456       1.3207
     457       1.2799
     458       1.2373
     459       1.2921
     460       1.2886
     461       1.3108
     462       1.1533
     463       1.2884
     464       1.2441
     465       1.2962
     466       1.2594
     467       1.2499
     468       1.3142
     469       1.3269
     470       1.2392
     471       1.1533
     472       1.2429
     473       1.1448
     474       1.1940
     475       1.3307
     476       1.2678
     477       1.2327
     478       1.3043
     479       1.2656
     480       1.2162
     481       1.2279
     482       1.1632
     483       1.2672
     484       1.3369
     485       1.4030
     486       1.3607
     487       1.2958
     488       1.3425
     489       1.3417
     490       1.3558
     491       1.4616
     492       1.2803
     493       1.2374
     494       1.2680
     495       1.3308
     496       1.1849
     497       1.1944
     498       1.1579
     499       1.3192
     500       1.1050
     501       1.1830
     502       1.0821
     503       1.1519
     504       1.1348
     505       1.1712
     506       1.0896
     507       1.2697
     508       1.1520
     509       1.2060
     510       1.0257
     511       1.1509
     512       1.2170
     513       1.1760
     514       1.2392
     515       1.1668
     516       1.1311
     517       1.0561
     518       1.3487
     519       1.1922
     520       1.2782
     521       1.2579
     522       1.2718
     523       1.1350
     524       1.2349
     525       1.2414
     526       1.0954
     527       1.2502
     528       1.1588
     529       1.2634
     530       1.3042
     531       1.1864
     532       1.2425
     533       1.1994
     534       1.1886
     535       1.2833
     536       1.2291
     537       1.2759
     538       1.2119
     539       1.2635
     540       1.2526
     541       1.2062
     542       1.2064
     543       1.2314
     544       1.2016
     545       1.1583
     546       1.1410
     547       1.0528
     548       1.1718
     549       1.3981
     550       1.1949
     551       1.3165
     552       1.2428
     553       1.1693
     554       1.2242
     555       1.2668
     556       1.2301
     557       1.2796
     558       1.2736
     559       1.3010
     560       1.3363
     561       1.1600
     562       1.2278
     563       1.2562
     564       1.2234
     565       1.1795
     566       1.2286
     567       1.0948
     568       1.1537
     569       1.2943
     570       1.1705
     571       1.1347
     572       1.1493
     573       1.0742
     574       1.0845
     575       1.0705
     576       0.9564
     577       1.1563
     578       1.1540
     579       1.1039
     580       1.1026
     581       1.0595
     582       1.0867
     583       1.0291
     584       1.0140
     585       1.0574
     586       1.1124
     587       1.1531
     588       1.2407
     589       1.1970
     590       1.2338
     591       1.2773
     592       1.3917
     593       1.1554
     594       1.1544
     595       1.1464
     596       1.1199
     597       1.1155
     598       1.1739
     599       1.2230
     600       1.1810
     601       1.0746
     602       1.2049
     603       1.0294
     604       1.1217
     605       1.2283
     606       1.1993
     607       1.1358
     608       1.2429
     609       1.2174
     610       1.3158
     611       1.2216
     612       1.2923
     613       1.2613
     614       1.1787
     615       1.3083
     616       1.1486
     617       1.2483
     618       1.3377
     619       1.2644
     620       1.2510
     621       1.1402
     622       1.2461
     623       1.1227
     624       1.2031
     625       1.1641
     626       1.0796
     627       1.1070
     628       1.0970
     629       1.1617
     630       1.1883
     631       1.0745
     632       1.1324
     633       1.0538
     634       1.1727
     635       1.0837
     636       1.1579
     637       1.1834
     638       1.0267
     639       1.0127
     640       1.0335
     641       1.1539
     642       1.0562
     643       1.0371
     644       1.0368
     645       1.2276
     646       1.1107
     647       0.9807
     648       1.1416
     649       1.1062
     650       1.0952
     651       1.0529
     652       1.0652
     653       1.3132
     654       1.1333
     655       1.3665
     656       1.1817
     657       1.0308
     658       1.0575
     659       1.0397
     660       1.1425
     661       1.2800
     662       1.2536
     663       1.2621
     664       1.3085
     665       1.1865
     666       1.1128
     667       1.4960
     668       1.5827
     669       1.5253
     670       1.2482
     671       1.4154
     672       1.4730
     673       1.1691
     674       1.2641
     675       1.2228
     676       1.3920
     677       1.2985
     678       1.4149
     679       1.2791
     680       1.2566
     681       1.2922
     682       1.3702
     683       1.2276
     684       1.3449
     685       0.9926
     686       1.0877
     687       1.4350
     688       1.2695
     689       1.3235
     690       1.2412
     691       1.2985
     692       1.1535
     693       1.3065
     694       1.3577
     695       1.3211
     696       1.4427
     697       1.3327
     698       1.2696
     699       1.3256
     700       1.1650
     701       1.3461
     702       1.2647
     703       1.1977
     704       1.2210
     705       1.1344
     706       1.1540
     707       1.1314
     708       1.2856
     709       1.2579
     710       1.2358
     711       1.0868
     712       1.0481
     713       1.1296
     714       1.2581
     715       1.2433
     716       1.2202
     717       1.4802
     718       1.4269
     719       1.4448
     720       1.5177
     721       1.4113
     722       1.2848
     723       1.4469
     724       1.0833
     725       1.2778
     726       1.2827
     727       1.2892
     728       1.2342
     729       1.3047
     730       1.2855
     731       1.2327
     732       1.2631
     733       1.4203
     734       1.4486
     735       1.5300
     736       1.3423
     737       1.1779
     738       1.2694
     739       1.2268
     740       1.1078
     741       1.2424
     742       1.2641
     743       1.2120
     744       1.1255
     745       1.1748
     746       1.1822
     747       1.1338
     748       1.0966
     749       1.2020
     750       1.2581
     751       1.3277
     752       1.1978
     753       1.1763
     754       1.2438
     755       1.2609
     756       1.1483
     757       1.1602
     758       1.2032
     759       1.2011
     760       1.1532
     761       1.3787
     762       1.1665
     763       1.2771
     764       1.2748
     765       1.2873
     766       1.1805
     767       1.1049
     768       1.1174
     769       1.1256
     770       1.1643
     771       1.0999
     772       1.0747
     773       1.3568
     774       1.1796
     775       1.1474
     776       1.1696
     777       0.9906
     778       1.1691
     779       1.0513
     780       1.3081
     781       1.2848
     782       1.3361
     783       1.2915
     784       1.1277
     785       1.2635
     786       1.4360
     787       1.4250
     788       1.3681
     789       1.2475
     790       1.3621
     791       1.3214
     792       1.2542
     793       1.3583
     794       1.2340
     795       1.2274
     796       1.3169
     797       1.1375
     798       1.1106
     799       1.1820
     800       1.1886
     801       1.2851
     802       1.1620
     803       1.1560
     804       1.1261
     805       1.1894
     806       1.2237
     807       1.2480
     808       1.2655
     809       1.2440
     810       1.0925
     811       1.2925
     812       1.2279
     813       1.1953
     814       1.2305
     815       1.1902
     816       1.2244
     817       1.2126
     818       1.2388
     819       1.2906
     820       1.2436
     821       1.2315
     822       1.2434
     823       1.2796
     824       1.1924
     825       1.1899
     826       1.0898
     827       1.2840
     828       1.1797
     829       1.1560
     830       1.2907
     831       1.1902
     832       1.2175
     833       1.3383
     834       1.1276
     835       1.2456
     836       1.2219
     837       1.2034
     838       1.2062
     839       1.2022
     840       1.2256
     841       1.2487
     842       1.2425
     843       1.1573
     844       1.2331
     845       1.2662
     846       1.1799
     847       1.1701
     848       1.1936
     849       1.2375
     850       1.2814
     851       1.3043
     852       1.2731
     853       1.3123
     854       1.3046
     855       1.3456
     856       1.2634
     857       1.2169
     858       1.2562
     859       1.2643
     860       1.1579
     861       1.2431
     862       1.1988
     863       1.2294
     864       1.2501
     865       1.3126
     866       1.3074
     867       1.2281
     868       1.2788
     869       1.1614
     870       1.1846
     871       1.2226
     872       1.2263
     873       1.2919
     874       1.2405
     875       1.2346
     876       1.1461
     877       1.2030
     878       1.2660
     879       1.2061
     880       1.2793
     881       1.2672
     882       1.2769
     883       1.2012
     884       1.3031
     885       1.1547
     886       1.2957
     887       1.2225
     888       1.2047
     889       1.1851
     890       1.2614
     891       1.3029
     892       1.2399
     893       1.2515
     894       1.3053
     895       1.1984
     896       1.1917
     897       1.2512
     898       1.2576
     899       1.1804
     900       1.2763
     901       1.1971
     902       1.2022
     903       1.2552
     904       1.3489
     905       1.3789
     906       1.4160
     907       1.3511
     908       1.3115
     909       1.2887
     910       1.3548
     911       1.3521
     912       1.3228
     913       1.3776
     914       1.4171
     915       1.3432
     916       1.2350
     917       1.3101
     918       1.3302
     919       1.3450
     920       1.4448
     921       1.4625
     922       1.3976
     923       1.3736
     924       1.4649
     925       1.4721
     926       1.2714
     927       1.3640
     928       1.3795
     929       1.4575
     930       1.4604
     931       1.3912
     932       1.5356
     933       1.5315
     934       1.3165
     935       1.4143
     936       1.3600
     937       1.3405
     938       1.4858
     939       1.4065
     940       1.3016
     941       1.3132
     942       1.2781
     943       1.3296
     944       1.4175
     945       1.3034
     946       1.4086
     947       1.2869
     948       1.3359
     949       1.2025
     950       1.3339
     951       1.2611
     952       1.3042
     953       1.3093
     954       1.2571
     955       1.3726
     956       1.2236
     957       1.2984
     958       1.2912
     959       1.4103
     960       1.3059
     961       1.3559
     962       1.4055
     963       1.3663
     964       1.3152
     965       1.4039
     966       1.3592
     967       1.3489
     968       1.3948
     969       1.2953
     970       1.4017
     971       1.4589
     972       1.4328
     973       1.5014
     974       1.4302
     975       1.4431
     976       1.4407
     977       1.3881
     978       1.3655
     979       1.3317
     980       1.4514
     981       1.4751
     982       1.4621
     983       1.6305
     984       1.4713
     985       1.6187
     986       1.5458
     987       1.3588
     988       1.3612
     989       1.4797
     990       1.4058
     991       1.4142
     992       1.3939
     993       1.4084
     994       1.4191
     995       1.4218
     996       1.4803
     997       1.3665
     998       1.2477
     999       1.4945
    1000       1.5517
    1001       1.5172
    1002       1.4411
    1003       1.4082
    1004       1.3586
    1005       1.4556
    1006       1.4684
    1007       1.4323
    1008       1.4710
    1009       1.3960
    1010       1.3987
    1011       1.5113
    1012       1.3807
    1013       1.3198
    1014       1.4732
    1015       1.4795
    1016       1.4990
    1017       1.3589
    1018       1.3839
    1019       1.3482
    1020       1.3040
    1021       1.4259
    1022       1.3429
    1023       1.3013
    1024       1.3156
    1025       1.4468
    1026       1.3925
    1027       1.2967
    1028       1.3598
    1029       1.3438
    1030       1.3409
    1031       1.2893
    1032       1.3563
    1033       1.4342
    1034       1.5061
    1035       1.4814
    1036       1.5087
    1037       1.3644
    1038       1.3803
    1039       1.3547
    1040       1.4346
    1041       1.3211
    1042       1.3243
    1043       1.4889
    1044       1.3619
    1045       1.4215
    1046       1.4096
    1047       1.3680
    1048       1.3608
    1049       1.4313
    1050       1.4275
    1051       1.3914
    1052       1.5228
    1053       1.4334
    1054       1.4782
    1055       1.4299
    1056       1.3479
    1057       1.3816
    1058       1.3978
    1059       1.3465
    1060       1.4128
    1061       1.4049
    1062       1.4484
    1063       1.5083
    1064       1.4309
    1065       1.5586
    1066       1.3493
    1067       1.3770
    1068       1.3796
    1069       1.4931
    1070       1.4139
    1071       1.4278
    1072       1.4196
    1073       1.4058
    1074       1.4583
    1075       1.3188
    1076       1.4253
    1077       1.4704
    1078       1.3958
    1079       1.4181
    1080       1.3973
    1081       1.3526
    1082       1.5190
    1083       1.3710
    1084       1.3051
    1085       1.3939
    1086       1.4052
    1087       1.4795
    1088       1.4756
    1089       1.4468
    1090       1.3945
    1091       1.4406
    1092       1.3957
    1093       1.4025
    1094       1.4143
    1095       1.5470
    1096       1.4450
    1097       1.4760
    1098       1.4256
    1099       1.4052
    1100       1.3992
    1101       1.3983
    1102       1.6916
    1103       1.3729
    1104       1.4504
    1105       1.4405
    1106       1.3599
    1107       1.4205
    1108       1.4497
    1109       1.4675
    1110       1.3597
    1111       1.3413
    1112       1.4581
    1113       1.3561
    1114       1.4382
    1115       1.4038
    1116       1.3098
    1117       1.3356
    1118       1.5191
    1119       1.3975
    1120       1.4176
    1121       1.2960
    1122       1.3837
    1123       1.3912
    1124       1.3355
    1125       1.5043
    1126       1.4377
    1127       1.4737
    1128       1.5191
    1129       1.3707
    1130       1.3400
    1131       1.3760
    1132       1.4612
    1133       1.5359
    1134       1.4393
    1135       1.3614
    1136       1.3776
    1137       1.4581
    1138       1.4287
    1139       1.4189
    1140       1.4691
    1141       1.5383
    1142       1.5256
    1143       1.5183
    1144       1.4597
    1145       1.4074
    1146       1.4907
    1147       1.4939
    1148       1.5692
    1149       1.5107
    1150       1.4371
    1151       1.5221
    1152       1.5698
    1153       1.3899
    1154       1.4555
    1155       1.4221
    1156       1.4790
    1157       1.4007
    1158       1.4165
    1159       1.3611
    1160       1.3983
    1161       1.4509
    1162       1.4025
    1163       1.4450
    1164       1.4741
    1165       1.4473
    1166       1.4710
    1167       1.4981
    1168       1.4925
    1169       1.4525
    1170       1.4696
    1171       1.4531
    1172       1.4196
    1173       1.4122
    1174       1.4872
    1175       1.4016
    1176       1.3542
    1177       1.3825
    1178       1.4565
    1179       1.4539
    1180       1.3820
    1181       1.5763
    1182       1.4722
    1183       1.4141
    1184       1.4671
    1185       1.4511
    1186       1.5383
    1187       1.4373
    1188       1.3903
    1189       1.3403
    1190       1.4353
    1191       1.3548
    1192       1.4757
    1193       1.4343
    1194       1.3907
    1195       1.4031
    1196       1.3242
    1197       1.3882
    1198       1.3821
    1199       1.2663
    1200       1.4488
    1201       1.3536
    1202       1.4004
    1203       1.3598
    1204       1.4305
    1205       1.3974
    1206       1.3223
    1207       1.3324
    1208       1.4028
    1209       1.4505
    1210       1.4164
    1211       1.4946
    1212       1.4629
    1213       1.3822
    1214       1.5203
    1215       1.4459
    1216       1.4168
    1217       1.4621
    1218       1.4951
    1219       1.4738
    1220       1.5074
    1221       1.4531
    1222       1.3988
    1223       1.5844
    1224       1.4842
    1225       1.4448
    1226       1.3471
    1227       1.4749
    1228       1.4082
    1229       1.4671
    1230       1.4361
    1231       1.4087
    1232       1.4057
    1233       1.4605
    1234       1.4295
    1235       1.3547
    1236       1.3769
    1237       1.3987
    1238       1.4030
    1239       1.4376
    1240       1.3457
    1241       1.6009
    1242       1.4125
    1243       1.4448
    1244       1.4726
    1245       1.4906
    1246       1.5140
    1247       1.4942
    1248       1.4396
    1249       1.4934
    1250       1.4869
    1251       1.4726
    1252       1.4695
    1253       1.5051
    1254       1.5868
    1255       1.5703
    1256       1.4969
    1257       1.5308
    1258       1.5155
    1259       1.5878
    1260       1.4727
    1261       1.5452
    1262       1.5237
    1263       1.4705
    1264       1.5092
    1265       1.4769
    1266       1.5631
    1267       1.6145
    1268       1.5705
    1269       1.4756
    1270       1.4834
    1271       1.4549
    1272       1.5296
    1273       1.4110
    1274       1.5265
    1275       1.4523
    1276       1.5697
    1277       1.5735
    1278       1.4642
    1279       1.5858
    1280       1.4191
    1281       1.4956
    1282       1.4840
    1283       1.4792
    1284       1.5491
    1285       1.5217
    1286       1.5525
    1287       1.4239
    1288       1.5638
    1289       1.5751
    1290       1.5017
    1291       1.4959
    1292       1.4300
    1293       1.3647
    1294       1.3631
    1295       1.3484
    1296       1.5159
    1297       1.4455
    1298       1.4991
    1299       1.4952
    1300       1.6164
    1301       1.5556
    1302       1.5686
    1303       1.4833
    1304       1.5125
    1305       1.5582
    1306       1.5286
    1307       1.4983
    1308       1.4918
    1309       1.5740
    1310       1.5092
    1311       1.3953
    1312       1.5289
    1313       1.4640
    1314       1.4733
    1315       1.4874
    1316       1.5072
    1317       1.4947
    1318       1.5657
    1319       1.4432
    1320       1.3818
    1321       1.4980
    1322       1.5312
    1323       1.5056
    1324       1.5631
    1325       1.5969
    1326       1.5601
    1327       1.5506
    1328       1.6671
    1329       1.5077
    1330       1.5824
    1331       1.6026
    1332       1.5233
    1333       1.5492
    1334       1.5207
    1335       1.4977
    1336       1.5332
    1337       1.6103
    1338       1.5359
    1339       1.5979
    1340       1.5547
    1341       1.5574
    1342       1.5186
    1343       1.5340
    1344       1.5421
    1345       1.5099
    1346       1.6494
    1347       1.4854
    1348       1.5163
    1349       1.4390
    1350       1.5182
    1351       1.5172
    1352       1.4192
    1353       1.4194
    1354       1.4922
    1355       1.5425
    1356       1.5852
    1357       1.5398
    1358       1.5136
    1359       1.5761
    1360       1.6347
    1361       1.4867
    1362       1.4155
    1363       1.4826
    1364       1.5734
    1365       1.5949
    1366       1.5906
    1367       1.4295
    1368       1.5699
    1369       1.6274
    1370       1.4863
    1371       1.6711
    1372       1.6273
    1373       1.6375
    1374       1.5050
    1375       1.4772
    1376       1.5663
    1377       1.6193
    1378       1.6101
    1379       1.5586
    1380       1.6688
    1381       1.6291
    1382       1.5930
    1383       1.6239
    1384       1.5640
    1385       1.5176
    1386       1.5467
    1387       1.5672
    1388       1.6488
    1389       1.6502
    1390       1.6241
    1391       1.6448
    1392       1.5483
    1393       1.6206
    1394       1.5567
    1395       1.4677
    1396       1.4672
    1397       1.4904
    1398       1.4474
    1399       1.5162
    1400       1.4901
    1401       1.5192
    1402       1.5316
    1403       1.5426
    1404       1.5853
    1405       1.5001
    1406       1.6713
    1407       1.5917
    1408       1.6413
    1409       1.6205
    1410       1.6174
    1411       1.5849
    1412       1.5607
    1413       1.6499
    1414       1.7181
    1415       1.5476
    1416       1.5692
    1417       1.5887
    1418       1.5047
    1419       1.5286
    1420       1.5625
    1421       1.4269
    1422       1.5614
    1423       1.5313
    1424       1.5360
    1425       1.5484
    1426       1.5182
    1427       1.5721
    1428       1.5515
    1429       1.4736
    1430       1.4697
    1431       1.3868
    1432       1.4770
    1433       1.5620
    1434       1.7482
    1435       1.5072
    1436       1.5721
    1437       1.4861
    1438       1.6294
    1439       1.5627
    1440       1.4765
    1441       1.6142
    1442       1.5393
    1443       1.5562
    1444       1.5090
    1445       1.5026
    1446       1.6074
    1447       1.5811
    1448       1.4923
    1449       1.5355
    1450       1.5117
    1451       1.5734
    1452       1.5904
    1453       1.5814
    1454       1.4945
    1455       1.5163
    1456       1.4612
    1457       1.4730
    1458       1.3564
    1459       1.4039
    1460       1.4582
    1461       1.4136
    1462       1.3988
    1463       1.3829
    1464       1.4372
    1465       1.3661
    1466       1.3939
    1467       1.4048
    1468       1.3916
    1469       1.4047
    1470       1.3518
    1471       1.4224
    1472       1.3378
    1473       1.4136
    1474       1.4265
    1475       1.4812
    1476       1.4442
    1477       1.4325
    1478       1.5165
    1479       1.4498
    1480       1.4070
    1481       1.4621
    1482       1.4743
    1483       1.4480
    1484       1.4126
    1485       1.3920
    1486       1.4077
    1487       1.4659
    1488       1.4221
    1489       1.4678
    1490       1.4977
    1491       1.4152
    1492       1.5186
    1493       1.3691
    1494       1.3227
    1495       1.4445
    1496       1.5322
    1497       1.4483
    1498       1.5101
    1499       1.6063
    1500       1.5016
    1501       1.3727
    1502       1.4012
    1503       1.5818
    1504       1.4423
    1505       1.4600
    1506       1.4847
    1507       1.4177
    1508       1.4891
    1509       1.5008
    1510       1.4833
    1511       1.3972
    1512       1.4700
    1513       1.5107
    1514       1.4766
    1515       1.4000
    1516       1.4451
    1517       1.5177
    1518       1.4382
    1519       1.5214
    1520       1.4960
    1521       1.4821
    1522       1.4520
    1523       1.3998
    1524       1.4019
    1525       1.5118
    1526       1.5963
    1527       1.4082
    1528       1.4124
    1529       1.4048
    1530       1.4835
    1531       1.3984
    1532       1.3528
    1533       1.4525
    1534       1.4526
    1535       1.5107
    1536       1.5577
    1537       1.5336
    1538       1.5880
    1539       1.5147
    1540       1.4655
    1541       1.4795
    1542       1.4940
    1543       1.4617
    1544       1.6021
    1545       1.4991
    1546       1.5176
    1547       1.5311
    1548       1.5976
    1549       1.6894
    1550       1.5490
    1551       1.5585
    1552       1.6459
    1553       1.6231
    1554       1.4230
    1555       1.4386
    1556       1.5626
    1557       1.6069
    1558       1.4744
    1559       1.4092
    1560       1.4454
    1561       1.5810
    1562       1.4761
    1563       1.5421
    1564       1.5415
    1565       1.5421
    1566       1.5347
    1567       1.5775
    1568       1.4612
    1569       1.4836
    1570       1.5253
    1571       1.4973
    1572       1.4398
    1573       1.4677
    1574       1.5409
    1575       1.5343
    1576       1.3902
    1577       1.4227
    1578       1.4903
    1579       1.4820
    1580       1.4288
    1581       1.4261
    1582       1.4883
    1583       1.4472
    1584       1.4933
    1585       1.4192
    1586       1.5367
    1587       1.5293
    1588       1.5874
    1589       1.4806
    1590       1.4235
    1591       1.4981
    1592       1.4282
    1593       1.4439
    1594       1.5222
    1595       1.4826
    1596       1.5523
    1597       1.4489
    1598       1.5575
    1599       1.4479
    1600       1.4790
    1601       1.5336
    1602       1.4964
    1603       1.3898
    1604       1.4906
    1605       1.4613
    1606       1.5170
    1607       1.5606
    1608       1.5591
    1609       1.5115
    1610       1.4335
    1611       1.3999
    1612       1.3729
    1613       1.5188
    1614       1.4692
    1615       1.5412
    1616       1.4654
    1617       1.4760
    1618       1.4962
    1619       1.4844
    1620       1.5354
    1621       1.4419
    1622       1.4300
    1623       1.4618
    1624       1.5667
    1625       1.5414
    1626       1.4292
    1627       1.4418
    1628       1.4951
    1629       1.4122
    1630       1.4106
    1631       1.4639
    1632       1.4177
    1633       1.5180
    1634       1.4937
    1635       1.5281
    1636       1.5127
    1637       1.5349
    1638       1.5526
    1639       1.6110
    1640       1.5624
    1641       1.6553
    1642       1.6535
    1643       1.5816
    1644       1.4802
    1645       1.5178
    1646       1.6214
    1647       1.4611
    1648       1.4789
    1649       1.5514
    1650       1.4915
    1651       1.6679
    1652       1.5631
    1653       1.4979
    1654       1.5490
    1655       1.4601
    1656       1.4235
    1657       1.5583
    1658       1.4966
    1659       1.4512
    1660       1.4569
    1661       1.5129
    1662       1.4889
    1663       1.5830
    1664       1.6175
    1665       1.5484
    1666       1.4358
    1667       1.5641
    1668       1.5942
    1669       1.4828
    1670       1.6509
    1671       1.5095
    1672       1.5926
    1673       1.3833
    1674       1.4521
    1675       1.5399
    1676       1.5936
    1677       1.5900
    1678       1.5172
    1679       1.4451
    1680       1.6018
    1681       1.5651
    1682       1.5917
    1683       1.6186
    1684       1.5528
    1685       1.4632
    1686       1.5836
    1687       1.4729
    1688       1.5318
    1689       1.5085
    1690       1.3963
    1691       1.4028
    1692       1.4483
    1693       1.5314
    1694       1.4035
    1695       1.4509
    1696       1.4980
    1697       1.5681
    1698       1.5173
    1699       1.5212
    1700       1.4993
    1701       1.6185
    1702       1.4945
    1703       1.4931
    1704       1.5483
    1705       1.5100
    1706       1.5409
    1707       1.4511
    1708       1.4647
    1709       1.4629
    1710       1.5635
    1711       1.4974
    1712       1.5397
    1713       1.5148
    1714       1.5414
    1715       1.5505
    1716       1.5543
    1717       1.5167
    1718       1.4263
    1719       1.5036
    1720       1.3467
    1721       1.5313
    1722       1.5274
    1723       1.4041
    1724       1.4652
    1725       1.3905
    1726       1.4801
    1727       1.5205
    1728       1.4906
    1729       1.5104
    1730       1.5206
    1731       1.5171
    1732       1.5074
    1733       1.5450
    1734       1.5514
    1735       1.5519
    1736       1.5066
    1737       1.5277
    1738       1.6102
    1739       1.5612
    1740       1.5313
    1741       1.4913
    1742       1.4966
    1743       1.6028
    1744       1.5991
    1745       1.4934
    1746       1.3973
    1747       1.5191
    1748       1.4796
    1749       1.6719
    1750       1.5180
    1751       1.4494
    1752       1.5446
    1753       1.6620
    1754       1.5099
    1755       1.6154
    1756       1.5193
    1757       1.6315
    1758       1.4929
    1759       1.6105
    1760       1.5043
    1761       1.6228
    1762       1.5182
    1763       1.4197
    1764       1.5193
    1765       1.4636
    1766       1.4223
    1767       1.3970
    1768       1.4497
    1769       1.5376
    1770       1.4489
    1771       1.6106
    1772       1.6443
    1773       1.4532
    1774       1.5109
    1775       1.5763
    1776       1.4806
    1777       1.6059
    1778       1.6354
    1779       1.4913
    1780       1.5310
    1781       1.4365
    1782       1.4711
    1783       1.4670
    1784       1.5206
    1785       1.5821
    1786       1.5335
    1787       1.6031
    1788       1.6542
    1789       1.7141
    1790       1.6363
    1791       1.5519
    1792       1.6339
    1793       1.5691
    1794       1.6023
    1795       1.7259
    1796       1.5413
    1797       1.6484
    1798       1.6763
    1799       1.5351
    1800       1.5710
    1801       1.5655
    1802       1.5088
    1803       1.5448
    1804       1.7129
    1805       1.5636
    1806       1.6088
    1807       1.6371
    1808       1.6186
    1809       1.6211
    1810       1.6353
    1811       1.5116
    1812       1.5956
    1813       1.5697
    1814       1.5475
    1815       1.5132
    1816       1.5783
    1817       1.6299
    1818       1.5172
    1819       1.6330
    1820       1.5708
    1821       1.6447
    1822       1.6566
    1823       1.5734
    1824       1.5655
    1825       1.5184
    1826       1.5169
    1827       1.6136
    1828       1.5770
    1829       1.5811
    1830       1.6441
    1831       1.4979
    1832       1.4753
    1833       1.5153
    1834       1.5263
    1835       1.6545
    1836       1.5130
    1837       1.5865
    1838       1.5066
    1839       1.5217
    1840       1.6102
    1841       1.6294
    1842       1.5169
    1843       1.5778
    1844       1.5250
    1845       1.5820
    1846       1.6315
    1847       1.6772
    1848       1.4969
    1849       1.5647
    1850       1.5605
    1851       1.4982
    1852       1.5363
    1853       1.6256
    1854       1.6362
    1855       1.4062
    1856       1.4767
    1857       1.4510
    1858       1.4671
    1859       1.6404
    1860       1.6200
    1861       1.6017
    1862       1.6399
    1863       1.5972
    1864       1.5839
    1865       1.6440
    1866       1.4855
    1867       1.5525
    1868       1.5068
    1869       1.4856
    1870       1.5208
    1871       1.6071
    1872       1.5475
    1873       1.6155
    1874       1.5519
    1875       1.5021
    1876       1.4846
    1877       1.5345
    1878       1.4956
    1879       1.3918
    1880       1.5031
    1881       1.5553
    1882       1.5934
    1883       1.5717
    1884       1.5698
    1885       1.5511
    1886       1.4600
    1887       1.4942
    1888       1.5369
    1889       1.5672
    1890       1.5999
    1891       1.4529
    1892       1.5545
    1893       1.4871
    1894       1.6466
    1895       1.5016
    1896       1.4802
    1897       1.6304
    1898       1.5091
    1899       1.5845
    1900       1.5384
    1901       1.6668
    1902       1.5361
    1903       1.5462
    1904       1.5951
    1905       1.5360
    1906       1.5048
    1907       1.6153
    1908       1.5931
    1909       1.5066
    1910       1.4328
    1911       1.5738
    1912       1.6083
    1913       1.5644
    1914       1.5624
    1915       1.5364
    1916       1.5256
    1917       1.6841
    1918       1.6165
    1919       1.4896
    1920       1.5522
    1921       1.6034
    1922       1.5769
    1923       1.5770
    1924       1.5952
    1925       1.5414
    1926       1.6409
    1927       1.6541
    1928       1.6081
    1929       1.6051
    1930       1.5499
    1931       1.7154
    1932       1.6365
    1933       1.5235
    1934       1.6698
    1935       1.5090
    1936       1.4756
    1937       1.5789
    1938       1.5314
    1939       1.5345
    1940       1.6399
    1941       1.5939
    1942       1.6658
    1943       1.5390
    1944       1.5970
    1945       1.6292
    1946       1.5283
    1947       1.5286
    1948       1.5251
    1949       1.5884
    1950       1.5307
    1951       1.6747
    1952       1.5649
    1953       1.5407
    1954       1.6525
    1955       1.4344
    1956       1.4069
    1957       1.4899
    1958       1.4233
    1959       1.5071
    1960       1.4691
    1961       1.5294
    1962       1.6423
    1963       1.5656
    1964       1.5647
    1965       1.5915
    1966       1.6065
    1967       1.5169
    1968       1.5683
    1969       1.5723
    1970       1.6487
    1971       1.6237
    1972       1.6305
    1973       1.6294
    1974       1.5394
    1975       1.4833
    1976       1.5441
    1977       1.4612
    1978       1.5474
    1979       1.5322
    1980       1.5465
    1981       1.5259
    1982       1.5378
    1983       1.5216
    1984       1.4673
    1985       1.4835
    1986       1.4673
    1987       1.4922
    1988       1.4898
    1989       1.4583
    1990       1.5300
    1991       1.4830
    1992       1.4701
    1993       1.4509
    1994       1.5114
    1995       1.4832
    1996       1.5367
    1997       1.5654
    1998       1.4827
    1999       1.4751
    2000       1.4421
