# Supplementary material for: K739 is preferentially targeted over K725 in the deSUMOylation process of neuronal nitric oxide synthase
Source: Front Chem. 2025 Sep 4;13:1672437. doi: 10.3389/fchem.2025.1672437 (PMC12445055; doi:10.3389/fchem.2025.1672437)
Supplement: Supplementary file 2 [file DataSheet2.zip › raw-data/725/sumo-peptide-rmsd.out]

#Frame   227-312@N,CA,C
       1         0.0000
       2         1.6198
       3         1.7872
       4         1.9064
       5         1.9794
       6         1.8367
       7         1.8619
       8         1.9664
       9         1.8405
      10         2.0799
      11         2.0160
      12         1.8684
      13         1.9275
      14         2.0508
      15         2.2401
      16         2.0622
      17         2.1870
      18         2.2087
      19         2.6372
      20         2.5206
      21         2.5571
      22         2.4181
      23         2.4325
      24         2.3003
      25         2.6894
      26         2.7424
      27         2.6785
      28         2.4327
      29         2.3373
      30         2.6347
      31         2.7402
      32         2.5886
      33         2.7079
      34         2.4097
      35         2.5164
      36         2.5657
      37         2.3930
      38         2.3663
      39         2.3496
      40         2.5559
      41         2.5233
      42         2.6994
      43         2.6523
      44         2.6841
      45         2.5972
      46         2.8301
      47         2.5563
      48         2.5409
      49         2.7226
      50         2.6061
      51         2.5535
      52         2.6992
      53         2.7029
      54         2.6207
      55         2.6455
      56         2.5954
      57         2.6351
      58         2.6080
      59         2.5996
      60         2.6400
      61         2.6101
      62         2.5201
      63         2.6822
      64         2.6122
      65         2.6613
      66         2.6882
      67         2.6433
      68         2.6475
      69         2.6318
      70         2.5415
      71         2.5152
      72         2.4042
      73         2.6262
      74         2.5373
      75         2.4923
      76         2.5229
      77         2.5362
      78         2.6343
      79         2.5900
      80         2.6361
      81         2.5149
      82         2.5924
      83         2.5786
      84         2.5300
      85         2.4746
      86         2.4529
      87         2.6091
      88         2.4829
      89         2.5059
      90         2.5510
      91         2.5966
      92         2.5217
      93         2.4618
      94         2.7341
      95         2.6332
      96         2.5847
      97         2.4784
      98         2.6516
      99         2.6501
     100         2.5683
     101         2.4694
     102         2.5488
     103         2.4954
     104         2.4628
     105         2.4297
     106         2.5590
     107         2.4992
     108         2.4693
     109         2.6225
     110         2.6419
     111         2.5799
     112         2.6830
     113         2.8019
     114         2.6621
     115         2.7250
     116         2.7009
     117         2.7977
     118         2.6745
     119         2.6407
     120         2.5540
     121         2.6099
     122         2.6525
     123         2.7073
     124         2.6632
     125         2.6189
     126         2.7078
     127         2.6522
     128         2.6092
     129         2.5772
     130         2.6995
     131         2.6544
     132         2.6526
     133         2.7795
     134         2.6215
     135         2.7343
     136         2.6893
     137         2.6283
     138         2.6685
     139         2.7665
     140         2.8016
     141         2.7437
     142         2.7269
     143         2.7843
     144         2.8014
     145         2.7778
     146         2.7695
     147         2.7630
     148         2.7198
     149         2.7409
     150         2.7769
     151         2.8288
     152         2.7473
     153         2.8861
     154         2.7952
     155         2.9110
     156         2.8171
     157         2.8663
     158         2.7289
     159         2.7436
     160         2.7286
     161         2.7020
     162         2.7494
     163         2.7731
     164         2.7876
     165         2.7644
     166         2.7969
     167         2.7113
     168         2.7843
     169         2.7601
     170         2.7175
     171         2.6695
     172         2.5282
     173         2.7614
     174         2.7046
     175         2.5912
     176         2.5949
     177         2.7172
     178         2.6747
     179         2.7385
     180         2.8550
     181         2.8614
     182         2.8230
     183         2.8326
     184         2.6387
     185         2.7196
     186         2.7426
     187         2.7203
     188         2.6855
     189         2.7347
     190         2.7561
     191         2.7355
     192         2.8349
     193         2.7994
     194         2.7848
     195         2.7101
     196         2.6520
     197         2.6873
     198         2.7308
     199         2.6646
     200         2.5963
     201         2.7300
     202         2.6899
     203         2.7065
     204         2.7518
     205         2.7572
     206         2.6112
     207         2.7012
     208         2.6447
     209         2.6521
     210         2.6844
     211         2.6927
     212         2.5739
     213         2.6438
     214         2.4483
     215         2.4838
     216         2.4435
     217         2.3689
     218         2.6482
     219         2.7337
     220         2.7272
     221         2.7572
     222         2.6932
     223         2.7087
     224         2.6380
     225         2.5770
     226         2.5309
     227         2.5937
     228         2.6641
     229         2.7119
     230         2.6690
     231         2.6513
     232         2.5875
     233         2.8001
     234         2.7477
     235         2.7490
     236         2.8032
     237         2.8231
     238         2.7678
     239         2.7159
     240         2.7941
     241         2.8357
     242         2.8589
     243         2.8237
     244         2.8735
     245         2.8312
     246         2.8634
     247         2.8251
     248         2.8461
     249         2.7770
     250         2.7936
     251         2.8461
     252         2.8035
     253         2.7969
     254         2.8552
     255         2.7573
     256         2.8641
     257         2.8947
     258         2.8099
     259         2.7519
     260         2.7646
     261         2.7621
     262         2.8135
     263         2.8170
     264         2.9042
     265         2.8258
     266         2.8141
     267         2.9207
     268         2.8014
     269         2.8807
     270         2.8439
     271         2.8415
     272         2.8455
     273         2.8578
     274         2.8377
     275         2.7977
     276         2.8263
     277         2.8408
     278         2.8373
     279         2.9511
     280         2.8250
     281         2.8849
     282         2.8841
     283         2.8528
     284         2.8322
     285         2.7744
     286         2.8565
     287         2.8116
     288         2.8422
     289         2.8711
     290         2.8009
     291         2.8204
     292         2.8982
     293         2.7577
     294         2.8591
     295         2.8191
     296         2.7208
     297         2.7901
     298         2.7116
     299         2.6506
     300         2.7482
     301         2.7593
     302         2.6554
     303         2.7652
     304         2.7099
     305         2.8313
     306         2.7126
     307         2.7403
     308         2.7952
     309         2.7567
     310         2.7457
     311         2.7682
     312         2.7358
     313         2.7303
     314         2.7301
     315         2.7983
     316         2.7679
     317         2.6508
     318         2.7122
     319         2.6705
     320         2.7251
     321         2.7800
     322         2.8927
     323         2.8688
     324         2.8607
     325         2.8373
     326         2.7915
     327         2.7887
     328         2.7457
     329         2.7705
     330         2.7650
     331         2.7780
     332         2.8436
     333         2.8009
     334         2.8872
     335         2.8274
     336         2.8132
     337         2.8475
     338         2.8945
     339         2.9154
     340         2.8475
     341         2.9392
     342         2.7919
     343         3.0023
     344         2.9713
     345         2.8483
     346         2.9882
     347         2.9382
     348         2.8362
     349         2.9041
     350         2.8573
     351         3.0510
     352         3.0827
     353         3.0499
     354         3.1285
     355         3.0257
     356         2.9599
     357         2.8918
     358         3.1729
     359         2.9499
     360         2.9978
     361         3.1298
     362         3.1374
     363         3.0319
     364         2.9456
     365         3.0406
     366         2.9928
     367         3.0288
     368         3.0246
     369         3.0520
     370         2.9695
     371         2.9100
     372         3.0378
     373         3.0075
     374         3.0414
     375         3.0547
     376         3.0403
     377         3.0876
     378         3.1095
     379         3.0499
     380         3.1354
     381         3.1460
     382         3.2026
     383         3.1450
     384         3.0592
     385         3.0281
     386         3.0279
     387         3.0770
     388         3.1671
     389         3.1305
     390         3.1329
     391         3.1265
     392         3.1076
     393         3.1633
     394         3.1146
     395         3.0788
     396         3.1631
     397         3.1246
     398         3.0821
     399         3.0503
     400         3.1102
     401         2.9969
     402         3.0847
     403         3.1787
     404         3.0236
     405         3.1988
     406         3.0796
     407         2.9676
     408         3.0214
     409         2.9824
     410         3.1270
     411         3.0309
     412         2.9942
     413         2.9806
     414         2.9392
     415         3.1540
     416         3.0791
     417         3.0366
     418         3.0234
     419         3.0029
     420         3.1210
     421         2.9674
     422         2.9143
     423         2.9517
     424         2.9123
     425         2.8825
     426         2.8871
     427         2.9636
     428         2.9390
     429         3.0794
     430         3.0003
     431         3.0562
     432         2.9823
     433         3.0177
     434         2.8844
     435         2.8786
     436         2.8508
     437         2.8915
     438         2.9901
     439         2.8444
     440         2.8652
     441         2.7232
     442         2.7869
     443         2.8850
     444         2.9208
     445         2.9517
     446         3.0291
     447         3.0686
     448         3.0477
     449         3.0971
     450         2.8726
     451         2.8626
     452         2.8121
     453         2.8864
     454         2.9302
     455         2.9470
     456         3.0018
     457         2.8551
     458         2.8644
     459         2.9324
     460         2.9680
     461         2.9071
     462         2.8898
     463         2.9731
     464         2.7653
     465         2.8087
     466         2.9144
     467         2.9223
     468         2.9101
     469         2.9330
     470         2.8380
     471         2.7612
     472         2.7591
     473         2.8328
     474         2.8339
     475         2.9390
     476         2.9182
     477         2.7621
     478         2.9088
     479         2.8244
     480         2.8428
     481         2.9095
     482         2.8601
     483         2.9242
     484         3.1262
     485         3.0354
     486         3.0313
     487         2.9841
     488         3.0359
     489         3.0474
     490         3.0135
     491         3.0724
     492         3.0694
     493         2.9772
     494         2.9315
     495         3.0604
     496         2.9454
     497         2.9444
     498         2.9794
     499         2.8854
     500         2.9087
     501         2.8855
     502         2.7783
     503         2.9771
     504         2.9018
     505         2.9704
     506         2.8579
     507         2.8834
     508         2.9474
     509         3.0140
     510         2.8911
     511         2.9272
     512         2.8738
     513         2.9341
     514         2.9427
     515         2.8944
     516         2.8447
     517         2.8357
     518         3.0756
     519         2.8199
     520         2.8785
     521         2.9608
     522         2.9136
     523         2.8808
     524         2.8309
     525         2.7892
     526         2.8196
     527         2.8600
     528         2.8770
     529         2.9052
     530         2.9127
     531         2.8084
     532         2.8881
     533         2.8736
     534         2.8709
     535         2.8710
     536         2.8522
     537         2.8608
     538         2.8890
     539         2.9246
     540         2.9102
     541         2.9818
     542         2.8377
     543         2.9091
     544         2.9162
     545         2.8262
     546         2.9325
     547         2.8788
     548         2.9043
     549         2.9865
     550         2.8737
     551         2.9758
     552         2.9428
     553         2.9097
     554         2.8735
     555         2.8339
     556         2.8912
     557         2.8640
     558         2.9204
     559         2.9907
     560         2.8925
     561         2.8098
     562         2.9167
     563         2.7487
     564         2.7982
     565         2.7173
     566         2.8539
     567         2.6751
     568         2.8319
     569         2.8556
     570         2.8939
     571         2.8003
     572         2.7857
     573         2.8813
     574         2.8684
     575         2.8238
     576         2.7478
     577         2.8513
     578         3.0010
     579         2.9153
     580         2.7611
     581         2.7976
     582         2.7465
     583         2.8496
     584         2.9726
     585         2.7114
     586         2.8665
     587         2.9889
     588         2.9662
     589         2.9921
     590         2.8706
     591         3.0052
     592         2.9893
     593         2.9872
     594         2.8359
     595         2.9494
     596         2.8465
     597         2.9749
     598         3.0261
     599         3.0475
     600         2.9264
     601         2.8688
     602         2.9187
     603         2.8864
     604         2.9267
     605         2.9548
     606         2.8610
     607         2.9017
     608         3.0071
     609         2.9649
     610         3.0103
     611         2.9061
     612         2.8448
     613         2.9566
     614         2.8439
     615         2.9042
     616         2.8308
     617         2.9137
     618         2.9939
     619         2.8726
     620         2.8754
     621         2.8650
     622         2.8741
     623         2.8156
     624         2.8326
     625         2.9889
     626         2.9123
     627         2.9849
     628         2.8643
     629         2.8164
     630         2.9564
     631         2.8452
     632         2.8775
     633         2.7717
     634         2.8467
     635         2.8341
     636         2.8949
     637         2.9546
     638         2.6973
     639         2.7776
     640         2.7298
     641         2.8897
     642         2.7244
     643         2.6740
     644         2.7242
     645         2.8102
     646         2.7180
     647         2.7403
     648         2.7599
     649         2.7950
     650         2.7726
     651         2.7398
     652         2.7414
     653         2.8943
     654         2.7824
     655         3.0168
     656         2.7803
     657         2.7365
     658         2.7487
     659         2.6935
     660         2.7560
     661         2.8900
     662         2.8614
     663         2.9259
     664         2.9371
     665         2.8334
     666         2.8266
     667         2.9108
     668         2.9537
     669         2.9796
     670         2.8715
     671         2.9183
     672         2.9572
     673         2.8519
     674         2.8773
     675         2.8898
     676         2.9103
     677         2.9592
     678         2.9930
     679         2.8848
     680         2.7624
     681         2.8746
     682         2.9662
     683         2.9944
     684         3.1029
     685         2.9512
     686         2.9269
     687         3.0323
     688         3.0016
     689         3.0339
     690         3.0181
     691         3.0241
     692         3.0984
     693         3.0499
     694         3.0299
     695         3.0787
     696         3.1630
     697         3.2053
     698         3.0360
     699         3.1807
     700         3.1262
     701         3.1072
     702         3.0158
     703         2.9152
     704         2.9247
     705         3.0248
     706         2.9470
     707         2.9281
     708         3.0034
     709         2.9777
     710         3.0327
     711         2.9704
     712         2.9869
     713         2.9246
     714         3.0703
     715         3.1211
     716         3.1202
     717         3.0978
     718         3.1586
     719         3.1498
     720         3.2481
     721         3.3048
     722         3.0323
     723         3.0951
     724         2.9178
     725         3.0102
     726         3.0253
     727         2.9191
     728         2.9297
     729         3.1013
     730         3.0159
     731         3.0881
     732         3.0595
     733         3.0009
     734         3.0308
     735         3.1450
     736         3.1583
     737         3.0589
     738         2.9459
     739         2.8510
     740         2.8452
     741         3.0065
     742         3.0172
     743         2.9860
     744         2.9020
     745         2.9315
     746         2.9029
     747         2.9083
     748         3.0513
     749         2.9846
     750         2.9455
     751         3.0024
     752         2.9467
     753         2.8708
     754         2.8359
     755         2.8883
     756         2.8434
     757         2.8668
     758         2.8789
     759         2.7822
     760         2.8716
     761         3.1271
     762         2.8765
     763         2.9443
     764         2.9918
     765         2.9683
     766         2.9484
     767         2.8581
     768         2.9123
     769         2.9709
     770         2.8108
     771         2.9302
     772         2.7946
     773         2.8909
     774         2.8951
     775         2.8851
     776         3.0539
     777         2.9780
     778         3.0737
     779         2.9222
     780         3.1260
     781         3.1644
     782         3.1284
     783         3.1971
     784         3.0314
     785         3.0397
     786         3.2115
     787         3.1673
     788         3.1558
     789         3.1215
     790         3.1398
     791         3.1586
     792         3.0937
     793         3.1647
     794         3.1532
     795         3.1883
     796         3.1772
     797         3.1766
     798         3.1721
     799         3.1411
     800         3.1502
     801         3.0890
     802         3.0988
     803         3.1342
     804         3.2098
     805         3.0825
     806         3.0929
     807         3.1767
     808         3.1839
     809         3.0550
     810         3.1182
     811         3.2379
     812         3.2972
     813         3.2451
     814         3.1308
     815         3.1350
     816         3.2072
     817         3.1107
     818         3.0802
     819         3.2445
     820         3.1988
     821         3.2225
     822         3.1970
     823         3.2611
     824         3.1910
     825         3.1486
     826         3.0575
     827         3.2191
     828         3.1280
     829         3.1354
     830         3.0788
     831         3.0595
     832         3.0002
     833         3.1704
     834         3.1685
     835         3.1365
     836         3.0687
     837         3.0722
     838         2.8725
     839         2.9639
     840         2.9830
     841         3.0065
     842         3.0140
     843         2.9759
     844         2.9372
     845         3.0264
     846         2.9907
     847         3.0963
     848         3.1598
     849         3.1307
     850         3.2113
     851         3.3143
     852         3.0976
     853         3.2470
     854         3.2454
     855         3.0646
     856         2.9393
     857         2.9247
     858         3.0161
     859         3.0272
     860         2.9667
     861         3.0230
     862         2.8519
     863         2.7706
     864         2.8037
     865         2.9747
     866         2.8829
     867         2.8351
     868         2.8467
     869         2.9763
     870         2.9603
     871         2.9445
     872         3.0715
     873         3.0906
     874         2.9081
     875         2.8826
     876         2.8235
     877         2.9698
     878         2.9836
     879         2.9766
     880         2.9729
     881         2.9336
     882         2.9382
     883         2.8635
     884         3.0280
     885         2.9647
     886         3.0566
     887         3.0291
     888         2.9908
     889         2.9136
     890         3.0702
     891         2.9788
     892         3.0906
     893         3.0553
     894         3.0484
     895         3.0341
     896         2.9408
     897         3.0241
     898         3.0188
     899         2.9839
     900         3.0088
     901         2.9781
     902         2.8814
     903         2.8917
     904         3.0622
     905         3.1592
     906         2.9656
     907         3.0452
     908         3.0720
     909         3.0383
     910         3.1669
     911         3.3559
     912         3.0727
     913         3.0452
     914         3.0525
     915         3.0864
     916         2.9794
     917         3.1165
     918         3.0217
     919         3.0055
     920         3.0817
     921         3.2857
     922         3.0634
     923         3.1155
     924         3.1665
     925         3.0547
     926         3.0163
     927         3.0512
     928         3.1510
     929         3.1891
     930         3.1184
     931         3.0510
     932         3.2981
     933         3.2663
     934         3.1362
     935         3.0322
     936         3.0353
     937         3.0656
     938         3.3112
     939         3.1710
     940         3.0782
     941         2.9890
     942         3.0937
     943         2.9839
     944         3.2286
     945         3.2191
     946         3.2521
     947         3.1267
     948         3.2231
     949         3.1085
     950         3.0459
     951         3.0779
     952         3.1714
     953         3.1548
     954         3.0661
     955         3.2931
     956         3.1479
     957         3.1854
     958         3.1736
     959         3.2383
     960         3.3530
     961         3.2826
     962         3.2887
     963         3.3514
     964         3.2078
     965         3.2446
     966         3.1941
     967         3.2142
     968         3.2857
     969         3.1860
     970         3.1437
     971         3.2512
     972         3.2647
     973         3.2371
     974         3.2520
     975         3.1615
     976         3.1775
     977         3.2591
     978         3.2482
     979         3.2025
     980         3.2674
     981         3.2166
     982         3.3122
     983         3.4341
     984         3.3189
     985         3.3464
     986         3.4100
     987         3.1815
     988         3.2582
     989         3.2722
     990         3.1265
     991         3.2712
     992         3.2452
     993         3.2539
     994         3.2708
     995         3.2794
     996         3.1502
     997         3.2325
     998         3.2290
     999         3.3091
    1000         3.3911
    1001         3.3880
    1002         3.3957
    1003         3.2479
    1004         3.1171
    1005         3.2682
    1006         3.4045
    1007         3.3221
    1008         3.2484
    1009         3.3405
    1010         3.2457
    1011         3.1944
    1012         3.3485
    1013         3.3775
    1014         3.2164
    1015         3.2905
    1016         3.2168
    1017         3.2186
    1018         3.2486
    1019         3.1921
    1020         3.1397
    1021         3.2273
    1022         3.1028
    1023         3.1373
    1024         3.1429
    1025         3.2401
    1026         3.2843
    1027         3.2496
    1028         3.1104
    1029         3.1975
    1030         3.1953
    1031         3.1345
    1032         3.1280
    1033         3.2131
    1034         3.2704
    1035         3.2725
    1036         3.2390
    1037         3.1939
    1038         3.2552
    1039         3.2144
    1040         3.4268
    1041         3.1864
    1042         3.1783
    1043         3.3207
    1044         3.3941
    1045         3.2697
    1046         3.3477
    1047         3.3637
    1048         3.3267
    1049         3.3703
    1050         3.3221
    1051         3.3189
    1052         3.4191
    1053         3.3301
    1054         3.2921
    1055         3.3282
    1056         3.4311
    1057         3.2792
    1058         3.3254
    1059         3.3426
    1060         3.2678
    1061         3.2765
    1062         3.2021
    1063         3.2783
    1064         3.2276
    1065         3.3238
    1066         3.2388
    1067         3.2539
    1068         3.2625
    1069         3.4049
    1070         3.1991
    1071         3.2367
    1072         3.3215
    1073         3.2499
    1074         3.2141
    1075         3.0896
    1076         3.1144
    1077         3.0661
    1078         3.0574
    1079         3.1747
    1080         3.0245
    1081         3.1304
    1082         3.2632
    1083         3.1555
    1084         3.0730
    1085         3.1470
    1086         3.0817
    1087         3.2269
    1088         3.2606
    1089         3.2341
    1090         3.1956
    1091         3.2035
    1092         3.2116
    1093         3.0478
    1094         3.0377
    1095         3.0998
    1096         3.1046
    1097         3.1308
    1098         3.1944
    1099         3.1897
    1100         3.1152
    1101         3.1206
    1102         3.2850
    1103         3.0559
    1104         3.0971
    1105         3.1996
    1106         3.1372
    1107         3.2093
    1108         3.2272
    1109         3.1553
    1110         3.2432
    1111         3.1670
    1112         3.1766
    1113         3.0809
    1114         3.1183
    1115         3.1001
    1116         2.9295
    1117         3.0721
    1118         3.1168
    1119         3.1312
    1120         3.0484
    1121         2.9973
    1122         3.0555
    1123         3.0847
    1124         2.9483
    1125         3.0661
    1126         3.0722
    1127         3.1451
    1128         3.2105
    1129         3.1236
    1130         3.0365
    1131         2.9714
    1132         3.0608
    1133         3.1198
    1134         3.1694
    1135         3.1470
    1136         3.1486
    1137         3.1670
    1138         3.0835
    1139         3.1040
    1140         3.1730
    1141         3.1758
    1142         3.1093
    1143         3.2071
    1144         3.2307
    1145         3.1785
    1146         3.0638
    1147         3.1237
    1148         3.0368
    1149         3.2089
    1150         3.2027
    1151         3.1851
    1152         3.1984
    1153         3.0516
    1154         3.0170
    1155         3.1078
    1156         3.1099
    1157         3.0997
    1158         3.1742
    1159         3.1857
    1160         3.1701
    1161         3.0230
    1162         3.0996
    1163         3.2715
    1164         3.1646
    1165         3.2397
    1166         3.1788
    1167         3.1814
    1168         3.2405
    1169         3.1909
    1170         3.1159
    1171         3.1473
    1172         3.1034
    1173         3.1808
    1174         3.2062
    1175         3.0920
    1176         3.0655
    1177         3.1453
    1178         3.1229
    1179         3.1627
    1180         3.1447
    1181         3.2348
    1182         3.1584
    1183         3.2238
    1184         3.1043
    1185         3.1695
    1186         3.1959
    1187         3.1149
    1188         3.1743
    1189         3.1095
    1190         3.2041
    1191         3.0807
    1192         3.1645
    1193         3.1918
    1194         3.0931
    1195         3.0988
    1196         3.0793
    1197         3.1254
    1198         3.1234
    1199         3.0870
    1200         3.1230
    1201         3.2222
    1202         3.0047
    1203         2.9624
    1204         3.0828
    1205         2.9661
    1206         3.0522
    1207         3.0320
    1208         3.0212
    1209         3.0812
    1210         3.0353
    1211         3.0746
    1212         3.0728
    1213         2.9844
    1214         3.0715
    1215         3.0821
    1216         3.1022
    1217         3.1928
    1218         3.1556
    1219         3.1152
    1220         3.1893
    1221         3.1428
    1222         3.2110
    1223         3.2840
    1224         3.2092
    1225         3.1460
    1226         3.0976
    1227         3.0274
    1228         3.0670
    1229         3.1517
    1230         3.0842
    1231         3.1159
    1232         3.1345
    1233         3.1633
    1234         3.1616
    1235         3.0770
    1236         2.9783
    1237         3.0939
    1238         3.0625
    1239         3.0598
    1240         3.0071
    1241         3.1267
    1242         3.0303
    1243         3.0824
    1244         3.0602
    1245         3.1227
    1246         3.0869
    1247         3.1986
    1248         3.1910
    1249         3.1938
    1250         3.1570
    1251         3.2098
    1252         3.1536
    1253         3.2085
    1254         3.1442
    1255         3.1708
    1256         3.2137
    1257         3.1688
    1258         3.2635
    1259         3.3063
    1260         3.2270
    1261         3.2720
    1262         3.2298
    1263         3.1440
    1264         3.2450
    1265         3.1216
    1266         3.3675
    1267         3.3194
    1268         3.3305
    1269         3.3146
    1270         3.4364
    1271         3.3020
    1272         3.4052
    1273         3.2742
    1274         3.2977
    1275         3.1736
    1276         3.2403
    1277         3.2976
    1278         3.1589
    1279         3.2247
    1280         3.1869
    1281         3.2210
    1282         3.2575
    1283         3.1903
    1284         3.2091
    1285         3.2747
    1286         3.2017
    1287         3.1838
    1288         3.1831
    1289         3.2563
    1290         3.2247
    1291         3.1214
    1292         3.1618
    1293         3.0862
    1294         3.0307
    1295         3.1124
    1296         3.1591
    1297         3.2266
    1298         3.1504
    1299         3.1582
    1300         3.2334
    1301         3.1179
    1302         3.1934
    1303         3.1502
    1304         3.1849
    1305         3.2376
    1306         3.2516
    1307         3.1904
    1308         3.1183
    1309         3.2439
    1310         3.1893
    1311         3.2292
    1312         3.1460
    1313         3.1504
    1314         3.1013
    1315         3.1935
    1316         3.2218
    1317         3.2192
    1318         3.2723
    1319         3.0255
    1320         3.1326
    1321         3.1683
    1322         3.2136
    1323         3.1413
    1324         3.1200
    1325         3.2082
    1326         3.1567
    1327         3.2190
    1328         3.2516
    1329         3.2679
    1330         3.3163
    1331         3.2667
    1332         3.2325
    1333         3.3802
    1334         3.3400
    1335         3.4501
    1336         3.3218
    1337         3.3543
    1338         3.3218
    1339         3.2752
    1340         3.2277
    1341         3.3542
    1342         3.3748
    1343         3.3541
    1344         3.4378
    1345         3.4879
    1346         3.5623
    1347         3.4932
    1348         3.4168
    1349         3.3688
    1350         3.3745
    1351         3.4228
    1352         3.3204
    1353         3.3204
    1354         3.3866
    1355         3.3960
    1356         3.4897
    1357         3.4118
    1358         3.4764
    1359         3.4727
    1360         3.3784
    1361         3.3940
    1362         3.3735
    1363         3.3662
    1364         3.4711
    1365         3.4069
    1366         3.4958
    1367         3.3635
    1368         3.3752
    1369         3.4594
    1370         3.3316
    1371         3.4812
    1372         3.4684
    1373         3.5029
    1374         3.4085
    1375         3.4291
    1376         3.3821
    1377         3.3894
    1378         3.4084
    1379         3.4312
    1380         3.5017
    1381         3.5604
    1382         3.5527
    1383         3.5167
    1384         3.4447
    1385         3.3805
    1386         3.4026
    1387         3.3906
    1388         3.4967
    1389         3.4539
    1390         3.4042
    1391         3.4079
    1392         3.4245
    1393         3.4560
    1394         3.4148
    1395         3.4319
    1396         3.3873
    1397         3.5484
    1398         3.4650
    1399         3.5026
    1400         3.3866
    1401         3.3560
    1402         3.5000
    1403         3.4015
    1404         3.5497
    1405         3.4818
    1406         3.4547
    1407         3.5000
    1408         3.5140
    1409         3.4831
    1410         3.4360
    1411         3.4143
    1412         3.4928
    1413         3.4233
    1414         3.5767
    1415         3.4177
    1416         3.4234
    1417         3.4861
    1418         3.3887
    1419         3.4534
    1420         3.4821
    1421         3.3976
    1422         3.4653
    1423         3.4443
    1424         3.4511
    1425         3.3290
    1426         3.3054
    1427         3.4018
    1428         3.4519
    1429         3.4224
    1430         3.5083
    1431         3.3646
    1432         3.3981
    1433         3.4537
    1434         3.5082
    1435         3.4490
    1436         3.4069
    1437         3.3583
    1438         3.4336
    1439         3.3920
    1440         3.3205
    1441         3.3771
    1442         3.3190
    1443         3.4131
    1444         3.3703
    1445         3.3339
    1446         3.4082
    1447         3.2911
    1448         3.2662
    1449         3.3279
    1450         3.2999
    1451         3.3659
    1452         3.4038
    1453         3.3209
    1454         3.3301
    1455         3.3604
    1456         3.3517
    1457         3.2733
    1458         3.2376
    1459         3.2006
    1460         3.2337
    1461         3.2517
    1462         3.2685
    1463         3.2685
    1464         3.2093
    1465         3.1666
    1466         3.1745
    1467         3.2212
    1468         3.1955
    1469         3.1921
    1470         3.2343
    1471         3.1617
    1472         3.2355
    1473         3.2425
    1474         3.2348
    1475         3.2761
    1476         3.2445
    1477         3.3413
    1478         3.3447
    1479         3.2816
    1480         3.2138
    1481         3.2899
    1482         3.2685
    1483         3.3673
    1484         3.2705
    1485         3.2284
    1486         3.2341
    1487         3.2209
    1488         3.3100
    1489         3.2467
    1490         3.2838
    1491         3.2690
    1492         3.2439
    1493         3.2237
    1494         3.2494
    1495         3.1935
    1496         3.2352
    1497         3.2183
    1498         3.2371
    1499         3.3035
    1500         3.2508
    1501         3.1782
    1502         3.2649
    1503         3.3007
    1504         3.2529
    1505         3.2329
    1506         3.2915
    1507         3.1998
    1508         3.2077
    1509         3.2153
    1510         3.2508
    1511         3.2558
    1512         3.2269
    1513         3.2696
    1514         3.1971
    1515         3.2542
    1516         3.3143
    1517         3.3224
    1518         3.2544
    1519         3.3541
    1520         3.3391
    1521         3.2474
    1522         3.2194
    1523         3.2005
    1524         3.1933
    1525         3.2942
    1526         3.4427
    1527         3.2419
    1528         3.3121
    1529         3.4082
    1530         3.3143
    1531         3.2395
    1532         3.2527
    1533         3.2160
    1534         3.2228
    1535         3.2784
    1536         3.2758
    1537         3.2884
    1538         3.3556
    1539         3.3291
    1540         3.2496
    1541         3.3178
    1542         3.2609
    1543         3.2364
    1544         3.2207
    1545         3.2165
    1546         3.2320
    1547         3.1873
    1548         3.2848
    1549         3.3094
    1550         3.2299
    1551         3.2652
    1552         3.3338
    1553         3.3283
    1554         3.2612
    1555         3.2717
    1556         3.2953
    1557         3.3221
    1558         3.2806
    1559         3.3024
    1560         3.2687
    1561         3.3307
    1562         3.3053
    1563         3.2590
    1564         3.2317
    1565         3.2479
    1566         3.2350
    1567         3.2739
    1568         3.1681
    1569         3.0608
    1570         3.2012
    1571         3.2482
    1572         3.0905
    1573         3.1858
    1574         3.2457
    1575         3.1465
    1576         3.0953
    1577         3.1485
    1578         3.1602
    1579         3.2133
    1580         3.1438
    1581         3.0916
    1582         3.1298
    1583         3.0372
    1584         3.1349
    1585         2.9524
    1586         3.0529
    1587         3.0218
    1588         3.0850
    1589         3.1276
    1590         3.1417
    1591         3.0582
    1592         3.0451
    1593         3.3011
    1594         3.1890
    1595         3.1162
    1596         3.1621
    1597         3.0727
    1598         3.1846
    1599         3.1878
    1600         3.1273
    1601         3.1453
    1602         3.1563
    1603         3.1789
    1604         3.1755
    1605         3.1485
    1606         3.0998
    1607         3.2151
    1608         3.2420
    1609         3.1738
    1610         3.1297
    1611         3.1187
    1612         3.0941
    1613         3.1303
    1614         3.3139
    1615         3.2938
    1616         3.2377
    1617         3.1944
    1618         3.2156
    1619         3.1787
    1620         3.2063
    1621         3.1003
    1622         3.1020
    1623         3.1613
    1624         3.1620
    1625         3.1951
    1626         3.0713
    1627         3.0971
    1628         3.1263
    1629         3.2176
    1630         3.1186
    1631         3.1140
    1632         3.1539
    1633         3.2902
    1634         3.2903
    1635         3.3021
    1636         3.2463
    1637         3.2514
    1638         3.2711
    1639         3.3582
    1640         3.3751
    1641         3.2578
    1642         3.2403
    1643         3.2775
    1644         3.1851
    1645         3.1626
    1646         3.2035
    1647         3.0873
    1648         3.1081
    1649         3.1527
    1650         3.1076
    1651         3.1510
    1652         3.1202
    1653         3.1156
    1654         3.2620
    1655         3.1720
    1656         3.2126
    1657         3.1862
    1658         3.1699
    1659         3.1052
    1660         3.1200
    1661         3.2536
    1662         3.1930
    1663         3.1411
    1664         3.1775
    1665         3.1089
    1666         3.1457
    1667         3.1011
    1668         3.1539
    1669         3.1181
    1670         3.2021
    1671         3.2068
    1672         3.2079
    1673         3.0584
    1674         2.9835
    1675         3.1175
    1676         3.2011
    1677         3.2022
    1678         3.1690
    1679         3.1821
    1680         3.3004
    1681         3.2157
    1682         3.2354
    1683         3.1721
    1684         3.0971
    1685         3.1154
    1686         3.1250
    1687         3.1785
    1688         3.1833
    1689         3.0757
    1690         3.1345
    1691         3.1795
    1692         3.2539
    1693         3.2984
    1694         3.2442
    1695         3.2287
    1696         3.2124
    1697         3.2007
    1698         3.1007
    1699         3.1261
    1700         3.2206
    1701         3.3177
    1702         3.2237
    1703         3.2523
    1704         3.2361
    1705         3.1331
    1706         3.2708
    1707         3.1983
    1708         3.3148
    1709         3.3124
    1710         3.3633
    1711         3.2891
    1712         3.2818
    1713         3.3315
    1714         3.2826
    1715         3.3179
    1716         3.4151
    1717         3.3010
    1718         3.3270
    1719         3.3526
    1720         3.2455
    1721         3.2989
    1722         3.2049
    1723         3.2441
    1724         3.3393
    1725         3.2826
    1726         3.2699
    1727         3.2262
    1728         3.1797
    1729         3.0501
    1730         3.2847
    1731         3.1414
    1732         3.2303
    1733         3.1804
    1734         3.1813
    1735         3.1579
    1736         3.2204
    1737         3.2223
    1738         3.1881
    1739         3.2061
    1740         3.2663
    1741         3.1935
    1742         3.1904
    1743         3.2792
    1744         3.2762
    1745         3.2233
    1746         3.2509
    1747         3.3323
    1748         3.2958
    1749         3.4126
    1750         3.2161
    1751         3.1899
    1752         3.2325
    1753         3.2648
    1754         3.2798
    1755         3.3487
    1756         3.1827
    1757         3.2553
    1758         3.2683
    1759         3.1644
    1760         3.2209
    1761         3.3368
    1762         3.3204
    1763         3.2817
    1764         3.1583
    1765         3.2193
    1766         3.1734
    1767         3.1897
    1768         3.1249
    1769         3.2194
    1770         3.1709
    1771         3.2903
    1772         3.4472
    1773         3.2601
    1774         3.3797
    1775         3.2133
    1776         3.5285
    1777         3.0441
    1778         3.1136
    1779         3.1597
    1780         3.1744
    1781         3.1252
    1782         3.1227
    1783         3.1117
    1784         3.1052
    1785         3.1069
    1786         3.1469
    1787         3.2073
    1788         3.0646
    1789         3.2006
    1790         3.2095
    1791         3.2606
    1792         3.2863
    1793         3.3337
    1794         3.3223
    1795         3.1384
    1796         3.2569
    1797         3.4787
    1798         3.1660
    1799         3.1692
    1800         3.1402
    1801         3.2225
    1802         3.2399
    1803         3.2452
    1804         3.2177
    1805         3.1699
    1806         3.2411
    1807         3.1776
    1808         3.1694
    1809         3.2309
    1810         3.2491
    1811         3.1728
    1812         3.1605
    1813         3.1664
    1814         3.3245
    1815         3.4724
    1816         3.1087
    1817         3.2923
    1818         3.1448
    1819         3.1243
    1820         3.2092
    1821         3.3311
    1822         3.3325
    1823         3.1664
    1824         3.2198
    1825         3.2446
    1826         3.1878
    1827         3.1211
    1828         3.1030
    1829         3.1749
    1830         3.3201
    1831         3.2544
    1832         3.1534
    1833         3.1024
    1834         3.1087
    1835         3.1759
    1836         3.1624
    1837         3.2495
    1838         3.1548
    1839         3.2679
    1840         3.2935
    1841         3.2864
    1842         3.2080
    1843         3.2171
    1844         3.2096
    1845         3.1701
    1846         3.2811
    1847         3.1928
    1848         3.1634
    1849         3.1261
    1850         3.2908
    1851         3.1639
    1852         3.2179
    1853         3.2073
    1854         3.2582
    1855         3.2565
    1856         3.2933
    1857         3.2542
    1858         3.2650
    1859         3.2467
    1860         3.2132
    1861         3.2422
    1862         3.3554
    1863         3.2099
    1864         3.2627
    1865         3.3160
    1866         3.2230
    1867         3.3754
    1868         3.2511
    1869         3.2630
    1870         3.2643
    1871         3.3262
    1872         3.1731
    1873         3.3819
    1874         3.3477
    1875         3.3437
    1876         3.3153
    1877         3.2674
    1878         3.1800
    1879         3.1517
    1880         3.2115
    1881         3.2041
    1882         3.1049
    1883         3.1214
    1884         3.1462
    1885         3.0802
    1886         3.0792
    1887         3.1604
    1888         3.1299
    1889         3.1084
    1890         3.1355
    1891         3.1389
    1892         3.2662
    1893         3.1480
    1894         3.2238
    1895         3.1325
    1896         3.1671
    1897         3.3018
    1898         3.1264
    1899         3.1270
    1900         3.1898
    1901         3.1835
    1902         3.2472
    1903         3.3688
    1904         3.6017
    1905         3.4028
    1906         3.3185
    1907         3.4210
    1908         3.3245
    1909         3.4067
    1910         3.2670
    1911         3.3671
    1912         3.2797
    1913         3.2013
    1914         3.3278
    1915         3.2443
    1916         3.2975
    1917         3.2320
    1918         3.2215
    1919         3.1859
    1920         3.2917
    1921         3.4047
    1922         3.2555
    1923         3.3777
    1924         3.2921
    1925         3.1461
    1926         3.1671
    1927         3.2269
    1928         3.1722
    1929         3.2830
    1930         3.4031
    1931         3.3474
    1932         3.2902
    1933         3.2468
    1934         3.2653
    1935         3.3040
    1936         3.2613
    1937         3.2257
    1938         3.2105
    1939         3.2555
    1940         3.2518
    1941         3.2887
    1942         3.3786
    1943         3.2865
    1944         3.4321
    1945         3.3405
    1946         3.3026
    1947         3.3014
    1948         3.2902
    1949         3.2568
    1950         3.3022
    1951         3.3011
    1952         3.3193
    1953         3.3072
    1954         3.3422
    1955         3.2512
    1956         3.3922
    1957         3.3241
    1958         3.3485
    1959         3.3668
    1960         3.1394
    1961         3.0956
    1962         3.2797
    1963         3.2738
    1964         3.2619
    1965         3.3064
    1966         3.3960
    1967         3.2548
    1968         3.3143
    1969         3.2849
    1970         3.2670
    1971         3.3495
    1972         3.3844
    1973         3.3648
    1974         3.3327
    1975         3.3765
    1976         3.4073
    1977         3.3193
    1978         3.3551
    1979         3.3321
    1980         3.2403
    1981         3.3487
    1982         3.3637
    1983         3.3891
    1984         3.3607
    1985         3.3419
    1986         3.3714
    1987         3.3356
    1988         3.3490
    1989         3.2940
    1990         3.2039
    1991         3.2248
    1992         3.2670
    1993         3.1625
    1994         3.2310
    1995         3.2403
    1996         3.2017
    1997         3.1427
    1998         3.1424
    1999         3.1690
    2000         3.1082
