# Supplementary material for: K739 is preferentially targeted over K725 in the deSUMOylation process of neuronal nitric oxide synthase
Source: Front Chem. 2025 Sep 4;13:1672437. doi: 10.3389/fchem.2025.1672437 (PMC12445055; doi:10.3389/fchem.2025.1672437)
Supplement: Supplementary file 2 [file DataSheet2.zip › raw-data/725-R726K/correl.out]

  0.676  0.485  0.410  0.286  0.165  0.109 -0.011  0.022  0.126  0.010  0.002 -0.021  0.074 -0.060 -0.077  0.050 -0.013 -0.129 -0.117 -0.072 -0.094 -0.034 -0.034 -0.073 -0.022 -0.015  0.037  0.030  0.070  0.011  0.047  0.014 -0.006  0.016 -0.032 -0.064 -0.016  0.017  0.035  0.024  0.053  0.119  0.075  0.020 -0.016 -0.003 -0.017 -0.012  0.040  0.021  0.035  0.061 -0.006  0.062  0.055  0.001  0.002  0.026  0.051 -0.002  0.003  0.020 -0.008 -0.024  0.003 -0.006  0.034 -0.059 -0.030 -0.066 -0.024 -0.032 -0.057  0.080  0.042  0.049  0.052  0.029  0.095  0.022  0.034  0.101  0.112  0.049  0.086  0.165  0.051  0.088  0.131  0.113  0.028  0.161  0.037 -0.037 -0.131 -0.033 -0.057 -0.080 -0.064 -0.005  0.048  0.013  0.021 -0.053 -0.052 -0.005 -0.037 -0.033 -0.047 -0.056 -0.055 -0.052 -0.071 -0.027 -0.068 -0.063 -0.068 -0.083 -0.093 -0.088 -0.040 -0.032 -0.023 -0.021 -0.005  0.006 -0.069 -0.085 -0.142 -0.058 -0.125 -0.081 -0.157 -0.111 -0.135 -0.090 -0.091 -0.105 -0.138 -0.006  0.052 -0.025 -0.010  0.048  0.018 -0.023  0.003  0.075  0.021  0.057  0.099  0.055  0.016  0.037  0.077  0.046 -0.061  0.005 -0.057 -0.007 -0.002 -0.011  0.033 -0.037 -0.009 -0.012 -0.011 -0.051 -0.111 -0.154 -0.147 -0.096 -0.137 -0.158 -0.127 -0.122 -0.201 -0.105 -0.116 -0.078 -0.179 -0.109 -0.066 -0.029 -0.076 -0.085 -0.042 -0.111 -0.094 -0.074 -0.033 -0.129 -0.044 -0.067 -0.114 -0.055 -0.032 -0.124 -0.059  0.016 -0.049 -0.111 -0.103 -0.098 -0.101 -0.078  0.003 -0.037  0.048  0.138  0.096  0.069  0.093  0.075  0.274  0.162  0.131  0.265  0.232  0.137  0.146  0.135  0.118  0.037  0.050  0.005 -0.104 -0.119 -0.077 -0.080 -0.060 -0.023 -0.038  0.042  0.047  0.058  0.041 -0.020 -0.052 -0.070 -0.096 -0.138 -0.116 -0.098 -0.082 -0.105 -0.140 -0.025 -0.008 -0.045  0.098 -0.018 -0.021  0.011  0.038  0.050  0.019  0.037  0.028  0.049  0.039  0.035  0.004 -0.015  0.010  0.066  0.039  0.031  0.031 -0.000 -0.022  0.025  0.010  0.015  0.025  0.012  0.014  0.037  0.017 -0.015 -0.053 -0.070 -0.050 -0.008  0.018 -0.013 -0.020 -0.039 -0.105 -0.082 -0.028 -0.023 -0.055  0.013 -0.001  0.076  0.090 -0.003 -0.012 -0.009 -0.018 -0.011 -0.067 -0.105  0.047 -0.045 -0.043 -0.108 -0.079  0.024 -0.054  0.006
  0.485  0.722  0.550  0.395  0.229  0.128 -0.008 -0.033  0.107 -0.023 -0.048 -0.055  0.061 -0.086 -0.106  0.025 -0.019 -0.115 -0.107 -0.073 -0.122 -0.043 -0.064 -0.087 -0.051 -0.043 -0.019 -0.008  0.007 -0.048  0.028 -0.065 -0.070 -0.016 -0.061 -0.062 -0.077  0.009  0.036  0.032  0.081  0.115  0.073  0.005 -0.006 -0.004  0.003 -0.020  0.003 -0.023 -0.036 -0.011 -0.081 -0.034 -0.006 -0.046 -0.040 -0.036  0.006 -0.017 -0.026 -0.023 -0.040 -0.087 -0.041 -0.016  0.048 -0.050  0.004 -0.062 -0.051 -0.060 -0.096  0.041  0.009 -0.027 -0.029 -0.017  0.017 -0.041 -0.031  0.042  0.072  0.009  0.029  0.092 -0.011  0.007  0.071  0.037 -0.030  0.105  0.050 -0.032 -0.107 -0.028 -0.102 -0.112 -0.073  0.001  0.046  0.012 -0.011 -0.076 -0.066 -0.018 -0.054 -0.080 -0.075 -0.082 -0.064 -0.047 -0.077 -0.034 -0.093 -0.112 -0.099 -0.114 -0.126 -0.112 -0.068 -0.055 -0.045 -0.010 -0.011  0.019 -0.047 -0.100 -0.132 -0.074 -0.147 -0.105 -0.142 -0.066 -0.072 -0.076 -0.061 -0.111 -0.129 -0.022  0.021 -0.045 -0.038  0.004 -0.019 -0.036 -0.046  0.019 -0.010  0.032  0.060 -0.009  0.004  0.034  0.031 -0.031 -0.068 -0.009 -0.024  0.076  0.029  0.027  0.096  0.006  0.023  0.001  0.013 -0.083 -0.108 -0.135 -0.146 -0.069 -0.089 -0.105 -0.096 -0.122 -0.196 -0.131 -0.089 -0.064 -0.156 -0.116 -0.054 -0.080 -0.087 -0.121 -0.076 -0.143 -0.127 -0.089 -0.042 -0.126 -0.053 -0.061 -0.086 -0.058 -0.032 -0.072 -0.038 -0.025 -0.061 -0.106 -0.110 -0.131 -0.122 -0.114 -0.036 -0.102 -0.023  0.058  0.027 -0.016  0.031  0.073  0.237  0.118  0.113  0.273  0.204  0.086  0.116  0.158  0.115  0.039  0.027  0.008  0.003 -0.042 -0.030 -0.026 -0.006 -0.022 -0.009  0.069  0.019 -0.009  0.002 -0.033 -0.032 -0.016 -0.026 -0.049 -0.065 -0.019 -0.032 -0.066 -0.092 -0.038  0.033 -0.020  0.125  0.022  0.029  0.067  0.109  0.097  0.070  0.068  0.052  0.088  0.081  0.056  0.009 -0.012 -0.027  0.036  0.028 -0.019  0.044 -0.006  0.024  0.032 -0.007  0.003  0.022  0.036 -0.013  0.018 -0.029 -0.024 -0.014 -0.007 -0.029 -0.016  0.031  0.013  0.023  0.021 -0.017 -0.008  0.029 -0.016 -0.007  0.022  0.020  0.054  0.075 -0.050 -0.081 -0.052 -0.039 -0.012 -0.071 -0.085  0.037 -0.078 -0.068 -0.120 -0.111  0.014 -0.005  0.054
  0.410  0.550  0.854  0.581  0.394  0.224  0.049 -0.010  0.177  0.067 -0.038 -0.010  0.118 -0.014 -0.048  0.036 -0.008 -0.112 -0.145 -0.129 -0.153 -0.081 -0.119 -0.122 -0.057 -0.058 -0.008 -0.017 -0.011 -0.073 -0.005 -0.047 -0.054 -0.018 -0.091 -0.109 -0.111 -0.059 -0.002 -0.030  0.030  0.100  0.047  0.016 -0.018 -0.039 -0.051 -0.028 -0.063 -0.079 -0.082 -0.005 -0.068 -0.036 -0.006 -0.030 -0.049 -0.041 -0.015 -0.012 -0.033 -0.036 -0.046 -0.078 -0.041 -0.038 -0.001 -0.053 -0.009 -0.082 -0.082 -0.064 -0.073 -0.010 -0.027 -0.048 -0.046 -0.021  0.022 -0.051 -0.001  0.088  0.070  0.029  0.042  0.101  0.051  0.067  0.113  0.091  0.022  0.109  0.044 -0.024 -0.142 -0.049 -0.126 -0.130 -0.111 -0.058  0.001 -0.019 -0.046 -0.106 -0.079 -0.029 -0.094 -0.079 -0.080 -0.096 -0.109 -0.086 -0.113 -0.063 -0.144 -0.128 -0.149 -0.128 -0.128 -0.119 -0.098 -0.075 -0.077 -0.034 -0.020 -0.025 -0.075 -0.105 -0.111 -0.078 -0.159 -0.151 -0.148 -0.073 -0.083 -0.079 -0.112 -0.055 -0.037  0.033  0.040 -0.006  0.023  0.022 -0.033  0.013 -0.003  0.030 -0.001  0.032  0.089  0.004 -0.008  0.050  0.054 -0.029 -0.101 -0.014 -0.041  0.078  0.032  0.049  0.051  0.021 -0.003 -0.050 -0.023 -0.082 -0.071 -0.103 -0.104 -0.088 -0.114 -0.135 -0.121 -0.109 -0.177 -0.135 -0.139 -0.123 -0.228 -0.174 -0.125 -0.117 -0.117 -0.126 -0.064 -0.139 -0.123 -0.081 -0.007 -0.101 -0.057 -0.069 -0.077 -0.046 -0.046 -0.021 -0.055 -0.028 -0.061 -0.084 -0.091 -0.093 -0.099 -0.115 -0.034 -0.050  0.001  0.084  0.065  0.029  0.043  0.112  0.207  0.123  0.151  0.360  0.218  0.087  0.109  0.182  0.095  0.052  0.038 -0.020  0.008 -0.044 -0.012 -0.029  0.007 -0.003  0.029  0.084  0.059  0.027  0.042 -0.022 -0.012 -0.011 -0.022 -0.082 -0.051 -0.038 -0.047 -0.058 -0.112 -0.028  0.048 -0.031  0.172  0.081  0.031  0.055  0.100  0.067  0.046  0.055  0.013  0.055  0.057  0.028 -0.031 -0.041 -0.068  0.015  0.024 -0.036  0.038  0.006  0.016  0.009  0.012  0.003  0.006  0.036  0.003 -0.014 -0.003  0.017 -0.010 -0.020 -0.029 -0.001  0.057  0.024  0.022  0.025 -0.024 -0.030  0.022 -0.009  0.002  0.028  0.026  0.064  0.050 -0.080 -0.116 -0.074 -0.087 -0.108 -0.012 -0.046  0.026 -0.094 -0.117 -0.099 -0.084  0.012  0.018  0.042
  0.286  0.395  0.581  0.748  0.494  0.510  0.279  0.250  0.394  0.198  0.150  0.202  0.209  0.071  0.080  0.093  0.004 -0.033 -0.116 -0.109 -0.103 -0.054 -0.069 -0.038  0.019  0.030  0.125  0.058  0.061 -0.049 -0.002  0.005 -0.019  0.050 -0.032 -0.044 -0.068 -0.001  0.028 -0.030  0.004  0.090  0.051 -0.007 -0.038 -0.046 -0.065 -0.033 -0.022 -0.044 -0.040  0.033 -0.031  0.019  0.076 -0.006 -0.010  0.026  0.046  0.022  0.002 -0.001  0.007 -0.026 -0.020 -0.018 -0.013 -0.039  0.007 -0.086 -0.075 -0.040 -0.044  0.032 -0.002 -0.021 -0.004 -0.003  0.053 -0.049  0.013  0.084  0.090  0.030  0.075  0.136  0.083  0.094  0.139  0.106  0.033  0.138  0.024 -0.053 -0.155 -0.067 -0.106 -0.138 -0.122 -0.042  0.030 -0.009 -0.033 -0.105 -0.094 -0.016 -0.065 -0.057 -0.072 -0.083 -0.082 -0.064 -0.099 -0.050 -0.134 -0.118 -0.117 -0.111 -0.100 -0.117 -0.076 -0.106 -0.065 -0.068 -0.063 -0.023 -0.071 -0.084 -0.121 -0.071 -0.144 -0.136 -0.146 -0.101 -0.104 -0.081 -0.067 -0.065 -0.057  0.017  0.052 -0.003  0.011  0.040 -0.009  0.009  0.012  0.067  0.014  0.037  0.105  0.057  0.037  0.082  0.082  0.022 -0.067 -0.009 -0.012  0.092  0.038  0.061  0.058  0.018  0.003 -0.031 -0.035 -0.054 -0.087 -0.109 -0.119 -0.117 -0.144 -0.149 -0.119 -0.122 -0.202 -0.147 -0.149 -0.096 -0.235 -0.165 -0.134 -0.125 -0.129 -0.095 -0.048 -0.153 -0.098 -0.042 -0.015 -0.113 -0.023 -0.050 -0.113 -0.050 -0.001 -0.021 -0.050 -0.070 -0.086 -0.106 -0.120 -0.093 -0.083 -0.105 -0.020 -0.035  0.029  0.118  0.097  0.091  0.061  0.132  0.238  0.193  0.244  0.442  0.342  0.204  0.258  0.369  0.186  0.122  0.114  0.076 -0.039 -0.065 -0.089 -0.071 -0.056 -0.008  0.044  0.115  0.070  0.012  0.036 -0.043 -0.059 -0.033 -0.082 -0.101 -0.105 -0.078 -0.117 -0.146 -0.188 -0.085 -0.061 -0.099  0.067 -0.001 -0.036  0.003  0.040  0.043  0.022  0.022  0.025  0.076  0.060  0.038 -0.030 -0.045 -0.039  0.018  0.018 -0.043 -0.012 -0.037 -0.041 -0.021 -0.044 -0.054 -0.028 -0.067 -0.098 -0.105 -0.090 -0.108 -0.135 -0.126 -0.107 -0.102 -0.049 -0.064 -0.068 -0.034 -0.068 -0.062 -0.030 -0.038 -0.071 -0.002  0.017  0.042  0.039 -0.043 -0.079 -0.045 -0.076 -0.136 -0.030 -0.079  0.012 -0.114 -0.113 -0.132 -0.118 -0.005 -0.035 -0.002
  0.165  0.229  0.394  0.494  0.702  0.475  0.362  0.221  0.307  0.265  0.169  0.153  0.219  0.112  0.099  0.093  0.065  0.032 -0.040 -0.068 -0.050 -0.034 -0.070 -0.036 -0.010  0.023  0.048  0.031  0.016 -0.065 -0.002 -0.012 -0.051 -0.010 -0.058 -0.014 -0.070 -0.055  0.028 -0.013 -0.016  0.048  0.000 -0.078 -0.027 -0.054 -0.051 -0.028 -0.075 -0.062 -0.054 -0.047 -0.057 -0.031  0.003 -0.051 -0.067 -0.041 -0.016 -0.019 -0.036 -0.053 -0.054 -0.068 -0.047 -0.053 -0.036 -0.027 -0.018 -0.057 -0.095 -0.075 -0.087 -0.021 -0.030 -0.021 -0.008  0.013  0.062 -0.020  0.048  0.092  0.082  0.058  0.093  0.144  0.110  0.108  0.122  0.109  0.041  0.122  0.040 -0.028 -0.130 -0.056 -0.128 -0.138 -0.133 -0.064 -0.004 -0.018 -0.046 -0.092 -0.091 -0.033 -0.071 -0.040 -0.045 -0.038 -0.070 -0.039 -0.083 -0.041 -0.078 -0.054 -0.051 -0.059 -0.039 -0.079 -0.072 -0.084 -0.070 -0.071 -0.051 -0.030 -0.053 -0.060 -0.061 -0.023 -0.091 -0.069 -0.079 -0.064 -0.093 -0.043 -0.046 -0.044 -0.041  0.014  0.048 -0.018 -0.012  0.011 -0.025 -0.045 -0.006  0.021 -0.019  0.009  0.067  0.028 -0.004  0.036  0.046  0.010 -0.078 -0.024 -0.044  0.016 -0.026  0.005  0.008  0.002 -0.011 -0.026 -0.016 -0.029 -0.041 -0.022 -0.061 -0.062 -0.099 -0.085 -0.074 -0.065 -0.149 -0.080 -0.105 -0.076 -0.188 -0.107 -0.122 -0.126 -0.117 -0.109 -0.073 -0.134 -0.092 -0.086 -0.038 -0.101 -0.052 -0.078 -0.111 -0.067 -0.033 -0.021 -0.074 -0.069 -0.088 -0.076 -0.108 -0.088 -0.074 -0.076 -0.045 -0.061 -0.024  0.044  0.010  0.025  0.012  0.064  0.102  0.101  0.128  0.263  0.171  0.101  0.122  0.169  0.068  0.049  0.031  0.073  0.013 -0.009 -0.044 -0.044 -0.030  0.042  0.077  0.089  0.050  0.056  0.027 -0.036 -0.019 -0.009 -0.018 -0.036 -0.042 -0.040 -0.061 -0.096 -0.142 -0.104 -0.056 -0.112 -0.013 -0.021 -0.034 -0.015 -0.012  0.019 -0.004 -0.017 -0.036 -0.005 -0.015 -0.004 -0.043 -0.016 -0.028  0.004  0.004 -0.013 -0.002  0.008  0.030  0.058  0.038 -0.028 -0.020 -0.013 -0.052 -0.067 -0.067 -0.073 -0.088 -0.077 -0.053 -0.038  0.002 -0.012 -0.020  0.016 -0.007 -0.004  0.049  0.039 -0.003  0.030  0.001  0.018  0.011 -0.028 -0.078 -0.038 -0.070 -0.121 -0.021 -0.076 -0.004 -0.095 -0.073 -0.065 -0.052  0.023 -0.011  0.013
  0.109  0.128  0.224  0.510  0.475  0.820  0.589  0.593  0.557  0.375  0.405  0.450  0.290  0.206  0.271  0.153  0.022  0.109 -0.048 -0.008  0.007 -0.016  0.009  0.079  0.116  0.110  0.243  0.131  0.097 -0.001 -0.022  0.048  0.015  0.078  0.019  0.035 -0.027 -0.030 -0.002 -0.084 -0.092 -0.016 -0.006 -0.033 -0.083 -0.067 -0.058 -0.044 -0.043 -0.005 -0.005  0.046  0.025  0.055  0.096  0.027  0.017  0.067  0.072  0.038  0.057  0.060  0.050  0.028  0.019  0.026 -0.008 -0.005  0.023 -0.041 -0.015  0.006  0.015  0.077  0.046  0.041  0.066  0.028  0.105  0.005  0.046  0.101  0.111  0.029  0.135  0.181  0.144  0.154  0.171  0.146  0.077  0.161 -0.042 -0.093 -0.200 -0.078 -0.083 -0.142 -0.096 -0.028  0.064  0.014  0.017 -0.049 -0.038  0.022  0.003  0.023  0.014  0.015  0.007 -0.022 -0.045 -0.020 -0.068 -0.037 -0.027 -0.015  0.005 -0.036 -0.029 -0.055 -0.012 -0.040 -0.067 -0.011 -0.035 -0.003 -0.036 -0.001 -0.058 -0.047 -0.093 -0.135 -0.173 -0.105 -0.048 -0.025 -0.019  0.027  0.063  0.027  0.024  0.066  0.030  0.044  0.047  0.092  0.055  0.073  0.107  0.120  0.090  0.105  0.125  0.096  0.003  0.004  0.027  0.070  0.030  0.066  0.033  0.002  0.012  0.015 -0.022  0.010 -0.052 -0.043 -0.064 -0.158 -0.189 -0.135 -0.095 -0.110 -0.186 -0.129 -0.135 -0.093 -0.222 -0.134 -0.151 -0.114 -0.113 -0.060 -0.039 -0.122 -0.045 -0.023 -0.021 -0.111  0.003 -0.025 -0.104 -0.039  0.037 -0.005 -0.032 -0.059 -0.101 -0.100 -0.125 -0.103 -0.061 -0.095  0.001 -0.033 -0.011  0.065  0.042  0.057  0.005  0.087  0.123  0.148  0.204  0.328  0.282  0.211  0.303  0.347  0.130  0.124  0.116  0.065 -0.135 -0.124 -0.156 -0.131 -0.111  0.043  0.111  0.152  0.114  0.052  0.041 -0.045 -0.077 -0.064 -0.100 -0.133 -0.147 -0.161 -0.219 -0.252 -0.287 -0.125 -0.163 -0.181 -0.099 -0.078 -0.100 -0.086 -0.062 -0.000 -0.021 -0.051  0.007  0.039  0.031  0.028 -0.020 -0.031  0.010  0.064  0.023 -0.003 -0.046 -0.034 -0.112 -0.052 -0.034 -0.114 -0.032 -0.154 -0.167 -0.159 -0.124 -0.206 -0.257 -0.254 -0.192 -0.198 -0.143 -0.165 -0.165 -0.120 -0.134 -0.140 -0.104 -0.049 -0.128  0.005  0.026  0.035  0.023  0.059  0.011 -0.001 -0.041 -0.118 -0.001 -0.073 -0.029 -0.089 -0.063 -0.101 -0.103 -0.022 -0.104 -0.094
 -0.011 -0.008  0.049  0.279  0.362  0.589  0.725  0.565  0.486  0.491  0.478  0.471  0.350  0.348  0.372  0.207  0.116  0.263  0.091  0.110  0.099 -0.010  0.017  0.150  0.121  0.130  0.172  0.101  0.016 -0.011 -0.027  0.024 -0.039  0.008  0.002  0.112 -0.038 -0.101 -0.021 -0.060 -0.097 -0.028 -0.055 -0.057 -0.092 -0.065 -0.030 -0.069 -0.061  0.024 -0.034 -0.018  0.011  0.035  0.006 -0.047 -0.020 -0.005 -0.033 -0.041  0.004 -0.032 -0.031 -0.042 -0.041 -0.038  0.004 -0.063 -0.045 -0.105 -0.087 -0.040 -0.017  0.028  0.030  0.046  0.069  0.066  0.102  0.073  0.087  0.117  0.105  0.060  0.130  0.171  0.148  0.152  0.151  0.139  0.066  0.143 -0.027 -0.042 -0.162 -0.061 -0.068 -0.102 -0.086 -0.016  0.048 -0.002 -0.011 -0.085 -0.058  0.009 -0.004  0.027  0.044  0.066  0.049  0.016  0.005  0.005 -0.022  0.020  0.021  0.002  0.030 -0.001 -0.008 -0.048 -0.015 -0.069 -0.099 -0.041 -0.036  0.012  0.008  0.016 -0.021 -0.016 -0.066 -0.093 -0.132  0.004  0.029  0.049  0.021  0.036  0.060  0.027  0.059  0.077  0.028  0.033  0.054  0.097  0.054  0.038  0.076  0.103  0.055  0.070  0.102  0.091  0.004 -0.008  0.007  0.015 -0.000  0.020 -0.012  0.004 -0.022 -0.013 -0.044  0.011  0.001 -0.005 -0.028 -0.098 -0.135 -0.074 -0.062 -0.083 -0.142 -0.073 -0.083 -0.065 -0.139 -0.073 -0.077 -0.095 -0.073 -0.029 -0.046 -0.094 -0.038 -0.027 -0.027 -0.108 -0.022 -0.060 -0.120 -0.058 -0.014 -0.050 -0.075 -0.092 -0.108 -0.088 -0.129 -0.085 -0.070 -0.088 -0.027 -0.051 -0.058 -0.021 -0.019 -0.003 -0.032  0.017  0.040  0.053  0.102  0.179  0.123  0.114  0.204  0.179  0.029  0.061  0.027  0.010 -0.107 -0.097 -0.118 -0.108 -0.129  0.031  0.078  0.131  0.084  0.043  0.021 -0.060 -0.074 -0.075 -0.125 -0.122 -0.137 -0.138 -0.143 -0.187 -0.230 -0.131 -0.162 -0.164 -0.156 -0.136 -0.148 -0.149 -0.164 -0.121 -0.111 -0.118 -0.099 -0.082 -0.085 -0.046 -0.031 -0.024 -0.011  0.037 -0.023  0.010 -0.106  0.004 -0.027  0.033  0.044 -0.056 -0.041 -0.112 -0.112 -0.122 -0.093 -0.139 -0.176 -0.155 -0.120 -0.103 -0.053 -0.072 -0.093 -0.052 -0.089 -0.088 -0.056 -0.033 -0.106  0.012 -0.030 -0.020 -0.028  0.068  0.044  0.009 -0.037 -0.101 -0.035 -0.107 -0.092 -0.100 -0.041 -0.046 -0.011 -0.015 -0.008 -0.002
  0.022 -0.033 -0.010  0.250  0.221  0.593  0.565  0.743  0.546  0.408  0.545  0.549  0.289  0.300  0.376  0.168  0.011  0.217  0.034  0.088  0.098 -0.010  0.050  0.163  0.171  0.153  0.286  0.156  0.094  0.047 -0.022  0.076  0.032  0.079  0.062  0.101  0.013 -0.035 -0.025 -0.099 -0.133 -0.046 -0.006  0.005 -0.088 -0.053 -0.029 -0.032 -0.024  0.031  0.015  0.073  0.068  0.087  0.093  0.025  0.047  0.082  0.063  0.020  0.052  0.068  0.056  0.053  0.022  0.045  0.037 -0.052  0.001 -0.036  0.004  0.030  0.060  0.090  0.077  0.074  0.099  0.022  0.111  0.053  0.042  0.099  0.105  0.031  0.143  0.187  0.157  0.169  0.162  0.151  0.085  0.155 -0.064 -0.082 -0.192 -0.077 -0.035 -0.089 -0.037  0.017  0.094  0.045  0.058 -0.013 -0.007  0.051  0.044  0.048  0.060  0.076  0.068  0.022  0.014  0.015 -0.018  0.027  0.023  0.036  0.061  0.031  0.031  0.003  0.051 -0.018 -0.055 -0.003 -0.024  0.038  0.014  0.031 -0.010 -0.023 -0.070 -0.128 -0.179 -0.076  0.008 -0.007 -0.011  0.030  0.067  0.044  0.041  0.101  0.060  0.055  0.075  0.130  0.072  0.074  0.114  0.140  0.094  0.114  0.137  0.125  0.034  0.023  0.040  0.024  0.011  0.029  0.032  0.004  0.018  0.038 -0.038  0.072 -0.004 -0.012 -0.019 -0.164 -0.190 -0.108 -0.048 -0.076 -0.137 -0.076 -0.094 -0.066 -0.164 -0.074 -0.087 -0.048 -0.052 -0.009 -0.011 -0.042  0.010  0.027  0.004 -0.084  0.035 -0.014 -0.094 -0.021  0.051 -0.035 -0.042 -0.053 -0.102 -0.093 -0.122 -0.063 -0.055 -0.072  0.007  0.007  0.002  0.043  0.007  0.067  0.002  0.045  0.098  0.125  0.155  0.226  0.210  0.197  0.280  0.272  0.064  0.094  0.077  0.019 -0.191 -0.169 -0.180 -0.145 -0.142  0.032  0.083  0.140  0.091  0.049  0.035 -0.033 -0.080 -0.098 -0.152 -0.171 -0.164 -0.211 -0.222 -0.245 -0.276 -0.105 -0.207 -0.186 -0.193 -0.149 -0.153 -0.158 -0.168 -0.095 -0.088 -0.103 -0.045 -0.044 -0.044 -0.027 -0.023 -0.023  0.011  0.045  0.002  0.002 -0.089 -0.033 -0.126 -0.041 -0.002 -0.098 -0.032 -0.185 -0.163 -0.166 -0.083 -0.197 -0.254 -0.251 -0.188 -0.180 -0.146 -0.159 -0.172 -0.143 -0.180 -0.177 -0.147 -0.093 -0.166 -0.014 -0.009 -0.003 -0.009  0.087  0.065  0.038  0.016 -0.072 -0.010 -0.076 -0.049 -0.059 -0.024 -0.084 -0.060 -0.055 -0.115 -0.118
  0.126  0.107  0.177  0.394  0.307  0.557  0.486  0.546  0.703  0.442  0.416  0.503  0.407  0.266  0.300  0.235  0.064  0.125 -0.012  0.010  0.007 -0.027 -0.006  0.087  0.113  0.132  0.279  0.159  0.125  0.028  0.009  0.063  0.017  0.095  0.031  0.055 -0.033 -0.008  0.022 -0.064 -0.071  0.063  0.040 -0.006 -0.053 -0.054 -0.057 -0.042 -0.032  0.007 -0.006  0.070  0.039  0.077  0.116  0.034  0.013  0.059  0.073  0.028  0.035  0.037  0.042  0.030 -0.002  0.019 -0.007 -0.027  0.017 -0.073 -0.026  0.003  0.008  0.083  0.043  0.045  0.054  0.009  0.107  0.005  0.049  0.121  0.131  0.063  0.152  0.221  0.165  0.181  0.195  0.182  0.080  0.209 -0.023 -0.107 -0.228 -0.089 -0.054 -0.128 -0.053  0.014  0.125  0.065  0.037 -0.058 -0.050  0.028 -0.002 -0.005  0.002 -0.014 -0.044 -0.032 -0.084 -0.029 -0.090 -0.055 -0.051 -0.031 -0.016 -0.038 -0.011 -0.037  0.030 -0.028 -0.094 -0.021 -0.053 -0.011 -0.063 -0.029 -0.067 -0.080 -0.122 -0.168 -0.231 -0.112 -0.048 -0.025 -0.064 -0.001  0.053  0.051  0.026  0.093  0.039  0.066  0.087  0.141  0.080  0.076  0.141  0.161  0.105  0.124  0.171  0.149  0.032  0.034  0.021  0.041  0.015  0.040  0.032 -0.008 -0.013  0.013 -0.045  0.010 -0.069 -0.088 -0.088 -0.172 -0.226 -0.156 -0.075 -0.101 -0.184 -0.122 -0.132 -0.115 -0.243 -0.138 -0.127 -0.091 -0.104 -0.070 -0.029 -0.119 -0.065 -0.025 -0.012 -0.129 -0.003 -0.031 -0.116 -0.041  0.028 -0.029 -0.056 -0.068 -0.103 -0.112 -0.144 -0.104 -0.112 -0.116 -0.014 -0.024  0.004  0.086  0.076  0.108  0.060  0.121  0.184  0.236  0.295  0.404  0.353  0.286  0.408  0.390  0.171  0.157  0.142  0.100 -0.174 -0.141 -0.166 -0.123 -0.107  0.038  0.076  0.143  0.098  0.052  0.056 -0.038 -0.068 -0.079 -0.138 -0.171 -0.174 -0.183 -0.221 -0.272 -0.313 -0.162 -0.203 -0.197 -0.103 -0.129 -0.157 -0.131 -0.116 -0.078 -0.080 -0.079 -0.033 -0.021 -0.023 -0.014 -0.041 -0.060 -0.016  0.052  0.015 -0.008 -0.092 -0.040 -0.105 -0.027 -0.040 -0.098 -0.059 -0.162 -0.168 -0.174 -0.133 -0.204 -0.267 -0.253 -0.195 -0.180 -0.119 -0.147 -0.146 -0.111 -0.155 -0.125 -0.092 -0.050 -0.140 -0.002 -0.006  0.035  0.030  0.040  0.001 -0.008 -0.037 -0.116 -0.065 -0.125 -0.036 -0.110 -0.086 -0.122 -0.092 -0.021 -0.065 -0.061
  0.010 -0.023  0.067  0.198  0.265  0.375  0.491  0.408  0.442  0.668  0.481  0.434  0.475  0.468  0.423  0.306  0.224  0.347  0.213  0.204  0.144  0.012  0.019  0.187  0.107  0.170  0.150  0.118  0.035 -0.016  0.046  0.049 -0.081  0.007  0.016  0.194 -0.004 -0.053  0.037  0.003 -0.059  0.029 -0.030 -0.088 -0.051 -0.063 -0.037 -0.051 -0.062  0.029 -0.008 -0.035  0.021  0.069  0.023 -0.057 -0.010  0.021 -0.035 -0.056  0.012 -0.039 -0.044 -0.027 -0.021 -0.048 -0.016 -0.050 -0.043 -0.071 -0.038 -0.019  0.003  0.053  0.067  0.102  0.094  0.113  0.154  0.118  0.129  0.111  0.124  0.082  0.112  0.177  0.136  0.160  0.135  0.149  0.073  0.179 -0.040 -0.061 -0.177 -0.067 -0.043 -0.114 -0.041  0.015  0.109  0.053  0.032 -0.043 -0.031  0.035  0.002  0.036  0.060  0.019 -0.023 -0.009 -0.023 -0.016 -0.039  0.020 -0.021 -0.024  0.006 -0.012  0.013 -0.020  0.044 -0.047 -0.058 -0.027 -0.032  0.014 -0.045 -0.036 -0.089 -0.067 -0.075 -0.155 -0.228 -0.036  0.017  0.069  0.009  0.062  0.094  0.068  0.091  0.128  0.061  0.097  0.107  0.155  0.114  0.079  0.125  0.140  0.106  0.122  0.143  0.128  0.036  0.051  0.045  0.063  0.033  0.058  0.021  0.037 -0.012  0.006 -0.025  0.027 -0.016 -0.037 -0.077 -0.124 -0.178 -0.132 -0.063 -0.092 -0.153 -0.089 -0.111 -0.112 -0.181 -0.118 -0.075 -0.089 -0.077 -0.034 -0.049 -0.106 -0.070 -0.067 -0.039 -0.147 -0.068 -0.114 -0.164 -0.096 -0.065 -0.074 -0.111 -0.137 -0.134 -0.130 -0.159 -0.106 -0.124 -0.125 -0.069 -0.079 -0.065 -0.017 -0.012  0.009  0.001  0.035  0.048  0.074  0.136  0.200  0.111  0.129  0.183  0.130  0.018  0.041  0.026  0.050 -0.136 -0.109 -0.119 -0.114 -0.154  0.017  0.008  0.073  0.020  0.054  0.014 -0.017 -0.052 -0.105 -0.119 -0.128 -0.117 -0.153 -0.144 -0.191 -0.225 -0.128 -0.186 -0.177 -0.172 -0.177 -0.198 -0.199 -0.231 -0.196 -0.184 -0.175 -0.190 -0.148 -0.141 -0.090 -0.041 -0.047 -0.036  0.017 -0.076  0.013 -0.167 -0.032 -0.064  0.016  0.018 -0.060 -0.067 -0.116 -0.099 -0.077 -0.086 -0.159 -0.195 -0.179 -0.134 -0.104 -0.075 -0.091 -0.111 -0.089 -0.122 -0.093 -0.095 -0.059 -0.156 -0.045 -0.097 -0.043 -0.036  0.066  0.030 -0.004 -0.047 -0.118 -0.043 -0.127 -0.141 -0.135 -0.065 -0.027 -0.013  0.031  0.007  0.015
  0.002 -0.048 -0.038  0.150  0.169  0.405  0.478  0.545  0.416  0.481  0.671  0.530  0.353  0.437  0.478  0.259  0.130  0.370  0.188  0.211  0.168  0.034  0.071  0.237  0.167  0.199  0.232  0.140  0.065  0.053  0.020  0.087 -0.034  0.066  0.073  0.215  0.023 -0.039  0.022 -0.040 -0.091  0.010 -0.010 -0.024 -0.082 -0.042 -0.017 -0.042 -0.031  0.068  0.061  0.030  0.060  0.105  0.074 -0.019  0.040  0.062  0.012 -0.017  0.043  0.020 -0.012 -0.005 -0.001 -0.006  0.030 -0.063 -0.039 -0.062 -0.033  0.009  0.028  0.076  0.092  0.125  0.121  0.081  0.161  0.128  0.158  0.160  0.160  0.126  0.239  0.259  0.243  0.240  0.216  0.234  0.119  0.208 -0.042 -0.066 -0.197 -0.063 -0.031 -0.110 -0.024  0.052  0.135  0.073  0.069 -0.022 -0.011  0.050  0.046  0.058  0.071  0.091  0.064  0.043  0.043  0.032  0.023  0.068  0.038  0.033  0.054  0.009  0.019 -0.005  0.046 -0.053 -0.079 -0.061 -0.064  0.025 -0.028  0.024 -0.045  0.001 -0.083 -0.103 -0.231 -0.034  0.039  0.012 -0.009  0.040  0.091  0.036  0.065  0.145  0.087  0.065  0.090  0.186  0.109  0.078  0.149  0.169  0.095  0.130  0.159  0.147  0.029  0.028  0.039  0.017  0.009  0.014  0.008  0.006 -0.033 -0.028 -0.065  0.056 -0.016 -0.017 -0.049 -0.182 -0.214 -0.161 -0.088 -0.079 -0.135 -0.032 -0.097 -0.095 -0.166 -0.052 -0.077 -0.026 -0.028  0.010 -0.031 -0.055 -0.012 -0.007 -0.037 -0.095  0.014 -0.033 -0.128 -0.056 -0.009 -0.064 -0.112 -0.101 -0.153 -0.128 -0.175 -0.107 -0.101 -0.075 -0.034 -0.064 -0.044  0.014 -0.037 -0.002  0.008  0.010  0.049  0.060  0.083  0.136  0.113  0.127  0.187  0.165 -0.003  0.067  0.026 -0.009 -0.219 -0.192 -0.205 -0.188 -0.198  0.010  0.025  0.110  0.027  0.001 -0.026 -0.071 -0.120 -0.145 -0.214 -0.199 -0.189 -0.229 -0.209 -0.229 -0.280 -0.104 -0.203 -0.161 -0.212 -0.185 -0.189 -0.218 -0.268 -0.189 -0.179 -0.180 -0.170 -0.155 -0.164 -0.108 -0.016 -0.005  0.034  0.063 -0.018  0.077 -0.108  0.006 -0.058  0.063  0.070 -0.066 -0.006 -0.125 -0.084 -0.084 -0.053 -0.152 -0.219 -0.227 -0.153 -0.104 -0.074 -0.093 -0.134 -0.138 -0.195 -0.179 -0.142 -0.103 -0.170 -0.016 -0.050 -0.008 -0.009  0.122  0.074  0.034  0.021 -0.060 -0.036 -0.116 -0.139 -0.107 -0.007 -0.044  0.016  0.005 -0.079 -0.056
 -0.021 -0.055 -0.010  0.202  0.153  0.450  0.471  0.549  0.503  0.434  0.530  0.658  0.386  0.379  0.516  0.307  0.118  0.360  0.154  0.194  0.160  0.027  0.103  0.256  0.207  0.227  0.325  0.182  0.115  0.048  0.014  0.117  0.041  0.116  0.115  0.205  0.042  0.002  0.028 -0.057 -0.103  0.006  0.008 -0.001 -0.098 -0.038 -0.011 -0.018  0.003  0.062  0.059  0.076  0.091  0.124  0.116  0.030  0.058  0.074  0.061  0.009  0.041  0.028  0.017  0.008  0.001  0.026  0.030 -0.076 -0.024 -0.078 -0.044 -0.001  0.047  0.085  0.082  0.095  0.111  0.045  0.121  0.066  0.083  0.109  0.115  0.058  0.160  0.176  0.164  0.174  0.156  0.156  0.080  0.159 -0.046 -0.096 -0.201 -0.081 -0.041 -0.124 -0.041  0.017  0.105  0.059  0.060 -0.040 -0.010  0.041  0.043  0.060  0.070  0.075  0.068  0.027  0.043  0.032 -0.005  0.041  0.033  0.028  0.054  0.011  0.018 -0.002  0.030 -0.033 -0.086 -0.033 -0.039  0.035 -0.007  0.010 -0.021 -0.029 -0.078 -0.131 -0.205 -0.075  0.017  0.031 -0.011  0.038  0.056  0.061  0.071  0.118  0.069  0.102  0.084  0.164  0.103  0.062  0.132  0.142  0.111  0.131  0.156  0.130  0.051  0.048  0.065  0.066  0.038  0.059  0.046  0.032  0.005  0.022 -0.022  0.049  0.002 -0.020 -0.048 -0.158 -0.197 -0.123 -0.063 -0.091 -0.135 -0.095 -0.098 -0.087 -0.165 -0.110 -0.083 -0.038 -0.058 -0.019 -0.020 -0.078 -0.020  0.004 -0.033 -0.096  0.014 -0.044 -0.118 -0.041  0.004 -0.044 -0.076 -0.071 -0.118 -0.113 -0.130 -0.090 -0.084 -0.084 -0.033 -0.026 -0.024  0.033  0.020  0.057  0.021  0.044  0.075  0.139  0.183  0.231  0.214  0.212  0.309  0.260  0.074  0.117  0.087  0.029 -0.208 -0.184 -0.188 -0.145 -0.173  0.022  0.062  0.113  0.068  0.037  0.029 -0.044 -0.083 -0.111 -0.174 -0.184 -0.186 -0.227 -0.218 -0.257 -0.297 -0.137 -0.225 -0.201 -0.209 -0.184 -0.197 -0.212 -0.225 -0.156 -0.142 -0.149 -0.094 -0.100 -0.113 -0.076 -0.024 -0.007  0.057  0.063 -0.013  0.028 -0.138 -0.029 -0.104 -0.010 -0.010 -0.103 -0.037 -0.177 -0.155 -0.161 -0.101 -0.197 -0.263 -0.247 -0.184 -0.171 -0.122 -0.142 -0.167 -0.135 -0.182 -0.169 -0.142 -0.091 -0.176 -0.012 -0.026 -0.010 -0.026  0.103  0.076  0.040  0.019 -0.093 -0.002 -0.079 -0.064 -0.074 -0.040 -0.078 -0.063 -0.045 -0.093 -0.109
  0.074  0.061  0.118  0.209  0.219  0.290  0.350  0.289  0.407  0.475  0.353  0.386  0.609  0.449  0.386  0.436  0.331  0.350  0.242  0.229  0.119  0.055  0.028  0.172  0.081  0.185  0.155  0.122  0.081  0.001  0.114  0.068 -0.077  0.046  0.064  0.245  0.011  0.046  0.121  0.108  0.054  0.144  0.069 -0.028 -0.038 -0.018  0.006 -0.037 -0.021  0.028  0.016 -0.017  0.002  0.065  0.046 -0.050 -0.048  0.004 -0.018 -0.056 -0.014 -0.067 -0.053 -0.074 -0.051 -0.049 -0.036 -0.063 -0.043 -0.128 -0.075 -0.064 -0.073  0.042  0.066  0.091  0.084  0.104  0.156  0.092  0.137  0.125  0.156  0.104  0.156  0.224  0.148  0.167  0.166  0.185  0.048  0.228  0.024 -0.064 -0.183 -0.067 -0.101 -0.174 -0.058 -0.004  0.127  0.078  0.021 -0.104 -0.081  0.007 -0.035 -0.002 -0.000 -0.033 -0.047 -0.021 -0.065 -0.009 -0.035 -0.007 -0.047 -0.072 -0.046 -0.079 -0.036 -0.060 -0.002 -0.064 -0.101 -0.027 -0.071 -0.024 -0.114 -0.078 -0.115 -0.072 -0.109 -0.140 -0.248 -0.061  0.007  0.027 -0.038  0.053  0.072  0.045  0.084  0.124  0.051  0.095  0.097  0.158  0.093  0.066  0.132  0.121  0.079  0.111  0.147  0.100 -0.020  0.035 -0.001  0.057  0.028  0.041  0.052  0.015 -0.033  0.003 -0.016 -0.004 -0.062 -0.101 -0.146 -0.125 -0.163 -0.172 -0.126 -0.149 -0.229 -0.103 -0.103 -0.111 -0.227 -0.116 -0.068 -0.057 -0.060 -0.054 -0.026 -0.136 -0.105 -0.076 -0.060 -0.175 -0.080 -0.112 -0.189 -0.126 -0.078 -0.079 -0.135 -0.120 -0.173 -0.167 -0.219 -0.182 -0.194 -0.144 -0.073 -0.115 -0.066  0.012  0.018  0.004  0.073  0.072  0.098  0.150  0.208  0.270  0.183  0.167  0.259  0.194  0.089  0.082  0.047  0.042 -0.127 -0.108 -0.098 -0.101 -0.143  0.012 -0.024  0.049 -0.000  0.019 -0.005 -0.057 -0.083 -0.101 -0.132 -0.137 -0.141 -0.139 -0.134 -0.195 -0.239 -0.146 -0.165 -0.178 -0.131 -0.149 -0.184 -0.173 -0.189 -0.157 -0.161 -0.161 -0.167 -0.115 -0.127 -0.074 -0.043 -0.039  0.007  0.056 -0.046  0.032 -0.140 -0.005 -0.004  0.088  0.031 -0.039 -0.053 -0.058 -0.066 -0.067 -0.112 -0.141 -0.172 -0.159 -0.102 -0.074 -0.032 -0.052 -0.069 -0.074 -0.110 -0.071 -0.042 -0.019 -0.117 -0.003 -0.091  0.009  0.010  0.046 -0.001 -0.006 -0.030 -0.071 -0.089 -0.151 -0.078 -0.138 -0.075 -0.112 -0.069  0.035  0.001  0.036
 -0.060 -0.086 -0.014  0.071  0.112  0.206  0.348  0.300  0.266  0.468  0.437  0.379  0.449  0.678  0.503  0.353  0.312  0.485  0.322  0.324  0.221  0.072  0.074  0.275  0.128  0.218  0.125  0.098  0.025  0.024  0.081  0.063 -0.100  0.021  0.086  0.323  0.044  0.001  0.086  0.091  0.014  0.070  0.017 -0.044 -0.087 -0.015  0.014 -0.031 -0.020  0.070  0.025 -0.044  0.014  0.054  0.006 -0.077 -0.034 -0.017 -0.067 -0.092 -0.018 -0.073 -0.099 -0.096 -0.051 -0.077 -0.029 -0.099 -0.094 -0.125 -0.086 -0.066 -0.017  0.053  0.084  0.140  0.111  0.145  0.159  0.142  0.158  0.127  0.143  0.107  0.155  0.201  0.142  0.164  0.134  0.146  0.054  0.173 -0.028 -0.043 -0.155 -0.050 -0.052 -0.111 -0.027  0.024  0.133  0.069  0.029 -0.059 -0.052  0.018  0.003  0.036  0.064  0.030  0.032  0.007  0.023  0.036 -0.006  0.057 -0.005 -0.019  0.010 -0.017  0.009 -0.019  0.034 -0.059 -0.073 -0.026 -0.047  0.015 -0.054 -0.063 -0.079 -0.040 -0.074 -0.103 -0.214 -0.012  0.054  0.061  0.020  0.064  0.075  0.022  0.100  0.125  0.070  0.095  0.090  0.149  0.102  0.075  0.123  0.129  0.098  0.128  0.140  0.108  0.015  0.042  0.043  0.062  0.045  0.068  0.048  0.070  0.010  0.014 -0.022  0.029 -0.005 -0.029 -0.065 -0.103 -0.139 -0.130 -0.095 -0.110 -0.169 -0.056 -0.068 -0.079 -0.134 -0.070 -0.003 -0.033 -0.024 -0.016 -0.047 -0.092 -0.076 -0.074 -0.064 -0.154 -0.070 -0.149 -0.180 -0.105 -0.092 -0.100 -0.131 -0.109 -0.170 -0.154 -0.201 -0.147 -0.154 -0.136 -0.063 -0.104 -0.088 -0.049 -0.038 -0.051  0.006 -0.012 -0.002  0.007  0.064  0.100  0.008  0.056  0.116  0.055 -0.023  0.013 -0.038 -0.059 -0.115 -0.120 -0.104 -0.116 -0.191 -0.017 -0.044  0.027 -0.042 -0.015 -0.048 -0.079 -0.100 -0.124 -0.154 -0.140 -0.134 -0.149 -0.111 -0.145 -0.190 -0.093 -0.164 -0.136 -0.204 -0.168 -0.194 -0.225 -0.261 -0.240 -0.203 -0.188 -0.235 -0.198 -0.190 -0.127 -0.017 -0.010  0.025  0.034 -0.078  0.054 -0.169 -0.005 -0.007  0.090  0.062 -0.020 -0.028 -0.082 -0.043 -0.033 -0.044 -0.112 -0.140 -0.143 -0.082 -0.048 -0.026 -0.043 -0.069 -0.086 -0.117 -0.088 -0.077 -0.049 -0.158 -0.019 -0.107 -0.056 -0.041  0.106  0.069  0.024  0.000 -0.058 -0.037 -0.096 -0.107 -0.098 -0.035 -0.054 -0.013  0.021 -0.006  0.013
 -0.077 -0.106 -0.048  0.080  0.099  0.271  0.372  0.376  0.300  0.423  0.478  0.516  0.386  0.503  0.721  0.434  0.263  0.604  0.368  0.422  0.325  0.131  0.228  0.429  0.256  0.333  0.274  0.177  0.076  0.054  0.051  0.113  0.015  0.115  0.220  0.418  0.139  0.095  0.127  0.086  0.005  0.069  0.024 -0.017 -0.081  0.031  0.082  0.033  0.084  0.148  0.127  0.035  0.068  0.129  0.078 -0.023  0.018  0.032 -0.009 -0.050  0.012 -0.019 -0.062 -0.071 -0.037 -0.025  0.011 -0.134 -0.077 -0.124 -0.079 -0.032  0.025  0.082  0.124  0.149  0.148  0.124  0.199  0.126  0.159  0.145  0.154  0.084  0.175  0.219  0.168  0.194  0.172  0.179  0.092  0.203 -0.032 -0.062 -0.171 -0.053 -0.029 -0.111 -0.020  0.034  0.112  0.062  0.039 -0.053 -0.031  0.039  0.027  0.060  0.083  0.084  0.130  0.055  0.142  0.111  0.055  0.120  0.020  0.001  0.032 -0.007  0.015 -0.008  0.045 -0.054 -0.083 -0.041 -0.050  0.035 -0.035 -0.059 -0.073 -0.040 -0.083 -0.115 -0.241 -0.038  0.033  0.057  0.041  0.061  0.075  0.071  0.115  0.143  0.097  0.139  0.114  0.199  0.131  0.082  0.158  0.170  0.126  0.152  0.185  0.147  0.035  0.063  0.066  0.072  0.048  0.074  0.034  0.061  0.007  0.015 -0.034  0.066  0.020 -0.007 -0.062 -0.165 -0.210 -0.157 -0.148 -0.120 -0.181 -0.100 -0.088 -0.099 -0.148 -0.091 -0.001  0.003 -0.004  0.043 -0.029 -0.092 -0.027 -0.017 -0.065 -0.135 -0.034 -0.113 -0.162 -0.093 -0.061 -0.056 -0.108 -0.120 -0.173 -0.154 -0.188 -0.149 -0.173 -0.145 -0.099 -0.123 -0.090 -0.049 -0.036 -0.041  0.022  0.002 -0.011  0.026  0.081  0.118  0.047  0.116  0.171  0.102 -0.004  0.027 -0.004 -0.057 -0.212 -0.197 -0.205 -0.198 -0.229 -0.010  0.013  0.117  0.021  0.029 -0.031 -0.109 -0.144 -0.174 -0.242 -0.229 -0.238 -0.268 -0.191 -0.232 -0.298 -0.133 -0.227 -0.172 -0.241 -0.222 -0.227 -0.240 -0.288 -0.216 -0.176 -0.204 -0.198 -0.169 -0.177 -0.099  0.042  0.051  0.155  0.126 -0.024  0.116 -0.159  0.020 -0.028  0.090  0.066 -0.043  0.015 -0.102 -0.062 -0.056 -0.056 -0.148 -0.217 -0.218 -0.140 -0.105 -0.063 -0.090 -0.124 -0.136 -0.188 -0.148 -0.135 -0.088 -0.180  0.001 -0.057 -0.009 -0.017  0.207  0.167  0.100  0.094 -0.033 -0.024 -0.091 -0.114 -0.107 -0.022 -0.062 -0.030 -0.042 -0.090 -0.101
  0.050  0.025  0.036  0.093  0.093  0.153  0.207  0.168  0.235  0.306  0.259  0.307  0.436  0.353  0.434  0.627  0.401  0.416  0.362  0.317  0.204  0.154  0.144  0.255  0.123  0.247  0.163  0.106  0.071  0.031  0.131  0.083 -0.040  0.086  0.146  0.351  0.118  0.144  0.180  0.171  0.125  0.190  0.118 -0.015 -0.013  0.059  0.075  0.013  0.054  0.093  0.088  0.006  0.025  0.071  0.062 -0.029 -0.040 -0.005 -0.015 -0.050 -0.024 -0.065 -0.075 -0.117 -0.060 -0.065 -0.031 -0.084 -0.050 -0.133 -0.096 -0.081 -0.084  0.051  0.088  0.104  0.102  0.111  0.174  0.080  0.145  0.131  0.143  0.092  0.158  0.234  0.136  0.153  0.164  0.189  0.046  0.217  0.038 -0.045 -0.162 -0.052 -0.102 -0.183 -0.065 -0.005  0.109  0.060  0.022 -0.111 -0.081 -0.002 -0.036  0.001 -0.012 -0.008  0.032  0.000  0.033  0.064  0.016  0.057 -0.022 -0.058 -0.058 -0.076 -0.021 -0.051 -0.001 -0.063 -0.108 -0.035 -0.086 -0.026 -0.130 -0.111 -0.098 -0.041 -0.110 -0.107 -0.222 -0.050  0.013  0.011 -0.054  0.031  0.041  0.019  0.066  0.101  0.068  0.088  0.061  0.158  0.077  0.034  0.118  0.104  0.047  0.092  0.129  0.089 -0.025  0.045 -0.005  0.027  0.004  0.031  0.018  0.006 -0.031  0.004 -0.028  0.027 -0.055 -0.106 -0.143 -0.114 -0.160 -0.184 -0.156 -0.136 -0.212 -0.085 -0.082 -0.096 -0.193 -0.079 -0.015  0.003 -0.007  0.020  0.000 -0.101 -0.083 -0.067 -0.079 -0.149 -0.081 -0.141 -0.178 -0.114 -0.084 -0.084 -0.121 -0.103 -0.166 -0.154 -0.213 -0.200 -0.205 -0.149 -0.100 -0.135 -0.065 -0.018 -0.011 -0.030  0.090  0.042  0.055  0.122  0.171  0.191  0.121  0.155  0.231  0.156  0.076  0.054  0.014 -0.011 -0.148 -0.121 -0.130 -0.113 -0.144 -0.013 -0.026  0.056 -0.022 -0.009 -0.026 -0.087 -0.106 -0.127 -0.186 -0.157 -0.193 -0.166 -0.124 -0.177 -0.231 -0.129 -0.166 -0.157 -0.135 -0.170 -0.172 -0.154 -0.177 -0.142 -0.132 -0.143 -0.178 -0.125 -0.144 -0.072  0.015  0.005  0.107  0.127  0.001  0.110 -0.084  0.044  0.058  0.156  0.084  0.002  0.005 -0.009 -0.024 -0.034 -0.089 -0.109 -0.148 -0.139 -0.076 -0.056 -0.012 -0.022 -0.042 -0.067 -0.115 -0.067 -0.037 -0.017 -0.093  0.024 -0.058  0.057  0.056  0.145  0.095  0.052  0.043  0.015 -0.075 -0.138 -0.073 -0.132 -0.031 -0.102 -0.056  0.003 -0.031  0.004
 -0.013 -0.019 -0.008  0.004  0.065  0.022  0.116  0.011  0.064  0.224  0.130  0.118  0.331  0.312  0.263  0.401  0.583  0.382  0.341  0.324  0.178  0.151  0.062  0.159  0.011  0.155 -0.017  0.021  0.003 -0.013  0.122  0.032 -0.121 -0.010  0.063  0.316  0.101  0.101  0.170  0.210  0.144  0.155  0.065 -0.052  0.027  0.042  0.071  0.008  0.021  0.065  0.042 -0.071 -0.017  0.034 -0.027 -0.080 -0.078 -0.054 -0.096 -0.096 -0.046 -0.098 -0.101 -0.135 -0.087 -0.125 -0.080 -0.077 -0.089 -0.108 -0.089 -0.096 -0.089  0.017  0.061  0.095  0.081  0.130  0.129  0.109  0.121  0.073  0.111  0.089  0.087  0.127  0.073  0.082  0.080  0.099  0.012  0.135  0.032  0.015 -0.044 -0.011 -0.079 -0.106 -0.012  0.005  0.082  0.041 -0.010 -0.089 -0.063 -0.008 -0.039 -0.001  0.008 -0.009 -0.002  0.007  0.023  0.060  0.018  0.034 -0.016 -0.048 -0.016 -0.038 -0.003 -0.044  0.003 -0.064 -0.094 -0.013 -0.056 -0.008 -0.071 -0.069 -0.087 -0.057 -0.077 -0.040 -0.135 -0.015  0.050  0.025 -0.037  0.009  0.041  0.032  0.048  0.057  0.037  0.055  0.056  0.098  0.036  0.008  0.061  0.041  0.021  0.040  0.052  0.022 -0.058  0.013 -0.012  0.022  0.001  0.028  0.031  0.043  0.011  0.028 -0.028  0.023 -0.028 -0.046 -0.093 -0.024 -0.057 -0.124 -0.119 -0.105 -0.160 -0.033 -0.030 -0.046 -0.091 -0.034  0.025 -0.001 -0.005 -0.002 -0.021 -0.077 -0.079 -0.090 -0.090 -0.130 -0.105 -0.128 -0.149 -0.113 -0.123 -0.080 -0.106 -0.079 -0.126 -0.129 -0.163 -0.146 -0.140 -0.114 -0.085 -0.104 -0.061 -0.023 -0.017 -0.071  0.055  0.021 -0.012  0.030  0.066  0.047 -0.032  0.023  0.061  0.006  0.003 -0.004 -0.048 -0.039 -0.024 -0.040 -0.030 -0.055 -0.106 -0.036 -0.075 -0.025 -0.064 -0.025 -0.027 -0.078 -0.085 -0.090 -0.123 -0.060 -0.082 -0.046  0.021 -0.027 -0.073 -0.059 -0.066 -0.094 -0.120 -0.118 -0.140 -0.138 -0.160 -0.146 -0.143 -0.162 -0.197 -0.134 -0.146 -0.078  0.007  0.008  0.042  0.071 -0.066  0.068 -0.113  0.011  0.098  0.152  0.069  0.021 -0.026  0.037  0.022  0.010 -0.055 -0.024 -0.028 -0.005  0.023  0.046  0.065  0.065  0.037  0.011 -0.009  0.014  0.025  0.034 -0.039  0.005 -0.103 -0.035 -0.011  0.100  0.056  0.028  0.020  0.016 -0.091 -0.136 -0.087 -0.122 -0.026 -0.072 -0.024  0.022  0.002  0.027
 -0.129 -0.115 -0.112 -0.033  0.032  0.109  0.263  0.217  0.125  0.347  0.370  0.360  0.350  0.485  0.604  0.416  0.382  0.785  0.574  0.621  0.440  0.214  0.273  0.515  0.252  0.352  0.198  0.161  0.060  0.067  0.109  0.116 -0.016  0.096  0.246  0.555  0.190  0.136  0.175  0.188  0.074  0.066  0.016 -0.064 -0.071  0.045  0.109  0.046  0.105  0.183  0.162 -0.019  0.053  0.137  0.069 -0.068 -0.003  0.029 -0.042 -0.095  0.005 -0.026 -0.097 -0.127 -0.046 -0.066 -0.025 -0.153 -0.122 -0.137 -0.083 -0.064  0.003  0.065  0.143  0.212  0.182  0.213  0.226  0.202  0.203  0.141  0.163  0.113  0.162  0.190  0.146  0.177  0.128  0.156  0.099  0.192 -0.037 -0.021 -0.102 -0.023  0.007 -0.071  0.032  0.054  0.102  0.071  0.043 -0.044 -0.029  0.034  0.003  0.069  0.117  0.093  0.151  0.067  0.157  0.126  0.085  0.151  0.032  0.004  0.040 -0.001  0.033 -0.012  0.053 -0.071 -0.075 -0.018 -0.032  0.026 -0.046 -0.069 -0.090 -0.034 -0.072 -0.099 -0.231 -0.012  0.091  0.078  0.061  0.101  0.097  0.077  0.141  0.157  0.099  0.139  0.109  0.189  0.141  0.095  0.156  0.156  0.122  0.134  0.157  0.116  0.019  0.040  0.072  0.089  0.064  0.083  0.074  0.091  0.040  0.046 -0.011  0.047  0.028  0.012 -0.092 -0.136 -0.182 -0.147 -0.143 -0.124 -0.183 -0.082 -0.047 -0.062 -0.049 -0.050  0.040 -0.010  0.004  0.048 -0.041 -0.108 -0.063 -0.059 -0.112 -0.165 -0.096 -0.168 -0.186 -0.133 -0.114 -0.091 -0.140 -0.140 -0.206 -0.175 -0.209 -0.165 -0.188 -0.148 -0.131 -0.159 -0.134 -0.107 -0.098 -0.115 -0.005 -0.058 -0.065 -0.048  0.007 -0.007 -0.070  0.043  0.066 -0.028 -0.045 -0.041 -0.065 -0.084 -0.182 -0.170 -0.163 -0.151 -0.227 -0.013 -0.043  0.042 -0.040  0.011 -0.071 -0.089 -0.145 -0.167 -0.244 -0.188 -0.222 -0.250 -0.126 -0.185 -0.234 -0.134 -0.213 -0.175 -0.290 -0.252 -0.247 -0.287 -0.354 -0.268 -0.236 -0.264 -0.266 -0.223 -0.236 -0.119  0.067  0.058  0.165  0.106 -0.071  0.141 -0.192  0.033  0.037  0.133  0.104 -0.018  0.016 -0.060 -0.046 -0.030 -0.072 -0.139 -0.175 -0.164 -0.093 -0.062 -0.031 -0.044 -0.070 -0.081 -0.140 -0.091 -0.083 -0.039 -0.150  0.011 -0.092 -0.046 -0.038  0.226  0.199  0.115  0.097 -0.011 -0.052 -0.120 -0.143 -0.118  0.004 -0.045 -0.029 -0.020 -0.064 -0.039
 -0.117 -0.107 -0.145 -0.116 -0.040 -0.048  0.091  0.034 -0.012  0.213  0.188  0.154  0.242  0.322  0.368  0.362  0.341  0.574  0.780  0.578  0.359  0.200  0.192  0.360  0.164  0.274  0.105  0.107  0.020  0.016  0.108  0.065 -0.021  0.067  0.193  0.464  0.160  0.139  0.176  0.208  0.126  0.095  0.057 -0.030 -0.004  0.097  0.148  0.044  0.108  0.163  0.122 -0.041  0.036  0.089  0.010 -0.075 -0.045 -0.020 -0.056 -0.088 -0.018 -0.052 -0.097 -0.119 -0.038 -0.088 -0.054 -0.103 -0.104 -0.108 -0.064 -0.073 -0.019  0.045  0.118  0.158  0.130  0.180  0.165  0.165  0.130  0.090  0.118  0.060  0.064  0.118  0.032  0.078  0.045  0.054  0.032  0.133 -0.063 -0.010 -0.059 -0.019 -0.002 -0.061  0.049  0.064  0.093  0.054  0.018 -0.058 -0.049  0.014 -0.016  0.038  0.076  0.014  0.092  0.046  0.143  0.124  0.082  0.139  0.019  0.002  0.009 -0.014  0.030 -0.036  0.042 -0.084 -0.062  0.004 -0.037  0.022 -0.062 -0.080 -0.089 -0.022 -0.051 -0.073 -0.168 -0.020  0.091  0.039 -0.014  0.022  0.026  0.010  0.088  0.091  0.068  0.106  0.067  0.129  0.101  0.080  0.091  0.115  0.117  0.102  0.116  0.100  0.030  0.056  0.066  0.089  0.066  0.073  0.092  0.080  0.045  0.060  0.009  0.038  0.005  0.000 -0.103 -0.069 -0.134 -0.116 -0.087 -0.102 -0.162 -0.064  0.002 -0.013 -0.003 -0.023  0.102  0.033  0.026  0.043 -0.008 -0.087 -0.092 -0.088 -0.117 -0.167 -0.117 -0.164 -0.170 -0.131 -0.110 -0.109 -0.119 -0.117 -0.167 -0.153 -0.213 -0.171 -0.177 -0.147 -0.126 -0.161 -0.112 -0.083 -0.096 -0.118 -0.000 -0.084 -0.074 -0.052 -0.018 -0.060 -0.099  0.015  0.019 -0.083 -0.049 -0.069 -0.084 -0.056 -0.098 -0.091 -0.064 -0.067 -0.115 -0.006 -0.048 -0.023 -0.040  0.016 -0.009 -0.025 -0.051 -0.104 -0.159 -0.091 -0.147 -0.138 -0.046 -0.112 -0.119 -0.089 -0.115 -0.082 -0.182 -0.157 -0.164 -0.211 -0.260 -0.186 -0.200 -0.221 -0.238 -0.187 -0.213 -0.108  0.047  0.030  0.119  0.081 -0.070  0.112 -0.122  0.013  0.032  0.102  0.080 -0.004 -0.009 -0.020 -0.022  0.017 -0.049 -0.095 -0.091 -0.077 -0.052 -0.038 -0.023 -0.031 -0.030 -0.042 -0.072 -0.030 -0.052 -0.009 -0.070  0.026 -0.078 -0.011 -0.010  0.179  0.155  0.082  0.103  0.064 -0.049 -0.084 -0.087 -0.065  0.029 -0.041 -0.042 -0.013 -0.028  0.026
 -0.072 -0.073 -0.129 -0.109 -0.068 -0.008  0.110  0.088  0.010  0.204  0.211  0.194  0.229  0.324  0.422  0.317  0.324  0.621  0.578  0.908  0.537  0.283  0.345  0.507  0.250  0.320  0.160  0.153  0.073  0.064  0.127  0.116  0.020  0.115  0.284  0.577  0.229  0.191  0.169  0.228  0.129  0.085  0.054 -0.024 -0.042  0.077  0.154  0.073  0.170  0.232  0.208  0.019  0.071  0.168  0.102 -0.042  0.015  0.049 -0.034 -0.075  0.020 -0.008 -0.088 -0.116 -0.001 -0.065 -0.035 -0.138 -0.129 -0.139 -0.035 -0.050  0.042  0.102  0.168  0.208  0.186  0.202  0.225  0.215  0.159  0.102  0.158  0.073  0.090  0.122  0.021  0.071  0.038  0.058  0.060  0.136 -0.070 -0.004 -0.038  0.022  0.063 -0.003  0.094  0.083  0.079  0.068  0.029 -0.047 -0.055  0.027  0.015  0.076  0.144  0.078  0.173  0.071  0.179  0.136  0.103  0.159  0.049  0.014  0.025 -0.002  0.036 -0.020  0.059 -0.075 -0.055  0.002 -0.039  0.008 -0.074 -0.070 -0.090 -0.033 -0.063 -0.101 -0.170 -0.023  0.078  0.064  0.014  0.082  0.082  0.074  0.146  0.127  0.083  0.146  0.093  0.156  0.143  0.108  0.110  0.139  0.134  0.104  0.117  0.091  0.038  0.048  0.085  0.102  0.085  0.113  0.082  0.090  0.048  0.041 -0.010  0.023 -0.003 -0.013 -0.122 -0.108 -0.161 -0.124 -0.120 -0.137 -0.175 -0.103 -0.035 -0.019  0.003 -0.036  0.090  0.002  0.036  0.059 -0.026 -0.113 -0.055 -0.054 -0.116 -0.167 -0.101 -0.145 -0.137 -0.117 -0.112 -0.097 -0.105 -0.080 -0.156 -0.165 -0.171 -0.177 -0.177 -0.157 -0.148 -0.167 -0.140 -0.129 -0.125 -0.150 -0.007 -0.077 -0.092 -0.071 -0.033 -0.077 -0.110  0.012  0.018 -0.084 -0.043 -0.045 -0.068 -0.074 -0.154 -0.157 -0.115 -0.124 -0.199 -0.025 -0.072 -0.051 -0.041  0.005 -0.040 -0.045 -0.117 -0.136 -0.210 -0.166 -0.217 -0.235 -0.106 -0.173 -0.191 -0.155 -0.155 -0.129 -0.215 -0.210 -0.192 -0.230 -0.303 -0.216 -0.204 -0.229 -0.210 -0.197 -0.199 -0.080  0.092  0.065  0.207  0.112 -0.074  0.154 -0.152  0.027  0.003  0.100  0.098  0.001  0.035 -0.054 -0.046 -0.025 -0.079 -0.122 -0.157 -0.131 -0.102 -0.064 -0.031 -0.064 -0.063 -0.086 -0.125 -0.070 -0.077 -0.023 -0.128  0.026 -0.090 -0.037 -0.026  0.242  0.224  0.146  0.139  0.083 -0.046 -0.092 -0.084 -0.055  0.030 -0.040 -0.070 -0.049 -0.054 -0.014
 -0.094 -0.122 -0.153 -0.103 -0.050  0.007  0.099  0.098  0.007  0.144  0.168  0.160  0.119  0.221  0.325  0.204  0.178  0.440  0.359  0.537  0.676  0.310  0.518  0.580  0.334  0.344  0.244  0.188  0.109  0.097  0.056  0.152  0.144  0.166  0.385  0.535  0.290  0.254  0.174  0.200  0.098  0.042  0.035 -0.053 -0.055  0.078  0.170  0.110  0.211  0.239  0.229  0.074  0.111  0.179  0.148 -0.000  0.051  0.067  0.008 -0.040  0.027  0.025 -0.041 -0.073  0.003 -0.030  0.002 -0.115 -0.088 -0.089  0.003 -0.037  0.073  0.082  0.154  0.186  0.169  0.132  0.183  0.169  0.083  0.084  0.118  0.029  0.055  0.097 -0.009  0.053  0.023  0.016  0.058  0.095 -0.099  0.009 -0.019  0.025  0.087  0.036  0.074  0.085  0.069  0.032  0.016  0.002 -0.015  0.043  0.035  0.094  0.132  0.099  0.205  0.080  0.200  0.149  0.119  0.187  0.045  0.019  0.049  0.030  0.069  0.005  0.066 -0.041 -0.020  0.045 -0.014  0.020 -0.040 -0.034 -0.042  0.004  0.012 -0.066 -0.132 -0.046  0.030  0.034 -0.025  0.033  0.026  0.024  0.101  0.090  0.072  0.101  0.057  0.112  0.114  0.095  0.086  0.141  0.123  0.069  0.112  0.120  0.064  0.044  0.072  0.058  0.067  0.087  0.066  0.115  0.140  0.096  0.007  0.041  0.018  0.006 -0.099 -0.117 -0.163 -0.086 -0.097 -0.091 -0.142 -0.096 -0.008 -0.015  0.048 -0.008  0.116  0.017  0.027  0.073 -0.014 -0.077 -0.014 -0.012 -0.091 -0.129 -0.060 -0.103 -0.126 -0.086 -0.056 -0.059 -0.076 -0.099 -0.107 -0.113 -0.125 -0.148 -0.154 -0.161 -0.129 -0.145 -0.133 -0.157 -0.130 -0.142 -0.037 -0.084 -0.085 -0.067 -0.032 -0.077 -0.091  0.041  0.018 -0.054 -0.016 -0.038 -0.056 -0.077 -0.200 -0.170 -0.146 -0.158 -0.195 -0.027 -0.032  0.013  0.039  0.087 -0.008 -0.058 -0.109 -0.119 -0.206 -0.208 -0.232 -0.260 -0.149 -0.193 -0.186 -0.143 -0.168 -0.090 -0.179 -0.212 -0.142 -0.194 -0.265 -0.155 -0.124 -0.161 -0.141 -0.111 -0.094 -0.015  0.165  0.102  0.286  0.172 -0.005  0.183 -0.081  0.037 -0.006  0.054  0.079  0.013  0.079 -0.049 -0.041 -0.015 -0.052 -0.108 -0.182 -0.182 -0.134 -0.091 -0.065 -0.116 -0.109 -0.125 -0.164 -0.087 -0.106 -0.042 -0.140  0.024 -0.032  0.022  0.029  0.280  0.281  0.187  0.203  0.088 -0.001 -0.049 -0.073 -0.013  0.055 -0.035 -0.053 -0.099 -0.094 -0.106
 -0.034 -0.043 -0.081 -0.054 -0.034 -0.016 -0.010 -0.010 -0.027  0.012  0.034  0.027  0.055  0.072  0.131  0.154  0.151  0.214  0.200  0.283  0.310  0.434  0.375  0.299  0.157  0.184  0.088  0.090  0.136  0.097  0.091  0.106  0.050  0.128  0.297  0.368  0.271  0.313  0.201  0.221  0.127  0.069  0.059 -0.065 -0.063  0.003  0.045  0.045  0.148  0.158  0.199  0.049  0.047  0.133  0.125  0.014  0.008  0.061  0.036 -0.006  0.038  0.032  0.010 -0.019  0.012  0.007 -0.040  0.016 -0.006 -0.030  0.024 -0.009  0.055  0.069  0.108  0.126  0.109  0.113  0.126  0.090  0.103  0.063  0.097  0.092  0.110  0.124  0.096  0.097  0.089  0.104  0.094  0.105 -0.009  0.008  0.033  0.024  0.029 -0.014  0.021  0.034  0.024  0.018  0.031  0.013 -0.005  0.031  0.019  0.050  0.049  0.057  0.072  0.023  0.040  0.022  0.037  0.082  0.018 -0.001  0.020 -0.010  0.014 -0.034  0.028 -0.039 -0.046 -0.007 -0.040 -0.010 -0.074 -0.041 -0.051  0.000 -0.042 -0.036 -0.086 -0.006  0.057  0.010 -0.042  0.026  0.032  0.002  0.014  0.057  0.046  0.057  0.042  0.062  0.065  0.044  0.057  0.076  0.047  0.029  0.064  0.065  0.015  0.005  0.010 -0.015  0.010  0.029  0.002  0.004  0.029  0.029 -0.019 -0.015 -0.028 -0.036 -0.103 -0.074 -0.074 -0.076 -0.088 -0.076 -0.116 -0.062 -0.046 -0.041 -0.013  0.004 -0.029 -0.021 -0.015  0.020 -0.026 -0.072 -0.030 -0.019 -0.061 -0.071 -0.031 -0.039 -0.056 -0.037 -0.009 -0.028 -0.048 -0.061 -0.091 -0.091 -0.103 -0.112 -0.116 -0.062 -0.080 -0.112 -0.082 -0.097 -0.065 -0.093 -0.004 -0.044 -0.058 -0.019  0.024 -0.026 -0.019  0.039  0.025  0.027  0.062  0.013 -0.001 -0.024 -0.104 -0.101 -0.108 -0.101 -0.121 -0.050 -0.077 -0.017 -0.046 -0.038 -0.059 -0.092 -0.102 -0.099 -0.145 -0.092 -0.103 -0.130 -0.055 -0.078 -0.097 -0.076 -0.101 -0.098 -0.126 -0.147 -0.101 -0.109 -0.147 -0.105 -0.055 -0.108 -0.069 -0.028 -0.046  0.017  0.109  0.090  0.243  0.134 -0.005  0.147 -0.054  0.017  0.038  0.088  0.073  0.001  0.061 -0.007 -0.002 -0.019 -0.047 -0.036 -0.077 -0.087 -0.030  0.008  0.017  0.008 -0.016 -0.017 -0.067 -0.049 -0.035  0.003 -0.073  0.008 -0.034  0.012  0.060  0.151  0.152  0.068  0.068  0.009 -0.117 -0.132 -0.081 -0.074  0.003 -0.067 -0.043 -0.025 -0.069 -0.008
 -0.034 -0.064 -0.119 -0.069 -0.070  0.009  0.017  0.050 -0.006  0.019  0.071  0.103  0.028  0.074  0.228  0.144  0.062  0.273  0.192  0.345  0.518  0.375  0.746  0.603  0.400  0.351  0.305  0.220  0.169  0.133  0.059  0.171  0.233  0.253  0.539  0.499  0.389  0.407  0.219  0.228  0.127  0.047  0.059 -0.019 -0.061  0.101  0.195  0.139  0.269  0.280  0.301  0.152  0.130  0.200  0.221  0.054  0.080  0.099  0.063  0.002  0.050  0.063 -0.008 -0.022  0.020  0.021  0.021 -0.097 -0.043 -0.047  0.035 -0.007  0.076  0.121  0.160  0.180  0.161  0.089  0.164  0.114  0.028  0.062  0.107 -0.004  0.035  0.068 -0.080 -0.006 -0.016 -0.028  0.028  0.079 -0.089 -0.017 -0.008  0.035  0.123  0.054  0.076  0.077  0.048  0.041  0.024  0.031  0.009  0.048  0.069  0.094  0.107  0.084  0.209  0.086  0.189  0.138  0.108  0.165  0.035  0.019  0.036  0.038  0.071  0.016  0.081  0.008  0.010  0.083 -0.008  0.019 -0.051 -0.040 -0.037  0.011  0.022 -0.070 -0.125 -0.080 -0.021 -0.054 -0.095 -0.023 -0.024 -0.020  0.048  0.058  0.045  0.056  0.025  0.062  0.097  0.076  0.054  0.116  0.114  0.064  0.101  0.113  0.065  0.036  0.068  0.034  0.073  0.082  0.073  0.105  0.172  0.139  0.040  0.018  0.000 -0.029 -0.124 -0.122 -0.147 -0.081 -0.103 -0.104 -0.169 -0.148 -0.011  0.011  0.046 -0.028  0.123  0.040  0.037  0.088  0.013 -0.076 -0.007  0.016 -0.082 -0.117 -0.015 -0.064 -0.097 -0.045 -0.003 -0.038 -0.020 -0.075 -0.080 -0.104 -0.102 -0.158 -0.171 -0.164 -0.115 -0.183 -0.122 -0.153 -0.110 -0.126 -0.006 -0.058 -0.042 -0.022  0.018 -0.057 -0.017  0.092  0.059  0.021  0.057 -0.003 -0.026 -0.044 -0.208 -0.171 -0.174 -0.178 -0.175 -0.032 -0.011  0.022  0.066  0.100  0.008 -0.085 -0.115 -0.127 -0.201 -0.223 -0.247 -0.272 -0.185 -0.225 -0.215 -0.166 -0.156 -0.084 -0.152 -0.190 -0.081 -0.108 -0.174 -0.059 -0.005 -0.093 -0.040  0.008  0.007  0.076  0.270  0.195  0.437  0.241  0.073  0.220 -0.018  0.038 -0.027  0.030  0.015  0.003  0.113 -0.052 -0.060 -0.020 -0.074 -0.135 -0.212 -0.209 -0.152 -0.123 -0.093 -0.146 -0.125 -0.145 -0.172 -0.088 -0.119 -0.042 -0.132  0.056  0.030  0.070  0.100  0.299  0.303  0.215  0.255  0.128 -0.033 -0.062 -0.048 -0.027  0.040 -0.081 -0.099 -0.110 -0.129 -0.116
 -0.073 -0.087 -0.122 -0.038 -0.036  0.079  0.150  0.163  0.087  0.187  0.237  0.256  0.172  0.275  0.429  0.255  0.159  0.515  0.360  0.507  0.580  0.299  0.603  0.774  0.473  0.462  0.415  0.276  0.168  0.149  0.061  0.205  0.229  0.266  0.507  0.601  0.325  0.307  0.201  0.188  0.074  0.040  0.044 -0.020 -0.098  0.082  0.165  0.113  0.227  0.265  0.259  0.118  0.133  0.228  0.227  0.034  0.085  0.119  0.070 -0.026  0.060  0.074 -0.017 -0.039  0.017 -0.001  0.025 -0.142 -0.078 -0.090  0.014  0.013  0.090  0.128  0.170  0.218  0.209  0.157  0.207  0.182  0.111  0.123  0.146  0.055  0.110  0.150  0.038  0.106  0.068  0.070  0.083  0.151 -0.095 -0.032 -0.084 -0.006  0.089  0.013  0.061  0.083  0.107  0.077  0.043  0.020  0.016  0.062  0.069  0.118  0.146  0.094  0.208  0.076  0.191  0.148  0.093  0.180  0.016  0.002  0.045  0.027  0.064  0.002  0.087 -0.026 -0.021  0.041 -0.021  0.019 -0.060 -0.068 -0.079 -0.029 -0.038 -0.114 -0.208 -0.069 -0.015 -0.004 -0.031  0.029  0.031  0.025  0.114  0.131  0.099  0.103  0.076  0.152  0.162  0.106  0.126  0.185  0.158  0.112  0.162  0.153  0.069  0.027  0.091  0.080  0.098  0.084  0.072  0.095  0.122  0.098  0.006  0.011  0.009 -0.029 -0.137 -0.182 -0.229 -0.139 -0.144 -0.123 -0.199 -0.142 -0.050 -0.043 -0.011 -0.053  0.090  0.028  0.019  0.101 -0.011 -0.114 -0.026  0.005 -0.095 -0.154 -0.042 -0.108 -0.146 -0.074 -0.027 -0.063 -0.059 -0.105 -0.125 -0.139 -0.156 -0.182 -0.205 -0.186 -0.122 -0.179 -0.138 -0.130 -0.121 -0.130  0.001 -0.053 -0.040 -0.035  0.018 -0.020  0.011  0.118  0.113  0.048  0.037  0.013 -0.008 -0.055 -0.259 -0.225 -0.220 -0.190 -0.231  0.001  0.019  0.078  0.079  0.133 -0.001 -0.063 -0.137 -0.152 -0.267 -0.268 -0.303 -0.348 -0.232 -0.300 -0.310 -0.208 -0.225 -0.140 -0.239 -0.255 -0.173 -0.213 -0.299 -0.174 -0.117 -0.175 -0.126 -0.089 -0.082  0.008  0.212  0.136  0.355  0.214  0.026  0.206 -0.108  0.041 -0.052  0.049  0.054 -0.000  0.074 -0.106 -0.077 -0.034 -0.074 -0.180 -0.276 -0.268 -0.210 -0.165 -0.113 -0.165 -0.157 -0.164 -0.223 -0.129 -0.148 -0.047 -0.184  0.051 -0.001  0.036  0.044  0.312  0.301  0.203  0.212  0.074 -0.024 -0.082 -0.106 -0.074  0.022 -0.087 -0.072 -0.103 -0.106 -0.108
 -0.022 -0.051 -0.057  0.019 -0.010  0.116  0.121  0.171  0.113  0.107  0.167  0.207  0.081  0.128  0.256  0.123  0.011  0.252  0.164  0.250  0.334  0.157  0.400  0.473  0.469  0.371  0.458  0.281  0.202  0.165  0.063  0.194  0.309  0.257  0.372  0.321  0.198  0.198  0.099  0.050 -0.006 -0.012  0.028  0.035 -0.038  0.063  0.128  0.086  0.177  0.188  0.170  0.149  0.121  0.168  0.210  0.046  0.083  0.124  0.097  0.002  0.068  0.127  0.035  0.035  0.060  0.049  0.053 -0.092 -0.019 -0.039  0.051  0.048  0.096  0.084  0.095  0.092  0.119  0.075  0.099  0.057  0.003  0.060  0.073 -0.008  0.037  0.074 -0.017  0.039  0.029  0.012  0.035  0.072 -0.098 -0.047 -0.104 -0.027  0.094  0.012  0.031  0.041  0.072  0.047  0.044  0.038  0.032  0.056  0.055  0.077  0.090  0.057  0.159  0.055  0.140  0.117  0.075  0.108  0.023  0.024  0.035  0.021  0.046  0.028  0.082  0.017  0.006  0.067  0.001 -0.003 -0.043 -0.041 -0.047 -0.031 -0.006 -0.090 -0.131 -0.091 -0.015 -0.021 -0.055 -0.012 -0.006 -0.012  0.027  0.058  0.049  0.049  0.032  0.076  0.100  0.069  0.063  0.125  0.125  0.090  0.127  0.131  0.074  0.021  0.068  0.062  0.088  0.071  0.084  0.076  0.119  0.105  0.038  0.010 -0.003 -0.035 -0.073 -0.148 -0.179 -0.095 -0.059 -0.082 -0.119 -0.118 -0.040 -0.032 -0.053 -0.070  0.072  0.038  0.018  0.063  0.007 -0.080 -0.016  0.021 -0.047 -0.106  0.000 -0.035 -0.066 -0.024  0.025 -0.023  0.007 -0.036 -0.050 -0.091 -0.081 -0.099 -0.118 -0.146 -0.062 -0.098 -0.076 -0.062 -0.065 -0.042  0.018 -0.015  0.012  0.014  0.049  0.039  0.094  0.153  0.160  0.129  0.098  0.059  0.025 -0.003 -0.218 -0.178 -0.161 -0.112 -0.118  0.039  0.088  0.075  0.155  0.155  0.095  0.013 -0.043 -0.095 -0.171 -0.210 -0.238 -0.264 -0.235 -0.277 -0.279 -0.185 -0.182 -0.114 -0.163 -0.170 -0.114 -0.144 -0.198 -0.082 -0.054 -0.098 -0.027 -0.010  0.004  0.045  0.162  0.085  0.249  0.159  0.059  0.115 -0.047  0.033 -0.100 -0.014  0.039 -0.012  0.048 -0.119 -0.102 -0.098 -0.085 -0.177 -0.271 -0.265 -0.215 -0.193 -0.158 -0.190 -0.187 -0.163 -0.192 -0.129 -0.159 -0.050 -0.131  0.056  0.044  0.056  0.049  0.215  0.220  0.162  0.179  0.068  0.009 -0.027  0.009 -0.009  0.010 -0.100 -0.084 -0.113 -0.106 -0.118
 -0.015 -0.043 -0.058  0.030  0.023  0.110  0.130  0.153  0.132  0.170  0.199  0.227  0.185  0.218  0.333  0.247  0.155  0.352  0.274  0.320  0.344  0.184  0.351  0.462  0.371  0.554  0.472  0.282  0.191  0.131  0.081  0.183  0.190  0.264  0.391  0.435  0.243  0.265  0.226  0.168  0.060  0.066  0.056 -0.031 -0.050  0.057  0.150  0.084  0.184  0.205  0.204  0.127  0.116  0.177  0.196  0.030  0.054  0.087  0.079 -0.009  0.058  0.080  0.007 -0.018  0.028 -0.001  0.014 -0.086 -0.046 -0.053  0.021  0.024  0.064  0.115  0.142  0.167  0.149  0.132  0.159  0.096  0.061  0.103  0.111  0.028  0.083  0.135  0.035  0.083  0.071  0.071  0.069  0.135 -0.089 -0.042 -0.099 -0.023  0.048 -0.034  0.021  0.048  0.112  0.061  0.042  0.010  0.006  0.060  0.046  0.085  0.097  0.066  0.176  0.070  0.163  0.123  0.075  0.133  0.002 -0.004  0.023 -0.008  0.036 -0.008  0.072 -0.018 -0.051  0.038 -0.030  0.006 -0.065 -0.078 -0.082 -0.058 -0.034 -0.106 -0.198 -0.105 -0.011 -0.028 -0.059 -0.017 -0.002 -0.014  0.032  0.056  0.050  0.043  0.029  0.105  0.101  0.061  0.106  0.146  0.142  0.118  0.152  0.145  0.067  0.038  0.090  0.067  0.074  0.073  0.069  0.081  0.089  0.083 -0.004  0.003 -0.015 -0.039 -0.105 -0.148 -0.193 -0.127 -0.099 -0.104 -0.154 -0.116 -0.050 -0.051 -0.045 -0.052  0.085  0.023  0.016  0.062 -0.004 -0.100 -0.038 -0.004 -0.070 -0.144 -0.033 -0.068 -0.100 -0.057 -0.012 -0.052 -0.018 -0.061 -0.087 -0.129 -0.125 -0.147 -0.148 -0.176 -0.112 -0.135 -0.104 -0.059 -0.049 -0.066  0.034  0.019  0.012  0.063  0.100  0.083  0.111  0.193  0.192  0.122  0.123  0.060  0.022 -0.007 -0.218 -0.185 -0.180 -0.129 -0.155  0.025  0.045  0.058  0.087  0.117  0.061 -0.027 -0.087 -0.117 -0.221 -0.204 -0.270 -0.286 -0.210 -0.281 -0.295 -0.211 -0.218 -0.161 -0.198 -0.224 -0.179 -0.190 -0.245 -0.117 -0.097 -0.152 -0.108 -0.045 -0.045  0.036  0.187  0.098  0.269  0.187  0.019  0.146 -0.104  0.018 -0.055  0.031  0.039 -0.027  0.032 -0.102 -0.099 -0.077 -0.117 -0.192 -0.271 -0.255 -0.199 -0.167 -0.122 -0.154 -0.154 -0.148 -0.194 -0.106 -0.134 -0.037 -0.141  0.045 -0.005  0.029  0.041  0.246  0.228  0.167  0.177  0.057 -0.022 -0.074 -0.057 -0.045  0.023 -0.092 -0.080 -0.090 -0.110 -0.084
  0.037 -0.019 -0.008  0.125  0.048  0.243  0.172  0.286  0.279  0.150  0.232  0.325  0.155  0.125  0.274  0.163 -0.017  0.198  0.105  0.160  0.244  0.088  0.305  0.415  0.458  0.472  0.840  0.472  0.391  0.246  0.086  0.313  0.436  0.436  0.426  0.286  0.187  0.261  0.131  0.011 -0.052  0.017  0.066  0.044 -0.068  0.013  0.090  0.092  0.198  0.184  0.204  0.263  0.202  0.287  0.396  0.175  0.201  0.259  0.267  0.136  0.153  0.255  0.163  0.166  0.152  0.138  0.092 -0.034  0.062  0.039  0.137  0.129  0.153  0.155  0.124  0.140  0.167  0.075  0.124  0.027 -0.023  0.074  0.087 -0.047  0.047  0.105  0.016  0.085  0.074  0.050  0.072  0.123 -0.138 -0.125 -0.206 -0.084  0.042 -0.056 -0.011  0.043  0.141  0.101  0.099  0.103  0.081  0.101  0.097  0.090  0.102  0.067  0.157  0.045  0.106  0.077  0.027  0.099  0.001  0.032  0.038  0.016  0.053  0.072  0.153  0.076 -0.014  0.101 -0.004  0.006 -0.064 -0.062 -0.074 -0.086 -0.049 -0.174 -0.227 -0.197 -0.067 -0.097 -0.124 -0.096 -0.064 -0.057 -0.017  0.025  0.031  0.020  0.016  0.098  0.104  0.063  0.114  0.173  0.176  0.156  0.181  0.183  0.119  0.025  0.099  0.076  0.091  0.086  0.086  0.082  0.137  0.133  0.032  0.005 -0.036 -0.064 -0.087 -0.217 -0.254 -0.139 -0.051 -0.116 -0.151 -0.168 -0.080 -0.073 -0.132 -0.129  0.019  0.001 -0.010  0.050  0.036 -0.100 -0.018  0.063 -0.011 -0.121  0.065  0.035 -0.013  0.020  0.124  0.008  0.049 -0.011 -0.036 -0.102 -0.073 -0.092 -0.114 -0.172 -0.057 -0.068 -0.048  0.005  0.020  0.072  0.064  0.078  0.135  0.194  0.225  0.221  0.352  0.384  0.402  0.364  0.305  0.193  0.162  0.081 -0.307 -0.251 -0.239 -0.118 -0.117  0.085  0.154  0.148  0.235  0.211  0.155  0.032 -0.039 -0.108 -0.198 -0.251 -0.306 -0.363 -0.361 -0.429 -0.410 -0.280 -0.288 -0.215 -0.193 -0.213 -0.175 -0.163 -0.194 -0.036 -0.001 -0.066  0.034  0.089  0.099  0.131  0.181  0.060  0.260  0.197  0.078  0.102 -0.068 -0.014 -0.227 -0.124 -0.046 -0.088  0.015 -0.240 -0.229 -0.211 -0.190 -0.337 -0.448 -0.428 -0.370 -0.371 -0.303 -0.349 -0.308 -0.269 -0.310 -0.221 -0.248 -0.079 -0.200  0.043  0.069  0.089  0.059  0.224  0.214  0.172  0.186  0.029  0.024 -0.016  0.028 -0.024 -0.036 -0.156 -0.155 -0.173 -0.161 -0.175
  0.030 -0.008 -0.017  0.058  0.031  0.131  0.101  0.156  0.159  0.118  0.140  0.182  0.122  0.098  0.177  0.106  0.021  0.161  0.107  0.153  0.188  0.090  0.220  0.276  0.281  0.282  0.472  0.465  0.408  0.259  0.187  0.315  0.314  0.293  0.305  0.258  0.177  0.243  0.146  0.104  0.030  0.042  0.064 -0.029 -0.015  0.028  0.063  0.061  0.168  0.172  0.206  0.155  0.143  0.287  0.330  0.170  0.196  0.287  0.221  0.137  0.142  0.201  0.134  0.151  0.112  0.098  0.035  0.020  0.058  0.070  0.145  0.097  0.115  0.142  0.140  0.164  0.183  0.120  0.141  0.051 -0.013  0.044  0.091 -0.045 -0.017  0.058 -0.063  0.019  0.035 -0.004  0.003  0.127 -0.136 -0.122 -0.146 -0.054  0.062 -0.057  0.056  0.056  0.145  0.114  0.097  0.100  0.065  0.076  0.081  0.067  0.085  0.019  0.088  0.006  0.050  0.046  0.009  0.061 -0.010  0.022  0.037  0.016  0.069  0.093  0.116  0.106  0.067  0.124  0.074  0.026 -0.031 -0.026 -0.052 -0.097 -0.039 -0.148 -0.185 -0.129  0.007 -0.061 -0.100 -0.039 -0.008 -0.001  0.032  0.049  0.051  0.071  0.044  0.094  0.117  0.069  0.083  0.130  0.152  0.118  0.144  0.148  0.084  0.017  0.064  0.069  0.100  0.096  0.114  0.092  0.133  0.125  0.082  0.013 -0.021 -0.027 -0.089 -0.140 -0.157 -0.116 -0.069 -0.119 -0.141 -0.140 -0.051 -0.038 -0.121 -0.140  0.029  0.008 -0.009  0.035  0.026 -0.086 -0.019  0.058 -0.008 -0.114  0.033  0.035  0.001  0.012  0.101  0.018  0.070 -0.003 -0.008 -0.079 -0.072 -0.090 -0.105 -0.148 -0.042 -0.061 -0.037  0.005  0.016  0.039  0.054  0.044  0.100  0.122  0.145  0.122  0.206  0.260  0.237  0.198  0.236  0.112  0.102  0.061 -0.241 -0.182 -0.177 -0.105 -0.095  0.034  0.056  0.080  0.200  0.160  0.156  0.044 -0.024 -0.086 -0.149 -0.183 -0.233 -0.262 -0.258 -0.327 -0.291 -0.221 -0.239 -0.165 -0.131 -0.182 -0.153 -0.113 -0.136 -0.038 -0.004 -0.051  0.017  0.084  0.093  0.127  0.165  0.064  0.194  0.150  0.004  0.060 -0.098 -0.069 -0.218 -0.125 -0.078 -0.065 -0.019 -0.196 -0.210 -0.162 -0.204 -0.321 -0.361 -0.343 -0.297 -0.307 -0.269 -0.313 -0.263 -0.249 -0.257 -0.177 -0.225 -0.098 -0.172 -0.009  0.009  0.042  0.044  0.168  0.159  0.120  0.127  0.021 -0.051 -0.103  0.027 -0.053 -0.053 -0.154 -0.137 -0.081 -0.115 -0.100
  0.070  0.007 -0.011  0.061  0.016  0.097  0.016  0.094  0.125  0.035  0.065  0.115  0.081  0.025  0.076  0.071  0.003  0.060  0.020  0.073  0.109  0.136  0.169  0.168  0.202  0.191  0.391  0.408  0.683  0.454  0.303  0.419  0.284  0.309  0.277  0.193  0.204  0.323  0.184  0.117  0.062  0.041  0.089 -0.058 -0.065 -0.037 -0.053  0.038  0.165  0.147  0.264  0.189  0.141  0.327  0.453  0.249  0.253  0.404  0.341  0.233  0.197  0.294  0.232  0.269  0.186  0.162  0.015  0.157  0.179  0.190  0.274  0.192  0.175  0.185  0.183  0.222  0.208  0.153  0.167  0.050  0.026  0.024  0.102 -0.035 -0.019  0.052 -0.070  0.039  0.046  0.002  0.015  0.130 -0.118 -0.169 -0.139 -0.011  0.097 -0.024  0.079  0.088  0.148  0.156  0.165  0.210  0.139  0.117  0.142  0.115  0.078  0.023  0.042 -0.018 -0.032 -0.049 -0.054  0.006 -0.004  0.060  0.076  0.059  0.121  0.172  0.168  0.188  0.125  0.163  0.129  0.042 -0.015  0.024 -0.028 -0.115 -0.076 -0.167 -0.193 -0.161  0.039 -0.062 -0.143 -0.044 -0.000 -0.007  0.009  0.057  0.077  0.073  0.061  0.117  0.128  0.087  0.103  0.156  0.176  0.118  0.156  0.155  0.097  0.026  0.055  0.057  0.131  0.103  0.164  0.080  0.129  0.162  0.123  0.026 -0.059 -0.036 -0.092 -0.141 -0.108 -0.118 -0.048 -0.120 -0.129 -0.138 -0.097 -0.062 -0.178 -0.185 -0.090 -0.081 -0.097 -0.038 -0.018 -0.107 -0.030  0.059  0.012 -0.082  0.104  0.132  0.083  0.085  0.199  0.080  0.128  0.053  0.039 -0.029 -0.049 -0.096 -0.099 -0.128 -0.034 -0.068 -0.031 -0.014  0.022  0.018  0.008  0.053  0.132  0.143  0.167  0.124  0.254  0.282  0.246  0.281  0.313  0.147  0.169  0.092 -0.222 -0.157 -0.195 -0.096 -0.107 -0.015 -0.029  0.039  0.166  0.108  0.119  0.011 -0.039 -0.080 -0.146 -0.162 -0.197 -0.237 -0.262 -0.331 -0.267 -0.201 -0.253 -0.179 -0.133 -0.169 -0.158 -0.080 -0.074 -0.018  0.039 -0.014  0.080  0.160  0.171  0.181  0.165  0.022  0.158  0.146 -0.048  0.022 -0.145 -0.143 -0.290 -0.169 -0.137 -0.091 -0.025 -0.256 -0.256 -0.184 -0.209 -0.349 -0.382 -0.373 -0.320 -0.348 -0.308 -0.347 -0.279 -0.253 -0.264 -0.214 -0.252 -0.118 -0.215 -0.082 -0.031 -0.008  0.055  0.100  0.114  0.081  0.065 -0.081 -0.102 -0.166  0.064 -0.065 -0.119 -0.248 -0.194 -0.133 -0.226 -0.180
  0.011 -0.048 -0.073 -0.049 -0.065 -0.001 -0.011  0.047  0.028 -0.016  0.053  0.048  0.001  0.024  0.054  0.031 -0.013  0.067  0.016  0.064  0.097  0.097  0.133  0.149  0.165  0.131  0.246  0.259  0.454  0.707  0.273  0.344  0.269  0.184  0.207  0.138  0.134  0.206  0.091  0.065  0.029  0.004  0.009 -0.047 -0.018 -0.005 -0.030  0.029  0.150  0.166  0.232  0.151  0.123  0.258  0.325  0.175  0.246  0.379  0.280  0.153  0.148  0.280  0.142  0.159  0.135  0.085  0.026  0.066  0.057  0.058  0.129  0.106  0.139  0.070  0.133  0.155  0.141  0.119  0.114  0.057  0.066  0.049  0.088  0.041  0.065  0.077  0.003  0.043  0.038  0.038  0.038  0.070 -0.065 -0.053 -0.035  0.020  0.138  0.062  0.068  0.049  0.079  0.060  0.085  0.101  0.075  0.064  0.067  0.095  0.045  0.043  0.071  0.007  0.009  0.002 -0.024  0.020 -0.005  0.040  0.037  0.036  0.073  0.085  0.075  0.078  0.089  0.056  0.078  0.004 -0.032  0.012 -0.027 -0.052 -0.053 -0.061 -0.109 -0.070  0.015 -0.004 -0.053  0.011  0.026 -0.002  0.025  0.079  0.060  0.042  0.067  0.064  0.067  0.032  0.032  0.084  0.063  0.030  0.073  0.066  0.024 -0.041 -0.011 -0.030  0.072  0.022  0.063 -0.009  0.020  0.055  0.070 -0.013 -0.051 -0.031 -0.050 -0.084 -0.092 -0.091 -0.033 -0.072 -0.058 -0.041 -0.072 -0.067 -0.097 -0.136 -0.083 -0.065 -0.056 -0.017 -0.047 -0.069  0.001  0.032 -0.027 -0.070  0.046  0.033 -0.002  0.045  0.077 -0.001  0.058  0.038  0.029 -0.004 -0.016 -0.073 -0.072 -0.059 -0.031 -0.064 -0.036 -0.053 -0.025 -0.028 -0.035 -0.016  0.037  0.039  0.032 -0.003  0.080  0.151  0.108  0.106  0.168  0.064  0.077  0.007 -0.192 -0.134 -0.143 -0.071 -0.066 -0.007 -0.005 -0.001  0.073  0.071  0.002 -0.013 -0.056 -0.101 -0.169 -0.175 -0.163 -0.208 -0.160 -0.189 -0.164 -0.119 -0.158 -0.071 -0.136 -0.133 -0.094 -0.072 -0.105 -0.060  0.002 -0.034  0.019  0.028  0.059  0.066  0.090  0.010  0.086  0.096  0.008  0.092 -0.049 -0.000 -0.119 -0.027  0.026  0.027  0.039 -0.115 -0.085 -0.079 -0.097 -0.168 -0.213 -0.209 -0.178 -0.174 -0.165 -0.176 -0.160 -0.150 -0.172 -0.131 -0.148 -0.053 -0.115 -0.002  0.020  0.020  0.042  0.086  0.136  0.089  0.057 -0.068 -0.069 -0.092  0.020 -0.042 -0.051 -0.111 -0.065 -0.040 -0.102 -0.087
  0.047  0.028 -0.005 -0.002 -0.002 -0.022 -0.027 -0.022  0.009  0.046  0.020  0.014  0.114  0.081  0.051  0.131  0.122  0.109  0.108  0.127  0.056  0.091  0.059  0.061  0.063  0.081  0.086  0.187  0.303  0.273  0.623  0.310  0.152  0.114  0.123  0.173  0.090  0.181  0.147  0.193  0.124  0.113  0.095 -0.040  0.084  0.042  0.019  0.024  0.091  0.097  0.116  0.063  0.062  0.163  0.168  0.053  0.081  0.188  0.102  0.035  0.030  0.049  0.026 -0.011 -0.021 -0.003 -0.066 -0.020  0.011 -0.012  0.031 -0.015 -0.046  0.041  0.089  0.109  0.128  0.098  0.115  0.071  0.079  0.003  0.080  0.058  0.049  0.071 -0.001 -0.032  0.027  0.013 -0.094  0.074  0.063 -0.012 -0.003  0.011 -0.014 -0.114  0.038 -0.051  0.032  0.114  0.053  0.018 -0.015 -0.025  0.000  0.026  0.012 -0.010  0.022  0.018  0.028  0.055  0.039  0.019  0.007 -0.027 -0.025 -0.069  0.019  0.058 -0.042  0.047  0.096  0.040  0.079 -0.030 -0.087 -0.002 -0.056 -0.036 -0.058 -0.026 -0.076  0.012  0.088  0.022 -0.060  0.077  0.077  0.001  0.028  0.085  0.066  0.045  0.079  0.055  0.004 -0.018 -0.020 -0.081 -0.133 -0.091 -0.084 -0.098 -0.190 -0.098 -0.177 -0.092 -0.040 -0.060  0.014 -0.042  0.014  0.012  0.100  0.010 -0.041 -0.020 -0.103  0.026  0.051 -0.038  0.005 -0.081 -0.113 -0.008 -0.036 -0.059 -0.268 -0.192 -0.086  0.039  0.022  0.033  0.023 -0.039 -0.022  0.009 -0.042 -0.075 -0.033 -0.052 -0.077 -0.041 -0.010 -0.035 -0.022 -0.014 -0.015 -0.071 -0.114 -0.089 -0.086 -0.029  0.012 -0.087  0.033  0.036 -0.033 -0.002  0.050 -0.016  0.068  0.067  0.065  0.039  0.077  0.128  0.100  0.060  0.159  0.020  0.049  0.030 -0.019 -0.017 -0.042 -0.070 -0.117 -0.075 -0.121 -0.089 -0.039 -0.043 -0.017 -0.061 -0.069 -0.132 -0.104 -0.064 -0.029 -0.004  0.018  0.002 -0.039 -0.040 -0.083 -0.114 -0.070 -0.070 -0.108 -0.084 -0.107 -0.110 -0.079 -0.105 -0.103 -0.080 -0.111 -0.060 -0.006  0.023  0.067  0.026 -0.033  0.018 -0.107 -0.033 -0.012  0.091  0.001  0.009 -0.052 -0.018 -0.029 -0.009 -0.116 -0.088 -0.024 -0.019  0.013  0.016 -0.019  0.023 -0.005  0.013 -0.013 -0.003  0.003 -0.034 -0.088 -0.039 -0.108 -0.039  0.022  0.032  0.026  0.051  0.082  0.002 -0.074 -0.190  0.044 -0.110 -0.086 -0.144 -0.066  0.054 -0.000  0.007
  0.014 -0.065 -0.047  0.005 -0.012  0.048  0.024  0.076  0.063  0.049  0.087  0.117  0.068  0.063  0.113  0.083  0.032  0.116  0.065  0.116  0.152  0.106  0.171  0.205  0.194  0.183  0.313  0.315  0.419  0.344  0.310  0.513  0.334  0.265  0.264  0.211  0.172  0.269  0.150  0.116  0.038  0.039  0.072 -0.021 -0.002  0.012 -0.030  0.053  0.148  0.157  0.235  0.166  0.163  0.331  0.368  0.207  0.230  0.332  0.246  0.168  0.148  0.223  0.168  0.183  0.126  0.130  0.025  0.063  0.100  0.127  0.196  0.127  0.113  0.129  0.155  0.196  0.212  0.116  0.149  0.058  0.045  0.036  0.083  0.001  0.044  0.063  0.017  0.063  0.080  0.042  0.010  0.116 -0.066 -0.094 -0.091 -0.021  0.030 -0.061  0.066  0.033  0.114  0.154  0.136  0.154  0.102  0.072  0.085  0.100  0.072  0.028  0.052 -0.005  0.001  0.004  0.000  0.044  0.004  0.032  0.060  0.024  0.085  0.134  0.084  0.131  0.090  0.057  0.081  0.032  0.000  0.027 -0.017 -0.068 -0.048 -0.085 -0.132 -0.050  0.036 -0.036 -0.077 -0.007 -0.001 -0.027  0.023  0.054  0.057  0.050  0.052  0.092  0.091  0.008  0.046  0.063  0.036  0.019  0.068  0.062 -0.010 -0.040 -0.042 -0.034  0.026  0.014  0.025  0.017  0.043  0.038  0.041  0.016 -0.015  0.010 -0.070 -0.084 -0.059 -0.068 -0.033 -0.084 -0.101 -0.070 -0.067 -0.054 -0.177 -0.146 -0.090  0.003 -0.015  0.038  0.030 -0.053  0.023  0.061 -0.008 -0.048  0.061  0.057  0.015  0.049  0.109  0.029  0.041  0.025 -0.003 -0.036 -0.066 -0.067 -0.074 -0.032 -0.010 -0.056  0.013  0.024 -0.005  0.023  0.040  0.024  0.077  0.111  0.103  0.051  0.159  0.199  0.152  0.143  0.188  0.092  0.102  0.037 -0.180 -0.132 -0.145 -0.102 -0.119 -0.023 -0.025  0.008  0.099  0.086  0.075 -0.009 -0.048 -0.110 -0.134 -0.161 -0.139 -0.191 -0.193 -0.215 -0.210 -0.146 -0.190 -0.163 -0.130 -0.139 -0.144 -0.097 -0.131 -0.078 -0.017 -0.064 -0.019  0.018  0.023  0.053  0.100  0.050  0.142  0.096 -0.024  0.052 -0.126 -0.086 -0.182 -0.077 -0.092 -0.065 -0.015 -0.174 -0.153 -0.111 -0.155 -0.236 -0.255 -0.254 -0.195 -0.203 -0.185 -0.216 -0.191 -0.175 -0.203 -0.173 -0.182 -0.086 -0.176 -0.057 -0.043 -0.000  0.036  0.104  0.118  0.072  0.043 -0.050 -0.028 -0.141 -0.001 -0.052 -0.061 -0.118 -0.086 -0.014 -0.095 -0.079
 -0.006 -0.070 -0.054 -0.019 -0.051  0.015 -0.039  0.032  0.017 -0.081 -0.034  0.041 -0.077 -0.100  0.015 -0.040 -0.121 -0.016 -0.021  0.020  0.144  0.050  0.233  0.229  0.309  0.190  0.436  0.314  0.284  0.269  0.152  0.334  0.689  0.349  0.327  0.124  0.114  0.218  0.048 -0.007 -0.011 -0.029  0.022  0.073  0.079  0.060  0.036  0.094  0.170  0.098  0.106  0.174  0.135  0.196  0.251  0.131  0.159  0.217  0.172  0.113  0.112  0.210  0.104  0.146  0.102  0.119  0.088  0.007  0.071  0.079  0.108  0.083  0.087  0.016  0.026 -0.031  0.056 -0.055 -0.026 -0.075 -0.116 -0.049 -0.043 -0.108 -0.089 -0.084 -0.110 -0.083 -0.058 -0.122 -0.056 -0.063 -0.056 -0.018 -0.015 -0.011  0.093  0.040  0.025 -0.006  0.015  0.037  0.031  0.104  0.084  0.016  0.011  0.033  0.019 -0.026  0.055  0.002  0.027  0.029  0.015  0.028 -0.032 -0.009 -0.005 -0.025  0.005  0.071  0.059  0.102  0.095  0.089  0.062 -0.033 -0.028 -0.016 -0.012 -0.029  0.003 -0.031  0.011 -0.056 -0.044 -0.056 -0.071 -0.045 -0.072 -0.066 -0.001 -0.020 -0.026 -0.004 -0.006 -0.036  0.013 -0.021 -0.051 -0.019 -0.002 -0.031 -0.014 -0.003 -0.002 -0.069 -0.038 -0.020  0.042  0.026  0.044  0.042  0.090  0.058  0.073 -0.038 -0.016 -0.004 -0.024 -0.021 -0.011  0.025  0.063 -0.018 -0.020 -0.070 -0.011  0.005 -0.043 -0.112  0.030  0.037  0.009  0.037  0.035 -0.047  0.029  0.045 -0.035 -0.043  0.018  0.016  0.013  0.016  0.060  0.025  0.047  0.026  0.052 -0.004  0.017 -0.024 -0.024 -0.039 -0.012 -0.033 -0.000  0.010 -0.018  0.026  0.040  0.003  0.034  0.044  0.028  0.003  0.124  0.156  0.124  0.112  0.178  0.071  0.064  0.033 -0.147 -0.085 -0.066  0.008  0.036  0.077  0.152  0.041  0.198  0.212  0.155  0.105  0.078 -0.017 -0.021 -0.120 -0.100 -0.136 -0.178 -0.191 -0.160 -0.171 -0.120 -0.085 -0.070 -0.041 -0.013 -0.029 -0.054  0.039  0.075  0.026  0.097  0.066  0.086  0.071  0.118  0.054  0.179  0.068  0.096  0.025  0.041  0.013 -0.139 -0.098 -0.040  0.012  0.002 -0.111 -0.149 -0.156 -0.159 -0.181 -0.220 -0.205 -0.188 -0.211 -0.195 -0.220 -0.176 -0.126 -0.133 -0.091 -0.122 -0.034 -0.042  0.059  0.113  0.087  0.063  0.088  0.122  0.109  0.120  0.051  0.064  0.059  0.107  0.033 -0.036 -0.075 -0.073 -0.065 -0.031 -0.070
  0.016 -0.016 -0.018  0.050 -0.010  0.078  0.008  0.079  0.095  0.007  0.066  0.116  0.046  0.021  0.115  0.086 -0.010  0.096  0.067  0.115  0.166  0.128  0.253  0.266  0.257  0.264  0.436  0.293  0.309  0.184  0.114  0.265  0.349  0.466  0.384  0.243  0.212  0.377  0.203  0.117  0.067  0.086  0.104  0.022 -0.043  0.038  0.044  0.090  0.204  0.174  0.269  0.216  0.161  0.269  0.348  0.174  0.189  0.246  0.230  0.168  0.143  0.209  0.168  0.159  0.123  0.134  0.071  0.065  0.096  0.088  0.167  0.120  0.143  0.152  0.137  0.152  0.145  0.066  0.127  0.030 -0.006  0.031  0.071 -0.027  0.019  0.068 -0.017  0.043  0.055  0.032  0.053  0.112 -0.077 -0.096 -0.080 -0.018  0.051 -0.023  0.046  0.075  0.137  0.127  0.105  0.122  0.072  0.079  0.090  0.072  0.057  0.020  0.098  0.012  0.035  0.025  0.003  0.072 -0.006  0.008  0.025  0.009  0.042  0.057  0.127  0.090  0.019  0.084  0.015  0.013 -0.045 -0.030 -0.047 -0.084 -0.043 -0.121 -0.153 -0.126 -0.019 -0.077 -0.088 -0.049 -0.041 -0.049 -0.000  0.026  0.019  0.016  0.024  0.070  0.074  0.030  0.082  0.132  0.127  0.103  0.141  0.137  0.081  0.023  0.065  0.041  0.066  0.070  0.058  0.069  0.110  0.102  0.023  0.002 -0.044 -0.035 -0.097 -0.152 -0.141 -0.107 -0.067 -0.103 -0.133 -0.141 -0.067 -0.036 -0.096 -0.083 -0.011 -0.006 -0.021  0.042  0.030 -0.070  0.016  0.059 -0.022 -0.077  0.066  0.065  0.013  0.024  0.128  0.038  0.054 -0.011 -0.037 -0.065 -0.054 -0.100 -0.113 -0.103 -0.061 -0.084 -0.033 -0.011 -0.011  0.015  0.047  0.048  0.078  0.131  0.150  0.126  0.219  0.233  0.206  0.208  0.215  0.124  0.126  0.058 -0.203 -0.154 -0.174 -0.094 -0.110 -0.007  0.022  0.064  0.091  0.076  0.045 -0.039 -0.069 -0.087 -0.140 -0.158 -0.195 -0.227 -0.239 -0.286 -0.252 -0.186 -0.205 -0.149 -0.114 -0.151 -0.130 -0.092 -0.114 -0.039  0.024 -0.038  0.026  0.087  0.100  0.124  0.176  0.065  0.249  0.149  0.024  0.081 -0.081 -0.065 -0.176 -0.098 -0.088 -0.061  0.034 -0.175 -0.186 -0.145 -0.154 -0.246 -0.299 -0.288 -0.247 -0.251 -0.204 -0.252 -0.196 -0.197 -0.212 -0.163 -0.193 -0.085 -0.164 -0.034  0.005  0.032  0.077  0.156  0.161  0.116  0.142  0.027 -0.001 -0.030  0.029 -0.011 -0.039 -0.122 -0.129 -0.094 -0.127 -0.117
 -0.032 -0.061 -0.091 -0.032 -0.058  0.019  0.002  0.062  0.031  0.016  0.073  0.115  0.064  0.086  0.220  0.146  0.063  0.246  0.193  0.284  0.385  0.297  0.539  0.507  0.372  0.391  0.426  0.305  0.277  0.207  0.123  0.264  0.327  0.384  0.686  0.506  0.409  0.567  0.306  0.273  0.178  0.111  0.147  0.026 -0.030  0.138  0.187  0.157  0.330  0.287  0.362  0.213  0.165  0.272  0.319  0.136  0.147  0.193  0.156  0.094  0.106  0.135  0.070  0.049  0.035  0.053  0.023 -0.048 -0.010  0.005  0.088  0.055  0.133  0.188  0.196  0.201  0.187  0.097  0.174  0.078 -0.006  0.067  0.117 -0.033  0.020  0.095 -0.094  0.001  0.014 -0.014  0.033  0.125 -0.117 -0.067 -0.047  0.013  0.109  0.009  0.084  0.100  0.126  0.118  0.058  0.058  0.029  0.085  0.092  0.096  0.094  0.049  0.174  0.046  0.138  0.117  0.073  0.140  0.013 -0.002  0.028  0.022  0.063  0.030  0.121  0.043  0.014  0.101 -0.002  0.025 -0.062 -0.055 -0.054 -0.057 -0.001 -0.112 -0.176 -0.139 -0.026 -0.089 -0.133 -0.055 -0.040 -0.051  0.021  0.034  0.026  0.050  0.019  0.061  0.108  0.082  0.083  0.143  0.174  0.117  0.152  0.152  0.113  0.048  0.103  0.074  0.117  0.121  0.111  0.131  0.164  0.145  0.047  0.010 -0.033 -0.037 -0.144 -0.151 -0.164 -0.117 -0.117 -0.157 -0.201 -0.183 -0.020  0.004 -0.008 -0.051  0.105  0.026  0.030  0.087  0.025 -0.095  0.015  0.060 -0.064 -0.132  0.019  0.000 -0.056 -0.022  0.063 -0.018  0.027 -0.060 -0.087 -0.114 -0.122 -0.182 -0.197 -0.193 -0.125 -0.172 -0.095 -0.089 -0.061 -0.068  0.042  0.007  0.021  0.071  0.089  0.027  0.103  0.173  0.144  0.108  0.155  0.051  0.043  0.000 -0.230 -0.191 -0.187 -0.136 -0.149 -0.037  0.004  0.060  0.101  0.109  0.068 -0.050 -0.078 -0.116 -0.186 -0.213 -0.268 -0.285 -0.248 -0.310 -0.280 -0.213 -0.215 -0.140 -0.160 -0.204 -0.114 -0.104 -0.159 -0.051  0.035 -0.073 -0.006  0.081  0.094  0.140  0.294  0.178  0.470  0.276  0.054  0.203 -0.044 -0.007 -0.103 -0.036 -0.041 -0.009  0.096 -0.117 -0.160 -0.102 -0.156 -0.252 -0.311 -0.298 -0.242 -0.238 -0.202 -0.255 -0.202 -0.224 -0.241 -0.156 -0.190 -0.078 -0.166  0.031  0.023  0.076  0.107  0.304  0.297  0.213  0.261  0.134 -0.051 -0.066 -0.011 -0.045  0.003 -0.157 -0.163 -0.164 -0.188 -0.177
 -0.064 -0.062 -0.109 -0.044 -0.014  0.035  0.112  0.101  0.055  0.194  0.215  0.205  0.245  0.323  0.418  0.351  0.316  0.555  0.464  0.577  0.535  0.368  0.499  0.601  0.321  0.435  0.286  0.258  0.193  0.138  0.173  0.211  0.124  0.243  0.506  0.790  0.385  0.444  0.347  0.375  0.229  0.172  0.144 -0.035 -0.036  0.140  0.207  0.123  0.270  0.295  0.303  0.082  0.124  0.252  0.225  0.025  0.058  0.108  0.051 -0.028  0.027  0.033 -0.044 -0.095 -0.018 -0.039 -0.018 -0.125 -0.100 -0.114 -0.010 -0.034  0.034  0.151  0.215  0.274  0.236  0.223  0.272  0.199  0.132  0.134  0.190  0.057  0.102  0.189  0.003  0.088  0.085  0.079  0.049  0.216 -0.095 -0.039 -0.082  0.013  0.060 -0.056  0.067  0.106  0.138  0.095  0.045 -0.023 -0.028  0.063  0.044  0.085  0.133  0.069  0.172  0.048  0.161  0.166  0.111  0.200  0.034 -0.005  0.016 -0.003  0.047 -0.031  0.079 -0.045 -0.046  0.051 -0.044  0.012 -0.093 -0.096 -0.101 -0.048 -0.038 -0.123 -0.240 -0.083  0.040 -0.024 -0.071  0.024  0.033  0.005  0.111  0.117  0.078  0.102  0.074  0.133  0.138  0.108  0.133  0.159  0.157  0.117  0.162  0.144  0.043  0.047  0.091  0.088  0.094  0.093  0.083  0.102  0.117  0.105  0.023  0.024 -0.034 -0.048 -0.188 -0.158 -0.199 -0.173 -0.181 -0.169 -0.245 -0.142 -0.011 -0.009 -0.010 -0.021  0.135  0.033  0.043  0.103  0.001 -0.121 -0.048 -0.008 -0.109 -0.184 -0.063 -0.113 -0.159 -0.098 -0.050 -0.080 -0.067 -0.132 -0.173 -0.175 -0.230 -0.230 -0.238 -0.213 -0.165 -0.212 -0.146 -0.135 -0.107 -0.142  0.033 -0.033 -0.030  0.003  0.054  0.005  0.004  0.103  0.096  0.029  0.067  0.002 -0.022 -0.045 -0.217 -0.183 -0.177 -0.173 -0.238 -0.053 -0.049  0.032  0.021  0.039  0.003 -0.082 -0.145 -0.143 -0.252 -0.228 -0.294 -0.300 -0.177 -0.264 -0.278 -0.205 -0.238 -0.191 -0.239 -0.280 -0.224 -0.249 -0.316 -0.208 -0.149 -0.231 -0.204 -0.107 -0.114 -0.009  0.194  0.115  0.346  0.222 -0.033  0.207 -0.134  0.015  0.003  0.089  0.062  0.004  0.064 -0.077 -0.104 -0.053 -0.143 -0.211 -0.252 -0.229 -0.161 -0.129 -0.095 -0.125 -0.112 -0.137 -0.186 -0.090 -0.109 -0.042 -0.163  0.029 -0.063  0.012  0.054  0.311  0.291  0.187  0.222  0.111 -0.092 -0.154 -0.112 -0.102  0.019 -0.108 -0.101 -0.093 -0.137 -0.093
 -0.016 -0.077 -0.111 -0.068 -0.070 -0.027 -0.038  0.013 -0.033 -0.004  0.023  0.042  0.011  0.044  0.139  0.118  0.101  0.190  0.160  0.229  0.290  0.271  0.389  0.325  0.198  0.243  0.187  0.177  0.204  0.134  0.090  0.172  0.114  0.212  0.409  0.385  0.504  0.468  0.275  0.283  0.167  0.093  0.128 -0.023 -0.090  0.092  0.128  0.128  0.271  0.265  0.350  0.149  0.131  0.242  0.228  0.113  0.112  0.158  0.109  0.078  0.092  0.099  0.060  0.052  0.057  0.042  0.018 -0.018  0.011  0.039  0.115  0.057  0.142  0.192  0.205  0.234  0.198  0.126  0.168  0.097  0.003  0.015  0.093 -0.024  0.002  0.046 -0.103 -0.016 -0.010 -0.019  0.034  0.111 -0.106 -0.068  0.010  0.039  0.111  0.035  0.109  0.076  0.076  0.095  0.085  0.090  0.032  0.070  0.107  0.125  0.117  0.081  0.170  0.068  0.151  0.102  0.075  0.121  0.034  0.029  0.072  0.068  0.104  0.077  0.128  0.076  0.048  0.137  0.049  0.072 -0.007 -0.010 -0.021 -0.055 -0.006 -0.095 -0.150 -0.128  0.032 -0.058 -0.073 -0.022 -0.008 -0.008  0.018  0.030  0.050  0.060  0.049  0.058  0.098  0.088  0.057  0.115  0.144  0.090  0.113  0.134  0.095  0.076  0.091  0.026  0.082  0.094  0.102  0.103  0.175  0.184  0.077  0.069 -0.020 -0.002 -0.087 -0.117 -0.102 -0.091 -0.122 -0.105 -0.148 -0.144 -0.036  0.006  0.020 -0.048  0.066  0.008  0.004  0.083  0.012 -0.073 -0.010  0.046 -0.054 -0.101  0.022  0.009 -0.034  0.016  0.060 -0.026  0.054  0.008 -0.046 -0.062 -0.077 -0.122 -0.129 -0.127 -0.080 -0.093 -0.049 -0.069 -0.042 -0.058  0.005 -0.024 -0.007  0.030  0.054 -0.027  0.021  0.096  0.045  0.034  0.086 -0.016 -0.003 -0.036 -0.200 -0.154 -0.148 -0.122 -0.151 -0.065 -0.088 -0.019  0.023  0.072  0.037 -0.046 -0.092 -0.102 -0.150 -0.166 -0.179 -0.215 -0.149 -0.192 -0.170 -0.091 -0.150 -0.082 -0.119 -0.156 -0.109 -0.073 -0.131 -0.068  0.023 -0.071 -0.026  0.052  0.055  0.100  0.240  0.152  0.332  0.204 -0.029  0.145 -0.098 -0.055 -0.115 -0.047 -0.070 -0.062  0.058 -0.117 -0.119 -0.023 -0.042 -0.182 -0.200 -0.203 -0.149 -0.154 -0.137 -0.186 -0.147 -0.174 -0.193 -0.132 -0.160 -0.074 -0.172 -0.052 -0.066 -0.008  0.063  0.260  0.272  0.150  0.180  0.071 -0.070 -0.118 -0.055 -0.022  0.046 -0.079 -0.123 -0.105 -0.228 -0.204
  0.017  0.009 -0.059 -0.001 -0.055 -0.030 -0.101 -0.035 -0.008 -0.053 -0.039  0.002  0.046  0.001  0.095  0.144  0.101  0.136  0.139  0.191  0.254  0.313  0.407  0.307  0.198  0.265  0.261  0.243  0.323  0.206  0.181  0.269  0.218  0.377  0.567  0.444  0.468  0.828  0.450  0.412  0.345  0.234  0.259  0.001 -0.033  0.138  0.130  0.163  0.373  0.277  0.427  0.227  0.149  0.311  0.359  0.192  0.180  0.262  0.223  0.199  0.137  0.159  0.150  0.116  0.085  0.123  0.044  0.042  0.081  0.085  0.173  0.091  0.153  0.207  0.233  0.230  0.200  0.104  0.196  0.049 -0.027  0.028  0.118 -0.062 -0.024  0.074 -0.167 -0.046  0.001 -0.035  0.009  0.158 -0.103 -0.096 -0.022  0.011  0.047 -0.028  0.095  0.113  0.151  0.161  0.101  0.125  0.046  0.101  0.099  0.088  0.056  0.002  0.089 -0.012  0.032  0.029  0.007  0.052 -0.035 -0.029 -0.000  0.017  0.098  0.072  0.159  0.121  0.061  0.180  0.051  0.067 -0.058 -0.048 -0.061 -0.109 -0.023 -0.145 -0.187 -0.162  0.016 -0.121 -0.167 -0.070 -0.055 -0.066 -0.012 -0.013  0.016  0.049  0.027  0.046  0.091  0.063  0.068  0.106  0.148  0.095  0.129  0.126  0.070  0.047  0.065  0.046  0.114  0.127  0.139  0.146  0.220  0.218  0.097  0.042 -0.054 -0.049 -0.164 -0.149 -0.101 -0.141 -0.134 -0.174 -0.236 -0.212 -0.038  0.006 -0.068 -0.052  0.066 -0.013 -0.015  0.057  0.016 -0.093  0.019  0.080 -0.051 -0.137  0.051  0.069 -0.007  0.021  0.126  0.017  0.084 -0.029 -0.069 -0.099 -0.123 -0.207 -0.221 -0.190 -0.139 -0.196 -0.088 -0.090 -0.043 -0.059  0.056  0.033  0.091  0.154  0.157  0.071  0.159  0.191  0.133  0.141  0.221  0.087  0.097  0.038 -0.192 -0.134 -0.166 -0.117 -0.128 -0.095 -0.117  0.026  0.023  0.045  0.032 -0.101 -0.093 -0.110 -0.159 -0.167 -0.214 -0.233 -0.211 -0.274 -0.227 -0.175 -0.202 -0.122 -0.068 -0.147 -0.103 -0.022 -0.044  0.015  0.123 -0.000  0.063  0.199  0.199  0.207  0.292  0.164  0.414  0.255  0.005  0.157 -0.073 -0.086 -0.125 -0.062 -0.116 -0.020  0.098 -0.135 -0.193 -0.078 -0.172 -0.284 -0.284 -0.274 -0.225 -0.248 -0.215 -0.269 -0.189 -0.210 -0.225 -0.134 -0.183 -0.082 -0.183 -0.048 -0.036  0.051  0.145  0.237  0.235  0.148  0.191  0.089 -0.118 -0.139 -0.011 -0.076 -0.036 -0.225 -0.223 -0.151 -0.247 -0.187
  0.035  0.036 -0.002  0.028  0.028 -0.002 -0.021 -0.025  0.022  0.037  0.022  0.028  0.121  0.086  0.127  0.180  0.170  0.175  0.176  0.169  0.174  0.201  0.219  0.201  0.099  0.226  0.131  0.146  0.184  0.091  0.147  0.150  0.048  0.203  0.306  0.347  0.275  0.450  0.425  0.359  0.250  0.229  0.196 -0.033 -0.027  0.096  0.094  0.071  0.176  0.159  0.242  0.080  0.060  0.169  0.187  0.070  0.053  0.109  0.099  0.077  0.055  0.053  0.052  0.022  0.022  0.021 -0.004 -0.001  0.010  0.014  0.084  0.031  0.046  0.120  0.137  0.172  0.137  0.124  0.156  0.078  0.055  0.052  0.108  0.015  0.044  0.112 -0.024  0.038  0.057  0.046  0.028  0.169 -0.044 -0.053 -0.028 -0.007 -0.024 -0.062  0.056  0.077  0.124  0.123  0.071  0.051  0.004  0.054  0.038  0.039  0.048 -0.006  0.049  0.002  0.022  0.026  0.014  0.056 -0.011 -0.029 -0.016 -0.016  0.041  0.020  0.078  0.040  0.007  0.094  0.018  0.025 -0.064 -0.045 -0.079 -0.080 -0.042 -0.104 -0.168 -0.104  0.031 -0.064 -0.103 -0.015 -0.001 -0.024  0.018  0.018  0.033  0.048  0.033  0.060  0.071  0.039  0.082  0.088  0.095  0.072  0.110  0.097  0.009  0.029  0.029  0.034  0.071  0.075  0.095  0.087  0.104  0.116  0.036  0.024 -0.043 -0.031 -0.144 -0.107 -0.086 -0.133 -0.127 -0.128 -0.178 -0.121 -0.031 -0.017 -0.037 -0.007  0.054 -0.000 -0.008  0.032 -0.007 -0.088 -0.046 -0.011 -0.072 -0.125 -0.020 -0.023 -0.072 -0.039  0.028 -0.022 -0.002 -0.060 -0.090 -0.108 -0.140 -0.168 -0.176 -0.127 -0.094 -0.141 -0.063 -0.039 -0.021 -0.040  0.075  0.026  0.074  0.128  0.137  0.089  0.116  0.138  0.092  0.080  0.130  0.045  0.057  0.035 -0.122 -0.091 -0.107 -0.082 -0.117 -0.055 -0.094  0.007 -0.026 -0.006 -0.006 -0.093 -0.099 -0.085 -0.132 -0.103 -0.146 -0.149 -0.114 -0.162 -0.155 -0.122 -0.139 -0.110 -0.078 -0.135 -0.132 -0.076 -0.094 -0.054 -0.009 -0.070 -0.056  0.048  0.032  0.065  0.131  0.077  0.204  0.140 -0.051  0.100 -0.102 -0.060 -0.040  0.022 -0.051 -0.031  0.039 -0.068 -0.103 -0.027 -0.112 -0.174 -0.167 -0.159 -0.118 -0.117 -0.095 -0.117 -0.084 -0.108 -0.131 -0.058 -0.093 -0.040 -0.109 -0.033 -0.071  0.001  0.058  0.143  0.117  0.068  0.097  0.042 -0.093 -0.125 -0.051 -0.069 -0.013 -0.121 -0.125 -0.038 -0.123 -0.056
  0.024  0.032 -0.030 -0.030 -0.013 -0.084 -0.060 -0.099 -0.064  0.003 -0.040 -0.057  0.108  0.091  0.086  0.171  0.210  0.188  0.208  0.228  0.200  0.221  0.228  0.188  0.050  0.168  0.011  0.104  0.117  0.065  0.193  0.116 -0.007  0.117  0.273  0.375  0.283  0.412  0.359  0.571  0.345  0.256  0.227 -0.033  0.015  0.153  0.150  0.079  0.211  0.190  0.218  0.007  0.032  0.150  0.112 -0.003 -0.008  0.052  0.007  0.003 -0.002 -0.026 -0.038 -0.071 -0.022 -0.033 -0.031 -0.042 -0.055 -0.044  0.032 -0.053  0.006  0.103  0.129  0.188  0.166  0.209  0.175  0.136  0.093  0.065  0.119  0.046  0.014  0.105 -0.068  0.005  0.034  0.008  0.014  0.148 -0.017 -0.002  0.029  0.016  0.003 -0.013  0.064  0.084  0.088  0.074  0.032  0.018 -0.056  0.027  0.030  0.026  0.034 -0.016  0.056  0.009  0.046  0.056  0.069  0.099  0.005 -0.038 -0.012 -0.040  0.024 -0.006  0.065  0.010  0.031  0.113  0.031  0.005 -0.077 -0.037 -0.093 -0.074  0.001 -0.071 -0.133 -0.078  0.043 -0.056 -0.103 -0.007 -0.007 -0.038  0.023 -0.006  0.018  0.038  0.021  0.037  0.054  0.058  0.052  0.062  0.071  0.038  0.061  0.061 -0.030  0.016 -0.014  0.040  0.093  0.072  0.111  0.081  0.123  0.131  0.084  0.046 -0.041 -0.022 -0.144 -0.041 -0.038 -0.106 -0.114 -0.133 -0.187 -0.097  0.018  0.001  0.020  0.046  0.144  0.031  0.026  0.023 -0.003 -0.092 -0.060 -0.038 -0.092 -0.147 -0.069 -0.071 -0.103 -0.061 -0.037 -0.057 -0.022 -0.075 -0.100 -0.111 -0.143 -0.170 -0.178 -0.159 -0.113 -0.147 -0.080 -0.075 -0.075 -0.078  0.087 -0.019  0.019  0.060  0.053 -0.011 -0.003  0.031 -0.008 -0.047  0.060 -0.015 -0.023 -0.020 -0.077 -0.060 -0.080 -0.109 -0.166 -0.125 -0.163 -0.034 -0.076 -0.089 -0.083 -0.139 -0.158 -0.083 -0.145 -0.073 -0.140 -0.098 -0.022 -0.088 -0.053 -0.085 -0.084 -0.054 -0.051 -0.154 -0.104 -0.057 -0.073 -0.043 -0.013 -0.072 -0.093  0.021  0.002  0.071  0.169  0.092  0.218  0.140 -0.074  0.106 -0.091 -0.032  0.030  0.068 -0.008  0.035  0.055  0.020 -0.034  0.058 -0.079 -0.111 -0.079 -0.068 -0.062 -0.030 -0.038 -0.054 -0.019 -0.067 -0.074 -0.022 -0.047 -0.042 -0.097 -0.042 -0.097 -0.017  0.045  0.131  0.104  0.068  0.107  0.099 -0.110 -0.151 -0.046 -0.072  0.016 -0.109 -0.114 -0.024 -0.094 -0.012
  0.053  0.081  0.030  0.004 -0.016 -0.092 -0.097 -0.133 -0.071 -0.059 -0.091 -0.103  0.054  0.014  0.005  0.125  0.144  0.074  0.126  0.129  0.098  0.127  0.127  0.074 -0.006  0.060 -0.052  0.030  0.062  0.029  0.124  0.038 -0.011  0.067  0.178  0.229  0.167  0.345  0.250  0.345  0.397  0.312  0.255  0.040  0.094  0.200  0.175  0.119  0.228  0.175  0.171  0.039  0.021  0.092  0.067  0.013 -0.010  0.022  0.012  0.010 -0.029 -0.048 -0.057 -0.086 -0.046 -0.036 -0.023 -0.064 -0.057 -0.074 -0.028 -0.077 -0.052  0.053  0.090  0.088  0.081  0.099  0.127  0.055  0.034  0.052  0.103  0.014 -0.011  0.090 -0.108 -0.040  0.005 -0.017 -0.041  0.109  0.006 -0.001  0.010  0.040 -0.002 -0.030  0.046  0.064  0.073  0.064 -0.012 -0.053 -0.089 -0.012 -0.020 -0.028 -0.036 -0.041  0.027 -0.013  0.027  0.057  0.043  0.042 -0.033 -0.069 -0.086 -0.075 -0.022 -0.061 -0.005 -0.029 -0.017  0.069 -0.031 -0.037 -0.099 -0.071 -0.092 -0.061 -0.012 -0.041 -0.089 -0.081 -0.006 -0.067 -0.093 -0.014 -0.013 -0.039  0.008 -0.011 -0.007  0.013 -0.013  0.019  0.028  0.040  0.037  0.026  0.047  0.040  0.050  0.034 -0.012  0.036  0.007  0.053  0.071  0.079  0.080  0.071  0.065  0.069  0.042 -0.020 -0.068 -0.083 -0.139 -0.032 -0.032 -0.112 -0.119 -0.129 -0.179 -0.097  0.038  0.032 -0.012  0.028  0.139  0.048  0.039  0.025  0.006 -0.048 -0.054 -0.043 -0.068 -0.129 -0.073 -0.062 -0.088 -0.062 -0.046 -0.055 -0.035 -0.077 -0.089 -0.098 -0.120 -0.149 -0.158 -0.151 -0.101 -0.114 -0.038 -0.016 -0.004 -0.038  0.122  0.027  0.061  0.093  0.086  0.035  0.020  0.037  0.011 -0.027  0.051 -0.033 -0.022  0.009 -0.020 -0.019 -0.009 -0.042 -0.063 -0.100 -0.117 -0.031 -0.055 -0.062 -0.027 -0.085 -0.067 -0.043 -0.080 -0.070 -0.104 -0.034 -0.012 -0.045 -0.031 -0.052 -0.019  0.001  0.049 -0.046 -0.015  0.010  0.009  0.012  0.032 -0.018 -0.024  0.044  0.036  0.055  0.087  0.057  0.149  0.117 -0.012  0.097  0.002 -0.000  0.062  0.080 -0.002  0.074  0.070  0.060 -0.005  0.032 -0.078 -0.053 -0.020 -0.017 -0.005 -0.004 -0.010 -0.017  0.011 -0.036 -0.037  0.008 -0.004 -0.013 -0.016  0.002 -0.043  0.041  0.097  0.106  0.111  0.077  0.135  0.159 -0.095 -0.079  0.009 -0.064  0.003 -0.147 -0.114 -0.060 -0.079 -0.025
  0.119  0.115  0.100  0.090  0.048 -0.016 -0.028 -0.046  0.063  0.029  0.010  0.006  0.144  0.070  0.069  0.190  0.155  0.066  0.095  0.085  0.042  0.069  0.047  0.040 -0.012  0.066  0.017  0.042  0.041  0.004  0.113  0.039 -0.029  0.086  0.111  0.172  0.093  0.234  0.229  0.256  0.312  0.543  0.371  0.160  0.137  0.229  0.183  0.136  0.188  0.157  0.139  0.095  0.055  0.098  0.079  0.059  0.004  0.018  0.032  0.026 -0.032 -0.070 -0.073 -0.119 -0.077 -0.076 -0.048 -0.121 -0.090 -0.147 -0.099 -0.111 -0.107  0.041  0.050  0.062  0.047  0.035  0.128  0.018  0.064  0.114  0.151  0.059  0.110  0.215  0.043  0.081  0.144  0.133  0.009  0.203  0.044 -0.042 -0.108 -0.018 -0.094 -0.137 -0.021  0.045  0.132  0.085  0.001 -0.132 -0.137 -0.015 -0.048 -0.056 -0.084 -0.057  0.003 -0.019  0.011  0.077  0.046  0.062 -0.048 -0.088 -0.121 -0.118 -0.058 -0.096 -0.034 -0.085 -0.100 -0.025 -0.104 -0.045 -0.137 -0.091 -0.123 -0.062 -0.067 -0.069 -0.164 -0.086 -0.043 -0.087 -0.104 -0.042 -0.004 -0.031  0.002  0.011  0.004  0.004  0.008  0.072  0.013  0.028  0.082  0.061  0.035  0.084  0.123  0.087 -0.004  0.058  0.019  0.014 -0.008  0.027  0.006  0.002 -0.050 -0.018 -0.051  0.011 -0.084 -0.109 -0.149 -0.111 -0.118 -0.156 -0.160 -0.125 -0.196 -0.087  0.002 -0.025 -0.150  0.029  0.087  0.129  0.067  0.049  0.077 -0.010 -0.035  0.001 -0.019 -0.094 -0.047 -0.066 -0.125 -0.077 -0.057 -0.072 -0.100 -0.110 -0.143 -0.133 -0.171 -0.147 -0.175 -0.110 -0.046 -0.082  0.062  0.152  0.104  0.094  0.299  0.116  0.141  0.274  0.252  0.189  0.176  0.165  0.134  0.073  0.077  0.021  0.047  0.074 -0.063 -0.080 -0.071 -0.065 -0.081 -0.059 -0.073  0.024 -0.052 -0.082 -0.018 -0.104 -0.106 -0.093 -0.121 -0.129 -0.152 -0.071 -0.074 -0.105 -0.132 -0.087 -0.065 -0.053  0.020 -0.098 -0.080 -0.047 -0.070 -0.055 -0.048 -0.081 -0.095 -0.044 -0.050 -0.008  0.009  0.010  0.112  0.130  0.021  0.106 -0.002  0.019  0.066  0.131  0.041  0.050  0.056  0.041  0.007 -0.013 -0.077 -0.049 -0.064 -0.066 -0.023  0.001  0.005  0.003  0.011 -0.034 -0.065 -0.019  0.002 -0.013 -0.017  0.000 -0.049  0.067  0.101  0.113  0.093  0.082  0.139  0.168 -0.078 -0.091  0.028 -0.070  0.007 -0.153 -0.065 -0.019 -0.032 -0.002
  0.075  0.073  0.047  0.051  0.000 -0.006 -0.055 -0.006  0.040 -0.030 -0.010  0.008  0.069  0.017  0.024  0.118  0.065  0.016  0.057  0.054  0.035  0.059  0.059  0.044  0.028  0.056  0.066  0.064  0.089  0.009  0.095  0.072  0.022  0.104  0.147  0.144  0.128  0.259  0.196  0.227  0.255  0.371  0.548  0.289  0.141  0.269  0.160  0.100  0.152  0.085  0.092  0.107  0.046  0.060  0.102  0.073  0.021  0.030  0.049  0.044 -0.000 -0.002 -0.029 -0.034 -0.012 -0.012 -0.007 -0.094 -0.042 -0.074 -0.021 -0.046 -0.056  0.064  0.093  0.051  0.036  0.017  0.087 -0.037  0.005  0.089  0.125  0.005  0.081  0.203 -0.025  0.071  0.119  0.095  0.004  0.214 -0.002 -0.093 -0.161 -0.014 -0.043 -0.133  0.023  0.094  0.174  0.136  0.048 -0.046 -0.071  0.040 -0.008 -0.035 -0.053 -0.056  0.005 -0.030 -0.020  0.047  0.038  0.015 -0.039 -0.059 -0.075 -0.066  0.002 -0.010  0.063  0.000 -0.058  0.071 -0.047 -0.002 -0.089 -0.056 -0.071 -0.075 -0.061 -0.116 -0.195 -0.146 -0.028 -0.069 -0.125 -0.064 -0.006 -0.045 -0.034 -0.012  0.011 -0.006 -0.009  0.065  0.036  0.055  0.089  0.128  0.127  0.142  0.189  0.160  0.062  0.105  0.077  0.064  0.055  0.066  0.089  0.076  0.059  0.094  0.034  0.069 -0.073 -0.077 -0.113 -0.146 -0.146 -0.147 -0.124 -0.118 -0.185 -0.121 -0.021 -0.058 -0.185  0.015  0.089  0.136  0.063  0.054  0.093 -0.026 -0.026  0.005 -0.012 -0.091 -0.012 -0.024 -0.091 -0.030 -0.004 -0.029 -0.037 -0.069 -0.125 -0.112 -0.161 -0.163 -0.179 -0.168 -0.060 -0.090  0.033  0.086  0.070  0.052  0.251  0.088  0.109  0.202  0.168  0.128  0.138  0.120  0.114  0.084  0.056  0.013  0.024  0.038 -0.095 -0.099 -0.079 -0.065 -0.057 -0.050 -0.051  0.053  0.002 -0.045  0.033 -0.092 -0.061 -0.068 -0.092 -0.139 -0.170 -0.091 -0.133 -0.170 -0.171 -0.084 -0.078 -0.040  0.021 -0.065 -0.042 -0.014 -0.046 -0.054  0.008 -0.041 -0.007  0.036  0.045  0.059  0.055 -0.001  0.132  0.164  0.023  0.052 -0.002  0.007 -0.033  0.078  0.051  0.066  0.069 -0.004 -0.001  0.004 -0.042 -0.078 -0.130 -0.143 -0.102 -0.084 -0.069 -0.100 -0.067 -0.102 -0.134 -0.094 -0.059 -0.037 -0.047 -0.005 -0.018  0.103  0.101  0.100  0.061  0.069  0.121  0.186 -0.022 -0.024  0.085 -0.002  0.017 -0.179 -0.121 -0.135 -0.121 -0.118
  0.020  0.005  0.016 -0.007 -0.078 -0.033 -0.057  0.005 -0.006 -0.088 -0.024 -0.001 -0.028 -0.044 -0.017 -0.015 -0.052 -0.064 -0.030 -0.024 -0.053 -0.065 -0.019 -0.020  0.035 -0.031  0.044 -0.029 -0.058 -0.047 -0.040 -0.021  0.073  0.022  0.026 -0.035 -0.023  0.001 -0.033 -0.033  0.040  0.160  0.289  0.657  0.141  0.252  0.200  0.116  0.083  0.016 -0.050  0.066  0.024 -0.043 -0.011  0.045  0.005 -0.050  0.004 -0.003 -0.026 -0.013 -0.041 -0.028 -0.015 -0.011  0.011 -0.106 -0.066 -0.077 -0.061 -0.021 -0.052 -0.040 -0.020 -0.076 -0.076 -0.084 -0.057 -0.127 -0.067  0.049  0.026 -0.048  0.038  0.094 -0.008  0.036  0.049  0.039  0.027  0.074  0.008 -0.039 -0.126 -0.038 -0.036 -0.043 -0.042  0.022  0.048 -0.018 -0.022 -0.072 -0.046  0.022 -0.047 -0.076 -0.093 -0.058  0.005 -0.018 -0.011  0.055  0.064  0.022 -0.019 -0.041 -0.094 -0.075 -0.048 -0.030  0.057 -0.030 -0.067 -0.007 -0.090 -0.030 -0.073 -0.066  0.000 -0.011  0.013 -0.037 -0.075 -0.102 -0.081 -0.072 -0.065 -0.110 -0.089 -0.072 -0.074 -0.084 -0.058 -0.092 -0.080 -0.020 -0.042 -0.002  0.030  0.057  0.064  0.097  0.116  0.090  0.063  0.093  0.075  0.042 -0.001  0.019  0.035  0.012 -0.034 -0.002 -0.025  0.029 -0.035 -0.067 -0.018 -0.112 -0.102 -0.043 -0.050 -0.023 -0.041 -0.048  0.033 -0.041 -0.059  0.112  0.150  0.194  0.126  0.095  0.123  0.050  0.055  0.070  0.037  0.024  0.036  0.043  0.015  0.013  0.021  0.008  0.003 -0.009 -0.041 -0.053 -0.057 -0.032 -0.048 -0.078  0.018  0.049  0.086  0.169  0.134  0.143  0.278  0.071  0.065  0.073  0.041  0.044  0.078  0.018  0.043  0.050 -0.016  0.009 -0.002  0.026 -0.019 -0.039 -0.006  0.022  0.045  0.032  0.079  0.081  0.068  0.027  0.084  0.007  0.032  0.024  0.011 -0.085 -0.095 -0.027 -0.099 -0.106 -0.101 -0.031 -0.025  0.018  0.034  0.019  0.008 -0.017 -0.031 -0.001 -0.007 -0.026  0.026  0.030  0.054  0.023  0.004 -0.057  0.011  0.081  0.055 -0.019  0.063  0.048 -0.036  0.034  0.071  0.063  0.034  0.017  0.041 -0.016  0.006  0.014 -0.056 -0.067 -0.058 -0.039 -0.021 -0.048 -0.037 -0.037 -0.042 -0.027 -0.005 -0.006  0.039  0.044  0.061  0.100  0.059  0.045  0.019  0.064  0.105  0.233  0.081  0.108  0.119  0.098  0.082 -0.032 -0.011 -0.101 -0.057 -0.096
 -0.016 -0.006 -0.018 -0.038 -0.027 -0.083 -0.092 -0.088 -0.053 -0.051 -0.082 -0.098 -0.038 -0.087 -0.081 -0.013  0.027 -0.071 -0.004 -0.042 -0.055 -0.063 -0.061 -0.098 -0.038 -0.050 -0.068 -0.015 -0.065 -0.018  0.084 -0.002  0.079 -0.043 -0.030 -0.036 -0.090 -0.033 -0.027  0.015  0.094  0.137  0.141  0.141  0.685  0.335  0.214  0.088  0.064  0.031 -0.053 -0.023 -0.008 -0.031 -0.080 -0.079 -0.062 -0.076 -0.060 -0.075 -0.073 -0.088 -0.149 -0.126 -0.097 -0.074 -0.035 -0.135 -0.090 -0.112 -0.149 -0.111 -0.112 -0.042 -0.019 -0.083 -0.030 -0.091 -0.018 -0.087 -0.068  0.008  0.010 -0.011 -0.021  0.027 -0.055 -0.060  0.001 -0.028 -0.121  0.016  0.077  0.038 -0.005  0.065  0.054 -0.023  0.053 -0.014  0.022  0.045 -0.040 -0.153 -0.102 -0.076 -0.096 -0.109 -0.100 -0.084 -0.039  0.006  0.039  0.130  0.076  0.034 -0.022 -0.083 -0.115 -0.122 -0.092 -0.100 -0.147 -0.105 -0.052 -0.057 -0.052 -0.078 -0.120 -0.079 -0.087  0.010  0.032  0.040 -0.027  0.001 -0.049 -0.032 -0.039 -0.037 -0.043 -0.057 -0.036 -0.021 -0.065 -0.070 -0.024 -0.041 -0.067 -0.052 -0.040 -0.074 -0.085 -0.047 -0.041 -0.046 -0.066 -0.035 -0.046 -0.036 -0.057 -0.079 -0.068 -0.051 -0.082 -0.103 -0.018 -0.046 -0.041 -0.064 -0.055  0.033  0.011 -0.019 -0.011 -0.031 -0.019  0.052  0.101  0.072 -0.045  0.032  0.170  0.249  0.141  0.078  0.083  0.084  0.014 -0.032 -0.009 -0.022 -0.098 -0.079 -0.084 -0.093 -0.126 -0.062 -0.083 -0.076 -0.011 -0.041 -0.018  0.004  0.007  0.032  0.058  0.053  0.098  0.179  0.098  0.136  0.233  0.065  0.043  0.075  0.049 -0.008  0.002 -0.009 -0.017 -0.060 -0.044 -0.041 -0.063  0.031  0.057  0.038  0.050  0.028  0.048  0.012 -0.001 -0.060  0.036  0.072  0.092  0.038  0.030 -0.009 -0.006 -0.057 -0.033  0.070  0.047  0.063  0.011 -0.010  0.037  0.040  0.049  0.032  0.033  0.029  0.014  0.022 -0.019 -0.041 -0.013 -0.045 -0.063 -0.066 -0.045  0.044 -0.002  0.029  0.084  0.016  0.061  0.071  0.095  0.128  0.052  0.081 -0.015  0.092  0.064  0.006 -0.034  0.079  0.085  0.090  0.076  0.093  0.055  0.103  0.081  0.087  0.075  0.075  0.095  0.036  0.092  0.063  0.041  0.104  0.064  0.027  0.014  0.051  0.118  0.200  0.022  0.049  0.092  0.006  0.017 -0.048  0.026  0.000  0.069  0.059
 -0.003 -0.004 -0.039 -0.046 -0.054 -0.067 -0.065 -0.053 -0.054 -0.063 -0.042 -0.038 -0.018 -0.015  0.031  0.059  0.042  0.045  0.097  0.077  0.078  0.003  0.101  0.082  0.063  0.057  0.013  0.028 -0.037 -0.005  0.042  0.012  0.060  0.038  0.138  0.140  0.092  0.138  0.096  0.153  0.200  0.229  0.269  0.252  0.335  0.518  0.384  0.206  0.209  0.167  0.085  0.068  0.056  0.045 -0.000 -0.025 -0.020 -0.055 -0.047 -0.052 -0.072 -0.093 -0.148 -0.156 -0.095 -0.075 -0.017 -0.215 -0.156 -0.188 -0.169 -0.140 -0.096  0.009  0.055  0.015  0.052 -0.022  0.041 -0.043 -0.069  0.028  0.057 -0.031 -0.022  0.082 -0.116 -0.067  0.008 -0.032 -0.094  0.084 -0.004 -0.014 -0.061  0.029  0.060 -0.014  0.047  0.027  0.037  0.034 -0.051 -0.174 -0.140 -0.054 -0.059 -0.039 -0.019 -0.012  0.122  0.053  0.151  0.214  0.162  0.160  0.030 -0.033 -0.072 -0.084 -0.045 -0.083 -0.073 -0.100 -0.048  0.007 -0.072 -0.020 -0.089 -0.065 -0.044  0.011  0.057  0.002 -0.079 -0.069 -0.043 -0.082 -0.085 -0.080 -0.079 -0.095 -0.033 -0.046 -0.044 -0.055 -0.051 -0.018 -0.017  0.003 -0.003  0.009  0.013  0.023  0.052  0.055  0.010  0.032  0.036  0.006 -0.000  0.013  0.019  0.030  0.028  0.010  0.024  0.031 -0.029 -0.036 -0.069 -0.062 -0.064 -0.067 -0.082 -0.067 -0.109 -0.031  0.100  0.049 -0.008  0.065  0.271  0.261  0.191  0.176  0.095  0.051  0.025  0.002 -0.022 -0.055 -0.062 -0.078 -0.101 -0.072 -0.083 -0.072 -0.050 -0.075 -0.063 -0.077 -0.094 -0.077 -0.102 -0.116 -0.037 -0.041  0.047  0.111  0.071  0.073  0.251  0.053  0.043  0.073  0.051 -0.001  0.004  0.021 -0.017 -0.071 -0.067 -0.071 -0.078 -0.002 -0.010 -0.019 -0.006 -0.038 -0.030 -0.027 -0.035 -0.011  0.047  0.056  0.063 -0.030 -0.033 -0.026 -0.074 -0.121 -0.138 -0.018 -0.032 -0.038 -0.067 -0.015  0.002  0.037  0.033 -0.026  0.005 -0.005 -0.037  0.001 -0.002 -0.064 -0.022 -0.012 -0.018 -0.006  0.054  0.060  0.125  0.137  0.077  0.085  0.049  0.065  0.064  0.107  0.040  0.067  0.051  0.055  0.034  0.031  0.005  0.007 -0.000 -0.001  0.006  0.023  0.007  0.017  0.016 -0.006 -0.002  0.028  0.026 -0.002  0.029  0.050  0.039  0.112  0.081  0.164  0.147  0.169  0.294  0.339  0.020  0.038  0.101  0.051  0.094 -0.092 -0.039 -0.107 -0.081 -0.120
 -0.017  0.003 -0.051 -0.065 -0.051 -0.058 -0.030 -0.029 -0.057 -0.037 -0.017 -0.011  0.006  0.014  0.082  0.075  0.071  0.109  0.148  0.154  0.170  0.045  0.195  0.165  0.128  0.150  0.090  0.063 -0.053 -0.030  0.019 -0.030  0.036  0.044  0.187  0.207  0.128  0.130  0.094  0.150  0.175  0.183  0.160  0.200  0.214  0.384  0.668  0.323  0.313  0.276  0.136  0.089  0.102  0.074 -0.023 -0.043 -0.020 -0.056 -0.067 -0.095 -0.079 -0.095 -0.165 -0.198 -0.145 -0.089 -0.011 -0.281 -0.199 -0.222 -0.197 -0.153 -0.070  0.048  0.083  0.060  0.112  0.042  0.104  0.041 -0.051  0.056  0.071 -0.042 -0.033  0.070 -0.144 -0.099 -0.032 -0.067 -0.096  0.062 -0.012  0.044 -0.019  0.033  0.077  0.013  0.036  0.027  0.002 -0.025 -0.092 -0.213 -0.161 -0.027 -0.032  0.012  0.050  0.074  0.278  0.166  0.351  0.393  0.307  0.268  0.117  0.011 -0.032 -0.070 -0.035 -0.123 -0.068 -0.154 -0.099  0.016 -0.092 -0.016 -0.091 -0.032 -0.039  0.080  0.150  0.050 -0.067 -0.074 -0.006 -0.076 -0.077 -0.063 -0.053 -0.041 -0.008 -0.030 -0.030 -0.047 -0.055 -0.014 -0.028  0.025 -0.012 -0.010  0.004  0.021  0.053  0.057  0.028  0.044  0.056  0.002 -0.012  0.033  0.018  0.063  0.059  0.030 -0.009  0.013 -0.032 -0.018 -0.075 -0.055 -0.068 -0.064 -0.083 -0.097 -0.136 -0.041  0.163  0.091  0.085  0.192  0.390  0.276  0.252  0.215  0.075  0.034  0.025 -0.010 -0.052 -0.090 -0.070 -0.091 -0.119 -0.109 -0.112 -0.105 -0.095 -0.121 -0.112 -0.122 -0.123 -0.114 -0.133 -0.158 -0.099 -0.135 -0.017  0.038 -0.007 -0.025  0.201  0.012 -0.010  0.013  0.014 -0.017 -0.041  0.012  0.007 -0.073 -0.056 -0.075 -0.092 -0.060 -0.029 -0.058 -0.014 -0.061 -0.087 -0.046 -0.041 -0.012  0.069  0.048  0.083 -0.042 -0.064 -0.044 -0.124 -0.137 -0.173 -0.073 -0.033 -0.044 -0.077 -0.033 -0.019  0.029 -0.032 -0.106 -0.042 -0.085 -0.146 -0.036 -0.083 -0.160 -0.111 -0.047 -0.064 -0.016  0.083  0.076  0.168  0.169  0.063  0.145  0.049  0.086  0.101  0.116  0.067  0.039  0.078  0.062  0.059  0.032  0.031  0.029  0.007  0.002  0.012  0.043  0.024  0.028  0.021 -0.005 -0.017  0.039  0.024  0.007  0.012  0.071 -0.002  0.076  0.083  0.266  0.272  0.306  0.479  0.480  0.074  0.098  0.176  0.147  0.216 -0.092 -0.023 -0.139 -0.128 -0.138
 -0.012 -0.020 -0.028 -0.033 -0.028 -0.044 -0.069 -0.032 -0.042 -0.051 -0.042 -0.018 -0.037 -0.031  0.033  0.013  0.008  0.046  0.044  0.073  0.110  0.045  0.139  0.113  0.086  0.084  0.092  0.061  0.038  0.029  0.024  0.053  0.094  0.090  0.157  0.123  0.128  0.163  0.071  0.079  0.119  0.136  0.100  0.116  0.088  0.206  0.323  0.411  0.324  0.253  0.181  0.155  0.140  0.149  0.087  0.084  0.062  0.053  0.049  0.030 -0.003 -0.006 -0.033 -0.090 -0.071 -0.011 -0.001 -0.135 -0.069 -0.085 -0.060 -0.049  0.026  0.076  0.092  0.078  0.112  0.031  0.077  0.013 -0.039  0.030  0.035 -0.040 -0.026  0.028 -0.084 -0.046 -0.005 -0.029 -0.040  0.031 -0.008  0.013 -0.008  0.041  0.068  0.019  0.053  0.027  0.003  0.028 -0.023 -0.068 -0.063  0.003  0.024  0.034  0.046  0.053  0.163  0.086  0.180  0.177  0.162  0.220  0.067  0.026  0.010 -0.025 -0.001 -0.045 -0.009 -0.068 -0.040  0.030 -0.038  0.011 -0.040  0.006  0.001  0.027  0.091  0.014 -0.054 -0.058 -0.019 -0.041 -0.059 -0.023 -0.038 -0.028  0.003 -0.002 -0.009 -0.024 -0.021  0.009 -0.015 -0.000 -0.000  0.015  0.014  0.014  0.045  0.051  0.037  0.053  0.043 -0.005 -0.004  0.027  0.024  0.050  0.045  0.038 -0.015  0.018 -0.006 -0.000 -0.048 -0.047 -0.046 -0.043 -0.054 -0.040 -0.073 -0.040  0.078  0.027  0.004  0.051  0.156  0.147  0.160  0.203  0.090  0.069  0.072  0.089  0.019  0.000  0.040  0.038 -0.005 -0.004  0.005 -0.029 -0.025 -0.059 -0.040 -0.051 -0.053 -0.048 -0.079 -0.081 -0.065 -0.062  0.015  0.051  0.038  0.026  0.136  0.030  0.031  0.058  0.052  0.009  0.031  0.040  0.019 -0.004  0.019 -0.018  0.010  0.023 -0.068 -0.072 -0.051 -0.027 -0.046  0.003  0.014 -0.002  0.051  0.064  0.061 -0.010 -0.032 -0.041 -0.087 -0.117 -0.121 -0.093 -0.086 -0.087 -0.105 -0.069 -0.063 -0.014 -0.040 -0.073 -0.039 -0.052 -0.083 -0.020 -0.008 -0.076 -0.034 -0.017 -0.019  0.006  0.061  0.066  0.150  0.126  0.054  0.104  0.025  0.033  0.022  0.027 -0.003 -0.008  0.039 -0.019 -0.016 -0.024 -0.010 -0.042 -0.067 -0.082 -0.046 -0.040 -0.045 -0.059 -0.037 -0.032 -0.055 -0.001  0.000  0.019 -0.018  0.051  0.030  0.058  0.079  0.189  0.222  0.220  0.335  0.253  0.011  0.014  0.063  0.018  0.064 -0.100 -0.052 -0.120 -0.116 -0.130
  0.040  0.003 -0.063 -0.022 -0.075 -0.043 -0.061 -0.024 -0.032 -0.062 -0.031  0.003 -0.021 -0.020  0.084  0.054  0.021  0.105  0.108  0.170  0.211  0.148  0.269  0.227  0.177  0.184  0.198  0.168  0.165  0.150  0.091  0.148  0.170  0.204  0.330  0.270  0.271  0.373  0.176  0.211  0.228  0.188  0.152  0.083  0.064  0.209  0.313  0.324  0.666  0.503  0.417  0.249  0.230  0.366  0.260  0.125  0.138  0.184  0.139  0.078  0.066  0.077  0.014 -0.023 -0.012  0.020  0.014 -0.110 -0.047 -0.042  0.014  0.002  0.092  0.186  0.206  0.197  0.253  0.125  0.193  0.102  0.024  0.074  0.116 -0.017  0.006  0.085 -0.104 -0.026  0.005 -0.026 -0.028  0.094 -0.062  0.010 -0.007  0.065  0.132  0.024  0.089  0.083  0.085  0.060  0.028 -0.029 -0.048  0.025  0.058  0.085  0.101  0.065  0.240  0.101  0.246  0.213  0.172  0.227  0.082  0.021  0.005 -0.027  0.023 -0.031  0.031 -0.038 -0.028  0.073 -0.036 -0.005 -0.071 -0.010 -0.039 -0.011  0.045 -0.039 -0.127 -0.074  0.027 -0.048 -0.086 -0.017 -0.009 -0.039  0.027  0.036  0.022  0.012  0.003  0.073  0.050  0.042  0.043  0.088  0.089  0.067  0.109  0.121  0.083  0.090  0.077  0.015  0.046  0.065  0.062  0.078  0.097  0.091  0.026  0.016 -0.021 -0.030 -0.106 -0.087 -0.111 -0.111 -0.121 -0.124 -0.185 -0.127  0.037  0.008 -0.020 -0.002  0.162  0.140  0.132  0.197  0.051 -0.019  0.040  0.070 -0.037 -0.096  0.015  0.016 -0.040 -0.023  0.024 -0.066 -0.000 -0.059 -0.076 -0.125 -0.122 -0.135 -0.153 -0.146 -0.106 -0.125 -0.006 -0.001 -0.017 -0.018  0.103  0.004  0.042  0.098  0.084  0.005  0.058  0.128  0.094  0.042  0.100 -0.001  0.013 -0.015 -0.198 -0.179 -0.154 -0.122 -0.129 -0.050 -0.018  0.036  0.105  0.074  0.077 -0.028 -0.090 -0.104 -0.189 -0.229 -0.248 -0.236 -0.175 -0.198 -0.202 -0.118 -0.147 -0.046 -0.101 -0.164 -0.080 -0.070 -0.154 -0.038  0.009 -0.098 -0.025  0.035  0.034  0.104  0.194  0.154  0.298  0.240  0.092  0.228  0.012  0.036 -0.027  0.024  0.006  0.010  0.101 -0.044 -0.078 -0.047 -0.082 -0.144 -0.182 -0.199 -0.143 -0.133 -0.119 -0.160 -0.130 -0.160 -0.190 -0.109 -0.119 -0.065 -0.102  0.025  0.027  0.121  0.158  0.360  0.405  0.299  0.373  0.260 -0.071 -0.072  0.071 -0.004  0.043 -0.145 -0.114 -0.171 -0.206 -0.175
  0.021 -0.023 -0.079 -0.044 -0.062 -0.005  0.024  0.031  0.007  0.029  0.068  0.062  0.028  0.070  0.148  0.093  0.065  0.183  0.163  0.232  0.239  0.158  0.280  0.265  0.188  0.205  0.184  0.172  0.147  0.166  0.097  0.157  0.098  0.174  0.287  0.295  0.265  0.277  0.159  0.190  0.175  0.157  0.085  0.016  0.031  0.167  0.276  0.253  0.503  0.665  0.503  0.239  0.264  0.444  0.272  0.126  0.137  0.200  0.128  0.051  0.070  0.065 -0.005 -0.048 -0.021 -0.002 -0.008 -0.126 -0.084 -0.080 -0.009  0.002  0.102  0.220  0.250  0.299  0.345  0.227  0.307  0.186  0.118  0.138  0.174  0.068  0.105  0.164  0.007  0.058  0.078  0.077  0.029  0.163 -0.055  0.026 -0.015  0.080  0.128  0.017  0.105  0.072  0.086  0.079  0.051 -0.057 -0.056  0.032  0.081  0.131  0.173  0.137  0.307  0.149  0.299  0.237  0.196  0.281  0.131  0.051  0.062 -0.023  0.030 -0.054  0.007 -0.093 -0.059  0.010 -0.061 -0.005 -0.062  0.012 -0.054  0.010  0.014 -0.044 -0.182 -0.032  0.043 -0.008 -0.051  0.037  0.051  0.015  0.035  0.101  0.067  0.030  0.058  0.132  0.079  0.056  0.083  0.115  0.068  0.069  0.124  0.130  0.041  0.051  0.046 -0.012  0.003 -0.001 -0.011  0.008  0.026  0.030 -0.010 -0.004 -0.025 -0.033 -0.116 -0.119 -0.150 -0.141 -0.151 -0.131 -0.190 -0.087  0.008  0.007 -0.016 -0.002  0.135  0.132  0.131  0.189  0.028 -0.039  0.031  0.047 -0.060 -0.101 -0.006 -0.041 -0.098 -0.065 -0.023 -0.112 -0.072 -0.083 -0.139 -0.150 -0.163 -0.148 -0.156 -0.122 -0.098 -0.143 -0.025 -0.026 -0.040 -0.043  0.065 -0.044  0.011  0.050  0.056 -0.010  0.007  0.095  0.071  0.019  0.051 -0.015 -0.017 -0.071 -0.235 -0.241 -0.181 -0.166 -0.181 -0.048 -0.023  0.029  0.085  0.069  0.037 -0.073 -0.160 -0.184 -0.260 -0.271 -0.268 -0.270 -0.199 -0.193 -0.227 -0.091 -0.147 -0.056 -0.157 -0.199 -0.115 -0.110 -0.213 -0.092 -0.046 -0.151 -0.111 -0.047 -0.055  0.041  0.177  0.171  0.290  0.256  0.102  0.350  0.006  0.055  0.005  0.082  0.058 -0.001  0.124 -0.016 -0.016 -0.016 -0.045 -0.095 -0.160 -0.201 -0.116 -0.078 -0.071 -0.111 -0.112 -0.157 -0.213 -0.136 -0.136 -0.071 -0.120  0.039  0.024  0.110  0.161  0.422  0.476  0.294  0.364  0.241 -0.100 -0.128 -0.016 -0.033  0.079 -0.087 -0.072 -0.079 -0.178 -0.127
  0.035 -0.036 -0.082 -0.040 -0.054 -0.005 -0.034  0.015 -0.006 -0.008  0.061  0.059  0.016  0.025  0.127  0.088  0.042  0.162  0.122  0.208  0.229  0.199  0.301  0.259  0.170  0.204  0.204  0.206  0.264  0.232  0.116  0.235  0.106  0.269  0.362  0.303  0.350  0.427  0.242  0.218  0.171  0.139  0.092 -0.050 -0.053  0.085  0.136  0.181  0.417  0.503  0.711  0.280  0.238  0.471  0.391  0.203  0.216  0.303  0.222  0.154  0.145  0.157  0.111  0.081  0.074  0.073  0.027  0.004  0.039  0.059  0.156  0.103  0.196  0.292  0.305  0.373  0.345  0.229  0.308  0.176  0.118  0.103  0.181  0.049  0.113  0.150 -0.000  0.083  0.103  0.111  0.083  0.200 -0.089 -0.075 -0.025  0.081  0.149  0.034  0.163  0.131  0.150  0.163  0.136  0.084  0.027  0.085  0.151  0.169  0.153  0.099  0.216  0.083  0.191  0.140  0.102  0.176  0.066  0.044  0.090  0.054  0.105  0.054  0.103  0.031  0.020  0.070 -0.003  0.051 -0.038  0.002 -0.033 -0.070 -0.060 -0.097 -0.212 -0.077  0.053 -0.055 -0.060  0.020  0.057  0.015  0.015  0.111  0.091  0.079  0.085  0.179  0.140  0.087  0.138  0.189  0.159  0.124  0.182  0.190  0.109  0.082  0.072  0.005  0.058  0.060  0.075  0.083  0.108  0.107  0.019  0.015 -0.051 -0.037 -0.145 -0.159 -0.166 -0.184 -0.188 -0.159 -0.217 -0.162 -0.067 -0.013 -0.052 -0.073  0.006  0.007  0.014  0.116  0.013 -0.074  0.022  0.072 -0.040 -0.101  0.063  0.033 -0.044  0.005  0.077 -0.053 -0.004 -0.032 -0.133 -0.099 -0.121 -0.166 -0.170 -0.104 -0.090 -0.125 -0.031 -0.040 -0.034 -0.024  0.010 -0.032  0.040  0.075  0.097  0.016  0.070  0.141  0.082  0.077  0.111  0.047  0.047 -0.019 -0.303 -0.260 -0.237 -0.200 -0.227 -0.097 -0.124  0.008  0.030  0.054 -0.021 -0.128 -0.196 -0.222 -0.282 -0.299 -0.268 -0.302 -0.255 -0.273 -0.269 -0.118 -0.218 -0.098 -0.156 -0.224 -0.152 -0.110 -0.181 -0.095  0.001 -0.096 -0.038  0.058  0.068  0.140  0.254  0.189  0.341  0.260  0.027  0.301 -0.088 -0.036 -0.097  0.002 -0.045 -0.051  0.140 -0.111 -0.089 -0.046 -0.073 -0.178 -0.247 -0.292 -0.191 -0.164 -0.143 -0.205 -0.178 -0.223 -0.289 -0.200 -0.227 -0.113 -0.201 -0.062 -0.039  0.027  0.134  0.344  0.364  0.206  0.229  0.097 -0.088 -0.132 -0.038 -0.041  0.040 -0.099 -0.111 -0.066 -0.224 -0.147
  0.061 -0.011 -0.005  0.033 -0.047  0.046 -0.018  0.073  0.070 -0.035  0.030  0.076 -0.017 -0.044  0.035  0.006 -0.071 -0.019 -0.041  0.019  0.074  0.049  0.152  0.118  0.149  0.127  0.263  0.155  0.189  0.151  0.063  0.166  0.174  0.216  0.213  0.082  0.149  0.227  0.080  0.007  0.039  0.095  0.107  0.066 -0.023  0.068  0.089  0.155  0.249  0.239  0.280  0.410  0.248  0.270  0.308  0.262  0.214  0.244  0.231  0.173  0.118  0.168  0.144  0.106  0.089  0.094  0.066  0.009  0.058  0.032  0.083  0.081  0.104  0.135  0.137  0.116  0.124  0.008  0.107 -0.006 -0.018  0.049  0.070 -0.027  0.041  0.088 -0.026  0.030  0.045  0.035  0.019  0.089 -0.055 -0.083 -0.114  0.003  0.051 -0.026  0.054  0.060  0.096  0.101  0.073  0.034  0.018  0.050  0.061  0.057  0.038  0.032  0.105  0.024  0.080  0.069  0.034  0.080  0.024  0.030  0.014  0.002  0.045  0.022  0.058  0.027 -0.026  0.028 -0.022  0.002 -0.049 -0.020 -0.012 -0.041 -0.015 -0.081 -0.114 -0.104 -0.057 -0.072 -0.096 -0.038 -0.023 -0.044 -0.032 -0.004  0.007 -0.003  0.013  0.069  0.044  0.032  0.049  0.092  0.095  0.091  0.130  0.128  0.085  0.059  0.077  0.023  0.030  0.041  0.016  0.024  0.030  0.032 -0.008  0.008 -0.023 -0.051 -0.069 -0.131 -0.118 -0.100 -0.066 -0.071 -0.076 -0.104 -0.047 -0.057 -0.147 -0.080 -0.026  0.044  0.053  0.117  0.084  0.017  0.078  0.142  0.037  0.005  0.113  0.105  0.046  0.050  0.118  0.011  0.029  0.027  0.000 -0.038 -0.031 -0.066 -0.063 -0.079 -0.033 -0.030  0.042  0.064  0.048  0.061  0.081  0.073  0.097  0.150  0.124  0.117  0.194  0.186  0.158  0.160  0.138  0.085  0.118  0.046 -0.174 -0.146 -0.141 -0.063 -0.061 -0.007  0.033  0.032  0.099  0.065  0.094 -0.024 -0.046 -0.104 -0.139 -0.182 -0.180 -0.186 -0.204 -0.218 -0.221 -0.100 -0.130 -0.086 -0.055 -0.074 -0.066 -0.063 -0.092 -0.038  0.030 -0.028  0.065  0.061  0.067  0.085  0.109  0.046  0.163  0.141  0.060  0.097 -0.010 -0.017 -0.125 -0.057 -0.040 -0.033  0.043 -0.120 -0.105 -0.125 -0.050 -0.134 -0.204 -0.225 -0.168 -0.154 -0.133 -0.176 -0.161 -0.160 -0.179 -0.131 -0.133 -0.051 -0.110 -0.013  0.008  0.060  0.079  0.174  0.205  0.154  0.171  0.072  0.004 -0.027  0.079  0.030 -0.004 -0.108 -0.092 -0.115 -0.145 -0.166
 -0.006 -0.081 -0.068 -0.031 -0.057  0.025  0.011  0.068  0.039  0.021  0.060  0.091  0.002  0.014  0.068  0.025 -0.017  0.053  0.036  0.071  0.111  0.047  0.130  0.133  0.121  0.116  0.202  0.143  0.141  0.123  0.062  0.163  0.135  0.161  0.165  0.124  0.131  0.149  0.060  0.032  0.021  0.055  0.046  0.024 -0.008  0.056  0.102  0.140  0.230  0.264  0.238  0.248  0.354  0.348  0.279  0.244  0.243  0.253  0.209  0.171  0.112  0.139  0.120  0.086  0.062  0.067  0.030 -0.032  0.002  0.026  0.064  0.066  0.114  0.147  0.142  0.172  0.204  0.072  0.136  0.067  0.035  0.068  0.071  0.007  0.055  0.087  0.042  0.071  0.066  0.061  0.038  0.095 -0.062 -0.035 -0.059 -0.011  0.029 -0.018  0.054  0.045  0.076  0.070  0.082  0.031  0.032  0.056  0.084  0.094  0.104  0.089  0.143  0.055  0.121  0.108  0.089  0.182  0.089  0.078  0.070  0.028  0.058  0.020  0.044  0.006 -0.031  0.000 -0.018  0.028  0.002  0.052  0.027  0.018  0.034 -0.052 -0.100 -0.059 -0.010 -0.025 -0.056 -0.012 -0.005 -0.024  0.018  0.027  0.025 -0.020  0.011  0.071  0.039  0.012  0.039  0.070  0.032  0.026  0.083  0.104  0.040  0.013  0.024 -0.050 -0.023 -0.024 -0.059 -0.012  0.007  0.007 -0.024  0.028  0.011  0.031 -0.036 -0.082 -0.093 -0.054 -0.042 -0.033 -0.044 -0.014 -0.011 -0.039 -0.070 -0.010  0.017  0.087  0.100  0.181  0.114  0.048  0.110  0.175  0.064  0.037  0.117  0.102  0.047  0.059  0.109  0.000  0.018  0.006 -0.011 -0.046 -0.053 -0.037 -0.040 -0.041 -0.036 -0.017  0.048  0.043  0.037  0.054  0.067  0.032  0.038  0.105  0.075  0.035  0.108  0.123  0.086  0.076  0.078  0.057  0.086  0.019 -0.175 -0.144 -0.133 -0.075 -0.095 -0.007  0.011  0.001  0.085  0.059  0.086  0.008 -0.060 -0.077 -0.138 -0.171 -0.161 -0.181 -0.164 -0.174 -0.178 -0.083 -0.126 -0.093 -0.094 -0.109 -0.095 -0.081 -0.126 -0.051 -0.022 -0.081 -0.034 -0.007 -0.010  0.024  0.078  0.056  0.136  0.108  0.036  0.097 -0.044 -0.038 -0.116 -0.055 -0.045 -0.065  0.008 -0.122 -0.109 -0.099 -0.059 -0.141 -0.180 -0.185 -0.138 -0.131 -0.121 -0.143 -0.136 -0.129 -0.165 -0.113 -0.133 -0.062 -0.117 -0.023 -0.020  0.027  0.048  0.179  0.210  0.147  0.193  0.096  0.022 -0.026  0.023  0.012  0.032 -0.037 -0.052 -0.051 -0.106 -0.115
  0.062 -0.034 -0.036  0.019 -0.031  0.055  0.035  0.087  0.077  0.069  0.105  0.124  0.065  0.054  0.129  0.071  0.034  0.137  0.089  0.168  0.179  0.133  0.200  0.228  0.168  0.177  0.287  0.287  0.327  0.258  0.163  0.331  0.196  0.269  0.272  0.252  0.242  0.311  0.169  0.150  0.092  0.098  0.060 -0.043 -0.031  0.045  0.074  0.149  0.366  0.444  0.471  0.270  0.348  0.751  0.499  0.311  0.360  0.470  0.351  0.273  0.220  0.255  0.213  0.187  0.139  0.148  0.046  0.010  0.071  0.108  0.202  0.159  0.195  0.265  0.299  0.405  0.468  0.268  0.334  0.195  0.162  0.131  0.176  0.069  0.128  0.152  0.083  0.128  0.140  0.141  0.079  0.202 -0.079 -0.049 -0.059  0.016  0.082 -0.031  0.125  0.094  0.159  0.170  0.178  0.117  0.077  0.080  0.144  0.185  0.211  0.127  0.204  0.071  0.151  0.112  0.090  0.203  0.076  0.088  0.121  0.039  0.084  0.059  0.069  0.048  0.015  0.010  0.012  0.049 -0.005  0.048 -0.030 -0.061 -0.047 -0.108 -0.212 -0.048  0.042 -0.032 -0.026  0.056  0.075  0.027  0.073  0.128  0.094  0.063  0.087  0.167  0.118  0.040  0.102  0.118  0.049  0.034  0.105  0.115  0.002 -0.029 -0.019 -0.068  0.005 -0.022 -0.035 -0.010  0.005  0.016 -0.010  0.001 -0.039 -0.011 -0.126 -0.162 -0.165 -0.167 -0.145 -0.135 -0.186 -0.095 -0.072 -0.062 -0.117 -0.096 -0.034  0.047  0.031  0.173  0.060 -0.029  0.055  0.140  0.010 -0.053  0.091  0.087  0.006  0.032  0.119 -0.026  0.001 -0.019 -0.064 -0.098 -0.127 -0.097 -0.104 -0.042 -0.047 -0.072  0.037  0.045  0.022  0.063  0.059  0.003  0.098  0.147  0.139  0.060  0.180  0.222  0.169  0.139  0.176  0.112  0.128  0.001 -0.302 -0.255 -0.238 -0.163 -0.201 -0.054 -0.057  0.031  0.095  0.081  0.036 -0.049 -0.164 -0.175 -0.272 -0.290 -0.257 -0.304 -0.244 -0.278 -0.299 -0.157 -0.251 -0.168 -0.179 -0.221 -0.202 -0.145 -0.195 -0.102 -0.037 -0.119 -0.057  0.022  0.014  0.078  0.156  0.121  0.214  0.178  0.016  0.186 -0.127 -0.082 -0.165 -0.055 -0.079 -0.103  0.019 -0.194 -0.179 -0.134 -0.165 -0.246 -0.287 -0.299 -0.203 -0.200 -0.186 -0.207 -0.198 -0.192 -0.279 -0.200 -0.207 -0.113 -0.218 -0.063 -0.047  0.013  0.091  0.268  0.297  0.169  0.198  0.051 -0.074 -0.168 -0.070 -0.064 -0.006 -0.081 -0.096 -0.033 -0.169 -0.118
  0.055 -0.006 -0.006  0.076  0.003  0.096  0.006  0.093  0.116  0.023  0.074  0.116  0.046  0.006  0.078  0.062 -0.027  0.069  0.010  0.102  0.148  0.125  0.221  0.227  0.210  0.196  0.396  0.330  0.453  0.325  0.168  0.368  0.251  0.348  0.319  0.225  0.228  0.359  0.187  0.112  0.067  0.079  0.102 -0.011 -0.080 -0.000 -0.023  0.087  0.260  0.272  0.391  0.308  0.279  0.499  0.682  0.405  0.370  0.503  0.453  0.338  0.253  0.343  0.317  0.310  0.228  0.225  0.062  0.124  0.184  0.192  0.288  0.217  0.226  0.251  0.237  0.284  0.266  0.143  0.233  0.069  0.036  0.078  0.134 -0.010  0.053  0.121  0.025  0.112  0.113  0.088  0.078  0.183 -0.113 -0.148 -0.135 -0.024  0.059 -0.047  0.097  0.117  0.190  0.196  0.188  0.189  0.128  0.128  0.155  0.139  0.109  0.063  0.102 -0.009  0.023  0.007 -0.030  0.062  0.008  0.062  0.086  0.055  0.128  0.133  0.170  0.155  0.060  0.088  0.045  0.042 -0.031  0.001 -0.040 -0.113 -0.069 -0.179 -0.227 -0.162 -0.009 -0.093 -0.106 -0.025  0.006 -0.013  0.010  0.060  0.075  0.038  0.047  0.162  0.131  0.047  0.119  0.174  0.151  0.121  0.175  0.163  0.067  0.011  0.047  0.029  0.082  0.062  0.057  0.049  0.087  0.083  0.019 -0.013 -0.049 -0.049 -0.138 -0.203 -0.192 -0.171 -0.125 -0.138 -0.175 -0.162 -0.118 -0.086 -0.192 -0.152 -0.098 -0.040 -0.036  0.081  0.056 -0.071  0.038  0.143  0.030 -0.053  0.150  0.157  0.090  0.108  0.236  0.081  0.104  0.039 -0.010 -0.058 -0.078 -0.128 -0.135 -0.112 -0.054 -0.082  0.007  0.010  0.030  0.063  0.047  0.073  0.152  0.186  0.193  0.152  0.298  0.306  0.235  0.285  0.272  0.195  0.223  0.091 -0.284 -0.212 -0.256 -0.122 -0.137 -0.008  0.008  0.075  0.138  0.099  0.087 -0.031 -0.096 -0.123 -0.215 -0.250 -0.266 -0.307 -0.315 -0.383 -0.347 -0.223 -0.282 -0.209 -0.157 -0.195 -0.180 -0.105 -0.113 -0.042  0.037 -0.038  0.060  0.143  0.150  0.173  0.183  0.061  0.206  0.176 -0.005  0.091 -0.121 -0.122 -0.256 -0.148 -0.142 -0.112  0.020 -0.239 -0.246 -0.196 -0.205 -0.330 -0.398 -0.389 -0.325 -0.331 -0.280 -0.338 -0.272 -0.262 -0.298 -0.221 -0.254 -0.105 -0.223 -0.073 -0.027  0.012  0.080  0.183  0.215  0.113  0.073 -0.033 -0.011 -0.088  0.025 -0.039 -0.077 -0.163 -0.183 -0.121 -0.180 -0.147
  0.001 -0.046 -0.030 -0.006 -0.051  0.027 -0.047  0.025  0.034 -0.057 -0.019  0.030 -0.050 -0.077 -0.023 -0.029 -0.080 -0.068 -0.075 -0.042 -0.000  0.014  0.054  0.034  0.046  0.030  0.175  0.170  0.249  0.175  0.053  0.207  0.131  0.174  0.136  0.025  0.113  0.192  0.070 -0.003  0.013  0.059  0.073  0.045 -0.079 -0.025 -0.043  0.084  0.125  0.126  0.203  0.262  0.244  0.311  0.405  0.640  0.383  0.391  0.414  0.406  0.218  0.262  0.337  0.287  0.185  0.186  0.047  0.136  0.164  0.182  0.217  0.182  0.205  0.182  0.144  0.144  0.085 -0.009  0.075 -0.045 -0.062  0.017  0.018 -0.064 -0.030  0.018 -0.025  0.025  0.025  0.011  0.042  0.060 -0.116 -0.115 -0.110 -0.071 -0.008 -0.036  0.050  0.089  0.109  0.091  0.126  0.146  0.115  0.107  0.148  0.085  0.034  0.016  0.011 -0.031 -0.051 -0.034 -0.043  0.014  0.002  0.104  0.082  0.076  0.089  0.094  0.110  0.121  0.038  0.047  0.041  0.058  0.030  0.039  0.076 -0.034  0.014 -0.104 -0.063 -0.134 -0.073 -0.113 -0.107 -0.079 -0.065 -0.047 -0.026 -0.046  0.015 -0.004 -0.018  0.044  0.056  0.009  0.021  0.077  0.083  0.051  0.103  0.119  0.100  0.054  0.063 -0.007  0.022  0.004 -0.011  0.004  0.032  0.042 -0.013  0.009 -0.026 -0.017 -0.031 -0.107 -0.075 -0.038 -0.030 -0.020  0.001 -0.078 -0.053 -0.060 -0.108 -0.057 -0.083 -0.027 -0.002  0.098  0.121  0.072  0.158  0.272  0.141  0.118  0.243  0.300  0.227  0.193  0.291  0.152  0.173  0.106  0.106  0.060  0.044  0.009 -0.011 -0.025  0.016  0.041  0.092  0.081  0.120  0.138  0.074  0.084  0.111  0.172  0.118  0.075  0.209  0.160  0.111  0.192  0.182  0.177  0.229  0.097 -0.171 -0.100 -0.141 -0.039 -0.035  0.000  0.027  0.041  0.113  0.068  0.115  0.025 -0.017 -0.024 -0.092 -0.103 -0.147 -0.164 -0.209 -0.252 -0.195 -0.148 -0.181 -0.143 -0.044 -0.080 -0.065 -0.017  0.005  0.046  0.103  0.048  0.102  0.154  0.155  0.139  0.092 -0.002  0.079  0.097 -0.009 -0.014 -0.065 -0.133 -0.237 -0.210 -0.168 -0.112 -0.020 -0.192 -0.219 -0.169 -0.140 -0.251 -0.283 -0.275 -0.235 -0.271 -0.240 -0.275 -0.210 -0.178 -0.171 -0.125 -0.168 -0.065 -0.136 -0.064 -0.018  0.018  0.054  0.093  0.106  0.035  0.012 -0.034  0.019 -0.012  0.029  0.004 -0.048 -0.078 -0.121 -0.074 -0.138 -0.112
  0.002 -0.040 -0.049 -0.010 -0.067  0.017 -0.020  0.047  0.013 -0.010  0.040  0.058 -0.048 -0.034  0.018 -0.040 -0.078 -0.003 -0.045  0.015  0.051  0.008  0.080  0.085  0.083  0.054  0.201  0.196  0.253  0.246  0.081  0.230  0.159  0.189  0.147  0.058  0.112  0.180  0.053 -0.008 -0.010  0.004  0.021  0.005 -0.062 -0.020 -0.020  0.062  0.138  0.137  0.216  0.214  0.243  0.360  0.370  0.383  0.557  0.487  0.364  0.383  0.244  0.303  0.284  0.303  0.198  0.173  0.100  0.061  0.115  0.174  0.249  0.227  0.255  0.197  0.172  0.193  0.162  0.035  0.101  0.024 -0.033  0.012  0.029 -0.073 -0.039 -0.009 -0.048 -0.000 -0.012 -0.012  0.025  0.042 -0.112 -0.089 -0.048 -0.029  0.055  0.040  0.098  0.089  0.105  0.137  0.149  0.193  0.156  0.119  0.177  0.145  0.129  0.094  0.088  0.009  0.013 -0.008 -0.008  0.065  0.065  0.130  0.135  0.123  0.132  0.159  0.144  0.159  0.083  0.040  0.076  0.081  0.076  0.096  0.077 -0.013  0.032 -0.084 -0.062 -0.097 -0.037 -0.065 -0.053 -0.037 -0.028 -0.015  0.007 -0.003  0.035 -0.001  0.007  0.047  0.062  0.001  0.010  0.060  0.041  0.011  0.043  0.070  0.050 -0.010  0.004 -0.038  0.017 -0.008 -0.020  0.015  0.010  0.018 -0.014  0.014  0.010  0.040 -0.014 -0.084 -0.051 -0.034 -0.038 -0.038 -0.010 -0.036 -0.043 -0.038 -0.076 -0.070 -0.049 -0.018  0.021  0.110  0.089  0.053  0.146  0.210  0.102  0.085  0.203  0.221  0.153  0.160  0.234  0.087  0.140  0.074  0.087  0.047  0.050  0.017 -0.003 -0.015 -0.007  0.022  0.058  0.011  0.044  0.086  0.012  0.032  0.074  0.125  0.082  0.032  0.167  0.157  0.089  0.118  0.144  0.125  0.164  0.039 -0.197 -0.117 -0.144 -0.057 -0.078 -0.029 -0.024  0.020  0.109  0.058  0.092  0.030 -0.040 -0.042 -0.120 -0.134 -0.153 -0.184 -0.185 -0.217 -0.159 -0.104 -0.161 -0.090 -0.077 -0.104 -0.100 -0.044 -0.049 -0.023  0.050  0.016  0.063  0.109  0.127  0.110  0.111  0.029  0.081  0.066 -0.028 -0.003 -0.090 -0.125 -0.234 -0.190 -0.151 -0.088 -0.026 -0.211 -0.205 -0.139 -0.123 -0.239 -0.255 -0.240 -0.223 -0.260 -0.244 -0.264 -0.218 -0.184 -0.198 -0.156 -0.214 -0.115 -0.183 -0.098 -0.034 -0.015  0.027  0.095  0.115  0.080  0.056 -0.030  0.059  0.002  0.005  0.005 -0.038 -0.064 -0.088 -0.067 -0.135 -0.139
  0.026 -0.036 -0.041  0.026 -0.041  0.067 -0.005  0.082  0.059  0.021  0.062  0.074  0.004 -0.017  0.032 -0.005 -0.054  0.029 -0.020  0.049  0.067  0.061  0.099  0.119  0.124  0.087  0.259  0.287  0.404  0.379  0.188  0.332  0.217  0.246  0.193  0.108  0.158  0.262  0.109  0.052  0.022  0.018  0.030 -0.050 -0.076 -0.055 -0.056  0.053  0.184  0.200  0.303  0.244  0.253  0.470  0.503  0.391  0.487  0.754  0.506  0.416  0.352  0.466  0.377  0.407  0.292  0.248  0.067  0.160  0.193  0.233  0.361  0.295  0.290  0.204  0.210  0.242  0.226  0.134  0.194  0.056  0.015  0.046  0.088 -0.052  0.009  0.064  0.005  0.073  0.064  0.056  0.079  0.136 -0.144 -0.131 -0.089 -0.030  0.058  0.012  0.116  0.116  0.188  0.214  0.214  0.253  0.181  0.145  0.169  0.153  0.102  0.045  0.059 -0.039 -0.042 -0.055 -0.067  0.007 -0.013  0.076  0.116  0.112  0.150  0.191  0.205  0.220  0.127  0.099  0.131  0.085  0.037  0.042 -0.003 -0.101 -0.041 -0.150 -0.166 -0.135 -0.011 -0.069 -0.074 -0.007  0.026  0.022  0.037  0.064  0.086  0.078  0.068  0.123  0.143  0.064  0.083  0.139  0.117  0.076  0.116  0.119  0.066 -0.006  0.010  0.022  0.101  0.075  0.066  0.052  0.052  0.091  0.048  0.009 -0.042 -0.027 -0.089 -0.171 -0.130 -0.140 -0.086 -0.109 -0.116 -0.105 -0.108 -0.086 -0.156 -0.118 -0.123 -0.075 -0.061  0.044  0.037 -0.058  0.056  0.155  0.051 -0.020  0.163  0.193  0.116  0.138  0.254  0.089  0.137  0.076  0.059 -0.021 -0.019 -0.073 -0.066 -0.051 -0.028 -0.026  0.017 -0.003  0.031  0.077  0.003  0.030  0.095  0.145  0.120  0.083  0.222  0.252  0.169  0.205  0.235  0.157  0.222  0.095 -0.274 -0.202 -0.219 -0.084 -0.085 -0.006 -0.011  0.034  0.134  0.090  0.089  0.025 -0.048 -0.089 -0.168 -0.186 -0.206 -0.275 -0.283 -0.324 -0.264 -0.177 -0.253 -0.164 -0.133 -0.166 -0.156 -0.071 -0.090 -0.026  0.045 -0.003  0.065  0.147  0.168  0.171  0.155  0.025  0.115  0.119 -0.022  0.043 -0.126 -0.151 -0.299 -0.212 -0.148 -0.091 -0.022 -0.260 -0.248 -0.174 -0.177 -0.328 -0.366 -0.364 -0.314 -0.340 -0.320 -0.353 -0.297 -0.278 -0.298 -0.246 -0.289 -0.130 -0.217 -0.111 -0.045 -0.011  0.057  0.127  0.136  0.080  0.014 -0.077 -0.007 -0.081  0.004 -0.033 -0.072 -0.124 -0.133 -0.030 -0.159 -0.109
  0.051  0.006 -0.015  0.046 -0.016  0.072 -0.033  0.063  0.073 -0.035  0.012  0.061 -0.018 -0.067 -0.009 -0.015 -0.096 -0.042 -0.056 -0.034  0.008  0.036  0.063  0.070  0.097  0.079  0.267  0.221  0.341  0.280  0.102  0.246  0.172  0.230  0.156  0.051  0.109  0.223  0.099  0.007  0.012  0.032  0.049  0.004 -0.060 -0.047 -0.067  0.049  0.139  0.128  0.222  0.231  0.209  0.351  0.453  0.414  0.364  0.506  0.580  0.420  0.298  0.460  0.441  0.410  0.298  0.280  0.101  0.191  0.221  0.230  0.318  0.266  0.249  0.212  0.170  0.182  0.165  0.071  0.130 -0.015 -0.011  0.025  0.053 -0.039  0.005  0.054 -0.002  0.063  0.059  0.042  0.070  0.114 -0.133 -0.140 -0.121 -0.045  0.042 -0.024  0.090  0.103  0.159  0.154  0.183  0.212  0.170  0.139  0.166  0.124  0.087  0.024  0.033 -0.038 -0.058 -0.060 -0.076 -0.005 -0.021  0.080  0.068  0.078  0.107  0.124  0.160  0.167  0.062  0.074  0.061  0.041 -0.003 -0.000  0.010 -0.088 -0.028 -0.129 -0.131 -0.162 -0.047 -0.103 -0.100 -0.058 -0.033 -0.032 -0.021  0.006  0.043  0.025  0.021  0.085  0.096  0.041  0.066  0.122  0.114  0.078  0.124  0.135  0.087  0.029  0.040  0.025  0.072  0.039  0.034  0.008  0.037  0.074  0.012 -0.016 -0.063 -0.057 -0.067 -0.163 -0.131 -0.114 -0.066 -0.078 -0.077 -0.115 -0.094 -0.079 -0.145 -0.105 -0.107 -0.059 -0.041  0.046  0.065 -0.021  0.082  0.184  0.104  0.046  0.211  0.264  0.172  0.166  0.293  0.132  0.161  0.101  0.085  0.016  0.013 -0.047 -0.054 -0.056 -0.022  0.000  0.039  0.045  0.085  0.115  0.048  0.091  0.151  0.200  0.174  0.159  0.325  0.277  0.208  0.276  0.257  0.196  0.294  0.146 -0.219 -0.152 -0.196 -0.049 -0.044  0.037  0.033  0.058  0.127  0.108  0.106  0.031 -0.026 -0.039 -0.126 -0.150 -0.185 -0.239 -0.258 -0.320 -0.263 -0.196 -0.239 -0.183 -0.098 -0.129 -0.131 -0.059 -0.030  0.026  0.075  0.029  0.120  0.183  0.202  0.182  0.109 -0.015  0.061  0.096 -0.010 -0.014 -0.108 -0.143 -0.269 -0.214 -0.178 -0.140 -0.042 -0.252 -0.255 -0.189 -0.188 -0.307 -0.349 -0.332 -0.297 -0.331 -0.285 -0.314 -0.249 -0.215 -0.228 -0.168 -0.207 -0.073 -0.168 -0.076 -0.015 -0.003  0.052  0.075  0.097  0.043  0.006 -0.062 -0.025 -0.052  0.035 -0.008 -0.075 -0.137 -0.165 -0.097 -0.170 -0.119
 -0.002 -0.017 -0.012  0.022 -0.019  0.038 -0.041  0.020  0.028 -0.056 -0.017  0.009 -0.056 -0.092 -0.050 -0.050 -0.096 -0.095 -0.088 -0.075 -0.040 -0.006  0.002 -0.026  0.002 -0.009  0.136  0.137  0.233  0.153  0.035  0.168  0.113  0.168  0.094 -0.028  0.078  0.199  0.077  0.003  0.010  0.026  0.044 -0.003 -0.075 -0.052 -0.095  0.030  0.078  0.051  0.154  0.173  0.171  0.273  0.338  0.406  0.383  0.416  0.420  0.566  0.318  0.338  0.435  0.411  0.254  0.253  0.091  0.188  0.214  0.249  0.316  0.254  0.254  0.202  0.141  0.133  0.092 -0.015  0.044 -0.056 -0.070 -0.024 -0.022 -0.102 -0.074 -0.053 -0.073 -0.020 -0.025 -0.050  0.014  0.023 -0.123 -0.116 -0.052 -0.063 -0.011 -0.009  0.079  0.093  0.123  0.120  0.153  0.233  0.178  0.129  0.185  0.107  0.057  0.036  0.007 -0.040 -0.072 -0.076 -0.074 -0.003  0.003  0.121  0.118  0.133  0.123  0.158  0.164  0.205  0.084  0.078  0.087  0.093  0.100  0.070  0.115 -0.030  0.037 -0.096 -0.054 -0.123 -0.067 -0.122 -0.095 -0.098 -0.084 -0.056 -0.034 -0.061 -0.003  0.002 -0.028  0.001  0.044 -0.005 -0.019  0.043  0.048  0.012  0.050  0.075  0.077  0.016  0.009 -0.027  0.017  0.017 -0.003  0.036  0.044  0.057 -0.021  0.016  0.004  0.029  0.008 -0.078 -0.029 -0.029 -0.006 -0.021  0.020 -0.058 -0.038 -0.030 -0.057 -0.054 -0.078 -0.049 -0.028  0.049  0.081  0.051  0.132  0.224  0.138  0.136  0.268  0.343  0.237  0.206  0.345  0.191  0.193  0.088  0.114  0.092  0.084  0.025  0.016  0.004  0.000  0.032  0.047  0.038  0.072  0.095  0.033  0.065  0.078  0.171  0.102  0.079  0.219  0.160  0.084  0.177  0.174  0.167  0.247  0.125 -0.137 -0.068 -0.129 -0.020 -0.023  0.003  0.004  0.052  0.104  0.058  0.085  0.021 -0.002  0.022 -0.031 -0.042 -0.084 -0.118 -0.169 -0.205 -0.137 -0.144 -0.178 -0.140 -0.074 -0.057 -0.082 -0.007  0.033  0.061  0.117  0.069  0.125  0.186  0.198  0.165  0.087 -0.024  0.024  0.035 -0.056 -0.083 -0.092 -0.168 -0.258 -0.249 -0.225 -0.136 -0.060 -0.220 -0.264 -0.192 -0.180 -0.278 -0.267 -0.244 -0.229 -0.295 -0.277 -0.292 -0.205 -0.163 -0.157 -0.123 -0.177 -0.078 -0.148 -0.104 -0.034 -0.029  0.007  0.017  0.028 -0.003 -0.025 -0.075  0.041  0.015  0.033  0.006 -0.076 -0.094 -0.119 -0.059 -0.108 -0.103
  0.003 -0.026 -0.033  0.002 -0.036  0.057  0.004  0.052  0.035  0.012  0.043  0.041 -0.014 -0.018  0.012 -0.024 -0.046  0.005 -0.018  0.020  0.027  0.038  0.050  0.060  0.068  0.058  0.153  0.142  0.197  0.148  0.030  0.148  0.112  0.143  0.106  0.027  0.092  0.137  0.055 -0.002 -0.029 -0.032 -0.000 -0.026 -0.073 -0.072 -0.079 -0.003  0.066  0.070  0.145  0.118  0.112  0.220  0.253  0.218  0.244  0.352  0.298  0.318  0.366  0.378  0.333  0.387  0.285  0.221  0.070  0.177  0.183  0.249  0.335  0.280  0.289  0.221  0.147  0.143  0.111  0.062  0.089  0.015  0.005  0.014  0.021 -0.047 -0.010 -0.007 -0.008  0.047  0.011  0.011  0.071  0.056 -0.109 -0.094 -0.044 -0.017  0.055  0.033  0.117  0.105  0.145  0.154  0.173  0.249  0.196  0.149  0.185  0.132  0.094  0.046  0.024 -0.022 -0.044 -0.072 -0.048 -0.012  0.005  0.078  0.124  0.137  0.131  0.165  0.181  0.191  0.082  0.082  0.093  0.084  0.072  0.052  0.037 -0.049 -0.016 -0.087 -0.086 -0.078 -0.042 -0.038 -0.023 -0.034  0.000  0.028  0.015  0.021  0.044  0.072  0.032  0.070  0.120  0.062  0.057  0.119  0.126  0.078  0.094  0.098  0.090  0.020  0.047  0.041  0.074  0.073  0.037  0.058  0.064  0.074 -0.002  0.012 -0.013 -0.002 -0.028 -0.109 -0.089 -0.078 -0.037 -0.050 -0.034 -0.080 -0.070 -0.045 -0.048 -0.060 -0.091 -0.075 -0.070 -0.013  0.004 -0.043  0.032  0.085  0.028  0.016  0.130  0.192  0.123  0.112  0.216  0.103  0.114  0.060  0.043 -0.011  0.019 -0.042 -0.018 -0.018 -0.018 -0.009 -0.018 -0.028 -0.004  0.006 -0.011  0.012  0.018  0.067  0.046  0.038  0.137  0.120  0.080  0.133  0.128  0.101  0.149  0.070 -0.183 -0.136 -0.151 -0.054 -0.063  0.010  0.003  0.028  0.075  0.053  0.047  0.018 -0.023 -0.033 -0.075 -0.093 -0.113 -0.162 -0.200 -0.228 -0.173 -0.137 -0.188 -0.129 -0.113 -0.107 -0.106 -0.053 -0.051 -0.019  0.034  0.007  0.078  0.120  0.148  0.143  0.111 -0.002  0.058  0.071 -0.037 -0.027 -0.113 -0.130 -0.239 -0.188 -0.148 -0.113 -0.047 -0.204 -0.194 -0.128 -0.120 -0.230 -0.265 -0.269 -0.240 -0.255 -0.228 -0.269 -0.214 -0.197 -0.207 -0.187 -0.208 -0.092 -0.170 -0.095 -0.032 -0.039  0.017  0.062  0.058  0.010 -0.028 -0.081  0.013 -0.012 -0.009 -0.005 -0.045 -0.054 -0.070 -0.030 -0.094 -0.067
  0.020 -0.023 -0.036 -0.001 -0.053  0.060 -0.032  0.068  0.037 -0.039  0.020  0.028 -0.067 -0.073 -0.019 -0.065 -0.098 -0.026 -0.052 -0.008  0.025  0.032  0.063  0.074  0.127  0.080  0.255  0.201  0.294  0.280  0.049  0.223  0.210  0.209  0.135  0.033  0.099  0.159  0.053 -0.026 -0.048 -0.070 -0.002 -0.013 -0.088 -0.093 -0.095 -0.006  0.077  0.065  0.157  0.168  0.139  0.255  0.343  0.262  0.303  0.466  0.460  0.338  0.378  0.750  0.527  0.562  0.498  0.362  0.161  0.278  0.283  0.311  0.444  0.367  0.322  0.200  0.136  0.120  0.128  0.074  0.093 -0.038 -0.011  0.023  0.015 -0.068 -0.016  0.004  0.008  0.094  0.048  0.036  0.120  0.091 -0.152 -0.124 -0.101 -0.040  0.079  0.034  0.111  0.127  0.199  0.181  0.218  0.328  0.258  0.180  0.201  0.132  0.119  0.021  0.011 -0.045 -0.072 -0.080 -0.065 -0.033 -0.029  0.082  0.107  0.129  0.140  0.197  0.271  0.258  0.110  0.142  0.121  0.083  0.054  0.010 -0.022 -0.105 -0.043 -0.118 -0.128 -0.159 -0.063 -0.076 -0.057 -0.072 -0.041 -0.013 -0.026 -0.009  0.046  0.054  0.024  0.072  0.127  0.081  0.075  0.174  0.176  0.110  0.155  0.177  0.135  0.045  0.063  0.054  0.119  0.086  0.092  0.068  0.098  0.153  0.042  0.008 -0.068 -0.055 -0.035 -0.158 -0.154 -0.099 -0.038 -0.044 -0.039 -0.100 -0.108 -0.097 -0.094 -0.049 -0.114 -0.093 -0.104 -0.044 -0.011 -0.093 -0.006  0.080  0.043 -0.029  0.154  0.245  0.171  0.149  0.278  0.157  0.172  0.119  0.057 -0.018  0.004 -0.056 -0.026 -0.056 -0.038 -0.000 -0.036 -0.041  0.019  0.033 -0.009  0.038  0.051  0.101  0.070  0.079  0.227  0.216  0.160  0.215  0.206  0.156  0.238  0.108 -0.268 -0.181 -0.198 -0.049 -0.010  0.064  0.085  0.058  0.142  0.108  0.094  0.071  0.022 -0.017 -0.082 -0.146 -0.186 -0.273 -0.308 -0.364 -0.279 -0.207 -0.243 -0.180 -0.121 -0.129 -0.120 -0.064 -0.046  0.010  0.065  0.038  0.126  0.192  0.252  0.210  0.136 -0.052  0.047  0.096 -0.012 -0.033 -0.114 -0.120 -0.323 -0.240 -0.135 -0.124 -0.041 -0.279 -0.250 -0.189 -0.168 -0.319 -0.390 -0.397 -0.370 -0.373 -0.324 -0.377 -0.307 -0.277 -0.296 -0.235 -0.286 -0.089 -0.187 -0.077  0.011  0.006  0.038  0.062  0.083  0.029 -0.036 -0.081  0.016 -0.010  0.004  0.010 -0.046 -0.088 -0.111 -0.068 -0.145 -0.094
 -0.008 -0.040 -0.046  0.007 -0.054  0.050 -0.031  0.056  0.042 -0.044 -0.012  0.017 -0.053 -0.099 -0.062 -0.075 -0.101 -0.097 -0.097 -0.088 -0.041  0.010 -0.008 -0.017  0.035  0.007  0.163  0.134  0.232  0.142  0.026  0.168  0.104  0.168  0.070 -0.044  0.060  0.150  0.052 -0.038 -0.057 -0.073 -0.029 -0.041 -0.149 -0.148 -0.165 -0.033  0.014 -0.005  0.111  0.144  0.120  0.213  0.317  0.337  0.284  0.377  0.441  0.435  0.333  0.527  0.759  0.604  0.418  0.416  0.190  0.374  0.373  0.401  0.471  0.371  0.298  0.213  0.118  0.121  0.075  0.009  0.006 -0.064 -0.068 -0.060 -0.051 -0.102 -0.088 -0.097 -0.068 -0.009 -0.035 -0.058  0.050 -0.000 -0.175 -0.149 -0.071 -0.093 -0.003 -0.005  0.071  0.088  0.118  0.128  0.185  0.329  0.262  0.164  0.219  0.119  0.088  0.010 -0.039 -0.055 -0.104 -0.120 -0.093 -0.071 -0.006  0.114  0.122  0.151  0.123  0.168  0.227  0.265  0.114  0.114  0.098  0.088  0.093  0.048  0.072 -0.058  0.033 -0.095 -0.040 -0.135 -0.075 -0.112 -0.065 -0.097 -0.089 -0.025 -0.032 -0.066 -0.000  0.035  0.003  0.017  0.073  0.030  0.007  0.084  0.109  0.058  0.082  0.107  0.118  0.038  0.032  0.023  0.049  0.038  0.018  0.031  0.087  0.105 -0.000  0.004 -0.026 -0.019 -0.012 -0.099 -0.068 -0.029  0.025 -0.011  0.039 -0.062 -0.057 -0.062 -0.060 -0.053 -0.124 -0.096 -0.078 -0.006  0.054  0.011  0.099  0.205  0.159  0.131  0.289  0.476  0.331  0.266  0.454  0.272  0.258  0.163  0.148  0.107  0.121  0.050  0.023  0.002 -0.015  0.056  0.029  0.004  0.048  0.087 -0.020  0.049  0.091  0.133  0.091  0.076  0.252  0.181  0.116  0.223  0.201  0.205  0.324  0.174 -0.157 -0.070 -0.139 -0.016 -0.015  0.024  0.037  0.031  0.096  0.072  0.095  0.083  0.047  0.037  0.005 -0.009 -0.063 -0.154 -0.213 -0.272 -0.165 -0.188 -0.222 -0.173 -0.084 -0.080 -0.104 -0.024  0.046  0.068  0.118  0.096  0.188  0.243  0.276  0.219  0.107 -0.059 -0.024  0.024 -0.070 -0.123 -0.142 -0.198 -0.323 -0.305 -0.256 -0.209 -0.105 -0.278 -0.312 -0.215 -0.216 -0.343 -0.339 -0.315 -0.301 -0.366 -0.332 -0.361 -0.259 -0.216 -0.188 -0.144 -0.228 -0.077 -0.188 -0.129 -0.043 -0.061 -0.007 -0.022  0.005 -0.043 -0.102 -0.123  0.030  0.008  0.001  0.002 -0.083 -0.093 -0.150 -0.085 -0.139 -0.100
 -0.024 -0.087 -0.078 -0.026 -0.068  0.028 -0.042  0.053  0.030 -0.027 -0.005  0.008 -0.074 -0.096 -0.071 -0.117 -0.135 -0.127 -0.119 -0.116 -0.073 -0.019 -0.022 -0.039  0.035 -0.018  0.166  0.151  0.269  0.159 -0.011  0.183  0.146  0.159  0.049 -0.095  0.052  0.116  0.022 -0.071 -0.086 -0.119 -0.034 -0.028 -0.126 -0.156 -0.198 -0.090 -0.023 -0.048  0.081  0.106  0.086  0.187  0.310  0.287  0.303  0.407  0.410  0.411  0.387  0.562  0.604  0.866  0.546  0.475  0.237  0.431  0.415  0.551  0.633  0.509  0.425  0.260  0.134  0.117  0.059  0.005  0.040 -0.054 -0.080 -0.064 -0.055 -0.147 -0.133 -0.133 -0.108 -0.015 -0.065 -0.094  0.059 -0.015 -0.191 -0.156 -0.062 -0.060  0.055  0.061  0.125  0.140  0.168  0.190  0.255  0.461  0.374  0.229  0.279  0.162  0.108  0.021 -0.056 -0.065 -0.138 -0.156 -0.124 -0.124 -0.018  0.120  0.165  0.207  0.199  0.301  0.337  0.413  0.196  0.196  0.183  0.119  0.130  0.070  0.067 -0.095  0.022 -0.119 -0.041 -0.156 -0.076 -0.119 -0.070 -0.121 -0.108 -0.021 -0.020 -0.066  0.012  0.055  0.020  0.046  0.120  0.054  0.019  0.125  0.172  0.078  0.104  0.131  0.154  0.035  0.050  0.055  0.106  0.081  0.045  0.067  0.130  0.161  0.044  0.001 -0.016  0.005  0.014 -0.085 -0.075 -0.029  0.035 -0.014  0.034 -0.100 -0.088 -0.064 -0.043 -0.075 -0.118 -0.135 -0.127 -0.076 -0.009 -0.066  0.023  0.112  0.078  0.070  0.237  0.356  0.273  0.253  0.416  0.232  0.278  0.173  0.163  0.092  0.104  0.015  0.021 -0.020 -0.004  0.050 -0.020 -0.040  0.019  0.060 -0.049  0.034  0.052  0.075  0.050  0.026  0.201  0.165  0.089  0.188  0.188  0.176  0.246  0.118 -0.201 -0.085 -0.163 -0.001  0.017  0.046  0.073  0.059  0.173  0.132  0.152  0.127  0.082  0.044  0.029 -0.017 -0.076 -0.176 -0.256 -0.313 -0.186 -0.181 -0.231 -0.128 -0.077 -0.062 -0.088  0.013  0.053  0.083  0.140  0.114  0.206  0.274  0.321  0.251  0.124 -0.064 -0.030  0.029 -0.079 -0.143 -0.139 -0.216 -0.410 -0.379 -0.292 -0.186 -0.104 -0.325 -0.338 -0.211 -0.210 -0.378 -0.393 -0.374 -0.374 -0.432 -0.394 -0.447 -0.333 -0.299 -0.251 -0.221 -0.310 -0.120 -0.206 -0.142 -0.017 -0.051  0.006 -0.049 -0.030 -0.062 -0.136 -0.138  0.046  0.050  0.003  0.021 -0.089 -0.072 -0.139 -0.082 -0.148 -0.098
  0.003 -0.041 -0.041 -0.020 -0.047  0.019 -0.041  0.022 -0.002 -0.021 -0.001  0.001 -0.051 -0.051 -0.037 -0.060 -0.087 -0.046 -0.038 -0.001  0.003  0.012  0.020  0.017  0.060  0.028  0.152  0.112  0.186  0.135 -0.021  0.126  0.102  0.123  0.035 -0.018  0.057  0.085  0.022 -0.022 -0.046 -0.077 -0.012 -0.015 -0.097 -0.095 -0.145 -0.071 -0.012 -0.021  0.074  0.089  0.062  0.139  0.228  0.185  0.198  0.292  0.298  0.254  0.285  0.498  0.418  0.546  0.646  0.371  0.202  0.316  0.282  0.305  0.430  0.337  0.296  0.168  0.091  0.107  0.071  0.054  0.049 -0.010 -0.002 -0.012 -0.003 -0.058 -0.051 -0.051 -0.022  0.051 -0.007 -0.005  0.097  0.025 -0.153 -0.108 -0.068 -0.065  0.042  0.036  0.077  0.103  0.136  0.137  0.197  0.324  0.253  0.158  0.196  0.113  0.094  0.003 -0.049 -0.046 -0.102 -0.111 -0.072 -0.071 -0.017  0.085  0.098  0.134  0.146  0.207  0.261  0.268  0.119  0.158  0.138  0.100  0.066  0.009 -0.011 -0.089 -0.026 -0.112 -0.082 -0.143 -0.065 -0.062 -0.029 -0.058 -0.055  0.011  0.021 -0.005  0.036  0.067  0.030  0.053  0.124  0.078  0.052  0.139  0.155  0.094  0.104  0.124  0.119  0.031  0.049  0.073  0.123  0.079  0.078  0.049  0.092  0.149  0.068  0.026 -0.028 -0.036 -0.017 -0.114 -0.124 -0.073 -0.012 -0.015  0.009 -0.081 -0.086 -0.067 -0.029 -0.053 -0.108 -0.107 -0.132 -0.081 -0.027 -0.075 -0.044  0.037  0.010 -0.019  0.131  0.207  0.148  0.140  0.260  0.133  0.157  0.117  0.103  0.025  0.032 -0.049 -0.005 -0.026 -0.003  0.012 -0.051 -0.071 -0.007  0.027 -0.033  0.009  0.016  0.039  0.021  0.006  0.120  0.111  0.069  0.122  0.129  0.123  0.160  0.078 -0.194 -0.108 -0.134 -0.011 -0.006  0.032  0.051  0.026  0.116  0.087  0.082  0.081  0.044  0.014 -0.005 -0.041 -0.099 -0.187 -0.221 -0.256 -0.176 -0.132 -0.171 -0.110 -0.084 -0.074 -0.091 -0.050 -0.019  0.019  0.051  0.053  0.109  0.155  0.204  0.167  0.087 -0.079 -0.035  0.014 -0.067 -0.093 -0.118 -0.132 -0.299 -0.251 -0.166 -0.121 -0.052 -0.240 -0.211 -0.133 -0.128 -0.254 -0.299 -0.297 -0.297 -0.307 -0.277 -0.318 -0.255 -0.235 -0.217 -0.190 -0.251 -0.095 -0.174 -0.101 -0.024 -0.039 -0.008 -0.014 -0.012 -0.036 -0.096 -0.118  0.058  0.037 -0.016  0.018 -0.054 -0.035 -0.100 -0.028 -0.104 -0.060
 -0.006 -0.016 -0.038 -0.018 -0.053  0.026 -0.038  0.045  0.019 -0.048 -0.006  0.026 -0.049 -0.077 -0.025 -0.065 -0.125 -0.066 -0.088 -0.065 -0.030  0.007  0.021 -0.001  0.049 -0.001  0.138  0.098  0.162  0.085 -0.003  0.130  0.119  0.134  0.053 -0.039  0.042  0.123  0.021 -0.033 -0.036 -0.076 -0.012 -0.011 -0.074 -0.075 -0.089 -0.011  0.020 -0.002  0.073  0.094  0.067  0.148  0.225  0.186  0.173  0.248  0.280  0.253  0.221  0.362  0.416  0.475  0.371  0.721  0.422  0.353  0.419  0.365  0.390  0.272  0.205  0.177  0.111  0.106  0.069 -0.026  0.050 -0.052 -0.087 -0.057 -0.023 -0.087 -0.054 -0.071 -0.066 -0.039 -0.019 -0.059 -0.016 -0.015 -0.093 -0.123 -0.076 -0.046 -0.001 -0.012  0.072  0.061  0.082  0.158  0.182  0.281  0.227  0.113  0.165  0.105  0.084  0.047  0.033  0.003 -0.041 -0.039 -0.039 -0.040  0.004  0.080  0.094  0.110  0.112  0.191  0.176  0.270  0.159  0.127  0.117  0.072  0.050  0.025  0.038 -0.071 -0.003 -0.090 -0.070 -0.107 -0.053 -0.091 -0.057 -0.063 -0.086 -0.059 -0.017 -0.025  0.003  0.043  0.014  0.003  0.087  0.024 -0.015  0.021  0.061  0.018  0.015  0.016  0.038 -0.019  0.022  0.030  0.060  0.045  0.013  0.035  0.100  0.113  0.034 -0.017  0.004 -0.011 -0.022 -0.088 -0.048 -0.018  0.028 -0.033 -0.001 -0.088 -0.055 -0.030 -0.081 -0.102 -0.096 -0.064 -0.072 -0.018 -0.016 -0.047  0.007  0.058  0.033  0.024  0.139  0.220  0.144  0.114  0.218  0.124  0.132  0.120  0.113  0.031  0.023 -0.018 -0.018 -0.003 -0.013 -0.029 -0.026 -0.016 -0.039 -0.006 -0.031  0.021  0.048  0.064  0.035  0.022  0.138  0.080  0.041  0.121  0.109  0.100  0.150  0.030 -0.138 -0.075 -0.120 -0.024  0.007  0.034  0.048  0.038  0.101  0.071  0.059  0.046  0.046  0.036  0.009 -0.069 -0.044 -0.107 -0.186 -0.182 -0.145 -0.101 -0.158 -0.108 -0.056 -0.035 -0.058  0.017  0.065  0.122  0.137  0.096  0.214  0.224  0.237  0.164  0.063  0.028  0.012  0.025  0.004 -0.064 -0.076 -0.128 -0.229 -0.219 -0.232 -0.153 -0.069 -0.198 -0.241 -0.126 -0.120 -0.246 -0.218 -0.215 -0.210 -0.264 -0.241 -0.253 -0.179 -0.164 -0.152 -0.145 -0.176 -0.092 -0.145 -0.078  0.006 -0.015  0.037 -0.029 -0.000 -0.002 -0.000 -0.054  0.072  0.032  0.012 -0.006 -0.069 -0.099 -0.147 -0.101 -0.131 -0.118
  0.034  0.048 -0.001 -0.013 -0.036 -0.008  0.004  0.037 -0.007 -0.016  0.030  0.030 -0.036 -0.029  0.011 -0.031 -0.080 -0.025 -0.054 -0.035  0.002 -0.040  0.021  0.025  0.053  0.014  0.092  0.035  0.015  0.026 -0.066  0.025  0.088  0.071  0.023 -0.018  0.018  0.044 -0.004 -0.031 -0.023 -0.048 -0.007  0.011 -0.035 -0.017 -0.011 -0.001  0.014 -0.008  0.027  0.066  0.030  0.046  0.062  0.047  0.100  0.067  0.101  0.091  0.070  0.161  0.190  0.237  0.202  0.422  0.640  0.175  0.205  0.194  0.169  0.108  0.072  0.077  0.029  0.023  0.006 -0.077 -0.035 -0.047 -0.089 -0.053 -0.034 -0.079 -0.058 -0.077 -0.112 -0.111 -0.099 -0.104 -0.068 -0.078 -0.048 -0.046 -0.050 -0.041  0.002  0.008  0.016  0.033  0.006  0.054  0.070  0.105  0.130  0.048  0.088  0.057  0.060  0.018  0.072  0.023  0.035  0.021  0.017 -0.015 -0.006  0.027  0.019  0.066  0.050  0.094  0.069  0.134  0.105  0.071  0.061  0.019  0.025 -0.003  0.004 -0.052  0.013 -0.042 -0.023 -0.106 -0.094 -0.098 -0.052 -0.059 -0.095 -0.076 -0.020 -0.046 -0.043 -0.047 -0.048 -0.062 -0.005 -0.036 -0.067 -0.068 -0.033 -0.052 -0.076 -0.063 -0.006 -0.041 -0.002 -0.004  0.022  0.006 -0.022  0.026  0.051  0.041  0.011 -0.036  0.020 -0.012  0.000 -0.065 -0.034  0.018  0.016 -0.004  0.013 -0.065 -0.004  0.019 -0.000 -0.062  0.007 -0.014 -0.013  0.025 -0.012 -0.015  0.026  0.013 -0.008  0.005  0.065  0.097  0.053  0.033  0.078  0.025  0.072  0.080  0.085  0.053  0.051  0.010  0.023  0.012 -0.005 -0.029 -0.016 -0.023 -0.061 -0.022 -0.015 -0.002  0.058  0.018 -0.016 -0.013  0.043 -0.011 -0.026  0.004  0.009  0.006  0.036 -0.048 -0.075 -0.023 -0.048  0.008  0.033  0.016  0.045  0.002  0.046  0.053  0.024  0.057  0.041  0.036 -0.018 -0.073 -0.063 -0.056 -0.082 -0.084 -0.081 -0.047 -0.075 -0.020  0.012  0.013  0.006  0.048  0.065  0.091  0.118  0.108  0.149  0.144  0.160  0.091  0.067  0.062  0.016  0.020  0.032 -0.042 -0.013 -0.039 -0.087 -0.094 -0.122 -0.076 -0.030 -0.086 -0.120 -0.041 -0.031 -0.100 -0.073 -0.062 -0.089 -0.116 -0.097 -0.101 -0.064 -0.062 -0.081 -0.048 -0.060 -0.049 -0.072 -0.016  0.014 -0.012  0.012 -0.012  0.003  0.018  0.027  0.018  0.065  0.057 -0.038 -0.023 -0.020 -0.020 -0.073 -0.074 -0.060 -0.096
 -0.059 -0.050 -0.053 -0.039 -0.027 -0.005 -0.063 -0.052 -0.027 -0.050 -0.063 -0.076 -0.063 -0.099 -0.134 -0.084 -0.077 -0.153 -0.103 -0.138 -0.115  0.016 -0.097 -0.142 -0.092 -0.086 -0.034  0.020  0.157  0.066 -0.020  0.063  0.007  0.065 -0.048 -0.125 -0.018  0.042 -0.001 -0.042 -0.064 -0.121 -0.094 -0.106 -0.135 -0.215 -0.281 -0.135 -0.110 -0.126  0.004  0.009 -0.032  0.010  0.124  0.136  0.061  0.160  0.191  0.188  0.177  0.278  0.374  0.431  0.316  0.353  0.175  0.907  0.519  0.490  0.406  0.270  0.169  0.046  0.002  0.001 -0.057  0.048 -0.034 -0.036  0.018 -0.043 -0.038 -0.021 -0.046 -0.081  0.000  0.055 -0.002  0.001  0.115 -0.015 -0.133 -0.116 -0.059 -0.068 -0.009  0.018  0.005  0.067  0.053  0.014  0.110  0.290  0.240  0.122  0.104 -0.002 -0.032 -0.093 -0.189 -0.130 -0.250 -0.245 -0.214 -0.201 -0.094  0.007  0.010  0.054  0.057  0.143  0.200  0.211  0.052  0.098  0.062  0.010  0.020 -0.014 -0.006 -0.113 -0.039 -0.103 -0.024 -0.091 -0.055 -0.078 -0.042 -0.059 -0.066 -0.028 -0.020 -0.036 -0.029  0.001 -0.014  0.011  0.059  0.016  0.004  0.103  0.163  0.112  0.142  0.143  0.193  0.117  0.077  0.061  0.053  0.032  0.045  0.025  0.059  0.076  0.007 -0.027 -0.073 -0.075 -0.015 -0.068 -0.049 -0.053  0.035  0.028  0.068 -0.061 -0.126 -0.094 -0.015 -0.025 -0.181 -0.218 -0.206 -0.204 -0.061 -0.090 -0.050 -0.014  0.048  0.019  0.129  0.233  0.206  0.146  0.280  0.210  0.180  0.108  0.087  0.070  0.103  0.025  0.034 -0.016 -0.024  0.044 -0.057 -0.056  0.035  0.007 -0.089  0.041 -0.031  0.018 -0.000 -0.001  0.076  0.022  0.004  0.140  0.112  0.148  0.163  0.168 -0.081  0.013 -0.064  0.040  0.066  0.035  0.015  0.030  0.061  0.018  0.040  0.075  0.092  0.042  0.111  0.116  0.035 -0.053 -0.111 -0.161 -0.028 -0.117 -0.116 -0.044 -0.056 -0.028 -0.016  0.010  0.074  0.089  0.092  0.101  0.123  0.210  0.264  0.226  0.110 -0.084 -0.051  0.020 -0.062 -0.120 -0.057 -0.123 -0.230 -0.238 -0.111 -0.081 -0.050 -0.129 -0.145 -0.114 -0.131 -0.183 -0.223 -0.216 -0.245 -0.250 -0.193 -0.241 -0.169 -0.162 -0.103 -0.109 -0.178 -0.052 -0.062 -0.082 -0.017 -0.024 -0.003 -0.131 -0.117 -0.160 -0.254 -0.249  0.022  0.006 -0.033  0.029 -0.090  0.005 -0.042  0.038 -0.007  0.091
 -0.030  0.004 -0.009  0.007 -0.018  0.023 -0.045  0.001  0.017 -0.043 -0.039 -0.024 -0.043 -0.094 -0.077 -0.050 -0.089 -0.122 -0.104 -0.129 -0.088 -0.006 -0.043 -0.078 -0.019 -0.046  0.062  0.058  0.179  0.057  0.011  0.100  0.071  0.096 -0.010 -0.100  0.011  0.081  0.010 -0.055 -0.057 -0.090 -0.042 -0.066 -0.090 -0.156 -0.199 -0.069 -0.047 -0.084  0.039  0.058  0.002  0.071  0.184  0.164  0.115  0.193  0.221  0.214  0.183  0.283  0.373  0.415  0.282  0.419  0.205  0.519  0.562  0.480  0.435  0.292  0.189  0.110  0.052  0.033 -0.011 -0.025 -0.011 -0.070 -0.075 -0.068 -0.057 -0.101 -0.097 -0.099 -0.070 -0.013 -0.015 -0.049  0.012 -0.018 -0.091 -0.127 -0.067 -0.038  0.006 -0.009  0.044  0.057  0.076  0.119  0.163  0.328  0.248  0.125  0.139  0.052  0.010 -0.048 -0.090 -0.067 -0.132 -0.134 -0.130 -0.153 -0.059  0.053  0.057  0.098  0.114  0.215  0.204  0.290  0.147  0.142  0.107  0.062  0.051  0.015  0.042 -0.083 -0.031 -0.088 -0.036 -0.103 -0.038 -0.086 -0.036 -0.068 -0.070 -0.033 -0.040 -0.043 -0.012  0.011  0.000  0.013  0.061  0.030  0.007  0.058  0.114  0.069  0.076  0.066  0.097  0.047  0.038  0.051  0.059  0.042  0.053  0.037  0.092  0.120  0.049 -0.003 -0.029 -0.043 -0.008 -0.070 -0.021 -0.021  0.022 -0.005  0.018 -0.087 -0.099 -0.052 -0.100 -0.121 -0.154 -0.137 -0.143 -0.095 -0.011 -0.049 -0.012  0.038  0.062  0.049  0.171  0.260  0.220  0.175  0.295  0.213  0.196  0.133  0.112  0.072  0.054 -0.001  0.006 -0.014 -0.003  0.003 -0.012  0.002  0.003  0.009 -0.059  0.037  0.052  0.058  0.040  0.048  0.133  0.077  0.050  0.167  0.142  0.136  0.164  0.088 -0.098 -0.020 -0.096 -0.008  0.031  0.036  0.040  0.055  0.094  0.061  0.061  0.040  0.060  0.036  0.057  0.006 -0.008 -0.057 -0.148 -0.164 -0.091 -0.095 -0.123 -0.069 -0.036  0.005 -0.018  0.037  0.107  0.122  0.139  0.115  0.186  0.229  0.253  0.190  0.094 -0.027 -0.035  0.022 -0.026 -0.109 -0.081 -0.151 -0.242 -0.230 -0.206 -0.141 -0.068 -0.183 -0.207 -0.127 -0.125 -0.224 -0.213 -0.210 -0.215 -0.257 -0.218 -0.252 -0.175 -0.151 -0.130 -0.123 -0.160 -0.071 -0.106 -0.092 -0.012 -0.026  0.027 -0.090 -0.080 -0.097 -0.136 -0.158  0.026  0.002 -0.011 -0.019 -0.096 -0.079 -0.114 -0.070 -0.106 -0.050
 -0.066 -0.062 -0.082 -0.086 -0.057 -0.041 -0.105 -0.036 -0.073 -0.071 -0.062 -0.078 -0.128 -0.125 -0.124 -0.133 -0.108 -0.137 -0.108 -0.139 -0.089 -0.030 -0.047 -0.090 -0.039 -0.053  0.039  0.070  0.190  0.058 -0.012  0.127  0.079  0.088  0.005 -0.114  0.039  0.085  0.014 -0.044 -0.074 -0.147 -0.074 -0.077 -0.112 -0.188 -0.222 -0.085 -0.042 -0.080  0.059  0.032  0.026  0.108  0.192  0.182  0.174  0.233  0.230  0.249  0.249  0.311  0.401  0.551  0.305  0.365  0.194  0.490  0.480  0.796  0.637  0.443  0.327  0.193  0.097  0.112  0.040 -0.005 -0.021 -0.038 -0.120 -0.133 -0.101 -0.170 -0.188 -0.211 -0.170 -0.095 -0.138 -0.165 -0.017 -0.107 -0.142 -0.124  0.000 -0.000  0.075  0.098  0.151  0.136  0.114  0.186  0.245  0.536  0.433  0.215  0.240  0.153  0.107  0.005 -0.040 -0.045 -0.109 -0.149 -0.111 -0.132 -0.012  0.113  0.168  0.221  0.223  0.376  0.326  0.464  0.243  0.204  0.197  0.106  0.157  0.102  0.106 -0.050  0.045 -0.066  0.022 -0.107 -0.032 -0.073 -0.038 -0.097 -0.083 -0.023 -0.033 -0.078 -0.010  0.016 -0.011 -0.001  0.093  0.044 -0.012  0.061  0.154  0.046  0.038  0.049  0.120  0.017  0.043  0.056  0.091  0.074  0.050  0.072  0.140  0.163  0.087  0.025  0.027  0.069  0.053 -0.018  0.033  0.036  0.072  0.020  0.068 -0.070 -0.058 -0.001  0.015 -0.098 -0.131 -0.156 -0.126 -0.069 -0.029 -0.032  0.035  0.050  0.052  0.075  0.179  0.314  0.287  0.213  0.333  0.223  0.277  0.186  0.203  0.111  0.124  0.036  0.053 -0.007 -0.026  0.012 -0.048 -0.073 -0.069 -0.053 -0.121 -0.012 -0.015 -0.009 -0.034 -0.076  0.046  0.043 -0.026  0.061  0.099  0.090  0.127  0.029 -0.097 -0.004 -0.087  0.009  0.036  0.017  0.034  0.004  0.111  0.100  0.094  0.122  0.099  0.080  0.080  0.042  0.022 -0.056 -0.136 -0.166 -0.045 -0.074 -0.137 -0.049 -0.069  0.001 -0.010  0.068  0.119  0.130  0.168  0.145  0.206  0.253  0.282  0.221  0.156  0.012 -0.029  0.010 -0.080 -0.139 -0.106 -0.199 -0.311 -0.314 -0.276 -0.164 -0.100 -0.237 -0.271 -0.159 -0.157 -0.288 -0.249 -0.243 -0.255 -0.314 -0.285 -0.341 -0.231 -0.204 -0.161 -0.149 -0.212 -0.107 -0.138 -0.125 -0.016 -0.092 -0.019 -0.079 -0.059 -0.085 -0.138 -0.157  0.036  0.006 -0.043 -0.018 -0.098 -0.021 -0.106 -0.090 -0.141 -0.089
 -0.024 -0.051 -0.082 -0.075 -0.095 -0.015 -0.087  0.004 -0.026 -0.038 -0.033 -0.044 -0.075 -0.086 -0.079 -0.096 -0.089 -0.083 -0.064 -0.035  0.003  0.024  0.035  0.014  0.051  0.021  0.137  0.145  0.274  0.129  0.031  0.196  0.108  0.167  0.088 -0.010  0.115  0.173  0.084  0.032 -0.028 -0.099 -0.021 -0.061 -0.149 -0.169 -0.197 -0.060  0.014 -0.009  0.156  0.083  0.064  0.202  0.288  0.217  0.249  0.361  0.318  0.316  0.335  0.444  0.471  0.633  0.430  0.390  0.169  0.406  0.435  0.637  0.870  0.577  0.476  0.343  0.202  0.220  0.136  0.093  0.111  0.011 -0.061 -0.049  0.004 -0.134 -0.113 -0.105 -0.129 -0.005 -0.050 -0.074  0.071  0.026 -0.198 -0.171 -0.051 -0.021  0.118  0.095  0.250  0.227  0.271  0.354  0.391  0.676  0.463  0.295  0.341  0.220  0.155  0.025 -0.027 -0.065 -0.113 -0.166 -0.113 -0.109 -0.028  0.109  0.196  0.262  0.308  0.448  0.452  0.532  0.269  0.268  0.229  0.172  0.136  0.067  0.056 -0.131 -0.033 -0.157 -0.118 -0.184 -0.052 -0.120 -0.071 -0.082 -0.058  0.012  0.006  0.008  0.073  0.124  0.071  0.126  0.223  0.125  0.085  0.221  0.274  0.131  0.160  0.177  0.168  0.068  0.074  0.101  0.180  0.168  0.092  0.121  0.193  0.243  0.085  0.034 -0.011 -0.015 -0.035 -0.132 -0.098 -0.076 -0.016 -0.041 -0.014 -0.133 -0.119 -0.068 -0.052 -0.101 -0.139 -0.162 -0.154 -0.106 -0.042 -0.095 -0.000  0.058  0.035  0.010  0.183  0.299  0.247  0.211  0.370  0.201  0.264  0.172  0.152  0.068  0.064 -0.054 -0.033 -0.076 -0.050 -0.030 -0.076 -0.093 -0.072 -0.052 -0.086 -0.028 -0.001  0.021  0.005 -0.042  0.098  0.099  0.034  0.130  0.167  0.138  0.165  0.060 -0.236 -0.136 -0.185 -0.061 -0.057 -0.006  0.012  0.056  0.139  0.096  0.107  0.063  0.033  0.007  0.000 -0.063 -0.101 -0.207 -0.283 -0.325 -0.198 -0.152 -0.239 -0.112 -0.100 -0.081 -0.091  0.011  0.049  0.075  0.147  0.098  0.200  0.273  0.317  0.260  0.186 -0.021  0.019  0.079 -0.090 -0.095 -0.159 -0.230 -0.419 -0.352 -0.298 -0.183 -0.083 -0.327 -0.323 -0.179 -0.193 -0.397 -0.400 -0.405 -0.388 -0.427 -0.393 -0.465 -0.346 -0.334 -0.304 -0.265 -0.338 -0.150 -0.248 -0.151 -0.039 -0.092  0.028 -0.002  0.009 -0.067 -0.126 -0.147  0.013 -0.026 -0.039 -0.001 -0.087 -0.085 -0.163 -0.108 -0.194 -0.128
 -0.032 -0.060 -0.064 -0.040 -0.075  0.006 -0.040  0.030  0.003 -0.019  0.009 -0.001 -0.064 -0.066 -0.032 -0.081 -0.096 -0.064 -0.073 -0.050 -0.037 -0.009 -0.007  0.013  0.048  0.024  0.129  0.097  0.192  0.106 -0.015  0.127  0.083  0.120  0.055 -0.034  0.057  0.091  0.031 -0.053 -0.077 -0.111 -0.046 -0.021 -0.111 -0.140 -0.153 -0.049  0.002  0.002  0.103  0.081  0.066  0.159  0.217  0.182  0.227  0.295  0.266  0.254  0.280  0.367  0.371  0.509  0.337  0.272  0.108  0.270  0.292  0.443  0.577  0.567  0.445  0.295  0.156  0.158  0.108  0.075  0.068  0.007 -0.011 -0.026 -0.009 -0.084 -0.056 -0.081 -0.039  0.032 -0.013 -0.021  0.081  0.008 -0.138 -0.101 -0.030 -0.014  0.086  0.079  0.144  0.142  0.167  0.208  0.256  0.451  0.385  0.242  0.317  0.201  0.158  0.071  0.008 -0.028 -0.075 -0.117 -0.066 -0.053  0.031  0.128  0.201  0.234  0.234  0.310  0.312  0.354  0.168  0.152  0.156  0.125  0.126  0.094  0.066 -0.050 -0.003 -0.077 -0.042 -0.097 -0.033 -0.049 -0.027 -0.055 -0.016  0.041 -0.001  0.009  0.063  0.079  0.055  0.091  0.146  0.085  0.060  0.149  0.175  0.089  0.107  0.124  0.123  0.039  0.049  0.051  0.111  0.089  0.032  0.058  0.092  0.121  0.024  0.019  0.000  0.017  0.005 -0.100 -0.081 -0.040  0.005 -0.012  0.018 -0.066 -0.080 -0.061 -0.028 -0.048 -0.109 -0.098 -0.076 -0.022 -0.010 -0.031  0.040  0.086  0.056  0.065  0.191  0.265  0.230  0.211  0.314  0.153  0.209  0.143  0.128  0.081  0.074  0.005 -0.004 -0.013 -0.009  0.004 -0.043 -0.063 -0.026 -0.011 -0.059 -0.021 -0.025  0.002 -0.013 -0.023  0.078  0.075  0.042  0.117  0.122  0.114  0.135  0.032 -0.190 -0.123 -0.149 -0.044 -0.039  0.008  0.019  0.033  0.093  0.072  0.077  0.067  0.020 -0.005 -0.028 -0.047 -0.071 -0.172 -0.219 -0.241 -0.157 -0.122 -0.194 -0.111 -0.101 -0.067 -0.085 -0.005  0.002  0.025  0.088  0.061  0.137  0.188  0.227  0.185  0.117 -0.025 -0.002  0.043 -0.065 -0.068 -0.121 -0.164 -0.306 -0.254 -0.188 -0.126 -0.059 -0.245 -0.238 -0.154 -0.136 -0.281 -0.306 -0.312 -0.283 -0.311 -0.290 -0.335 -0.264 -0.232 -0.228 -0.209 -0.258 -0.117 -0.186 -0.121 -0.023 -0.078 -0.003  0.001  0.017 -0.037 -0.093 -0.100  0.007 -0.014 -0.053 -0.005 -0.057 -0.042 -0.083 -0.074 -0.156 -0.095
 -0.057 -0.096 -0.073 -0.044 -0.087  0.015 -0.017  0.060  0.008  0.003  0.028  0.047 -0.073 -0.017  0.025 -0.084 -0.089  0.003 -0.019  0.042  0.073  0.055  0.076  0.090  0.096  0.064  0.153  0.115  0.175  0.139 -0.046  0.113  0.087  0.143  0.133  0.034  0.142  0.153  0.046  0.006 -0.052 -0.107 -0.056 -0.052 -0.112 -0.096 -0.070  0.026  0.092  0.102  0.196  0.104  0.114  0.195  0.226  0.205  0.255  0.290  0.249  0.254  0.289  0.322  0.298  0.425  0.296  0.205  0.072  0.169  0.189  0.327  0.476  0.445  0.676  0.392  0.225  0.211  0.158  0.123  0.108  0.057 -0.010 -0.011 -0.002 -0.095 -0.085 -0.102 -0.058  0.025 -0.042 -0.052  0.119 -0.002 -0.163 -0.060  0.055  0.007  0.170  0.183  0.233  0.182  0.164  0.208  0.256  0.407  0.330  0.262  0.346  0.266  0.226  0.138  0.085  0.018  0.025 -0.055 -0.009  0.033  0.085  0.160  0.253  0.269  0.253  0.270  0.304  0.265  0.120  0.169  0.162  0.163  0.154  0.146  0.101 -0.017  0.042 -0.074 -0.020 -0.111 -0.023 -0.012 -0.015 -0.025 -0.003  0.075  0.024  0.039  0.081  0.115  0.085  0.116  0.171  0.127  0.088  0.185  0.210  0.105  0.117  0.155  0.163  0.081  0.111  0.071  0.132  0.111  0.049  0.071  0.134  0.154  0.036  0.054  0.021  0.065  0.026 -0.097 -0.092 -0.041 -0.013 -0.021  0.014 -0.080 -0.062 -0.028  0.074 -0.022 -0.044 -0.101 -0.068  0.004 -0.015 -0.033  0.059  0.112  0.044  0.050  0.191  0.212  0.167  0.191  0.285  0.099  0.185  0.095  0.060  0.049  0.083  0.005 -0.006 -0.019 -0.026  0.016 -0.047 -0.102 -0.045 -0.007 -0.072 -0.036 -0.040 -0.008 -0.013 -0.022  0.054  0.054  0.031  0.097  0.095  0.092  0.114  0.041 -0.228 -0.176 -0.180 -0.073 -0.106 -0.035 -0.025  0.001  0.089  0.076  0.054  0.027 -0.041 -0.037 -0.079 -0.082 -0.109 -0.222 -0.229 -0.262 -0.158 -0.130 -0.236 -0.100 -0.153 -0.142 -0.125 -0.072 -0.081 -0.036  0.049  0.004  0.085  0.135  0.164  0.164  0.145 -0.005  0.043  0.058 -0.088 -0.034 -0.156 -0.173 -0.319 -0.278 -0.201 -0.154 -0.034 -0.282 -0.262 -0.170 -0.126 -0.304 -0.330 -0.335 -0.312 -0.326 -0.313 -0.366 -0.293 -0.257 -0.260 -0.224 -0.294 -0.153 -0.256 -0.134 -0.043 -0.103 -0.018  0.080  0.109  0.026 -0.012 -0.081  0.003  0.005 -0.052  0.013 -0.028 -0.041 -0.100 -0.105 -0.186 -0.139
  0.080  0.041 -0.010  0.032 -0.021  0.077  0.028  0.090  0.083  0.053  0.076  0.085  0.042  0.053  0.082  0.051  0.017  0.065  0.045  0.102  0.082  0.069  0.121  0.128  0.084  0.115  0.155  0.142  0.185  0.070  0.041  0.129  0.016  0.152  0.188  0.151  0.192  0.207  0.120  0.103  0.053  0.041  0.064 -0.040 -0.042  0.009  0.048  0.076  0.186  0.220  0.292  0.135  0.147  0.265  0.251  0.182  0.197  0.204  0.212  0.202  0.221  0.200  0.213  0.260  0.168  0.177  0.077  0.046  0.110  0.193  0.343  0.295  0.392  0.646  0.384  0.366  0.294  0.172  0.295  0.149  0.055  0.069  0.143 -0.037  0.023  0.071 -0.100  0.018  0.027 -0.008 -0.004  0.153 -0.130 -0.119 -0.071  0.033  0.146  0.033  0.245  0.185  0.221  0.302  0.257  0.245  0.207  0.192  0.354  0.281  0.263  0.172  0.188  0.070  0.114  0.065  0.045  0.109  0.103  0.129  0.214  0.176  0.201  0.211  0.193  0.189  0.097  0.151  0.107  0.128  0.085  0.121  0.049 -0.048 -0.011 -0.117 -0.173 -0.113  0.012 -0.068 -0.069 -0.003  0.053  0.068  0.035  0.091  0.100  0.120  0.079  0.176  0.173  0.111  0.129  0.211  0.206  0.121  0.156  0.184  0.120  0.080  0.104  0.067  0.104  0.143  0.048  0.093  0.144  0.139  0.046  0.048  0.025  0.037 -0.082 -0.133 -0.143 -0.117 -0.112 -0.120 -0.157 -0.145 -0.048 -0.002 -0.091 -0.144 -0.020  0.002  0.004  0.063  0.016 -0.061  0.031  0.094  0.015 -0.030  0.139  0.168  0.072  0.094  0.199  0.015  0.077  0.044  0.009 -0.038 -0.049 -0.120 -0.127 -0.117 -0.058 -0.082 -0.020 -0.021 -0.038 -0.032  0.012  0.014  0.062  0.068  0.079  0.068  0.117  0.099  0.092  0.119  0.102  0.066  0.084 -0.015 -0.242 -0.221 -0.210 -0.166 -0.176 -0.083 -0.086 -0.010  0.059  0.039  0.068 -0.049 -0.109 -0.105 -0.184 -0.223 -0.222 -0.250 -0.257 -0.295 -0.263 -0.125 -0.222 -0.103 -0.099 -0.152 -0.139 -0.050 -0.074 -0.034  0.042 -0.030  0.068  0.115  0.117  0.130  0.164  0.074  0.144  0.181 -0.034  0.060 -0.128 -0.162 -0.271 -0.173 -0.233 -0.169 -0.033 -0.230 -0.217 -0.108 -0.117 -0.295 -0.307 -0.321 -0.270 -0.280 -0.263 -0.324 -0.253 -0.274 -0.285 -0.239 -0.264 -0.169 -0.280 -0.116 -0.069 -0.018  0.099  0.198  0.206  0.108  0.131  0.037 -0.075 -0.106 -0.004 -0.038 -0.023 -0.137 -0.165 -0.153 -0.265 -0.211
  0.042  0.009 -0.027 -0.002 -0.030  0.046  0.030  0.077  0.043  0.067  0.092  0.082  0.066  0.084  0.124  0.088  0.061  0.143  0.118  0.168  0.154  0.108  0.160  0.170  0.095  0.142  0.124  0.140  0.183  0.133  0.089  0.155  0.026  0.137  0.196  0.215  0.205  0.233  0.137  0.129  0.090  0.050  0.093 -0.020 -0.019  0.055  0.083  0.092  0.206  0.250  0.305  0.137  0.142  0.299  0.237  0.144  0.172  0.210  0.170  0.141  0.147  0.136  0.118  0.134  0.091  0.111  0.029  0.002  0.052  0.097  0.202  0.156  0.225  0.384  0.476  0.400  0.317  0.226  0.346  0.211  0.139  0.121  0.190  0.024  0.088  0.143 -0.038  0.084  0.086  0.072  0.047  0.211 -0.097 -0.064 -0.060  0.065  0.130  0.013  0.202  0.170  0.210  0.223  0.169  0.121  0.089  0.141  0.215  0.239  0.212  0.144  0.162  0.044  0.089  0.065  0.047  0.136  0.084  0.091  0.149  0.086  0.135  0.102  0.123  0.078  0.012  0.078  0.019  0.075  0.003  0.059 -0.015 -0.071 -0.053 -0.122 -0.228 -0.100  0.021 -0.014 -0.052  0.055  0.093  0.065  0.075  0.154  0.123  0.120  0.110  0.224  0.171  0.119  0.151  0.234  0.198  0.130  0.190  0.198  0.107  0.076  0.091  0.061  0.092  0.105  0.059  0.074  0.076  0.089  0.021  0.026 -0.007  0.004 -0.109 -0.145 -0.161 -0.159 -0.147 -0.144 -0.190 -0.137 -0.063 -0.034 -0.104 -0.126 -0.017  0.025  0.027  0.093  0.012 -0.060  0.017  0.063 -0.017 -0.094  0.070  0.076 -0.026  0.009  0.105 -0.008  0.004 -0.011 -0.077 -0.098 -0.105 -0.154 -0.169 -0.152 -0.096 -0.119 -0.053 -0.041 -0.051 -0.050  0.013  0.006  0.023  0.042  0.053  0.031  0.059  0.079  0.068  0.054  0.055  0.015  0.040 -0.031 -0.242 -0.220 -0.195 -0.173 -0.170 -0.060 -0.075  0.019  0.068  0.067  0.052 -0.071 -0.116 -0.154 -0.207 -0.235 -0.224 -0.255 -0.231 -0.275 -0.265 -0.120 -0.198 -0.097 -0.118 -0.162 -0.137 -0.099 -0.145 -0.098 -0.023 -0.097 -0.028  0.034  0.043  0.082  0.148  0.075  0.162  0.189 -0.027  0.124 -0.112 -0.092 -0.171 -0.068 -0.103 -0.076  0.020 -0.149 -0.116 -0.057 -0.088 -0.206 -0.255 -0.280 -0.204 -0.199 -0.179 -0.239 -0.196 -0.221 -0.268 -0.217 -0.215 -0.124 -0.213 -0.058 -0.055  0.015  0.104  0.212  0.217  0.115  0.144  0.048 -0.068 -0.110 -0.037 -0.039  0.007 -0.119 -0.130 -0.107 -0.223 -0.172
  0.049 -0.027 -0.048 -0.021 -0.021  0.041  0.046  0.074  0.045  0.102  0.125  0.095  0.091  0.140  0.149  0.104  0.095  0.212  0.158  0.208  0.186  0.126  0.180  0.218  0.092  0.167  0.140  0.164  0.222  0.155  0.109  0.196 -0.031  0.152  0.201  0.274  0.234  0.230  0.172  0.188  0.088  0.062  0.051 -0.076 -0.083  0.015  0.060  0.078  0.197  0.299  0.373  0.116  0.172  0.405  0.284  0.144  0.193  0.242  0.182  0.133  0.143  0.120  0.121  0.117  0.107  0.106  0.023  0.001  0.033  0.112  0.220  0.158  0.211  0.366  0.400  0.673  0.460  0.405  0.435  0.354  0.300  0.184  0.238  0.124  0.172  0.197  0.061  0.152  0.124  0.157  0.132  0.245 -0.120 -0.081 -0.061  0.052  0.102  0.014  0.189  0.165  0.191  0.209  0.190  0.151  0.098  0.142  0.216  0.257  0.269  0.184  0.193  0.095  0.129  0.077  0.086  0.190  0.122  0.131  0.192  0.099  0.145  0.129  0.145  0.090  0.022  0.051  0.022  0.082  0.020  0.049 -0.032 -0.069 -0.044 -0.133 -0.272 -0.092  0.044 -0.012 -0.021  0.084  0.152  0.097  0.102  0.197  0.151  0.135  0.158  0.253  0.187  0.142  0.212  0.250  0.204  0.162  0.212  0.199  0.091  0.063  0.083  0.063  0.075  0.048  0.015  0.025  0.033  0.066  0.002  0.025 -0.025 -0.002 -0.122 -0.168 -0.199 -0.183 -0.177 -0.138 -0.197 -0.095 -0.074 -0.031 -0.039 -0.083 -0.027 -0.023 -0.013  0.068 -0.023 -0.083 -0.008  0.049 -0.014 -0.098  0.066  0.052 -0.032  0.011  0.094 -0.044 -0.005 -0.017 -0.077 -0.110 -0.137 -0.159 -0.167 -0.122 -0.086 -0.122 -0.071 -0.076 -0.055 -0.050 -0.014 -0.020  0.033  0.042  0.063  0.004  0.057  0.104  0.077  0.049  0.078  0.037  0.024 -0.056 -0.287 -0.259 -0.225 -0.220 -0.264 -0.100 -0.157 -0.015 -0.006  0.006 -0.036 -0.118 -0.192 -0.188 -0.277 -0.266 -0.254 -0.298 -0.230 -0.273 -0.260 -0.123 -0.230 -0.138 -0.176 -0.229 -0.213 -0.141 -0.201 -0.172 -0.080 -0.133 -0.097 -0.001  0.005  0.084  0.158  0.069  0.155  0.186 -0.083  0.153 -0.198 -0.121 -0.165 -0.078 -0.113 -0.106  0.018 -0.170 -0.115 -0.026 -0.079 -0.208 -0.261 -0.290 -0.191 -0.185 -0.154 -0.214 -0.178 -0.210 -0.291 -0.230 -0.219 -0.134 -0.265 -0.097 -0.117 -0.058  0.063  0.234  0.255  0.114  0.127  0.003 -0.093 -0.159 -0.119 -0.072  0.021 -0.055 -0.103 -0.048 -0.196 -0.126
  0.052 -0.029 -0.046 -0.004 -0.008  0.066  0.069  0.099  0.054  0.094  0.121  0.111  0.084  0.111  0.148  0.102  0.081  0.182  0.130  0.186  0.169  0.109  0.161  0.209  0.119  0.149  0.167  0.183  0.208  0.141  0.128  0.212  0.056  0.145  0.187  0.236  0.198  0.200  0.137  0.166  0.081  0.047  0.036 -0.076 -0.030  0.052  0.112  0.112  0.253  0.345  0.345  0.124  0.204  0.468  0.266  0.085  0.162  0.226  0.165  0.092  0.111  0.128  0.075  0.059  0.071  0.069  0.006 -0.057 -0.011  0.040  0.136  0.108  0.158  0.294  0.317  0.460  0.626  0.384  0.400  0.296  0.261  0.169  0.207  0.106  0.166  0.189  0.076  0.114  0.129  0.128  0.058  0.204 -0.063 -0.004 -0.027  0.057  0.102 -0.017  0.135  0.064  0.113  0.148  0.149  0.081  0.062  0.080  0.166  0.257  0.337  0.180  0.241  0.128  0.212  0.150  0.149  0.230  0.134  0.122  0.159  0.057  0.097  0.059  0.041  0.025  0.012  0.014  0.005  0.052  0.018  0.090  0.002 -0.001 -0.021 -0.067 -0.214 -0.030  0.065  0.025 -0.014  0.096  0.146  0.086  0.098  0.175  0.127  0.095  0.117  0.180  0.108  0.072  0.143  0.126  0.052  0.045  0.089  0.093 -0.029 -0.021 -0.034 -0.013  0.037  0.001 -0.011 -0.016  0.014  0.032  0.020 -0.001 -0.028  0.028 -0.095 -0.115 -0.123 -0.133 -0.132 -0.115 -0.189 -0.066 -0.055 -0.025 -0.068 -0.078 -0.005  0.056  0.041  0.129  0.006 -0.064  0.004  0.046 -0.022 -0.083  0.044  0.008 -0.057 -0.011  0.038 -0.065 -0.051 -0.037 -0.068 -0.110 -0.142 -0.121 -0.140 -0.090 -0.086 -0.126 -0.045 -0.036 -0.060 -0.055  0.003 -0.053  0.020  0.031  0.052  0.004  0.068  0.107  0.099  0.059  0.083  0.015  0.031 -0.062 -0.226 -0.225 -0.192 -0.180 -0.220 -0.060 -0.068  0.018  0.045  0.056 -0.009 -0.092 -0.169 -0.169 -0.244 -0.238 -0.206 -0.254 -0.178 -0.194 -0.228 -0.080 -0.170 -0.127 -0.170 -0.175 -0.153 -0.129 -0.193 -0.113 -0.076 -0.134 -0.096 -0.040 -0.059  0.013  0.094  0.094  0.141  0.151 -0.007  0.193 -0.095 -0.050 -0.086  0.002 -0.053 -0.073  0.033 -0.117 -0.087 -0.029 -0.080 -0.156 -0.185 -0.214 -0.126 -0.111 -0.103 -0.132 -0.135 -0.154 -0.231 -0.185 -0.159 -0.096 -0.185 -0.019 -0.040  0.041  0.087  0.254  0.269  0.147  0.179  0.063 -0.109 -0.200 -0.092 -0.082  0.028 -0.085 -0.083 -0.060 -0.186 -0.150
  0.029 -0.017 -0.021 -0.003  0.013  0.028  0.066  0.022  0.009  0.113  0.081  0.045  0.104  0.145  0.124  0.111  0.130  0.213  0.180  0.202  0.132  0.113  0.089  0.157  0.075  0.132  0.075  0.120  0.153  0.119  0.098  0.116 -0.055  0.066  0.097  0.223  0.126  0.104  0.124  0.209  0.099  0.035  0.017 -0.084 -0.091 -0.022  0.042  0.031  0.125  0.227  0.229  0.008  0.072  0.268  0.143 -0.009  0.035  0.134  0.071 -0.015  0.062  0.074  0.009  0.005  0.054 -0.026 -0.077  0.048 -0.025 -0.005  0.093  0.075  0.123  0.172  0.226  0.405  0.384  0.623  0.384  0.371  0.405  0.200  0.216  0.187  0.186  0.180  0.136  0.204  0.154  0.206  0.199  0.229 -0.038  0.026 -0.010  0.056  0.086  0.031  0.069  0.084  0.094  0.041  0.068  0.043  0.023  0.081  0.090  0.139  0.169  0.093  0.098  0.031  0.070  0.044  0.074  0.127  0.062  0.050  0.091  0.011  0.040 -0.010  0.075 -0.041 -0.037  0.005 -0.012  0.007 -0.042  0.008 -0.089 -0.071 -0.052 -0.068 -0.197 -0.005  0.092  0.069  0.065  0.154  0.197  0.133  0.087  0.194  0.130  0.120  0.121  0.212  0.146  0.111  0.197  0.221  0.164  0.146  0.188  0.168  0.022  0.025  0.015  0.087  0.109  0.011  0.039 -0.014 -0.017  0.030  0.016 -0.002 -0.103 -0.042 -0.114 -0.138 -0.178 -0.196 -0.159 -0.111 -0.165 -0.059 -0.058 -0.062  0.026  0.034  0.008 -0.045 -0.033 -0.007 -0.046 -0.122 -0.081 -0.063 -0.051 -0.120 -0.027 -0.051 -0.098 -0.072 -0.012 -0.078 -0.075 -0.080 -0.141 -0.124 -0.153 -0.105 -0.115 -0.104 -0.076 -0.085 -0.098 -0.094 -0.050 -0.064 -0.010 -0.053 -0.005 -0.038  0.003 -0.019 -0.001  0.039  0.045  0.011  0.046  0.027 -0.018 -0.067 -0.189 -0.183 -0.113 -0.131 -0.217 -0.075 -0.121  0.017 -0.036 -0.051 -0.099 -0.126 -0.186 -0.170 -0.206 -0.131 -0.177 -0.222 -0.126 -0.161 -0.147 -0.080 -0.130 -0.093 -0.164 -0.202 -0.179 -0.169 -0.211 -0.199 -0.173 -0.177 -0.216 -0.085 -0.080  0.021  0.082 -0.017  0.057  0.100 -0.106  0.130 -0.143 -0.005 -0.013  0.053  0.092  0.030  0.071 -0.038  0.012  0.004 -0.028 -0.075 -0.138 -0.172 -0.099 -0.059 -0.049 -0.069 -0.085 -0.114 -0.183 -0.151 -0.125 -0.061 -0.122 -0.033 -0.086 -0.035  0.023  0.140  0.163  0.045  0.032 -0.025 -0.146 -0.186 -0.134 -0.078  0.035 -0.013 -0.032  0.019 -0.103  0.033
  0.095  0.017  0.022  0.053  0.062  0.105  0.102  0.111  0.107  0.154  0.161  0.121  0.156  0.159  0.199  0.174  0.129  0.226  0.165  0.225  0.183  0.126  0.164  0.207  0.099  0.159  0.124  0.141  0.167  0.114  0.115  0.149 -0.026  0.127  0.174  0.272  0.168  0.196  0.156  0.175  0.127  0.128  0.087 -0.057 -0.018  0.041  0.104  0.077  0.193  0.307  0.308  0.107  0.136  0.334  0.233  0.075  0.101  0.194  0.130  0.044  0.089  0.093  0.006  0.040  0.049  0.050 -0.035 -0.034 -0.011 -0.021  0.111  0.068  0.108  0.295  0.346  0.435  0.400  0.384  0.691  0.410  0.378  0.320  0.376  0.192  0.286  0.367  0.195  0.298  0.287  0.317  0.200  0.395 -0.046 -0.032 -0.145  0.058  0.066 -0.071  0.125  0.132  0.250  0.215  0.158  0.022  0.005  0.103  0.116  0.179  0.192  0.141  0.151  0.061  0.082  0.085  0.093  0.150  0.076  0.044  0.083 -0.006  0.072  0.009  0.088 -0.023 -0.066  0.026 -0.043  0.032 -0.072 -0.003 -0.103 -0.077 -0.115 -0.181 -0.366 -0.067  0.039  0.022  0.021  0.184  0.239  0.173  0.193  0.307  0.199  0.218  0.236  0.382  0.250  0.157  0.303  0.337  0.205  0.211  0.298  0.254  0.035  0.049  0.054  0.082  0.075  0.073  0.017  0.029  0.016  0.034 -0.003  0.028 -0.023 -0.058 -0.185 -0.237 -0.290 -0.291 -0.248 -0.190 -0.310 -0.131 -0.129 -0.096 -0.180 -0.052 -0.051  0.003 -0.025  0.031 -0.032 -0.162 -0.093 -0.046 -0.063 -0.200 -0.040 -0.084 -0.171 -0.112 -0.026 -0.105 -0.139 -0.118 -0.185 -0.203 -0.244 -0.230 -0.234 -0.161 -0.121 -0.170 -0.068 -0.017 -0.031 -0.038  0.060  0.021  0.061  0.076  0.101  0.079  0.085  0.127  0.120  0.083  0.047  0.024  0.016 -0.056 -0.322 -0.340 -0.264 -0.278 -0.261 -0.081 -0.076  0.099  0.019 -0.030 -0.039 -0.193 -0.217 -0.261 -0.334 -0.345 -0.327 -0.333 -0.291 -0.307 -0.341 -0.104 -0.198 -0.086 -0.125 -0.233 -0.156 -0.120 -0.204 -0.145 -0.104 -0.153 -0.164 -0.051 -0.043  0.040  0.119  0.077  0.173  0.243  0.027  0.232 -0.063 -0.004 -0.074  0.048  0.032 -0.012  0.082 -0.057  0.011  0.038 -0.040 -0.129 -0.234 -0.306 -0.186 -0.112 -0.090 -0.173 -0.170 -0.244 -0.346 -0.291 -0.219 -0.134 -0.189 -0.006 -0.050  0.084  0.145  0.244  0.251  0.114  0.125  0.038 -0.131 -0.206 -0.091 -0.084  0.028 -0.072 -0.069 -0.034 -0.212 -0.093
  0.022 -0.041 -0.051 -0.049 -0.020  0.005  0.073  0.053  0.005  0.118  0.128  0.066  0.092  0.142  0.126  0.080  0.109  0.202  0.165  0.215  0.169  0.090  0.114  0.182  0.057  0.096  0.027  0.051  0.050  0.057  0.071  0.058 -0.075  0.030  0.078  0.199  0.097  0.049  0.078  0.136  0.055  0.018 -0.037 -0.127 -0.087 -0.043  0.041  0.013  0.102  0.186  0.176 -0.006  0.067  0.195  0.069 -0.045  0.024  0.056 -0.015 -0.056  0.015 -0.038 -0.064 -0.054 -0.010 -0.052 -0.047 -0.036 -0.070 -0.038  0.011  0.007  0.057  0.149  0.211  0.354  0.296  0.371  0.410  0.680  0.450  0.202  0.271  0.296  0.247  0.193  0.160  0.180  0.118  0.172  0.120  0.150 -0.017  0.063  0.034  0.068  0.047  0.030  0.068  0.071  0.062  0.046  0.033 -0.014 -0.013  0.026  0.078  0.169  0.189  0.186  0.149  0.093  0.130  0.076  0.085  0.140  0.098  0.054  0.116  0.013  0.027 -0.019 -0.019 -0.074 -0.014 -0.050 -0.015  0.017 -0.003  0.074 -0.098 -0.025 -0.035 -0.055 -0.163  0.063  0.089  0.109  0.155  0.287  0.308  0.248  0.239  0.342  0.184  0.191  0.211  0.236  0.151  0.122  0.149  0.156  0.064  0.052  0.081  0.074 -0.029 -0.021 -0.034  0.015  0.025 -0.023 -0.043 -0.030 -0.034 -0.050 -0.010 -0.004  0.022  0.049 -0.064 -0.062 -0.108 -0.149 -0.138 -0.097 -0.174 -0.008 -0.047 -0.027  0.027  0.003 -0.027 -0.037 -0.025  0.011 -0.063 -0.110 -0.086 -0.086 -0.094 -0.141 -0.093 -0.128 -0.152 -0.107 -0.100 -0.106 -0.140 -0.108 -0.135 -0.160 -0.141 -0.116 -0.111 -0.050 -0.083 -0.120 -0.076 -0.094 -0.101 -0.109 -0.055 -0.032 -0.027 -0.055 -0.008 -0.044 -0.055  0.013 -0.007 -0.072 -0.036 -0.043 -0.060 -0.127 -0.156 -0.171 -0.124 -0.189 -0.234 -0.115 -0.153 -0.069 -0.112 -0.119 -0.121 -0.116 -0.180 -0.185 -0.222 -0.151 -0.150 -0.192 -0.077 -0.076 -0.097 -0.021 -0.058  0.012 -0.117 -0.149 -0.108 -0.114 -0.187 -0.183 -0.165 -0.164 -0.210 -0.167 -0.164 -0.074  0.028  0.052  0.069  0.067 -0.048  0.141 -0.078 -0.003  0.004  0.036  0.032 -0.001  0.054 -0.009  0.062  0.106  0.049  0.007 -0.046 -0.089 -0.024  0.027  0.027 -0.005 -0.038 -0.086 -0.148 -0.132 -0.105 -0.084 -0.132 -0.043 -0.107 -0.047  0.008  0.118  0.135  0.060  0.061 -0.025 -0.094 -0.128 -0.125 -0.075  0.025  0.022  0.005  0.033 -0.056  0.016
  0.034 -0.031 -0.001  0.013  0.048  0.046  0.087  0.042  0.049  0.129  0.158  0.083  0.137  0.158  0.159  0.145  0.121  0.203  0.130  0.159  0.083  0.103  0.028  0.111  0.003  0.061 -0.023 -0.013  0.026  0.066  0.079  0.045 -0.116 -0.006 -0.006  0.132  0.003 -0.027  0.055  0.093  0.034  0.064  0.005 -0.067 -0.068 -0.069 -0.051 -0.039  0.024  0.118  0.118 -0.018  0.035  0.162  0.036 -0.062 -0.033  0.015 -0.011 -0.070  0.005 -0.011 -0.068 -0.080 -0.002 -0.087 -0.089  0.018 -0.075 -0.120 -0.061 -0.011 -0.010  0.055  0.139  0.300  0.261  0.405  0.378  0.450  0.730  0.373  0.311  0.447  0.505  0.422  0.488  0.457  0.355  0.473  0.338  0.316  0.106  0.078 -0.045  0.037 -0.054 -0.073 -0.041  0.032  0.082 -0.004  0.017 -0.084 -0.051  0.026  0.008  0.093  0.079  0.100 -0.001  0.014 -0.022 -0.034  0.030  0.107  0.037  0.018  0.043 -0.068 -0.062 -0.131 -0.051 -0.192 -0.139 -0.208 -0.134 -0.042 -0.075  0.002 -0.127 -0.037 -0.130 -0.049 -0.238  0.106  0.087  0.171  0.175  0.278  0.319  0.221  0.173  0.315  0.190  0.157  0.190  0.315  0.145  0.058  0.268  0.241  0.055  0.120  0.211  0.152 -0.047  0.000 -0.074 -0.016 -0.028 -0.107 -0.128 -0.148 -0.231 -0.174 -0.138 -0.034 -0.059 -0.050 -0.082 -0.169 -0.226 -0.216 -0.159 -0.051 -0.115  0.036 -0.121 -0.149 -0.095  0.079 -0.155 -0.030 -0.051 -0.028 -0.035 -0.084 -0.069 -0.055 -0.049 -0.085 -0.076 -0.129 -0.174 -0.134 -0.123 -0.104 -0.231 -0.159 -0.237 -0.141 -0.169 -0.087 -0.101  0.019 -0.031 -0.071 -0.037 -0.039 -0.017 -0.028  0.029 -0.013 -0.024 -0.011  0.025  0.018 -0.010  0.030  0.041 -0.003 -0.039  0.008 -0.034 -0.056 -0.196 -0.235 -0.184 -0.190 -0.253 -0.086 -0.127  0.039 -0.206 -0.196 -0.280 -0.257 -0.253 -0.274 -0.276 -0.183 -0.147 -0.187 -0.081 -0.077 -0.142 -0.019 -0.103 -0.091 -0.167 -0.186 -0.149 -0.182 -0.272 -0.279 -0.255 -0.226 -0.298 -0.267 -0.265 -0.132 -0.059 -0.051  0.005  0.054 -0.025  0.179 -0.052  0.106  0.127  0.228  0.254  0.085  0.104  0.082  0.210  0.130  0.082  0.122 -0.009 -0.084  0.033  0.141  0.161  0.135  0.039 -0.014 -0.155 -0.149 -0.031 -0.036 -0.069  0.011 -0.076 -0.004 -0.000  0.061  0.068 -0.021 -0.060 -0.099 -0.113 -0.177 -0.195 -0.120  0.024  0.074  0.116  0.144  0.028  0.124
  0.101  0.042  0.088  0.084  0.092  0.101  0.117  0.099  0.121  0.111  0.160  0.109  0.125  0.127  0.145  0.131  0.073  0.141  0.090  0.102  0.084  0.063  0.062  0.123  0.060  0.103  0.074  0.044  0.024  0.049  0.003  0.036 -0.049  0.031  0.067  0.134  0.015  0.028  0.052  0.065  0.052  0.114  0.089  0.049  0.008  0.028  0.056  0.030  0.074  0.138  0.103  0.049  0.068  0.131  0.078  0.017  0.012  0.046  0.025 -0.024  0.014  0.023 -0.060 -0.064 -0.012 -0.057 -0.053 -0.043 -0.068 -0.133 -0.049 -0.026 -0.011  0.069  0.121  0.184  0.169  0.200  0.320  0.202  0.373  0.456  0.316  0.251  0.397  0.462  0.352  0.406  0.367  0.423  0.318  0.390  0.056  0.015 -0.172 -0.000 -0.039 -0.108 -0.046  0.096  0.188  0.037  0.028 -0.096 -0.093  0.053 -0.019  0.023  0.016  0.019 -0.014 -0.019 -0.024  0.010  0.012  0.069 -0.021 -0.032 -0.034 -0.103 -0.052 -0.121  0.022 -0.137 -0.163 -0.116 -0.151 -0.047 -0.114 -0.053 -0.142 -0.072 -0.119 -0.150 -0.329 -0.079 -0.067  0.013  0.012  0.115  0.159  0.104  0.104  0.196  0.121  0.097  0.117  0.298  0.150  0.090  0.267  0.316  0.157  0.188  0.321  0.278  0.065  0.072  0.019  0.029  0.007 -0.013 -0.058 -0.047 -0.128 -0.102 -0.116 -0.025 -0.056 -0.116 -0.140 -0.258 -0.309 -0.258 -0.216 -0.107 -0.176 -0.064 -0.114 -0.153 -0.156  0.067 -0.034  0.019 -0.026 -0.007 -0.002 -0.104 -0.063 -0.034 -0.031 -0.148 -0.052 -0.087 -0.151 -0.111 -0.062 -0.074 -0.159 -0.149 -0.224 -0.180 -0.194 -0.167 -0.168 -0.133 -0.075 -0.080 -0.052  0.008  0.027  0.008  0.105  0.031  0.031  0.049  0.060  0.087  0.054  0.059  0.089  0.060 -0.022  0.034 -0.004  0.002 -0.255 -0.277 -0.208 -0.191 -0.154  0.011  0.031  0.174  0.033 -0.052 -0.038 -0.156 -0.154 -0.196 -0.262 -0.275 -0.281 -0.276 -0.222 -0.251 -0.294 -0.105 -0.122 -0.069 -0.089 -0.178 -0.077 -0.122 -0.193 -0.137 -0.133 -0.162 -0.153 -0.097 -0.074  0.006  0.042 -0.030  0.091  0.197  0.074  0.209  0.068  0.141  0.078  0.181  0.228  0.106  0.142  0.079  0.149  0.078  0.044  0.031 -0.144 -0.212 -0.122  0.005  0.055 -0.023 -0.060 -0.109 -0.240 -0.185 -0.071 -0.021 -0.021  0.143  0.057  0.160  0.107  0.142  0.114  0.033  0.020  0.015 -0.039 -0.081 -0.068 -0.049  0.030 -0.044  0.021  0.016 -0.063  0.017
  0.112  0.072  0.070  0.090  0.082  0.111  0.105  0.105  0.131  0.124  0.160  0.115  0.156  0.143  0.154  0.143  0.111  0.163  0.118  0.158  0.118  0.097  0.107  0.146  0.073  0.111  0.087  0.091  0.102  0.088  0.080  0.083 -0.043  0.071  0.117  0.190  0.093  0.118  0.108  0.119  0.103  0.151  0.125  0.026  0.010  0.057  0.071  0.035  0.116  0.174  0.181  0.070  0.071  0.176  0.134  0.018  0.029  0.088  0.053 -0.022  0.021  0.015 -0.051 -0.055 -0.003 -0.023 -0.034 -0.038 -0.057 -0.101  0.004 -0.009 -0.002  0.143  0.190  0.238  0.207  0.216  0.376  0.271  0.311  0.316  0.406  0.259  0.354  0.431  0.242  0.322  0.312  0.345  0.219  0.386 -0.001 -0.055 -0.172  0.025  0.003 -0.107  0.040  0.112  0.213  0.136  0.079 -0.061 -0.071  0.051  0.015  0.055  0.037  0.033  0.033 -0.009 -0.006  0.028  0.006  0.047 -0.023 -0.039 -0.028 -0.088 -0.013 -0.064  0.034 -0.071 -0.100 -0.031 -0.089 -0.019 -0.133 -0.062 -0.168 -0.110 -0.154 -0.185 -0.342 -0.090 -0.029 -0.019 -0.013  0.136  0.184  0.119  0.132  0.249  0.144  0.145  0.163  0.316  0.201  0.130  0.263  0.320  0.207  0.210  0.315  0.277  0.068  0.077  0.048  0.056  0.065  0.054  0.020  0.005 -0.032 -0.029 -0.046  0.005 -0.054 -0.114 -0.178 -0.246 -0.287 -0.287 -0.245 -0.169 -0.252 -0.108 -0.131 -0.122 -0.218 -0.031 -0.049 -0.005 -0.045 -0.035 -0.032 -0.149 -0.102 -0.077 -0.067 -0.188 -0.063 -0.097 -0.167 -0.101 -0.054 -0.089 -0.117 -0.109 -0.192 -0.191 -0.214 -0.223 -0.226 -0.175 -0.099 -0.147 -0.057  0.006 -0.002 -0.026  0.094  0.050  0.066  0.081  0.102  0.115  0.085  0.095  0.113  0.078  0.019  0.021 -0.004 -0.008 -0.263 -0.284 -0.211 -0.229 -0.179 -0.053 -0.052  0.089  0.017 -0.061 -0.029 -0.170 -0.186 -0.235 -0.280 -0.302 -0.285 -0.269 -0.231 -0.250 -0.294 -0.081 -0.124 -0.038 -0.050 -0.148 -0.084 -0.076 -0.142 -0.112 -0.078 -0.130 -0.119 -0.049 -0.028  0.037  0.095  0.040  0.150  0.214  0.040  0.193  0.008  0.057 -0.013  0.112  0.116  0.052  0.107  0.012  0.083  0.070  0.016 -0.047 -0.168 -0.233 -0.129 -0.046 -0.012 -0.083 -0.107 -0.171 -0.270 -0.223 -0.144 -0.084 -0.097  0.038 -0.010  0.113  0.120  0.163  0.135  0.058  0.050  0.026 -0.075 -0.140 -0.042 -0.076 -0.006 -0.110 -0.055 -0.001 -0.128 -0.038
  0.049  0.009  0.029  0.030  0.058  0.029  0.060  0.031  0.063  0.082  0.126  0.058  0.104  0.107  0.084  0.092  0.089  0.113  0.060  0.073  0.029  0.092 -0.004  0.055 -0.008  0.028 -0.047 -0.045 -0.035  0.041  0.058  0.001 -0.108 -0.027 -0.033  0.057 -0.024 -0.062  0.015  0.046  0.014  0.059  0.005 -0.048 -0.011 -0.031 -0.042 -0.040 -0.017  0.068  0.049 -0.027  0.007  0.069 -0.010 -0.064 -0.073 -0.052 -0.039 -0.102 -0.047 -0.068 -0.102 -0.147 -0.058 -0.087 -0.079 -0.021 -0.101 -0.170 -0.134 -0.084 -0.095 -0.037  0.024  0.124  0.106  0.187  0.192  0.296  0.447  0.251  0.259  0.531  0.456  0.375  0.457  0.369  0.330  0.417  0.246  0.231  0.150  0.070 -0.025  0.028 -0.062 -0.081 -0.060 -0.018  0.029 -0.027 -0.023 -0.143 -0.102 -0.049 -0.074 -0.008 -0.016  0.054 -0.033  0.008 -0.016 -0.007  0.004  0.041 -0.000 -0.027 -0.023 -0.122 -0.114 -0.174 -0.130 -0.204 -0.149 -0.215 -0.132 -0.058 -0.099 -0.031 -0.140 -0.033 -0.123 -0.006 -0.130  0.130  0.070  0.099  0.135  0.196  0.212  0.126  0.092  0.235  0.124  0.080  0.130  0.203  0.078  0.007  0.158  0.126 -0.038  0.026  0.113  0.082 -0.082 -0.042 -0.088 -0.096 -0.095 -0.149 -0.167 -0.189 -0.229 -0.211 -0.151 -0.035 -0.046 -0.056 -0.065 -0.124 -0.163 -0.177 -0.139 -0.035 -0.082  0.056 -0.096 -0.146 -0.121  0.065 -0.136 -0.001 -0.026 -0.024 -0.034 -0.045 -0.066 -0.071 -0.052 -0.049 -0.085 -0.136 -0.165 -0.124 -0.156 -0.099 -0.216 -0.110 -0.175 -0.125 -0.141 -0.054 -0.065  0.047 -0.010 -0.042  0.005  0.024  0.004 -0.008  0.052  0.012 -0.022 -0.012  0.014  0.036 -0.003  0.000  0.037 -0.001 -0.044  0.015 -0.040 -0.053 -0.105 -0.160 -0.125 -0.147 -0.180 -0.053 -0.118 -0.012 -0.176 -0.169 -0.234 -0.195 -0.224 -0.203 -0.233 -0.121 -0.090 -0.116 -0.008  0.010 -0.087  0.019 -0.037 -0.039 -0.097 -0.124 -0.084 -0.099 -0.164 -0.180 -0.167 -0.154 -0.191 -0.203 -0.212 -0.130 -0.095 -0.026 -0.003  0.018  0.023  0.135 -0.001  0.116  0.168  0.251  0.239  0.081  0.077  0.107  0.211  0.118  0.107  0.170  0.073  0.015  0.098  0.193  0.207  0.216  0.104  0.065 -0.049 -0.065  0.042  0.003 -0.015  0.037 -0.035  0.016  0.001  0.019  0.020 -0.028 -0.043 -0.062 -0.043 -0.105 -0.103 -0.068  0.024  0.048  0.126  0.141  0.087  0.147
  0.086  0.029  0.042  0.075  0.093  0.135  0.130  0.143  0.152  0.112  0.239  0.160  0.156  0.155  0.175  0.158  0.087  0.162  0.064  0.090  0.055  0.110  0.035  0.110  0.037  0.083  0.047 -0.017 -0.019  0.065  0.049  0.044 -0.089  0.019  0.020  0.102  0.002 -0.024  0.044  0.014 -0.011  0.110  0.081  0.038 -0.021 -0.022 -0.033 -0.026  0.006  0.105  0.113  0.041  0.055  0.128  0.053 -0.030 -0.039  0.009  0.005 -0.074 -0.010 -0.016 -0.088 -0.133 -0.051 -0.054 -0.058 -0.046 -0.097 -0.188 -0.113 -0.056 -0.085  0.023  0.088  0.172  0.166  0.186  0.286  0.247  0.505  0.397  0.354  0.456  0.770  0.633  0.650  0.552  0.512  0.636  0.368  0.422  0.169  0.043 -0.120 -0.001 -0.139 -0.200 -0.077  0.005  0.137  0.064  0.042 -0.139 -0.088  0.002 -0.052  0.022 -0.001  0.068 -0.002 -0.001 -0.034 -0.015 -0.004  0.066 -0.010 -0.027 -0.027 -0.116 -0.093 -0.163 -0.101 -0.207 -0.215 -0.258 -0.190 -0.056 -0.132 -0.059 -0.151 -0.062 -0.205 -0.072 -0.297  0.044  0.030  0.086  0.097  0.192  0.249  0.155  0.079  0.289  0.162  0.105  0.164  0.332  0.130  0.026  0.275  0.241  0.004  0.101  0.227  0.162 -0.084 -0.028 -0.108 -0.110 -0.106 -0.164 -0.171 -0.205 -0.272 -0.231 -0.187 -0.014 -0.067 -0.111 -0.120 -0.241 -0.286 -0.264 -0.220 -0.070 -0.144  0.026 -0.166 -0.209 -0.262  0.052 -0.209  0.023 -0.018  0.014 -0.007 -0.089 -0.043 -0.029 -0.043 -0.071 -0.065 -0.136 -0.202 -0.144 -0.142 -0.114 -0.264 -0.155 -0.255 -0.189 -0.247 -0.162 -0.153  0.017 -0.023 -0.090  0.010  0.077  0.019  0.008  0.116  0.062  0.011  0.057  0.080  0.106  0.073  0.064  0.101  0.072 -0.045  0.042 -0.008 -0.015 -0.227 -0.280 -0.227 -0.243 -0.200 -0.022 -0.074  0.061 -0.171 -0.173 -0.229 -0.264 -0.262 -0.285 -0.306 -0.279 -0.188 -0.209 -0.117 -0.099 -0.252 -0.003 -0.103 -0.099 -0.142 -0.167 -0.124 -0.141 -0.250 -0.240 -0.210 -0.202 -0.206 -0.251 -0.259 -0.172 -0.105 -0.016  0.054  0.101  0.077  0.236  0.051  0.191  0.182  0.339  0.332  0.108  0.146  0.130  0.268  0.142  0.130  0.165  0.008 -0.079  0.065  0.196  0.218  0.202  0.053 -0.004 -0.167 -0.158 -0.007 -0.006 -0.008  0.083  0.012  0.114  0.066  0.093  0.065  0.001 -0.023 -0.055 -0.079 -0.167 -0.146 -0.090  0.052  0.024  0.126  0.160  0.017  0.087
  0.165  0.092  0.101  0.136  0.144  0.181  0.171  0.187  0.221  0.177  0.259  0.176  0.224  0.201  0.219  0.234  0.127  0.190  0.118  0.122  0.097  0.124  0.068  0.150  0.074  0.135  0.105  0.058  0.052  0.077  0.071  0.063 -0.084  0.068  0.095  0.189  0.046  0.074  0.112  0.105  0.090  0.215  0.203  0.094  0.027  0.082  0.070  0.028  0.085  0.164  0.150  0.088  0.087  0.152  0.121  0.018 -0.009  0.064  0.054 -0.053 -0.007  0.004 -0.097 -0.133 -0.051 -0.071 -0.077 -0.081 -0.099 -0.211 -0.105 -0.081 -0.102  0.071  0.143  0.197  0.189  0.180  0.367  0.193  0.422  0.462  0.431  0.375  0.633  0.820  0.597  0.603  0.601  0.686  0.393  0.600  0.101 -0.063 -0.304 -0.035 -0.141 -0.254 -0.078  0.084  0.278  0.115  0.067 -0.168 -0.139  0.043 -0.075 -0.027 -0.054 -0.011 -0.033 -0.034 -0.048  0.012 -0.001  0.061 -0.063 -0.084 -0.095 -0.169 -0.081 -0.172  0.006 -0.185 -0.229 -0.159 -0.217 -0.064 -0.200 -0.135 -0.218 -0.121 -0.245 -0.223 -0.489 -0.078 -0.026  0.008 -0.011  0.140  0.221  0.095  0.084  0.268  0.160  0.124  0.177  0.391  0.196  0.105  0.368  0.408  0.191  0.257  0.442  0.374  0.044  0.088  0.017  0.002 -0.008 -0.019 -0.061 -0.082 -0.163 -0.129 -0.164  0.025 -0.098 -0.186 -0.215 -0.376 -0.431 -0.389 -0.329 -0.170 -0.278 -0.074 -0.202 -0.253 -0.399  0.022 -0.126  0.042 -0.029 -0.004  0.000 -0.160 -0.069 -0.054 -0.049 -0.179 -0.070 -0.139 -0.243 -0.156 -0.096 -0.114 -0.240 -0.194 -0.306 -0.262 -0.335 -0.281 -0.294 -0.191 -0.100 -0.171 -0.044  0.061  0.063  0.025  0.186  0.109  0.094  0.131  0.150  0.199  0.141  0.132  0.166  0.128 -0.005  0.050  0.007  0.039 -0.325 -0.385 -0.308 -0.330 -0.238 -0.026 -0.036  0.196 -0.055 -0.127 -0.136 -0.301 -0.287 -0.344 -0.384 -0.394 -0.352 -0.323 -0.263 -0.286 -0.396 -0.061 -0.148 -0.071 -0.075 -0.213 -0.102 -0.097 -0.223 -0.190 -0.152 -0.185 -0.181 -0.145 -0.122 -0.030  0.029 -0.006  0.141  0.271  0.117  0.282  0.090  0.181  0.101  0.313  0.336  0.140  0.191  0.109  0.247  0.168  0.116  0.080 -0.134 -0.239 -0.104  0.070  0.121  0.034 -0.059 -0.169 -0.319 -0.274 -0.117 -0.055 -0.062  0.096  0.031  0.210  0.173  0.190  0.120  0.060  0.038  0.038 -0.088 -0.169 -0.061 -0.091  0.026 -0.114  0.025  0.039 -0.073  0.010
  0.051 -0.011  0.051  0.083  0.110  0.144  0.148  0.157  0.165  0.136  0.243  0.164  0.148  0.142  0.168  0.136  0.073  0.146  0.032  0.021 -0.009  0.096 -0.080  0.038 -0.017  0.035  0.016 -0.063 -0.070  0.003 -0.001  0.017 -0.110 -0.017 -0.094  0.003 -0.103 -0.167 -0.024 -0.068 -0.108  0.043 -0.025 -0.008 -0.055 -0.116 -0.144 -0.084 -0.104  0.007 -0.000 -0.026  0.042  0.083  0.025 -0.025 -0.048  0.005 -0.002 -0.073 -0.008  0.008 -0.068 -0.108 -0.022 -0.066 -0.112  0.000 -0.070 -0.170 -0.129 -0.039 -0.058 -0.100 -0.038  0.061  0.076  0.136  0.195  0.160  0.488  0.352  0.242  0.457  0.650  0.597  0.975  0.760  0.661  0.819  0.533  0.418  0.307  0.113 -0.035 -0.008 -0.201 -0.184 -0.129 -0.053  0.107  0.026  0.060 -0.101 -0.031 -0.010 -0.106 -0.053 -0.070  0.039 -0.118 -0.028 -0.110 -0.086 -0.022  0.045 -0.034 -0.053 -0.053 -0.150 -0.142 -0.207 -0.119 -0.278 -0.271 -0.372 -0.211 -0.058 -0.101 -0.075 -0.152 -0.031 -0.260 -0.023 -0.240  0.160  0.060  0.156  0.186  0.200  0.235  0.161  0.033  0.279  0.171  0.089  0.182  0.339  0.096 -0.035  0.277  0.216 -0.080  0.052  0.203  0.129 -0.140 -0.076 -0.165 -0.176 -0.177 -0.248 -0.267 -0.313 -0.405 -0.341 -0.284 -0.034 -0.062 -0.099 -0.058 -0.221 -0.273 -0.214 -0.176  0.022 -0.035  0.139 -0.201 -0.267 -0.233  0.132 -0.310  0.014 -0.048  0.005  0.002 -0.049 -0.024 -0.006 -0.017  0.006 -0.053 -0.132 -0.179 -0.134 -0.134 -0.071 -0.311 -0.189 -0.274 -0.157 -0.211 -0.048 -0.037  0.208  0.063  0.030  0.057  0.101  0.082  0.083  0.108  0.041 -0.026  0.036  0.069  0.111  0.072  0.065  0.092  0.085 -0.044  0.096  0.028  0.038 -0.211 -0.277 -0.235 -0.197 -0.225 -0.002 -0.077  0.090 -0.243 -0.226 -0.339 -0.282 -0.300 -0.283 -0.286 -0.190 -0.086 -0.158 -0.052 -0.017 -0.190  0.010 -0.114 -0.156 -0.208 -0.209 -0.188 -0.198 -0.310 -0.306 -0.283 -0.229 -0.280 -0.326 -0.342 -0.234 -0.179 -0.076 -0.046  0.015  0.071  0.187 -0.001  0.180  0.239  0.397  0.418  0.101  0.106  0.147  0.306  0.113  0.136  0.254  0.077 -0.021  0.122  0.287  0.303  0.315  0.118  0.091 -0.095 -0.113  0.059  0.024 -0.004  0.045 -0.023  0.038 -0.003 -0.000 -0.037 -0.093 -0.156 -0.161  0.007 -0.109 -0.207 -0.073  0.052  0.143  0.250  0.255  0.147  0.210
  0.088  0.007  0.067  0.094  0.108  0.154  0.152  0.169  0.181  0.160  0.240  0.174  0.167  0.164  0.194  0.153  0.082  0.177  0.078  0.071  0.053  0.097 -0.006  0.106  0.039  0.083  0.085  0.019  0.039  0.043 -0.032  0.063 -0.083  0.043  0.001  0.088 -0.016 -0.046  0.038  0.005 -0.040  0.081  0.071  0.036 -0.060 -0.067 -0.099 -0.046 -0.026  0.058  0.083  0.030  0.071  0.128  0.112  0.025 -0.000  0.073  0.063 -0.020  0.047  0.094 -0.009 -0.015  0.051 -0.039 -0.111  0.055 -0.013 -0.095 -0.005  0.032  0.025  0.018  0.084  0.152  0.114  0.204  0.298  0.180  0.457  0.406  0.322  0.369  0.552  0.603  0.760  0.830  0.660  0.759  0.576  0.573  0.167 -0.013 -0.180 -0.007 -0.121 -0.146 -0.057  0.116  0.288  0.104  0.105 -0.033 -0.017  0.090 -0.050 -0.023 -0.053  0.002 -0.139 -0.076 -0.160 -0.121 -0.075  0.026 -0.052 -0.046 -0.038 -0.116 -0.062 -0.136  0.057 -0.186 -0.251 -0.224 -0.194 -0.018 -0.126 -0.093 -0.173 -0.107 -0.241 -0.170 -0.379 -0.002 -0.000  0.080  0.096  0.142  0.206  0.170  0.078  0.285  0.198  0.154  0.213  0.471  0.245  0.107  0.439  0.512  0.250  0.302  0.520  0.442  0.104  0.111  0.028  0.006 -0.003 -0.070 -0.099 -0.149 -0.250 -0.172 -0.226  0.027 -0.093 -0.133 -0.115 -0.347 -0.407 -0.304 -0.224 -0.044 -0.103  0.002 -0.233 -0.289 -0.270  0.105 -0.212 -0.020 -0.084 -0.029  0.017 -0.095 -0.049 -0.015  0.000 -0.073 -0.018 -0.068 -0.149 -0.084 -0.045 -0.030 -0.203 -0.185 -0.304 -0.182 -0.218 -0.131 -0.145 -0.024 -0.035 -0.021 -0.017  0.047  0.099  0.070  0.120  0.052  0.005  0.065  0.085  0.128  0.107  0.101  0.121  0.113 -0.024  0.115  0.034  0.070 -0.362 -0.401 -0.331 -0.262 -0.260 -0.023 -0.060  0.187 -0.081 -0.131 -0.206 -0.277 -0.291 -0.311 -0.349 -0.310 -0.270 -0.325 -0.247 -0.273 -0.354 -0.103 -0.202 -0.153 -0.198 -0.269 -0.200 -0.199 -0.298 -0.279 -0.228 -0.206 -0.237 -0.190 -0.155 -0.053 -0.004 -0.097  0.041  0.165  0.036  0.170 -0.031  0.109  0.058  0.247  0.334  0.082  0.132  0.032  0.204  0.067  0.093  0.076 -0.159 -0.267 -0.123  0.057  0.107  0.029 -0.079 -0.126 -0.307 -0.272 -0.139 -0.069 -0.115  0.005 -0.036  0.070  0.050  0.076  0.023 -0.071 -0.137 -0.135  0.005 -0.087 -0.126 -0.052  0.020  0.024  0.129  0.113 -0.007  0.094
  0.131  0.071  0.113  0.139  0.122  0.171  0.151  0.162  0.195  0.135  0.216  0.156  0.166  0.134  0.172  0.164  0.080  0.128  0.045  0.038  0.023  0.089 -0.016  0.068  0.029  0.071  0.074  0.035  0.046  0.038  0.027  0.080 -0.058  0.055  0.014  0.085 -0.010  0.001  0.057  0.034  0.005  0.144  0.119  0.049  0.001  0.008 -0.032 -0.005  0.005  0.078  0.103  0.045  0.066  0.140  0.113  0.025 -0.012  0.064  0.059 -0.025  0.011  0.048 -0.035 -0.065 -0.007 -0.019 -0.099 -0.002 -0.015 -0.138 -0.050 -0.013 -0.042  0.027  0.086  0.124  0.129  0.154  0.287  0.118  0.355  0.367  0.312  0.330  0.512  0.601  0.661  0.660  0.745  0.721  0.415  0.556  0.175 -0.042 -0.242 -0.013 -0.139 -0.234 -0.103  0.038  0.234  0.094  0.090 -0.090 -0.063  0.044 -0.056 -0.035 -0.061 -0.016 -0.104 -0.049 -0.090 -0.029 -0.018  0.030 -0.051 -0.060 -0.062 -0.125 -0.059 -0.123 -0.018 -0.167 -0.219 -0.189 -0.167 -0.005 -0.114 -0.085 -0.152 -0.087 -0.238 -0.141 -0.362  0.001  0.017  0.021  0.054  0.104  0.175  0.113  0.042  0.233  0.159  0.106  0.166  0.366  0.157  0.069  0.347  0.353  0.131  0.207  0.397  0.322  0.016  0.050 -0.035 -0.041 -0.045 -0.075 -0.083 -0.125 -0.194 -0.153 -0.183  0.029 -0.098 -0.137 -0.131 -0.304 -0.346 -0.301 -0.251 -0.080 -0.166  0.001 -0.206 -0.247 -0.358  0.039 -0.214  0.027 -0.048 -0.004  0.021 -0.083 -0.057 -0.022  0.005 -0.080 -0.020 -0.068 -0.154 -0.089 -0.053 -0.041 -0.206 -0.174 -0.284 -0.176 -0.246 -0.152 -0.165 -0.018 -0.011 -0.046  0.023  0.122  0.098  0.079  0.161  0.082  0.063  0.102  0.127  0.180  0.146  0.109  0.137  0.134  0.008  0.104  0.043  0.037 -0.317 -0.358 -0.302 -0.280 -0.227 -0.030 -0.048  0.205 -0.058 -0.137 -0.175 -0.307 -0.296 -0.304 -0.336 -0.326 -0.256 -0.268 -0.230 -0.230 -0.353 -0.071 -0.152 -0.133 -0.111 -0.188 -0.145 -0.122 -0.210 -0.191 -0.167 -0.173 -0.190 -0.142 -0.118 -0.056 -0.031 -0.044  0.059  0.175  0.083  0.182  0.018  0.121  0.086  0.284  0.316  0.077  0.148  0.072  0.199  0.078  0.080  0.083 -0.114 -0.225 -0.078  0.085  0.124  0.060 -0.046 -0.108 -0.261 -0.233 -0.106 -0.075 -0.081  0.032  0.012  0.129  0.113  0.077  0.023 -0.035 -0.060 -0.075 -0.019 -0.133 -0.096 -0.060  0.027  0.001  0.115  0.120 -0.026  0.063
  0.113  0.037  0.091  0.106  0.109  0.146  0.139  0.151  0.182  0.149  0.234  0.156  0.185  0.146  0.179  0.189  0.099  0.156  0.054  0.058  0.016  0.104 -0.028  0.070  0.012  0.071  0.050 -0.004  0.002  0.038  0.013  0.042 -0.122  0.032 -0.014  0.079 -0.019 -0.035  0.046  0.008 -0.017  0.133  0.095  0.039 -0.028 -0.032 -0.067 -0.029 -0.026  0.077  0.111  0.035  0.061  0.141  0.088  0.011 -0.012  0.056  0.042 -0.050  0.011  0.036 -0.058 -0.094 -0.005 -0.059 -0.104  0.001 -0.049 -0.165 -0.074 -0.021 -0.052 -0.008  0.072  0.157  0.128  0.206  0.317  0.172  0.473  0.423  0.345  0.417  0.636  0.686  0.819  0.759  0.721  0.898  0.576  0.601  0.262  0.015 -0.180  0.003 -0.158 -0.211 -0.106  0.041  0.239  0.091  0.089 -0.110 -0.071  0.040 -0.084 -0.051 -0.075 -0.001 -0.116 -0.068 -0.128 -0.073 -0.026  0.035 -0.064 -0.079 -0.085 -0.149 -0.105 -0.188 -0.032 -0.233 -0.284 -0.286 -0.229 -0.038 -0.139 -0.126 -0.187 -0.102 -0.262 -0.132 -0.398  0.050  0.039  0.095  0.123  0.172  0.234  0.151  0.029  0.291  0.185  0.115  0.204  0.443  0.176  0.036  0.375  0.396  0.095  0.196  0.405  0.327 -0.023  0.025 -0.076 -0.090 -0.095 -0.158 -0.176 -0.221 -0.318 -0.251 -0.251  0.015 -0.110 -0.162 -0.134 -0.351 -0.396 -0.342 -0.304 -0.060 -0.132  0.042 -0.225 -0.284 -0.334  0.099 -0.240  0.018 -0.053 -0.000  0.024 -0.079 -0.045 -0.017  0.003 -0.063 -0.040 -0.104 -0.191 -0.134 -0.099 -0.066 -0.279 -0.204 -0.345 -0.205 -0.272 -0.153 -0.165  0.026 -0.007 -0.038  0.009  0.093  0.114  0.082  0.163  0.073  0.036  0.087  0.114  0.154  0.125  0.099  0.129  0.112 -0.032  0.104  0.026  0.052 -0.315 -0.359 -0.297 -0.272 -0.254 -0.021 -0.098  0.174 -0.159 -0.178 -0.264 -0.326 -0.338 -0.352 -0.374 -0.322 -0.254 -0.281 -0.195 -0.198 -0.337 -0.053 -0.149 -0.139 -0.147 -0.244 -0.183 -0.166 -0.282 -0.288 -0.234 -0.216 -0.245 -0.206 -0.187 -0.094 -0.057 -0.070  0.050  0.182  0.077  0.229  0.008  0.183  0.180  0.390  0.418  0.141  0.169  0.126  0.294  0.127  0.139  0.173 -0.055 -0.167 -0.007  0.173  0.215  0.176  0.016 -0.039 -0.235 -0.206 -0.033 -0.016 -0.054  0.049 -0.015  0.110  0.092  0.082  0.009 -0.049 -0.099 -0.095 -0.025 -0.137 -0.172 -0.078  0.048  0.036  0.173  0.174  0.026  0.121
  0.028 -0.030  0.022  0.033  0.041  0.077  0.066  0.085  0.080  0.073  0.119  0.080  0.048  0.054  0.092  0.046  0.012  0.099  0.032  0.060  0.058  0.094  0.028  0.083  0.035  0.069  0.072  0.003  0.015  0.038 -0.094  0.010 -0.056  0.053  0.033  0.049  0.034  0.009  0.028  0.014 -0.041  0.009  0.004  0.027 -0.121 -0.094 -0.096 -0.040 -0.028  0.029  0.083  0.019  0.038  0.079  0.078  0.042  0.025  0.079  0.070  0.014  0.071  0.120  0.050  0.059  0.097 -0.016 -0.068  0.115  0.012 -0.017  0.071  0.081  0.119 -0.004  0.047  0.132  0.058  0.199  0.200  0.120  0.338  0.318  0.219  0.246  0.368  0.393  0.533  0.576  0.415  0.576  0.615  0.411  0.125  0.038 -0.027  0.017 -0.036  0.002 -0.041  0.124  0.190  0.002  0.062  0.039  0.016  0.103 -0.036 -0.015 -0.036 -0.013 -0.122 -0.088 -0.153 -0.148 -0.088 -0.016 -0.065 -0.037 -0.031 -0.055 -0.035 -0.101  0.117 -0.116 -0.183 -0.147 -0.143 -0.010 -0.076 -0.087 -0.133 -0.109 -0.140 -0.140 -0.258 -0.055 -0.029  0.049  0.068  0.073  0.108  0.103  0.008  0.155  0.121  0.098  0.127  0.338  0.188  0.074  0.307  0.416  0.235  0.242  0.403  0.369  0.155  0.108  0.063  0.025  0.031 -0.033 -0.065 -0.103 -0.166 -0.100 -0.185  0.011 -0.091 -0.124 -0.077 -0.293 -0.326 -0.224 -0.178 -0.012 -0.022 -0.019 -0.161 -0.212 -0.055  0.161 -0.121 -0.093 -0.114 -0.081 -0.017 -0.097 -0.031  0.003  0.015 -0.050  0.003 -0.005 -0.065 -0.038  0.012  0.005 -0.109 -0.117 -0.227 -0.112 -0.095 -0.070 -0.083 -0.040 -0.050  0.019 -0.068 -0.046  0.070  0.049  0.048  0.004 -0.036  0.012  0.028  0.054  0.055  0.050  0.057  0.076 -0.023  0.094  0.033  0.091 -0.285 -0.278 -0.233 -0.161 -0.176 -0.001 -0.041  0.154 -0.067 -0.080 -0.169 -0.178 -0.205 -0.210 -0.235 -0.185 -0.204 -0.275 -0.189 -0.237 -0.231 -0.108 -0.164 -0.102 -0.154 -0.241 -0.145 -0.162 -0.225 -0.208 -0.149 -0.138 -0.142 -0.072 -0.021  0.048  0.066 -0.104  0.048  0.137 -0.016  0.108 -0.026  0.089  0.040  0.149  0.271  0.110  0.146  0.021  0.144  0.041  0.080  0.047 -0.153 -0.222 -0.130 -0.004  0.045 -0.014 -0.076 -0.088 -0.225 -0.185 -0.085 -0.012 -0.063  0.025 -0.009  0.025  0.022  0.042  0.013 -0.060 -0.137 -0.114  0.011 -0.015 -0.131 -0.006  0.037  0.052  0.087  0.075 -0.030  0.074
  0.161  0.105  0.109  0.138  0.122  0.161  0.143  0.155  0.209  0.179  0.208  0.159  0.228  0.173  0.203  0.217  0.135  0.192  0.133  0.136  0.095  0.105  0.079  0.151  0.072  0.135  0.123  0.127  0.130  0.070  0.074  0.116 -0.063  0.112  0.125  0.216  0.111  0.158  0.169  0.148  0.109  0.203  0.214  0.074  0.016  0.084  0.062  0.031  0.094  0.163  0.200  0.089  0.095  0.202  0.183  0.060  0.042  0.136  0.114  0.023  0.056  0.091 -0.000 -0.015  0.025 -0.015 -0.078 -0.015 -0.018 -0.107  0.026  0.008 -0.002  0.153  0.211  0.245  0.204  0.229  0.395  0.150  0.316  0.390  0.386  0.231  0.422  0.600  0.418  0.573  0.556  0.601  0.411  0.721  0.073 -0.119 -0.279  0.008 -0.047 -0.195  0.027  0.177  0.384  0.217  0.132 -0.068 -0.082  0.102 -0.019 -0.013 -0.021 -0.046 -0.063 -0.074 -0.089 -0.016 -0.039  0.027 -0.077 -0.078 -0.082 -0.120 -0.011 -0.083  0.108 -0.093 -0.184 -0.049 -0.142  0.004 -0.173 -0.141 -0.195 -0.164 -0.215 -0.261 -0.514 -0.156 -0.015 -0.047 -0.055  0.052  0.151  0.094  0.063  0.230  0.158  0.146  0.175  0.433  0.256  0.142  0.408  0.519  0.329  0.344  0.572  0.518  0.160  0.162  0.096  0.087  0.078  0.052  0.038 -0.000 -0.055 -0.008 -0.107  0.061 -0.119 -0.177 -0.234 -0.409 -0.437 -0.373 -0.319 -0.175 -0.264 -0.128 -0.193 -0.220 -0.353 -0.007 -0.082  0.029 -0.054 -0.023  0.029 -0.146 -0.091 -0.038 -0.014 -0.188 -0.033 -0.057 -0.180 -0.108 -0.023 -0.059 -0.151 -0.175 -0.300 -0.230 -0.281 -0.262 -0.278 -0.216 -0.105 -0.125 -0.036  0.071  0.096  0.065  0.178  0.094  0.118  0.156  0.182  0.205  0.191  0.168  0.177  0.157  0.034  0.087  0.049  0.097 -0.381 -0.395 -0.320 -0.289 -0.251 -0.027 -0.064  0.204  0.027 -0.034 -0.036 -0.253 -0.269 -0.307 -0.368 -0.395 -0.388 -0.372 -0.338 -0.398 -0.452 -0.155 -0.216 -0.134 -0.093 -0.250 -0.172 -0.133 -0.226 -0.196 -0.131 -0.176 -0.155 -0.035 -0.004  0.071  0.122 -0.019  0.152  0.302  0.031  0.187 -0.040  0.051 -0.040  0.172  0.192  0.055  0.129 -0.018  0.091  0.048  0.015 -0.089 -0.276 -0.365 -0.228 -0.098 -0.040 -0.139 -0.173 -0.250 -0.383 -0.299 -0.200 -0.100 -0.158  0.005 -0.041  0.134  0.167  0.185  0.109  0.041  0.016  0.015 -0.051 -0.138 -0.035 -0.056  0.013 -0.136 -0.043  0.015 -0.157 -0.038
  0.037  0.050  0.044  0.024  0.040 -0.042 -0.027 -0.064 -0.023 -0.040 -0.042 -0.046  0.024 -0.028 -0.032  0.038  0.032 -0.037 -0.063 -0.070 -0.099 -0.009 -0.089 -0.095 -0.098 -0.089 -0.138 -0.136 -0.118 -0.065  0.063 -0.066 -0.056 -0.077 -0.117 -0.095 -0.106 -0.103 -0.044 -0.017  0.006  0.044 -0.002  0.008  0.077 -0.004 -0.012 -0.008 -0.062 -0.055 -0.089 -0.055 -0.062 -0.079 -0.113 -0.116 -0.112 -0.144 -0.133 -0.123 -0.109 -0.152 -0.175 -0.191 -0.153 -0.093 -0.048 -0.133 -0.091 -0.142 -0.198 -0.138 -0.163 -0.130 -0.097 -0.120 -0.063 -0.038 -0.046 -0.017  0.106  0.056 -0.001  0.150  0.169  0.101  0.307  0.167  0.175  0.262  0.125  0.073  0.588  0.279  0.299  0.252  0.013  0.061 -0.041 -0.078 -0.100 -0.008 -0.065 -0.146 -0.095 -0.131 -0.133 -0.095 -0.102 -0.020 -0.055 -0.003 -0.032 -0.010  0.003 -0.017 -0.021 -0.077 -0.106 -0.151 -0.140 -0.174 -0.250 -0.205 -0.113 -0.233 -0.123 -0.098 -0.099 -0.070 -0.073  0.011 -0.070  0.167  0.107  0.207  0.050  0.052  0.083  0.090  0.055  0.001 -0.067  0.030  0.000 -0.092 -0.023 -0.006 -0.131 -0.173 -0.066 -0.125 -0.289 -0.207 -0.150 -0.168 -0.254 -0.187 -0.265 -0.216 -0.187 -0.244 -0.223 -0.256 -0.283 -0.256 -0.139 -0.071 -0.046 -0.050  0.018  0.087  0.133  0.080  0.026  0.059  0.068  0.120  0.020 -0.004 -0.063  0.023 -0.087  0.055  0.036  0.016 -0.004  0.057  0.004 -0.052 -0.055  0.050 -0.108 -0.139 -0.112 -0.144 -0.199 -0.067 -0.207 -0.112 -0.114 -0.020 -0.037  0.046  0.064  0.199  0.087  0.043  0.061  0.050 -0.013  0.000  0.046 -0.042  0.008 -0.043 -0.038 -0.008 -0.032 -0.076 -0.052 -0.072 -0.068 -0.028 -0.055 -0.023  0.132  0.093  0.068  0.057 -0.063 -0.032 -0.102 -0.076 -0.245 -0.162 -0.250 -0.158 -0.158 -0.061 -0.053  0.003  0.091  0.127  0.207  0.236  0.086  0.032  0.053 -0.058 -0.075 -0.029 -0.066 -0.070 -0.085 -0.140 -0.119 -0.097 -0.129 -0.162 -0.210 -0.184 -0.169 -0.048 -0.076 -0.096  0.029  0.002 -0.010  0.137  0.372  0.405  0.210  0.150  0.028  0.176  0.159  0.020  0.051  0.246  0.285  0.283  0.314  0.355  0.317  0.425  0.302  0.359  0.262  0.248  0.381  0.177  0.143  0.080 -0.058 -0.011 -0.024 -0.105 -0.120 -0.035 -0.032 -0.027  0.077  0.061  0.056  0.026  0.008  0.031  0.134  0.094  0.127  0.095
 -0.037 -0.032 -0.024 -0.053 -0.028 -0.093 -0.042 -0.082 -0.107 -0.061 -0.066 -0.096 -0.064 -0.043 -0.062 -0.045  0.015 -0.021 -0.010 -0.004  0.009  0.008 -0.017 -0.032 -0.047 -0.042 -0.125 -0.122 -0.169 -0.053 -0.012 -0.094 -0.018 -0.096 -0.067 -0.039 -0.068 -0.096 -0.053 -0.002 -0.001 -0.042 -0.093 -0.039  0.038 -0.014  0.044  0.013  0.010  0.026 -0.075 -0.083 -0.035 -0.049 -0.148 -0.115 -0.089 -0.131 -0.140 -0.116 -0.094 -0.124 -0.149 -0.156 -0.108 -0.123 -0.046 -0.116 -0.127 -0.124 -0.171 -0.101 -0.060 -0.119 -0.064 -0.081 -0.004  0.026 -0.032  0.063  0.078  0.015 -0.055  0.070  0.043 -0.063  0.113 -0.013 -0.042  0.015  0.038 -0.119  0.279  0.429  0.419  0.178  0.077  0.156 -0.010 -0.093 -0.203 -0.134 -0.115 -0.117 -0.081 -0.111 -0.074 -0.016  0.014  0.058  0.049  0.063  0.064  0.038  0.063  0.054  0.053 -0.008 -0.022 -0.074 -0.111 -0.153 -0.213 -0.183 -0.056 -0.154 -0.082 -0.092 -0.030  0.025 -0.008  0.094  0.042  0.193  0.241  0.203  0.052  0.090  0.068  0.052  0.016 -0.018 -0.029 -0.009 -0.027 -0.102 -0.055 -0.103 -0.159 -0.130 -0.138 -0.201 -0.294 -0.239 -0.248 -0.227 -0.220 -0.163 -0.217 -0.200 -0.160 -0.217 -0.193 -0.182 -0.185 -0.186 -0.097 -0.061  0.017  0.031  0.068  0.168  0.180  0.135  0.086  0.069  0.094  0.142  0.085  0.083  0.196  0.117  0.051  0.041  0.068  0.048 -0.014  0.057  0.015 -0.027 -0.061  0.031 -0.105 -0.135 -0.087 -0.104 -0.165 -0.082 -0.125 -0.053 -0.018  0.023  0.045  0.090  0.114  0.171  0.067  0.049  0.001 -0.054 -0.087 -0.063 -0.049 -0.099 -0.076 -0.115 -0.117 -0.106 -0.150 -0.124 -0.109 -0.141 -0.083 -0.069 -0.094 -0.099  0.130  0.114  0.121  0.089  0.014 -0.005 -0.007 -0.098 -0.138 -0.071 -0.127 -0.002 -0.025  0.015  0.022  0.071  0.116  0.103  0.202  0.245  0.176  0.063  0.091  0.028 -0.064 -0.004  0.010 -0.058 -0.080 -0.063 -0.081 -0.069 -0.130 -0.162 -0.198 -0.168 -0.128  0.012 -0.057 -0.120  0.041  0.044  0.083  0.158  0.300  0.229  0.195  0.143  0.048  0.176  0.131  0.042  0.034  0.211  0.248  0.256  0.255  0.259  0.218  0.301  0.229  0.261  0.221  0.206  0.266  0.149  0.169  0.134  0.018  0.040 -0.043 -0.040 -0.026  0.004  0.007  0.026 -0.014  0.042 -0.047  0.002  0.049  0.105  0.113  0.075  0.117  0.108
 -0.131 -0.107 -0.142 -0.155 -0.130 -0.200 -0.162 -0.192 -0.228 -0.177 -0.197 -0.201 -0.183 -0.155 -0.171 -0.162 -0.044 -0.102 -0.059 -0.038 -0.019  0.033 -0.008 -0.084 -0.104 -0.099 -0.206 -0.146 -0.139 -0.035 -0.003 -0.091 -0.015 -0.080 -0.047 -0.082  0.010 -0.022 -0.028  0.029  0.010 -0.108 -0.161 -0.126 -0.005 -0.061 -0.019 -0.008 -0.007 -0.015 -0.025 -0.114 -0.059 -0.059 -0.135 -0.110 -0.048 -0.089 -0.121 -0.052 -0.044 -0.101 -0.071 -0.062 -0.068 -0.076 -0.050 -0.059 -0.067  0.000 -0.051 -0.030  0.055 -0.071 -0.060 -0.061 -0.027 -0.010 -0.145  0.034 -0.045 -0.172 -0.172 -0.025 -0.120 -0.304 -0.035 -0.180 -0.242 -0.180 -0.027 -0.279  0.299  0.419  0.828  0.355  0.284  0.417  0.215 -0.051 -0.246 -0.033 -0.092  0.013 -0.007 -0.118 -0.011  0.018  0.021  0.075  0.066  0.071  0.087  0.013  0.050  0.021  0.071  0.031  0.045  0.015 -0.050 -0.070 -0.204 -0.093  0.056 -0.105  0.041 -0.017  0.062  0.077  0.057  0.109  0.098  0.281  0.409  0.258  0.094  0.070  0.104  0.029 -0.043 -0.014 -0.053 -0.078 -0.049 -0.109 -0.086 -0.208 -0.180 -0.169 -0.245 -0.295 -0.342 -0.367 -0.411 -0.326 -0.227 -0.228 -0.230 -0.264 -0.162 -0.222 -0.205 -0.177 -0.143 -0.144 -0.034 -0.066  0.041  0.118  0.109  0.309  0.394  0.299  0.177  0.136  0.218  0.192  0.166  0.206  0.378  0.072  0.037 -0.015  0.067  0.043 -0.047  0.113  0.060  0.001 -0.055  0.134 -0.075 -0.080  0.010 -0.038 -0.106 -0.040 -0.048  0.000  0.101  0.132  0.175  0.208  0.231  0.297  0.116  0.105  0.010 -0.124 -0.147 -0.084 -0.152 -0.163 -0.146 -0.174 -0.173 -0.217 -0.212 -0.170 -0.197 -0.203 -0.060 -0.098 -0.095 -0.066  0.254  0.267  0.194  0.162  0.017 -0.068 -0.157 -0.302 -0.263 -0.100 -0.205  0.040 -0.012  0.118  0.121  0.227  0.275  0.247  0.358  0.401  0.381  0.095  0.105  0.049 -0.081  0.034 -0.004 -0.037 -0.014 -0.059 -0.042 -0.011 -0.018 -0.109 -0.142 -0.151 -0.139  0.003 -0.093 -0.266 -0.103 -0.094 -0.070 -0.021  0.229  0.079 -0.057  0.044 -0.054  0.078  0.009 -0.028 -0.037  0.147  0.318  0.376  0.324  0.233  0.142  0.300  0.260  0.345  0.365  0.334  0.301  0.133  0.109 -0.023 -0.104 -0.185 -0.140 -0.137 -0.059 -0.011 -0.003  0.002 -0.020  0.067 -0.066  0.012  0.024  0.103  0.079  0.049  0.124  0.078
 -0.033 -0.028 -0.049 -0.067 -0.056 -0.078 -0.061 -0.077 -0.089 -0.067 -0.063 -0.081 -0.067 -0.050 -0.053 -0.052 -0.011 -0.023 -0.019  0.022  0.025  0.024  0.035 -0.006 -0.027 -0.023 -0.084 -0.054 -0.011  0.020  0.011 -0.021 -0.011 -0.018  0.013  0.013  0.039  0.011 -0.007  0.016  0.040 -0.018 -0.014 -0.038  0.065  0.029  0.033  0.041  0.065  0.080  0.081  0.003 -0.011  0.016 -0.024 -0.071 -0.029 -0.030 -0.045 -0.063 -0.017 -0.040 -0.093 -0.060 -0.065 -0.046 -0.041 -0.068 -0.038 -0.000 -0.021 -0.014  0.007  0.033  0.065  0.052  0.057  0.056  0.058  0.068  0.037 -0.000  0.025  0.028 -0.001 -0.035 -0.008 -0.007 -0.013  0.003  0.017  0.008  0.252  0.178  0.355  0.529  0.345  0.266  0.190  0.045 -0.048  0.066 -0.018 -0.005 -0.016 -0.044 -0.006  0.010  0.005  0.018  0.052  0.026  0.041  0.023  0.011  0.013  0.006 -0.008 -0.009 -0.035 -0.017 -0.030 -0.104 -0.049  0.014 -0.039 -0.013 -0.017 -0.031 -0.009 -0.030  0.007  0.005  0.088  0.080  0.092  0.012 -0.016  0.036  0.042  0.003 -0.018 -0.003  0.031  0.020 -0.018  0.003  0.005 -0.021 -0.046 -0.039 -0.003 -0.077 -0.107 -0.057 -0.025 -0.067 -0.076 -0.090 -0.109 -0.045 -0.064 -0.081 -0.049 -0.070 -0.060 -0.018 -0.030 -0.028 -0.013  0.001  0.061  0.095  0.052 -0.003  0.021  0.055  0.046  0.051  0.069  0.059 -0.042  0.003  0.016  0.022  0.008 -0.033  0.039  0.009 -0.038 -0.039  0.022 -0.049 -0.064 -0.033 -0.047 -0.085 -0.045 -0.058 -0.021 -0.002  0.024  0.043  0.043  0.061  0.066  0.030  0.027  0.002 -0.040 -0.090 -0.059 -0.053 -0.069 -0.049 -0.091 -0.079 -0.119 -0.097 -0.071 -0.085 -0.116 -0.071 -0.078 -0.080 -0.071  0.014  0.020  0.018  0.006 -0.064 -0.036 -0.090 -0.087 -0.067  0.001 -0.069 -0.046 -0.092 -0.050 -0.083 -0.065 -0.020 -0.003  0.070  0.076  0.026 -0.013 -0.003 -0.001 -0.063 -0.038 -0.040 -0.064 -0.064 -0.087 -0.051 -0.078 -0.039 -0.042 -0.061 -0.041 -0.007  0.020  0.006 -0.021 -0.018  0.035 -0.039  0.032  0.158  0.134  0.042  0.077  0.021  0.030  0.020 -0.014 -0.000  0.074  0.091  0.086  0.108  0.111  0.090  0.133  0.108  0.130  0.077  0.110  0.155  0.071  0.031  0.026 -0.035 -0.051 -0.007  0.028  0.043  0.064  0.069  0.013  0.026  0.049  0.025  0.028 -0.009 -0.031  0.025 -0.072 -0.035 -0.055
 -0.057 -0.102 -0.126 -0.106 -0.128 -0.083 -0.068 -0.035 -0.054 -0.043 -0.031 -0.041 -0.101 -0.052 -0.029 -0.102 -0.079  0.007 -0.002  0.063  0.087  0.029  0.123  0.089  0.094  0.048  0.042  0.062  0.097  0.138 -0.014  0.030  0.093  0.051  0.109  0.060  0.111  0.047 -0.024  0.003 -0.002 -0.094 -0.043 -0.036  0.054  0.060  0.077  0.068  0.132  0.128  0.149  0.051  0.029  0.082  0.059 -0.008  0.055  0.058  0.042 -0.011  0.055  0.079 -0.003  0.055  0.042 -0.001  0.002 -0.009  0.006  0.075  0.118  0.086  0.170  0.146  0.130  0.102  0.102  0.086  0.066  0.047 -0.054 -0.039  0.003 -0.062 -0.139 -0.141 -0.201 -0.121 -0.139 -0.158 -0.036 -0.047  0.013  0.077  0.284  0.345  0.749  0.433  0.369  0.147  0.014  0.130  0.053  0.103  0.044  0.017  0.078  0.092  0.103  0.045  0.104  0.052  0.092  0.070  0.044  0.052  0.044  0.056  0.050  0.053  0.076  0.051  0.033  0.023  0.081  0.078  0.065  0.010 -0.012  0.005 -0.001 -0.008  0.048  0.006  0.033 -0.033 -0.037 -0.041 -0.006 -0.004 -0.023 -0.002  0.008  0.010  0.029  0.028  0.007 -0.004  0.059  0.050 -0.040  0.098  0.097 -0.024  0.017  0.108  0.109  0.021  0.063 -0.032  0.060  0.058  0.026  0.051  0.069  0.056  0.071 -0.015 -0.010 -0.012 -0.008  0.011  0.039  0.025  0.004 -0.002  0.036 -0.011  0.043  0.082  0.142 -0.082  0.087 -0.003  0.020  0.029 -0.030 -0.009  0.007 -0.033 -0.033 -0.008  0.001 -0.013  0.012 -0.000  0.008 -0.025  0.033  0.021  0.081  0.038  0.084  0.037  0.035 -0.029 -0.003  0.012 -0.055 -0.082 -0.094 -0.052 -0.065 -0.070 -0.057 -0.091 -0.083 -0.130 -0.074 -0.031 -0.039 -0.059 -0.003 -0.042 -0.045 -0.040 -0.078 -0.002 -0.023  0.002 -0.041  0.012  0.010 -0.062  0.130  0.156  0.091  0.089  0.020  0.043 -0.060 -0.077 -0.091 -0.127 -0.078 -0.093 -0.056 -0.105 -0.087  0.011 -0.111 -0.095 -0.062 -0.099 -0.094 -0.045 -0.013 -0.045  0.040  0.038  0.047  0.046  0.101  0.030  0.048 -0.003 -0.046 -0.008 -0.095 -0.052 -0.065 -0.076 -0.095 -0.021 -0.039 -0.115 -0.119 -0.091 -0.074 -0.121 -0.120 -0.110 -0.098 -0.118 -0.122 -0.121 -0.078 -0.036 -0.034  0.027 -0.019  0.005 -0.062 -0.003 -0.014 -0.068 -0.035  0.050  0.124  0.094  0.113  0.038  0.003  0.054  0.037  0.074 -0.004 -0.054 -0.053 -0.172 -0.157 -0.166
 -0.080 -0.112 -0.130 -0.138 -0.138 -0.142 -0.102 -0.089 -0.128 -0.114 -0.110 -0.124 -0.174 -0.111 -0.111 -0.183 -0.106 -0.071 -0.061 -0.003  0.036 -0.014  0.054  0.013  0.012 -0.034 -0.056 -0.057 -0.024  0.062 -0.114 -0.061  0.040 -0.023  0.009 -0.056  0.035 -0.028 -0.062 -0.013 -0.030 -0.137 -0.133 -0.043 -0.023 -0.014  0.013  0.019  0.024  0.017  0.034 -0.026 -0.018 -0.031 -0.047 -0.036  0.040  0.012 -0.024 -0.009  0.033  0.034 -0.005  0.061  0.036 -0.012  0.008  0.018 -0.009  0.098  0.095  0.079  0.183  0.033  0.013  0.014 -0.017  0.031 -0.071  0.030 -0.073 -0.108 -0.107 -0.081 -0.200 -0.254 -0.184 -0.146 -0.234 -0.211  0.002 -0.195  0.061  0.156  0.417  0.266  0.433  0.605  0.344  0.151 -0.069  0.050 -0.013  0.126  0.072  0.014  0.050  0.062  0.072  0.064  0.077  0.027  0.044 -0.010  0.010  0.029  0.045  0.059  0.075  0.091  0.048  0.060  0.039  0.042  0.089  0.047  0.085  0.016  0.059  0.064  0.033  0.013  0.107  0.084  0.171  0.022 -0.050 -0.023  0.025 -0.010 -0.077 -0.021 -0.006 -0.064 -0.024 -0.029 -0.025 -0.089 -0.005  0.010 -0.097 -0.003  0.013 -0.092 -0.101 -0.017  0.048 -0.036  0.002 -0.054  0.033 -0.002 -0.018 -0.002  0.023  0.033  0.035 -0.009  0.012  0.048  0.070  0.092  0.147  0.136  0.081  0.090  0.166  0.063  0.091  0.113  0.306  0.054  0.108 -0.062  0.000 -0.016 -0.057  0.047  0.043  0.004 -0.018  0.082  0.014  0.001  0.072  0.051  0.012 -0.008  0.064  0.050  0.106  0.116  0.162  0.132  0.116  0.048  0.017  0.077 -0.043 -0.136 -0.085 -0.049 -0.121 -0.110 -0.094 -0.150 -0.161 -0.197 -0.131 -0.118 -0.136 -0.117 -0.047 -0.040 -0.050 -0.054  0.051  0.109  0.070  0.087 -0.005 -0.023 -0.050 -0.122 -0.003  0.079 -0.039  0.083  0.014  0.106  0.029  0.081  0.047  0.010  0.062  0.059  0.145 -0.020 -0.008  0.077 -0.060 -0.037 -0.014 -0.040 -0.006 -0.005  0.005  0.017  0.051  0.051  0.073  0.055  0.057 -0.024 -0.049 -0.103 -0.101 -0.089 -0.091 -0.074 -0.022 -0.094 -0.116 -0.007 -0.040 -0.068 -0.067 -0.034 -0.003 -0.024  0.016  0.045 -0.010 -0.040 -0.060 -0.031  0.014  0.062  0.097  0.112  0.043  0.037 -0.021 -0.036 -0.046 -0.153 -0.107 -0.054  0.020  0.044  0.056  0.014  0.028  0.130  0.038  0.085  0.010  0.003 -0.005 -0.120 -0.031 -0.055
 -0.064 -0.073 -0.111 -0.122 -0.133 -0.096 -0.086 -0.037 -0.053 -0.041 -0.024 -0.041 -0.058 -0.027 -0.020 -0.065 -0.012  0.032  0.049  0.094  0.074  0.021  0.076  0.061  0.031  0.021 -0.011  0.056  0.079  0.068  0.038  0.066  0.025  0.046  0.084  0.067  0.109  0.095  0.056  0.064  0.046 -0.021  0.023 -0.042  0.053  0.047  0.036  0.053  0.089  0.105  0.163  0.054  0.054  0.125  0.097  0.050  0.098  0.116  0.090  0.079  0.117  0.111  0.071  0.125  0.077  0.072  0.016  0.005  0.044  0.151  0.250  0.144  0.233  0.245  0.202  0.189  0.135  0.069  0.125  0.068 -0.041 -0.046  0.040 -0.060 -0.077 -0.078 -0.129 -0.057 -0.103 -0.106 -0.041  0.027 -0.041 -0.010  0.215  0.190  0.369  0.344  0.725  0.336  0.293  0.506  0.220  0.238  0.157  0.103  0.158  0.128  0.140  0.076  0.099  0.022  0.070  0.025  0.023  0.040  0.064  0.065  0.106  0.124  0.167  0.168  0.150  0.148  0.096  0.095  0.140  0.083  0.030  0.027  0.004 -0.054 -0.009 -0.052 -0.096 -0.072 -0.029 -0.026 -0.043  0.025  0.017  0.063  0.050  0.055  0.086  0.148  0.095  0.109  0.183  0.116  0.042  0.153  0.167  0.045  0.074  0.135  0.118  0.065  0.084  0.031  0.124  0.145  0.060  0.081  0.061  0.078  0.067  0.000  0.020  0.033 -0.051 -0.020  0.010 -0.020 -0.049 -0.053 -0.014 -0.036  0.015  0.073  0.052 -0.113 -0.011 -0.029 -0.004  0.007 -0.032 -0.029 -0.003 -0.027 -0.062 -0.032 -0.014  0.010  0.001  0.002  0.014 -0.021  0.020  0.011  0.071 -0.006 -0.005 -0.075 -0.040 -0.023 -0.048 -0.066 -0.023 -0.047 -0.110 -0.061 -0.031 -0.030 -0.036 -0.034 -0.017 -0.111 -0.054  0.003 -0.033 -0.032  0.028  0.007  0.011  0.005 -0.101 -0.056 -0.087 -0.061 -0.097 -0.047 -0.069 -0.105  0.044  0.092  0.041  0.017 -0.041 -0.015 -0.091 -0.084 -0.088 -0.126 -0.094 -0.118 -0.097 -0.101 -0.156 -0.038 -0.068 -0.116 -0.108 -0.047 -0.037 -0.041  0.004 -0.006  0.124  0.077  0.085  0.082  0.109  0.055  0.048  0.048 -0.059 -0.001 -0.158 -0.150 -0.185 -0.136 -0.223 -0.113 -0.085 -0.166 -0.162 -0.089 -0.123 -0.197 -0.173 -0.159 -0.138 -0.179 -0.182 -0.191 -0.126 -0.118 -0.102 -0.055 -0.100 -0.067 -0.182 -0.107 -0.092 -0.107  0.021  0.069  0.085  0.071  0.088  0.005 -0.038 -0.015  0.018  0.011 -0.038 -0.115 -0.093 -0.125 -0.146 -0.157
 -0.005  0.001 -0.058 -0.042 -0.064 -0.028 -0.016  0.017  0.014  0.015  0.052  0.017 -0.004  0.024  0.034 -0.005  0.005  0.054  0.064  0.083  0.085  0.034  0.077  0.083  0.041  0.048  0.043  0.056  0.088  0.049 -0.051  0.033 -0.006  0.075  0.100  0.106  0.076  0.113  0.077  0.084  0.064  0.045  0.094  0.022 -0.014  0.027  0.027  0.027  0.083  0.072  0.131  0.060  0.045  0.094  0.117  0.089  0.089  0.116  0.103  0.093  0.105  0.127  0.088  0.140  0.103  0.061  0.033  0.067  0.057  0.136  0.227  0.142  0.182  0.185  0.170  0.165  0.064  0.084  0.132  0.071  0.032  0.096  0.112 -0.018  0.005  0.084 -0.053  0.116  0.038  0.041  0.124  0.177 -0.078 -0.093 -0.051  0.045  0.147  0.151  0.336  0.468  0.382  0.298  0.170  0.192  0.121  0.169  0.116  0.050  0.039 -0.003 -0.002 -0.042 -0.029 -0.044 -0.029 -0.007  0.001  0.031  0.049  0.074  0.138  0.112  0.234  0.115  0.008  0.088  0.027  0.049 -0.032 -0.017 -0.057 -0.076 -0.036 -0.127 -0.169 -0.131 -0.050 -0.059 -0.084 -0.016  0.017  0.027  0.052  0.077  0.084  0.112  0.079  0.225  0.217  0.151  0.167  0.351  0.345  0.225  0.309  0.335  0.286  0.184  0.194  0.151  0.160  0.173  0.109  0.121  0.073  0.105 -0.006  0.028 -0.044 -0.061 -0.112 -0.176 -0.179 -0.124 -0.117 -0.098 -0.079 -0.112 -0.041 -0.045 -0.014 -0.001  0.026 -0.080 -0.054 -0.036 -0.030 -0.079 -0.024 -0.035 -0.045 -0.113  0.002  0.042 -0.007  0.000  0.058 -0.003  0.023 -0.046 -0.060 -0.078 -0.055 -0.147 -0.147 -0.189 -0.124 -0.121 -0.104 -0.105 -0.045 -0.065 -0.007 -0.012 -0.018  0.010  0.001 -0.049 -0.016  0.017  0.014  0.010  0.004  0.033  0.010  0.046 -0.201 -0.154 -0.147 -0.096 -0.112 -0.049 -0.032  0.051  0.073  0.007  0.026 -0.052 -0.060 -0.048 -0.126 -0.124 -0.207 -0.215 -0.203 -0.275 -0.195 -0.166 -0.175 -0.042 -0.061 -0.162 -0.069 -0.048 -0.053 -0.030  0.022 -0.010  0.061  0.123  0.170  0.180  0.189 -0.031  0.093  0.158 -0.036  0.027 -0.062 -0.079 -0.175 -0.113 -0.083 -0.016  0.026 -0.119 -0.099 -0.045 -0.075 -0.190 -0.263 -0.269 -0.255 -0.215 -0.189 -0.264 -0.190 -0.206 -0.220 -0.166 -0.183 -0.092 -0.147 -0.063 -0.032 -0.028  0.051  0.097  0.083  0.041  0.026  0.011  0.003  0.028  0.045  0.029 -0.017 -0.105 -0.069 -0.115 -0.146 -0.104
  0.048  0.046  0.001  0.030 -0.004  0.064  0.048  0.094  0.125  0.109  0.135  0.105  0.127  0.133  0.112  0.109  0.082  0.102  0.093  0.079  0.069  0.024  0.048  0.107  0.072  0.112  0.141  0.145  0.148  0.079  0.032  0.114  0.015  0.137  0.126  0.138  0.076  0.151  0.124  0.088  0.073  0.132  0.174  0.048  0.022  0.037  0.002  0.003  0.085  0.086  0.150  0.096  0.076  0.159  0.190  0.109  0.105  0.188  0.159  0.123  0.145  0.199  0.118  0.168  0.136  0.082  0.006  0.053  0.076  0.114  0.271  0.167  0.164  0.221  0.210  0.191  0.113  0.094  0.250  0.062  0.082  0.188  0.213  0.029  0.137  0.278  0.107  0.288  0.234  0.239  0.190  0.384 -0.100 -0.203 -0.246 -0.048  0.014 -0.069  0.293  0.382  0.707  0.488  0.275  0.218  0.136  0.193  0.118  0.050  0.009 -0.043 -0.051 -0.084 -0.068 -0.056 -0.063 -0.034 -0.062 -0.024  0.024  0.051  0.147  0.153  0.298  0.178 -0.021  0.102  0.018  0.056 -0.075 -0.084 -0.128 -0.154 -0.123 -0.247 -0.372 -0.227 -0.056 -0.079 -0.119 -0.015  0.054  0.046  0.061  0.132  0.129  0.179  0.124  0.339  0.316  0.198  0.282  0.468  0.422  0.301  0.438  0.440  0.277  0.184  0.195  0.182  0.210  0.228  0.154  0.150  0.079  0.131  0.001  0.040 -0.071 -0.114 -0.174 -0.278 -0.310 -0.245 -0.199 -0.166 -0.216 -0.165 -0.142 -0.135 -0.241 -0.065 -0.057 -0.050 -0.078 -0.050 -0.004 -0.141 -0.084 -0.050 -0.046 -0.197 -0.023  0.016 -0.057 -0.018  0.058 -0.002 -0.014 -0.086 -0.137 -0.181 -0.195 -0.245 -0.235 -0.222 -0.120 -0.173 -0.060  0.020  0.017  0.014  0.088  0.082  0.047  0.127  0.130  0.086  0.114  0.138  0.137  0.123  0.073  0.099  0.064  0.097 -0.325 -0.289 -0.258 -0.178 -0.138 -0.017  0.002  0.159  0.130  0.027  0.081 -0.099 -0.090 -0.134 -0.202 -0.263 -0.297 -0.302 -0.345 -0.416 -0.375 -0.217 -0.255 -0.143 -0.089 -0.187 -0.122 -0.069 -0.089 -0.030  0.000 -0.049  0.052  0.137  0.173  0.192  0.182  0.006  0.133  0.257  0.020  0.087 -0.076 -0.083 -0.243 -0.077 -0.072 -0.035  0.016 -0.164 -0.126 -0.083 -0.134 -0.278 -0.389 -0.417 -0.345 -0.305 -0.245 -0.349 -0.283 -0.327 -0.365 -0.287 -0.274 -0.144 -0.208 -0.057 -0.024  0.061  0.128  0.146  0.095  0.030 -0.006 -0.023 -0.018 -0.058  0.018 -0.019 -0.046 -0.140 -0.094 -0.044 -0.161 -0.099
  0.013  0.012 -0.019 -0.009 -0.018  0.014 -0.002  0.045  0.065  0.053  0.073  0.059  0.078  0.069  0.062  0.060  0.041  0.071  0.054  0.068  0.032  0.018  0.041  0.077  0.047  0.061  0.101  0.114  0.156  0.060  0.114  0.154  0.037  0.127  0.118  0.095  0.095  0.161  0.123  0.074  0.064  0.085  0.136 -0.018  0.045  0.034 -0.025  0.028  0.060  0.079  0.163  0.101  0.070  0.170  0.196  0.091  0.137  0.214  0.154  0.120  0.154  0.181  0.128  0.190  0.137  0.158  0.054  0.014  0.119  0.186  0.354  0.208  0.208  0.302  0.223  0.209  0.148  0.041  0.215  0.046 -0.004  0.037  0.136 -0.027  0.064  0.115  0.026  0.104  0.094  0.091  0.002  0.217 -0.008 -0.134 -0.033  0.066  0.130  0.050  0.506  0.298  0.488  0.818  0.390  0.343  0.217  0.140  0.197  0.120  0.082  0.033  0.024 -0.032 -0.022 -0.034 -0.018 -0.021 -0.009  0.013  0.082  0.102  0.173  0.222  0.217  0.241  0.098  0.083  0.119  0.102 -0.010 -0.031 -0.056 -0.113 -0.113 -0.143 -0.254 -0.118 -0.031 -0.057 -0.062  0.051  0.067  0.075  0.061  0.124  0.125  0.163  0.132  0.226  0.235  0.108  0.139  0.225  0.181  0.102  0.172  0.172  0.071  0.042  0.050  0.052  0.110  0.136  0.044  0.085  0.042  0.069  0.044  0.011  0.018 -0.034 -0.133 -0.132 -0.111 -0.125 -0.122 -0.118 -0.133 -0.089 -0.084 -0.026 -0.217 -0.157 -0.129 -0.024 -0.039 -0.013 -0.008 -0.067 -0.022 -0.036 -0.049 -0.076  0.006  0.016 -0.034 -0.009  0.060 -0.007 -0.029 -0.029 -0.047 -0.083 -0.124 -0.170 -0.142 -0.047 -0.058 -0.159 -0.000  0.028 -0.071 -0.026  0.042  0.040  0.042  0.088  0.097  0.047  0.071  0.092  0.075  0.070  0.083  0.054  0.056  0.039 -0.174 -0.151 -0.160 -0.096 -0.121 -0.040 -0.068 -0.027  0.038  0.032  0.054 -0.057 -0.070 -0.101 -0.128 -0.168 -0.155 -0.195 -0.231 -0.235 -0.271 -0.157 -0.224 -0.151 -0.082 -0.106 -0.137 -0.038 -0.042 -0.019  0.043 -0.004  0.113  0.116  0.105  0.092  0.107  0.067  0.110  0.151 -0.008  0.051 -0.145 -0.145 -0.221 -0.096 -0.221 -0.133 -0.079 -0.215 -0.211 -0.130 -0.162 -0.277 -0.277 -0.281 -0.206 -0.241 -0.217 -0.254 -0.197 -0.208 -0.216 -0.161 -0.166 -0.094 -0.224 -0.104 -0.083 -0.007  0.097  0.092  0.058  0.044  0.037 -0.040 -0.040 -0.097  0.017 -0.055 -0.080 -0.168 -0.113 -0.062 -0.139 -0.144
  0.021 -0.011 -0.046 -0.033 -0.046  0.017 -0.011  0.058  0.037  0.032  0.069  0.060  0.021  0.029  0.039  0.022 -0.010  0.043  0.018  0.029  0.016  0.031  0.024  0.043  0.044  0.042  0.099  0.097  0.165  0.085  0.053  0.136  0.031  0.105  0.058  0.045  0.085  0.101  0.071  0.032 -0.012  0.001  0.048 -0.022 -0.040 -0.051 -0.092 -0.023  0.028  0.051  0.136  0.073  0.082  0.178  0.188  0.126  0.149  0.214  0.183  0.153  0.173  0.218  0.185  0.255  0.197  0.182  0.070  0.110  0.163  0.245  0.391  0.256  0.256  0.257  0.169  0.190  0.149  0.068  0.158  0.033  0.017  0.028  0.079 -0.023  0.042  0.067  0.060  0.105  0.090  0.089  0.062  0.132 -0.065 -0.115 -0.092 -0.018  0.053 -0.013  0.220  0.170  0.275  0.390  0.399  0.381  0.260  0.180  0.213  0.144  0.118  0.055  0.024 -0.013 -0.039 -0.069 -0.028 -0.012  0.018  0.071  0.120  0.149  0.206  0.262  0.250  0.256  0.109  0.108  0.116  0.116  0.048  0.027  0.005 -0.082 -0.090 -0.122 -0.180 -0.111  0.001 -0.045 -0.036  0.003  0.033  0.052  0.030  0.091  0.099  0.115  0.101  0.166  0.179  0.097  0.118  0.175  0.164  0.104  0.142  0.147  0.101  0.058  0.074  0.045  0.086  0.076  0.035  0.032  0.061  0.104  0.044  0.047  0.011 -0.021 -0.060 -0.129 -0.121 -0.097 -0.076 -0.067 -0.078 -0.075 -0.108 -0.057 -0.129 -0.088 -0.125 -0.054 -0.077 -0.028 -0.018 -0.062 -0.014  0.015 -0.010 -0.038  0.081  0.088  0.043  0.074  0.142  0.033  0.059  0.052  0.001 -0.031 -0.047 -0.093 -0.072 -0.018 -0.020 -0.070 -0.011  0.007 -0.020 -0.008  0.002  0.004  0.022  0.056  0.054  0.021  0.079  0.077  0.055  0.082  0.079  0.073  0.078  0.036 -0.195 -0.169 -0.173 -0.083 -0.097 -0.021 -0.043  0.027  0.047  0.015  0.025 -0.038 -0.053 -0.061 -0.089 -0.126 -0.121 -0.178 -0.215 -0.227 -0.210 -0.096 -0.188 -0.125 -0.103 -0.109 -0.104 -0.028 -0.036 -0.009  0.040  0.007  0.080  0.101  0.101  0.087  0.083  0.042  0.060  0.097 -0.010  0.015 -0.102 -0.119 -0.225 -0.126 -0.138 -0.128 -0.046 -0.186 -0.176 -0.098 -0.110 -0.234 -0.256 -0.273 -0.214 -0.227 -0.207 -0.248 -0.202 -0.212 -0.228 -0.198 -0.204 -0.116 -0.189 -0.097 -0.036 -0.016  0.052  0.061  0.060 -0.013 -0.045 -0.077 -0.001 -0.054 -0.017 -0.018 -0.039 -0.067 -0.089 -0.052 -0.144 -0.119
 -0.053 -0.076 -0.106 -0.105 -0.092 -0.049 -0.085 -0.013 -0.058 -0.043 -0.022 -0.040 -0.104 -0.059 -0.053 -0.111 -0.089 -0.044 -0.058 -0.047  0.002  0.013  0.031  0.020  0.038  0.010  0.103  0.100  0.210  0.101  0.018  0.154  0.104  0.122  0.058 -0.023  0.090  0.125  0.051  0.018 -0.053 -0.132 -0.046 -0.072 -0.153 -0.174 -0.213 -0.068 -0.029 -0.057  0.084  0.034  0.031  0.117  0.189  0.146  0.193  0.253  0.212  0.233  0.249  0.328  0.329  0.461  0.324  0.281  0.105  0.290  0.328  0.536  0.676  0.451  0.407  0.245  0.121  0.151  0.081  0.043  0.022 -0.014 -0.084 -0.096 -0.061 -0.143 -0.139 -0.168 -0.101 -0.033 -0.090 -0.110  0.039 -0.068 -0.146 -0.117  0.013 -0.005  0.103  0.126  0.238  0.192  0.218  0.343  0.381  0.744  0.505  0.282  0.317  0.202  0.149  0.057 -0.001 -0.035 -0.080 -0.160 -0.084 -0.081  0.007  0.127  0.223  0.295  0.340  0.510  0.462  0.530  0.287  0.259  0.268  0.187  0.180  0.092  0.086 -0.075 -0.019 -0.091 -0.041 -0.126 -0.023 -0.075 -0.033 -0.050 -0.051  0.015 -0.001 -0.018  0.069  0.093  0.051  0.052  0.177  0.090  0.029  0.121  0.178  0.048  0.047  0.079  0.105  0.002  0.028  0.043  0.151  0.118  0.095  0.115  0.199  0.249  0.117  0.066  0.038  0.046  0.032 -0.041 -0.008  0.009  0.036  0.017  0.047 -0.075 -0.088 -0.031  0.009 -0.076 -0.128 -0.157 -0.139 -0.084 -0.063 -0.062  0.009  0.036  0.006  0.024  0.142  0.198  0.213  0.202  0.282  0.157  0.230  0.160  0.169  0.095  0.086 -0.023 -0.003 -0.025 -0.041 -0.050 -0.080 -0.123 -0.101 -0.089 -0.138 -0.072 -0.043 -0.047 -0.057 -0.101  0.012  0.025 -0.037  0.045  0.099  0.088  0.098  0.032 -0.157 -0.082 -0.134 -0.012 -0.035  0.000  0.013  0.024  0.095  0.079  0.070  0.065  0.051  0.023  0.031 -0.008 -0.028 -0.134 -0.190 -0.211 -0.105 -0.094 -0.178 -0.090 -0.105 -0.041 -0.056  0.021  0.061  0.079  0.141  0.119  0.185  0.218  0.244  0.193  0.145  0.002  0.009  0.021 -0.072 -0.113 -0.137 -0.200 -0.340 -0.301 -0.258 -0.151 -0.089 -0.279 -0.272 -0.137 -0.146 -0.314 -0.295 -0.300 -0.294 -0.337 -0.315 -0.361 -0.269 -0.233 -0.202 -0.181 -0.249 -0.111 -0.211 -0.140 -0.024 -0.117 -0.018 -0.035 -0.012 -0.059 -0.105 -0.154  0.012 -0.018 -0.030 -0.002 -0.084 -0.060 -0.100 -0.100 -0.151 -0.117
 -0.052 -0.066 -0.079 -0.094 -0.091 -0.038 -0.058 -0.007 -0.050 -0.031 -0.011 -0.010 -0.081 -0.052 -0.031 -0.081 -0.063 -0.029 -0.049 -0.055 -0.015 -0.005  0.009  0.016  0.032  0.006  0.081  0.065  0.139  0.075 -0.015  0.102  0.084  0.072  0.029 -0.028  0.032  0.046  0.004 -0.056 -0.089 -0.137 -0.071 -0.046 -0.102 -0.140 -0.161 -0.063 -0.048 -0.056  0.027  0.018  0.032  0.077  0.128  0.115  0.156  0.181  0.170  0.178  0.196  0.258  0.262  0.374  0.253  0.227  0.130  0.240  0.248  0.433  0.463  0.385  0.330  0.207  0.089  0.098  0.062  0.023  0.005 -0.013 -0.051 -0.093 -0.071 -0.102 -0.088 -0.139 -0.031 -0.017 -0.063 -0.071  0.016 -0.082 -0.095 -0.081 -0.007 -0.016  0.044  0.072  0.157  0.121  0.136  0.217  0.260  0.505  0.547  0.253  0.285  0.182  0.150  0.089  0.027 -0.011 -0.042 -0.098 -0.029 -0.037  0.052  0.139  0.214  0.272  0.284  0.416  0.314  0.395  0.213  0.183  0.223  0.156  0.180  0.109  0.110  0.000  0.027 -0.015 -0.003 -0.045 -0.007 -0.031 -0.011 -0.039 -0.027  0.021 -0.009 -0.017  0.045  0.042  0.026  0.023  0.108  0.043  0.003  0.039  0.083 -0.002 -0.007  0.015  0.055 -0.032 -0.002  0.012  0.086  0.046  0.039  0.058  0.121  0.163  0.086  0.051  0.039  0.074  0.065 -0.015 -0.007  0.028  0.050  0.028  0.062 -0.015 -0.042 -0.014 -0.011 -0.075 -0.119 -0.083 -0.064 -0.017 -0.029 -0.006  0.048  0.055  0.010  0.076  0.148  0.180  0.184  0.180  0.214  0.127  0.172  0.137  0.149  0.092  0.053  0.013  0.031  0.035 -0.011 -0.016 -0.042 -0.081 -0.072 -0.064 -0.099 -0.052 -0.040 -0.056 -0.065 -0.090 -0.001  0.014 -0.036  0.024  0.059  0.075  0.083 -0.003 -0.110 -0.071 -0.103 -0.000 -0.015  0.009  0.013  0.009  0.058  0.079  0.049  0.059  0.038  0.017  0.020 -0.001  0.009 -0.078 -0.115 -0.119 -0.065 -0.052 -0.141 -0.091 -0.101 -0.023 -0.054  0.000  0.023  0.026  0.088  0.081  0.134  0.143  0.163  0.128  0.099 -0.004 -0.025 -0.002 -0.049 -0.090 -0.120 -0.145 -0.246 -0.212 -0.172 -0.124 -0.086 -0.203 -0.185 -0.121 -0.108 -0.202 -0.191 -0.191 -0.179 -0.216 -0.217 -0.230 -0.192 -0.147 -0.138 -0.131 -0.177 -0.085 -0.167 -0.120 -0.026 -0.099 -0.022 -0.020 -0.002 -0.023 -0.059 -0.106  0.037 -0.011 -0.052 -0.016 -0.067 -0.036 -0.034 -0.067 -0.136 -0.114
 -0.005 -0.018 -0.029 -0.016 -0.033  0.022  0.009  0.051  0.028  0.035  0.050  0.041  0.007  0.018  0.039 -0.002 -0.008  0.034  0.014  0.027  0.043  0.031  0.048  0.062  0.056  0.060  0.101  0.076  0.117  0.064 -0.025  0.072  0.016  0.079  0.085  0.063  0.070  0.101  0.054  0.027 -0.012 -0.015  0.040  0.022 -0.076 -0.054 -0.027  0.003  0.025  0.032  0.085  0.050  0.056  0.080  0.128  0.107  0.119  0.145  0.139  0.129  0.149  0.180  0.164  0.229  0.158  0.113  0.048  0.122  0.125  0.215  0.295  0.242  0.262  0.192  0.141  0.142  0.080  0.081  0.103  0.026  0.026  0.053  0.051 -0.049  0.002  0.043 -0.010  0.090  0.044  0.040  0.103  0.102 -0.131 -0.111 -0.118 -0.044  0.017  0.014  0.103  0.169  0.193  0.140  0.180  0.282  0.253  0.285  0.233  0.144  0.128  0.058  0.025 -0.011 -0.023 -0.052 -0.015  0.009  0.040  0.096  0.139  0.191  0.236  0.243  0.309  0.214  0.061  0.145  0.102  0.131  0.089  0.064  0.049 -0.027  0.014 -0.095 -0.135 -0.134 -0.035 -0.043 -0.065 -0.057  0.004  0.031  0.014  0.025  0.061  0.071  0.045  0.127  0.150  0.109  0.130  0.206  0.232  0.172  0.200  0.198  0.169  0.101  0.116  0.109  0.115  0.099  0.078  0.094  0.119  0.167  0.037  0.070 -0.013  0.002 -0.010 -0.133 -0.144 -0.080 -0.033 -0.030 -0.039 -0.090 -0.055 -0.058 -0.050 -0.001 -0.028 -0.056 -0.047 -0.011 -0.001 -0.042  0.017  0.045  0.022 -0.015  0.104  0.130  0.088  0.108  0.167  0.075  0.107  0.030  0.016 -0.008 -0.016 -0.080 -0.092 -0.121 -0.083 -0.077 -0.075 -0.066 -0.023 -0.037 -0.012 -0.003 -0.012  0.018  0.012  0.011  0.043  0.042  0.037  0.063  0.043  0.058  0.062  0.042 -0.182 -0.161 -0.155 -0.080 -0.083 -0.017 -0.001  0.084  0.075  0.037  0.042 -0.042 -0.030 -0.058 -0.082 -0.094 -0.136 -0.170 -0.194 -0.242 -0.173 -0.099 -0.162 -0.071 -0.077 -0.103 -0.072 -0.036 -0.049 -0.031  0.018  0.009  0.045  0.110  0.139  0.145  0.129 -0.024  0.046  0.104 -0.044 -0.015 -0.073 -0.099 -0.206 -0.154 -0.083 -0.071 -0.001 -0.159 -0.112 -0.064 -0.065 -0.188 -0.252 -0.268 -0.241 -0.224 -0.209 -0.267 -0.217 -0.214 -0.229 -0.195 -0.219 -0.105 -0.167 -0.079 -0.021 -0.041  0.026  0.063  0.068  0.014 -0.004 -0.025  0.028  0.001  0.001  0.007 -0.020 -0.084 -0.063 -0.109 -0.143 -0.102
 -0.037 -0.054 -0.094 -0.065 -0.071  0.003 -0.004  0.044 -0.002  0.002  0.046  0.043 -0.035  0.003  0.027 -0.036 -0.039  0.003 -0.016  0.015  0.035  0.019  0.069  0.069  0.055  0.046  0.097  0.081  0.142  0.067  0.000  0.085  0.011  0.090  0.092  0.044  0.107  0.099  0.038  0.030 -0.020 -0.048 -0.008 -0.047 -0.096 -0.059 -0.032  0.024  0.058  0.081  0.151  0.061  0.084  0.144  0.155  0.148  0.177  0.169  0.166  0.185  0.185  0.201  0.219  0.279  0.196  0.165  0.088  0.104  0.139  0.240  0.341  0.317  0.346  0.354  0.215  0.216  0.166  0.090  0.116  0.078  0.008 -0.019  0.015 -0.074 -0.052 -0.075 -0.106 -0.050 -0.056 -0.084 -0.036 -0.019 -0.133 -0.074 -0.011 -0.006  0.078  0.050  0.158  0.116  0.118  0.197  0.213  0.317  0.285  0.233  0.508  0.304  0.253  0.184  0.147  0.066  0.088  0.022  0.067  0.087  0.161  0.196  0.268  0.303  0.266  0.296  0.245  0.244  0.136  0.167  0.180  0.194  0.191  0.181  0.147  0.052  0.059 -0.034 -0.039 -0.066  0.025 -0.011 -0.014 -0.003  0.043  0.085  0.037  0.060  0.085  0.087  0.050  0.062  0.102  0.068  0.028  0.068  0.086  0.019  0.017  0.049  0.077  0.013  0.040  0.014  0.062  0.045  0.030  0.067  0.144  0.166  0.085  0.074  0.066  0.106  0.028 -0.034 -0.026  0.003  0.006 -0.028 -0.024 -0.063 -0.008  0.034  0.016 -0.058 -0.034 -0.022  0.004  0.066  0.024  0.018  0.078  0.109  0.037  0.072  0.193  0.200  0.163  0.177  0.242  0.074  0.142  0.082  0.090  0.049  0.024 -0.020 -0.035 -0.025 -0.049 -0.081 -0.040 -0.087 -0.078 -0.075 -0.059 -0.035 -0.022  0.005 -0.018 -0.046  0.020  0.021  0.006  0.047  0.044  0.040  0.077 -0.004 -0.131 -0.112 -0.134 -0.076 -0.086 -0.046 -0.039 -0.010  0.035  0.011  0.042 -0.004 -0.020 -0.019 -0.060 -0.074 -0.082 -0.131 -0.153 -0.175 -0.117 -0.078 -0.165 -0.089 -0.103 -0.085 -0.076 -0.027 -0.037 -0.005  0.052  0.032  0.080  0.108  0.119  0.112  0.103  0.041  0.054  0.055 -0.059 -0.021 -0.116 -0.139 -0.234 -0.190 -0.191 -0.135 -0.048 -0.206 -0.186 -0.102 -0.102 -0.235 -0.225 -0.227 -0.191 -0.226 -0.239 -0.263 -0.196 -0.188 -0.179 -0.156 -0.210 -0.133 -0.199 -0.113 -0.041 -0.071  0.012  0.070  0.088  0.037  0.039 -0.014 -0.022 -0.052 -0.029 -0.009 -0.015 -0.065 -0.082 -0.108 -0.191 -0.159
 -0.033 -0.080 -0.079 -0.057 -0.040  0.023  0.027  0.048 -0.005  0.036  0.058  0.060 -0.002  0.036  0.060  0.001 -0.001  0.069  0.038  0.076  0.094  0.050  0.094  0.118  0.077  0.085  0.090  0.067  0.115  0.095  0.026  0.100  0.033  0.072  0.096  0.085  0.125  0.088  0.039  0.026 -0.028 -0.056 -0.035 -0.076 -0.109 -0.039  0.012  0.034  0.085  0.131  0.169  0.057  0.094  0.185  0.139  0.085  0.145  0.153  0.124  0.107  0.132  0.132  0.119  0.162  0.113  0.105  0.057 -0.002  0.052  0.153  0.220  0.201  0.266  0.281  0.239  0.257  0.257  0.139  0.179  0.169  0.093  0.023  0.055 -0.008  0.022 -0.027 -0.053 -0.023 -0.035 -0.051 -0.015 -0.013 -0.095 -0.016  0.018  0.010  0.092  0.062  0.128  0.050  0.050  0.120  0.144  0.202  0.182  0.144  0.304  0.522  0.404  0.260  0.223  0.129  0.169  0.064  0.095  0.137  0.209  0.248  0.352  0.225  0.187  0.194  0.146  0.144  0.102  0.108  0.133  0.163  0.188  0.235  0.152  0.066  0.036 -0.015 -0.037 -0.017  0.069  0.061  0.070  0.069  0.121  0.149  0.087  0.117  0.129  0.123  0.099  0.098  0.098  0.082  0.053  0.064  0.049  0.000 -0.011  0.010  0.016 -0.032 -0.013  0.004  0.060  0.036  0.024  0.049  0.115  0.129  0.075  0.057  0.074  0.153  0.064 -0.027 -0.012 -0.008 -0.001 -0.030 -0.058 -0.038 -0.019  0.018  0.009 -0.083 -0.053 -0.032  0.005  0.074 -0.008 -0.001  0.058  0.069 -0.008  0.022  0.105  0.082  0.059  0.104  0.130  0.009  0.076  0.063  0.030  0.017  0.007 -0.029 -0.042 -0.024 -0.058 -0.074 -0.052 -0.102 -0.110 -0.090 -0.083 -0.061 -0.047 -0.016 -0.024 -0.061 -0.004  0.018 -0.005  0.017  0.038 -0.009  0.051 -0.072 -0.135 -0.118 -0.126 -0.102 -0.122 -0.065 -0.062 -0.052  0.011  0.013  0.014 -0.019 -0.045 -0.063 -0.112 -0.118 -0.081 -0.140 -0.130 -0.123 -0.104 -0.014 -0.114 -0.052 -0.117 -0.070 -0.084 -0.059 -0.098 -0.076 -0.018 -0.032 -0.012  0.004  0.005  0.035  0.097  0.065  0.050  0.048 -0.051  0.043 -0.122 -0.115 -0.174 -0.121 -0.162 -0.138 -0.028 -0.175 -0.122 -0.075 -0.025 -0.144 -0.141 -0.163 -0.114 -0.133 -0.146 -0.166 -0.150 -0.121 -0.151 -0.146 -0.164 -0.120 -0.186 -0.097 -0.057 -0.066 -0.006  0.104  0.128  0.072  0.070 -0.030 -0.023 -0.067 -0.061 -0.024  0.001 -0.038 -0.061 -0.071 -0.195 -0.166
 -0.047 -0.075 -0.080 -0.072 -0.045  0.014  0.044  0.060  0.002  0.060  0.071  0.070 -0.000  0.064  0.083 -0.012  0.008  0.117  0.076  0.144  0.132  0.049  0.107  0.146  0.090  0.097  0.102  0.085  0.078  0.045  0.012  0.072  0.019  0.057  0.094  0.133  0.117  0.056  0.048  0.034 -0.036 -0.084 -0.053 -0.093 -0.100 -0.019  0.050  0.046  0.101  0.173  0.153  0.038  0.104  0.211  0.109  0.034  0.129  0.102  0.087  0.057  0.094  0.119  0.088  0.108  0.094  0.084  0.060 -0.032  0.010  0.107  0.155  0.158  0.226  0.263  0.212  0.269  0.337  0.169  0.192  0.189  0.079  0.016  0.037 -0.016 -0.001 -0.054 -0.070 -0.053 -0.061 -0.075 -0.036 -0.021 -0.102  0.014  0.021  0.005  0.103  0.072  0.140  0.039  0.009  0.082  0.118  0.149  0.150  0.128  0.253  0.404  0.676  0.327  0.327  0.194  0.263  0.122  0.187  0.207  0.280  0.262  0.305  0.212  0.168  0.166  0.110  0.099  0.080  0.098  0.095  0.118  0.176  0.239  0.151  0.091  0.078  0.012 -0.033  0.004  0.074  0.094  0.041  0.051  0.105  0.123  0.071  0.089  0.092  0.099  0.073  0.052  0.056  0.068  0.032  0.014  0.019 -0.015 -0.041 -0.015  0.013 -0.028 -0.002  0.010  0.045  0.013  0.026  0.037  0.122  0.118  0.064  0.035  0.063  0.152  0.072 -0.003 -0.008 -0.002  0.015 -0.015 -0.044 -0.013  0.015  0.039  0.067 -0.051  0.021 -0.016  0.037  0.113 -0.023 -0.017  0.039  0.070 -0.017 -0.003  0.059  0.046  0.032  0.049  0.059 -0.013  0.034  0.044  0.032  0.007 -0.010 -0.038 -0.047 -0.054 -0.095 -0.077 -0.074 -0.119 -0.121 -0.102 -0.099 -0.086 -0.057 -0.056 -0.035 -0.072 -0.045 -0.013 -0.017 -0.006  0.010 -0.044  0.030 -0.090 -0.116 -0.108 -0.089 -0.086 -0.114 -0.050 -0.057 -0.064  0.012  0.024  0.018  0.016 -0.045 -0.038 -0.091 -0.101 -0.071 -0.147 -0.093 -0.096 -0.076 -0.005 -0.077 -0.025 -0.123 -0.075 -0.094 -0.073 -0.124 -0.098 -0.052 -0.055 -0.030 -0.031 -0.029  0.008  0.071  0.066  0.032  0.031 -0.053  0.060 -0.127 -0.087 -0.136 -0.103 -0.117 -0.125 -0.030 -0.145 -0.110 -0.035 -0.045 -0.135 -0.116 -0.123 -0.104 -0.119 -0.114 -0.137 -0.124 -0.099 -0.134 -0.107 -0.140 -0.089 -0.167 -0.060 -0.048 -0.038 -0.018  0.154  0.177  0.105  0.133  0.031 -0.050 -0.074 -0.081 -0.006  0.029 -0.012 -0.036 -0.102 -0.175 -0.178
 -0.056 -0.082 -0.096 -0.083 -0.038  0.015  0.066  0.076 -0.014  0.019  0.091  0.075 -0.033  0.030  0.084 -0.008 -0.009  0.093  0.014  0.078  0.099  0.057  0.084  0.094  0.057  0.066  0.067  0.019  0.023  0.043 -0.010  0.028 -0.026  0.020  0.049  0.069  0.081  0.002 -0.006 -0.016 -0.041 -0.057 -0.056 -0.058 -0.084 -0.012  0.074  0.053  0.065  0.137  0.099  0.032  0.089  0.127  0.063  0.016  0.094  0.045  0.024  0.036  0.046  0.021  0.010  0.021  0.003  0.047  0.018 -0.093 -0.048  0.005  0.025  0.071  0.138  0.172  0.144  0.184  0.180  0.093  0.141  0.186  0.100  0.019  0.033  0.054  0.068 -0.011  0.039  0.002 -0.016 -0.001 -0.013 -0.046 -0.020  0.058  0.075  0.018  0.045  0.064  0.076 -0.003 -0.043  0.033  0.055  0.057  0.089  0.058  0.184  0.260  0.327  0.487  0.382  0.206  0.245  0.139  0.197  0.254  0.324  0.228  0.302  0.192  0.114  0.106  0.020  0.022  0.024  0.012  0.053  0.114  0.196  0.257  0.151  0.143  0.087  0.076  0.034  0.095  0.117  0.116  0.100  0.077  0.103  0.102  0.031  0.090  0.078  0.043  0.057  0.028  0.010  0.018 -0.014 -0.047 -0.086 -0.082 -0.090 -0.075 -0.060 -0.087 -0.058 -0.094 -0.057 -0.080 -0.087 -0.050  0.020  0.014  0.011  0.052  0.111  0.184  0.103  0.032  0.054  0.046  0.016  0.015  0.001  0.072  0.042  0.036  0.082  0.024  0.007  0.036  0.097  0.169  0.004  0.053  0.095  0.087  0.006  0.070  0.077  0.020  0.025  0.062  0.034 -0.024 -0.015  0.007 -0.002 -0.007 -0.020  0.009 -0.006  0.032 -0.045 -0.043 -0.027 -0.075 -0.078 -0.078 -0.070 -0.058 -0.074 -0.059 -0.052 -0.082 -0.076 -0.021 -0.036 -0.040 -0.022 -0.031 -0.008 -0.089 -0.052 -0.076 -0.072 -0.084 -0.104 -0.054 -0.076 -0.084 -0.062 -0.046 -0.050 -0.031 -0.073 -0.045 -0.088 -0.067 -0.026 -0.057 -0.032  0.012 -0.011  0.026 -0.068 -0.021 -0.141 -0.091 -0.091 -0.061 -0.116 -0.089 -0.055 -0.068 -0.042 -0.068 -0.086 -0.064 -0.017  0.049  0.021 -0.008 -0.015  0.070 -0.068 -0.028 -0.035 -0.019 -0.039 -0.088 -0.009 -0.078 -0.042 -0.030  0.016 -0.027 -0.012 -0.029  0.013  0.005 -0.029 -0.004 -0.028 -0.002 -0.038 -0.047 -0.049 -0.056 -0.106 -0.055 -0.052 -0.056 -0.036  0.099  0.143  0.128  0.167  0.056 -0.035 -0.048 -0.070 -0.007  0.059  0.008  0.032 -0.052 -0.121 -0.142
 -0.055 -0.064 -0.109 -0.082 -0.070  0.007  0.049  0.068 -0.044 -0.023  0.064  0.068 -0.047  0.032  0.130  0.032 -0.002  0.151  0.092  0.173  0.205  0.072  0.209  0.208  0.159  0.176  0.157  0.088  0.042  0.071  0.022  0.052  0.055  0.098  0.174  0.172  0.170  0.089  0.049  0.056  0.027  0.003  0.005  0.005 -0.039  0.122  0.278  0.163  0.240  0.307  0.216  0.105  0.143  0.204  0.102  0.011  0.088  0.059  0.033  0.007  0.024  0.011 -0.039 -0.056 -0.049  0.033  0.072 -0.189 -0.090 -0.040 -0.027  0.008  0.085  0.188  0.162  0.193  0.241  0.098  0.151  0.149 -0.001 -0.014  0.033 -0.033 -0.002 -0.033 -0.118 -0.139 -0.104 -0.116 -0.122 -0.063 -0.055  0.049  0.066  0.052  0.104  0.077  0.099 -0.002 -0.051  0.024  0.024 -0.001  0.027  0.025  0.147  0.223  0.327  0.382  0.747  0.328  0.550  0.381  0.330  0.361  0.292  0.178  0.204  0.130  0.088  0.066 -0.025 -0.025  0.005  0.052  0.030  0.061  0.113  0.144  0.134  0.127  0.136  0.086  0.017  0.035  0.087  0.068  0.036  0.044  0.021  0.033  0.029  0.040  0.035 -0.000  0.013 -0.031 -0.034  0.011 -0.058 -0.079 -0.069 -0.065 -0.097 -0.068 -0.054 -0.075  0.002 -0.037 -0.024 -0.013 -0.027  0.025  0.107  0.064  0.046  0.041  0.095  0.146  0.045  0.004  0.031  0.039 -0.018 -0.044 -0.088 -0.003  0.096  0.084  0.096  0.006  0.160  0.119  0.178  0.246  0.022  0.031  0.080  0.091 -0.043  0.008  0.020 -0.029 -0.036 -0.012 -0.022 -0.047 -0.025 -0.008  0.006 -0.045 -0.088 -0.090 -0.091 -0.083 -0.101 -0.132 -0.052 -0.079 -0.128 -0.130 -0.035 -0.074 -0.049 -0.057 -0.046 -0.090 -0.082 -0.001 -0.024 -0.052 -0.031 -0.049 -0.031 -0.145 -0.082 -0.095 -0.086 -0.118 -0.114 -0.059 -0.059 -0.082 -0.012 -0.012 -0.006 -0.044 -0.100 -0.086 -0.160 -0.168 -0.126 -0.106 -0.039 -0.005 -0.058  0.029 -0.060  0.029 -0.125 -0.088 -0.045 -0.044 -0.117 -0.048 -0.012 -0.073 -0.047 -0.058 -0.074 -0.036  0.077  0.145  0.151  0.097  0.055  0.174 -0.014  0.022  0.001  0.015 -0.017 -0.060  0.042 -0.046 -0.011  0.005  0.041 -0.019  0.005 -0.023  0.036  0.016 -0.014 -0.005 -0.023 -0.049 -0.061 -0.046 -0.048 -0.052 -0.092 -0.014 -0.014 -0.008  0.036  0.281  0.349  0.318  0.407  0.258 -0.017 -0.013  0.024  0.046  0.136 -0.027 -0.044 -0.156 -0.200 -0.256
 -0.052 -0.047 -0.086 -0.064 -0.039 -0.022  0.016  0.022 -0.032 -0.009  0.043  0.027 -0.021  0.007  0.055  0.000  0.007  0.067  0.046  0.071  0.080  0.023  0.086  0.076  0.055  0.070  0.045  0.006 -0.018  0.007  0.018 -0.005  0.002  0.012  0.046  0.048  0.068 -0.012  0.002  0.009 -0.013 -0.019 -0.030 -0.018  0.006  0.053  0.166  0.086  0.101  0.149  0.083  0.024  0.055  0.071 -0.009 -0.031  0.009 -0.039 -0.038 -0.040 -0.022 -0.045 -0.055 -0.065 -0.046  0.003  0.023 -0.130 -0.067 -0.045 -0.065 -0.028  0.018  0.070  0.044  0.095  0.128  0.031  0.061  0.093  0.014 -0.019 -0.009  0.008 -0.001 -0.034 -0.028 -0.076 -0.049 -0.068 -0.088 -0.074 -0.003  0.063  0.071  0.026  0.052  0.027  0.022 -0.042 -0.084 -0.032 -0.013 -0.035 -0.011 -0.011  0.066  0.129  0.194  0.206  0.328  0.363  0.414  0.270  0.286  0.207  0.230  0.139  0.135  0.054  0.019  0.003 -0.070 -0.052  0.004  0.011  0.003  0.037  0.091  0.156  0.130  0.176  0.126  0.114  0.066  0.056  0.083  0.072  0.018  0.025  0.040  0.035  0.005  0.020  0.027 -0.010 -0.001 -0.055 -0.063 -0.022 -0.067 -0.102 -0.109 -0.094 -0.110 -0.092 -0.076 -0.057 -0.045 -0.080 -0.056 -0.052 -0.031 -0.013  0.035  0.021  0.026  0.032  0.040  0.108  0.066  0.061  0.076  0.061  0.025  0.008 -0.015  0.064  0.085  0.074  0.085  0.039  0.092  0.088  0.123  0.143  0.008  0.032  0.046  0.028 -0.046  0.014 -0.003 -0.029 -0.048 -0.028 -0.049 -0.046 -0.061 -0.007  0.016 -0.001 -0.033 -0.011 -0.017  0.016 -0.023 -0.068 -0.021 -0.048 -0.092 -0.087 -0.031 -0.056 -0.060 -0.063 -0.046 -0.083 -0.098 -0.037 -0.036 -0.056 -0.051 -0.066 -0.057 -0.107 -0.012 -0.036 -0.037 -0.070 -0.071 -0.051 -0.047 -0.084 -0.035 -0.032 -0.034 -0.033 -0.055 -0.047 -0.073 -0.058 -0.006  0.000  0.030  0.074  0.034  0.065  0.016  0.041 -0.070 -0.027 -0.005 -0.038 -0.091 -0.043 -0.040 -0.055 -0.063 -0.084 -0.108 -0.077  0.005  0.077  0.043  0.010  0.036  0.094  0.002  0.024  0.040  0.028 -0.018 -0.058  0.014  0.007  0.032  0.058  0.062  0.047  0.074  0.051  0.076  0.076  0.052  0.060  0.031  0.028  0.012  0.004  0.005 -0.029 -0.040 -0.000 -0.004  0.005  0.004  0.133  0.164  0.146  0.223  0.164 -0.016 -0.023 -0.011  0.046  0.127  0.050  0.028 -0.056 -0.092 -0.127
 -0.071 -0.077 -0.113 -0.099 -0.083 -0.045  0.005  0.014 -0.084 -0.023  0.043  0.043 -0.065  0.023  0.142  0.033  0.023  0.157  0.143  0.179  0.200  0.040  0.189  0.191  0.140  0.163  0.106  0.050 -0.032  0.009  0.028  0.001  0.027  0.035  0.138  0.161  0.151  0.032  0.022  0.046  0.027  0.011 -0.020 -0.011  0.039  0.151  0.351  0.180  0.246  0.299  0.191  0.080  0.121  0.151  0.023 -0.051  0.013 -0.042 -0.058 -0.072 -0.044 -0.072 -0.104 -0.138 -0.102 -0.041  0.035 -0.250 -0.132 -0.109 -0.113 -0.075  0.025  0.114  0.089  0.129  0.212  0.070  0.082  0.130 -0.022 -0.024 -0.006 -0.016 -0.034 -0.048 -0.110 -0.160 -0.090 -0.128 -0.153 -0.089 -0.032  0.064  0.087  0.041  0.092  0.044  0.070 -0.029 -0.068 -0.022 -0.039 -0.080 -0.042 -0.023  0.088  0.169  0.263  0.245  0.550  0.414  0.893  0.540  0.427  0.321  0.272  0.146  0.146  0.081  0.036 -0.012 -0.087 -0.096 -0.016  0.023  0.001  0.055  0.088  0.116  0.109  0.183  0.169  0.134  0.059  0.048  0.112  0.062  0.039  0.019  0.027  0.037 -0.002  0.003  0.012 -0.014 -0.017 -0.079 -0.076 -0.007 -0.083 -0.128 -0.111 -0.110 -0.138 -0.097 -0.060 -0.063  0.005 -0.076 -0.052 -0.018 -0.031  0.031  0.091  0.036  0.053  0.043  0.048  0.122  0.053  0.047  0.057  0.051 -0.014 -0.025 -0.070  0.029  0.135  0.118  0.133  0.038  0.210  0.162  0.196  0.217  0.010  0.032  0.052  0.018 -0.081 -0.002 -0.033 -0.093 -0.092 -0.067 -0.099 -0.107 -0.089 -0.019 -0.010 -0.044 -0.082 -0.061 -0.043 -0.019 -0.055 -0.107 -0.011 -0.038 -0.134 -0.124 -0.031 -0.084 -0.093 -0.086 -0.050 -0.120 -0.154 -0.046 -0.059 -0.110 -0.095 -0.119 -0.106 -0.175 -0.023 -0.059 -0.046 -0.111 -0.127 -0.099 -0.048 -0.087 -0.015 -0.037 -0.006 -0.058 -0.105 -0.100 -0.147 -0.121 -0.082 -0.050  0.053  0.083  0.013  0.083  0.012  0.074 -0.084 -0.048 -0.004 -0.066 -0.132 -0.051 -0.057 -0.108 -0.105 -0.118 -0.138 -0.092  0.055  0.145  0.128  0.073  0.054  0.169  0.022  0.053  0.048  0.067  0.013 -0.061  0.051  0.009  0.038  0.042  0.078  0.056  0.097  0.080  0.112  0.097  0.062  0.081  0.024  0.008  0.005 -0.001  0.005 -0.040 -0.058  0.003 -0.002 -0.001  0.023  0.274  0.331  0.292  0.419  0.293  0.007  0.009  0.018  0.077  0.200  0.053  0.026 -0.109 -0.149 -0.212
 -0.027 -0.034 -0.063 -0.050 -0.041 -0.020  0.005  0.015 -0.029 -0.016  0.032  0.032 -0.009  0.036  0.111  0.064  0.060  0.126  0.124  0.136  0.149  0.022  0.138  0.148  0.117  0.123  0.077  0.046 -0.049  0.002  0.055  0.004  0.029  0.025  0.117  0.166  0.102  0.029  0.026  0.056  0.057  0.077  0.047  0.055  0.130  0.214  0.393  0.177  0.213  0.237  0.140  0.069  0.108  0.112  0.007 -0.034 -0.008 -0.055 -0.060 -0.076 -0.072 -0.080 -0.120 -0.156 -0.111 -0.039  0.021 -0.245 -0.134 -0.149 -0.166 -0.117 -0.055  0.065  0.065  0.077  0.150  0.044  0.085  0.076 -0.034  0.010  0.028 -0.007 -0.015  0.012 -0.086 -0.121 -0.029 -0.073 -0.148 -0.016 -0.010  0.038  0.013  0.023  0.070 -0.010  0.025 -0.044 -0.056 -0.034 -0.069 -0.160 -0.098 -0.052  0.022  0.064  0.122  0.139  0.381  0.270  0.540  0.630  0.436  0.305  0.196  0.082  0.049 -0.011 -0.013 -0.083 -0.113 -0.131 -0.062 -0.012 -0.044  0.008  0.004  0.045  0.053  0.163  0.175  0.135  0.014  0.030  0.067  0.014  0.002  0.005  0.009 -0.011 -0.006  0.014  0.002 -0.036 -0.024 -0.055 -0.069 -0.021 -0.064 -0.108 -0.133 -0.102 -0.094 -0.062 -0.086 -0.069 -0.041 -0.098 -0.085 -0.043 -0.037  0.002  0.034 -0.007  0.019  0.021  0.007  0.062 -0.025 -0.012 -0.004 -0.002 -0.057 -0.049 -0.093  0.032  0.151  0.104  0.051  0.064  0.223  0.233  0.224  0.222  0.051  0.055  0.049  0.027 -0.050 -0.008 -0.029 -0.072 -0.096 -0.074 -0.084 -0.072 -0.089 -0.060 -0.041 -0.057 -0.111 -0.071 -0.069 -0.028 -0.026 -0.098  0.017  0.050 -0.074 -0.069  0.078 -0.041 -0.035 -0.045 -0.025 -0.041 -0.068 -0.030 -0.034 -0.075 -0.077 -0.063 -0.074 -0.127  0.004 -0.040 -0.033 -0.105 -0.107 -0.076 -0.039 -0.048  0.019 -0.009  0.019 -0.074 -0.104 -0.088 -0.126 -0.134 -0.101 -0.014  0.039  0.073 -0.011  0.063  0.026  0.053 -0.050 -0.039 -0.015 -0.063 -0.128 -0.059 -0.078 -0.135 -0.121 -0.116 -0.140 -0.094  0.007  0.103  0.114  0.093  0.058  0.149  0.023  0.069  0.101  0.118  0.039 -0.026  0.048  0.057  0.071  0.070  0.073  0.077  0.107  0.097  0.119  0.116  0.089  0.122  0.070  0.037  0.030  0.037  0.042 -0.013 -0.018  0.035 -0.012  0.029  0.048  0.239  0.261  0.266  0.447  0.368  0.007 -0.003  0.069  0.063  0.221  0.009  0.040 -0.084 -0.119 -0.163
 -0.068 -0.093 -0.144 -0.134 -0.078 -0.068 -0.022 -0.018 -0.090 -0.039  0.023 -0.005 -0.035 -0.006  0.055  0.016  0.018  0.085  0.082  0.103  0.119  0.037  0.108  0.093  0.075  0.075  0.027  0.009 -0.054 -0.024  0.039  0.000  0.015  0.003  0.073  0.111  0.075  0.007  0.014  0.069  0.043  0.046  0.038  0.064  0.076  0.162  0.307  0.162  0.172  0.196  0.102  0.034  0.089  0.090 -0.030 -0.043 -0.008 -0.067 -0.076 -0.074 -0.048 -0.065 -0.093 -0.124 -0.072 -0.039  0.017 -0.214 -0.130 -0.111 -0.113 -0.066 -0.009  0.045  0.047  0.086  0.149  0.074  0.093  0.085  0.030  0.012  0.006  0.004 -0.004 -0.001 -0.022 -0.075 -0.018 -0.026 -0.088 -0.039  0.003  0.063  0.050  0.011  0.044  0.010  0.023 -0.029 -0.063 -0.018 -0.028 -0.084 -0.029 -0.015  0.067  0.095  0.187  0.197  0.330  0.286  0.427  0.436  0.653  0.395  0.320  0.140  0.099  0.038  0.011 -0.039 -0.060 -0.090 -0.040 -0.009 -0.002  0.052  0.083  0.166  0.159  0.304  0.282  0.183  0.061  0.136  0.137  0.096  0.046  0.040  0.064  0.046  0.007  0.024  0.018 -0.019 -0.014 -0.055 -0.075 -0.040 -0.058 -0.114 -0.159 -0.128 -0.115 -0.077 -0.103 -0.100 -0.081 -0.115 -0.103 -0.086 -0.061 -0.015  0.018  0.001  0.018  0.058  0.036  0.118  0.021  0.017  0.068  0.056  0.005 -0.006 -0.014  0.133  0.203  0.109  0.117  0.174  0.198  0.266  0.307  0.309  0.098  0.127  0.123  0.091 -0.018  0.058  0.008 -0.022 -0.065 -0.049 -0.056 -0.049 -0.101 -0.046 -0.048 -0.017 -0.085 -0.028 -0.020  0.049 -0.009 -0.065  0.018  0.028 -0.067 -0.065  0.077 -0.062 -0.072 -0.073 -0.071 -0.120 -0.128 -0.077 -0.076 -0.108 -0.097 -0.083 -0.072 -0.105  0.008 -0.022 -0.017 -0.061 -0.091 -0.087 -0.064 -0.064 -0.026 -0.054 -0.025 -0.057 -0.063 -0.047 -0.069 -0.057 -0.044  0.022  0.048  0.085  0.034  0.064  0.006  0.021 -0.062 -0.032 -0.023 -0.063 -0.126 -0.059 -0.087 -0.122 -0.125 -0.130 -0.151 -0.119 -0.035  0.052  0.054  0.025  0.011  0.104 -0.011  0.039  0.071  0.077  0.019 -0.039  0.024  0.042  0.053  0.069  0.045  0.048  0.092  0.080  0.115  0.109  0.060  0.093  0.045  0.023  0.019  0.012  0.024 -0.018 -0.027 -0.013 -0.033 -0.008  0.003  0.164  0.195  0.210  0.380  0.373 -0.055 -0.055 -0.020  0.036  0.230  0.058  0.128 -0.030 -0.110 -0.143
 -0.063 -0.112 -0.128 -0.118 -0.054 -0.037  0.020  0.027 -0.055  0.020  0.068  0.041 -0.007  0.057  0.120  0.057  0.034  0.151  0.139  0.159  0.187  0.082  0.165  0.180  0.108  0.133  0.099  0.061  0.006  0.020  0.019  0.044  0.028  0.072  0.140  0.200  0.121  0.052  0.056  0.099  0.042  0.062  0.015  0.022  0.034  0.160  0.268  0.220  0.227  0.281  0.176  0.080  0.182  0.203  0.062  0.014  0.065  0.007 -0.005 -0.003 -0.012 -0.033 -0.071 -0.124 -0.071 -0.040 -0.015 -0.201 -0.153 -0.132 -0.109 -0.053  0.033  0.109  0.136  0.190  0.230  0.127  0.150  0.140  0.107  0.069  0.047  0.041  0.066  0.061  0.045  0.026  0.030  0.035 -0.016  0.027 -0.017  0.054  0.021  0.013  0.052  0.029  0.040 -0.007 -0.034 -0.021 -0.012 -0.081 -0.037  0.009  0.087  0.137  0.207  0.254  0.361  0.207  0.321  0.305  0.395  0.648  0.331  0.166  0.160  0.060  0.023 -0.053 -0.028 -0.105 -0.066 -0.043 -0.024  0.065  0.070  0.129  0.096  0.177  0.146  0.076 -0.029  0.086  0.087  0.081  0.047  0.031  0.045  0.034  0.019  0.051  0.042 -0.042 -0.018  0.003 -0.036 -0.042 -0.005 -0.025 -0.099 -0.082 -0.045  0.003 -0.060 -0.069 -0.050 -0.121 -0.106 -0.083 -0.090 -0.023  0.004 -0.002 -0.025  0.081  0.072  0.122 -0.003 -0.026 -0.036 -0.002 -0.008 -0.004 -0.023  0.080  0.124  0.055  0.096  0.143  0.168  0.258  0.302  0.348  0.130  0.150  0.156  0.148  0.036  0.076  0.061  0.003 -0.025 -0.004 -0.016 -0.059 -0.080 -0.061 -0.053 -0.031 -0.092 -0.012 -0.040  0.010 -0.035 -0.041  0.017  0.015 -0.032 -0.027  0.073 -0.042 -0.072 -0.035 -0.030 -0.074 -0.069 -0.011 -0.026 -0.068 -0.050 -0.050 -0.031 -0.066 -0.066 -0.085 -0.077 -0.068 -0.125 -0.043 -0.032 -0.035 -0.009 -0.005 -0.023 -0.046 -0.077 -0.047 -0.122 -0.105 -0.092 -0.078 -0.024 -0.018 -0.057 -0.012 -0.078 -0.037 -0.152 -0.135 -0.114 -0.131 -0.188 -0.106 -0.133 -0.156 -0.149 -0.154 -0.169 -0.114 -0.022  0.047  0.098  0.053 -0.000  0.153 -0.051  0.027  0.043  0.077  0.037 -0.051  0.017 -0.036  0.008  0.030  0.015 -0.029 -0.011 -0.018  0.036  0.044  0.012  0.037  0.006  0.002 -0.036 -0.001  0.001 -0.017 -0.081 -0.000 -0.026  0.002  0.019  0.228  0.274  0.232  0.437  0.287 -0.049 -0.069 -0.048 -0.002  0.161  0.030  0.071 -0.066 -0.093 -0.117
 -0.068 -0.099 -0.149 -0.117 -0.051 -0.027  0.021  0.023 -0.051 -0.021  0.038  0.033 -0.047 -0.005  0.020 -0.022 -0.016  0.032  0.019  0.049  0.045  0.018  0.035  0.016  0.023  0.002  0.001 -0.010 -0.004 -0.005  0.007  0.004 -0.032 -0.006  0.013  0.034  0.034 -0.035 -0.011  0.005 -0.033 -0.048 -0.039 -0.019 -0.022  0.030  0.117  0.067  0.082  0.131  0.066  0.024  0.089  0.076  0.008  0.002  0.065 -0.013 -0.021  0.003  0.005 -0.029 -0.006 -0.018 -0.017  0.004 -0.006 -0.094 -0.059 -0.012 -0.028  0.031  0.085  0.103  0.084  0.122  0.134  0.062  0.076  0.098  0.037 -0.021 -0.023 -0.000 -0.010 -0.063 -0.034 -0.052 -0.051 -0.064 -0.065 -0.077 -0.021  0.053  0.071  0.006  0.044  0.045  0.064  0.001 -0.062 -0.009  0.018  0.007  0.052  0.040  0.161  0.209  0.280  0.324  0.292  0.230  0.272  0.196  0.320  0.331  0.565  0.347  0.288  0.166  0.083  0.047  0.004 -0.019 -0.003  0.013  0.036  0.099  0.198  0.328  0.282  0.290  0.207  0.117  0.103  0.118  0.129  0.153  0.061  0.048  0.091  0.091  0.008  0.026  0.048 -0.016 -0.007 -0.038 -0.046 -0.016 -0.049 -0.074 -0.101 -0.106 -0.107 -0.053 -0.039 -0.053 -0.047 -0.095 -0.081 -0.093 -0.069 -0.065 -0.006  0.024  0.030  0.070  0.089  0.200  0.130  0.080  0.110  0.110  0.097  0.052  0.059  0.127  0.124  0.095  0.113  0.095  0.075  0.125  0.202  0.221  0.061  0.125  0.144  0.115  0.007  0.107  0.085  0.050  0.033  0.068  0.035 -0.021  0.002  0.024  0.034  0.039  0.033  0.062  0.043  0.050 -0.007 -0.000  0.012 -0.036 -0.068 -0.048 -0.030 -0.078 -0.074 -0.059 -0.072 -0.114 -0.102 -0.060 -0.062 -0.071 -0.059 -0.039 -0.026 -0.064  0.005 -0.017 -0.040 -0.056 -0.097 -0.086 -0.076 -0.092 -0.031 -0.074 -0.028 -0.032 -0.042 -0.012 -0.037  0.001  0.015  0.033  0.029  0.060  0.054  0.053 -0.029 -0.009 -0.115 -0.059 -0.054 -0.063 -0.098 -0.084 -0.071 -0.058 -0.064 -0.102 -0.110 -0.095 -0.046  0.017 -0.017 -0.040 -0.040  0.023 -0.048 -0.035 -0.019 -0.025 -0.064 -0.100 -0.028 -0.066 -0.039 -0.012  0.001 -0.032  0.022  0.014  0.050  0.033 -0.033  0.011 -0.009  0.013  0.024 -0.002 -0.034 -0.057 -0.084 -0.073 -0.061 -0.069 -0.044  0.085  0.132  0.119  0.200  0.143 -0.036 -0.053 -0.016  0.022  0.098  0.025  0.048 -0.066 -0.130 -0.144
 -0.083 -0.114 -0.128 -0.111 -0.059 -0.015  0.002  0.036 -0.031 -0.024  0.033  0.028 -0.072 -0.019  0.001 -0.058 -0.048  0.004  0.002  0.014  0.019 -0.001  0.019  0.002  0.024 -0.004  0.032  0.022  0.060  0.040 -0.027  0.032 -0.009  0.008 -0.002 -0.005  0.029 -0.029 -0.029 -0.038 -0.069 -0.088 -0.059 -0.041 -0.083 -0.033  0.011  0.026  0.021  0.051  0.044  0.030  0.078  0.088  0.062  0.104  0.130  0.076  0.080  0.121  0.078  0.082  0.114  0.120  0.085  0.080  0.027  0.007  0.053  0.113  0.109  0.128  0.160  0.129  0.091  0.131  0.122  0.050  0.044  0.054  0.018 -0.032 -0.039 -0.027 -0.027 -0.084 -0.053 -0.046 -0.060 -0.079 -0.037 -0.078 -0.077 -0.008  0.031 -0.008  0.056  0.059  0.065  0.031 -0.024  0.013  0.071  0.127  0.139  0.096  0.196  0.248  0.262  0.228  0.178  0.139  0.146  0.082  0.140  0.166  0.347  0.475  0.350  0.234  0.153  0.145  0.103  0.109  0.063  0.074  0.100  0.134  0.239  0.292  0.319  0.198  0.147  0.066  0.096  0.041  0.080  0.092  0.062  0.004  0.040  0.070 -0.003 -0.013  0.047  0.001 -0.011 -0.040 -0.012  0.000 -0.041 -0.029 -0.031 -0.054 -0.053 -0.008  0.006 -0.023 -0.021 -0.042 -0.021 -0.046 -0.012 -0.014  0.064  0.096  0.055  0.098  0.085  0.207  0.163  0.049  0.082  0.101  0.118  0.092  0.114  0.072  0.060  0.051  0.052  0.017  0.010  0.021  0.089  0.131  0.067  0.138  0.167  0.166  0.073  0.170  0.201  0.177  0.155  0.169  0.156  0.065  0.117  0.092  0.117  0.127  0.103  0.117  0.059  0.023 -0.016  0.029  0.007 -0.067 -0.048 -0.014 -0.058 -0.062 -0.079 -0.046 -0.062 -0.105 -0.048 -0.045 -0.043 -0.021 -0.011  0.007  0.027 -0.038 -0.041 -0.035 -0.071 -0.063 -0.080 -0.048 -0.052 -0.052 -0.004 -0.033 -0.016 -0.030 -0.018  0.003 -0.023 -0.001  0.002 -0.011 -0.033 -0.017  0.018  0.025 -0.062 -0.034 -0.100 -0.040 -0.044 -0.036 -0.054 -0.053 -0.018  0.006 -0.007 -0.019 -0.015 -0.015 -0.003 -0.009 -0.044 -0.056 -0.069 -0.052 -0.080 -0.092 -0.112 -0.124 -0.126 -0.126 -0.052 -0.128 -0.098 -0.048 -0.021 -0.085 -0.060 -0.064 -0.040 -0.062 -0.104 -0.084 -0.073 -0.042 -0.023 -0.049 -0.091 -0.080 -0.106 -0.097 -0.045 -0.095 -0.057  0.044  0.074  0.056  0.077  0.019 -0.024 -0.044 -0.029 -0.000  0.019 -0.015 -0.021 -0.099 -0.154 -0.148
 -0.093 -0.126 -0.128 -0.100 -0.039  0.005  0.030  0.061 -0.016  0.006  0.054  0.054 -0.046  0.010  0.032 -0.058 -0.016  0.040  0.009  0.025  0.049  0.020  0.036  0.045  0.035  0.023  0.038  0.037  0.076  0.037 -0.025  0.060 -0.005  0.025  0.028  0.016  0.072 -0.000 -0.016 -0.012 -0.086 -0.121 -0.075 -0.094 -0.115 -0.072 -0.032  0.010  0.005  0.062  0.090  0.014  0.070  0.121  0.086  0.082  0.135  0.116  0.068  0.118  0.124  0.107  0.122  0.165  0.098  0.094  0.019  0.010  0.057  0.168  0.196  0.201  0.253  0.214  0.149  0.192  0.159  0.091  0.083  0.116  0.043 -0.034 -0.028 -0.023 -0.027 -0.095 -0.053 -0.038 -0.062 -0.085 -0.031 -0.082 -0.106 -0.022  0.045 -0.009  0.050  0.075  0.106  0.049  0.024  0.082  0.120  0.223  0.214  0.139  0.268  0.352  0.305  0.302  0.204  0.135  0.146  0.049  0.099  0.160  0.288  0.350  0.579  0.380  0.241  0.249  0.184  0.189  0.132  0.127  0.202  0.234  0.346  0.337  0.228  0.129  0.095  0.034  0.048  0.028  0.115  0.104  0.118  0.058  0.101  0.170  0.072  0.059  0.113  0.099  0.077  0.040  0.066  0.062  0.005  0.010  0.006 -0.040 -0.069 -0.028 -0.004 -0.044 -0.023 -0.025  0.022  0.011  0.011  0.042  0.141  0.157  0.096  0.125  0.140  0.271  0.151  0.044  0.055  0.073  0.082  0.066  0.052  0.035  0.013  0.035  0.058 -0.020 -0.059 -0.022  0.025  0.106  0.034  0.058  0.109  0.101  0.044  0.124  0.175  0.143  0.140  0.193  0.170  0.057  0.122  0.097  0.083  0.078  0.066  0.060  0.029  0.030 -0.019 -0.011 -0.031 -0.118 -0.099 -0.071 -0.108 -0.082 -0.110 -0.072 -0.077 -0.104 -0.077 -0.052 -0.052 -0.022 -0.003 -0.004  0.021 -0.077 -0.073 -0.079 -0.092 -0.070 -0.103 -0.076 -0.061 -0.071 -0.023 -0.027 -0.029 -0.039 -0.028 -0.015 -0.047 -0.026  0.006 -0.037 -0.060 -0.035 -0.003  0.023 -0.093 -0.052 -0.125 -0.052 -0.077 -0.043 -0.066 -0.054 -0.025 -0.019 -0.013 -0.025 -0.018 -0.009  0.028  0.011 -0.013 -0.040 -0.086 -0.025 -0.109 -0.120 -0.175 -0.153 -0.147 -0.151 -0.060 -0.176 -0.140 -0.080 -0.028 -0.121 -0.095 -0.115 -0.082 -0.102 -0.148 -0.151 -0.134 -0.101 -0.092 -0.127 -0.154 -0.118 -0.171 -0.133 -0.058 -0.123 -0.063  0.051  0.067  0.050  0.060 -0.045 -0.022 -0.070 -0.071 -0.031  0.001 -0.007 -0.044 -0.075 -0.171 -0.168
 -0.088 -0.112 -0.119 -0.117 -0.079 -0.036 -0.001  0.031 -0.038 -0.012  0.009  0.011 -0.079 -0.017 -0.007 -0.076 -0.038 -0.001 -0.014 -0.002  0.030 -0.010  0.038  0.027  0.021 -0.008  0.016  0.016  0.059  0.036 -0.069  0.024 -0.025  0.009  0.022 -0.003  0.068  0.017 -0.016 -0.040 -0.075 -0.118 -0.066 -0.075 -0.122 -0.084 -0.070 -0.025 -0.027 -0.023  0.054  0.002  0.028  0.039  0.055  0.076  0.123  0.112  0.078  0.133  0.137  0.129  0.151  0.207  0.134  0.110  0.066  0.054  0.098  0.221  0.262  0.234  0.269  0.176  0.086  0.099  0.057  0.011 -0.006  0.013 -0.068 -0.103 -0.088 -0.122 -0.116 -0.169 -0.150 -0.116 -0.125 -0.149 -0.055 -0.120 -0.151 -0.074  0.015 -0.035  0.053  0.091  0.124  0.074  0.051  0.102  0.149  0.295  0.272  0.191  0.303  0.225  0.212  0.192  0.130  0.054  0.081 -0.011  0.038  0.060  0.166  0.234  0.380  0.513  0.338  0.346  0.270  0.270  0.171  0.174  0.240  0.263  0.335  0.215  0.235  0.089  0.084  0.006  0.053 -0.024  0.062  0.033  0.061 -0.016  0.022  0.116  0.035 -0.003  0.059  0.097  0.036 -0.009  0.093  0.065 -0.012  0.018  0.074 -0.001 -0.043  0.000  0.073  0.002  0.053  0.032  0.079  0.081  0.064  0.100  0.190  0.223  0.113  0.140  0.121  0.195  0.140  0.035  0.035  0.063  0.070  0.063  0.074 -0.014  0.014  0.051  0.088 -0.013 -0.029 -0.061 -0.014  0.054  0.020  0.038  0.087  0.082  0.054  0.124  0.180  0.167  0.193  0.227  0.195  0.095  0.185  0.122  0.130  0.111  0.090  0.046  0.027  0.009 -0.027 -0.015 -0.051 -0.125 -0.096 -0.084 -0.128 -0.076 -0.082 -0.074 -0.085 -0.114 -0.084 -0.055 -0.066 -0.035 -0.008 -0.015  0.021 -0.040 -0.049 -0.042 -0.057 -0.017 -0.048 -0.052 -0.041 -0.030 -0.000  0.017  0.002  0.002  0.030  0.039  0.005  0.005  0.012 -0.031 -0.060 -0.055  0.001  0.008 -0.101 -0.043 -0.069 -0.034 -0.046  0.006 -0.004 -0.001  0.039  0.051  0.067  0.065  0.093  0.072  0.069  0.004 -0.018 -0.035 -0.082 -0.088 -0.104 -0.133 -0.207 -0.203 -0.164 -0.113 -0.056 -0.192 -0.167 -0.081 -0.038 -0.159 -0.126 -0.132 -0.118 -0.162 -0.198 -0.205 -0.160 -0.133 -0.098 -0.104 -0.164 -0.105 -0.135 -0.124 -0.047 -0.127 -0.055 -0.004  0.017  0.016  0.012 -0.056  0.032  0.005 -0.042  0.003 -0.018 -0.012 -0.045 -0.105 -0.154 -0.168
 -0.040 -0.068 -0.098 -0.076 -0.072 -0.029 -0.008  0.031 -0.011  0.013  0.019  0.018 -0.036  0.009  0.015 -0.021 -0.003  0.033  0.030  0.036  0.069  0.014  0.071  0.064  0.046  0.036  0.053  0.069  0.121  0.073  0.019  0.085  0.005  0.042  0.063  0.047  0.104  0.098  0.041  0.024 -0.022 -0.058  0.002 -0.048 -0.092 -0.045 -0.035 -0.001  0.023  0.030  0.105  0.045  0.058  0.084  0.128  0.089  0.132  0.150  0.107  0.123  0.131  0.140  0.123  0.199  0.146  0.112  0.050  0.057  0.114  0.223  0.308  0.234  0.253  0.201  0.135  0.145  0.097  0.040  0.072  0.027 -0.062 -0.052 -0.013 -0.114 -0.093 -0.081 -0.142 -0.062 -0.059 -0.105 -0.035 -0.011 -0.140 -0.111 -0.050 -0.017  0.076  0.048  0.167  0.138  0.147  0.173  0.206  0.340  0.284  0.236  0.266  0.187  0.168  0.114  0.088  0.019  0.036 -0.013  0.011  0.023  0.083  0.153  0.241  0.338  0.504  0.461  0.361  0.345  0.191  0.257  0.277  0.275  0.204  0.135  0.134  0.010  0.016 -0.060 -0.048 -0.094  0.043 -0.032 -0.018 -0.019  0.038  0.089  0.045  0.029  0.122  0.126  0.061  0.079  0.172  0.108  0.052  0.110  0.172  0.084  0.077  0.100  0.122  0.072  0.080  0.062  0.129  0.123  0.142  0.146  0.243  0.300  0.166  0.167  0.061  0.108  0.048 -0.028 -0.040 -0.010  0.016  0.007 -0.013 -0.069 -0.021  0.013 -0.022 -0.059 -0.024 -0.043 -0.042  0.021 -0.009 -0.012  0.031  0.034 -0.003  0.013  0.126  0.100  0.121  0.167  0.162  0.045  0.152  0.105  0.112  0.044  0.021 -0.048 -0.067 -0.087 -0.066 -0.077 -0.060 -0.091 -0.096 -0.091 -0.088 -0.035 -0.030 -0.030 -0.027 -0.065 -0.026  0.017 -0.012  0.009  0.034 -0.002  0.013 -0.029 -0.146 -0.113 -0.119 -0.075 -0.094 -0.065 -0.065 -0.008  0.032  0.021  0.034 -0.036 -0.020 -0.041 -0.067 -0.079 -0.094 -0.135 -0.140 -0.152 -0.101 -0.039 -0.136 -0.036 -0.063 -0.064 -0.058  0.013 -0.007 -0.019  0.055  0.046  0.080  0.103  0.132  0.118  0.128  0.023  0.040  0.047 -0.064 -0.047 -0.115 -0.147 -0.232 -0.193 -0.161 -0.094 -0.040 -0.197 -0.163 -0.055 -0.045 -0.203 -0.201 -0.219 -0.190 -0.213 -0.236 -0.275 -0.214 -0.210 -0.192 -0.172 -0.218 -0.134 -0.185 -0.135 -0.058 -0.097 -0.009  0.037  0.058  0.038  0.015 -0.054  0.023 -0.023  0.022  0.024 -0.026 -0.086 -0.088 -0.139 -0.214 -0.194
 -0.032 -0.055 -0.075 -0.106 -0.084 -0.055 -0.048  0.003 -0.037 -0.020 -0.005 -0.002 -0.060 -0.019 -0.008 -0.051 -0.044 -0.012 -0.036 -0.020  0.005 -0.034  0.016  0.002  0.028 -0.008  0.072  0.093  0.172  0.085  0.058  0.134  0.071  0.057  0.030 -0.031  0.077  0.072  0.020 -0.006 -0.061 -0.096 -0.010 -0.030 -0.100 -0.083 -0.123 -0.045 -0.031 -0.054  0.054  0.022  0.020  0.059  0.133  0.094  0.159  0.191  0.124  0.158  0.165  0.197  0.168  0.301  0.207  0.191  0.094  0.143  0.215  0.376  0.448  0.310  0.270  0.211  0.102  0.129  0.059 -0.010  0.009 -0.019 -0.131 -0.121 -0.064 -0.174 -0.163 -0.172 -0.207 -0.136 -0.123 -0.188 -0.101 -0.083 -0.174 -0.153 -0.070 -0.030  0.051  0.060  0.168  0.112  0.153  0.222  0.262  0.510  0.416  0.243  0.296  0.194  0.166  0.106  0.066  0.003 -0.012 -0.083 -0.039 -0.053  0.047  0.145  0.249  0.346  0.461  0.803  0.489  0.632  0.384  0.388  0.431  0.285  0.292  0.171  0.152 -0.012  0.012 -0.082 -0.042 -0.121  0.038 -0.061 -0.032 -0.047 -0.017  0.029  0.015 -0.020  0.065  0.079  0.003  0.008  0.127  0.063 -0.014  0.038  0.133  0.025 -0.005  0.025  0.066  0.001  0.021  0.038  0.138  0.157  0.191  0.213  0.324  0.395  0.267  0.191  0.101  0.160  0.089 -0.002  0.024  0.035  0.063  0.032  0.030 -0.075 -0.057  0.003 -0.072 -0.150 -0.082 -0.090 -0.077 -0.030 -0.040 -0.018  0.024  0.034 -0.001  0.039  0.141  0.140  0.198  0.221  0.206  0.121  0.263  0.200  0.239  0.096  0.030 -0.028 -0.038 -0.087 -0.046 -0.077 -0.072 -0.113 -0.111 -0.099 -0.110 -0.046 -0.026 -0.053 -0.057 -0.104 -0.025  0.008 -0.038  0.005  0.054  0.011  0.042 -0.027 -0.119 -0.068 -0.100 -0.025 -0.019 -0.025 -0.022 -0.020  0.088  0.090  0.095  0.048  0.068  0.031  0.029 -0.040 -0.028 -0.072 -0.143 -0.138 -0.069 -0.018 -0.126 -0.038 -0.035  0.005 -0.018  0.092  0.091  0.069  0.138  0.137  0.157  0.179  0.207  0.157  0.139  0.044  0.003  0.020 -0.051 -0.115 -0.123 -0.198 -0.321 -0.286 -0.257 -0.149 -0.111 -0.244 -0.242 -0.098 -0.095 -0.268 -0.227 -0.231 -0.237 -0.294 -0.305 -0.338 -0.241 -0.233 -0.188 -0.184 -0.248 -0.152 -0.176 -0.158 -0.054 -0.104 -0.027 -0.008 -0.006  0.001 -0.019 -0.088 -0.000 -0.038  0.035 -0.012 -0.086 -0.110 -0.127 -0.156 -0.222 -0.205
 -0.023 -0.045 -0.077 -0.065 -0.070 -0.012 -0.015  0.051  0.030  0.044  0.046  0.030 -0.002  0.034  0.045 -0.001  0.003  0.053  0.042  0.059  0.066  0.028  0.081  0.087  0.082  0.072  0.153  0.116  0.168  0.075 -0.042  0.084  0.059  0.127  0.121  0.079  0.128  0.159  0.078  0.065 -0.005 -0.034  0.063  0.057 -0.147 -0.073 -0.068 -0.009  0.031  0.007  0.103  0.058  0.044  0.069  0.170  0.110  0.144  0.205  0.160  0.164  0.181  0.271  0.227  0.337  0.261  0.176  0.069  0.200  0.204  0.326  0.452  0.312  0.304  0.193  0.123  0.145  0.041  0.075  0.088 -0.019 -0.051  0.022  0.034 -0.130 -0.101  0.006 -0.119  0.057 -0.018 -0.032  0.117  0.108 -0.250 -0.213 -0.204 -0.104  0.033  0.039  0.150  0.234  0.298  0.217  0.250  0.462  0.314  0.309  0.245  0.146  0.110  0.020 -0.025 -0.070 -0.087 -0.113 -0.060 -0.028  0.004  0.103  0.184  0.270  0.361  0.489  0.717  0.485  0.188  0.380  0.240  0.225  0.145  0.043  0.039 -0.103 -0.026 -0.213 -0.217 -0.240 -0.019 -0.115 -0.102 -0.105 -0.027  0.030  0.009 -0.000  0.081  0.136  0.059  0.160  0.253  0.195  0.167  0.313  0.403  0.272  0.296  0.312  0.287  0.180  0.211  0.203  0.267  0.246  0.244  0.257  0.331  0.429  0.163  0.172  0.012  0.010 -0.020 -0.185 -0.187 -0.124 -0.053 -0.037 -0.054 -0.157 -0.109 -0.103 -0.060 -0.017 -0.009 -0.137 -0.125 -0.090 -0.036 -0.132 -0.034  0.005  0.013 -0.068  0.127  0.161  0.145  0.175  0.257  0.110  0.228  0.084  0.065  0.005 -0.036 -0.141 -0.169 -0.269 -0.163 -0.132 -0.158 -0.154 -0.056 -0.058 -0.055 -0.010 -0.014  0.011  0.008 -0.021  0.043  0.060  0.049  0.101  0.076  0.076  0.071  0.076 -0.254 -0.206 -0.203 -0.090 -0.082 -0.012  0.016  0.124  0.142  0.083  0.100  0.001  0.020 -0.051 -0.067 -0.109 -0.182 -0.247 -0.299 -0.356 -0.216 -0.123 -0.206 -0.033 -0.054 -0.112 -0.054  0.029  0.013  0.040  0.105  0.081  0.120  0.228  0.301  0.284  0.244 -0.005  0.096  0.169 -0.048 -0.041 -0.089 -0.164 -0.371 -0.277 -0.153 -0.107 -0.017 -0.255 -0.212 -0.086 -0.092 -0.325 -0.391 -0.410 -0.396 -0.395 -0.364 -0.466 -0.342 -0.366 -0.346 -0.300 -0.363 -0.177 -0.224 -0.129 -0.024 -0.057  0.031  0.076  0.061  0.014 -0.017 -0.057 -0.007 -0.008  0.020  0.005 -0.050 -0.136 -0.148 -0.176 -0.234 -0.165
 -0.021 -0.010 -0.034 -0.068 -0.071 -0.040 -0.069 -0.018 -0.028 -0.047 -0.053 -0.033 -0.064 -0.059 -0.054 -0.063 -0.064 -0.071 -0.084 -0.075 -0.041 -0.039  0.008 -0.026  0.017 -0.018  0.076  0.106  0.188  0.078  0.047  0.131  0.102  0.090  0.043 -0.045  0.076  0.121  0.040  0.010 -0.029 -0.085  0.000 -0.030 -0.105 -0.100 -0.154 -0.068 -0.038 -0.093  0.031  0.027  0.006  0.048  0.155  0.121  0.159  0.220  0.167  0.205  0.191  0.258  0.265  0.413  0.268  0.270  0.134  0.211  0.290  0.464  0.532  0.354  0.265  0.189  0.078  0.090  0.025 -0.041 -0.023 -0.074 -0.192 -0.137 -0.071 -0.204 -0.207 -0.185 -0.278 -0.186 -0.167 -0.233 -0.116 -0.093 -0.205 -0.183 -0.093 -0.049  0.023  0.042  0.148  0.115  0.178  0.241  0.256  0.530  0.395  0.214  0.244  0.144  0.099  0.022 -0.025 -0.052 -0.096 -0.131 -0.090 -0.105 -0.019  0.109  0.189  0.270  0.345  0.632  0.485  0.778  0.404  0.429  0.376  0.200  0.210  0.100  0.103 -0.054  0.015 -0.109 -0.034 -0.165 -0.017 -0.136 -0.108 -0.114 -0.094 -0.042 -0.019 -0.092  0.007  0.054 -0.026 -0.032  0.111  0.068 -0.030  0.031  0.147  0.029  0.003  0.023  0.079 -0.009  0.027  0.067  0.159  0.181  0.192  0.228  0.344  0.395  0.249  0.128  0.055  0.072  0.036 -0.011  0.017  0.026  0.037 -0.018 -0.008 -0.111 -0.071 -0.010 -0.080 -0.181 -0.081 -0.127 -0.108 -0.078 -0.032 -0.055  0.002  0.038  0.025  0.018  0.148  0.204  0.246  0.228  0.272  0.172  0.334  0.245  0.274  0.109  0.053 -0.024 -0.025 -0.110 -0.037 -0.049 -0.061 -0.084 -0.077 -0.050 -0.087 -0.004  0.025  0.005 -0.024 -0.055  0.055  0.046 -0.013  0.053  0.111  0.055  0.098  0.003 -0.092 -0.035 -0.068  0.004  0.032  0.004  0.043  0.023  0.156  0.126  0.150  0.098  0.120  0.075  0.095 -0.000 -0.020 -0.064 -0.158 -0.185 -0.075 -0.048 -0.117 -0.037  0.033  0.047  0.006  0.134  0.177  0.149  0.199  0.192  0.228  0.271  0.321  0.233  0.162  0.028  0.011  0.033 -0.057 -0.141 -0.109 -0.210 -0.353 -0.338 -0.314 -0.154 -0.116 -0.262 -0.296 -0.124 -0.152 -0.329 -0.264 -0.247 -0.275 -0.354 -0.345 -0.388 -0.262 -0.252 -0.180 -0.176 -0.249 -0.129 -0.163 -0.135 -0.020 -0.070  0.007 -0.030 -0.054 -0.034 -0.059 -0.101 -0.013 -0.042  0.035 -0.044 -0.131 -0.151 -0.185 -0.161 -0.200 -0.165
 -0.005 -0.011 -0.020 -0.063 -0.051 -0.067 -0.099 -0.055 -0.094 -0.058 -0.079 -0.086 -0.101 -0.073 -0.083 -0.108 -0.094 -0.075 -0.062 -0.055 -0.020 -0.046  0.010 -0.021  0.006 -0.051 -0.014  0.067  0.125  0.089  0.096  0.090  0.095  0.019  0.014 -0.046  0.048  0.061  0.007  0.031 -0.017 -0.100 -0.058 -0.067 -0.052 -0.048 -0.099 -0.040 -0.028 -0.059  0.020 -0.026 -0.031  0.015  0.060  0.038  0.083  0.127  0.062  0.084  0.082  0.110  0.114  0.196  0.119  0.159  0.105  0.052  0.147  0.243  0.269  0.168  0.120  0.097  0.012  0.022  0.012 -0.037 -0.066 -0.014 -0.139 -0.163 -0.100 -0.149 -0.215 -0.229 -0.271 -0.251 -0.219 -0.284 -0.183 -0.184 -0.113 -0.056  0.056  0.014  0.081  0.089  0.096  0.008 -0.021  0.098  0.109  0.287  0.213  0.061  0.136  0.102  0.080  0.024  0.005  0.004 -0.016 -0.062 -0.040 -0.066 -0.003  0.063  0.132  0.171  0.191  0.384  0.188  0.404  0.576  0.309  0.333  0.125  0.154  0.120  0.078 -0.010  0.031  0.003  0.081 -0.006  0.053 -0.008  0.019  0.013 -0.022 -0.001  0.005 -0.065 -0.008  0.044 -0.031 -0.126  0.008  0.029 -0.100 -0.120 -0.020 -0.096 -0.151 -0.134 -0.046 -0.060 -0.041  0.020  0.105  0.120  0.145  0.155  0.257  0.254  0.233  0.084  0.073  0.097  0.038  0.059  0.111  0.105  0.066 -0.001  0.028 -0.047  0.005  0.077  0.031 -0.172 -0.022 -0.073 -0.072 -0.018 -0.026 -0.014  0.026  0.025 -0.007  0.046  0.070  0.079  0.149  0.127  0.100  0.067  0.188  0.166  0.226  0.104  0.087  0.043  0.055  0.004  0.024 -0.021 -0.024 -0.067 -0.105 -0.061 -0.110 -0.065  0.015 -0.066 -0.078 -0.087 -0.044 -0.021 -0.079 -0.061  0.035 -0.059  0.009 -0.067  0.017  0.040  0.020  0.027  0.037 -0.049 -0.021 -0.070  0.029  0.023  0.039  0.076  0.072  0.070  0.083  0.036  0.082  0.067  0.016  0.036  0.087  0.054 -0.006  0.018  0.050  0.078  0.036  0.116  0.152  0.138  0.155  0.139  0.149  0.153  0.161  0.096  0.076  0.056 -0.001 -0.048 -0.031 -0.099 -0.074 -0.138 -0.184 -0.216 -0.246 -0.103 -0.106 -0.129 -0.198 -0.045 -0.064 -0.153 -0.035 -0.024 -0.067 -0.134 -0.182 -0.162 -0.100 -0.077 -0.030 -0.038 -0.101 -0.090 -0.078 -0.108 -0.027 -0.064 -0.031 -0.056 -0.069 -0.041 -0.047 -0.073 -0.037 -0.051  0.023 -0.045 -0.094 -0.072 -0.118 -0.108 -0.140 -0.139
  0.006  0.019 -0.025 -0.023 -0.030 -0.011 -0.041 -0.003 -0.021 -0.027 -0.061 -0.033 -0.027 -0.026 -0.041 -0.035 -0.013 -0.018  0.004  0.002  0.045 -0.007  0.083  0.041  0.067  0.038  0.101  0.124  0.163  0.056  0.040  0.057  0.089  0.084  0.101  0.051  0.137  0.180  0.094  0.113  0.069 -0.025  0.071 -0.007 -0.057  0.007  0.016  0.030  0.073  0.010  0.070  0.028  0.000  0.010  0.088  0.047  0.040  0.099  0.074  0.078  0.082  0.142  0.114  0.196  0.158  0.127  0.071  0.098  0.142  0.204  0.268  0.152  0.169  0.151  0.078  0.051  0.014  0.005  0.026 -0.050 -0.208 -0.116 -0.031 -0.215 -0.258 -0.159 -0.372 -0.224 -0.189 -0.286 -0.147 -0.049 -0.233 -0.154 -0.105 -0.039  0.078  0.047  0.095  0.088  0.102  0.083  0.108  0.259  0.183  0.145  0.167  0.108  0.098  0.012  0.052  0.011  0.023 -0.012 -0.009 -0.043  0.013  0.074  0.127  0.174  0.257  0.388  0.380  0.429  0.309  0.635  0.340  0.168  0.112  0.079  0.058 -0.065  0.022 -0.133 -0.075 -0.220  0.013 -0.122 -0.131 -0.099 -0.068 -0.038  0.002 -0.067  0.010  0.067 -0.013 -0.054  0.096  0.145 -0.001  0.072  0.219  0.102  0.077  0.113  0.140  0.080  0.114  0.152  0.254  0.271  0.386  0.372  0.562  0.588  0.363  0.190  0.034  0.046 -0.018 -0.049 -0.012 -0.010 -0.005 -0.065 -0.088 -0.149 -0.024  0.011 -0.028 -0.147  0.088 -0.109 -0.092 -0.087 -0.058 -0.127 -0.075 -0.045 -0.051 -0.104  0.046  0.043  0.077  0.110  0.144  0.049  0.224  0.121  0.146  0.005 -0.002 -0.101 -0.116 -0.256 -0.123 -0.109 -0.119 -0.125 -0.073 -0.076 -0.073 -0.014  0.041  0.003 -0.012 -0.033  0.023  0.039  0.018  0.040  0.097 -0.010  0.023  0.021 -0.116 -0.091 -0.056 -0.020  0.009 -0.024  0.009  0.031  0.174  0.137  0.181  0.075  0.092  0.049  0.040 -0.053 -0.076 -0.084 -0.155 -0.178 -0.063 -0.032 -0.071  0.083  0.081  0.022  0.047  0.121  0.118  0.141  0.183  0.122  0.159  0.251  0.289  0.234  0.204  0.065  0.097  0.101 -0.033 -0.070 -0.054 -0.153 -0.287 -0.274 -0.233 -0.106 -0.047 -0.180 -0.196 -0.044 -0.079 -0.256 -0.224 -0.222 -0.258 -0.305 -0.310 -0.369 -0.247 -0.261 -0.206 -0.164 -0.249 -0.126 -0.131 -0.107 -0.010 -0.026  0.042  0.061  0.030  0.049  0.064  0.016 -0.059 -0.046  0.085 -0.011 -0.065 -0.180 -0.222 -0.207 -0.273 -0.221
 -0.069 -0.047 -0.075 -0.071 -0.053 -0.035 -0.036 -0.024 -0.053 -0.032 -0.064 -0.039 -0.071 -0.047 -0.050 -0.086 -0.056 -0.032 -0.037 -0.039 -0.014 -0.040 -0.008 -0.021  0.001 -0.030 -0.004  0.074  0.129  0.078  0.079  0.081  0.062  0.015 -0.002 -0.044  0.049  0.051  0.018  0.031 -0.031 -0.104 -0.047 -0.090 -0.052 -0.072 -0.092 -0.038 -0.036 -0.061 -0.003 -0.022 -0.018  0.012  0.045  0.041  0.076  0.131  0.061  0.087  0.093  0.121  0.098  0.183  0.138  0.117  0.061  0.062  0.107  0.197  0.229  0.156  0.162  0.107  0.019  0.022  0.005 -0.012 -0.043 -0.015 -0.134 -0.151 -0.089 -0.132 -0.190 -0.217 -0.211 -0.194 -0.167 -0.229 -0.143 -0.142 -0.123 -0.082  0.041 -0.013  0.065  0.085  0.140  0.027  0.018  0.119  0.116  0.268  0.223  0.102  0.180  0.133  0.095  0.053  0.030  0.003  0.001 -0.044 -0.002 -0.024  0.036  0.100  0.202  0.240  0.277  0.431  0.240  0.376  0.333  0.340  0.562  0.288  0.295  0.198  0.136  0.019  0.046 -0.028  0.056 -0.013  0.088  0.032  0.059  0.037  0.016  0.090  0.046 -0.009  0.059  0.109  0.027 -0.066  0.065  0.032 -0.074 -0.073  0.002 -0.081 -0.122 -0.088 -0.028 -0.076 -0.029  0.015  0.108  0.113  0.174  0.168  0.311  0.346  0.343  0.171  0.141  0.229  0.106  0.074  0.123  0.108  0.068  0.036  0.048 -0.021  0.008  0.051  0.018 -0.124 -0.037 -0.074 -0.054 -0.020 -0.044 -0.019  0.002 -0.001 -0.019  0.052  0.071  0.045  0.105  0.130  0.106  0.058  0.175  0.130  0.200  0.082  0.070  0.031  0.033 -0.020 -0.012 -0.030 -0.052 -0.116 -0.118 -0.087 -0.126 -0.068 -0.052 -0.097 -0.100 -0.120 -0.068 -0.042 -0.073 -0.046  0.049 -0.019  0.010 -0.050 -0.006  0.017 -0.004  0.028  0.017 -0.041 -0.030 -0.087  0.038  0.024  0.058  0.065  0.087  0.079  0.080  0.062  0.057  0.037 -0.014 -0.004  0.061  0.027 -0.049  0.023  0.003  0.033  0.015  0.098  0.109  0.079  0.110  0.114  0.123  0.120  0.138  0.089  0.069  0.040 -0.015 -0.063 -0.080 -0.124 -0.116 -0.176 -0.227 -0.230 -0.242 -0.132 -0.116 -0.171 -0.179 -0.057 -0.080 -0.176 -0.090 -0.084 -0.120 -0.181 -0.220 -0.214 -0.158 -0.126 -0.065 -0.087 -0.158 -0.117 -0.117 -0.163 -0.057 -0.137 -0.057 -0.060 -0.059 -0.019 -0.022 -0.087 -0.012 -0.052  0.016 -0.030 -0.074 -0.073 -0.103 -0.079 -0.136 -0.103
 -0.085 -0.100 -0.105 -0.084 -0.060 -0.003  0.012  0.038 -0.011  0.014  0.025  0.035 -0.024  0.015  0.035 -0.026 -0.008  0.026  0.022  0.008  0.020 -0.010  0.019  0.019 -0.003  0.006  0.006  0.026  0.042  0.004 -0.030  0.032 -0.033  0.013  0.025  0.012  0.072  0.067  0.025  0.005 -0.037 -0.045 -0.002 -0.030 -0.078 -0.020 -0.016  0.011 -0.005 -0.005  0.051  0.002  0.028  0.049  0.042  0.058  0.081  0.085  0.041  0.093  0.084  0.083  0.088  0.119  0.100  0.072  0.019  0.010  0.062  0.106  0.172  0.125  0.163  0.128  0.075  0.082  0.052  0.007  0.032  0.017 -0.042 -0.047 -0.019 -0.058 -0.056 -0.064 -0.058 -0.018 -0.005 -0.038 -0.010  0.004 -0.098 -0.092 -0.017 -0.017  0.010  0.016  0.083  0.049  0.056  0.102  0.116  0.187  0.156  0.131  0.194  0.163  0.118  0.114  0.061  0.037  0.055  0.008  0.052  0.065  0.099  0.134  0.234  0.263  0.275  0.285  0.225  0.200  0.125  0.168  0.288  0.501  0.386  0.213  0.188  0.077  0.071 -0.016  0.005  0.000  0.113  0.016  0.108  0.016  0.054  0.156  0.050  0.053  0.128  0.147  0.084  0.062  0.124  0.055  0.026  0.064  0.060  0.021  0.032  0.055  0.048  0.033  0.036 -0.023  0.025  0.041  0.047  0.090  0.185  0.253  0.170  0.288  0.165  0.234  0.154  0.003  0.045  0.046  0.011  0.057  0.040  0.020  0.011  0.020 -0.004 -0.011 -0.027  0.001 -0.004  0.065  0.023  0.053  0.068  0.080  0.056  0.097  0.148  0.108  0.114  0.156  0.129  0.069  0.089  0.054  0.029  0.068  0.020  0.030  0.003  0.003 -0.010 -0.012 -0.016 -0.063 -0.049 -0.041 -0.046 -0.030 -0.075 -0.040 -0.038 -0.074 -0.053 -0.020 -0.031 -0.012 -0.011 -0.010  0.005 -0.007 -0.079 -0.064 -0.092 -0.075 -0.078 -0.074 -0.076 -0.034 -0.007 -0.017  0.015 -0.036 -0.018 -0.014 -0.026 -0.036 -0.042 -0.054 -0.089 -0.082 -0.045 -0.001 -0.108 -0.032 -0.059 -0.032 -0.051  0.019 -0.001 -0.014  0.034  0.020  0.033  0.051  0.072  0.057  0.058  0.007  0.006 -0.003 -0.079 -0.069 -0.118 -0.140 -0.205 -0.155 -0.147 -0.138 -0.058 -0.177 -0.128 -0.056 -0.047 -0.160 -0.136 -0.157 -0.120 -0.167 -0.199 -0.200 -0.173 -0.149 -0.129 -0.125 -0.189 -0.144 -0.173 -0.154 -0.070 -0.085 -0.024  0.019 -0.005  0.004  0.024 -0.034  0.043 -0.005 -0.026 -0.007  0.003 -0.038 -0.033 -0.080 -0.156 -0.148
 -0.142 -0.132 -0.111 -0.121 -0.061 -0.036  0.008  0.014 -0.063 -0.045 -0.028 -0.007 -0.114 -0.054 -0.035 -0.130 -0.071 -0.046 -0.062 -0.074 -0.040 -0.074 -0.051 -0.060 -0.043 -0.065 -0.064 -0.031 -0.015 -0.032 -0.087  0.000 -0.028 -0.045 -0.062 -0.093 -0.007 -0.058 -0.064 -0.077 -0.099 -0.137 -0.089 -0.073 -0.120 -0.089 -0.091 -0.040 -0.071 -0.062 -0.038 -0.049  0.002 -0.005 -0.031  0.030  0.076  0.037 -0.003  0.100  0.072  0.054  0.093  0.130  0.066  0.050  0.025  0.020  0.051  0.157  0.136  0.126  0.154  0.085  0.003  0.020  0.018 -0.042 -0.072 -0.003 -0.075 -0.114 -0.133 -0.099 -0.132 -0.200 -0.101 -0.126 -0.114 -0.139 -0.076 -0.173 -0.099 -0.030  0.062 -0.031 -0.012  0.059  0.030 -0.032 -0.075 -0.010  0.048  0.180  0.180  0.089  0.191  0.188  0.176  0.196  0.113  0.091  0.088  0.004  0.083  0.070  0.198  0.239  0.346  0.335  0.204  0.292  0.145  0.210  0.154  0.112  0.295  0.386  0.652  0.414  0.367  0.188  0.168  0.090  0.180  0.118  0.149  0.110  0.195  0.034  0.060  0.171  0.036 -0.022  0.040  0.039 -0.007 -0.095 -0.029 -0.047 -0.103 -0.114 -0.102 -0.124 -0.153 -0.113 -0.054 -0.067 -0.054 -0.081 -0.047 -0.028 -0.043  0.053  0.144  0.160  0.146  0.231  0.252  0.408  0.319  0.145  0.187  0.182  0.128  0.157  0.169  0.098  0.066  0.071  0.101  0.021 -0.028 -0.009  0.032  0.078  0.029  0.124  0.126  0.112  0.085  0.208  0.164  0.135  0.171  0.213  0.135  0.112  0.142  0.094  0.118  0.179  0.144  0.159  0.115  0.095  0.028  0.055 -0.011 -0.111 -0.077 -0.075 -0.118 -0.067 -0.127 -0.119 -0.134 -0.152 -0.123 -0.112 -0.117 -0.079 -0.060 -0.029  0.010 -0.043  0.048  0.044  0.002 -0.011 -0.002 -0.059 -0.037 -0.064 -0.024 -0.034  0.002  0.022  0.063  0.085  0.091  0.083  0.102  0.086  0.037  0.071  0.117  0.079 -0.000  0.023 -0.027  0.052  0.027  0.081  0.062  0.032  0.060  0.079  0.041  0.010  0.032 -0.000  0.006  0.010 -0.090 -0.115 -0.076 -0.117 -0.048 -0.126 -0.152 -0.176 -0.167 -0.143 -0.077 -0.133 -0.116 -0.056 -0.024 -0.080 -0.013 -0.020 -0.028 -0.088 -0.129 -0.120 -0.089 -0.064 -0.004 -0.038 -0.115 -0.104 -0.083 -0.134 -0.033 -0.108 -0.083 -0.057 -0.073 -0.026 -0.016 -0.044  0.018 -0.007 -0.079 -0.016  0.001  0.051  0.025 -0.054 -0.101 -0.119
 -0.058 -0.074 -0.078 -0.071 -0.023 -0.001  0.016  0.031 -0.029 -0.036  0.024  0.010 -0.078 -0.063 -0.059 -0.111 -0.069 -0.069 -0.080 -0.070 -0.034 -0.041 -0.040 -0.068 -0.041 -0.078 -0.062 -0.026  0.024  0.012 -0.002  0.027 -0.016 -0.030 -0.055 -0.096 -0.010 -0.048 -0.045 -0.037 -0.071 -0.091 -0.056 -0.066 -0.079 -0.065 -0.032  0.006 -0.010  0.012  0.002 -0.020  0.052  0.048  0.001  0.039  0.096  0.042 -0.000  0.070  0.052  0.010  0.048  0.070  0.009  0.025 -0.003 -0.014  0.015  0.102  0.067  0.094  0.146  0.121  0.059  0.049  0.090  0.008 -0.003  0.074  0.002 -0.053 -0.062 -0.031 -0.059 -0.135 -0.075 -0.093 -0.085 -0.126 -0.087 -0.141 -0.070  0.025  0.077 -0.009  0.005  0.064  0.027 -0.017 -0.084 -0.031  0.027  0.092  0.109  0.064  0.181  0.235  0.239  0.257  0.144  0.156  0.116  0.045  0.166  0.129  0.328  0.292  0.337  0.215  0.135  0.171  0.043  0.100  0.120  0.079  0.198  0.213  0.414  0.642  0.372  0.289  0.205  0.124  0.160  0.126  0.179  0.215  0.113  0.084  0.167  0.154  0.033  0.028  0.060  0.004 -0.006 -0.075 -0.054 -0.038 -0.091 -0.113 -0.130 -0.154 -0.158 -0.104 -0.079 -0.072 -0.097 -0.121 -0.058 -0.062 -0.029 -0.012  0.072  0.099  0.120  0.157  0.176  0.403  0.222  0.128  0.164  0.157  0.145  0.100  0.093  0.117  0.086  0.071  0.095  0.050 -0.017  0.040  0.095  0.126  0.023  0.109  0.139  0.122  0.037  0.168  0.151  0.112  0.107  0.159  0.101  0.070  0.086  0.063  0.090  0.123  0.119  0.114  0.082  0.081  0.026  0.022  0.004 -0.073 -0.101 -0.073 -0.083 -0.056 -0.062 -0.055 -0.103 -0.105 -0.070 -0.074 -0.082 -0.051 -0.054 -0.017  0.012 -0.050  0.015  0.018 -0.023 -0.061 -0.047 -0.089 -0.054 -0.098 -0.020 -0.054 -0.000 -0.002  0.008  0.034  0.023  0.025  0.077  0.071  0.023  0.076  0.101  0.081  0.002  0.032 -0.039  0.031  0.022  0.036  0.006  0.007  0.020  0.036 -0.001 -0.039 -0.045 -0.059 -0.028  0.028 -0.053 -0.100 -0.053 -0.050 -0.008 -0.097 -0.098 -0.123 -0.136 -0.151 -0.048 -0.093 -0.086 -0.019  0.010 -0.046  0.008 -0.010 -0.006 -0.035 -0.074 -0.077 -0.043 -0.025 -0.003 -0.047 -0.096 -0.103 -0.085 -0.109 -0.030 -0.077 -0.070 -0.019 -0.026  0.007  0.047  0.016 -0.061 -0.079 -0.057 -0.037  0.017  0.021  0.009 -0.055 -0.147 -0.141
 -0.125 -0.147 -0.159 -0.144 -0.091 -0.058 -0.021 -0.010 -0.067 -0.089 -0.045 -0.021 -0.115 -0.079 -0.073 -0.098 -0.087 -0.090 -0.089 -0.090 -0.042 -0.051 -0.037 -0.079 -0.047 -0.082 -0.074 -0.052 -0.028 -0.027 -0.056 -0.017 -0.012 -0.047 -0.054 -0.101 -0.021 -0.061 -0.079 -0.093 -0.092 -0.123 -0.071  0.000 -0.087 -0.044 -0.039  0.001 -0.039 -0.054 -0.033 -0.012  0.027 -0.030 -0.040  0.076  0.077 -0.003  0.010  0.115  0.037 -0.022  0.072  0.067 -0.011  0.038  0.004 -0.006  0.042  0.106  0.056  0.066  0.101  0.049 -0.015 -0.032  0.002 -0.089 -0.103 -0.098 -0.127 -0.142 -0.168 -0.140 -0.151 -0.218 -0.152 -0.173 -0.152 -0.187 -0.133 -0.195 -0.073 -0.008  0.057 -0.030 -0.001  0.033  0.004 -0.057 -0.128 -0.056  0.005  0.086  0.110  0.049  0.147  0.152  0.151  0.151  0.134  0.130  0.109  0.053  0.159  0.096  0.282  0.319  0.228  0.235  0.134  0.152  0.039  0.103  0.078  0.058  0.136  0.188  0.367  0.372  0.652  0.380  0.255  0.161  0.290  0.149  0.140  0.133  0.076 -0.049 -0.030  0.023 -0.048 -0.122 -0.032 -0.096 -0.103 -0.185 -0.124 -0.108 -0.155 -0.172 -0.152 -0.155 -0.175 -0.132 -0.065 -0.055 -0.063 -0.094 -0.074 -0.064 -0.037  0.008  0.084  0.098  0.079  0.139  0.123  0.298  0.305  0.201  0.238  0.252  0.213  0.181  0.225  0.143  0.131  0.109  0.127  0.051  0.034  0.078  0.131  0.125  0.086  0.205  0.201  0.204  0.130  0.290  0.203  0.212  0.184  0.204  0.148  0.102  0.135  0.115  0.186  0.255  0.209  0.209  0.140  0.103  0.040  0.126  0.047 -0.042 -0.037 -0.012 -0.072 -0.097 -0.072 -0.061 -0.113 -0.144 -0.100 -0.108 -0.103 -0.070 -0.037 -0.013  0.013 -0.041  0.090  0.084  0.034  0.019  0.018 -0.032 -0.019 -0.040  0.003 -0.022  0.031  0.038  0.066  0.104  0.087  0.086  0.109  0.127  0.079  0.100  0.144  0.090  0.028  0.011 -0.020  0.081  0.038  0.039  0.069  0.046  0.061  0.104  0.063  0.032  0.018 -0.015 -0.032 -0.004 -0.075 -0.110 -0.037 -0.116 -0.022 -0.098 -0.066 -0.154 -0.151 -0.090 -0.060 -0.082 -0.099 -0.047 -0.023 -0.044  0.036  0.049  0.033 -0.030 -0.068 -0.042 -0.009  0.024  0.075  0.034 -0.025 -0.045 -0.032 -0.103 -0.023 -0.082 -0.056 -0.043 -0.050  0.002  0.038  0.039 -0.022 -0.017 -0.017  0.007  0.038  0.042  0.055 -0.077 -0.112 -0.163
 -0.081 -0.105 -0.151 -0.136 -0.069 -0.047 -0.016 -0.023 -0.080 -0.067  0.001 -0.029 -0.072 -0.040 -0.040 -0.041 -0.057 -0.034 -0.022 -0.033  0.004  0.000  0.011 -0.029 -0.031 -0.058 -0.086 -0.097 -0.115 -0.052 -0.036 -0.068 -0.029 -0.084 -0.057 -0.048 -0.055 -0.109 -0.080 -0.074 -0.061 -0.062 -0.075 -0.011  0.010  0.011  0.080  0.027 -0.011  0.010 -0.070 -0.041  0.018 -0.061 -0.113 -0.034 -0.013 -0.101 -0.088 -0.030 -0.049 -0.105 -0.058 -0.095 -0.089 -0.071 -0.052 -0.113 -0.083 -0.050 -0.131 -0.050 -0.017 -0.048 -0.071 -0.069 -0.001 -0.071 -0.077 -0.025 -0.037 -0.072 -0.110 -0.033 -0.062 -0.121 -0.031 -0.107 -0.087 -0.102 -0.109 -0.164  0.011  0.094  0.109  0.007 -0.008  0.013 -0.054 -0.076 -0.154 -0.113 -0.082 -0.075  0.000 -0.027  0.052  0.066  0.091  0.143  0.127  0.176  0.183  0.163  0.304  0.177  0.290  0.198  0.129  0.089  0.010 -0.012 -0.103 -0.054 -0.010 -0.065  0.019  0.077  0.188  0.289  0.380  0.610  0.370  0.260  0.305  0.272  0.142  0.145  0.058 -0.007  0.020 -0.007 -0.046 -0.062 -0.025 -0.127 -0.091 -0.153 -0.169 -0.113 -0.150 -0.207 -0.244 -0.205 -0.200 -0.161 -0.109 -0.091 -0.113 -0.160 -0.167 -0.159 -0.127 -0.080 -0.043 -0.049 -0.010  0.060  0.065  0.223  0.177  0.202  0.213  0.227  0.166  0.113  0.140  0.234  0.210  0.143  0.189  0.166  0.088  0.151  0.215  0.163  0.069  0.196  0.148  0.094  0.047  0.192  0.075  0.059  0.040  0.064  0.002  0.001 -0.025  0.013  0.061  0.117  0.094  0.129  0.128  0.165  0.068  0.058  0.037 -0.027 -0.057 -0.042 -0.042 -0.112 -0.099 -0.078 -0.119 -0.147 -0.154 -0.118 -0.113 -0.112 -0.105 -0.067 -0.051 -0.082  0.098  0.097  0.075  0.028  0.012 -0.028 -0.017 -0.072 -0.027 -0.049 -0.012  0.027  0.037  0.067  0.071  0.082  0.098  0.138  0.136  0.177  0.170  0.102  0.072  0.031 -0.036  0.050  0.041 -0.020 -0.019 -0.021 -0.035  0.008 -0.050 -0.089 -0.126 -0.114 -0.092  0.003 -0.070 -0.111 -0.000 -0.019  0.039  0.021  0.095  0.009 -0.004 -0.028 -0.009  0.041  0.036  0.018  0.040  0.089  0.141  0.148  0.154  0.117  0.072  0.125  0.103  0.116  0.135  0.093  0.086  0.015  0.038 -0.013 -0.005 -0.024 -0.056 -0.008  0.003  0.045  0.123  0.151 -0.029 -0.018 -0.056  0.010  0.131  0.116  0.195 -0.001 -0.045 -0.073
 -0.157 -0.142 -0.148 -0.146 -0.079 -0.093 -0.066 -0.070 -0.122 -0.075 -0.083 -0.078 -0.109 -0.074 -0.083 -0.110 -0.077 -0.072 -0.051 -0.063  0.012 -0.042  0.022 -0.038 -0.006 -0.034 -0.049 -0.039 -0.076 -0.053 -0.058 -0.048  0.003 -0.043 -0.001 -0.038 -0.006 -0.023 -0.042  0.001 -0.012 -0.067 -0.061  0.013  0.032  0.057  0.150  0.091  0.045  0.014 -0.060 -0.015  0.034 -0.047 -0.069  0.014  0.032 -0.041 -0.028  0.037 -0.016 -0.043  0.033  0.022 -0.026 -0.003  0.013 -0.039 -0.031  0.045 -0.033 -0.003  0.042 -0.011 -0.053 -0.044 -0.021 -0.052 -0.115 -0.035 -0.130 -0.119 -0.154 -0.123 -0.205 -0.245 -0.260 -0.241 -0.238 -0.262 -0.140 -0.215 -0.070  0.042  0.098  0.005  0.048  0.107 -0.009 -0.036 -0.123 -0.113 -0.090 -0.019  0.027  0.014  0.059  0.036  0.078  0.087  0.136  0.126  0.169  0.175  0.282  0.146  0.207  0.147  0.095  0.084  0.016  0.012 -0.026  0.015  0.031  0.022  0.046  0.071  0.168  0.205  0.255  0.370  0.668  0.246  0.280  0.057  0.040 -0.016 -0.035 -0.095 -0.104 -0.070 -0.064 -0.166 -0.099 -0.127 -0.136 -0.202 -0.147 -0.071 -0.153 -0.178 -0.122 -0.124 -0.156 -0.106 -0.005 -0.030 -0.009 -0.032 -0.071 -0.065 -0.055 -0.003  0.027  0.026  0.016  0.035  0.030  0.153  0.134  0.139  0.223  0.249  0.213  0.133  0.203  0.196  0.336  0.198  0.283  0.199  0.235  0.184  0.250  0.188  0.113  0.253  0.195  0.153  0.119  0.212  0.105  0.154  0.147  0.122  0.085  0.084  0.083  0.031  0.115  0.134  0.157  0.171  0.148  0.088  0.039  0.085  0.038  0.002 -0.002  0.007  0.001 -0.031 -0.059 -0.063 -0.086 -0.123 -0.094 -0.087 -0.128 -0.115 -0.081 -0.048 -0.010 -0.026  0.146  0.189  0.114  0.103  0.053 -0.023 -0.018 -0.079  0.046  0.018  0.091  0.107  0.110  0.159  0.147  0.149  0.079  0.125  0.115  0.097  0.151 -0.013  0.026 -0.001 -0.021  0.043  0.018 -0.041  0.009  0.018 -0.012 -0.017 -0.027 -0.005 -0.031 -0.035 -0.006 -0.011 -0.052 -0.100 -0.081 -0.108 -0.041 -0.067 -0.013 -0.136 -0.134 -0.065 -0.063 -0.052 -0.115 -0.079 -0.042 -0.051  0.022  0.076  0.048 -0.027 -0.071 -0.023  0.009  0.054  0.148  0.133  0.061  0.038  0.015 -0.057 -0.048 -0.123 -0.092 -0.012  0.042  0.074  0.175  0.229  0.094  0.109  0.066  0.083  0.133  0.059  0.040 -0.094 -0.078 -0.105
 -0.111 -0.066 -0.073 -0.101 -0.064 -0.135 -0.093 -0.128 -0.168 -0.155 -0.103 -0.131 -0.140 -0.103 -0.115 -0.107 -0.040 -0.099 -0.073 -0.101 -0.066 -0.036 -0.070 -0.114 -0.090 -0.106 -0.174 -0.148 -0.167 -0.061 -0.026 -0.085 -0.031 -0.121 -0.112 -0.123 -0.095 -0.145 -0.104 -0.071 -0.041 -0.069 -0.116 -0.037  0.040  0.002  0.050  0.014 -0.039 -0.044 -0.097 -0.081 -0.052 -0.108 -0.179 -0.104 -0.084 -0.150 -0.129 -0.096 -0.087 -0.118 -0.095 -0.119 -0.112 -0.090 -0.042 -0.103 -0.088 -0.066 -0.157 -0.077 -0.074 -0.117 -0.122 -0.133 -0.067 -0.068 -0.181 -0.055 -0.049 -0.150 -0.185 -0.006 -0.072 -0.223 -0.023 -0.170 -0.141 -0.132 -0.140 -0.261  0.167  0.193  0.281  0.088  0.006  0.084 -0.052 -0.127 -0.247 -0.143 -0.122 -0.091 -0.015 -0.095 -0.034 -0.015  0.012  0.076  0.086  0.114  0.134  0.135  0.183  0.076  0.117  0.066  0.034  0.006 -0.060 -0.082 -0.213 -0.109  0.003 -0.133 -0.028 -0.016  0.090  0.124  0.161  0.260  0.246  0.494  0.452  0.318  0.160  0.081  0.100 -0.027 -0.061 -0.071 -0.088 -0.133 -0.098 -0.151 -0.132 -0.237 -0.238 -0.172 -0.223 -0.326 -0.347 -0.294 -0.340 -0.317 -0.213 -0.165 -0.199 -0.204 -0.195 -0.215 -0.166 -0.145 -0.129 -0.153 -0.076 -0.032  0.019  0.123  0.151  0.265  0.327  0.269  0.184  0.146  0.198  0.234  0.209  0.147  0.207  0.133  0.054  0.120  0.176  0.127  0.032  0.194  0.128  0.051  0.024  0.207  0.007 -0.001  0.048  0.010 -0.082 -0.016 -0.062  0.023  0.053  0.132  0.122  0.180  0.186  0.259  0.101  0.084  0.070  0.011 -0.069 -0.048 -0.066 -0.109 -0.110 -0.146 -0.173 -0.167 -0.169 -0.160 -0.160 -0.165 -0.087 -0.083 -0.083 -0.122  0.258  0.216  0.182  0.135  0.042 -0.066 -0.096 -0.164 -0.177 -0.127 -0.136 -0.006  0.006  0.099  0.112  0.185  0.226  0.266  0.314  0.368  0.302  0.131  0.150  0.049  0.009  0.115  0.053  0.010  0.027 -0.027 -0.046 -0.018 -0.090 -0.146 -0.190 -0.182 -0.148 -0.017 -0.124 -0.196 -0.019 -0.068  0.004  0.026  0.221  0.103  0.008  0.003 -0.035  0.111  0.078  0.005  0.043  0.200  0.318  0.345  0.321  0.278  0.210  0.315  0.251  0.295  0.311  0.240  0.246  0.092  0.115 -0.020 -0.055 -0.109 -0.079 -0.083 -0.042  0.008  0.071  0.102  0.022  0.046  0.004  0.060  0.127  0.144  0.212  0.090  0.120  0.067
 -0.135 -0.072 -0.083 -0.104 -0.093 -0.173 -0.132 -0.179 -0.231 -0.228 -0.231 -0.205 -0.248 -0.214 -0.241 -0.222 -0.135 -0.231 -0.168 -0.170 -0.132 -0.086 -0.125 -0.208 -0.131 -0.198 -0.227 -0.185 -0.193 -0.109 -0.076 -0.132  0.011 -0.153 -0.176 -0.240 -0.150 -0.187 -0.168 -0.133 -0.089 -0.164 -0.195 -0.075 -0.027 -0.079 -0.067 -0.054 -0.127 -0.182 -0.212 -0.114 -0.100 -0.212 -0.227 -0.063 -0.062 -0.166 -0.131 -0.054 -0.086 -0.128 -0.040 -0.041 -0.082 -0.070 -0.023 -0.024 -0.036  0.022 -0.118 -0.042 -0.020 -0.173 -0.228 -0.272 -0.214 -0.197 -0.366 -0.163 -0.238 -0.329 -0.342 -0.130 -0.297 -0.489 -0.240 -0.379 -0.362 -0.398 -0.258 -0.514  0.107  0.241  0.409  0.080  0.033  0.171 -0.096 -0.169 -0.372 -0.254 -0.180 -0.041 -0.003 -0.135 -0.039 -0.037 -0.033  0.034  0.017  0.066  0.059  0.014  0.061 -0.029  0.103  0.096  0.048  0.053 -0.048 -0.042 -0.217 -0.034  0.081 -0.075  0.056  0.005  0.180  0.160  0.290  0.305  0.280  0.452  0.884  0.423  0.181  0.101  0.114 -0.050 -0.143 -0.103 -0.103 -0.226 -0.150 -0.218 -0.202 -0.396 -0.313 -0.236 -0.384 -0.467 -0.410 -0.382 -0.498 -0.444 -0.211 -0.188 -0.186 -0.204 -0.186 -0.192 -0.125 -0.109 -0.070 -0.113 -0.021 -0.023  0.065  0.209  0.273  0.445  0.538  0.465  0.336  0.224  0.345  0.234  0.222  0.212  0.342  0.094  0.086  0.022  0.125  0.059  0.019  0.222  0.134  0.082  0.056  0.288  0.047  0.056  0.158  0.097 -0.012  0.027  0.085  0.147  0.239  0.282  0.307  0.326  0.316  0.292  0.150  0.202  0.081 -0.061 -0.096 -0.035 -0.164 -0.146 -0.113 -0.189 -0.230 -0.206 -0.220 -0.220 -0.216 -0.187 -0.050 -0.062 -0.082 -0.135  0.369  0.355  0.309  0.281  0.165 -0.039 -0.042 -0.196 -0.112 -0.089 -0.054  0.140  0.141  0.246  0.294  0.345  0.364  0.393  0.389  0.444  0.465  0.157  0.212  0.085  0.080  0.210  0.115  0.088  0.173  0.081  0.064  0.147  0.058 -0.029 -0.068 -0.119 -0.175 -0.050 -0.211 -0.334 -0.073 -0.238  0.003 -0.044  0.162 -0.087 -0.126 -0.006 -0.095  0.061 -0.032 -0.052 -0.009  0.159  0.343  0.410  0.321  0.217  0.152  0.268  0.242  0.329  0.412  0.311  0.260  0.107  0.153 -0.056 -0.048 -0.179 -0.176 -0.235 -0.173 -0.071 -0.049 -0.002  0.049  0.126  0.055  0.076  0.050  0.173  0.156  0.046  0.162  0.103
 -0.090 -0.076 -0.079 -0.081 -0.043 -0.105  0.004 -0.076 -0.112 -0.036 -0.034 -0.075 -0.061 -0.012 -0.038 -0.050 -0.015 -0.012 -0.020 -0.023 -0.046 -0.006 -0.080 -0.069 -0.091 -0.105 -0.197 -0.129 -0.161 -0.070  0.012 -0.050 -0.056 -0.126 -0.139 -0.083 -0.128 -0.162 -0.104 -0.078 -0.081 -0.086 -0.146 -0.102  0.001 -0.069 -0.074 -0.058 -0.074 -0.032 -0.077 -0.104 -0.059 -0.048 -0.162 -0.134 -0.097 -0.135 -0.162 -0.123 -0.078 -0.159 -0.135 -0.156 -0.143 -0.107 -0.106 -0.091 -0.103 -0.107 -0.184 -0.097 -0.111 -0.113 -0.100 -0.092 -0.030 -0.005 -0.067  0.063  0.106 -0.079 -0.090  0.130  0.044 -0.078  0.160 -0.002  0.001  0.050 -0.055 -0.156  0.207  0.203  0.258  0.092 -0.033  0.022 -0.072 -0.131 -0.227 -0.118 -0.111 -0.126 -0.045 -0.134 -0.066 -0.017  0.004  0.095  0.035  0.056  0.048  0.030  0.136  0.086  0.118  0.041  0.028 -0.024 -0.094 -0.121 -0.240 -0.165 -0.006 -0.220 -0.013  0.000  0.118  0.126  0.149  0.272  0.057  0.318  0.423  0.849  0.421  0.327  0.308  0.157  0.108  0.038  0.007  0.023 -0.015 -0.077 -0.020 -0.138 -0.162 -0.195 -0.159 -0.274 -0.383 -0.283 -0.294 -0.301 -0.282 -0.232 -0.276 -0.259 -0.241 -0.251 -0.236 -0.185 -0.216 -0.238 -0.117 -0.011  0.101  0.210  0.170  0.268  0.303  0.196  0.128  0.113  0.158  0.243  0.096  0.073  0.083  0.061 -0.064  0.065  0.112  0.077 -0.021  0.111  0.050 -0.002  0.003  0.156 -0.064 -0.112 -0.075 -0.062 -0.151 -0.087 -0.144 -0.037  0.018  0.106  0.076  0.149  0.147  0.273  0.084  0.048  0.048 -0.039 -0.097 -0.053 -0.091 -0.117 -0.095 -0.159 -0.177 -0.184 -0.199 -0.156 -0.154 -0.184 -0.115 -0.064 -0.095 -0.151  0.176  0.119  0.107  0.043 -0.071 -0.104 -0.127 -0.112 -0.241 -0.203 -0.231 -0.091 -0.099 -0.043  0.021  0.116  0.198  0.229  0.281  0.364  0.259  0.177  0.109  0.050 -0.038  0.045  0.005  0.003 -0.030 -0.119 -0.074 -0.005 -0.129 -0.191 -0.205 -0.178 -0.168 -0.006 -0.113 -0.160  0.005 -0.013 -0.012  0.046  0.245  0.196  0.101  0.073 -0.007  0.147  0.185  0.099  0.093  0.268  0.340  0.324  0.352  0.344  0.266  0.366  0.253  0.274  0.232  0.146  0.206  0.048  0.059 -0.035 -0.066 -0.079 -0.066 -0.084 -0.091 -0.054 -0.049 -0.026 -0.060 -0.094 -0.102 -0.047  0.046  0.169  0.313  0.167  0.214  0.172
 -0.091 -0.061 -0.112 -0.067 -0.046 -0.048  0.029  0.008 -0.048  0.017  0.039  0.017  0.007  0.054  0.033  0.013  0.050  0.091  0.091  0.078  0.030  0.057 -0.021 -0.015 -0.015 -0.011 -0.067  0.007  0.039  0.015  0.088  0.036 -0.044 -0.019 -0.026  0.040  0.032  0.016  0.031  0.043 -0.006 -0.043 -0.028 -0.081 -0.049 -0.043 -0.006 -0.019  0.027  0.043  0.053 -0.057 -0.010  0.042 -0.009 -0.073 -0.037 -0.011 -0.047 -0.067 -0.042 -0.063 -0.075 -0.076 -0.065 -0.053 -0.094 -0.055 -0.038 -0.032 -0.052 -0.033 -0.023  0.012  0.021  0.044  0.065  0.092  0.039  0.089  0.087 -0.067 -0.029  0.070  0.030 -0.026  0.060 -0.000  0.017  0.039 -0.029 -0.015  0.050  0.052  0.094  0.012 -0.037 -0.050 -0.029 -0.050 -0.056 -0.031  0.001 -0.023 -0.007 -0.035  0.025  0.069  0.074  0.117  0.087  0.083  0.112  0.067  0.137  0.087  0.129  0.080  0.115  0.062  0.043  0.038 -0.019 -0.017  0.053  0.013  0.088  0.113  0.149  0.179  0.140  0.142  0.040  0.160  0.181  0.421  0.618  0.299  0.225  0.122  0.161  0.097  0.009  0.068  0.061  0.018  0.029 -0.012 -0.053 -0.070 -0.040 -0.112 -0.162 -0.105 -0.112 -0.114 -0.141 -0.098 -0.122 -0.098 -0.079 -0.089 -0.018 -0.026  0.037  0.045  0.075  0.130  0.098  0.247  0.120  0.115  0.162  0.103  0.067  0.021  0.019  0.081  0.032  0.034  0.003  0.014 -0.021  0.050  0.068  0.069 -0.010  0.022  0.009  0.003 -0.023  0.035 -0.031 -0.076 -0.068 -0.028 -0.071 -0.079 -0.076 -0.019 -0.020  0.027 -0.039  0.016  0.015  0.081  0.005 -0.047 -0.011 -0.051 -0.074 -0.055 -0.068 -0.067 -0.033 -0.077 -0.058 -0.080 -0.098 -0.034 -0.027 -0.044 -0.021 -0.038 -0.050 -0.099  0.031  0.001  0.006 -0.015 -0.111 -0.133 -0.159 -0.060 -0.158 -0.172 -0.129 -0.100 -0.078 -0.065 -0.024  0.019  0.078  0.092  0.124  0.153  0.111  0.123 -0.007 -0.023 -0.091 -0.031 -0.076 -0.054 -0.094 -0.129 -0.077 -0.063 -0.134 -0.100 -0.121 -0.078 -0.062  0.016 -0.025 -0.046 -0.060 -0.012 -0.088 -0.032  0.052  0.087  0.043 -0.018 -0.005 -0.004  0.026  0.010  0.025  0.056  0.126  0.106  0.146  0.112  0.058  0.105  0.059  0.062  0.027 -0.035 -0.011 -0.071 -0.060 -0.098 -0.105 -0.092 -0.029  0.004 -0.008  0.012  0.034  0.011 -0.114 -0.149 -0.050 -0.047  0.061  0.018  0.091  0.031 -0.027 -0.009
 -0.105 -0.111 -0.055 -0.065 -0.044 -0.025  0.049 -0.007 -0.025  0.069  0.012  0.031  0.027  0.061  0.057  0.011  0.025  0.078  0.039  0.064  0.034  0.010 -0.054 -0.004 -0.021 -0.028 -0.097 -0.061 -0.062 -0.004  0.022 -0.036 -0.056 -0.077 -0.089 -0.024 -0.058 -0.121 -0.064 -0.056 -0.067 -0.087 -0.069 -0.072 -0.032 -0.082 -0.076 -0.041 -0.048 -0.008 -0.055 -0.072 -0.025 -0.032 -0.093 -0.113 -0.065 -0.069 -0.103 -0.122 -0.038 -0.076 -0.112 -0.119 -0.062 -0.091 -0.098 -0.078 -0.086 -0.073 -0.120 -0.049 -0.012 -0.068 -0.014 -0.012  0.025  0.069  0.022  0.109  0.171  0.013 -0.019  0.099  0.086  0.008  0.156  0.080  0.021  0.095  0.049 -0.047  0.052  0.090  0.070 -0.016 -0.041 -0.023 -0.026 -0.059 -0.079 -0.057 -0.045 -0.075 -0.031 -0.043 -0.011  0.061  0.094  0.116  0.068  0.072  0.062  0.014  0.096  0.081  0.153  0.092  0.104  0.033 -0.032 -0.061 -0.115 -0.136 -0.008 -0.122  0.032  0.016  0.110  0.215  0.133  0.145 -0.016  0.081  0.101  0.327  0.299  0.668  0.366  0.316  0.294  0.259  0.147  0.181  0.096  0.104  0.120  0.068  0.011 -0.023  0.024 -0.035 -0.093 -0.036 -0.075 -0.103 -0.107 -0.070 -0.080 -0.022 -0.031 -0.059 -0.063 -0.098 -0.134 -0.095  0.028  0.037  0.115  0.243  0.128  0.081  0.068  0.070  0.041  0.052  0.050  0.088 -0.028 -0.018  0.031  0.017 -0.079 -0.018  0.028  0.057 -0.026  0.007  0.024  0.020 -0.022  0.040 -0.033 -0.110 -0.099 -0.065 -0.118 -0.070 -0.119 -0.044 -0.064  0.005  0.014  0.024  0.034  0.089  0.015 -0.015 -0.035 -0.104 -0.056 -0.069 -0.089 -0.058 -0.105 -0.108 -0.086 -0.058 -0.132 -0.091 -0.057 -0.098 -0.098 -0.053 -0.062 -0.064  0.021 -0.033  0.015 -0.026 -0.066 -0.080 -0.056 -0.056 -0.152 -0.136 -0.157 -0.072 -0.039 -0.073 -0.011  0.019  0.091  0.049  0.092  0.148  0.106  0.136  0.035  0.016 -0.063 -0.008 -0.027 -0.048 -0.111 -0.156 -0.131 -0.069 -0.134 -0.206 -0.210 -0.176 -0.146 -0.031 -0.072 -0.086 -0.017  0.033 -0.010  0.046  0.068  0.076  0.089  0.013  0.015  0.075  0.146  0.117  0.116  0.161  0.149  0.116  0.132  0.162  0.129  0.136  0.076  0.068  0.018 -0.046 -0.003 -0.027  0.006 -0.034 -0.029 -0.041 -0.090 -0.022 -0.033 -0.026 -0.054 -0.063 -0.083 -0.102 -0.128 -0.083  0.000  0.108  0.141  0.064  0.071  0.034
 -0.138 -0.129 -0.037 -0.057 -0.041 -0.019  0.021 -0.011 -0.064  0.009 -0.009 -0.011 -0.038  0.020  0.041 -0.054 -0.037  0.061 -0.014  0.014 -0.025 -0.042 -0.095 -0.031 -0.055 -0.059 -0.124 -0.100 -0.143 -0.053 -0.060 -0.077 -0.071 -0.088 -0.133 -0.071 -0.073 -0.167 -0.103 -0.103 -0.093 -0.104 -0.125 -0.065 -0.039 -0.085 -0.077 -0.059 -0.086 -0.051 -0.060 -0.096 -0.056 -0.026 -0.106 -0.107 -0.053 -0.074 -0.100 -0.095 -0.023 -0.057 -0.065 -0.070 -0.029 -0.057 -0.052 -0.042 -0.036 -0.038 -0.071 -0.027 -0.015 -0.069 -0.052 -0.021 -0.014  0.065  0.021  0.155  0.175  0.012 -0.013  0.135  0.097 -0.011  0.186  0.096  0.054  0.123  0.068 -0.055  0.083  0.068  0.104  0.036 -0.006  0.025 -0.043 -0.084 -0.119 -0.062 -0.036 -0.033 -0.011 -0.065 -0.014  0.070  0.041  0.100  0.036  0.018  0.039  0.002  0.046  0.047  0.061  0.062  0.118  0.061 -0.018 -0.032 -0.102 -0.108  0.019 -0.131  0.059  0.108  0.195  0.113  0.076  0.058 -0.035  0.100  0.114  0.308  0.225  0.366  0.687  0.437  0.309  0.400  0.259  0.242  0.113  0.166  0.163  0.072  0.036 -0.011  0.022 -0.060 -0.127 -0.069 -0.113 -0.138 -0.144 -0.125 -0.086 -0.048 -0.067 -0.116 -0.152 -0.129 -0.154 -0.142  0.000  0.048  0.172  0.238  0.148  0.054  0.061  0.033  0.004  0.090  0.090  0.092 -0.020 -0.008  0.021  0.023 -0.085  0.011  0.003  0.054 -0.012  0.033  0.038 -0.011 -0.017  0.088 -0.018 -0.096 -0.042 -0.030 -0.090 -0.018 -0.103 -0.030 -0.064  0.030  0.021  0.079  0.054  0.147  0.019  0.005 -0.001 -0.086 -0.081 -0.064 -0.087 -0.065 -0.136 -0.157 -0.119 -0.097 -0.151 -0.136 -0.111 -0.142 -0.133 -0.093 -0.075 -0.112  0.075  0.015  0.024 -0.024 -0.079 -0.090 -0.090 -0.068 -0.200 -0.187 -0.209 -0.099 -0.093 -0.065 -0.037  0.047  0.097  0.056  0.121  0.189  0.130  0.159  0.064  0.046 -0.058  0.029  0.002 -0.016 -0.065 -0.126 -0.106 -0.058 -0.131 -0.181 -0.176 -0.152 -0.109 -0.018 -0.082 -0.089 -0.027 -0.007 -0.019  0.033  0.101  0.092  0.085  0.011  0.018  0.065  0.121  0.056  0.106  0.172  0.190  0.146  0.179  0.191  0.133  0.179  0.100  0.091  0.070 -0.002  0.034 -0.037  0.007 -0.076 -0.050 -0.084 -0.093 -0.048 -0.073 -0.065 -0.094 -0.076  0.043  0.025 -0.098 -0.026  0.015  0.102  0.151  0.071  0.068  0.055
 -0.006 -0.022  0.033  0.017  0.014  0.027  0.036  0.030 -0.001  0.062  0.040  0.038  0.053  0.064  0.061  0.031  0.009  0.101  0.022  0.082  0.033  0.026 -0.023  0.029 -0.012 -0.017 -0.096 -0.039 -0.044  0.011  0.077 -0.007 -0.045 -0.049 -0.055  0.024 -0.022 -0.070 -0.015 -0.007 -0.014 -0.042 -0.064 -0.110 -0.037 -0.080 -0.063 -0.023 -0.017  0.037  0.020 -0.038 -0.012  0.056 -0.025 -0.079 -0.037 -0.007 -0.058 -0.098 -0.034 -0.072 -0.097 -0.121 -0.058 -0.063 -0.059 -0.059 -0.068 -0.097 -0.082 -0.055 -0.025 -0.003  0.055  0.084  0.096  0.154  0.184  0.287  0.278  0.115  0.136  0.196  0.192  0.140  0.200  0.142  0.104  0.172  0.073  0.052  0.090  0.052  0.029  0.042 -0.004 -0.010  0.025 -0.016 -0.015  0.051  0.003 -0.050 -0.039 -0.057 -0.003  0.069  0.051  0.077  0.044  0.025  0.019  0.005  0.040  0.031  0.048  0.004  0.058 -0.016 -0.019 -0.047 -0.105 -0.114  0.013 -0.099  0.037  0.016  0.034  0.084 -0.049 -0.007 -0.095 -0.027 -0.050  0.157  0.122  0.316  0.437  0.681  0.521  0.441  0.398  0.455  0.208  0.277  0.275  0.194  0.123  0.081  0.110  0.036 -0.047  0.000 -0.029 -0.071 -0.140 -0.091 -0.092  0.011  0.029 -0.024 -0.063 -0.094 -0.141 -0.127  0.034 -0.032  0.098  0.109 -0.035 -0.019 -0.022 -0.079 -0.074 -0.027 -0.055  0.023 -0.080 -0.045 -0.066 -0.070 -0.129 -0.036 -0.042  0.018 -0.059 -0.087 -0.042 -0.065 -0.086 -0.048 -0.065 -0.167 -0.142 -0.098 -0.123 -0.080 -0.153 -0.081 -0.108 -0.069 -0.082 -0.064 -0.071  0.038 -0.039 -0.118 -0.053 -0.111 -0.113 -0.111 -0.061 -0.026 -0.029 -0.074 -0.040 -0.014 -0.075 -0.060 -0.037 -0.078 -0.070 -0.058 -0.073 -0.113  0.003 -0.079 -0.045 -0.102 -0.117 -0.098 -0.092 -0.096 -0.154 -0.163 -0.140 -0.096 -0.101 -0.150 -0.100 -0.036  0.011 -0.036  0.022  0.085  0.023  0.086  0.010 -0.003 -0.041 -0.037 -0.036 -0.042 -0.112 -0.138 -0.128 -0.109 -0.152 -0.195 -0.190 -0.126 -0.053  0.008 -0.017 -0.024 -0.016  0.073 -0.022  0.032  0.076  0.102  0.074  0.019  0.022  0.060  0.104  0.060  0.065  0.114  0.101  0.047  0.096  0.144  0.107  0.125  0.055  0.037 -0.023 -0.083 -0.019 -0.061 -0.041 -0.058 -0.065 -0.044 -0.038 -0.002 -0.015 -0.028 -0.056 -0.081 -0.079 -0.113 -0.085 -0.085 -0.032  0.028  0.039  0.077 -0.002  0.068
  0.052  0.021  0.040  0.052  0.048  0.063  0.060  0.067  0.053  0.094  0.091  0.056  0.072  0.075  0.075  0.041  0.041  0.097  0.026  0.082  0.026  0.032 -0.024  0.031 -0.006 -0.002 -0.064 -0.008 -0.000  0.026  0.077 -0.001 -0.072 -0.041 -0.040  0.033 -0.008 -0.055 -0.001 -0.007 -0.013 -0.004 -0.006 -0.089 -0.043 -0.079 -0.053 -0.038 -0.009  0.051  0.057 -0.023 -0.005  0.075  0.006 -0.065 -0.028  0.026 -0.033 -0.084  0.000 -0.041 -0.089 -0.108 -0.055 -0.086 -0.095 -0.066 -0.070 -0.083 -0.058 -0.016 -0.003  0.053  0.093  0.152  0.146  0.197  0.239  0.308  0.319  0.159  0.184  0.212  0.249  0.221  0.235  0.206  0.175  0.234  0.108  0.151  0.055  0.016 -0.043  0.003 -0.023 -0.077  0.017  0.017  0.054  0.067  0.033 -0.051 -0.027  0.004  0.043  0.121  0.105  0.103  0.021  0.040  0.027  0.009  0.064  0.045  0.091  0.040  0.101  0.022  0.038 -0.017 -0.027 -0.094 -0.022 -0.068  0.016  0.054  0.060  0.167 -0.030  0.020 -0.104 -0.061 -0.143  0.108  0.161  0.294  0.309  0.521  0.681  0.524  0.301  0.507  0.274  0.300  0.301  0.267  0.185  0.130  0.205  0.128  0.042  0.084  0.063  0.011 -0.077 -0.039 -0.045  0.055  0.049  0.000 -0.009 -0.049 -0.093 -0.061  0.043  0.026  0.054  0.107 -0.039 -0.076 -0.094 -0.138 -0.092 -0.064 -0.131  0.010 -0.106 -0.061 -0.114 -0.054 -0.147 -0.036 -0.059 -0.009 -0.058 -0.122 -0.074 -0.097 -0.086 -0.107 -0.091 -0.157 -0.149 -0.096 -0.114 -0.069 -0.146 -0.094 -0.127 -0.116 -0.121 -0.105 -0.100  0.005 -0.044 -0.136 -0.051 -0.069 -0.065 -0.085 -0.027  0.011  0.009 -0.018  0.000  0.041 -0.030 -0.004  0.026 -0.013 -0.044 -0.037 -0.069 -0.079 -0.064 -0.146 -0.099 -0.154 -0.151 -0.110 -0.093 -0.041 -0.126 -0.144 -0.116 -0.137 -0.114 -0.180 -0.149 -0.104 -0.048 -0.090 -0.055 -0.008 -0.073  0.040 -0.039 -0.043 -0.061 -0.057 -0.059 -0.056 -0.128 -0.157 -0.141 -0.114 -0.155 -0.180 -0.174 -0.119 -0.052  0.001  0.001  0.017 -0.018  0.097 -0.039  0.011  0.011  0.088  0.072 -0.019  0.021  0.009  0.072  0.031  0.043  0.049  0.008 -0.043  0.035  0.080  0.052  0.045 -0.013 -0.046 -0.107 -0.149 -0.092 -0.094 -0.088 -0.073 -0.072 -0.034 -0.007  0.036 -0.001 -0.016 -0.055 -0.083 -0.120 -0.162 -0.101 -0.087 -0.010  0.034  0.039  0.082 -0.055  0.009
 -0.025 -0.045 -0.006 -0.003 -0.018  0.027  0.027  0.044  0.051  0.068  0.036  0.061  0.045  0.022  0.071  0.019  0.032  0.077  0.010  0.074  0.024  0.002 -0.020  0.025 -0.012 -0.014 -0.057 -0.001 -0.007 -0.002  0.001 -0.027 -0.066 -0.049 -0.051  0.005 -0.008 -0.066 -0.024 -0.038 -0.039 -0.031 -0.045 -0.072 -0.057 -0.095 -0.041 -0.028 -0.039  0.015  0.015 -0.044 -0.024  0.027 -0.013 -0.047 -0.015  0.022 -0.032 -0.056  0.028 -0.013 -0.025 -0.021  0.011 -0.059 -0.076 -0.028 -0.033 -0.023  0.012  0.041  0.075  0.068  0.065  0.097  0.086  0.133  0.173  0.248  0.221  0.104  0.119  0.126  0.155  0.095  0.161  0.170  0.113  0.151  0.103  0.094  0.001 -0.018 -0.014 -0.018 -0.002 -0.021  0.063  0.027  0.046  0.075  0.052  0.015  0.021  0.031  0.085  0.149  0.123  0.102  0.033  0.035  0.037 -0.011  0.046  0.034  0.091  0.070  0.170  0.116  0.089  0.029  0.030 -0.042 -0.001 -0.038  0.090  0.156  0.171  0.154  0.023 -0.007 -0.070 -0.071 -0.103  0.038  0.097  0.259  0.400  0.441  0.524  0.783  0.374  0.434  0.288  0.429  0.347  0.283  0.254  0.180  0.222  0.167  0.123  0.131  0.088  0.035 -0.006  0.012  0.030  0.130  0.102  0.061  0.009 -0.032 -0.067 -0.041  0.064  0.061  0.111  0.153  0.019 -0.062 -0.073 -0.110 -0.070 -0.023 -0.089 -0.010 -0.099 -0.036 -0.041 -0.051 -0.127 -0.063 -0.067 -0.002 -0.048 -0.090 -0.033 -0.060 -0.057 -0.043 -0.033 -0.069 -0.044 -0.017 -0.029  0.012 -0.061 -0.053 -0.070 -0.061 -0.037 -0.061 -0.071  0.002 -0.062 -0.089 -0.063 -0.096 -0.068 -0.083 -0.053  0.005 -0.040 -0.048  0.002  0.026 -0.051 -0.032  0.013 -0.010 -0.045 -0.039 -0.039 -0.051 -0.050 -0.127 -0.089 -0.109 -0.143 -0.133 -0.100 -0.041 -0.085 -0.131 -0.076 -0.086 -0.087 -0.102 -0.126 -0.048 -0.033 -0.100 -0.067 -0.029 -0.051  0.024 -0.068 -0.025 -0.037 -0.037 -0.050 -0.023 -0.062 -0.105 -0.106 -0.066 -0.093 -0.126 -0.107 -0.092 -0.038 -0.022 -0.010 -0.002 -0.048  0.037 -0.051 -0.060 -0.079 -0.033 -0.027 -0.074 -0.007 -0.059 -0.015 -0.029 -0.006 -0.032 -0.043 -0.088 -0.013 -0.002 -0.036 -0.051 -0.077 -0.105 -0.126 -0.154 -0.141 -0.133 -0.138 -0.136 -0.090 -0.065 -0.026  0.014 -0.021 -0.015 -0.063 -0.097 -0.064 -0.080 -0.075 -0.059 -0.017  0.029  0.012  0.038 -0.076 -0.037
 -0.010 -0.038  0.023  0.011 -0.012  0.024  0.059  0.041  0.026  0.091  0.065  0.071  0.084  0.100  0.115  0.066  0.048  0.141  0.088  0.146  0.101  0.014  0.048  0.114  0.027  0.032 -0.017  0.032  0.009  0.025  0.028  0.023 -0.001 -0.000  0.021  0.111  0.018 -0.012  0.018  0.023  0.008  0.002 -0.034 -0.074 -0.036 -0.033 -0.008  0.003  0.027  0.035  0.015 -0.032  0.018  0.073  0.010 -0.026  0.007  0.037 -0.021 -0.034  0.015 -0.026 -0.032 -0.020  0.021 -0.017 -0.020 -0.020 -0.040 -0.033  0.006 -0.001  0.024  0.035  0.075  0.102  0.098  0.087  0.193  0.239  0.173  0.104  0.132  0.092  0.079  0.084  0.033  0.078  0.042  0.029  0.008  0.063 -0.067 -0.029 -0.053 -0.003  0.008 -0.006  0.050  0.052  0.061  0.061  0.030 -0.001 -0.009  0.014  0.037  0.087  0.071  0.031  0.029  0.005 -0.002 -0.006  0.007  0.019  0.008 -0.003  0.072  0.035  0.045  0.015  0.009 -0.019  0.005  0.002  0.046  0.050  0.036  0.033 -0.048 -0.046 -0.064 -0.088 -0.103  0.007  0.009  0.147  0.259  0.398  0.301  0.374  0.541  0.378  0.191  0.347  0.274  0.204  0.201  0.157  0.167  0.128  0.108  0.114  0.081  0.035  0.014 -0.000  0.044  0.130  0.111  0.086  0.014  0.026 -0.025 -0.029  0.038  0.004  0.081  0.078 -0.052 -0.053 -0.078 -0.083 -0.052 -0.051 -0.106 -0.059 -0.058 -0.019 -0.039 -0.086 -0.049 -0.031 -0.052  0.013 -0.026 -0.092 -0.068 -0.049 -0.059 -0.073 -0.036 -0.089 -0.076 -0.039 -0.032 -0.035 -0.037 -0.053 -0.043 -0.044 -0.052 -0.077 -0.092 -0.060 -0.069 -0.115 -0.058 -0.076 -0.071 -0.078 -0.026  0.004 -0.005 -0.024 -0.006  0.016 -0.027 -0.003  0.005 -0.038 -0.022 -0.053 -0.027 -0.074 -0.078 -0.131 -0.091 -0.082 -0.105 -0.078 -0.022 -0.011  0.003 -0.055 -0.002 -0.019 -0.029 -0.068 -0.096 -0.079 -0.090 -0.110 -0.087 -0.078 -0.071 -0.011 -0.052  0.006 -0.013 -0.040 -0.021 -0.047 -0.080 -0.047 -0.079 -0.071 -0.122 -0.110 -0.091 -0.049  0.027  0.001  0.030  0.028 -0.034  0.024 -0.029 -0.052 -0.095 -0.073 -0.063 -0.042 -0.015 -0.063 -0.033  0.001 -0.030 -0.072 -0.084 -0.110 -0.088 -0.072 -0.064 -0.118 -0.089 -0.132 -0.149 -0.166 -0.153 -0.135 -0.112 -0.074 -0.059 -0.018 -0.018  0.043  0.033  0.018  0.005 -0.046 -0.029 -0.053 -0.027 -0.055 -0.056 -0.012 -0.030 -0.005 -0.033 -0.002
  0.048  0.004  0.022  0.040  0.011  0.066  0.077  0.101  0.093  0.128  0.145  0.118  0.124  0.125  0.143  0.101  0.057  0.157  0.091  0.127  0.090  0.057  0.058  0.131  0.058  0.056  0.025  0.049  0.057  0.079  0.085  0.054 -0.020  0.026  0.034  0.117  0.030 -0.013  0.018 -0.006 -0.011  0.011 -0.012 -0.084 -0.021 -0.046 -0.030 -0.002  0.036  0.101  0.111 -0.004  0.027  0.128  0.060 -0.046 -0.003  0.064  0.006 -0.061  0.021 -0.009 -0.066 -0.066 -0.005 -0.025 -0.046 -0.036 -0.043 -0.078  0.008  0.009  0.039  0.091  0.154  0.197  0.175  0.194  0.307  0.342  0.315  0.196  0.249  0.235  0.289  0.268  0.279  0.285  0.233  0.291  0.155  0.230  0.030 -0.009 -0.078  0.031  0.010 -0.064  0.055  0.077  0.132  0.124  0.091 -0.018 -0.017  0.025  0.060  0.117  0.089  0.090  0.040  0.020  0.003  0.014  0.024  0.051  0.026 -0.013  0.059 -0.003  0.029 -0.020 -0.000 -0.092 -0.065 -0.067 -0.009  0.053 -0.022  0.028 -0.122 -0.062 -0.166 -0.133 -0.226  0.023  0.068  0.181  0.242  0.455  0.507  0.434  0.378  0.670  0.342  0.376  0.413  0.414  0.288  0.187  0.266  0.242  0.124  0.143  0.155  0.101 -0.021 -0.021 -0.023  0.075  0.087  0.004 -0.003 -0.070 -0.113 -0.070  0.010  0.009  0.029  0.004 -0.114 -0.147 -0.186 -0.200 -0.150 -0.100 -0.166 -0.029 -0.141 -0.092 -0.139 -0.092 -0.142 -0.035 -0.088 -0.013 -0.056 -0.139 -0.098 -0.088 -0.076 -0.132 -0.075 -0.153 -0.176 -0.106 -0.090 -0.088 -0.155 -0.119 -0.181 -0.151 -0.160 -0.138 -0.137 -0.026 -0.068 -0.130 -0.065 -0.075 -0.047 -0.058 -0.013  0.011  0.018 -0.008  0.037  0.055  0.008  0.046  0.070  0.011 -0.023 -0.020 -0.043 -0.058 -0.170 -0.238 -0.172 -0.190 -0.187 -0.087 -0.096 -0.013 -0.075 -0.089 -0.099 -0.140 -0.153 -0.243 -0.224 -0.198 -0.151 -0.184 -0.139 -0.110 -0.175 -0.009 -0.107 -0.040 -0.086 -0.127 -0.095 -0.083 -0.167 -0.159 -0.139 -0.142 -0.173 -0.158 -0.148 -0.083  0.004  0.026  0.053  0.088  0.000  0.137 -0.049  0.016 -0.027  0.081  0.076 -0.009  0.033 -0.028  0.068  0.039  0.042  0.016 -0.071 -0.140 -0.053  0.021  0.011 -0.017 -0.080 -0.129 -0.210 -0.224 -0.164 -0.128 -0.138 -0.057 -0.061 -0.001  0.041  0.088  0.067  0.018  0.008 -0.084 -0.068 -0.115 -0.112 -0.101 -0.036 -0.012  0.003  0.052 -0.069  0.002
  0.018 -0.019 -0.033 -0.009 -0.025  0.030  0.028  0.060  0.039  0.061  0.087  0.069  0.051  0.070  0.097  0.068  0.037  0.099  0.068  0.083  0.072  0.046  0.045  0.099  0.049  0.050  0.031  0.051  0.077  0.060  0.066  0.057 -0.026  0.019  0.026  0.078  0.050  0.016  0.033  0.018 -0.007  0.004  0.011 -0.058 -0.065 -0.044 -0.030 -0.009  0.022  0.067  0.091  0.007  0.025  0.094  0.075  0.015  0.035  0.086  0.043 -0.003  0.044  0.046 -0.000  0.012  0.036  0.003 -0.043 -0.029 -0.012 -0.010  0.073  0.063  0.081  0.100  0.123  0.151  0.127  0.130  0.199  0.184  0.190  0.121  0.144  0.124  0.162  0.160  0.171  0.198  0.159  0.185  0.121  0.158  0.000 -0.027 -0.049  0.020  0.029 -0.024  0.086  0.084  0.129  0.125  0.099  0.069  0.045  0.061  0.085  0.129  0.092  0.078  0.035  0.027  0.012  0.002  0.018  0.042  0.048  0.047  0.113  0.059  0.122  0.065  0.081  0.007 -0.008  0.010  0.059  0.128  0.040  0.060 -0.032 -0.025 -0.099 -0.098 -0.150 -0.015  0.061  0.096  0.113  0.208  0.274  0.288  0.191  0.342  0.331  0.297  0.261  0.317  0.253  0.142  0.195  0.205  0.120  0.110  0.140  0.116  0.022  0.023  0.009  0.048  0.085  0.038  0.040 -0.013 -0.017  0.034  0.044  0.069  0.023  0.020 -0.035 -0.108 -0.127 -0.123 -0.089 -0.044 -0.093 -0.027 -0.094 -0.067 -0.097 -0.052 -0.096 -0.034 -0.058  0.004 -0.032 -0.077 -0.056 -0.037 -0.042 -0.068 -0.017 -0.065 -0.075 -0.030 -0.015 -0.039 -0.064 -0.037 -0.091 -0.077 -0.082 -0.082 -0.093 -0.030 -0.036 -0.075 -0.048 -0.064 -0.053 -0.059 -0.033 -0.014 -0.013 -0.021  0.007 -0.002 -0.019  0.036  0.044  0.021 -0.004 -0.022 -0.023 -0.054 -0.158 -0.179 -0.148 -0.136 -0.137 -0.061 -0.062  0.015 -0.038 -0.056 -0.066 -0.099 -0.099 -0.145 -0.157 -0.140 -0.115 -0.149 -0.133 -0.114 -0.142 -0.025 -0.114 -0.045 -0.080 -0.096 -0.080 -0.052 -0.107 -0.108 -0.075 -0.075 -0.083 -0.075 -0.062 -0.025  0.024  0.004  0.034  0.066 -0.019  0.081 -0.062 -0.023 -0.073  0.019  0.019 -0.024  0.022 -0.065  0.012  0.030  0.039 -0.043 -0.106 -0.157 -0.083 -0.046 -0.051 -0.085 -0.105 -0.134 -0.186 -0.181 -0.147 -0.100 -0.142 -0.060 -0.036 -0.016  0.020  0.070  0.060  0.015  0.001 -0.064 -0.051 -0.094 -0.063 -0.049 -0.015 -0.031 -0.015 -0.004 -0.106 -0.053
 -0.023 -0.036  0.013  0.009 -0.045  0.044  0.033  0.055  0.066  0.097  0.065  0.102  0.095  0.095  0.139  0.088  0.055  0.139  0.106  0.146  0.101  0.057  0.056  0.103  0.049  0.043  0.020  0.071  0.073  0.042  0.045  0.050 -0.004  0.016  0.050  0.102  0.060  0.049  0.048  0.038  0.013  0.004 -0.006 -0.092 -0.070 -0.055 -0.047 -0.024  0.012  0.030  0.079 -0.003 -0.020  0.063  0.038 -0.004 -0.001  0.078  0.025  0.002  0.072  0.054  0.035  0.055  0.067  0.043 -0.047  0.001  0.011  0.016  0.124  0.079  0.115  0.120  0.120  0.135  0.095  0.120  0.218  0.191  0.157  0.097  0.145  0.080  0.105  0.124  0.089  0.154  0.106  0.115  0.098  0.146 -0.092 -0.102 -0.109 -0.018  0.028 -0.029  0.148  0.112  0.179  0.163  0.115  0.093  0.042  0.071  0.087  0.123  0.099  0.043 -0.000 -0.010 -0.014 -0.036 -0.019 -0.042 -0.016  0.001  0.099  0.097  0.126  0.079  0.136  0.054  0.044  0.067  0.109  0.147  0.039  0.004 -0.096 -0.127 -0.127 -0.151 -0.218 -0.077  0.018  0.104  0.166  0.277  0.300  0.429  0.347  0.376  0.297  0.646  0.421  0.356  0.407  0.314  0.271  0.294  0.291  0.242  0.224  0.167  0.106  0.095  0.128  0.234  0.252  0.260  0.152  0.110  0.054  0.077  0.083  0.049  0.047  0.008 -0.104 -0.163 -0.170 -0.186 -0.134 -0.103 -0.159 -0.126 -0.133 -0.081 -0.093 -0.131 -0.123 -0.110 -0.127 -0.056 -0.067 -0.161 -0.095 -0.073 -0.060 -0.103 -0.023 -0.054 -0.062 -0.028 -0.006 -0.021 -0.033 -0.048 -0.075 -0.105 -0.088 -0.134 -0.134 -0.090 -0.091 -0.114 -0.086 -0.091 -0.079 -0.089 -0.048  0.005 -0.033 -0.028  0.034  0.021 -0.031  0.043  0.060  0.026  0.019 -0.019 -0.020 -0.059 -0.170 -0.221 -0.167 -0.183 -0.177 -0.116 -0.098 -0.007 -0.011 -0.060 -0.046 -0.090 -0.100 -0.159 -0.177 -0.142 -0.130 -0.166 -0.161 -0.150 -0.152 -0.036 -0.137 -0.022 -0.013 -0.105 -0.072 -0.022 -0.059 -0.082 -0.051 -0.053 -0.035 -0.044 -0.010  0.027  0.068 -0.005  0.054  0.073 -0.049  0.049 -0.094 -0.082 -0.180 -0.086 -0.066 -0.078 -0.017 -0.108 -0.056 -0.005 -0.016 -0.122 -0.165 -0.222 -0.133 -0.116 -0.115 -0.185 -0.179 -0.230 -0.254 -0.268 -0.255 -0.186 -0.204 -0.124 -0.072 -0.032  0.001  0.038  0.027 -0.010 -0.039 -0.131 -0.041 -0.072 -0.049 -0.037 -0.063 -0.041 -0.075  0.019 -0.092 -0.024
  0.003 -0.046 -0.003  0.012 -0.006  0.047  0.054  0.075  0.087  0.107  0.090  0.084  0.097  0.090  0.114  0.061  0.056  0.109  0.067  0.093  0.057  0.042  0.025  0.076  0.032  0.029  0.016  0.044  0.061  0.067  0.079  0.052 -0.006  0.024  0.019  0.074  0.049  0.027  0.033  0.021 -0.013  0.008 -0.009 -0.080 -0.024 -0.051 -0.055 -0.021  0.003  0.058  0.085  0.013  0.011  0.087  0.047 -0.018  0.007  0.068  0.021 -0.028  0.032  0.024  0.003  0.020  0.030  0.014 -0.048 -0.014  0.000 -0.011  0.071  0.055  0.085  0.079  0.110  0.158  0.117  0.121  0.236  0.211  0.190  0.117  0.163  0.130  0.164  0.177  0.182  0.213  0.166  0.204  0.127  0.175 -0.023 -0.055 -0.086  0.003  0.007 -0.025  0.095  0.079  0.124  0.132  0.101  0.051  0.026  0.045  0.050  0.099  0.073  0.057  0.013 -0.001 -0.017 -0.024 -0.014 -0.018 -0.007 -0.011  0.077  0.036  0.061  0.003  0.059 -0.026 -0.031 -0.013  0.027  0.084 -0.007 -0.006 -0.103 -0.091 -0.136 -0.132 -0.202 -0.020  0.029  0.120  0.163  0.275  0.301  0.347  0.274  0.413  0.261  0.421  0.543  0.367  0.295  0.257  0.255  0.251  0.179  0.182  0.180  0.126  0.017  0.041  0.038  0.114  0.134  0.088  0.040 -0.006 -0.049 -0.001  0.022  0.039  0.020 -0.010 -0.083 -0.144 -0.168 -0.166 -0.145 -0.070 -0.119 -0.037 -0.138 -0.086 -0.131 -0.123 -0.119 -0.054 -0.087 -0.026 -0.028 -0.113 -0.054 -0.044 -0.034 -0.072 -0.029 -0.079 -0.094 -0.046 -0.038 -0.047 -0.085 -0.067 -0.111 -0.080 -0.091 -0.089 -0.104 -0.027 -0.040 -0.062 -0.024 -0.033 -0.009 -0.018 -0.005  0.019  0.008  0.003  0.054  0.051  0.010  0.053  0.047  0.010 -0.010 -0.006 -0.002 -0.036 -0.159 -0.200 -0.164 -0.180 -0.170 -0.108 -0.130 -0.022 -0.061 -0.085 -0.086 -0.131 -0.148 -0.212 -0.220 -0.167 -0.134 -0.153 -0.122 -0.108 -0.136  0.003 -0.115 -0.010 -0.044 -0.120 -0.086 -0.036 -0.100 -0.134 -0.073 -0.083 -0.069 -0.069 -0.056 -0.007  0.013 -0.014  0.016  0.065 -0.039  0.087 -0.071 -0.025 -0.084  0.018  0.038 -0.021  0.003 -0.045  0.038  0.059  0.042 -0.025 -0.086 -0.153 -0.077 -0.022 -0.031 -0.083 -0.108 -0.156 -0.205 -0.216 -0.182 -0.134 -0.158 -0.090 -0.076 -0.037  0.006  0.052  0.034  0.001 -0.023 -0.113 -0.044 -0.080 -0.094 -0.074 -0.059 -0.028 -0.014  0.024 -0.071 -0.023
  0.075  0.019  0.030  0.067  0.021  0.092  0.097  0.130  0.141  0.155  0.186  0.164  0.158  0.149  0.199  0.158  0.098  0.189  0.129  0.156  0.112  0.062  0.062  0.152  0.076  0.105  0.098  0.094  0.117  0.064  0.055  0.092 -0.036  0.070  0.061  0.133  0.058  0.046  0.060  0.037  0.019  0.072  0.065 -0.020 -0.041 -0.018 -0.014  0.009  0.073  0.132  0.179  0.069  0.071  0.167  0.162  0.044  0.047  0.123  0.085  0.001  0.070  0.072  0.017  0.046  0.053  0.003 -0.062  0.011  0.013 -0.001  0.126  0.091  0.116  0.176  0.224  0.253  0.180  0.212  0.382  0.236  0.315  0.298  0.316  0.203  0.332  0.391  0.339  0.471  0.366  0.443  0.338  0.433 -0.006 -0.103 -0.208  0.005 -0.004 -0.089  0.109  0.225  0.339  0.226  0.166  0.052  0.023  0.127  0.062  0.098  0.052  0.028 -0.031 -0.055 -0.079 -0.055 -0.055  0.003 -0.038 -0.040  0.040 -0.009  0.079  0.008  0.160 -0.032 -0.126 -0.054 -0.066  0.062 -0.095 -0.075 -0.185 -0.153 -0.202 -0.237 -0.396 -0.138 -0.012  0.068  0.072  0.194  0.267  0.283  0.204  0.414  0.317  0.356  0.367  0.719  0.437  0.229  0.430  0.545  0.380  0.354  0.467  0.398  0.156  0.147  0.129  0.172  0.151  0.104  0.052 -0.006 -0.072 -0.021 -0.056  0.035 -0.029 -0.105 -0.170 -0.313 -0.372 -0.329 -0.252 -0.136 -0.217 -0.123 -0.201 -0.178 -0.243 -0.053 -0.139 -0.057 -0.102 -0.033 -0.027 -0.147 -0.086 -0.051 -0.026 -0.170 -0.046 -0.064 -0.140 -0.089 -0.026 -0.046 -0.131 -0.142 -0.249 -0.215 -0.218 -0.210 -0.220 -0.149 -0.098 -0.126 -0.075 -0.025  0.016 -0.019  0.051  0.037  0.027  0.057  0.091  0.091  0.065  0.117  0.129  0.089  0.014  0.058  0.009  0.020 -0.333 -0.354 -0.284 -0.255 -0.223 -0.035 -0.060  0.126  0.017 -0.045 -0.071 -0.200 -0.200 -0.277 -0.305 -0.313 -0.287 -0.308 -0.295 -0.318 -0.336 -0.129 -0.212 -0.105 -0.131 -0.230 -0.160 -0.129 -0.211 -0.194 -0.147 -0.158 -0.126 -0.080 -0.051  0.036  0.110 -0.019  0.103  0.201 -0.019  0.156 -0.069  0.007 -0.109  0.076  0.104 -0.006  0.067 -0.065  0.051  0.029  0.027 -0.080 -0.246 -0.325 -0.215 -0.108 -0.064 -0.155 -0.186 -0.244 -0.358 -0.317 -0.247 -0.152 -0.174 -0.035 -0.043  0.013  0.049  0.126  0.104  0.032 -0.012 -0.080 -0.016 -0.085 -0.085 -0.071 -0.035 -0.085 -0.033  0.000 -0.117 -0.018
  0.021 -0.010 -0.001  0.014 -0.019  0.055  0.054  0.072  0.080  0.114  0.109  0.103  0.093  0.102  0.131  0.077  0.036  0.141  0.101  0.143  0.114  0.065  0.097  0.162  0.100  0.101  0.104  0.117  0.128  0.067  0.004  0.091  0.013  0.074  0.108  0.138  0.098  0.091  0.071  0.054  0.028  0.013  0.036 -0.042 -0.067 -0.017 -0.028 -0.015  0.050  0.079  0.140  0.044  0.039  0.118  0.131  0.056  0.062  0.143  0.096  0.044  0.120  0.127  0.073  0.120  0.124  0.087 -0.005  0.059  0.061  0.093  0.223  0.146  0.171  0.173  0.171  0.187  0.108  0.146  0.250  0.151  0.145  0.150  0.201  0.078  0.130  0.196  0.096  0.245  0.157  0.176  0.188  0.256 -0.131 -0.159 -0.180 -0.021  0.059 -0.005  0.183  0.217  0.316  0.235  0.179  0.177  0.108  0.150  0.102  0.098  0.056  0.010 -0.034 -0.063 -0.076 -0.069 -0.075 -0.036 -0.046 -0.012  0.066  0.093  0.172  0.127  0.253  0.111  0.008  0.096  0.065  0.124 -0.029 -0.054 -0.124 -0.169 -0.147 -0.238 -0.313 -0.162 -0.053  0.011  0.036  0.123  0.185  0.254  0.201  0.288  0.253  0.407  0.295  0.437  0.577  0.329  0.342  0.474  0.479  0.348  0.387  0.348  0.256  0.172  0.240  0.271  0.325  0.282  0.200  0.130  0.070  0.123  0.060  0.052 -0.009 -0.067 -0.136 -0.247 -0.296 -0.268 -0.188 -0.122 -0.179 -0.164 -0.160 -0.099 -0.116 -0.075 -0.092 -0.123 -0.135 -0.077 -0.069 -0.184 -0.108 -0.090 -0.055 -0.168 -0.032 -0.019 -0.042 -0.000  0.039 -0.010  0.019 -0.043 -0.092 -0.134 -0.117 -0.178 -0.186 -0.174 -0.123 -0.127 -0.097 -0.069 -0.042 -0.066 -0.024  0.017 -0.001  0.002  0.048  0.018  0.025  0.076  0.071  0.060  0.026  0.030  0.002  0.015 -0.303 -0.301 -0.240 -0.205 -0.180 -0.074 -0.065  0.087  0.071 -0.006 -0.009 -0.105 -0.114 -0.163 -0.197 -0.223 -0.235 -0.272 -0.289 -0.303 -0.271 -0.126 -0.207 -0.063 -0.060 -0.165 -0.098 -0.038 -0.074 -0.048 -0.022 -0.037  0.014  0.050  0.100  0.131  0.165 -0.003  0.107  0.168 -0.026  0.080 -0.096 -0.085 -0.236 -0.106 -0.060 -0.070  0.008 -0.145 -0.076 -0.010 -0.039 -0.201 -0.292 -0.346 -0.272 -0.227 -0.200 -0.286 -0.255 -0.311 -0.361 -0.330 -0.304 -0.188 -0.224 -0.088 -0.043  0.000  0.049  0.102  0.076  0.021 -0.024 -0.098 -0.042 -0.062 -0.049 -0.038 -0.056 -0.080 -0.097 -0.048 -0.149 -0.075
  0.057  0.032  0.032  0.037  0.009  0.073  0.038  0.074  0.076  0.079  0.078  0.062  0.066  0.075  0.082  0.034  0.008  0.095  0.080  0.108  0.095  0.044  0.076  0.106  0.069  0.061  0.063  0.069  0.087  0.032 -0.018  0.008 -0.021  0.030  0.082  0.108  0.088  0.063  0.039  0.058  0.040  0.028  0.055 -0.002 -0.052  0.003  0.025 -0.000  0.042  0.056  0.087  0.032  0.012  0.040  0.047  0.009  0.001  0.064  0.041 -0.005  0.062  0.081  0.030  0.054  0.078  0.024 -0.036  0.016  0.030  0.044  0.125  0.085  0.127  0.111  0.119  0.142  0.072  0.111  0.157  0.122  0.058  0.090  0.130  0.007  0.026  0.105 -0.035  0.107  0.069  0.036  0.074  0.142 -0.173 -0.130 -0.169 -0.046  0.050  0.010  0.116  0.151  0.198  0.108  0.097  0.090  0.043  0.109  0.068  0.082  0.068  0.018  0.011 -0.022 -0.007 -0.021 -0.040 -0.042 -0.016  0.000  0.062  0.065  0.108  0.063  0.195  0.068  0.029  0.145  0.032  0.055 -0.047 -0.038 -0.108 -0.113 -0.071 -0.172 -0.236 -0.195 -0.070 -0.023 -0.011  0.081  0.130  0.180  0.157  0.187  0.142  0.314  0.257  0.229  0.329  0.488  0.296  0.334  0.423  0.332  0.302  0.261  0.244  0.211  0.250  0.298  0.314  0.282  0.226  0.149  0.089  0.152  0.090  0.053 -0.041 -0.060 -0.104 -0.180 -0.224 -0.174 -0.150 -0.123 -0.171 -0.133 -0.108 -0.047 -0.046 -0.075 -0.019 -0.107 -0.119 -0.085 -0.066 -0.171 -0.112 -0.080 -0.050 -0.158 -0.021 -0.017 -0.035  0.011  0.033 -0.005  0.040 -0.017 -0.088 -0.123 -0.096 -0.169 -0.145 -0.186 -0.101 -0.083 -0.082 -0.050 -0.019 -0.046 -0.010  0.024  0.010 -0.002  0.042  0.062  0.017  0.050  0.063  0.048  0.027 -0.009 -0.001 -0.014 -0.207 -0.217 -0.174 -0.170 -0.122 -0.093 -0.065  0.029  0.087  0.005  0.063 -0.024 -0.066 -0.108 -0.152 -0.154 -0.184 -0.211 -0.215 -0.232 -0.189 -0.063 -0.137  0.002 -0.010 -0.096 -0.027 -0.008 -0.027 -0.006  0.023 -0.018  0.021  0.077  0.128  0.144  0.130 -0.005  0.079  0.143 -0.020  0.056 -0.051 -0.073 -0.219 -0.137 -0.055 -0.064  0.016 -0.106 -0.072 -0.006 -0.005 -0.163 -0.227 -0.280 -0.215 -0.185 -0.176 -0.258 -0.214 -0.271 -0.288 -0.271 -0.271 -0.168 -0.172 -0.079 -0.038  0.018  0.037  0.101  0.077  0.027  0.010 -0.052 -0.049 -0.029 -0.014 -0.006 -0.017 -0.065 -0.113 -0.051 -0.190 -0.126
  0.099  0.060  0.089  0.105  0.067  0.107  0.076  0.114  0.141  0.125  0.149  0.132  0.132  0.123  0.158  0.118  0.061  0.156  0.091  0.110  0.086  0.057  0.054  0.126  0.063  0.106  0.114  0.083  0.103  0.032 -0.020  0.046 -0.051  0.082  0.083  0.133  0.057  0.068  0.082  0.052  0.037  0.082  0.089  0.030 -0.040 -0.003 -0.012 -0.000  0.043  0.083  0.138  0.049  0.039  0.102  0.119  0.021  0.010  0.083  0.066 -0.019  0.057  0.075  0.007  0.019  0.052 -0.015 -0.067  0.004  0.007 -0.012  0.085  0.060  0.088  0.129  0.151  0.212  0.143  0.197  0.303  0.149  0.268  0.267  0.263  0.158  0.275  0.368  0.277  0.439  0.347  0.375  0.307  0.408 -0.066 -0.138 -0.245 -0.039 -0.040 -0.097  0.042  0.167  0.282  0.139  0.118  0.029  0.003  0.130  0.028  0.053  0.032 -0.014 -0.058 -0.067 -0.083 -0.064 -0.058 -0.005 -0.049 -0.041  0.005 -0.012  0.052 -0.014  0.167 -0.030 -0.100 -0.001 -0.074  0.026 -0.103 -0.091 -0.155 -0.150 -0.153 -0.223 -0.384 -0.159 -0.040  0.024  0.022  0.110  0.205  0.222  0.167  0.266  0.195  0.271  0.255  0.430  0.342  0.296  0.552  0.518  0.461  0.461  0.514  0.407  0.237  0.232  0.240  0.296  0.211  0.189  0.125  0.064 -0.024  0.044 -0.044  0.051 -0.070 -0.115 -0.149 -0.312 -0.381 -0.293 -0.216 -0.127 -0.200 -0.140 -0.177 -0.150 -0.163 -0.026 -0.090 -0.064 -0.105 -0.051 -0.020 -0.164 -0.101 -0.059 -0.014 -0.162 -0.023 -0.044 -0.095 -0.041  0.010 -0.020 -0.054 -0.129 -0.224 -0.171 -0.170 -0.186 -0.181 -0.181 -0.103 -0.070 -0.068  0.006  0.067  0.026  0.070  0.070  0.068  0.078  0.119  0.156  0.126  0.129  0.149  0.129  0.037  0.041  0.021  0.034 -0.313 -0.370 -0.284 -0.226 -0.201 -0.081 -0.066  0.142  0.019 -0.054 -0.066 -0.194 -0.173 -0.218 -0.275 -0.279 -0.280 -0.294 -0.283 -0.313 -0.314 -0.091 -0.184 -0.075 -0.075 -0.179 -0.101 -0.082 -0.152 -0.135 -0.088 -0.105 -0.097 -0.034  0.014  0.071  0.101 -0.040  0.098  0.211  0.002  0.141 -0.036 -0.015 -0.146 -0.002  0.081 -0.014  0.089 -0.062  0.044  0.041  0.040 -0.093 -0.243 -0.328 -0.226 -0.134 -0.092 -0.205 -0.202 -0.285 -0.385 -0.348 -0.270 -0.167 -0.181 -0.058 -0.036  0.044  0.071  0.129  0.068 -0.014 -0.044 -0.070 -0.060 -0.084 -0.049 -0.032 -0.009 -0.058 -0.053 -0.048 -0.170 -0.087
  0.055 -0.009  0.004  0.057  0.028  0.120  0.103  0.140  0.161  0.140  0.169  0.142  0.121  0.129  0.170  0.104  0.041  0.156  0.115  0.139  0.141  0.076  0.116  0.185  0.125  0.146  0.173  0.130  0.156  0.084 -0.081  0.063 -0.019  0.132  0.143  0.159  0.115  0.106  0.088  0.062  0.026  0.061  0.128  0.057 -0.074  0.009 -0.010  0.015  0.088  0.115  0.189  0.092  0.070  0.118  0.174  0.077  0.060  0.139  0.122  0.043  0.119  0.174  0.084  0.125  0.139  0.021 -0.068  0.103  0.058  0.061  0.221  0.149  0.185  0.211  0.234  0.250  0.126  0.221  0.337  0.156  0.241  0.316  0.320  0.126  0.241  0.408  0.216  0.512  0.353  0.396  0.416  0.519 -0.125 -0.201 -0.295 -0.003  0.098 -0.003  0.153  0.351  0.468  0.225  0.175  0.121  0.039  0.206  0.068  0.064  0.014 -0.047 -0.079 -0.102 -0.128 -0.108 -0.114 -0.025 -0.074 -0.029  0.010  0.018  0.110  0.038  0.313  0.031 -0.120  0.072 -0.073  0.064 -0.114 -0.113 -0.172 -0.207 -0.178 -0.326 -0.467 -0.274 -0.112 -0.035 -0.060  0.036  0.128  0.167  0.128  0.242  0.205  0.294  0.251  0.545  0.474  0.334  0.518  0.830  0.727  0.581  0.762  0.741  0.488  0.380  0.376  0.321  0.299  0.282  0.196  0.146  0.057  0.132 -0.052  0.089 -0.095 -0.156 -0.175 -0.422 -0.490 -0.359 -0.276 -0.142 -0.191 -0.205 -0.221 -0.217 -0.196 -0.004 -0.057 -0.106 -0.138 -0.095 -0.035 -0.187 -0.094 -0.056 -0.006 -0.195  0.010  0.028 -0.061 -0.019  0.084  0.013  0.006 -0.091 -0.225 -0.177 -0.168 -0.229 -0.251 -0.318 -0.153 -0.106 -0.129 -0.056  0.049 -0.003  0.050  0.037  0.001  0.059  0.086  0.085  0.081  0.121  0.137  0.123  0.023  0.087  0.022  0.075 -0.470 -0.451 -0.359 -0.285 -0.230 -0.039 -0.008  0.226  0.160  0.034  0.029 -0.171 -0.180 -0.248 -0.328 -0.373 -0.423 -0.453 -0.459 -0.538 -0.461 -0.211 -0.271 -0.078 -0.100 -0.271 -0.143 -0.124 -0.184 -0.134 -0.067 -0.104 -0.039  0.075  0.156  0.227  0.261 -0.062  0.174  0.331 -0.010  0.124 -0.067 -0.037 -0.267 -0.076  0.068  0.000  0.103 -0.144 -0.011  0.011  0.007 -0.213 -0.448 -0.543 -0.433 -0.306 -0.226 -0.399 -0.352 -0.419 -0.524 -0.426 -0.384 -0.187 -0.241 -0.046 -0.016  0.069  0.110  0.184  0.135  0.022 -0.041 -0.069 -0.005 -0.019  0.004  0.008 -0.021 -0.111 -0.085 -0.112 -0.223 -0.124
  0.016  0.004 -0.008  0.037 -0.004  0.090  0.055  0.094  0.105  0.106  0.095  0.111  0.079  0.098  0.126  0.047  0.021  0.122  0.117  0.134  0.123  0.047  0.114  0.158  0.125  0.142  0.176  0.152  0.176  0.063 -0.133  0.036 -0.002  0.127  0.174  0.157  0.144  0.148  0.095  0.071  0.047  0.035  0.127  0.064 -0.085  0.013  0.004  0.014  0.089  0.068  0.159  0.095  0.032  0.049  0.151  0.083  0.041  0.117  0.114  0.048  0.126  0.176  0.109  0.172  0.155  0.061 -0.033  0.163  0.114  0.154  0.274  0.175  0.210  0.206  0.198  0.204  0.052  0.164  0.205  0.064  0.055  0.157  0.207 -0.038  0.004  0.191 -0.080  0.250  0.131  0.095  0.235  0.329 -0.289 -0.294 -0.342 -0.077  0.097  0.013  0.167  0.345  0.422  0.181  0.164  0.178  0.083  0.232  0.086  0.049  0.019 -0.086 -0.069 -0.109 -0.111 -0.133 -0.159 -0.099 -0.101 -0.031  0.006  0.074  0.172  0.133  0.403  0.147 -0.020  0.219  0.002  0.060 -0.102 -0.130 -0.152 -0.244 -0.122 -0.347 -0.410 -0.383 -0.162 -0.093 -0.127 -0.047  0.042  0.123  0.108  0.124  0.120  0.291  0.179  0.380  0.479  0.423  0.461  0.727  0.935  0.713  0.743  0.693  0.649  0.514  0.609  0.577  0.497  0.496  0.395  0.308  0.215  0.286  0.069  0.071 -0.088 -0.161 -0.177 -0.364 -0.449 -0.323 -0.223 -0.173 -0.214 -0.310 -0.185 -0.130 -0.075 -0.048  0.020 -0.167 -0.186 -0.170 -0.093 -0.248 -0.151 -0.101 -0.039 -0.242  0.013  0.060  0.006  0.040  0.137  0.049  0.148 -0.021 -0.118 -0.147 -0.100 -0.239 -0.238 -0.386 -0.178 -0.108 -0.154 -0.072  0.040 -0.033 -0.002  0.059  0.009  0.051  0.097  0.087  0.067  0.114  0.141  0.131  0.060  0.060  0.013  0.075 -0.404 -0.391 -0.295 -0.213 -0.144 -0.051  0.017  0.191  0.229  0.089  0.133 -0.064 -0.058 -0.131 -0.179 -0.251 -0.347 -0.381 -0.450 -0.527 -0.365 -0.193 -0.236 -0.009 -0.018 -0.183 -0.062 -0.031 -0.049 -0.011  0.047 -0.003  0.089  0.196  0.293  0.321  0.321 -0.045  0.174  0.291 -0.049  0.045 -0.072 -0.133 -0.418 -0.276 -0.099 -0.063  0.060 -0.213 -0.144 -0.047 -0.055 -0.322 -0.495 -0.560 -0.501 -0.442 -0.375 -0.563 -0.448 -0.520 -0.538 -0.459 -0.479 -0.243 -0.253 -0.104 -0.014  0.038  0.086  0.144  0.118  0.017 -0.052 -0.081 -0.022  0.028  0.070  0.061 -0.042 -0.129 -0.197 -0.197 -0.270 -0.182
  0.037  0.034  0.050  0.082  0.036  0.105  0.070  0.114  0.124  0.122  0.130  0.131  0.111  0.128  0.152  0.092  0.040  0.134  0.102  0.104  0.069  0.029  0.064  0.112  0.090  0.118  0.156  0.118  0.118  0.030 -0.091  0.019 -0.031  0.103  0.117  0.117  0.090  0.095  0.072  0.038  0.040  0.084  0.142  0.097 -0.047  0.023  0.021  0.014  0.067  0.069  0.124  0.091  0.026  0.034  0.121  0.051  0.011  0.076  0.078  0.012  0.078  0.110  0.058  0.078  0.094  0.018 -0.052  0.112  0.069  0.046  0.131  0.089  0.105  0.121  0.130  0.162  0.045  0.146  0.211  0.052  0.120  0.188  0.210  0.026  0.101  0.257  0.052  0.302  0.207  0.196  0.242  0.344 -0.207 -0.239 -0.367 -0.107 -0.024 -0.092  0.045  0.225  0.301  0.102  0.104  0.048 -0.002  0.172  0.019  0.000 -0.015 -0.082 -0.065 -0.094 -0.110 -0.102 -0.128 -0.082 -0.106 -0.054 -0.040 -0.001  0.084  0.025  0.272  0.029 -0.096  0.102 -0.081  0.021 -0.124 -0.154 -0.155 -0.205 -0.124 -0.294 -0.382 -0.283 -0.105 -0.036 -0.069  0.000  0.084  0.131  0.114  0.143  0.110  0.242  0.182  0.354  0.348  0.332  0.461  0.581  0.713  0.727  0.691  0.556  0.487  0.458  0.501  0.513  0.345  0.352  0.274  0.203  0.099  0.157 -0.012  0.070 -0.098 -0.161 -0.139 -0.337 -0.419 -0.309 -0.191 -0.138 -0.184 -0.240 -0.176 -0.136 -0.137 -0.010 -0.002 -0.095 -0.148 -0.137 -0.045 -0.191 -0.134 -0.074 -0.007 -0.197  0.006  0.026 -0.035  0.006  0.089  0.019  0.056 -0.064 -0.181 -0.145 -0.133 -0.218 -0.205 -0.296 -0.124 -0.084 -0.087  0.005  0.099  0.038  0.076  0.084  0.058  0.084  0.132  0.155  0.106  0.127  0.172  0.163  0.059  0.057  0.017  0.049 -0.340 -0.371 -0.265 -0.191 -0.146 -0.051  0.010  0.194  0.142  0.009  0.065 -0.105 -0.085 -0.171 -0.185 -0.234 -0.307 -0.320 -0.377 -0.426 -0.329 -0.122 -0.184 -0.032 -0.032 -0.156 -0.064 -0.052 -0.093 -0.075 -0.021 -0.049 -0.016  0.082  0.167  0.213  0.221 -0.051  0.131  0.252 -0.023  0.069 -0.034 -0.066 -0.294 -0.160  0.010 -0.022  0.086 -0.114 -0.042 -0.005  0.004 -0.193 -0.370 -0.445 -0.374 -0.299 -0.245 -0.408 -0.336 -0.418 -0.461 -0.421 -0.389 -0.212 -0.192 -0.076 -0.018  0.068  0.073  0.133  0.083  0.005 -0.048 -0.065 -0.006  0.007  0.060  0.051 -0.021 -0.096 -0.137 -0.146 -0.204 -0.132
  0.077  0.031  0.054  0.082  0.046  0.125  0.102  0.137  0.171  0.143  0.159  0.156  0.147  0.140  0.185  0.129  0.052  0.157  0.116  0.117  0.112  0.064  0.101  0.162  0.127  0.152  0.181  0.144  0.156  0.073 -0.084  0.068 -0.014  0.141  0.152  0.162  0.113  0.129  0.110  0.061  0.050  0.123  0.189  0.116 -0.041  0.052  0.053  0.045  0.109  0.124  0.182  0.130  0.083  0.105  0.175  0.103  0.043  0.116  0.124  0.050  0.094  0.155  0.082  0.104  0.104  0.015 -0.076  0.142  0.076  0.038  0.160  0.107  0.117  0.156  0.190  0.212  0.089  0.188  0.298  0.081  0.211  0.321  0.315  0.113  0.227  0.442  0.203  0.520  0.397  0.405  0.403  0.572 -0.150 -0.248 -0.411 -0.057  0.017 -0.101  0.074  0.309  0.438  0.172  0.142  0.047 -0.007  0.200  0.017 -0.011 -0.041 -0.090 -0.097 -0.110 -0.138 -0.094 -0.115 -0.045 -0.107 -0.053 -0.069 -0.043  0.077 -0.005  0.296  0.003 -0.151  0.077 -0.122  0.032 -0.153 -0.158 -0.175 -0.200 -0.156 -0.340 -0.498 -0.294 -0.112 -0.075 -0.113 -0.029  0.063  0.088  0.081  0.155  0.140  0.224  0.180  0.467  0.387  0.302  0.514  0.762  0.743  0.691  0.923  0.815  0.549  0.496  0.445  0.373  0.270  0.287  0.211  0.178  0.082  0.145 -0.085  0.094 -0.128 -0.195 -0.181 -0.452 -0.528 -0.383 -0.280 -0.155 -0.201 -0.235 -0.204 -0.223 -0.232  0.039  0.000 -0.049 -0.119 -0.101 -0.004 -0.174 -0.107 -0.044  0.017 -0.197  0.034  0.048 -0.055 -0.008  0.105  0.027  0.012 -0.113 -0.265 -0.183 -0.194 -0.246 -0.270 -0.356 -0.154 -0.099 -0.096  0.026  0.124  0.052  0.129  0.089  0.045  0.110  0.139  0.151  0.139  0.161  0.177  0.166  0.035  0.099  0.038  0.097 -0.474 -0.477 -0.359 -0.276 -0.205 -0.022  0.014  0.266  0.204  0.055  0.095 -0.156 -0.148 -0.249 -0.303 -0.365 -0.439 -0.454 -0.485 -0.566 -0.484 -0.207 -0.259 -0.075 -0.081 -0.256 -0.132 -0.108 -0.178 -0.134 -0.057 -0.113 -0.054  0.088  0.188  0.253  0.272 -0.072  0.169  0.357  0.001  0.121 -0.040 -0.030 -0.281 -0.082  0.100  0.008  0.128 -0.126 -0.002  0.006  0.012 -0.209 -0.465 -0.570 -0.458 -0.319 -0.230 -0.427 -0.371 -0.454 -0.555 -0.456 -0.421 -0.204 -0.229 -0.040 -0.011  0.115  0.130  0.193  0.141  0.030 -0.027 -0.026  0.012 -0.004  0.066  0.055 -0.002 -0.148 -0.103 -0.143 -0.233 -0.134
  0.046 -0.031 -0.029  0.022  0.010  0.096  0.091  0.125  0.149  0.128  0.147  0.130  0.100  0.108  0.147  0.089  0.022  0.116  0.100  0.091  0.120  0.065  0.113  0.153  0.131  0.145  0.183  0.148  0.155  0.066 -0.098  0.062 -0.003  0.137  0.152  0.144  0.134  0.126  0.097  0.061  0.034  0.087  0.160  0.090 -0.046  0.055  0.057  0.051  0.121  0.130  0.190  0.128  0.104  0.115  0.163  0.119  0.070  0.119  0.135  0.075  0.098  0.177  0.107  0.131  0.124  0.016 -0.063  0.143  0.066  0.049  0.177  0.124  0.155  0.184  0.198  0.199  0.093  0.168  0.254  0.074  0.152  0.278  0.277  0.082  0.162  0.374  0.129  0.442  0.322  0.327  0.369  0.518 -0.168 -0.227 -0.326 -0.025  0.108 -0.017  0.135  0.335  0.440  0.172  0.147  0.079  0.015  0.198  0.049  0.010 -0.015 -0.075 -0.068 -0.092 -0.097 -0.062 -0.077  0.003 -0.053 -0.008 -0.028  0.000  0.100  0.025  0.312  0.023 -0.134  0.113 -0.088  0.055 -0.113 -0.104 -0.132 -0.161 -0.106 -0.317 -0.444 -0.301 -0.114 -0.103 -0.138 -0.071  0.011  0.035  0.035  0.101  0.116  0.167  0.126  0.398  0.348  0.261  0.407  0.741  0.693  0.556  0.815  0.871  0.597  0.465  0.420  0.247  0.227  0.246  0.176  0.177  0.123  0.182 -0.054  0.121 -0.106 -0.152 -0.155 -0.413 -0.475 -0.325 -0.250 -0.123 -0.147 -0.187 -0.154 -0.195 -0.176  0.057  0.041 -0.039 -0.077 -0.068  0.008 -0.129 -0.061 -0.016  0.032 -0.159  0.063  0.086 -0.023  0.013  0.121  0.029  0.041 -0.068 -0.199 -0.138 -0.137 -0.188 -0.231 -0.350 -0.140 -0.071 -0.093 -0.001  0.101  0.061  0.104  0.069  0.015  0.095  0.108  0.093  0.106  0.134  0.145  0.131  0.022  0.089  0.034  0.125 -0.468 -0.418 -0.337 -0.251 -0.176  0.002  0.022  0.240  0.236  0.113  0.142 -0.102 -0.124 -0.210 -0.296 -0.349 -0.434 -0.448 -0.468 -0.555 -0.460 -0.222 -0.267 -0.061 -0.079 -0.266 -0.132 -0.111 -0.170 -0.110 -0.038 -0.096 -0.019  0.123  0.210  0.270  0.291 -0.056  0.182  0.353 -0.001  0.100 -0.044 -0.039 -0.287 -0.104  0.068 -0.013  0.097 -0.163 -0.043 -0.015 -0.014 -0.241 -0.476 -0.560 -0.459 -0.345 -0.265 -0.431 -0.369 -0.432 -0.517 -0.385 -0.387 -0.176 -0.226 -0.031  0.003  0.109  0.139  0.211  0.170  0.054  0.020  0.025  0.010  0.012  0.070  0.068  0.015 -0.156 -0.101 -0.166 -0.246 -0.160
 -0.061 -0.068 -0.101 -0.067 -0.078  0.003  0.004  0.034  0.032  0.036  0.029  0.051 -0.020  0.015  0.035 -0.025 -0.058  0.019  0.030  0.038  0.064  0.015  0.065  0.069  0.074  0.067  0.119  0.084  0.097  0.024 -0.190 -0.010 -0.002  0.081  0.113  0.043  0.095  0.070  0.009 -0.030 -0.012 -0.004  0.062  0.063 -0.066  0.010  0.028  0.037  0.083  0.041  0.109  0.085  0.040  0.002  0.067  0.100  0.050  0.066  0.087  0.077  0.090  0.135  0.118  0.154  0.119  0.038 -0.006  0.193  0.097  0.120  0.168  0.123  0.163  0.120  0.107  0.091 -0.029  0.022  0.035 -0.029 -0.047  0.065  0.068 -0.082 -0.084  0.044 -0.140  0.104  0.016 -0.023  0.155  0.160 -0.254 -0.220 -0.227 -0.067  0.109  0.048  0.118  0.286  0.277  0.071  0.101  0.105  0.055  0.169  0.077  0.016  0.013 -0.060 -0.054 -0.076 -0.060 -0.086 -0.103 -0.060 -0.039  0.006 -0.004  0.073  0.122  0.066  0.287  0.079 -0.046  0.140 -0.028  0.048 -0.054 -0.079 -0.065 -0.109 -0.005 -0.213 -0.211 -0.282 -0.141 -0.107 -0.144 -0.140 -0.077 -0.006  0.014 -0.021  0.022  0.106  0.017  0.156  0.256  0.244  0.237  0.488  0.649  0.487  0.549  0.597  0.728  0.483  0.536  0.351  0.267  0.318  0.228  0.218  0.142  0.189 -0.004  0.045 -0.066 -0.105 -0.075 -0.233 -0.286 -0.153 -0.102 -0.075 -0.048 -0.183 -0.056 -0.047  0.060  0.051  0.076 -0.113 -0.116 -0.114 -0.045 -0.110 -0.066 -0.039  0.011 -0.117  0.062  0.117  0.076  0.079  0.160  0.062  0.143  0.010 -0.069 -0.049  0.025 -0.089 -0.092 -0.257 -0.102 -0.013 -0.090 -0.038  0.089  0.044 -0.001  0.042 -0.048  0.048  0.056  0.019  0.019  0.062  0.086  0.073  0.012  0.031  0.015  0.125 -0.282 -0.228 -0.166 -0.068 -0.014  0.017  0.054  0.146  0.243  0.122  0.190  0.068  0.060 -0.008 -0.045 -0.115 -0.231 -0.263 -0.338 -0.391 -0.239 -0.176 -0.178  0.011 -0.013 -0.133 -0.017 -0.020 -0.019  0.029  0.071  0.022  0.108  0.190  0.278  0.286  0.256 -0.038  0.138  0.228 -0.012  0.009 -0.014 -0.098 -0.338 -0.275 -0.097 -0.072  0.035 -0.181 -0.152 -0.091 -0.076 -0.264 -0.397 -0.417 -0.398 -0.381 -0.322 -0.453 -0.339 -0.371 -0.365 -0.290 -0.329 -0.148 -0.147 -0.050  0.035  0.054  0.068  0.124  0.113  0.022 -0.013 -0.004  0.041  0.114  0.093  0.122  0.011 -0.079 -0.108 -0.178 -0.196 -0.168
  0.005 -0.009 -0.014 -0.009 -0.024  0.004 -0.008  0.023  0.034  0.051  0.028  0.048  0.035  0.042  0.063  0.045  0.013  0.040  0.056  0.048  0.044  0.005  0.036  0.027  0.021  0.038  0.025  0.017  0.026 -0.041 -0.098 -0.040 -0.069  0.023  0.048  0.047  0.076  0.047  0.029  0.016  0.036  0.058  0.105  0.093 -0.035  0.032  0.044  0.053  0.090  0.051  0.082  0.059  0.013 -0.029  0.011  0.054 -0.010 -0.006  0.029  0.016  0.020  0.045  0.038  0.035  0.031 -0.019 -0.041  0.117  0.047  0.017  0.068  0.039  0.081  0.080  0.076  0.063 -0.021  0.025  0.049 -0.021  0.000  0.072  0.077 -0.042 -0.028  0.088 -0.076  0.111  0.050  0.025  0.108  0.162 -0.187 -0.163 -0.228 -0.076  0.021 -0.036  0.065  0.184  0.184  0.042  0.058  0.002 -0.032  0.101  0.013 -0.032 -0.028 -0.087 -0.075 -0.057 -0.063 -0.069 -0.100 -0.069 -0.053 -0.023 -0.044  0.002  0.072  0.001  0.180 -0.009 -0.060  0.080 -0.076  0.033 -0.067 -0.072 -0.055 -0.091 -0.030 -0.165 -0.188 -0.232 -0.098 -0.070 -0.125 -0.091 -0.039  0.012 -0.000 -0.021  0.023  0.095  0.041  0.147  0.172  0.211  0.232  0.380  0.514  0.458  0.496  0.465  0.483  0.636  0.437  0.300  0.181  0.246  0.186  0.166  0.094  0.135 -0.034  0.090 -0.059 -0.098 -0.053 -0.170 -0.231 -0.152 -0.106 -0.060 -0.068 -0.142 -0.080 -0.088 -0.031  0.032  0.052 -0.022 -0.084 -0.098 -0.002 -0.065 -0.058 -0.017  0.028 -0.101  0.050  0.060  0.003  0.051  0.094  0.006  0.058 -0.006 -0.128 -0.060 -0.023 -0.096 -0.098 -0.201 -0.075 -0.011 -0.018  0.058  0.113  0.070  0.058  0.068  0.002  0.071  0.085  0.071  0.021  0.068  0.106  0.077  0.014  0.004 -0.010  0.091 -0.232 -0.213 -0.165 -0.121 -0.079 -0.049 -0.020  0.089  0.109  0.022  0.120 -0.007 -0.029 -0.085 -0.090 -0.128 -0.198 -0.217 -0.239 -0.276 -0.182 -0.102 -0.119  0.004  0.011 -0.108 -0.012 -0.022 -0.031 -0.034  0.021 -0.004  0.017  0.078  0.149  0.181  0.185 -0.026  0.101  0.178 -0.014  0.021 -0.020 -0.061 -0.234 -0.162 -0.018 -0.052  0.035 -0.077 -0.046  0.018 -0.008 -0.151 -0.257 -0.308 -0.264 -0.225 -0.191 -0.306 -0.233 -0.296 -0.301 -0.239 -0.261 -0.151 -0.122 -0.052 -0.022  0.077  0.086  0.104  0.080 -0.008 -0.048 -0.017  0.001  0.036  0.072  0.079  0.010 -0.035 -0.087 -0.110 -0.148 -0.134
 -0.057 -0.024 -0.041 -0.012 -0.044  0.027  0.007  0.040  0.021  0.045  0.039  0.065 -0.001  0.043  0.066 -0.005 -0.012  0.072  0.066  0.085  0.072  0.010  0.068  0.091  0.068  0.090  0.099  0.064  0.055 -0.011 -0.177 -0.042 -0.038  0.065  0.103  0.091  0.091  0.065  0.029 -0.014  0.007  0.019  0.077  0.075 -0.046  0.036  0.056  0.043  0.077  0.046  0.072  0.077  0.024 -0.019  0.047  0.063  0.004  0.010  0.040  0.009  0.047  0.063  0.032  0.050  0.049  0.022 -0.002  0.077  0.038  0.043  0.074  0.049  0.111  0.104  0.091  0.083 -0.034  0.015  0.054 -0.034 -0.074  0.019  0.048 -0.088 -0.108  0.017 -0.165  0.028 -0.035 -0.076  0.063  0.096 -0.265 -0.217 -0.230 -0.090  0.063  0.002  0.084  0.194  0.195  0.050  0.074  0.028 -0.002  0.116  0.040 -0.013 -0.002 -0.058  0.002 -0.045  0.005 -0.041 -0.081 -0.050 -0.047 -0.021 -0.023  0.053  0.080  0.021  0.211  0.027 -0.041  0.114 -0.029  0.036 -0.054 -0.097 -0.063 -0.113 -0.009 -0.199 -0.186 -0.276 -0.122 -0.080 -0.086 -0.092 -0.045  0.030  0.044 -0.023  0.009  0.128  0.038  0.129  0.240  0.250  0.240  0.376  0.609  0.501  0.445  0.420  0.536  0.437  0.693  0.481  0.303  0.355  0.252  0.222  0.153  0.165  0.034  0.041 -0.030 -0.094 -0.084 -0.219 -0.280 -0.156 -0.098 -0.090 -0.093 -0.219 -0.055 -0.026  0.057  0.020  0.085 -0.079 -0.084 -0.080 -0.040 -0.099 -0.084 -0.053 -0.000 -0.113  0.011  0.051  0.035  0.031  0.082  0.026  0.111 -0.007 -0.055 -0.072 -0.009 -0.103 -0.095 -0.225 -0.083 -0.033 -0.069  0.001  0.071  0.011  0.007  0.073 -0.011  0.044  0.073  0.057  0.015  0.050  0.084  0.068  0.002 -0.008 -0.023  0.057 -0.194 -0.193 -0.142 -0.054 -0.008  0.006  0.049  0.124  0.170  0.071  0.118  0.038  0.041  0.006 -0.040 -0.079 -0.175 -0.186 -0.254 -0.302 -0.171 -0.107 -0.131  0.015 -0.010 -0.099 -0.001 -0.003 -0.002  0.027  0.049  0.024  0.093  0.135  0.206  0.204  0.187 -0.022  0.117  0.167 -0.027  0.023 -0.022 -0.091 -0.291 -0.267 -0.112 -0.083  0.020 -0.143 -0.133 -0.073 -0.041 -0.213 -0.302 -0.315 -0.297 -0.311 -0.273 -0.384 -0.288 -0.323 -0.295 -0.260 -0.292 -0.158 -0.129 -0.063  0.015  0.037  0.041  0.118  0.111  0.037  0.011  0.007  0.019  0.089  0.076  0.098  0.007 -0.057 -0.129 -0.206 -0.168 -0.177
 -0.007  0.076  0.078  0.092  0.016  0.070  0.015  0.024  0.041  0.063  0.017  0.066  0.057  0.062  0.072  0.027  0.022  0.089  0.089  0.102  0.058 -0.015  0.034  0.080  0.062  0.067  0.076  0.069  0.057 -0.030 -0.092 -0.034 -0.020  0.041  0.074  0.088  0.026  0.046  0.034  0.040  0.053  0.014  0.064  0.042 -0.036  0.006  0.002 -0.005  0.015 -0.012  0.005  0.023 -0.050 -0.068  0.029 -0.007 -0.038  0.022  0.025 -0.027  0.041  0.054  0.023  0.055  0.073  0.030 -0.004  0.061  0.051  0.056  0.101  0.051  0.071  0.067  0.061  0.063 -0.013  0.087  0.082  0.015 -0.016  0.029  0.056 -0.096 -0.110  0.002 -0.176  0.006 -0.041 -0.090  0.025  0.087 -0.216 -0.200 -0.264 -0.109 -0.032 -0.054  0.031  0.151  0.182  0.052  0.045  0.043  0.012  0.109  0.014  0.004  0.010 -0.094 -0.037 -0.080 -0.076 -0.098 -0.115 -0.121 -0.095 -0.042 -0.025  0.032  0.062  0.038  0.203  0.067  0.020  0.152  0.015 -0.023 -0.081 -0.121 -0.094 -0.160 -0.032 -0.204 -0.204 -0.259 -0.098 -0.022 -0.048  0.011  0.055  0.130  0.130  0.075  0.048  0.234  0.114  0.172  0.271  0.298  0.296  0.321  0.577  0.513  0.373  0.247  0.351  0.300  0.481  0.723  0.463  0.457  0.372  0.244  0.151  0.184  0.092 -0.032 -0.053 -0.112 -0.129 -0.201 -0.249 -0.180 -0.098 -0.148 -0.167 -0.282 -0.096 -0.034 -0.010 -0.075  0.035 -0.146 -0.152 -0.155 -0.083 -0.212 -0.152 -0.116 -0.054 -0.195 -0.060  0.005 -0.017 -0.017  0.028  0.029  0.091 -0.036 -0.054 -0.112 -0.053 -0.175 -0.149 -0.271 -0.142 -0.089 -0.122 -0.050  0.018 -0.046 -0.017  0.050  0.040  0.026  0.083  0.113  0.053  0.060  0.109  0.097  0.052  0.016  0.005  0.027 -0.121 -0.172 -0.098 -0.055 -0.027 -0.032  0.061  0.105  0.113  0.015  0.074 -0.006  0.048 -0.004  0.021 -0.024 -0.118 -0.117 -0.197 -0.245 -0.126 -0.069 -0.063  0.018  0.045 -0.031  0.007 -0.001  0.018  0.025  0.028  0.020  0.049  0.100  0.152  0.155  0.141 -0.047  0.049  0.102 -0.051 -0.017 -0.030 -0.095 -0.255 -0.250 -0.142 -0.049  0.012 -0.099 -0.122 -0.029 -0.036 -0.184 -0.237 -0.261 -0.255 -0.259 -0.238 -0.354 -0.262 -0.311 -0.264 -0.275 -0.272 -0.157 -0.116 -0.064 -0.001  0.009  0.012  0.036  0.017 -0.021 -0.081 -0.087  0.023  0.064  0.081  0.043 -0.060 -0.083 -0.190 -0.143 -0.130 -0.088
 -0.002  0.029  0.032  0.038 -0.026  0.030 -0.000  0.011  0.015  0.033  0.009  0.038  0.028  0.045  0.048  0.004  0.001  0.064  0.066  0.085  0.067  0.010  0.073  0.098  0.088  0.074  0.091  0.100  0.131  0.072 -0.040  0.026  0.042  0.066  0.117  0.094  0.082  0.114  0.071  0.093  0.071 -0.008  0.055 -0.001 -0.057 -0.000 -0.012 -0.004  0.046  0.003  0.058  0.030 -0.023  0.005  0.082  0.022  0.017  0.101  0.072  0.017  0.074  0.119  0.049  0.106  0.123  0.060  0.022  0.053  0.059  0.091  0.180  0.111  0.132  0.104  0.092  0.075  0.037  0.109  0.075  0.025 -0.028  0.007  0.065 -0.095 -0.106 -0.008 -0.177 -0.003 -0.045 -0.095  0.031  0.078 -0.187 -0.160 -0.162 -0.045  0.060  0.033  0.124  0.160  0.210  0.110  0.086  0.151  0.086  0.115  0.062  0.060  0.045 -0.057 -0.024 -0.056 -0.052 -0.085 -0.103 -0.106 -0.081 -0.021  0.022  0.079  0.129  0.138  0.267  0.159  0.105  0.254  0.108  0.025 -0.047 -0.058 -0.074 -0.167 -0.071 -0.195 -0.186 -0.241 -0.079 -0.031 -0.067  0.029  0.049  0.102  0.111  0.087  0.085  0.252  0.134  0.151  0.325  0.314  0.211  0.299  0.497  0.345  0.270  0.227  0.267  0.181  0.303  0.463  0.566  0.471  0.451  0.282  0.213  0.295  0.177  0.017 -0.045 -0.083 -0.111 -0.169 -0.184 -0.145 -0.100 -0.122 -0.153 -0.228 -0.102 -0.040 -0.006 -0.107  0.021 -0.166 -0.153 -0.143 -0.104 -0.217 -0.142 -0.113 -0.073 -0.187 -0.038 -0.001  0.005  0.025  0.050  0.010  0.128  0.021  0.018 -0.074 -0.048 -0.174 -0.158 -0.258 -0.147 -0.120 -0.137 -0.111 -0.059 -0.097 -0.072  0.007  0.018 -0.018  0.031  0.022  0.020  0.038  0.062  0.066  0.068  0.024  0.015  0.023 -0.165 -0.173 -0.128 -0.086 -0.059 -0.055 -0.006  0.059  0.102  0.036  0.053 -0.013 -0.014 -0.043 -0.062 -0.092 -0.144 -0.153 -0.201 -0.237 -0.143 -0.074 -0.096  0.030  0.046 -0.048 -0.008  0.034  0.043  0.045  0.070  0.045  0.098  0.140  0.189  0.182  0.186  0.006  0.081  0.101 -0.048 -0.007 -0.057 -0.095 -0.250 -0.202 -0.120 -0.034  0.017 -0.128 -0.133 -0.040 -0.049 -0.203 -0.245 -0.265 -0.264 -0.260 -0.241 -0.326 -0.253 -0.286 -0.259 -0.249 -0.271 -0.155 -0.142 -0.077 -0.013 -0.017  0.011  0.042  0.027  0.008 -0.039 -0.083 -0.020  0.028  0.055  0.012 -0.074 -0.109 -0.196 -0.132 -0.201 -0.129
 -0.011  0.027  0.049  0.061  0.005  0.066  0.020  0.029  0.040  0.058  0.014  0.059  0.041  0.068  0.074  0.031  0.028  0.083  0.073  0.113  0.087  0.029  0.082  0.084  0.071  0.073  0.086  0.096  0.103  0.022 -0.060  0.014  0.026  0.070  0.121  0.093  0.094  0.127  0.075  0.072  0.079  0.027  0.066  0.019 -0.079  0.013  0.033  0.027  0.065 -0.001  0.060  0.041 -0.024 -0.022  0.062  0.004 -0.008  0.075  0.039  0.017  0.073  0.086  0.038  0.081  0.079  0.045  0.006  0.032  0.042  0.074  0.168  0.089  0.111  0.143  0.105  0.048  0.001  0.011  0.073 -0.023 -0.107 -0.013  0.054 -0.149 -0.164 -0.019 -0.248 -0.070 -0.075 -0.158 -0.033  0.052 -0.244 -0.217 -0.222 -0.064  0.058 -0.002  0.145  0.173  0.228  0.136  0.076  0.118  0.046  0.099  0.045  0.036  0.013 -0.080 -0.013 -0.052 -0.018 -0.043 -0.086 -0.083 -0.093 -0.046  0.011  0.081  0.123  0.157  0.246  0.181  0.120  0.271  0.113  0.041 -0.028 -0.062 -0.064 -0.159 -0.065 -0.215 -0.192 -0.251 -0.089 -0.059 -0.116 -0.024  0.000  0.061  0.086  0.004  0.038  0.260  0.088  0.104  0.282  0.282  0.189  0.282  0.496  0.352  0.287  0.246  0.318  0.246  0.355  0.457  0.471  0.784  0.524  0.534  0.351  0.343  0.160  0.032  0.008 -0.079 -0.121 -0.167 -0.192 -0.132 -0.102 -0.151 -0.183 -0.288 -0.103 -0.040 -0.040 -0.144  0.019 -0.169 -0.137 -0.124 -0.098 -0.210 -0.128 -0.107 -0.056 -0.183 -0.025  0.007  0.014  0.016  0.037  0.007  0.115  0.020  0.009 -0.085 -0.028 -0.165 -0.165 -0.292 -0.173 -0.114 -0.126 -0.080 -0.060 -0.102 -0.060  0.029 -0.006 -0.011  0.046  0.046 -0.002  0.051  0.077  0.054  0.066 -0.001  0.009  0.020 -0.148 -0.170 -0.122 -0.108 -0.038 -0.066  0.030  0.050  0.147  0.057  0.148  0.017  0.057 -0.009 -0.012 -0.099 -0.140 -0.124 -0.224 -0.247 -0.154 -0.075 -0.095  0.043  0.094 -0.029  0.026  0.079  0.081  0.089  0.137  0.077  0.154  0.182  0.248  0.218  0.231  0.038  0.118  0.156 -0.009  0.009 -0.023 -0.102 -0.282 -0.265 -0.189 -0.081  0.004 -0.126 -0.152 -0.044 -0.068 -0.226 -0.267 -0.298 -0.285 -0.282 -0.262 -0.373 -0.277 -0.343 -0.281 -0.280 -0.300 -0.176 -0.133 -0.066 -0.000  0.016  0.060  0.093  0.062  0.029 -0.015 -0.053 -0.018  0.036  0.077  0.019 -0.070 -0.120 -0.218 -0.174 -0.235 -0.191
  0.033  0.096  0.051  0.058  0.008  0.033 -0.012  0.032  0.032  0.021  0.008  0.046  0.052  0.048  0.034  0.018  0.031  0.074  0.092  0.082  0.066  0.002  0.073  0.072  0.084  0.069  0.086  0.114  0.164  0.063  0.014  0.025  0.044  0.058  0.111  0.083  0.102  0.139  0.095  0.111  0.080  0.006  0.089  0.035 -0.068  0.019  0.018  0.024  0.062 -0.011  0.075  0.016 -0.059 -0.035  0.057 -0.011 -0.020  0.066  0.034 -0.003  0.037  0.092  0.018  0.045  0.078  0.013 -0.022  0.045  0.053  0.050  0.092  0.032  0.049  0.048  0.059  0.015 -0.011  0.039  0.017 -0.043 -0.128 -0.058  0.020 -0.167 -0.171 -0.061 -0.267 -0.099 -0.083 -0.176 -0.065  0.038 -0.223 -0.193 -0.205 -0.081  0.026 -0.018  0.060  0.109  0.154  0.044  0.035  0.095  0.039  0.078  0.030  0.024  0.026 -0.087 -0.027 -0.031 -0.031 -0.037 -0.061 -0.090 -0.069 -0.012  0.011  0.064  0.142  0.191  0.244  0.192  0.145  0.386  0.174  0.047 -0.043 -0.029 -0.037 -0.127 -0.055 -0.166 -0.125 -0.236 -0.018 -0.063 -0.152 -0.063 -0.009  0.009  0.014 -0.003  0.040  0.152  0.040  0.052  0.200  0.226  0.125  0.196  0.395  0.274  0.211  0.176  0.228  0.186  0.252  0.372  0.451  0.524  0.777  0.512  0.455  0.480  0.291  0.097 -0.060 -0.083 -0.105 -0.122 -0.109 -0.089 -0.060 -0.133 -0.168 -0.239 -0.074 -0.015 -0.042 -0.164  0.051 -0.162 -0.130 -0.146 -0.111 -0.199 -0.123 -0.095 -0.078 -0.205 -0.032 -0.008  0.006  0.021  0.054  0.018  0.151  0.044  0.025 -0.086 -0.052 -0.169 -0.169 -0.292 -0.146 -0.107 -0.134 -0.078 -0.045 -0.083 -0.078  0.008  0.046 -0.012  0.036  0.037  0.021  0.045  0.065  0.058  0.093  0.002 -0.013 -0.005 -0.139 -0.137 -0.078 -0.052 -0.001 -0.031 -0.012  0.054  0.144  0.085  0.131  0.024  0.058 -0.001  0.028 -0.064 -0.104 -0.084 -0.180 -0.210 -0.110 -0.051 -0.045  0.064  0.091  0.008  0.044  0.079  0.084  0.096  0.123  0.093  0.126  0.180  0.229  0.195  0.222  0.043  0.101  0.106 -0.034 -0.018 -0.031 -0.092 -0.239 -0.215 -0.137 -0.045  0.015 -0.094 -0.120 -0.007 -0.044 -0.196 -0.223 -0.239 -0.248 -0.260 -0.238 -0.326 -0.248 -0.294 -0.228 -0.226 -0.277 -0.149 -0.110 -0.088 -0.016 -0.018  0.017  0.041  0.011  0.009 -0.010 -0.050 -0.041 -0.010  0.083  0.002 -0.075 -0.158 -0.230 -0.167 -0.278 -0.193
 -0.037  0.006  0.021  0.018  0.002  0.002  0.004  0.004 -0.008  0.037  0.006  0.032  0.015  0.070  0.061  0.006  0.043  0.091  0.080  0.090  0.115  0.004  0.105  0.095  0.076  0.081  0.082  0.092  0.080 -0.009 -0.042  0.017  0.042  0.069  0.131  0.102  0.103  0.146  0.087  0.081  0.071  0.002  0.076  0.012 -0.051  0.030  0.063  0.050  0.078  0.008  0.083  0.024 -0.012 -0.010  0.049  0.004  0.015  0.052  0.008  0.036  0.058  0.068  0.031  0.067  0.049  0.035  0.026  0.025  0.037  0.072  0.121  0.058  0.071  0.093  0.074  0.025 -0.016 -0.014  0.029 -0.030 -0.148 -0.047  0.005 -0.189 -0.205 -0.082 -0.313 -0.149 -0.125 -0.221 -0.103 -0.000 -0.256 -0.182 -0.177 -0.049  0.051 -0.002  0.081  0.121  0.150  0.085  0.032  0.115  0.058  0.094  0.067  0.049  0.037 -0.050  0.025 -0.013  0.031  0.002 -0.015 -0.023 -0.065 -0.014  0.042  0.100  0.146  0.213  0.257  0.228  0.155  0.372  0.168  0.090  0.053 -0.012  0.008 -0.080 -0.003 -0.145 -0.109 -0.185 -0.026 -0.098 -0.129 -0.094 -0.049 -0.032  0.026 -0.070 -0.013  0.110 -0.006 -0.006  0.130  0.149  0.064  0.146  0.308  0.203  0.178  0.177  0.218  0.166  0.222  0.244  0.282  0.534  0.512  0.721  0.611  0.466  0.204  0.104  0.040 -0.012 -0.055 -0.059 -0.076 -0.061 -0.039 -0.108 -0.125 -0.196 -0.039 -0.003 -0.013 -0.106  0.084 -0.117 -0.081 -0.081 -0.057 -0.139 -0.067 -0.074 -0.042 -0.133  0.004 -0.001  0.009  0.033  0.058  0.012  0.115  0.017  0.016 -0.052 -0.025 -0.116 -0.143 -0.276 -0.166 -0.113 -0.134 -0.107 -0.063 -0.106 -0.068  0.005 -0.017 -0.022 -0.003 -0.012 -0.047  0.012  0.023  0.002  0.038 -0.033 -0.023 -0.009 -0.108 -0.108 -0.077 -0.068 -0.005 -0.043  0.044  0.063  0.163  0.080  0.203  0.036  0.090  0.010  0.020 -0.075 -0.114 -0.098 -0.172 -0.194 -0.092 -0.065 -0.058  0.074  0.100 -0.010  0.055  0.098  0.087  0.113  0.174  0.117  0.135  0.209  0.269  0.235  0.266  0.088  0.155  0.165  0.002 -0.002 -0.013 -0.104 -0.243 -0.244 -0.173 -0.065  0.015 -0.106 -0.109  0.000 -0.050 -0.189 -0.223 -0.240 -0.253 -0.263 -0.243 -0.342 -0.243 -0.293 -0.236 -0.210 -0.275 -0.162 -0.112 -0.091  0.007  0.005  0.057  0.115  0.058  0.061  0.056  0.012 -0.016  0.008  0.040  0.009 -0.056 -0.134 -0.162 -0.176 -0.214 -0.179
 -0.009  0.023 -0.003  0.003 -0.011  0.012 -0.022  0.018 -0.013 -0.012 -0.033  0.005 -0.033  0.010  0.007 -0.031  0.011  0.040  0.045  0.048  0.140  0.029  0.172  0.122  0.119  0.089  0.137  0.133  0.129  0.020  0.014  0.043  0.090  0.110  0.164  0.117  0.175  0.220  0.104  0.123  0.065 -0.050  0.059 -0.034 -0.082  0.028  0.059  0.045  0.097  0.026  0.108  0.030  0.007  0.005  0.087  0.032  0.010  0.052  0.037  0.044  0.064  0.098  0.087  0.130  0.092  0.100  0.051  0.059  0.092  0.140  0.193  0.092  0.134  0.144  0.076  0.033  0.014 -0.017  0.016 -0.034 -0.231 -0.128 -0.032 -0.229 -0.272 -0.163 -0.405 -0.250 -0.194 -0.318 -0.166 -0.055 -0.283 -0.185 -0.143 -0.070  0.069  0.023  0.061  0.073  0.079  0.042  0.061  0.199  0.121  0.119  0.144  0.115  0.122  0.020  0.107  0.035  0.091  0.034  0.018  0.004 -0.006  0.064  0.141  0.190  0.243  0.324  0.331  0.344  0.257  0.562  0.311  0.185  0.144  0.072  0.084 -0.043  0.027 -0.129 -0.070 -0.216  0.037 -0.134 -0.154 -0.141 -0.093 -0.067 -0.025 -0.113 -0.017  0.054 -0.049 -0.072  0.070  0.089 -0.024  0.057  0.215  0.099  0.082  0.123  0.142  0.094  0.153  0.151  0.213  0.351  0.455  0.611  0.920  0.691  0.375  0.214  0.063  0.058 -0.018 -0.027 -0.015 -0.014  0.009 -0.080 -0.131 -0.177 -0.019 -0.000 -0.014 -0.130  0.116 -0.115 -0.071 -0.064 -0.052 -0.120 -0.057 -0.036 -0.029 -0.116  0.037  0.031  0.042  0.086  0.122  0.030  0.197  0.090  0.089 -0.012 -0.007 -0.100 -0.139 -0.301 -0.155 -0.128 -0.156 -0.160 -0.118 -0.125 -0.113 -0.032 -0.002 -0.041 -0.034 -0.053 -0.027 -0.003 -0.002  0.034  0.084 -0.022 -0.008 -0.012 -0.115 -0.091 -0.067 -0.067  0.010 -0.023  0.031  0.034  0.151  0.125  0.203  0.049  0.095  0.050  0.061 -0.059 -0.081 -0.081 -0.152 -0.181 -0.053 -0.033 -0.045  0.092  0.090  0.016  0.070  0.132  0.137  0.173  0.205  0.148  0.168  0.256  0.296  0.248  0.275  0.124  0.183  0.145  0.001 -0.035 -0.010 -0.132 -0.269 -0.283 -0.229 -0.109  0.005 -0.148 -0.166 -0.017 -0.055 -0.236 -0.221 -0.236 -0.276 -0.303 -0.294 -0.378 -0.266 -0.286 -0.212 -0.173 -0.279 -0.151 -0.133 -0.114  0.025 -0.006  0.077  0.108  0.061  0.078  0.111  0.044 -0.047 -0.040  0.078  0.008 -0.044 -0.172 -0.216 -0.223 -0.266 -0.230
 -0.012  0.001 -0.050 -0.031 -0.026  0.015 -0.013  0.038  0.013  0.006 -0.028  0.022  0.003  0.014  0.015  0.004  0.028  0.046  0.060  0.041  0.096  0.029  0.139  0.098  0.105  0.083  0.133  0.125  0.162  0.055  0.012  0.038  0.058  0.102  0.145  0.105  0.184  0.218  0.116  0.131  0.069 -0.018  0.094 -0.002 -0.103  0.010  0.030  0.038  0.091  0.030  0.107  0.032  0.007  0.016  0.083  0.042  0.018  0.091  0.074  0.057  0.074  0.153  0.105  0.161  0.149  0.113  0.041  0.076  0.120  0.163  0.243  0.121  0.154  0.139  0.089  0.066  0.032  0.030  0.034 -0.050 -0.174 -0.102 -0.029 -0.211 -0.231 -0.129 -0.341 -0.172 -0.153 -0.251 -0.100 -0.008 -0.256 -0.186 -0.144 -0.060  0.056  0.033  0.078  0.105  0.131  0.069  0.104  0.249  0.163  0.167  0.166  0.129  0.118  0.014  0.064  0.021  0.036 -0.007  0.001 -0.002  0.024  0.096  0.157  0.223  0.300  0.395  0.429  0.395  0.254  0.588  0.346  0.253  0.160  0.099  0.098 -0.049  0.026 -0.153 -0.113 -0.238  0.045 -0.095 -0.142 -0.127 -0.061 -0.041 -0.029 -0.070  0.034  0.077 -0.001 -0.021  0.123  0.152  0.044  0.132  0.286  0.157  0.145  0.182  0.189  0.135  0.165  0.184  0.295  0.343  0.480  0.466  0.691  0.779  0.412  0.268  0.030  0.068  0.010 -0.074 -0.056 -0.010 -0.000 -0.058 -0.098 -0.166 -0.032 -0.014 -0.028 -0.101  0.092 -0.109 -0.086 -0.062 -0.047 -0.130 -0.067 -0.024 -0.030 -0.105  0.066  0.045  0.072  0.129  0.145  0.037  0.216  0.102  0.096 -0.007 -0.029 -0.117 -0.135 -0.287 -0.143 -0.099 -0.134 -0.142 -0.077 -0.082 -0.085 -0.029  0.012 -0.003 -0.003 -0.034  0.006  0.039  0.035  0.058  0.093 -0.003  0.013  0.011 -0.164 -0.125 -0.103 -0.059 -0.018 -0.032 -0.003  0.037  0.127  0.105  0.145  0.021  0.073  0.025  0.007 -0.077 -0.121 -0.115 -0.188 -0.225 -0.100 -0.047 -0.106  0.043  0.036 -0.031  0.011  0.079  0.066  0.091  0.140  0.097  0.134  0.219  0.260  0.223  0.233  0.066  0.135  0.120 -0.048 -0.041 -0.078 -0.144 -0.294 -0.266 -0.197 -0.120 -0.016 -0.195 -0.190 -0.033 -0.060 -0.265 -0.261 -0.278 -0.289 -0.327 -0.331 -0.398 -0.292 -0.303 -0.240 -0.194 -0.286 -0.147 -0.163 -0.127 -0.012 -0.035  0.040  0.100  0.059  0.059  0.080  0.013 -0.047 -0.047  0.058 -0.004 -0.043 -0.177 -0.226 -0.231 -0.319 -0.268
 -0.011  0.013 -0.023 -0.035 -0.016 -0.022 -0.044 -0.038 -0.045 -0.025 -0.065 -0.022 -0.016 -0.022 -0.034 -0.028 -0.028 -0.011  0.009 -0.010  0.007 -0.019  0.040  0.006  0.038 -0.004  0.032  0.082  0.123  0.070  0.100  0.041  0.073  0.023  0.047  0.023  0.077  0.097  0.036  0.084  0.042 -0.051  0.034 -0.025 -0.018  0.024 -0.009 -0.015  0.026 -0.010  0.019 -0.008 -0.024 -0.010  0.019 -0.013 -0.014  0.048  0.012 -0.021 -0.002  0.042 -0.000  0.044  0.068  0.034  0.011  0.007  0.049  0.087  0.085  0.024  0.036  0.046  0.021  0.002  0.020  0.016 -0.003 -0.010 -0.138 -0.116 -0.046 -0.151 -0.187 -0.164 -0.284 -0.226 -0.183 -0.251 -0.185 -0.107 -0.139 -0.097 -0.034 -0.018  0.071  0.035  0.067 -0.006  0.001  0.044  0.044  0.117  0.086  0.037  0.085  0.075  0.064  0.011  0.046  0.026  0.053  0.019  0.018 -0.025  0.030  0.055  0.096  0.113  0.166  0.267  0.163  0.249  0.233  0.363  0.343  0.170  0.146  0.120  0.079 -0.010  0.016 -0.076 -0.021 -0.117  0.075  0.028  0.000  0.034  0.043  0.064  0.038  0.010  0.044  0.083  0.022 -0.056  0.060  0.090 -0.044 -0.052  0.069 -0.012 -0.085 -0.054 -0.004 -0.034  0.034  0.092  0.177  0.160  0.291  0.204  0.375  0.412  0.570  0.201  0.092  0.152  0.041  0.050  0.083  0.061  0.032 -0.022 -0.056 -0.088 -0.007  0.041 -0.014 -0.136  0.045 -0.050 -0.030 -0.014 -0.056 -0.080 -0.052 -0.050 -0.048 -0.063  0.004 -0.029  0.041  0.058  0.022  0.014  0.130  0.077  0.118 -0.003 -0.018 -0.054 -0.045 -0.123 -0.053 -0.057 -0.066 -0.103 -0.114 -0.088 -0.094 -0.050 -0.019 -0.075 -0.060 -0.065 -0.045 -0.025 -0.023 -0.017  0.065 -0.045 -0.028 -0.028 -0.013  0.011  0.023  0.021  0.060 -0.042 -0.046 -0.093  0.032  0.016  0.057  0.048  0.095  0.058  0.079  0.005  0.021  0.027 -0.032 -0.029  0.040  0.052  0.012  0.071  0.074  0.071  0.072  0.091  0.111  0.082  0.085  0.084  0.099  0.101  0.112  0.073  0.086  0.043  0.035 -0.003 -0.030 -0.036 -0.021 -0.076 -0.160 -0.156 -0.136 -0.078 -0.040 -0.070 -0.102 -0.023 -0.043 -0.118 -0.061 -0.058 -0.095 -0.149 -0.178 -0.184 -0.132 -0.125 -0.061 -0.062 -0.132 -0.087 -0.051 -0.076 -0.001 -0.011  0.007 -0.011 -0.017  0.019  0.032  0.007 -0.065 -0.066  0.046 -0.039 -0.042 -0.087 -0.163 -0.093 -0.188 -0.161
 -0.051 -0.083 -0.082 -0.054 -0.029  0.010  0.011  0.072  0.010  0.027  0.056  0.049 -0.004  0.029  0.066  0.027  0.023  0.047  0.038  0.023  0.041 -0.015  0.018  0.011  0.010  0.003  0.005  0.013  0.026 -0.013  0.010  0.016 -0.038  0.002  0.010  0.024  0.069  0.042  0.024  0.046 -0.020  0.011  0.069  0.029 -0.046  0.031  0.013  0.018  0.016 -0.004  0.015  0.008  0.028  0.001 -0.013  0.009  0.014  0.009 -0.016  0.016  0.012  0.008  0.004  0.001  0.026 -0.017 -0.036 -0.027 -0.003  0.025  0.034  0.019  0.054  0.048  0.026  0.025 -0.001 -0.002  0.028 -0.004 -0.034 -0.025  0.005 -0.035 -0.014  0.025 -0.034  0.027  0.029  0.015  0.011  0.061 -0.071 -0.061 -0.066 -0.030 -0.015 -0.009  0.000  0.028  0.040  0.011  0.047  0.066  0.051  0.070  0.074  0.057  0.035  0.052  0.041  0.032  0.043  0.021  0.058  0.081  0.070  0.098  0.125  0.140  0.167  0.191  0.172  0.128  0.084  0.190  0.171  0.288  0.231  0.157  0.139  0.060  0.035 -0.032 -0.023 -0.011  0.130  0.037  0.048 -0.032  0.026  0.061  0.004  0.009  0.069  0.049  0.039  0.035  0.052  0.053  0.051  0.089  0.071  0.070  0.094  0.121  0.045  0.090  0.041 -0.032  0.017  0.032  0.097  0.104  0.214  0.268  0.201  0.449  0.138  0.193  0.128 -0.042 -0.019  0.008 -0.009  0.041  0.020  0.017 -0.009 -0.027 -0.060  0.026  0.035  0.039  0.034  0.062  0.054  0.053  0.055  0.075  0.042  0.056  0.097  0.040  0.045  0.094  0.064  0.034  0.059  0.029 -0.021  0.038 -0.034 -0.003 -0.029 -0.060 -0.009 -0.001  0.011 -0.011 -0.012  0.010  0.005 -0.003 -0.031 -0.010 -0.027 -0.046 -0.041 -0.022 -0.021 -0.006 -0.030 -0.039 -0.023  0.004 -0.093 -0.089 -0.092 -0.095 -0.083 -0.082 -0.081  0.010 -0.030 -0.081 -0.019 -0.065 -0.050 -0.045 -0.056 -0.064 -0.066 -0.044 -0.070 -0.061 -0.030  0.063 -0.061  0.017 -0.033 -0.038 -0.022  0.023 -0.009 -0.036  0.013  0.011 -0.033  0.010  0.035  0.041  0.051 -0.011  0.026  0.036 -0.037 -0.035 -0.045 -0.039 -0.113 -0.062 -0.001 -0.049  0.006 -0.076 -0.026  0.032  0.047 -0.062 -0.076 -0.116 -0.087 -0.091 -0.120 -0.135 -0.121 -0.141 -0.126 -0.133 -0.158 -0.133 -0.108 -0.086 -0.048  0.010  0.011  0.052 -0.019  0.023  0.075  0.023  0.002 -0.028 -0.003 -0.005  0.030 -0.017 -0.015 -0.079 -0.179 -0.195
 -0.111 -0.108 -0.071 -0.087 -0.041 -0.052  0.001 -0.004 -0.069 -0.016 -0.016  0.002 -0.062 -0.005  0.020 -0.055 -0.028  0.028  0.005 -0.003  0.018 -0.028  0.000  0.009 -0.003 -0.015 -0.036 -0.021 -0.059 -0.051 -0.041 -0.015 -0.016 -0.044 -0.033 -0.034 -0.020 -0.054 -0.043 -0.041 -0.068 -0.084 -0.073 -0.035 -0.041 -0.029 -0.032 -0.006 -0.021 -0.025 -0.051 -0.023  0.011 -0.039 -0.049 -0.026  0.010 -0.042 -0.063  0.004 -0.013 -0.068 -0.026 -0.016 -0.028  0.004  0.020 -0.073 -0.029  0.027 -0.011  0.000  0.021  0.025 -0.007 -0.025 -0.028 -0.103 -0.023  0.022 -0.059 -0.056 -0.054 -0.046 -0.067 -0.098 -0.062 -0.093 -0.098 -0.110 -0.091 -0.119 -0.046  0.017  0.041 -0.028 -0.010  0.012  0.020 -0.044 -0.071  0.018  0.011  0.038  0.039 -0.013  0.066  0.074  0.063  0.111  0.095  0.040  0.048  0.007  0.036  0.072  0.089  0.085  0.140  0.121  0.061  0.101  0.012  0.055  0.073  0.034  0.141  0.165  0.252  0.176  0.123  0.065  0.030  0.019  0.065  0.101  0.098  0.115  0.172  0.098  0.054  0.111  0.081  0.029  0.023  0.047  0.020 -0.029 -0.009 -0.041 -0.070 -0.095 -0.088 -0.098 -0.128 -0.106 -0.066 -0.059 -0.030 -0.053 -0.045  0.008 -0.060  0.040  0.063  0.030  0.092  0.138  0.441  0.313  0.146  0.115  0.119  0.110  0.063  0.064  0.072  0.039  0.020  0.039  0.054 -0.010 -0.013  0.016  0.044  0.078  0.012  0.057  0.077  0.056  0.026  0.090  0.049 -0.008  0.022  0.052  0.001  0.017  0.004  0.015  0.051  0.055  0.052  0.047  0.053  0.062 -0.006 -0.003 -0.007 -0.060 -0.088 -0.074 -0.072 -0.036 -0.093 -0.074 -0.088 -0.104 -0.123 -0.087 -0.089 -0.098 -0.072 -0.073 -0.032 -0.037  0.074  0.035  0.007 -0.012  0.032 -0.029  0.014 -0.054 -0.015 -0.041  0.022  0.022  0.071  0.036  0.051  0.038  0.085  0.062  0.054  0.109  0.096  0.087  0.017  0.042 -0.014  0.033  0.035  0.058  0.027  0.042  0.052  0.038  0.045 -0.027 -0.029 -0.029 -0.003  0.054 -0.012 -0.049  0.010 -0.026  0.014 -0.025 -0.040 -0.056 -0.050 -0.050 -0.048 -0.019 -0.010  0.021  0.009 -0.001  0.051  0.039  0.038  0.019 -0.021 -0.011 -0.001 -0.009  0.018 -0.013 -0.025 -0.048 -0.003 -0.024  0.008 -0.004 -0.042 -0.022 -0.028  0.002  0.014 -0.011 -0.025 -0.035 -0.047 -0.029 -0.023  0.040  0.019 -0.015 -0.024 -0.062
 -0.154 -0.135 -0.103 -0.109 -0.022 -0.043 -0.005 -0.012 -0.088 -0.037 -0.017 -0.020 -0.101 -0.029 -0.007 -0.106 -0.046  0.012  0.000 -0.013  0.006 -0.036 -0.029 -0.029 -0.035 -0.039 -0.064 -0.027 -0.036 -0.031 -0.020  0.010 -0.004 -0.035 -0.037 -0.048 -0.002 -0.049 -0.031 -0.022 -0.083 -0.109 -0.077 -0.067 -0.064 -0.036 -0.018 -0.000 -0.030 -0.033 -0.037 -0.051  0.031 -0.011 -0.049 -0.017  0.040 -0.027 -0.057  0.029 -0.002 -0.055 -0.019  0.005 -0.036 -0.011 -0.012 -0.075 -0.043  0.069 -0.015  0.017  0.065  0.037  0.004 -0.002  0.028 -0.042 -0.058  0.049 -0.050 -0.116 -0.114 -0.056 -0.111 -0.186 -0.099 -0.133 -0.137 -0.162 -0.124 -0.177 -0.050  0.031  0.118 -0.013 -0.012  0.048  0.033 -0.061 -0.114 -0.034 -0.021  0.046  0.074  0.002  0.106  0.153  0.152  0.184  0.146  0.108  0.122  0.062  0.118  0.122  0.200  0.207  0.271  0.195  0.108  0.160  0.010  0.072  0.097  0.046  0.229  0.234  0.408  0.403  0.298  0.223  0.153  0.123  0.209  0.210  0.247  0.243  0.238  0.109  0.107  0.153  0.078  0.004  0.020  0.008 -0.010 -0.105 -0.067 -0.060 -0.115 -0.156 -0.161 -0.161 -0.195 -0.152 -0.105 -0.098 -0.094 -0.112 -0.083 -0.079 -0.083 -0.012  0.058  0.068  0.152  0.193  0.313  0.623  0.313  0.233  0.244  0.230  0.188  0.152  0.140  0.122  0.086  0.087  0.108  0.035  0.017  0.062  0.107  0.148  0.034  0.107  0.129  0.099  0.032  0.184  0.107  0.059  0.097  0.129  0.050  0.062  0.061  0.045  0.097  0.120  0.083  0.104  0.099  0.093  0.008  0.019 -0.001 -0.089 -0.111 -0.081 -0.091 -0.070 -0.126 -0.115 -0.146 -0.146 -0.145 -0.123 -0.144 -0.123 -0.075 -0.068 -0.036 -0.067  0.108  0.086  0.035  0.003 -0.017 -0.070 -0.036 -0.117 -0.052 -0.064 -0.019  0.018  0.049  0.084  0.081  0.100  0.134  0.103  0.109  0.163  0.168  0.118  0.027  0.031 -0.046  0.053  0.020  0.027 -0.000 -0.005  0.009  0.022 -0.024 -0.086 -0.090 -0.095 -0.050  0.035 -0.046 -0.129 -0.066 -0.087 -0.050 -0.098 -0.063 -0.090 -0.111 -0.125 -0.078 -0.068 -0.079 -0.026 -0.005 -0.021  0.076  0.077  0.066  0.007 -0.053 -0.009  0.011  0.023  0.072  0.016 -0.032 -0.079 -0.060 -0.115 -0.056 -0.104 -0.108 -0.040 -0.049  0.004  0.052  0.009 -0.017 -0.039 -0.058 -0.031  0.017  0.069  0.036 -0.029 -0.071 -0.132
 -0.147 -0.146 -0.104 -0.119 -0.061 -0.064 -0.028 -0.019 -0.088 -0.077 -0.049 -0.048 -0.146 -0.065 -0.062 -0.143 -0.093 -0.092 -0.103 -0.122 -0.099 -0.103 -0.124 -0.137 -0.073 -0.105 -0.087 -0.089 -0.092 -0.050 -0.103 -0.070 -0.024 -0.097 -0.144 -0.188 -0.087 -0.164 -0.144 -0.144 -0.139 -0.149 -0.113 -0.018 -0.055 -0.069 -0.075 -0.048 -0.106 -0.116 -0.145 -0.069 -0.036 -0.126 -0.138 -0.031 -0.014 -0.089 -0.067  0.008 -0.028 -0.035 -0.012  0.014 -0.017 -0.022  0.000 -0.015 -0.008  0.053 -0.035  0.005  0.026 -0.082 -0.109 -0.122 -0.095 -0.114 -0.185 -0.064 -0.082 -0.140 -0.178 -0.065 -0.120 -0.215 -0.058 -0.115 -0.131 -0.134 -0.077 -0.234  0.018  0.068  0.109  0.001 -0.008  0.070 -0.051 -0.112 -0.174 -0.133 -0.060  0.032  0.065 -0.010  0.028  0.064  0.072  0.103  0.045  0.066  0.053 -0.025  0.021 -0.003  0.130  0.163  0.151  0.140  0.048  0.089 -0.020  0.036  0.038 -0.018  0.106  0.154  0.319  0.222  0.305  0.177  0.134  0.151  0.273  0.170  0.120  0.128  0.148 -0.035 -0.039  0.019 -0.052 -0.114 -0.035 -0.104 -0.083 -0.170 -0.136 -0.104 -0.149 -0.175 -0.177 -0.139 -0.181 -0.155 -0.075 -0.053 -0.084 -0.129 -0.111 -0.121 -0.105 -0.055 -0.018  0.010  0.041  0.128  0.146  0.313  0.482  0.283  0.271  0.261  0.229  0.224  0.252  0.174  0.080  0.060  0.129  0.057  0.006  0.017  0.036  0.024  0.022  0.134  0.097  0.077  0.089  0.198  0.086  0.088  0.137  0.132  0.043  0.060  0.086  0.112  0.121  0.187  0.172  0.209  0.194  0.141  0.073  0.147  0.035 -0.045 -0.018 -0.001 -0.095 -0.055 -0.118 -0.121 -0.141 -0.146 -0.143 -0.140 -0.130 -0.114 -0.074 -0.041 -0.033 -0.089  0.122  0.112  0.089  0.077  0.064  0.006  0.016 -0.045 -0.037 -0.041 -0.031  0.049  0.074  0.108  0.125  0.133  0.154  0.150  0.132  0.174  0.197  0.124  0.097  0.055 -0.003  0.118  0.065  0.056  0.064  0.012  0.017  0.064  0.016 -0.045 -0.038 -0.064 -0.079 -0.035 -0.135 -0.151 -0.026 -0.118  0.005 -0.031 -0.005 -0.065 -0.035 -0.042 -0.047 -0.014  0.016  0.003  0.065  0.071  0.124  0.129  0.095  0.049  0.027  0.059  0.052  0.087  0.127  0.065  0.035 -0.010  0.027 -0.047  0.002 -0.057 -0.100 -0.085 -0.093 -0.043 -0.049 -0.060  0.071  0.080  0.003  0.033  0.003  0.089  0.092 -0.035  0.013 -0.070
 -0.096 -0.069 -0.088 -0.117 -0.062 -0.158 -0.098 -0.164 -0.172 -0.124 -0.182 -0.158 -0.125 -0.103 -0.165 -0.114 -0.024 -0.136 -0.069 -0.108 -0.117 -0.074 -0.122 -0.182 -0.148 -0.148 -0.217 -0.140 -0.141 -0.084  0.026 -0.084 -0.021 -0.152 -0.151 -0.158 -0.117 -0.149 -0.107 -0.041 -0.032 -0.111 -0.146 -0.112  0.033 -0.062 -0.055 -0.047 -0.087 -0.119 -0.159 -0.131 -0.082 -0.162 -0.203 -0.107 -0.084 -0.171 -0.163 -0.078 -0.109 -0.158 -0.099 -0.085 -0.114 -0.088 -0.065 -0.068 -0.070 -0.018 -0.132 -0.100 -0.097 -0.133 -0.145 -0.168 -0.115 -0.138 -0.237 -0.062 -0.169 -0.258 -0.246 -0.124 -0.241 -0.376 -0.221 -0.347 -0.304 -0.351 -0.293 -0.409  0.087  0.168  0.309  0.061  0.011  0.092 -0.020 -0.176 -0.278 -0.132 -0.129 -0.041 -0.015 -0.133 -0.034 -0.027 -0.003  0.032  0.004  0.061  0.047 -0.012  0.017 -0.026  0.080  0.049  0.044  0.035 -0.028 -0.002 -0.185 -0.011  0.059 -0.049  0.074  0.003  0.145  0.128  0.201  0.202  0.139  0.265  0.445  0.268  0.115  0.081  0.054 -0.019 -0.076 -0.062 -0.053 -0.147 -0.108 -0.163 -0.144 -0.313 -0.247 -0.180 -0.312 -0.422 -0.364 -0.337 -0.452 -0.413 -0.233 -0.170 -0.219 -0.201 -0.169 -0.167 -0.122 -0.059 -0.027 -0.074  0.050 -0.042  0.115  0.233  0.283  0.655  0.535  0.397  0.316  0.182  0.203  0.215  0.159  0.186  0.228 -0.005  0.024 -0.012  0.043 -0.020 -0.038  0.098  0.020 -0.027  0.008  0.128 -0.038 -0.023  0.065  0.030 -0.057 -0.015  0.032  0.092  0.182  0.168  0.165  0.188  0.213  0.213  0.090  0.093  0.040 -0.069 -0.099 -0.063 -0.145 -0.100 -0.105 -0.142 -0.158 -0.183 -0.209 -0.163 -0.166 -0.193 -0.038 -0.085 -0.085 -0.112  0.329  0.322  0.281  0.204  0.135 -0.030 -0.031 -0.211 -0.093 -0.035  0.014  0.149  0.156  0.204  0.252  0.287  0.310  0.336  0.338  0.390  0.394  0.143  0.209  0.099  0.093  0.200  0.111  0.118  0.167  0.088  0.060  0.116  0.042 -0.063 -0.093 -0.135 -0.180  0.005 -0.153 -0.268 -0.061 -0.152 -0.015 -0.046  0.123 -0.032 -0.133 -0.017 -0.115  0.063  0.001  0.011 -0.016  0.115  0.304  0.362  0.263  0.185  0.122  0.230  0.221  0.266  0.351  0.269  0.199  0.080  0.103 -0.035 -0.037 -0.095 -0.105 -0.177 -0.127 -0.060 -0.058 -0.039 -0.016  0.026  0.001 -0.007 -0.023  0.118  0.085  0.070  0.160  0.071
 -0.137 -0.089 -0.114 -0.144 -0.099 -0.189 -0.135 -0.190 -0.226 -0.178 -0.214 -0.197 -0.163 -0.139 -0.210 -0.160 -0.057 -0.182 -0.134 -0.161 -0.163 -0.074 -0.147 -0.229 -0.179 -0.193 -0.254 -0.157 -0.108 -0.092  0.051 -0.059 -0.011 -0.141 -0.164 -0.199 -0.102 -0.101 -0.086 -0.038 -0.032 -0.118 -0.146 -0.102  0.011 -0.064 -0.068 -0.046 -0.111 -0.150 -0.166 -0.118 -0.093 -0.165 -0.192 -0.075 -0.051 -0.130 -0.131 -0.029 -0.089 -0.154 -0.068 -0.075 -0.124 -0.048 -0.034 -0.049 -0.021  0.033 -0.098 -0.081 -0.092 -0.143 -0.161 -0.199 -0.123 -0.178 -0.290 -0.108 -0.226 -0.309 -0.287 -0.163 -0.286 -0.431 -0.273 -0.407 -0.346 -0.396 -0.326 -0.437  0.133  0.180  0.394  0.095  0.039  0.147  0.010 -0.179 -0.310 -0.111 -0.121 -0.008 -0.007 -0.144 -0.026 -0.012 -0.008  0.054  0.031  0.076  0.057 -0.004  0.068 -0.036  0.110  0.082  0.055  0.035 -0.040  0.024 -0.187  0.017  0.111 -0.012  0.123  0.045  0.187  0.164  0.238  0.213  0.223  0.327  0.538  0.303  0.162  0.068  0.061 -0.022 -0.094 -0.073 -0.078 -0.186 -0.127 -0.170 -0.168 -0.372 -0.296 -0.224 -0.381 -0.490 -0.449 -0.419 -0.528 -0.475 -0.286 -0.231 -0.280 -0.249 -0.184 -0.192 -0.109 -0.076 -0.015 -0.056  0.083 -0.019  0.119  0.244  0.271  0.535  0.818  0.531  0.362  0.225  0.313  0.279  0.224  0.216  0.242  0.001  0.043  0.004  0.107  0.036 -0.024  0.171  0.096  0.043  0.048  0.221  0.005  0.039  0.139  0.057 -0.030  0.027  0.058  0.110  0.196  0.218  0.231  0.264  0.263  0.252  0.112  0.095  0.048 -0.064 -0.118 -0.071 -0.153 -0.112 -0.120 -0.156 -0.177 -0.207 -0.207 -0.186 -0.211 -0.176 -0.032 -0.078 -0.070 -0.094  0.413  0.399  0.319  0.254  0.146 -0.052 -0.085 -0.253 -0.130 -0.065 -0.002  0.141  0.145  0.240  0.293  0.344  0.372  0.408  0.398  0.460  0.450  0.159  0.231  0.097  0.098  0.241  0.125  0.121  0.200  0.095  0.076  0.123  0.070 -0.023 -0.071 -0.137 -0.182  0.002 -0.159 -0.307 -0.086 -0.211 -0.034 -0.100  0.105 -0.062 -0.209 -0.057 -0.137  0.047 -0.048 -0.042 -0.040  0.100  0.341  0.413  0.321  0.184  0.101  0.243  0.220  0.312  0.422  0.331  0.242  0.094  0.122 -0.083 -0.096 -0.169 -0.136 -0.223 -0.176 -0.072 -0.054  0.005  0.007  0.057  0.051  0.000 -0.026  0.060  0.068  0.055  0.108  0.034
 -0.158 -0.105 -0.135 -0.149 -0.085 -0.135 -0.074 -0.108 -0.156 -0.132 -0.161 -0.123 -0.172 -0.130 -0.157 -0.184 -0.124 -0.147 -0.116 -0.124 -0.086 -0.076 -0.081 -0.139 -0.095 -0.127 -0.139 -0.116 -0.118 -0.091 -0.038 -0.068  0.025 -0.107 -0.117 -0.173 -0.091 -0.141 -0.133 -0.106 -0.112 -0.156 -0.147 -0.043 -0.019 -0.067 -0.064 -0.043 -0.111 -0.141 -0.184 -0.100 -0.054 -0.167 -0.171 -0.038 -0.034 -0.140 -0.114 -0.029 -0.078 -0.099 -0.029 -0.029 -0.073 -0.018  0.018 -0.053 -0.021  0.036 -0.076 -0.040 -0.041 -0.117 -0.159 -0.183 -0.133 -0.196 -0.291 -0.149 -0.216 -0.258 -0.287 -0.177 -0.264 -0.389 -0.214 -0.304 -0.301 -0.342 -0.224 -0.373  0.080  0.135  0.299  0.052  0.025  0.136 -0.020 -0.124 -0.245 -0.125 -0.097  0.009  0.028 -0.080  0.003 -0.008 -0.002  0.046  0.039  0.061  0.051 -0.002  0.056 -0.002  0.110  0.101  0.073  0.063 -0.010  0.035 -0.124  0.026  0.105 -0.010  0.108  0.046  0.182  0.157  0.252  0.227  0.249  0.269  0.465  0.196  0.103  0.070  0.033 -0.079 -0.138 -0.110 -0.083 -0.200 -0.123 -0.186 -0.166 -0.329 -0.268 -0.174 -0.293 -0.359 -0.323 -0.309 -0.383 -0.325 -0.153 -0.152 -0.156 -0.180 -0.145 -0.132 -0.089 -0.061 -0.014 -0.010  0.061  0.008  0.110  0.230  0.261  0.397  0.531  0.674  0.431  0.247  0.353  0.227  0.201  0.173  0.251  0.029  0.059  0.032  0.107  0.069  0.035  0.191  0.143  0.122  0.088  0.248  0.063  0.096  0.186  0.106  0.010  0.048  0.102  0.119  0.221  0.221  0.253  0.280  0.281  0.237  0.132  0.148  0.057 -0.045 -0.067 -0.019 -0.127 -0.114 -0.122 -0.132 -0.167 -0.190 -0.178 -0.148 -0.172 -0.172 -0.061 -0.068 -0.061 -0.085  0.282  0.288  0.228  0.233  0.173  0.001  0.010 -0.162 -0.064 -0.027  0.011  0.138  0.172  0.227  0.257  0.252  0.272  0.295  0.271  0.302  0.323  0.100  0.137  0.036  0.028  0.165  0.087  0.062  0.124  0.074  0.056  0.096  0.057 -0.032 -0.061 -0.114 -0.136 -0.010 -0.134 -0.264 -0.070 -0.192 -0.016 -0.073  0.039 -0.107 -0.163 -0.067 -0.108  0.006 -0.063 -0.067 -0.014  0.067  0.219  0.283  0.193  0.107  0.049  0.140  0.137  0.226  0.301  0.237  0.173  0.078  0.107 -0.047 -0.040 -0.148 -0.160 -0.177 -0.120 -0.042 -0.057  0.000  0.085  0.119  0.035  0.024  0.001  0.098  0.072 -0.007  0.059 -0.033
 -0.127 -0.096 -0.121 -0.119 -0.074 -0.095 -0.062 -0.048 -0.075 -0.063 -0.088 -0.063 -0.126 -0.095 -0.148 -0.156 -0.119 -0.143 -0.087 -0.120 -0.097 -0.088 -0.103 -0.144 -0.059 -0.099 -0.051 -0.069 -0.048 -0.033  0.005 -0.033  0.063 -0.067 -0.117 -0.181 -0.122 -0.134 -0.127 -0.114 -0.119 -0.160 -0.124 -0.050 -0.011 -0.082 -0.083 -0.054 -0.121 -0.151 -0.188 -0.066 -0.042 -0.145 -0.125 -0.030 -0.038 -0.086 -0.066 -0.006 -0.037 -0.038  0.025  0.035 -0.012  0.028  0.016  0.035  0.022  0.072 -0.016  0.005 -0.013 -0.112 -0.147 -0.177 -0.132 -0.159 -0.248 -0.138 -0.159 -0.216 -0.245 -0.139 -0.220 -0.329 -0.176 -0.224 -0.251 -0.304 -0.178 -0.319  0.026  0.086  0.177 -0.003  0.004  0.081 -0.049 -0.117 -0.199 -0.122 -0.076  0.036  0.050 -0.033  0.006 -0.001  0.015  0.016 -0.018  0.025 -0.014 -0.057  0.005 -0.008  0.097  0.118  0.082  0.070  0.016  0.063 -0.053  0.037  0.066 -0.005  0.068  0.011  0.128  0.145  0.213  0.166  0.213  0.184  0.336  0.128  0.067  0.041  0.004 -0.074 -0.092 -0.070 -0.052 -0.150 -0.089 -0.134 -0.145 -0.252 -0.188 -0.150 -0.216 -0.276 -0.223 -0.191 -0.280 -0.250 -0.102 -0.106 -0.098 -0.098 -0.100 -0.102 -0.060 -0.039  0.009 -0.000  0.032 -0.009  0.063  0.188  0.229  0.316  0.362  0.431  0.687  0.297  0.331  0.143  0.150  0.117  0.173  0.030  0.017  0.024  0.061  0.018  0.039  0.191  0.109  0.083  0.086  0.205  0.052  0.093  0.164  0.097  0.034  0.056  0.091  0.093  0.207  0.207  0.224  0.258  0.229  0.182  0.080  0.135  0.041 -0.049 -0.052  0.007 -0.111 -0.058 -0.066 -0.074 -0.117 -0.122 -0.096 -0.074 -0.083 -0.061 -0.017 -0.022 -0.017 -0.008  0.213  0.213  0.155  0.197  0.135  0.018  0.046 -0.108 -0.050  0.014 -0.028  0.108  0.181  0.183  0.270  0.254  0.257  0.244  0.182  0.202  0.231  0.045  0.080 -0.011 -0.011  0.143  0.072  0.005  0.065  0.036  0.004  0.063  0.033 -0.079 -0.079 -0.129 -0.111 -0.038 -0.142 -0.246 -0.070 -0.192 -0.026 -0.085 -0.023 -0.120 -0.124 -0.091 -0.114 -0.062 -0.116 -0.120 -0.055 -0.016  0.101  0.159  0.092  0.019 -0.027  0.047  0.073  0.156  0.230  0.154  0.095  0.049  0.037 -0.064 -0.032 -0.136 -0.147 -0.175 -0.122 -0.057 -0.061 -0.046  0.096  0.104  0.064  0.038 -0.022  0.081  0.034 -0.005  0.112  0.028
 -0.122 -0.122 -0.109 -0.122 -0.065 -0.110 -0.083 -0.076 -0.101 -0.092 -0.079 -0.091 -0.149 -0.110 -0.120 -0.136 -0.105 -0.124 -0.102 -0.137 -0.091 -0.076 -0.104 -0.123 -0.082 -0.104 -0.116 -0.119 -0.120 -0.072 -0.081 -0.084 -0.018 -0.103 -0.157 -0.169 -0.105 -0.174 -0.128 -0.133 -0.129 -0.125 -0.118 -0.023 -0.031 -0.067 -0.097 -0.040 -0.124 -0.131 -0.159 -0.071 -0.033 -0.135 -0.138 -0.020 -0.038 -0.109 -0.078 -0.021 -0.050 -0.044 -0.011 -0.014 -0.015 -0.033 -0.004  0.028 -0.005  0.020 -0.041 -0.012 -0.021 -0.120 -0.144 -0.138 -0.115 -0.111 -0.190 -0.097 -0.051 -0.107 -0.169 -0.035 -0.070 -0.170  0.022 -0.044 -0.080 -0.060 -0.012 -0.175  0.059  0.069  0.136  0.021 -0.002  0.090 -0.053 -0.098 -0.166 -0.118 -0.067  0.017  0.028 -0.030 -0.028 -0.030 -0.015  0.015 -0.044  0.008 -0.025 -0.049 -0.006 -0.004  0.052  0.092  0.066  0.063  0.007  0.032 -0.037 -0.018 -0.001 -0.065  0.036  0.057  0.157  0.100  0.181  0.113  0.133  0.146  0.224  0.113  0.021  0.052  0.090 -0.027 -0.064 -0.023 -0.051 -0.100 -0.044 -0.103 -0.070 -0.136 -0.122 -0.123 -0.127 -0.142 -0.173 -0.138 -0.155 -0.123 -0.075 -0.060 -0.090 -0.148 -0.122 -0.151 -0.133 -0.108 -0.080 -0.058 -0.022  0.041  0.064  0.152  0.224  0.182  0.225  0.247  0.297  0.384  0.403  0.242  0.099  0.044  0.135  0.112 -0.010  0.048  0.040  0.033  0.054  0.197  0.124  0.086  0.112  0.268  0.076  0.081  0.152  0.105  0.020  0.072  0.038  0.064  0.147  0.216  0.181  0.271  0.206  0.194  0.092  0.166  0.078 -0.004  0.008  0.042 -0.055 -0.043 -0.113 -0.104 -0.123 -0.142 -0.119 -0.111 -0.124 -0.095 -0.076 -0.010 -0.030 -0.013  0.138  0.150  0.096  0.106  0.072  0.023 -0.004 -0.087 -0.089 -0.021 -0.079  0.052  0.073  0.095  0.128  0.164  0.170  0.147  0.149  0.169  0.175  0.083  0.079  0.027  0.000  0.082  0.041  0.014  0.031 -0.017 -0.041  0.035 -0.015 -0.101 -0.096 -0.121 -0.112 -0.070 -0.153 -0.181 -0.036 -0.110  0.009 -0.013  0.047 -0.006  0.012 -0.036 -0.056  0.018  0.027 -0.023  0.038  0.091  0.129  0.138  0.106  0.089  0.061  0.110  0.091  0.146  0.174  0.146  0.107  0.054  0.063 -0.030 -0.021 -0.084 -0.107 -0.125 -0.107 -0.064 -0.070 -0.037  0.071  0.083 -0.008  0.056  0.023  0.131  0.107  0.032  0.099  0.047
 -0.201 -0.196 -0.177 -0.202 -0.149 -0.186 -0.142 -0.137 -0.184 -0.153 -0.135 -0.135 -0.229 -0.169 -0.181 -0.212 -0.160 -0.183 -0.162 -0.175 -0.142 -0.116 -0.169 -0.199 -0.119 -0.154 -0.151 -0.141 -0.129 -0.058 -0.113 -0.101 -0.020 -0.133 -0.201 -0.245 -0.148 -0.236 -0.178 -0.187 -0.179 -0.196 -0.185 -0.041 -0.019 -0.109 -0.136 -0.073 -0.185 -0.190 -0.217 -0.076 -0.044 -0.186 -0.175  0.001 -0.010 -0.116 -0.077  0.020 -0.034 -0.039  0.039  0.034  0.009 -0.001  0.013  0.068  0.018  0.068 -0.014  0.018  0.014 -0.157 -0.190 -0.197 -0.189 -0.165 -0.310 -0.174 -0.115 -0.176 -0.252 -0.082 -0.144 -0.278 -0.035 -0.103 -0.166 -0.132 -0.022 -0.264  0.068  0.094  0.218  0.055  0.036  0.166 -0.014 -0.079 -0.216 -0.133 -0.078  0.047  0.062 -0.039 -0.024 -0.058 -0.044  0.001 -0.088 -0.015 -0.070 -0.093 -0.014 -0.023  0.059  0.114  0.052  0.074 -0.013  0.030 -0.054 -0.008  0.028 -0.088  0.048  0.040  0.169  0.093  0.225  0.140  0.203  0.198  0.345  0.158  0.019  0.050  0.090 -0.055 -0.131 -0.089 -0.106 -0.166 -0.093 -0.159 -0.119 -0.217 -0.179 -0.171 -0.200 -0.191 -0.214 -0.184 -0.201 -0.147 -0.048 -0.068 -0.093 -0.167 -0.153 -0.183 -0.168 -0.125 -0.131 -0.098 -0.056  0.020  0.072  0.140  0.252  0.203  0.313  0.353  0.331  0.403  0.712  0.347  0.183  0.105  0.242  0.167  0.023  0.073  0.091  0.067  0.088  0.304  0.213  0.158  0.164  0.398  0.130  0.165  0.226  0.148  0.051  0.107  0.079  0.081  0.211  0.331  0.332  0.423  0.354  0.293  0.148  0.284  0.115  0.003  0.026  0.075 -0.067 -0.076 -0.152 -0.139 -0.175 -0.222 -0.174 -0.165 -0.183 -0.145 -0.106 -0.025 -0.024 -0.004  0.210  0.221  0.169  0.188  0.133  0.045 -0.004 -0.099 -0.082 -0.023 -0.057  0.108  0.118  0.150  0.182  0.256  0.242  0.212  0.225  0.241  0.269  0.102  0.103  0.034 -0.012  0.084  0.042  0.005  0.048 -0.024 -0.030  0.048  0.038 -0.072 -0.068 -0.106 -0.123 -0.098 -0.198 -0.227 -0.073 -0.155  0.002 -0.014  0.058 -0.049 -0.005 -0.013 -0.064  0.024  0.019 -0.039  0.057  0.128  0.179  0.215  0.149  0.120  0.073  0.138  0.105  0.181  0.236  0.199  0.131  0.073  0.101 -0.027 -0.018 -0.120 -0.160 -0.168 -0.159 -0.088 -0.089 -0.038  0.117  0.147  0.031  0.103  0.025  0.140  0.147  0.023  0.097  0.033
 -0.105 -0.131 -0.135 -0.147 -0.080 -0.129 -0.073 -0.076 -0.122 -0.089 -0.032 -0.095 -0.103 -0.056 -0.100 -0.085 -0.033 -0.082 -0.064 -0.103 -0.096 -0.062 -0.148 -0.142 -0.118 -0.116 -0.168 -0.140 -0.138 -0.041 -0.008 -0.070 -0.070 -0.141 -0.183 -0.142 -0.144 -0.212 -0.121 -0.097 -0.097 -0.087 -0.121 -0.048  0.052 -0.031 -0.041 -0.040 -0.127 -0.087 -0.162 -0.104 -0.014 -0.095 -0.162 -0.078 -0.036 -0.105 -0.115 -0.058 -0.080 -0.100 -0.062 -0.100 -0.081 -0.088 -0.065 -0.061 -0.087 -0.070 -0.133 -0.066 -0.080 -0.145 -0.137 -0.095 -0.066 -0.059 -0.131 -0.008  0.036 -0.064 -0.108  0.056  0.026 -0.074  0.139  0.002  0.001  0.042 -0.019 -0.128  0.120  0.142  0.192  0.046 -0.011  0.063 -0.036 -0.112 -0.165 -0.089 -0.075 -0.075 -0.015 -0.090 -0.063 -0.038 -0.013  0.072 -0.003  0.064  0.029  0.032  0.133  0.080  0.127  0.072  0.035 -0.014 -0.069 -0.075 -0.157 -0.111 -0.047 -0.149 -0.021  0.020  0.098  0.117  0.143  0.234  0.196  0.234  0.234  0.243  0.081  0.088  0.092  0.023  0.010 -0.010 -0.059 -0.029 -0.027 -0.126 -0.037 -0.123 -0.164 -0.133 -0.140 -0.205 -0.310 -0.240 -0.235 -0.187 -0.183 -0.142 -0.219 -0.282 -0.228 -0.288 -0.239 -0.196 -0.177 -0.166 -0.088  0.017  0.039  0.122  0.174  0.215  0.279  0.227  0.143  0.242  0.347  0.516  0.197  0.098  0.151  0.186  0.011  0.133  0.145  0.084  0.049  0.217  0.120  0.060  0.082  0.229  0.006  0.007  0.043  0.028 -0.048 -0.010 -0.081  0.011  0.060  0.143  0.101  0.243  0.227  0.278  0.133  0.156  0.103  0.033  0.014  0.044 -0.020 -0.070 -0.093 -0.100 -0.124 -0.158 -0.154 -0.124 -0.141 -0.142 -0.110 -0.040 -0.055 -0.039  0.173  0.181  0.120  0.080  0.033 -0.006 -0.070 -0.115 -0.121 -0.090 -0.085  0.031 -0.004  0.042  0.029  0.128  0.159  0.172  0.231  0.284  0.235  0.127  0.116  0.047 -0.025  0.052  0.002 -0.006  0.001 -0.060 -0.093 -0.027 -0.084 -0.162 -0.192 -0.182 -0.195 -0.061 -0.173 -0.171 -0.026 -0.048  0.023  0.032  0.167  0.129  0.100  0.019 -0.055  0.098  0.133  0.044  0.064  0.187  0.252  0.271  0.248  0.233  0.178  0.283  0.202  0.229  0.234  0.201  0.183  0.080  0.098 -0.019 -0.041 -0.076 -0.099 -0.097 -0.096 -0.031 -0.006  0.046 -0.025 -0.005 -0.089 -0.009  0.079  0.140  0.229  0.133  0.104  0.055
 -0.116 -0.089 -0.139 -0.149 -0.105 -0.135 -0.083 -0.094 -0.132 -0.111 -0.097 -0.098 -0.103 -0.068 -0.088 -0.082 -0.030 -0.047  0.002 -0.035 -0.008 -0.046 -0.011 -0.050 -0.040 -0.050 -0.080 -0.051 -0.097 -0.072 -0.036 -0.067 -0.011 -0.067 -0.020 -0.011 -0.036 -0.038 -0.031  0.018  0.038  0.002 -0.021  0.033  0.101  0.100  0.163  0.078  0.037  0.008 -0.067 -0.047 -0.011 -0.072 -0.118 -0.053 -0.043 -0.108 -0.094 -0.038 -0.070 -0.108 -0.057 -0.088 -0.086 -0.055 -0.004 -0.126 -0.099 -0.058 -0.119 -0.080 -0.062 -0.048 -0.063 -0.074 -0.055 -0.058 -0.129 -0.047 -0.121 -0.114 -0.131 -0.096 -0.166 -0.202 -0.201 -0.233 -0.206 -0.225 -0.161 -0.193  0.020  0.085  0.166  0.051  0.043  0.091  0.015 -0.041 -0.142 -0.084 -0.108 -0.088 -0.042 -0.055 -0.008 -0.019  0.015  0.042  0.096  0.085  0.135  0.151  0.203  0.124  0.124  0.060  0.013  0.014 -0.021 -0.057 -0.109 -0.071  0.005 -0.024  0.008  0.011  0.066  0.086  0.131  0.210  0.336  0.209  0.222  0.096  0.032 -0.028 -0.020 -0.080 -0.106 -0.099 -0.058 -0.141 -0.094 -0.133 -0.138 -0.201 -0.160 -0.108 -0.177 -0.221 -0.185 -0.176 -0.204 -0.154 -0.056 -0.080 -0.055 -0.096 -0.102 -0.103 -0.074 -0.039 -0.019 -0.032 -0.007 -0.009  0.020  0.086  0.080  0.159  0.224  0.201  0.150  0.099  0.183  0.197  0.376  0.248  0.297  0.211  0.254  0.220  0.234  0.162  0.094  0.226  0.119  0.061  0.045  0.125 -0.010  0.028  0.046  0.009 -0.032 -0.002 -0.020 -0.019  0.063  0.093  0.096  0.152  0.152  0.139  0.075  0.084  0.065  0.023 -0.012  0.016  0.027 -0.047 -0.045 -0.062 -0.079 -0.129 -0.114 -0.088 -0.111 -0.138 -0.078 -0.076 -0.050 -0.026  0.206  0.212  0.167  0.129  0.078 -0.011 -0.037 -0.112 -0.039 -0.016  0.028  0.089  0.084  0.128  0.127  0.159  0.120  0.173  0.185  0.187  0.198  0.032  0.078  0.039 -0.002  0.044  0.015 -0.025  0.007 -0.004 -0.037 -0.037 -0.034 -0.050 -0.084 -0.088 -0.054  0.004 -0.058 -0.103 -0.051 -0.070 -0.019 -0.014  0.105 -0.000 -0.061 -0.001 -0.054  0.029 -0.036 -0.043 -0.022  0.046  0.143  0.200  0.156  0.086  0.034  0.113  0.121  0.157  0.224  0.215  0.164  0.082  0.077 -0.001 -0.032 -0.099 -0.072 -0.014  0.022  0.079  0.175  0.252  0.044  0.102  0.076  0.087  0.109  0.016  0.046 -0.056 -0.000 -0.027
 -0.078 -0.064 -0.123 -0.096 -0.076 -0.093 -0.065 -0.066 -0.115 -0.112 -0.095 -0.087 -0.111 -0.079 -0.099 -0.096 -0.046 -0.062 -0.013 -0.019 -0.015 -0.041  0.011 -0.043 -0.032 -0.051 -0.073 -0.038 -0.062 -0.067 -0.059 -0.054  0.005 -0.036  0.004 -0.009  0.006  0.006 -0.017  0.001  0.032 -0.025 -0.058 -0.041  0.072  0.049  0.091  0.027  0.008  0.007 -0.013 -0.057 -0.039 -0.062 -0.086 -0.060 -0.038 -0.086 -0.079 -0.030 -0.045 -0.097 -0.062 -0.064 -0.067 -0.030  0.019 -0.094 -0.052 -0.001 -0.068 -0.061 -0.028 -0.002 -0.034 -0.031 -0.025 -0.062 -0.096 -0.027 -0.149 -0.153 -0.122 -0.146 -0.209 -0.253 -0.267 -0.289 -0.247 -0.284 -0.212 -0.220 -0.004  0.083  0.206  0.069  0.082  0.113  0.073 -0.045 -0.135 -0.026 -0.057 -0.031 -0.014 -0.058  0.034  0.018  0.039  0.036  0.084  0.074  0.118  0.104  0.109  0.055  0.095  0.051  0.035  0.051  0.013  0.003 -0.103 -0.010  0.077  0.011  0.051  0.020  0.071  0.071  0.109  0.143  0.198  0.147  0.212  0.073  0.034 -0.018 -0.008 -0.045 -0.061 -0.036 -0.019 -0.092 -0.067 -0.081 -0.086 -0.178 -0.099 -0.047 -0.150 -0.217 -0.130 -0.136 -0.223 -0.195 -0.047 -0.088 -0.026 -0.034 -0.040 -0.040 -0.015 -0.003 -0.000 -0.014  0.041 -0.027  0.039  0.087  0.060  0.186  0.216  0.173  0.117  0.044  0.105  0.098  0.248  0.420  0.331  0.099  0.170  0.097  0.094  0.058  0.018  0.119  0.051 -0.008 -0.009  0.048 -0.020 -0.005  0.019  0.000 -0.043 -0.002  0.033  0.006  0.090  0.085  0.107  0.120  0.169  0.193  0.129  0.101  0.075  0.024 -0.054 -0.010 -0.034 -0.053 -0.014 -0.049 -0.043 -0.084 -0.091 -0.063 -0.091 -0.101 -0.041 -0.094 -0.055 -0.047  0.203  0.201  0.177  0.124  0.091 -0.034 -0.022 -0.127 -0.029 -0.010  0.032  0.092  0.101  0.135  0.150  0.147  0.155  0.174  0.173  0.195  0.204  0.053  0.089  0.022  0.001  0.068  0.041  0.016  0.046  0.042  0.014  0.005  0.006 -0.018 -0.060 -0.073 -0.054  0.044 -0.044 -0.121 -0.054 -0.056 -0.015 -0.045  0.048 -0.073 -0.135 -0.045 -0.055 -0.009 -0.110 -0.085 -0.065  0.001  0.134  0.189  0.147  0.060  0.000  0.076  0.099  0.131  0.204  0.170  0.134  0.037  0.056 -0.015 -0.023 -0.087 -0.061 -0.037 -0.010  0.048  0.113  0.115 -0.020  0.035  0.024  0.075  0.070  0.061 -0.005 -0.034 -0.056 -0.054
 -0.179 -0.156 -0.228 -0.235 -0.188 -0.222 -0.139 -0.164 -0.243 -0.181 -0.166 -0.165 -0.227 -0.134 -0.148 -0.193 -0.091 -0.049 -0.003  0.003  0.048 -0.013  0.046 -0.011 -0.053 -0.045 -0.132 -0.121 -0.178 -0.097 -0.268 -0.177 -0.043 -0.096 -0.008 -0.010  0.020 -0.068 -0.037  0.020 -0.012 -0.150 -0.185 -0.059 -0.045 -0.008  0.085  0.004 -0.020 -0.016 -0.052 -0.147 -0.070 -0.117 -0.192 -0.108 -0.076 -0.156 -0.145 -0.057 -0.048 -0.094 -0.060 -0.043 -0.029 -0.081 -0.000 -0.015 -0.100  0.015 -0.052 -0.028  0.074 -0.091 -0.104 -0.039 -0.068  0.026 -0.180  0.027 -0.095 -0.156 -0.218 -0.121 -0.262 -0.399 -0.233 -0.270 -0.358 -0.334 -0.055 -0.353 -0.063  0.196  0.378  0.059  0.142  0.306  0.052 -0.014 -0.241 -0.217 -0.129  0.009 -0.011 -0.050  0.016  0.009  0.067  0.082  0.096  0.085  0.133  0.051  0.117  0.096  0.113  0.052  0.058  0.088 -0.022 -0.072 -0.060 -0.080  0.031 -0.028  0.018 -0.004  0.101  0.095  0.127  0.189  0.283  0.207  0.342  0.083  0.003  0.031  0.021 -0.066 -0.114 -0.041 -0.039 -0.139 -0.097 -0.093 -0.131 -0.243 -0.116 -0.046 -0.163 -0.196 -0.075 -0.137 -0.232 -0.176  0.060 -0.031  0.057 -0.010 -0.006 -0.040 -0.042 -0.013 -0.014 -0.028 -0.014 -0.060  0.054  0.108  0.129  0.228  0.242  0.251  0.173  0.135  0.242  0.151  0.297  0.331  0.807  0.391  0.316  0.043  0.079  0.043 -0.029  0.117  0.045  0.003 -0.010  0.092 -0.021 -0.016  0.064  0.021 -0.034 -0.017  0.045  0.005  0.081  0.122  0.228  0.224  0.268  0.233  0.074  0.195 -0.013 -0.127 -0.061 -0.047 -0.123 -0.143 -0.173 -0.205 -0.197 -0.246 -0.250 -0.197 -0.216 -0.214 -0.111 -0.098 -0.112 -0.063  0.202  0.221  0.220  0.197  0.113 -0.004 -0.022 -0.160 -0.069  0.001 -0.033  0.182  0.145  0.232  0.223  0.282  0.213  0.173  0.235  0.239  0.346  0.039  0.099  0.088 -0.065  0.006  0.039 -0.026  0.014  0.028 -0.011  0.004 -0.005 -0.033 -0.043 -0.046 -0.023 -0.017 -0.081 -0.190 -0.121 -0.056 -0.013 -0.018  0.068 -0.135 -0.084 -0.014 -0.014  0.033 -0.053 -0.043 -0.017  0.056  0.150  0.219  0.135  0.045  0.010  0.071  0.111  0.150  0.213  0.202  0.112  0.072  0.107  0.024  0.008 -0.131 -0.157 -0.067  0.002 -0.006  0.055  0.117 -0.019  0.147 -0.079  0.167  0.187  0.260  0.094  0.019  0.046  0.063
 -0.109 -0.116 -0.174 -0.165 -0.107 -0.134 -0.073 -0.074 -0.138 -0.118 -0.052 -0.110 -0.116 -0.070 -0.091 -0.079 -0.034 -0.050 -0.023 -0.036 -0.008  0.004 -0.028 -0.053 -0.070 -0.052 -0.129 -0.140 -0.185 -0.136 -0.192 -0.146 -0.112 -0.083 -0.051 -0.021 -0.048 -0.052 -0.007  0.046  0.028  0.029  0.015  0.112  0.032  0.065  0.192  0.051 -0.002 -0.002 -0.073 -0.080 -0.010 -0.096 -0.152 -0.057 -0.070 -0.118 -0.105 -0.054 -0.060 -0.049 -0.053 -0.075 -0.053 -0.102 -0.062 -0.025 -0.121 -0.098 -0.101 -0.048 -0.022 -0.144 -0.126 -0.083 -0.078  0.034 -0.052  0.003  0.079  0.067 -0.031  0.065  0.052  0.022  0.132  0.105  0.039  0.099  0.161 -0.007  0.023  0.117  0.072 -0.042 -0.082  0.054 -0.113 -0.001 -0.065 -0.157 -0.088 -0.076 -0.075 -0.001 -0.058 -0.083 -0.051  0.024  0.006  0.039  0.038  0.064  0.174  0.143  0.095  0.017 -0.020 -0.013 -0.059 -0.150 -0.017 -0.181 -0.172 -0.147 -0.124 -0.011  0.021  0.050  0.051  0.166  0.199  0.133  0.094  0.061  0.014  0.017  0.023 -0.070 -0.054 -0.051 -0.086 -0.092 -0.052 -0.131 -0.123 -0.053 -0.075 -0.075 -0.026 -0.004 -0.048 -0.010  0.039  0.057  0.051  0.032  0.020 -0.075 -0.107 -0.144 -0.164 -0.106 -0.130 -0.101 -0.136  0.026 -0.010  0.035  0.057 -0.005  0.001  0.029  0.030  0.112  0.167  0.186  0.211  0.099  0.391  0.753  0.311  0.204  0.186  0.117  0.083  0.152  0.109  0.069  0.053  0.116  0.016  0.013  0.013  0.020 -0.033  0.009 -0.065 -0.081 -0.139  0.008  0.010  0.096  0.098  0.145  0.033  0.093  0.040  0.011  0.055  0.037  0.097 -0.041 -0.133 -0.077 -0.103 -0.137 -0.132 -0.117 -0.114 -0.115 -0.138 -0.023 -0.067  0.014  0.060  0.064  0.066  0.067  0.033  0.003 -0.048 -0.011 -0.110 -0.154 -0.098 -0.007 -0.003  0.048  0.032  0.107  0.031  0.022  0.082  0.088  0.120  0.015  0.031  0.019 -0.093 -0.086 -0.013 -0.091 -0.101 -0.066 -0.127 -0.105 -0.144 -0.087 -0.099 -0.067 -0.047 -0.073 -0.050 -0.051 -0.035  0.021  0.065  0.110  0.160  0.104  0.207  0.086  0.095  0.119  0.133  0.056  0.083  0.160  0.103  0.091  0.103  0.133  0.111  0.131  0.104  0.089  0.086  0.107  0.089  0.081  0.120  0.060  0.020 -0.004 -0.064 -0.017  0.005  0.014  0.083  0.295  0.040  0.118  0.026  0.214  0.285  0.194  0.199  0.101  0.064  0.117
 -0.066 -0.054 -0.125 -0.134 -0.122 -0.151 -0.077 -0.087 -0.127 -0.075 -0.077 -0.083 -0.068 -0.003 -0.001 -0.015  0.025  0.040  0.102  0.090  0.116 -0.029  0.123  0.090  0.072  0.085  0.019  0.029 -0.090 -0.083 -0.086 -0.090  0.030 -0.011  0.105  0.135  0.066  0.066  0.054  0.144  0.139  0.087  0.089  0.150  0.170  0.271  0.390  0.156  0.162  0.135  0.006 -0.026  0.017 -0.034 -0.098 -0.083 -0.049 -0.123 -0.107 -0.078 -0.091 -0.114 -0.124 -0.118 -0.108 -0.096  0.007 -0.181 -0.154 -0.131 -0.139 -0.109 -0.044 -0.020 -0.017 -0.027 -0.005  0.008 -0.051 -0.027 -0.155 -0.034 -0.049 -0.136 -0.209 -0.126 -0.310 -0.212 -0.214 -0.240 -0.121 -0.082 -0.087  0.051  0.037  0.003  0.087  0.108 -0.011  0.026 -0.057 -0.129 -0.125 -0.128 -0.119 -0.028 -0.034 -0.053  0.021  0.007  0.160  0.092  0.210  0.223  0.198  0.168  0.075  0.010 -0.059 -0.029 -0.024 -0.082 -0.009 -0.081 -0.022  0.088 -0.037 -0.027 -0.028 -0.017  0.034  0.088  0.235  0.054  0.086 -0.064 -0.021 -0.079 -0.085 -0.129 -0.147 -0.127 -0.049 -0.142 -0.096 -0.123 -0.119 -0.139 -0.092 -0.019 -0.090 -0.057  0.020 -0.002  0.000  0.041  0.076  0.052  0.085  0.035  0.021  0.019  0.051  0.084  0.116  0.092  0.045  0.035 -0.013  0.017  0.006  0.024  0.043  0.059  0.017 -0.010  0.023  0.011  0.254  0.170  0.316  0.311  0.602  0.290  0.256  0.185  0.093  0.102  0.069  0.048  0.005 -0.013 -0.027 -0.025 -0.025 -0.034 -0.052 -0.043  0.032 -0.047 -0.020 -0.013  0.029  0.025 -0.014 -0.132 -0.061  0.012 -0.009 -0.006  0.038  0.021  0.123 -0.028 -0.019 -0.045 -0.059 -0.098 -0.091 -0.061 -0.086 -0.143 -0.088 -0.087 -0.111 -0.033  0.063  0.072  0.093  0.070  0.042  0.017 -0.002 -0.008  0.091  0.092  0.130  0.100  0.064  0.083  0.036  0.020 -0.076  0.009  0.029 -0.000  0.070 -0.030  0.032  0.092 -0.012 -0.050  0.010 -0.032 -0.046  0.024 -0.009 -0.052 -0.045  0.031  0.020  0.037  0.099  0.035  0.071  0.058 -0.007  0.028  0.053  0.052  0.062 -0.001  0.024  0.069  0.042  0.054 -0.009  0.009 -0.015 -0.011  0.005  0.047 -0.008 -0.034 -0.045 -0.036  0.011 -0.010  0.056  0.119  0.023  0.038  0.077  0.086  0.037  0.043  0.005  0.133  0.146  0.166  0.289  0.433  0.068  0.171  0.166  0.175  0.177 -0.045 -0.040 -0.155 -0.082 -0.083
[truncated: 281,866 more chars]
