# Supplementary material for: K739 is preferentially targeted over K725 in the deSUMOylation process of neuronal nitric oxide synthase
Source: Front Chem. 2025 Sep 4;13:1672437. doi: 10.3389/fchem.2025.1672437 (PMC12445055; doi:10.3389/fchem.2025.1672437)
Supplement: Supplementary file 2 [file DataSheet2.zip › raw-data/725-R726K/FINAL_DECOMP_MMPBSA.dat]

| Run on Wed May  7 19:59:04 2025
|| GB non-polar solvation energies calculated with gbsa=2
idecomp = 2: Per-residue decomp adding 1-4 interactions to EEL and VDW.
Energy Decomposition Analysis (All units kcal/mol): Generalized Born solvent


Complex:
Total Energy Decomposition:
Residue |       Internal      |    van der Waals    |    Electrostatic    |   Polar Solvation   |   Non-Polar Solv.   |       TOTAL
-------------------------------------------------------------------------------------------------------------------------------------------
GLU   1 |   18.094 +/-  2.945 |    0.056 +/-  1.684 | -108.240 +/- 14.232 |  -38.547 +/- 13.196 |    1.041 +/-  0.183 | -127.596 +/-  2.870
PHE   2 |   18.355 +/-  3.400 |    0.976 +/-  1.253 |    5.879 +/-  1.825 |   -5.514 +/-  1.652 |    1.204 +/-  0.182 |   20.901 +/-  3.569
PRO   3 |   21.185 +/-  2.448 |   -2.609 +/-  1.028 |   -4.868 +/-  1.066 |   -6.707 +/-  1.099 |    0.549 +/-  0.096 |    7.550 +/-  2.615
GLU   4 |   16.795 +/-  2.858 |   -3.487 +/-  1.429 |  -53.430 +/-  5.756 |  -16.482 +/-  5.726 |    0.241 +/-  0.061 |  -56.363 +/-  2.997
ILE   5 |   20.565 +/-  2.809 |    1.368 +/-  1.497 |   -9.552 +/-  1.314 |   -3.731 +/-  0.965 |    1.088 +/-  0.107 |    9.738 +/-  2.827
THR   6 |   15.827 +/-  2.262 |   -0.534 +/-  1.460 |  -41.783 +/-  2.511 |   -1.762 +/-  1.425 |    0.446 +/-  0.059 |  -27.806 +/-  2.384
GLU   7 |   17.619 +/-  2.714 |   -1.773 +/-  1.325 |  -33.899 +/- 10.366 |  -41.426 +/-  9.206 |    0.921 +/-  0.104 |  -58.557 +/-  3.408
GLU   8 |   17.589 +/-  2.936 |   -2.020 +/-  1.300 |  -35.872 +/- 12.556 |  -35.770 +/- 11.692 |    0.837 +/-  0.082 |  -55.235 +/-  3.107
MET   9 |   14.889 +/-  2.559 |   -8.109 +/-  1.182 |  -14.091 +/-  1.352 |    1.619 +/-  0.952 |    0.060 +/-  0.028 |   -5.632 +/-  2.677
GLU  10 |   18.026 +/-  3.155 |   -3.452 +/-  1.587 |  -47.124 +/- 19.368 |  -21.416 +/- 17.571 |    0.602 +/-  0.134 |  -53.365 +/-  3.267
LYS  11 |   17.902 +/-  3.139 |   -2.877 +/-  1.403 |  -27.882 +/- 15.065 |  -11.958 +/- 13.746 |    0.825 +/-  0.128 |  -23.990 +/-  3.358
GLU  12 |   17.195 +/-  3.133 |   -5.092 +/-  1.375 |  -45.444 +/-  9.942 |  -30.893 +/-  9.006 |    0.389 +/-  0.101 |  -63.846 +/-  3.103
ILE  13 |   18.550 +/-  3.001 |   -3.561 +/-  1.398 |   -9.535 +/-  1.422 |    1.427 +/-  0.835 |    0.281 +/-  0.077 |    7.162 +/-  2.909
LYS  14 |   19.006 +/-  2.951 |   -2.846 +/-  1.185 |   19.496 +/- 12.180 |  -53.449 +/- 12.009 |    1.066 +/-  0.114 |  -16.726 +/-  3.625
ASN  15 |   22.824 +/-  3.094 |   -4.269 +/-  1.192 | -107.013 +/-  3.572 |    4.433 +/-  1.667 |    0.323 +/-  0.050 |  -83.703 +/-  2.923
VAL  16 |   14.671 +/-  2.717 |   -4.214 +/-  1.186 |  -29.805 +/-  1.812 |    1.116 +/-  1.147 |    0.108 +/-  0.077 |  -18.124 +/-  2.602
PHE  17 |   17.514 +/-  3.585 |   -0.243 +/-  1.028 |   -1.024 +/-  1.088 |   -5.465 +/-  0.822 |    1.155 +/-  0.154 |   11.937 +/-  3.594
ARG  18 |   22.283 +/-  4.010 |   -2.612 +/-  1.527 | -159.686 +/-  6.775 |  -37.793 +/-  5.796 |    0.809 +/-  0.071 | -176.998 +/-  3.834
ASN  19 |   21.469 +/-  2.986 |   -0.459 +/-  1.051 |  -85.333 +/-  2.763 |  -14.924 +/-  1.897 |    1.140 +/-  0.062 |  -78.107 +/-  2.565
GLY  20 |    5.311 +/-  1.903 |   -1.405 +/-  0.698 |   -5.741 +/-  1.440 |   -4.030 +/-  1.222 |    0.263 +/-  0.093 |   -5.602 +/-  1.832
ASN  21 |   22.497 +/-  3.272 |   -2.329 +/-  1.229 |  -87.523 +/-  3.180 |  -10.341 +/-  2.027 |    0.771 +/-  0.062 |  -76.924 +/-  2.635
GLN  22 |   24.616 +/-  3.022 |   -4.082 +/-  1.363 |  -75.758 +/-  3.228 |   -8.688 +/-  2.427 |    0.665 +/-  0.116 |  -63.246 +/-  3.439
ASP  23 |   13.505 +/-  2.499 |   -2.712 +/-  1.156 |  -67.377 +/-  5.429 |   -7.606 +/-  5.474 |    0.482 +/-  0.073 |  -63.708 +/-  2.337
GLU  24 |   18.269 +/-  2.785 |   -1.781 +/-  1.721 |  -93.025 +/-  5.237 |   10.166 +/-  4.468 |    0.382 +/-  0.044 |  -65.989 +/-  3.530
VAL  25 |   13.339 +/-  2.446 |   -2.468 +/-  1.195 |  -20.504 +/-  1.016 |   -2.613 +/-  0.834 |    0.564 +/-  0.047 |  -11.681 +/-  2.554
LEU  26 |   16.702 +/-  2.651 |   -5.535 +/-  1.255 |  -27.129 +/-  1.504 |   -2.508 +/-  1.045 |    0.075 +/-  0.046 |  -18.395 +/-  2.763
SER  27 |   10.850 +/-  2.175 |   -4.485 +/-  1.242 |  -18.613 +/-  1.513 |   -1.940 +/-  0.904 |    0.018 +/-  0.030 |  -14.169 +/-  2.505
GLU  28 |   18.466 +/-  3.053 |   -2.500 +/-  1.536 |  -53.291 +/-  9.795 |  -18.282 +/-  7.431 |    0.676 +/-  0.070 |  -54.932 +/-  3.297
ALA  29 |    7.557 +/-  2.084 |   -2.723 +/-  1.146 |   -0.441 +/-  1.305 |   -2.366 +/-  0.660 |    0.162 +/-  0.039 |    2.189 +/-  2.412
PHE  30 |   17.200 +/-  3.159 |   -3.058 +/-  1.568 |    3.542 +/-  1.662 |   -5.008 +/-  1.280 |    0.502 +/-  0.157 |   13.178 +/-  3.079
ARG  31 |   23.611 +/-  4.130 |   -3.353 +/-  1.769 | -116.060 +/-  7.846 |  -72.347 +/-  7.769 |    0.829 +/-  0.145 | -167.320 +/-  3.706
LEU  32 |   16.104 +/-  2.771 |   -4.915 +/-  1.310 |  -33.566 +/-  1.625 |   -0.102 +/-  0.994 |    0.076 +/-  0.028 |  -22.403 +/-  2.645
THR  33 |   15.355 +/-  2.604 |   -3.740 +/-  1.147 |  -27.312 +/-  3.162 |   -7.124 +/-  2.359 |    0.363 +/-  0.054 |  -22.458 +/-  2.965
ILE  34 |   17.667 +/-  3.212 |   -6.716 +/-  1.622 |  -14.831 +/-  1.350 |    0.736 +/-  0.514 |    0.000 +/-  0.002 |   -3.143 +/-  3.150
THR  35 |   15.499 +/-  2.411 |   -5.406 +/-  1.485 |  -40.609 +/-  2.015 |    2.602 +/-  0.762 |    0.034 +/-  0.015 |  -27.880 +/-  2.660
ARG  36 |   22.929 +/-  3.567 |   -9.319 +/-  1.733 | -166.099 +/-  5.970 |  -21.539 +/-  4.767 |    0.068 +/-  0.052 | -173.960 +/-  3.636
LYS  37 |   19.750 +/-  2.971 |   -5.612 +/-  1.609 |  -22.551 +/- 13.906 |  -13.015 +/- 11.911 |    0.334 +/-  0.078 |  -21.095 +/-  4.235
ASP  38 |   13.561 +/-  1.974 |   -7.082 +/-  1.586 |  -76.066 +/-  6.818 |   -2.805 +/-  4.286 |    0.001 +/-  0.001 |  -72.390 +/-  3.742
ILE  39 |   19.034 +/-  3.741 |   -5.332 +/-  1.652 |  -13.680 +/-  1.453 |    1.606 +/-  0.796 |    0.046 +/-  0.026 |    1.674 +/-  3.685
GLN  40 |   24.129 +/-  2.950 |   -3.874 +/-  1.425 |  -78.963 +/-  3.706 |   -5.179 +/-  2.474 |    0.578 +/-  0.109 |  -63.310 +/-  2.828
THR  41 |   16.464 +/-  2.709 |   -5.240 +/-  1.512 |  -37.160 +/-  2.114 |    1.049 +/-  1.043 |    0.139 +/-  0.033 |  -24.747 +/-  3.189
LEU  42 |   17.645 +/-  2.799 |   -5.560 +/-  1.502 |  -36.018 +/-  1.437 |    3.225 +/-  0.518 |    0.008 +/-  0.009 |  -20.699 +/-  2.888
ASN  43 |   22.187 +/-  3.086 |   -3.370 +/-  1.300 |  -87.834 +/-  4.617 |   -7.133 +/-  2.705 |    0.542 +/-  0.092 |  -75.608 +/-  2.989
HIE  44 |   34.549 +/-  2.933 |   -5.452 +/-  1.430 |  -11.196 +/-  2.024 |  -10.207 +/-  1.600 |    0.740 +/-  0.126 |    8.433 +/-  3.170
LEU  45 |   17.968 +/-  2.418 |   -2.282 +/-  1.582 |  -27.834 +/-  2.214 |   -3.129 +/-  1.792 |    0.588 +/-  0.145 |  -14.688 +/-  2.849
ASN  46 |   21.503 +/-  3.087 |   -5.285 +/-  1.216 |  -92.475 +/-  3.677 |   -3.938 +/-  2.098 |    0.332 +/-  0.083 |  -79.863 +/-  2.996
TRP  47 |   21.933 +/-  3.482 |  -10.658 +/-  1.467 |    4.210 +/-  1.796 |   -5.551 +/-  1.112 |    0.349 +/-  0.106 |   10.283 +/-  4.096
LEU  48 |   17.756 +/-  2.947 |   -8.593 +/-  1.374 |  -32.171 +/-  1.608 |    2.341 +/-  0.556 |    0.000 +/-  0.001 |  -20.667 +/-  3.303
ASN  49 |   23.399 +/-  2.692 |   -7.888 +/-  1.286 | -102.722 +/-  2.872 |    3.871 +/-  1.024 |    0.005 +/-  0.010 |  -83.336 +/-  2.847
ASP  50 |   15.568 +/-  2.491 |   -5.396 +/-  1.645 | -103.858 +/-  5.660 |   18.147 +/-  4.602 |    0.009 +/-  0.011 |  -75.532 +/-  3.180
GLU  51 |   19.211 +/-  2.565 |   -6.529 +/-  1.571 |  -89.110 +/-  9.353 |   12.965 +/-  5.468 |    0.021 +/-  0.011 |  -63.441 +/-  5.014
ILE  52 |   18.326 +/-  2.977 |   -7.492 +/-  1.586 |  -12.263 +/-  1.021 |    2.070 +/-  0.501 |    0.000 +/-  0.002 |    0.641 +/-  3.228
ILE  53 |   17.931 +/-  2.573 |   -7.381 +/-  1.435 |  -13.781 +/-  0.959 |    1.074 +/-  0.571 |    0.010 +/-  0.008 |   -2.147 +/-  2.841
ASN  54 |   20.924 +/-  2.913 |   -5.999 +/-  1.271 | -101.757 +/-  2.511 |    2.856 +/-  1.383 |    0.050 +/-  0.029 |  -83.927 +/-  3.193
PHE  55 |   16.386 +/-  2.988 |   -9.406 +/-  1.007 |  -10.249 +/-  1.024 |   -0.149 +/-  0.522 |    0.001 +/-  0.005 |   -3.416 +/-  3.232
TYR  56 |   18.361 +/-  2.975 |   -8.804 +/-  1.244 |  -34.454 +/-  2.594 |   -0.807 +/-  1.349 |    0.047 +/-  0.024 |  -25.657 +/-  3.056
MET  57 |   17.260 +/-  3.020 |   -9.484 +/-  1.011 |   -9.333 +/-  1.081 |   -0.782 +/-  0.756 |    0.015 +/-  0.009 |   -2.323 +/-  2.883
ASN  58 |   22.207 +/-  2.862 |   -6.094 +/-  1.063 |  -88.921 +/-  2.403 |   -3.427 +/-  1.463 |    0.198 +/-  0.052 |  -76.038 +/-  2.805
MET  59 |   15.317 +/-  2.695 |  -11.159 +/-  1.102 |   -7.210 +/-  1.045 |    0.316 +/-  0.644 |    0.007 +/-  0.012 |   -2.729 +/-  2.765
LEU  60 |   16.614 +/-  2.791 |   -7.958 +/-  1.225 |  -30.239 +/-  1.054 |    0.620 +/-  0.489 |    0.001 +/-  0.002 |  -20.963 +/-  2.706
MET  61 |   15.189 +/-  2.283 |   -7.192 +/-  1.314 |  -14.587 +/-  1.419 |   -0.430 +/-  0.788 |    0.344 +/-  0.066 |   -6.676 +/-  2.878
GLU  62 |   17.074 +/-  2.839 |   -3.480 +/-  1.414 |  -75.466 +/-  9.334 |    7.660 +/-  8.648 |    0.480 +/-  0.099 |  -53.731 +/-  3.065
ARG  63 |   21.712 +/-  3.836 |   -6.057 +/-  1.369 | -147.173 +/-  6.269 |  -45.584 +/-  5.123 |    0.344 +/-  0.059 | -176.759 +/-  3.346
SER  64 |   11.586 +/-  2.119 |   -3.829 +/-  1.174 |   -9.082 +/-  1.314 |   -6.890 +/-  0.902 |    0.080 +/-  0.034 |   -8.134 +/-  2.231
LYS  65 |   17.279 +/-  3.418 |   -0.544 +/-  1.293 |    8.059 +/-  6.778 |  -47.022 +/-  6.217 |    1.228 +/-  0.056 |  -21.000 +/-  3.898
GLU  66 |   17.325 +/-  2.511 |   -2.339 +/-  1.292 |  -56.472 +/-  8.722 |  -13.452 +/-  8.448 |    0.722 +/-  0.070 |  -54.216 +/-  2.606
LYS  67 |   17.685 +/-  3.132 |    0.223 +/-  1.099 |   41.956 +/-  6.528 |  -76.177 +/-  6.173 |    1.622 +/-  0.069 |  -14.691 +/-  3.278
GLY  68 |    6.039 +/-  1.858 |   -0.603 +/-  0.639 |  -12.231 +/-  2.577 |   -2.834 +/-  2.002 |    0.517 +/-  0.057 |   -9.112 +/-  1.992
LEU  69 |   18.213 +/-  2.853 |   -2.407 +/-  1.458 |  -15.966 +/-  1.331 |   -5.681 +/-  0.796 |    0.319 +/-  0.072 |   -5.521 +/-  3.017
PRO  70 |   20.476 +/-  2.376 |   -5.520 +/-  0.869 |   -8.019 +/-  1.107 |   -1.978 +/-  0.754 |    0.129 +/-  0.046 |    5.089 +/-  2.622
SER  71 |   10.761 +/-  2.030 |   -3.002 +/-  1.182 |  -16.064 +/-  2.331 |   -0.285 +/-  1.598 |    0.321 +/-  0.028 |   -8.269 +/-  2.522
VAL  72 |   14.962 +/-  2.997 |   -5.214 +/-  1.240 |  -22.896 +/-  1.025 |   -0.993 +/-  0.668 |    0.075 +/-  0.020 |  -14.067 +/-  3.127
HIE  73 |   34.644 +/-  3.348 |   -7.641 +/-  1.150 |  -18.166 +/-  1.561 |   -7.409 +/-  1.206 |    0.271 +/-  0.090 |    1.700 +/-  3.376
ALA  74 |    7.010 +/-  2.086 |   -4.453 +/-  0.809 |   -3.669 +/-  0.998 |   -1.053 +/-  0.863 |    0.064 +/-  0.026 |   -2.101 +/-  2.009
PHE  75 |   16.261 +/-  2.849 |   -5.684 +/-  1.283 |   -1.768 +/-  1.215 |   -4.926 +/-  0.749 |    0.080 +/-  0.023 |    3.964 +/-  3.081
ASN  76 |   22.428 +/-  2.943 |   -4.852 +/-  1.213 |  -89.566 +/-  3.447 |   -2.483 +/-  2.163 |    0.238 +/-  0.085 |  -74.235 +/-  2.401
THR  77 |   17.686 +/-  2.780 |   -5.231 +/-  1.231 |  -37.487 +/-  1.326 |   -4.425 +/-  0.961 |    0.017 +/-  0.011 |  -29.440 +/-  2.843
PHE  78 |   16.482 +/-  2.758 |   -5.636 +/-  1.196 |   -9.856 +/-  1.510 |   -0.337 +/-  0.652 |    0.075 +/-  0.042 |    0.728 +/-  3.256
PHE  79 |   16.538 +/-  2.641 |   -6.949 +/-  1.183 |   -8.949 +/-  0.956 |    0.023 +/-  0.430 |    0.013 +/-  0.011 |    0.676 +/-  2.710
PHE  80 |   16.620 +/-  3.032 |   -6.025 +/-  1.292 |   -7.897 +/-  0.976 |   -1.840 +/-  0.531 |    0.074 +/-  0.043 |    0.931 +/-  3.143
THR  81 |   16.375 +/-  2.490 |   -2.832 +/-  1.188 |  -30.685 +/-  2.417 |   -3.456 +/-  1.424 |    0.376 +/-  0.065 |  -20.222 +/-  2.717
LYS  82 |   18.278 +/-  3.112 |   -6.147 +/-  1.861 |   28.676 +/-  5.585 |  -57.435 +/-  4.999 |    0.253 +/-  0.075 |  -16.374 +/-  3.618
LEU  83 |   17.588 +/-  2.988 |   -6.314 +/-  1.357 |  -28.604 +/-  1.379 |   -1.896 +/-  1.134 |    0.094 +/-  0.040 |  -19.132 +/-  3.130
LYS  84 |   17.991 +/-  3.749 |   -3.347 +/-  1.184 |   66.154 +/-  4.225 |  -98.866 +/-  4.152 |    0.959 +/-  0.136 |  -17.110 +/-  3.658
THR  85 |   17.189 +/-  2.868 |   -0.593 +/-  1.173 |  -37.249 +/-  1.716 |   -7.485 +/-  1.409 |    0.782 +/-  0.064 |  -27.357 +/-  2.723
ALA  86 |    8.291 +/-  1.993 |   -0.949 +/-  0.941 |   -2.070 +/-  2.003 |   -3.519 +/-  1.354 |    0.451 +/-  0.082 |    2.204 +/-  2.284
GLY  87 |    5.608 +/-  1.443 |   -2.145 +/-  0.780 |   -6.310 +/-  1.462 |   -2.933 +/-  0.984 |    0.228 +/-  0.072 |   -5.552 +/-  1.634
TYR  88 |   17.388 +/-  2.635 |   -5.717 +/-  1.608 |  -30.989 +/-  2.102 |   -3.278 +/-  0.787 |    0.190 +/-  0.075 |  -22.406 +/-  2.986
GLN  89 |   23.823 +/-  2.660 |   -2.164 +/-  1.137 |  -72.875 +/-  4.018 |   -9.681 +/-  3.434 |    1.022 +/-  0.094 |  -59.875 +/-  2.831
ALA  90 |    7.747 +/-  2.135 |   -2.938 +/-  0.991 |   -4.264 +/-  2.154 |    0.058 +/-  1.107 |    0.206 +/-  0.052 |    0.807 +/-  2.386
VAL  91 |   16.244 +/-  2.883 |   -5.054 +/-  1.334 |  -22.812 +/-  1.427 |    0.107 +/-  0.627 |    0.002 +/-  0.007 |  -11.514 +/-  3.029
LYS  92 |   18.183 +/-  3.537 |   -4.616 +/-  1.515 |   54.459 +/-  6.962 |  -79.101 +/-  6.984 |    0.567 +/-  0.097 |  -10.507 +/-  3.674
ARG  93 |   22.542 +/-  3.805 |   -3.604 +/-  2.025 | -146.770 +/-  9.201 |  -57.285 +/-  7.594 |    0.688 +/-  0.085 | -184.428 +/-  3.971
TRP  94 |   23.617 +/-  3.601 |  -10.037 +/-  1.316 |   -5.998 +/-  2.842 |   -6.995 +/-  2.012 |    0.180 +/-  0.066 |    0.766 +/-  3.997
THR  95 |   17.548 +/-  2.697 |   -2.071 +/-  1.586 |  -33.365 +/-  4.033 |   -1.682 +/-  1.922 |    0.048 +/-  0.046 |  -19.523 +/-  2.808
LYS  96 |   17.655 +/-  2.893 |   -1.900 +/-  1.316 |   59.972 +/-  9.897 |  -82.011 +/-  8.925 |    0.778 +/-  0.109 |   -5.506 +/-  3.400
LYS  97 |   19.551 +/-  3.335 |    0.495 +/-  1.159 |   68.422 +/-  5.992 | -102.144 +/-  6.103 |    1.564 +/-  0.143 |  -12.112 +/-  3.801
VAL  98 |   15.569 +/-  3.269 |   -1.063 +/-  1.288 |  -31.146 +/-  1.161 |   -1.496 +/-  0.821 |    0.423 +/-  0.131 |  -17.713 +/-  3.365
ASP  99 |   15.364 +/-  2.474 |   -1.076 +/-  1.646 | -101.003 +/- 13.812 |   24.279 +/- 12.368 |    0.445 +/-  0.124 |  -61.991 +/-  3.191
VAL 100 |   15.316 +/-  2.600 |   -4.421 +/-  1.425 |  -23.284 +/-  1.007 |   -3.744 +/-  0.851 |    0.017 +/-  0.021 |  -16.115 +/-  2.754
PHE 101 |   16.272 +/-  3.232 |   -3.609 +/-  1.397 |   -6.971 +/-  1.519 |   -4.876 +/-  1.110 |    0.382 +/-  0.111 |    1.199 +/-  3.040
SER 102 |   12.388 +/-  1.998 |    0.115 +/-  1.050 |  -13.111 +/-  2.147 |   -4.561 +/-  1.565 |    0.642 +/-  0.028 |   -4.526 +/-  2.177
VAL 103 |   15.046 +/-  2.899 |   -3.928 +/-  1.421 |  -27.616 +/-  0.823 |   -0.545 +/-  0.748 |    0.155 +/-  0.031 |  -16.889 +/-  2.856
ASP 104 |   14.427 +/-  2.250 |   -4.548 +/-  1.292 |  -66.635 +/-  5.452 |   -7.089 +/-  4.757 |    0.342 +/-  0.033 |  -63.502 +/-  2.538
ILE 105 |   17.687 +/-  2.817 |   -6.735 +/-  1.474 |   -9.300 +/-  0.823 |   -0.933 +/-  0.350 |    0.006 +/-  0.006 |    0.725 +/-  2.961
LEU 106 |   17.760 +/-  3.071 |   -6.721 +/-  1.553 |  -31.540 +/-  1.056 |    1.251 +/-  0.346 |    0.005 +/-  0.007 |  -19.246 +/-  3.313
LEU 107 |   15.643 +/-  3.086 |   -7.485 +/-  1.274 |  -30.147 +/-  0.959 |    1.180 +/-  0.449 |    0.000 +/-  0.001 |  -20.809 +/-  3.184
VAL 108 |   15.603 +/-  2.428 |   -4.110 +/-  1.431 |  -21.971 +/-  0.992 |    2.025 +/-  0.327 |    0.001 +/-  0.002 |   -8.453 +/-  2.755
PRO 109 |   21.014 +/-  2.815 |   -7.319 +/-  0.853 |   -5.737 +/-  0.702 |   -0.871 +/-  0.493 |    0.009 +/-  0.006 |    7.097 +/-  2.865
ILE 110 |   17.948 +/-  2.925 |   -5.606 +/-  1.336 |  -10.364 +/-  1.036 |   -0.661 +/-  0.469 |    0.015 +/-  0.018 |    1.331 +/-  2.877
HIE 111 |   34.142 +/-  2.889 |   -9.229 +/-  1.069 |  -21.103 +/-  2.210 |   -1.269 +/-  1.775 |    0.158 +/-  0.058 |    2.700 +/-  3.072
LEU 112 |   17.256 +/-  2.924 |   -1.700 +/-  1.434 |  -30.811 +/-  1.358 |   -1.429 +/-  0.908 |    0.567 +/-  0.072 |  -16.117 +/-  2.926
GLY 113 |    5.573 +/-  1.817 |   -1.990 +/-  0.718 |   -6.221 +/-  0.980 |   -4.416 +/-  0.678 |    0.392 +/-  0.041 |   -6.662 +/-  1.837
VAL 114 |   15.996 +/-  2.886 |   -0.511 +/-  1.399 |  -27.326 +/-  1.140 |    0.128 +/-  0.557 |    0.553 +/-  0.046 |  -11.160 +/-  2.959
HIE 115 |   34.501 +/-  2.752 |  -10.056 +/-  1.196 |  -25.063 +/-  1.755 |   -1.364 +/-  0.858 |    0.051 +/-  0.022 |   -1.931 +/-  3.305
TRP 116 |   22.231 +/-  3.375 |  -14.761 +/-  1.052 |   -2.514 +/-  1.291 |   -2.137 +/-  0.796 |    0.007 +/-  0.005 |    2.827 +/-  3.580
CYS 117 |   11.229 +/-  2.245 |   -5.484 +/-  1.080 |   -1.586 +/-  1.447 |   -0.309 +/-  0.890 |    0.007 +/-  0.006 |    3.857 +/-  2.487
LEU 118 |   17.655 +/-  3.083 |   -7.027 +/-  1.446 |  -33.657 +/-  0.925 |    2.355 +/-  0.354 |    0.001 +/-  0.003 |  -20.672 +/-  2.949
ALA 119 |    7.825 +/-  2.266 |   -4.468 +/-  1.055 |   -5.264 +/-  1.021 |   -0.612 +/-  0.350 |    0.001 +/-  0.002 |   -2.517 +/-  2.284
VAL 120 |   13.938 +/-  2.229 |   -5.122 +/-  1.084 |  -28.211 +/-  0.989 |    1.777 +/-  0.503 |    0.026 +/-  0.009 |  -17.591 +/-  2.332
VAL 121 |   14.161 +/-  2.621 |   -5.201 +/-  1.312 |  -30.226 +/-  1.104 |   -1.201 +/-  0.341 |    0.001 +/-  0.002 |  -22.466 +/-  2.762
ASP 122 |   16.375 +/-  2.197 |   -6.028 +/-  1.353 | -117.710 +/-  8.002 |   36.096 +/-  6.340 |    0.093 +/-  0.036 |  -71.174 +/-  2.767
PHE 123 |   16.072 +/-  3.069 |   -6.316 +/-  1.096 |   -0.969 +/-  1.568 |   -1.262 +/-  1.155 |    0.272 +/-  0.044 |    7.797 +/-  3.262
ARG 124 |   21.704 +/-  3.775 |   -1.587 +/-  1.854 | -162.904 +/-  7.071 |  -34.464 +/-  5.730 |    0.746 +/-  0.052 | -176.504 +/-  3.930
LYS 125 |   18.333 +/-  3.178 |   -2.373 +/-  1.339 |   52.784 +/-  9.272 |  -80.073 +/-  9.334 |    1.070 +/-  0.115 |  -10.259 +/-  3.571
LYS 126 |   18.760 +/-  3.162 |   -4.739 +/-  1.319 |   34.008 +/-  9.040 |  -68.014 +/-  8.499 |    0.669 +/-  0.106 |  -19.317 +/-  3.348
ASN 127 |   22.887 +/-  2.767 |   -6.002 +/-  1.185 |  -90.101 +/-  3.400 |   -7.513 +/-  2.245 |    0.247 +/-  0.074 |  -80.482 +/-  2.522
ILE 128 |   17.567 +/-  2.988 |   -6.464 +/-  1.330 |  -11.547 +/-  1.175 |    0.443 +/-  0.715 |    0.001 +/-  0.002 |    0.001 +/-  2.985
THR 129 |   15.370 +/-  2.339 |   -4.487 +/-  1.418 |  -39.979 +/-  1.713 |   -1.075 +/-  1.710 |    0.050 +/-  0.037 |  -30.121 +/-  2.698
TYR 130 |   17.475 +/-  3.027 |   -8.599 +/-  1.283 |  -26.519 +/-  1.830 |   -4.164 +/-  1.046 |    0.042 +/-  0.022 |  -21.765 +/-  3.489
TYR 131 |   17.341 +/-  3.287 |   -7.590 +/-  1.142 |  -28.033 +/-  1.353 |   -5.130 +/-  0.943 |    0.098 +/-  0.032 |  -23.314 +/-  3.397
ASP 132 |   17.131 +/-  2.587 |   -4.354 +/-  1.504 | -132.738 +/-  5.937 |   51.780 +/-  4.843 |    0.043 +/-  0.024 |  -68.138 +/-  3.142
SER 133 |   12.005 +/-  2.261 |   -4.354 +/-  1.146 |  -16.401 +/-  1.322 |   -2.134 +/-  0.635 |    0.003 +/-  0.003 |  -10.880 +/-  2.481
MET 134 |   16.769 +/-  2.734 |   -6.879 +/-  1.358 |   -8.461 +/-  2.651 |   -1.833 +/-  2.047 |    0.233 +/-  0.078 |   -0.171 +/-  2.887
GLY 135 |    6.421 +/-  2.047 |   -2.056 +/-  0.666 |   -9.186 +/-  1.950 |   -2.934 +/-  1.333 |    0.164 +/-  0.095 |   -7.590 +/-  1.966
GLY 136 |    5.570 +/-  1.785 |   -1.732 +/-  0.783 |   -4.388 +/-  1.545 |   -4.118 +/-  1.167 |    0.177 +/-  0.059 |   -4.490 +/-  1.882
ILE 137 |   18.066 +/-  3.135 |    0.481 +/-  1.512 |   -6.552 +/-  1.423 |   -4.001 +/-  0.978 |    0.938 +/-  0.165 |    8.932 +/-  3.213
ASN 138 |   22.496 +/-  3.001 |   -4.628 +/-  1.069 |  -88.386 +/-  2.847 |   -5.381 +/-  1.338 |    0.323 +/-  0.083 |  -75.575 +/-  2.823
ASN 139 |   20.117 +/-  2.513 |   -3.941 +/-  1.086 |  -90.622 +/-  2.726 |   -6.933 +/-  1.242 |    0.484 +/-  0.085 |  -80.893 +/-  2.843
GLU 140 |   17.326 +/-  2.893 |   -1.142 +/-  1.630 | -116.031 +/-  6.025 |   39.189 +/-  5.494 |    0.656 +/-  0.059 |  -60.001 +/-  3.167
ALA 141 |    7.301 +/-  1.897 |   -4.713 +/-  0.908 |   -5.915 +/-  1.210 |   -0.351 +/-  0.556 |    0.019 +/-  0.024 |   -3.660 +/-  2.047
CYS 142 |   10.792 +/-  2.251 |   -7.944 +/-  1.047 |    3.293 +/-  1.349 |   -1.092 +/-  0.841 |    0.003 +/-  0.006 |    5.052 +/-  2.398
ARG 143 |   22.666 +/-  3.912 |   -3.947 +/-  1.592 | -129.273 +/-  7.032 |  -70.992 +/-  6.049 |    0.930 +/-  0.125 | -180.617 +/-  3.419
ILE 144 |   17.241 +/-  2.739 |   -4.175 +/-  1.445 |  -16.322 +/-  1.138 |    0.517 +/-  0.620 |    0.249 +/-  0.104 |   -2.490 +/-  2.649
LEU 145 |   17.676 +/-  3.143 |   -6.713 +/-  1.305 |  -30.917 +/-  1.042 |    0.370 +/-  0.428 |    0.006 +/-  0.007 |  -19.578 +/-  3.034
LEU 146 |   17.682 +/-  2.601 |   -5.626 +/-  1.532 |  -33.222 +/-  1.189 |   -0.184 +/-  0.588 |    0.142 +/-  0.050 |  -21.209 +/-  2.787
GLN 147 |   23.786 +/-  2.907 |   -4.635 +/-  1.200 |  -77.584 +/-  4.271 |   -6.973 +/-  3.147 |    0.608 +/-  0.108 |  -64.797 +/-  3.160
TYR 148 |   18.191 +/-  3.015 |   -7.283 +/-  1.268 |  -27.007 +/-  3.212 |   -3.510 +/-  1.917 |    0.018 +/-  0.020 |  -19.592 +/-  3.335
LEU 149 |   16.405 +/-  2.599 |   -7.443 +/-  1.364 |  -25.667 +/-  1.135 |    0.013 +/-  0.567 |    0.003 +/-  0.006 |  -16.690 +/-  2.591
LYS 150 |   17.135 +/-  2.945 |   -5.929 +/-  1.398 |   45.972 +/- 18.142 |  -77.331 +/- 16.412 |    0.518 +/-  0.140 |  -19.635 +/-  3.627
GLN 151 |   24.241 +/-  2.870 |   -6.035 +/-  1.340 |  -79.229 +/-  3.168 |   -9.462 +/-  2.663 |    0.520 +/-  0.074 |  -69.965 +/-  3.189
GLU 152 |   18.014 +/-  3.083 |   -5.342 +/-  1.763 | -120.347 +/-  6.466 |   43.291 +/-  5.561 |    0.008 +/-  0.014 |  -64.376 +/-  3.201
SER 153 |    9.924 +/-  1.978 |   -5.766 +/-  1.038 |  -16.386 +/-  1.536 |    0.704 +/-  0.884 |    0.035 +/-  0.024 |  -11.489 +/-  2.120
ILE 154 |   17.621 +/-  3.274 |   -3.362 +/-  1.482 |  -13.737 +/-  2.068 |   -0.377 +/-  1.436 |    0.599 +/-  0.103 |    0.744 +/-  3.212
ASP 155 |   18.295 +/-  2.594 |   -3.606 +/-  1.235 | -118.491 +/- 13.080 |   42.206 +/- 11.170 |    0.321 +/-  0.101 |  -61.275 +/-  3.218
LYS 156 |   18.432 +/-  2.862 |   -3.194 +/-  1.740 |   27.338 +/-  8.077 |  -57.756 +/-  6.011 |    0.561 +/-  0.083 |  -14.619 +/-  3.812
LYS 157 |   18.740 +/-  3.422 |   -2.935 +/-  1.618 |   44.636 +/- 12.348 |  -71.619 +/- 11.197 |    0.761 +/-  0.140 |  -10.418 +/-  4.224
ARG 158 |   24.539 +/-  3.662 |   -0.821 +/-  1.296 | -108.024 +/-  5.447 |  -83.959 +/-  5.318 |    1.592 +/-  0.128 | -166.674 +/-  3.389
LYS 159 |   17.880 +/-  2.843 |   -1.428 +/-  1.521 |   44.061 +/-  9.986 |  -83.634 +/-  9.863 |    1.102 +/-  0.108 |  -22.019 +/-  3.191
GLU 160 |   17.595 +/-  2.546 |   -1.504 +/-  1.470 |  -84.720 +/- 14.755 |    7.372 +/- 14.454 |    0.866 +/-  0.134 |  -60.391 +/-  2.850
PHE 161 |   16.319 +/-  3.223 |   -5.717 +/-  1.220 |   -4.715 +/-  2.712 |   -4.767 +/-  1.929 |    0.168 +/-  0.048 |    1.287 +/-  3.821
ASP 162 |   16.124 +/-  2.374 |   -1.737 +/-  1.135 |  -88.574 +/-  8.116 |   13.464 +/-  7.545 |    0.654 +/-  0.071 |  -60.068 +/-  2.934
THR 163 |   16.372 +/-  2.579 |   -1.690 +/-  1.346 |  -33.487 +/-  1.792 |   -6.355 +/-  1.372 |    0.458 +/-  0.116 |  -24.702 +/-  2.906
ASN 164 |   21.579 +/-  3.191 |   -0.358 +/-  1.079 |  -92.400 +/-  3.699 |   -6.114 +/-  2.294 |    0.864 +/-  0.057 |  -76.429 +/-  3.346
GLY 165 |    5.901 +/-  1.791 |   -1.651 +/-  0.612 |   -6.910 +/-  1.343 |   -4.132 +/-  0.953 |    0.456 +/-  0.071 |   -6.336 +/-  1.914
TRP 166 |   23.259 +/-  3.221 |  -10.141 +/-  1.101 |   -0.637 +/-  1.590 |   -4.520 +/-  1.268 |    0.236 +/-  0.053 |    8.197 +/-  3.167
GLN 167 |   24.591 +/-  3.127 |   -3.474 +/-  1.089 |  -70.913 +/-  3.633 |   -9.063 +/-  2.559 |    0.719 +/-  0.125 |  -58.140 +/-  2.984
LEU 168 |   17.544 +/-  2.897 |   -3.074 +/-  1.543 |  -28.164 +/-  1.492 |   -1.969 +/-  0.921 |    0.358 +/-  0.065 |  -15.305 +/-  3.295
PHE 169 |   16.537 +/-  3.439 |   -0.638 +/-  1.376 |   -9.449 +/-  1.886 |   -2.966 +/-  1.209 |    0.975 +/-  0.137 |    4.458 +/-  3.783
SER 170 |   11.421 +/-  2.235 |   -5.066 +/-  1.232 |   -5.566 +/-  2.134 |   -3.696 +/-  1.754 |    0.070 +/-  0.034 |   -2.838 +/-  2.418
LYS 171 |   17.880 +/-  2.957 |   -5.341 +/-  1.341 |   72.687 +/- 11.700 |  -91.619 +/- 10.832 |    0.485 +/-  0.102 |   -5.909 +/-  3.236
LYS 172 |   18.695 +/-  3.358 |   -2.942 +/-  1.387 |   61.114 +/- 10.224 |  -94.056 +/-  9.931 |    0.980 +/-  0.179 |  -16.208 +/-  3.671
SER 173 |   12.152 +/-  2.372 |   -3.013 +/-  0.876 |   -9.978 +/-  3.011 |  -11.140 +/-  2.668 |    0.334 +/-  0.110 |  -11.645 +/-  2.567
GLN 174 |   24.572 +/-  3.035 |   -0.535 +/-  1.174 |  -71.822 +/-  5.248 |  -14.054 +/-  4.688 |    1.173 +/-  0.102 |  -60.666 +/-  3.070
GLU 175 |   18.065 +/-  3.124 |   -1.625 +/-  1.520 |  -78.528 +/- 17.035 |    7.557 +/- 16.713 |    0.814 +/-  0.135 |  -53.717 +/-  3.008
ILE 176 |   20.676 +/-  3.020 |   -3.389 +/-  1.684 |    1.654 +/-  1.938 |   -4.073 +/-  1.419 |    0.101 +/-  0.045 |   14.969 +/-  3.383
PRO 177 |   20.467 +/-  2.380 |   -4.960 +/-  0.950 |   -9.742 +/-  2.209 |   -0.415 +/-  1.294 |    0.193 +/-  0.046 |    5.544 +/-  2.716
GLN 178 |   24.716 +/-  3.157 |   -5.458 +/-  1.380 |  -74.745 +/-  4.494 |   -6.258 +/-  3.404 |    0.465 +/-  0.170 |  -61.280 +/-  3.244
GLN 179 |   23.603 +/-  3.314 |   -6.310 +/-  1.498 |  -79.970 +/-  2.170 |   -1.482 +/-  1.373 |    0.085 +/-  0.039 |  -64.074 +/-  3.424
MET 180 |   16.207 +/-  2.506 |   -1.920 +/-  1.146 |   -4.175 +/-  1.321 |   -4.985 +/-  1.086 |    1.132 +/-  0.124 |    6.259 +/-  2.761
ASN 181 |   23.176 +/-  2.884 |   -2.752 +/-  1.376 |  -95.204 +/-  3.162 |   -4.489 +/-  1.375 |    0.339 +/-  0.061 |  -78.930 +/-  2.967
GLY 182 |    6.776 +/-  1.765 |   -4.153 +/-  0.830 |  -11.510 +/-  1.250 |   -0.935 +/-  0.641 |    0.046 +/-  0.028 |   -9.776 +/-  1.898
SER 183 |   13.004 +/-  2.492 |   -4.974 +/-  1.276 |  -15.762 +/-  3.168 |   -1.562 +/-  2.101 |    0.018 +/-  0.020 |   -9.276 +/-  2.665
ASP 184 |   15.134 +/-  2.948 |   -3.977 +/-  1.524 | -126.176 +/-  5.105 |   45.423 +/-  4.001 |    0.013 +/-  0.011 |  -69.583 +/-  3.454
ALA 185 |    7.308 +/-  2.022 |   -5.630 +/-  1.029 |   -7.134 +/-  1.037 |    1.481 +/-  0.531 |    0.000 +/-  0.001 |   -3.974 +/-  2.359
GLY 186 |    5.360 +/-  1.788 |   -4.515 +/-  0.624 |   -9.567 +/-  0.897 |    0.337 +/-  0.570 |    0.000 +/-  0.001 |   -8.385 +/-  1.920
MET 187 |   17.310 +/-  2.671 |  -10.574 +/-  1.098 |   -9.768 +/-  0.998 |   -0.124 +/-  0.659 |    0.019 +/-  0.010 |   -3.137 +/-  2.870
PHE 188 |   17.308 +/-  2.826 |   -9.786 +/-  1.147 |  -11.525 +/-  1.210 |   -0.346 +/-  0.475 |    0.000 +/-  0.001 |   -4.349 +/-  2.854
ALA 189 |    7.016 +/-  1.822 |   -5.499 +/-  0.830 |   -7.785 +/-  0.890 |    1.262 +/-  0.358 |    0.017 +/-  0.011 |   -4.988 +/-  1.865
CYS 190 |   10.212 +/-  2.161 |   -7.011 +/-  0.945 |    2.402 +/-  1.034 |   -0.764 +/-  0.567 |    0.003 +/-  0.004 |    4.842 +/-  2.421
LYS 191 |   18.643 +/-  2.876 |   -7.429 +/-  1.679 |   45.393 +/-  7.513 |  -73.558 +/-  6.816 |    0.169 +/-  0.073 |  -16.783 +/-  3.493
TYR 192 |   17.594 +/-  2.613 |   -8.834 +/-  1.310 |  -35.647 +/-  1.213 |   -1.438 +/-  0.622 |    0.004 +/-  0.004 |  -28.321 +/-  3.146
ALA 193 |    7.309 +/-  1.757 |   -5.124 +/-  0.848 |  -10.389 +/-  1.092 |    0.679 +/-  0.454 |    0.000 +/-  0.000 |   -7.525 +/-  1.936
ASP 194 |   16.588 +/-  2.535 |   -4.472 +/-  1.707 | -142.915 +/- 10.207 |   54.402 +/-  7.866 |    0.034 +/-  0.025 |  -76.363 +/-  3.814
CYS 195 |   10.295 +/-  2.309 |   -7.213 +/-  0.935 |   -3.145 +/-  1.459 |   -1.604 +/-  1.120 |    0.056 +/-  0.030 |   -1.612 +/-  2.268
ILE 196 |   17.535 +/-  2.835 |   -4.816 +/-  1.441 |   -8.256 +/-  0.955 |   -2.028 +/-  0.782 |    0.142 +/-  0.024 |    2.577 +/-  3.181
THR 197 |   16.754 +/-  2.486 |   -5.213 +/-  1.199 |  -31.128 +/-  1.477 |   -4.229 +/-  1.065 |    0.006 +/-  0.005 |  -23.810 +/-  3.007
LYS 198 |   18.645 +/-  3.236 |   -4.668 +/-  1.496 |   50.886 +/-  8.516 |  -79.879 +/-  7.991 |    0.555 +/-  0.143 |  -14.461 +/-  3.978
ASP 199 |   18.216 +/-  2.830 |   -0.675 +/-  1.512 |  -93.636 +/- 10.911 |   14.173 +/-  9.551 |    0.502 +/-  0.073 |  -61.420 +/-  2.943
ARG 200 |   24.153 +/-  4.037 |   -2.237 +/-  1.414 |  -96.783 +/- 10.521 |  -85.877 +/-  9.139 |    1.149 +/-  0.187 | -159.595 +/-  3.559
PRO 201 |   20.725 +/-  2.432 |   -1.377 +/-  0.926 |   -7.949 +/-  1.715 |   -2.159 +/-  1.437 |    0.839 +/-  0.077 |   10.079 +/-  2.622
ILE 202 |   17.985 +/-  2.927 |   -3.341 +/-  1.514 |   -4.704 +/-  1.516 |   -4.844 +/-  1.469 |    0.203 +/-  0.055 |    5.299 +/-  3.125
ASN 203 |   22.000 +/-  2.855 |   -1.598 +/-  1.033 |  -84.038 +/-  2.894 |  -11.780 +/-  2.394 |    0.955 +/-  0.073 |  -74.461 +/-  2.726
PHE 204 |   17.517 +/-  3.162 |   -5.405 +/-  1.046 |   -4.380 +/-  1.258 |   -4.577 +/-  1.111 |    0.115 +/-  0.043 |    3.270 +/-  3.205
THR 205 |   16.134 +/-  2.632 |   -2.331 +/-  1.478 |  -34.276 +/-  1.758 |   -3.489 +/-  1.756 |    0.451 +/-  0.062 |  -23.512 +/-  3.146
GLN 206 |   23.657 +/-  2.649 |   -5.790 +/-  1.407 |  -81.513 +/-  2.164 |   -1.568 +/-  0.844 |    0.169 +/-  0.057 |  -65.045 +/-  3.014
GLN 207 |   24.327 +/-  2.440 |   -1.399 +/-  1.302 |  -70.261 +/-  3.686 |  -11.691 +/-  3.072 |    1.106 +/-  0.087 |  -57.918 +/-  2.411
HIE 208 |   34.005 +/-  2.590 |   -6.417 +/-  1.095 |  -21.152 +/-  1.848 |   -3.815 +/-  0.922 |    0.637 +/-  0.049 |    3.258 +/-  2.953
MET 209 |   19.580 +/-  2.728 |   -8.998 +/-  1.182 |   -2.174 +/-  1.110 |   -0.399 +/-  0.835 |    0.004 +/-  0.005 |    8.012 +/-  2.838
PRO 210 |   20.853 +/-  2.467 |   -4.446 +/-  0.819 |   -8.684 +/-  1.106 |   -2.739 +/-  0.700 |    0.390 +/-  0.074 |    5.373 +/-  2.555
TYR 211 |   17.670 +/-  2.807 |   -3.491 +/-  1.333 |  -28.637 +/-  2.536 |   -5.970 +/-  1.668 |    0.455 +/-  0.110 |  -19.973 +/-  3.173
PHE 212 |   16.627 +/-  3.327 |   -6.918 +/-  1.096 |   -1.126 +/-  1.159 |   -3.045 +/-  0.612 |    0.145 +/-  0.053 |    5.683 +/-  3.374
ARG 213 |   22.492 +/-  4.332 |  -10.456 +/-  1.709 | -141.439 +/-  6.432 |  -44.687 +/-  4.448 |    0.041 +/-  0.020 | -174.049 +/-  4.008
LYS 214 |   17.478 +/-  2.868 |   -5.165 +/-  1.080 |   60.788 +/-  6.867 |  -86.504 +/-  6.874 |    0.929 +/-  0.102 |  -12.474 +/-  3.567
ARG 215 |   23.960 +/-  3.792 |   -5.760 +/-  2.116 | -170.912 +/-  9.126 |  -37.461 +/-  6.597 |    0.199 +/-  0.078 | -189.974 +/-  4.272
MET 216 |   15.999 +/-  2.466 |   -9.949 +/-  1.244 |  -11.763 +/-  1.004 |   -1.844 +/-  0.704 |    0.004 +/-  0.006 |   -7.554 +/-  2.870
VAL 217 |   14.061 +/-  2.369 |   -4.698 +/-  1.211 |  -26.436 +/-  1.169 |   -2.121 +/-  0.523 |    0.129 +/-  0.041 |  -19.064 +/-  2.546
TRP 218 |   22.733 +/-  3.408 |  -11.753 +/-  1.134 |   -2.380 +/-  1.824 |   -6.498 +/-  1.506 |    0.191 +/-  0.076 |    2.292 +/-  3.617
GLU 219 |   18.728 +/-  2.757 |   -8.420 +/-  1.575 |  -94.245 +/-  5.820 |   20.333 +/-  4.765 |    0.011 +/-  0.010 |  -63.593 +/-  3.422
ILE 220 |   17.134 +/-  2.777 |   -7.012 +/-  1.402 |  -12.291 +/-  1.098 |    1.570 +/-  0.570 |    0.001 +/-  0.003 |   -0.599 +/-  2.743
LEU 221 |   16.671 +/-  2.943 |   -6.422 +/-  1.449 |  -30.445 +/-  2.163 |   -1.812 +/-  1.417 |    0.067 +/-  0.051 |  -21.941 +/-  2.748
HIE 222 |   36.091 +/-  2.817 |   -6.363 +/-  1.157 |  -19.169 +/-  3.204 |   -2.413 +/-  2.326 |    0.442 +/-  0.082 |    8.587 +/-  3.168
ARG 223 |   24.633 +/-  4.559 |   -4.374 +/-  1.539 | -172.337 +/- 20.900 |  -17.368 +/- 17.410 |    0.713 +/-  0.172 | -168.733 +/-  6.197
LYS 224 |   18.387 +/-  3.374 |   -3.532 +/-  0.951 |   24.042 +/-  7.330 |  -54.168 +/-  7.600 |    1.055 +/-  0.105 |  -14.216 +/-  3.926
LEU 225 |   17.084 +/-  2.863 |   -5.389 +/-  1.576 |  -21.458 +/-  2.147 |   -4.564 +/-  1.617 |    0.111 +/-  0.035 |  -14.215 +/-  3.123
LEU 226 |   21.042 +/-  2.963 |   -2.984 +/-  1.405 |  -92.165 +/-  9.275 |   -8.526 +/-  8.181 |    0.720 +/-  0.095 |  -81.914 +/-  2.959
ILE 227 |   19.446 +/-  3.122 |   -0.830 +/-  1.678 |    1.121 +/-  8.011 |  -65.650 +/-  8.159 |    0.784 +/-  0.165 |  -45.128 +/-  3.656
LYS 228 |   18.276 +/-  3.175 |   -2.528 +/-  1.467 |   32.963 +/- 13.340 |  -61.324 +/- 12.565 |    0.636 +/-  0.124 |  -11.976 +/-  4.365
LEU 229 |   17.603 +/-  2.913 |   -4.361 +/-  1.207 |  -28.092 +/-  1.306 |    0.715 +/-  0.700 |    0.031 +/-  0.019 |  -14.104 +/-  3.261
LYS 230 |   17.610 +/-  3.246 |   -5.652 +/-  1.343 |   26.042 +/-  8.662 |  -52.959 +/-  8.046 |    0.378 +/-  0.091 |  -14.581 +/-  3.730
VAL 231 |   14.533 +/-  2.422 |   -4.947 +/-  1.514 |  -31.413 +/-  1.114 |   -0.454 +/-  0.571 |    0.002 +/-  0.004 |  -22.280 +/-  2.798
ILE 232 |   19.704 +/-  3.406 |   -4.410 +/-  1.295 |  -14.530 +/-  1.224 |    0.567 +/-  0.573 |    0.348 +/-  0.071 |    1.679 +/-  3.545
GLY 233 |    5.773 +/-  1.475 |   -3.105 +/-  0.675 |   -8.660 +/-  1.683 |   -2.186 +/-  1.013 |    0.067 +/-  0.033 |   -8.110 +/-  1.866
GLN 234 |   24.542 +/-  3.172 |   -2.830 +/-  1.426 |  -74.629 +/-  3.817 |   -9.022 +/-  3.087 |    0.755 +/-  0.173 |  -61.184 +/-  3.098
ASP 235 |   14.921 +/-  2.661 |    0.213 +/-  1.396 |  -62.748 +/- 10.313 |  -12.416 +/-  9.489 |    0.734 +/-  0.108 |  -59.297 +/-  2.695
SER 236 |   13.267 +/-  2.193 |   -0.214 +/-  1.137 |  -10.229 +/-  3.083 |   -9.554 +/-  2.614 |    0.649 +/-  0.059 |   -6.080 +/-  2.371
SER 237 |   10.903 +/-  2.290 |   -1.679 +/-  1.522 |  -17.178 +/-  4.394 |   -3.509 +/-  3.562 |    0.392 +/-  0.130 |  -11.072 +/-  3.316
GLU 238 |   18.393 +/-  2.892 |   -3.002 +/-  1.295 |  -59.620 +/- 11.535 |   -9.608 +/- 11.303 |    0.628 +/-  0.110 |  -53.211 +/-  2.869
ILE 239 |   18.636 +/-  2.955 |   -3.251 +/-  1.498 |   -9.842 +/-  1.225 |   -1.503 +/-  0.631 |    0.261 +/-  0.099 |    4.302 +/-  3.097
HIE 240 |   34.704 +/-  2.678 |   -5.145 +/-  1.083 |  -17.979 +/-  5.305 |   -6.432 +/-  4.100 |    0.854 +/-  0.116 |    6.001 +/-  2.964
PHE 241 |   16.384 +/-  3.005 |   -4.183 +/-  1.539 |    0.871 +/-  1.406 |   -4.192 +/-  0.712 |    0.352 +/-  0.162 |    9.233 +/-  3.216
LYS 242 |   17.044 +/-  2.952 |   -1.876 +/-  1.000 |   86.152 +/-  5.550 | -114.188 +/-  5.319 |    1.290 +/-  0.096 |  -11.578 +/-  3.306
VAL 243 |   14.534 +/-  2.427 |   -3.316 +/-  1.314 |  -24.051 +/-  1.748 |   -1.369 +/-  1.006 |    0.152 +/-  0.059 |  -14.049 +/-  2.664
LYS 244 |   17.910 +/-  3.315 |   -1.344 +/-  1.222 |   93.252 +/-  5.472 | -124.729 +/-  4.666 |    1.252 +/-  0.074 |  -13.660 +/-  3.507
MET 245 |   17.487 +/-  2.999 |   -4.439 +/-  0.965 |  -10.215 +/-  1.644 |   -4.496 +/-  1.228 |    0.787 +/-  0.120 |   -0.878 +/-  2.837
THR 246 |   16.214 +/-  2.659 |   -0.889 +/-  1.102 |  -30.201 +/-  2.903 |  -10.773 +/-  2.387 |    0.689 +/-  0.056 |  -24.960 +/-  2.990
THR 247 |   15.366 +/-  2.593 |   -2.736 +/-  1.162 |  -31.525 +/-  1.982 |   -4.717 +/-  1.791 |    0.436 +/-  0.068 |  -23.177 +/-  3.020
HIE 248 |   34.636 +/-  2.614 |   -6.108 +/-  0.956 |  -15.211 +/-  2.732 |   -3.977 +/-  2.504 |    0.662 +/-  0.079 |   10.001 +/-  2.941
LEU 249 |   17.430 +/-  2.859 |   -5.510 +/-  1.285 |  -27.068 +/-  1.456 |    1.036 +/-  0.717 |    0.005 +/-  0.006 |  -14.107 +/-  2.993
LYS 250 |   18.090 +/-  3.386 |   -3.594 +/-  1.384 |   52.531 +/- 12.754 |  -77.714 +/- 11.294 |    0.733 +/-  0.109 |   -9.954 +/-  3.967
LYS 251 |   17.947 +/-  3.109 |   -1.384 +/-  1.067 |   74.080 +/- 15.764 | -108.613 +/- 14.451 |    1.251 +/-  0.123 |  -16.719 +/-  3.748
LEU 252 |   18.474 +/-  2.618 |   -5.752 +/-  1.780 |  -26.599 +/-  1.166 |   -1.824 +/-  0.810 |    0.064 +/-  0.053 |  -15.637 +/-  2.647
LYS 253 |   17.798 +/-  3.151 |   -7.680 +/-  1.597 |   40.750 +/-  9.415 |  -70.389 +/-  7.606 |    0.104 +/-  0.058 |  -19.417 +/-  4.127
GLU 254 |   17.019 +/-  2.625 |   -3.952 +/-  1.509 |  -85.457 +/- 12.521 |    5.905 +/- 11.550 |    0.563 +/-  0.111 |  -65.921 +/-  3.025
SER 255 |   10.601 +/-  2.054 |   -3.412 +/-  0.975 |   -8.521 +/-  2.895 |   -9.717 +/-  3.101 |    0.341 +/-  0.074 |  -10.708 +/-  2.477
TYR 256 |   17.103 +/-  2.570 |   -7.885 +/-  1.450 |  -25.740 +/-  1.758 |   -6.945 +/-  1.277 |    0.027 +/-  0.024 |  -23.441 +/-  3.165
CYS 257 |   10.261 +/-  2.312 |   -6.262 +/-  0.996 |   -4.686 +/-  1.890 |   -2.622 +/-  1.138 |    0.037 +/-  0.023 |   -3.273 +/-  2.431
GLN 258 |   23.337 +/-  2.514 |   -2.203 +/-  1.222 |  -66.478 +/-  4.293 |  -12.347 +/-  2.828 |    1.014 +/-  0.082 |  -56.677 +/-  3.245
ARG 259 |   21.940 +/-  3.984 |   -3.680 +/-  1.090 | -123.730 +/-  8.114 |  -71.308 +/-  8.134 |    1.198 +/-  0.176 | -175.580 +/-  3.453
GLN 260 |   24.730 +/-  3.037 |   -4.082 +/-  1.325 |  -77.173 +/-  3.150 |  -11.093 +/-  2.845 |    0.459 +/-  0.122 |  -67.158 +/-  3.282
GLY 261 |    5.691 +/-  1.564 |   -0.993 +/-  0.629 |   -6.039 +/-  1.173 |   -4.642 +/-  0.655 |    0.490 +/-  0.028 |   -5.492 +/-  1.513
VAL 262 |   15.747 +/-  2.583 |   -1.509 +/-  1.277 |  -17.622 +/-  1.031 |   -0.331 +/-  0.899 |    0.303 +/-  0.076 |   -3.413 +/-  2.512
PRO 263 |   21.286 +/-  2.553 |   -2.996 +/-  0.981 |   -8.202 +/-  1.838 |   -1.962 +/-  0.889 |    0.638 +/-  0.069 |    8.764 +/-  2.600
MET 264 |   15.893 +/-  2.896 |   -5.938 +/-  1.160 |   -8.243 +/-  2.037 |   -0.069 +/-  1.678 |    0.439 +/-  0.140 |    2.082 +/-  3.003
ASN 265 |   23.114 +/-  2.776 |   -4.071 +/-  1.312 |  -91.183 +/-  4.924 |   -6.647 +/-  2.695 |    0.138 +/-  0.030 |  -78.648 +/-  3.642
SER 266 |   12.362 +/-  2.102 |   -2.807 +/-  1.044 |  -15.085 +/-  3.443 |   -1.489 +/-  2.194 |    0.153 +/-  0.048 |   -6.866 +/-  2.700
LEU 267 |   16.585 +/-  3.131 |   -6.362 +/-  1.560 |  -22.848 +/-  1.375 |    1.175 +/-  1.115 |    0.035 +/-  0.026 |  -11.416 +/-  3.487
ARG 268 |   23.741 +/-  3.665 |  -10.118 +/-  1.742 | -168.924 +/-  6.560 |  -21.948 +/-  6.499 |    0.023 +/-  0.018 | -177.226 +/-  3.798
PHE 269 |   15.638 +/-  2.844 |   -8.454 +/-  1.070 |  -12.220 +/-  1.033 |   -1.179 +/-  0.786 |    0.010 +/-  0.007 |   -6.204 +/-  3.151
LEU 270 |   16.908 +/-  2.806 |   -7.240 +/-  1.393 |  -30.022 +/-  1.126 |   -0.126 +/-  0.523 |    0.017 +/-  0.026 |  -20.463 +/-  2.832
PHE 271 |   16.064 +/-  2.735 |   -6.259 +/-  1.203 |  -10.216 +/-  1.883 |   -0.769 +/-  0.932 |    0.050 +/-  0.040 |   -1.130 +/-  3.330
GLU 272 |   19.115 +/-  2.682 |   -2.829 +/-  1.749 | -113.677 +/- 10.077 |   40.477 +/-  9.467 |    0.216 +/-  0.092 |  -56.699 +/-  3.584
GLY 273 |    5.884 +/-  1.896 |   -3.356 +/-  0.666 |   -8.040 +/-  1.418 |   -2.138 +/-  1.086 |    0.071 +/-  0.048 |   -7.580 +/-  1.717
GLN 274 |   24.212 +/-  2.930 |   -4.725 +/-  1.189 |  -69.499 +/-  3.639 |   -4.132 +/-  2.725 |    0.465 +/-  0.132 |  -53.679 +/-  2.883
ARG 275 |   22.449 +/-  4.184 |   -7.243 +/-  1.673 | -141.304 +/-  6.298 |  -46.661 +/-  5.572 |    0.243 +/-  0.052 | -172.515 +/-  4.335
ILE 276 |   16.728 +/-  2.902 |   -4.777 +/-  1.503 |  -22.223 +/-  1.365 |    2.221 +/-  0.794 |    0.013 +/-  0.013 |   -8.037 +/-  2.830
ALA 277 |    8.243 +/-  2.493 |   -3.311 +/-  0.838 |   -6.805 +/-  1.378 |    0.136 +/-  0.988 |    0.185 +/-  0.051 |   -1.551 +/-  2.452
ASP 278 |   14.860 +/-  2.536 |   -1.829 +/-  1.423 | -101.226 +/- 14.850 |   27.286 +/- 13.353 |    0.508 +/-  0.127 |  -60.401 +/-  2.947
ASN 279 |   21.400 +/-  2.606 |   -1.885 +/-  1.088 |  -83.540 +/-  3.880 |  -10.432 +/-  3.343 |    0.859 +/-  0.119 |  -73.598 +/-  2.683
HIE 280 |   33.802 +/-  3.249 |   -8.703 +/-  1.092 |  -20.608 +/-  2.133 |   -3.228 +/-  1.414 |    0.180 +/-  0.061 |    1.442 +/-  3.430
THR 281 |   18.476 +/-  2.817 |   -4.632 +/-  1.365 |  -24.678 +/-  1.694 |   -6.396 +/-  1.483 |    0.129 +/-  0.032 |  -17.102 +/-  3.099
PRO 282 |   20.685 +/-  2.240 |   -7.761 +/-  0.943 |    0.154 +/-  1.006 |   -5.152 +/-  0.759 |    0.044 +/-  0.025 |    7.970 +/-  2.365
LYS 283 |   17.866 +/-  3.151 |   -3.153 +/-  0.999 |   64.222 +/-  6.344 | -100.411 +/-  6.358 |    1.062 +/-  0.054 |  -20.414 +/-  3.196
GLU 284 |   16.788 +/-  2.721 |   -3.379 +/-  1.239 |  -77.776 +/-  8.581 |    0.459 +/-  8.603 |    0.807 +/-  0.088 |  -63.102 +/-  2.648
LEU 285 |   16.259 +/-  2.814 |   -5.104 +/-  1.392 |  -27.637 +/-  1.455 |   -3.071 +/-  1.370 |    0.156 +/-  0.086 |  -19.397 +/-  3.065
GLY 286 |    5.844 +/-  1.724 |   -1.481 +/-  0.604 |   -6.984 +/-  1.457 |   -5.892 +/-  1.323 |    0.384 +/-  0.056 |   -8.129 +/-  1.686
MET 287 |   15.596 +/-  2.812 |   -7.167 +/-  1.130 |  -11.896 +/-  1.669 |   -1.498 +/-  1.265 |    0.152 +/-  0.046 |   -4.813 +/-  2.964
GLU 288 |   17.758 +/-  2.744 |   -1.733 +/-  1.303 |  -61.986 +/-  7.551 |  -10.959 +/-  7.351 |    0.850 +/-  0.070 |  -56.070 +/-  2.686
GLU 289 |   18.402 +/-  2.897 |   -1.314 +/-  1.590 | -119.423 +/-  8.245 |   39.434 +/-  8.176 |    0.500 +/-  0.089 |  -62.401 +/-  3.276
GLU 290 |   18.103 +/-  2.948 |    0.476 +/-  1.286 |  -91.273 +/- 12.975 |   14.021 +/- 11.800 |    0.885 +/-  0.077 |  -57.789 +/-  3.580
ASP 291 |   15.492 +/-  2.928 |   -2.292 +/-  1.365 |  -96.267 +/- 14.761 |   23.502 +/- 12.697 |    0.111 +/-  0.050 |  -59.454 +/-  3.715
VAL 292 |   14.605 +/-  2.721 |   -3.117 +/-  1.151 |  -23.639 +/-  1.211 |   -1.023 +/-  0.885 |    0.355 +/-  0.050 |  -12.819 +/-  2.503
ILE 293 |   17.268 +/-  3.258 |   -5.816 +/-  1.733 |  -14.287 +/-  1.147 |   -1.629 +/-  0.538 |    0.003 +/-  0.006 |   -4.460 +/-  3.597
GLU 294 |   18.640 +/-  2.893 |   -3.819 +/-  1.406 | -112.299 +/-  7.137 |   38.320 +/-  5.905 |    0.213 +/-  0.053 |  -58.945 +/-  3.021
VAL 295 |   14.630 +/-  3.037 |   -5.192 +/-  1.309 |  -26.252 +/-  1.390 |   -1.115 +/-  0.807 |    0.022 +/-  0.015 |  -17.908 +/-  3.241
TYR 296 |   16.789 +/-  2.836 |   -5.945 +/-  1.270 |  -33.069 +/-  2.613 |   -1.683 +/-  1.693 |    0.196 +/-  0.081 |  -23.713 +/-  3.223
GLN 297 |   23.330 +/-  2.618 |   -3.893 +/-  1.472 |  -76.048 +/-  2.949 |   -6.478 +/-  2.053 |    0.574 +/-  0.124 |  -62.516 +/-  2.687
GLU 298 |   18.281 +/-  2.853 |   -4.551 +/-  1.416 |  -80.740 +/-  6.029 |    4.489 +/-  4.943 |    0.235 +/-  0.045 |  -62.286 +/-  3.813
GLN 299 |   23.916 +/-  2.989 |   -5.817 +/-  1.198 |  -76.371 +/-  2.837 |   -6.341 +/-  1.536 |    0.337 +/-  0.081 |  -64.276 +/-  3.136
THR 300 |   16.027 +/-  2.782 |   -3.898 +/-  1.082 |  -33.401 +/-  2.052 |   -2.729 +/-  1.271 |    0.381 +/-  0.036 |  -23.620 +/-  2.863
GLY 301 |    5.262 +/-  1.482 |   -5.027 +/-  0.706 |   -1.588 +/-  0.926 |   -0.657 +/-  0.454 |    0.000 +/-  0.000 |   -2.009 +/-  1.657
GLY 302 |    6.163 +/-  1.517 |   -4.999 +/-  0.924 |  -44.922 +/-  2.070 |   11.498 +/-  1.120 |    0.000 +/-  0.000 |  -32.260 +/-  2.222
GLY 303 |    5.495 +/-  1.455 |   -0.048 +/-  0.741 |   -4.693 +/-  4.981 | -103.193 +/-  4.603 |    1.010 +/-  0.074 | -101.428 +/-  2.053
THR 304 |   17.524 +/-  2.156 |    0.287 +/-  1.330 |  -22.536 +/-  2.699 |   -5.463 +/-  2.579 |    0.618 +/-  0.158 |   -9.572 +/-  2.620
PRO 305 |   20.754 +/-  2.181 |   -2.726 +/-  1.291 |   -6.313 +/-  1.283 |   -2.819 +/-  1.287 |    0.588 +/-  0.181 |    9.484 +/-  2.321
THR 306 |   15.812 +/-  2.459 |   -1.353 +/-  1.187 |  -25.465 +/-  1.624 |   -7.259 +/-  0.993 |    0.711 +/-  0.088 |  -17.553 +/-  2.548
LYS 307 |   17.531 +/-  2.657 |   -5.077 +/-  1.407 |    6.357 +/-  1.839 |  -20.864 +/-  1.498 |    0.236 +/-  0.045 |   -1.817 +/-  3.059
LYS 308 |   18.696 +/-  3.021 |   -0.847 +/-  1.313 |   52.105 +/- 17.913 |  -78.568 +/- 17.145 |    1.139 +/-  0.284 |   -7.475 +/-  4.000
ARG 309 |   23.792 +/-  4.316 |   -1.817 +/-  1.557 | -127.331 +/-  6.998 |  -74.523 +/-  6.170 |    0.891 +/-  0.118 | -178.988 +/-  4.183
ALA 310 |    7.984 +/-  2.092 |   -0.334 +/-  0.955 |   -4.334 +/-  2.858 |   -5.260 +/-  2.852 |    0.664 +/-  0.148 |   -1.280 +/-  2.466
ILE 311 |   18.647 +/-  3.031 |    2.366 +/-  1.745 |   -1.162 +/-  2.470 |   -5.145 +/-  2.487 |    1.241 +/-  0.229 |   15.947 +/-  3.380
GLY 312 |    5.871 +/-  1.910 |   -0.278 +/-  0.775 |  -78.787 +/- 17.832 |   -8.112 +/- 17.091 |    0.878 +/-  0.130 |  -80.429 +/-  1.912

Sidechain Energy Decomposition:
Residue |       Internal      |    van der Waals    |    Electrostatic    |   Polar Solvation   |   Non-Polar Solv.   |       TOTAL
-------------------------------------------------------------------------------------------------------------------------------------------
GLU   1 |   13.496 +/-  2.379 |   -0.128 +/-  1.419 | -102.599 +/- 15.389 |   28.390 +/- 13.065 |    0.436 +/-  0.135 |  -60.404 +/-  2.878
PHE   2 |   12.995 +/-  2.833 |    1.315 +/-  0.910 |    1.875 +/-  0.701 |   -2.296 +/-  0.577 |    1.114 +/-  0.161 |   15.001 +/-  2.879
PRO   3 |   15.212 +/-  1.882 |   -1.686 +/-  0.639 |    6.239 +/-  0.961 |   -6.658 +/-  0.896 |    0.514 +/-  0.086 |   13.621 +/-  2.019
GLU   4 |   12.883 +/-  2.227 |   -2.301 +/-  1.167 |  -47.219 +/-  4.616 |  -15.092 +/-  4.520 |    0.121 +/-  0.036 |  -51.608 +/-  2.471
ILE   5 |   15.552 +/-  2.579 |    0.501 +/-  0.953 |   -2.287 +/-  0.289 |   -0.454 +/-  0.179 |    0.974 +/-  0.094 |   14.287 +/-  2.399
THR   6 |   11.059 +/-  1.785 |   -0.640 +/-  1.014 |  -26.266 +/-  1.419 |   -0.630 +/-  0.716 |    0.382 +/-  0.061 |  -16.095 +/-  1.891
GLU   7 |   13.625 +/-  2.414 |   -0.928 +/-  1.026 |  -22.868 +/-  9.153 |  -39.396 +/-  8.782 |    0.862 +/-  0.102 |  -48.705 +/-  2.433
GLU   8 |   13.401 +/-  2.214 |   -1.224 +/-  0.828 |  -28.663 +/- 13.010 |  -33.001 +/- 11.968 |    0.815 +/-  0.081 |  -48.672 +/-  2.207
MET   9 |   10.830 +/-  2.243 |   -7.202 +/-  0.796 |   -0.686 +/-  0.517 |    0.383 +/-  0.447 |    0.054 +/-  0.026 |    3.380 +/-  2.334
GLU  10 |   14.025 +/-  2.707 |   -2.001 +/-  1.277 |  -38.027 +/- 19.120 |  -23.913 +/- 17.092 |    0.577 +/-  0.131 |  -49.338 +/-  2.806
LYS  11 |   14.003 +/-  2.679 |   -1.511 +/-  1.242 |  -13.661 +/- 14.870 |  -13.707 +/- 13.427 |    0.787 +/-  0.123 |  -14.088 +/-  3.157
GLU  12 |   13.118 +/-  2.539 |   -3.634 +/-  0.920 |  -26.472 +/-  9.111 |  -33.466 +/-  8.430 |    0.385 +/-  0.101 |  -50.069 +/-  2.456
ILE  13 |   14.164 +/-  2.490 |   -3.005 +/-  1.004 |   -1.735 +/-  0.409 |   -0.557 +/-  0.341 |    0.280 +/-  0.076 |    9.147 +/-  2.480
LYS  14 |   15.059 +/-  2.491 |   -1.758 +/-  0.859 |   27.968 +/- 12.159 |  -50.815 +/- 12.202 |    1.025 +/-  0.117 |   -8.521 +/-  3.189
ASN  15 |   18.068 +/-  2.454 |   -2.670 +/-  0.759 |  -89.949 +/-  2.733 |    1.658 +/-  1.520 |    0.310 +/-  0.049 |  -72.582 +/-  2.204
VAL  16 |   10.317 +/-  2.175 |   -2.900 +/-  0.789 |  -15.847 +/-  0.308 |   -0.020 +/-  0.166 |    0.088 +/-  0.059 |   -8.362 +/-  2.215
PHE  17 |   13.167 +/-  2.864 |    0.258 +/-  0.820 |    2.753 +/-  0.551 |   -3.078 +/-  0.393 |    0.987 +/-  0.158 |   14.087 +/-  3.076
ARG  18 |   18.657 +/-  3.656 |   -2.263 +/-  1.358 | -160.958 +/-  6.097 |  -27.556 +/-  5.222 |    0.733 +/-  0.072 | -171.388 +/-  3.098
ASN  19 |   17.380 +/-  2.588 |   -0.374 +/-  0.579 |  -76.108 +/-  1.766 |  -10.971 +/-  1.220 |    0.911 +/-  0.051 |  -69.162 +/-  2.128
GLY  20 |    1.458 +/-  0.602 |   -0.458 +/-  0.247 |   -0.762 +/-  0.131 |    0.889 +/-  0.131 |    0.004 +/-  0.004 |    1.130 +/-  0.615
ASN  21 |   17.958 +/-  2.605 |   -1.676 +/-  0.722 |  -78.532 +/-  2.237 |   -8.460 +/-  1.569 |    0.639 +/-  0.079 |  -70.071 +/-  2.028
GLN  22 |   20.570 +/-  2.586 |   -2.611 +/-  1.054 |  -65.199 +/-  3.196 |   -7.785 +/-  2.516 |    0.633 +/-  0.117 |  -54.392 +/-  2.650
ASP  23 |    9.191 +/-  1.980 |   -2.225 +/-  0.827 |  -55.585 +/-  4.770 |   -6.907 +/-  4.975 |    0.401 +/-  0.072 |  -55.124 +/-  1.884
GLU  24 |   14.435 +/-  2.489 |   -0.559 +/-  1.432 |  -82.492 +/-  5.029 |   10.397 +/-  4.298 |    0.325 +/-  0.042 |  -57.894 +/-  3.144
VAL  25 |    9.392 +/-  1.972 |   -1.736 +/-  0.810 |  -16.190 +/-  0.313 |   -0.308 +/-  0.160 |    0.421 +/-  0.048 |   -8.422 +/-  2.026
LEU  26 |   12.510 +/-  2.047 |   -4.843 +/-  0.972 |  -21.609 +/-  0.427 |   -0.113 +/-  0.171 |    0.009 +/-  0.015 |  -14.046 +/-  2.236
SER  27 |    6.749 +/-  1.488 |   -3.207 +/-  0.761 |   -4.174 +/-  1.433 |   -1.447 +/-  1.053 |    0.002 +/-  0.004 |   -2.077 +/-  1.820
GLU  28 |   14.288 +/-  2.284 |   -1.919 +/-  1.041 |  -43.948 +/-  7.676 |  -17.890 +/-  6.373 |    0.628 +/-  0.066 |  -48.842 +/-  2.566
ALA  29 |    3.793 +/-  1.317 |   -1.635 +/-  0.625 |    2.798 +/-  0.283 |   -0.817 +/-  0.204 |    0.081 +/-  0.030 |    4.221 +/-  1.504
PHE  30 |   12.430 +/-  2.675 |   -2.690 +/-  1.265 |    1.088 +/-  0.521 |   -1.583 +/-  0.376 |    0.267 +/-  0.148 |    9.512 +/-  2.764
ARG  31 |   18.842 +/-  3.625 |   -2.907 +/-  1.513 | -119.355 +/-  7.458 |  -62.787 +/-  6.859 |    0.688 +/-  0.129 | -165.519 +/-  3.521
LEU  32 |   12.090 +/-  2.221 |   -4.104 +/-  0.984 |  -21.427 +/-  0.429 |   -0.256 +/-  0.242 |    0.064 +/-  0.031 |  -13.632 +/-  2.367
THR  33 |   10.797 +/-  2.048 |   -2.124 +/-  0.714 |  -19.808 +/-  2.747 |   -4.988 +/-  2.139 |    0.350 +/-  0.052 |  -15.774 +/-  2.170
ILE  34 |   13.790 +/-  2.680 |   -5.407 +/-  1.181 |   -1.310 +/-  0.165 |   -0.656 +/-  0.189 |    0.000 +/-  0.002 |    6.417 +/-  2.663
THR  35 |   11.000 +/-  1.633 |   -4.425 +/-  0.919 |  -30.526 +/-  1.346 |    0.487 +/-  0.618 |    0.034 +/-  0.015 |  -23.431 +/-  1.794
ARG  36 |   18.750 +/-  3.228 |   -7.106 +/-  1.460 | -166.309 +/-  5.310 |  -21.116 +/-  4.021 |    0.067 +/-  0.051 | -175.715 +/-  3.070
LYS  37 |   15.937 +/-  2.775 |   -4.189 +/-  1.184 |   -8.164 +/- 12.232 |  -13.274 +/- 10.938 |    0.327 +/-  0.075 |   -9.362 +/-  3.434
ASP  38 |    9.373 +/-  1.684 |   -4.707 +/-  1.196 |  -56.109 +/-  7.009 |   -6.333 +/-  4.235 |    0.000 +/-  0.001 |  -57.776 +/-  3.684
ILE  39 |   14.453 +/-  3.116 |   -4.097 +/-  1.230 |   -1.327 +/-  0.182 |   -0.619 +/-  0.170 |    0.038 +/-  0.023 |    8.448 +/-  3.033
GLN  40 |   19.934 +/-  2.609 |   -2.696 +/-  0.943 |  -65.499 +/-  3.023 |   -7.172 +/-  2.171 |    0.558 +/-  0.105 |  -54.876 +/-  2.471
THR  41 |   11.688 +/-  2.016 |   -3.491 +/-  0.993 |  -24.618 +/-  1.432 |   -1.332 +/-  0.763 |    0.125 +/-  0.030 |  -17.629 +/-  2.434
LEU  42 |   13.098 +/-  2.272 |   -5.046 +/-  1.000 |  -22.237 +/-  0.372 |   -0.296 +/-  0.172 |    0.005 +/-  0.006 |  -14.475 +/-  2.331
ASN  43 |   17.683 +/-  2.642 |   -2.467 +/-  0.670 |  -79.682 +/-  3.442 |   -5.700 +/-  2.432 |    0.492 +/-  0.089 |  -69.674 +/-  2.423
HIE  44 |   30.324 +/-  2.440 |   -4.547 +/-  0.959 |   -9.265 +/-  0.996 |   -4.635 +/-  0.867 |    0.639 +/-  0.122 |   12.516 +/-  2.568
LEU  45 |   13.026 +/-  1.974 |   -0.761 +/-  1.082 |  -21.392 +/-  0.438 |   -1.597 +/-  0.153 |    0.562 +/-  0.117 |  -10.163 +/-  2.209
ASN  46 |   17.377 +/-  2.592 |   -3.703 +/-  0.889 |  -80.185 +/-  2.925 |   -4.947 +/-  1.864 |    0.322 +/-  0.073 |  -71.136 +/-  2.322
TRP  47 |   18.049 +/-  2.995 |   -8.717 +/-  1.189 |    7.776 +/-  1.181 |   -2.757 +/-  0.706 |    0.315 +/-  0.101 |   14.665 +/-  3.353
LEU  48 |   13.736 +/-  2.482 |   -6.427 +/-  1.031 |  -20.813 +/-  0.415 |   -0.582 +/-  0.189 |    0.000 +/-  0.001 |  -14.085 +/-  2.595
ASN  49 |   18.518 +/-  2.218 |   -5.329 +/-  0.998 |  -90.924 +/-  2.334 |    1.333 +/-  0.711 |    0.005 +/-  0.010 |  -76.398 +/-  2.300
ASP  50 |   10.823 +/-  1.968 |   -4.176 +/-  1.168 |  -81.809 +/-  4.790 |   13.864 +/-  4.269 |    0.009 +/-  0.011 |  -61.290 +/-  2.713
GLU  51 |   14.783 +/-  2.127 |   -4.309 +/-  1.371 |  -74.071 +/-  8.822 |    8.439 +/-  5.113 |    0.020 +/-  0.011 |  -55.138 +/-  4.687
ILE  52 |   14.324 +/-  2.643 |   -5.800 +/-  1.207 |   -1.372 +/-  0.163 |   -0.710 +/-  0.155 |    0.000 +/-  0.002 |    6.443 +/-  2.785
ILE  53 |   13.954 +/-  2.173 |   -5.757 +/-  1.013 |   -0.801 +/-  0.200 |   -1.149 +/-  0.181 |    0.010 +/-  0.008 |    6.257 +/-  2.160
ASN  54 |   17.070 +/-  2.445 |   -4.499 +/-  0.945 |  -87.446 +/-  2.356 |    1.217 +/-  1.138 |    0.047 +/-  0.027 |  -73.612 +/-  2.464
PHE  55 |   12.520 +/-  2.466 |   -6.999 +/-  0.748 |    1.744 +/-  0.316 |   -2.043 +/-  0.294 |    0.001 +/-  0.003 |    5.224 +/-  2.626
TYR  56 |   14.211 +/-  2.543 |   -6.399 +/-  1.097 |  -23.257 +/-  2.380 |   -2.324 +/-  1.265 |    0.047 +/-  0.024 |  -17.724 +/-  2.570
MET  57 |   13.014 +/-  2.300 |   -7.385 +/-  0.711 |    1.850 +/-  0.398 |   -1.697 +/-  0.512 |    0.015 +/-  0.009 |    5.797 +/-  2.271
ASN  58 |   17.848 +/-  2.474 |   -4.121 +/-  0.714 |  -80.272 +/-  1.967 |   -3.480 +/-  1.260 |    0.191 +/-  0.051 |  -69.833 +/-  2.352
MET  59 |   11.359 +/-  2.248 |   -8.623 +/-  0.774 |    2.246 +/-  0.415 |   -1.446 +/-  0.283 |    0.003 +/-  0.009 |    3.538 +/-  2.413
LEU  60 |   12.555 +/-  2.366 |   -5.410 +/-  1.023 |  -21.411 +/-  0.392 |   -0.376 +/-  0.202 |    0.000 +/-  0.002 |  -14.642 +/-  2.574
MET  61 |   11.308 +/-  2.017 |   -6.068 +/-  0.728 |    1.296 +/-  0.595 |   -1.257 +/-  0.486 |    0.327 +/-  0.068 |    5.606 +/-  2.368
GLU  62 |   12.996 +/-  2.254 |   -2.138 +/-  1.039 |  -68.046 +/-  8.525 |    5.846 +/-  7.802 |    0.449 +/-  0.096 |  -50.893 +/-  2.366
ARG  63 |   17.932 +/-  3.423 |   -5.433 +/-  1.104 | -143.593 +/-  5.484 |  -40.341 +/-  4.286 |    0.260 +/-  0.052 | -171.175 +/-  2.839
SER  64 |    6.954 +/-  1.467 |   -2.396 +/-  0.743 |   -3.730 +/-  0.885 |   -2.006 +/-  0.529 |    0.040 +/-  0.017 |   -1.138 +/-  1.678
LYS  65 |   13.261 +/-  2.842 |   -0.949 +/-  0.983 |   15.847 +/-  6.234 |  -41.291 +/-  5.779 |    0.975 +/-  0.058 |  -12.156 +/-  3.514
GLU  66 |   13.235 +/-  2.055 |   -1.959 +/-  1.040 |  -52.277 +/-  8.273 |   -9.489 +/-  8.142 |    0.646 +/-  0.078 |  -49.845 +/-  2.329
LYS  67 |   13.941 +/-  2.804 |    0.007 +/-  0.722 |   42.893 +/-  5.816 |  -66.487 +/-  5.546 |    1.357 +/-  0.051 |   -8.290 +/-  2.820
GLY  68 |    1.695 +/-  0.641 |   -0.291 +/-  0.199 |   -0.135 +/-  0.223 |    0.524 +/-  0.212 |    0.018 +/-  0.009 |    1.810 +/-  0.602
LEU  69 |   12.936 +/-  2.289 |   -2.436 +/-  1.052 |  -21.156 +/-  0.463 |   -0.776 +/-  0.191 |    0.215 +/-  0.069 |  -11.217 +/-  2.415
PRO  70 |   14.793 +/-  1.773 |   -4.184 +/-  0.592 |    4.001 +/-  0.974 |   -3.374 +/-  0.926 |    0.073 +/-  0.037 |   11.310 +/-  1.884
SER  71 |    6.674 +/-  1.518 |   -1.479 +/-  0.900 |   -6.369 +/-  1.880 |   -0.782 +/-  1.380 |    0.308 +/-  0.027 |   -1.647 +/-  1.515
VAL  72 |   10.564 +/-  2.525 |   -4.075 +/-  0.929 |  -15.755 +/-  0.339 |   -0.218 +/-  0.130 |    0.001 +/-  0.002 |   -9.484 +/-  2.565
HIE  73 |   30.455 +/-  2.700 |   -6.410 +/-  0.699 |   -4.926 +/-  1.217 |   -7.340 +/-  1.050 |    0.270 +/-  0.091 |   12.049 +/-  2.909
ALA  74 |    3.616 +/-  1.327 |   -2.769 +/-  0.415 |    3.109 +/-  0.193 |   -1.027 +/-  0.141 |    0.005 +/-  0.007 |    2.934 +/-  1.403
PHE  75 |   12.506 +/-  2.395 |   -4.260 +/-  0.930 |    2.784 +/-  0.652 |   -2.448 +/-  0.329 |    0.047 +/-  0.020 |    8.628 +/-  2.609
ASN  76 |   18.257 +/-  2.754 |   -3.713 +/-  0.901 |  -80.926 +/-  2.818 |   -3.666 +/-  2.176 |    0.184 +/-  0.088 |  -69.864 +/-  2.089
THR  77 |   12.402 +/-  2.108 |   -3.828 +/-  0.900 |  -23.716 +/-  1.007 |   -4.749 +/-  0.745 |    0.010 +/-  0.009 |  -19.881 +/-  2.258
PHE  78 |   12.293 +/-  2.348 |   -4.362 +/-  0.919 |    2.088 +/-  0.633 |   -1.944 +/-  0.366 |    0.071 +/-  0.040 |    8.145 +/-  2.621
PHE  79 |   12.630 +/-  2.265 |   -5.316 +/-  0.853 |    2.811 +/-  0.305 |   -2.464 +/-  0.230 |    0.013 +/-  0.011 |    7.675 +/-  2.241
PHE  80 |   12.690 +/-  2.693 |   -4.481 +/-  0.789 |    3.257 +/-  0.344 |   -3.278 +/-  0.329 |    0.073 +/-  0.042 |    8.261 +/-  2.749
THR  81 |   11.902 +/-  2.096 |   -2.269 +/-  0.548 |  -20.286 +/-  1.508 |   -4.574 +/-  1.248 |    0.365 +/-  0.063 |  -14.862 +/-  2.111
LYS  82 |   14.738 +/-  2.761 |   -4.382 +/-  1.665 |   24.759 +/-  5.010 |  -46.120 +/-  4.519 |    0.239 +/-  0.073 |  -10.766 +/-  3.336
LEU  83 |   13.317 +/-  2.461 |   -4.791 +/-  0.937 |  -20.686 +/-  0.365 |   -1.372 +/-  0.150 |    0.049 +/-  0.025 |  -13.483 +/-  2.603
LYS  84 |   13.998 +/-  3.168 |   -2.863 +/-  0.784 |   63.076 +/-  3.351 |  -82.823 +/-  3.476 |    0.737 +/-  0.143 |   -7.875 +/-  3.307
THR  85 |   12.088 +/-  2.151 |   -0.989 +/-  0.862 |  -22.214 +/-  1.327 |   -3.110 +/-  1.031 |    0.502 +/-  0.063 |  -13.722 +/-  2.111
ALA  86 |    4.075 +/-  1.240 |   -1.029 +/-  0.533 |    3.590 +/-  0.276 |   -1.688 +/-  0.201 |    0.212 +/-  0.067 |    5.160 +/-  1.385
GLY  87 |    1.545 +/-  0.524 |   -0.480 +/-  0.218 |   -1.296 +/-  0.133 |    1.453 +/-  0.134 |    0.013 +/-  0.006 |    1.235 +/-  0.543
TYR  88 |   13.430 +/-  2.266 |   -4.703 +/-  1.274 |  -20.887 +/-  1.504 |   -3.224 +/-  0.510 |    0.123 +/-  0.063 |  -15.260 +/-  2.310
GLN  89 |   19.414 +/-  2.202 |   -1.346 +/-  0.760 |  -63.400 +/-  3.719 |   -9.239 +/-  3.162 |    0.916 +/-  0.086 |  -53.656 +/-  2.418
ALA  90 |    3.910 +/-  1.379 |   -1.791 +/-  0.515 |    3.802 +/-  0.227 |   -1.831 +/-  0.175 |    0.081 +/-  0.052 |    4.170 +/-  1.507
VAL  91 |   11.104 +/-  2.154 |   -4.769 +/-  0.865 |  -15.647 +/-  0.417 |   -0.528 +/-  0.158 |    0.002 +/-  0.006 |   -9.838 +/-  2.245
LYS  92 |   14.064 +/-  2.873 |   -3.409 +/-  1.117 |   43.336 +/-  6.471 |  -65.717 +/-  6.196 |    0.560 +/-  0.092 |  -11.166 +/-  3.141
ARG  93 |   18.515 +/-  3.543 |   -2.262 +/-  1.733 | -152.002 +/-  7.675 |  -41.462 +/-  6.257 |    0.665 +/-  0.077 | -176.546 +/-  3.339
TRP  94 |   19.382 +/-  3.031 |   -9.384 +/-  1.056 |    7.606 +/-  2.802 |   -3.649 +/-  1.453 |    0.084 +/-  0.037 |   14.039 +/-  3.425
THR  95 |   12.282 +/-  1.983 |   -2.118 +/-  1.031 |  -27.465 +/-  3.655 |    0.018 +/-  1.513 |    0.025 +/-  0.037 |  -17.258 +/-  2.514
LYS  96 |   13.546 +/-  2.581 |   -1.716 +/-  0.896 |   41.241 +/-  9.020 |  -62.937 +/-  8.189 |    0.664 +/-  0.098 |   -9.202 +/-  3.043
LYS  97 |   14.962 +/-  2.798 |    0.311 +/-  0.832 |   61.671 +/-  4.750 |  -82.025 +/-  5.019 |    1.201 +/-  0.163 |   -3.880 +/-  3.460
VAL  98 |   11.131 +/-  2.684 |   -1.570 +/-  0.771 |  -15.725 +/-  0.377 |   -0.649 +/-  0.137 |    0.287 +/-  0.119 |   -6.526 +/-  2.758
ASP  99 |   10.565 +/-  1.903 |   -0.415 +/-  1.324 |  -89.359 +/- 13.046 |   22.860 +/- 11.726 |    0.328 +/-  0.108 |  -56.021 +/-  2.575
VAL 100 |   10.640 +/-  1.992 |   -3.407 +/-  0.889 |  -15.348 +/-  0.403 |   -0.903 +/-  0.134 |    0.006 +/-  0.010 |   -9.012 +/-  2.124
PHE 101 |   12.424 +/-  2.901 |   -3.633 +/-  1.022 |    2.167 +/-  0.739 |   -1.767 +/-  0.338 |    0.196 +/-  0.116 |    9.387 +/-  2.981
SER 102 |    7.780 +/-  1.391 |   -0.045 +/-  0.779 |   -5.228 +/-  1.918 |   -2.483 +/-  1.259 |    0.367 +/-  0.034 |    0.392 +/-  1.599
VAL 103 |   10.579 +/-  2.371 |   -3.579 +/-  0.871 |  -15.807 +/-  0.260 |   -0.599 +/-  0.128 |    0.082 +/-  0.034 |   -9.324 +/-  2.466
ASP 104 |    9.988 +/-  1.967 |   -2.406 +/-  1.027 |  -53.309 +/-  4.521 |  -11.129 +/-  4.182 |    0.329 +/-  0.031 |  -56.528 +/-  2.115
ILE 105 |   13.448 +/-  2.521 |   -5.328 +/-  1.033 |   -1.355 +/-  0.211 |   -0.891 +/-  0.135 |    0.006 +/-  0.006 |    5.879 +/-  2.481
LEU 106 |   13.603 +/-  2.563 |   -4.731 +/-  1.261 |  -21.576 +/-  0.438 |   -0.853 +/-  0.160 |    0.005 +/-  0.007 |  -13.553 +/-  2.784
LEU 107 |   12.095 +/-  2.525 |   -5.457 +/-  1.047 |  -21.375 +/-  0.364 |   -0.348 +/-  0.168 |    0.000 +/-  0.001 |  -15.085 +/-  2.688
VAL 108 |   10.233 +/-  2.083 |   -3.504 +/-  0.864 |  -14.988 +/-  0.274 |   -0.554 +/-  0.155 |    0.001 +/-  0.002 |   -8.812 +/-  2.275
PRO 109 |   15.006 +/-  2.105 |   -4.918 +/-  0.554 |    8.054 +/-  0.705 |   -6.595 +/-  0.659 |    0.008 +/-  0.006 |   11.557 +/-  2.229
ILE 110 |   13.846 +/-  2.452 |   -4.583 +/-  1.050 |   -0.395 +/-  0.206 |   -1.613 +/-  0.157 |    0.014 +/-  0.018 |    7.269 +/-  2.327
HIE 111 |   30.290 +/-  2.519 |   -7.538 +/-  0.880 |  -14.056 +/-  1.453 |    0.150 +/-  0.936 |    0.097 +/-  0.038 |    8.943 +/-  2.772
LEU 112 |   13.201 +/-  2.575 |   -1.502 +/-  1.154 |  -20.847 +/-  0.481 |   -1.673 +/-  0.213 |    0.418 +/-  0.077 |  -10.404 +/-  2.688
GLY 113 |    1.523 +/-  0.649 |   -0.360 +/-  0.228 |   -1.032 +/-  0.112 |    1.172 +/-  0.111 |    0.024 +/-  0.009 |    1.327 +/-  0.663
VAL 114 |   11.022 +/-  2.273 |   -0.868 +/-  0.867 |  -15.698 +/-  0.333 |   -1.069 +/-  0.116 |    0.551 +/-  0.046 |   -6.062 +/-  2.314
HIE 115 |   30.315 +/-  2.239 |   -7.948 +/-  0.970 |  -15.749 +/-  1.401 |   -0.000 +/-  0.672 |    0.051 +/-  0.022 |    6.668 +/-  2.734
TRP 116 |   18.110 +/-  3.162 |  -12.180 +/-  0.818 |    6.178 +/-  1.004 |   -2.751 +/-  0.397 |    0.007 +/-  0.005 |    9.363 +/-  3.203
CYS 117 |    7.298 +/-  1.686 |   -4.392 +/-  0.605 |    4.873 +/-  1.093 |   -0.067 +/-  0.724 |    0.001 +/-  0.003 |    7.713 +/-  1.703
LEU 118 |   13.559 +/-  2.412 |   -5.527 +/-  0.954 |  -21.563 +/-  0.359 |   -0.707 +/-  0.142 |    0.001 +/-  0.003 |  -14.236 +/-  2.482
ALA 119 |    4.135 +/-  1.585 |   -2.813 +/-  0.431 |    3.830 +/-  0.159 |   -1.694 +/-  0.115 |    0.001 +/-  0.002 |    3.458 +/-  1.666
VAL 120 |    9.851 +/-  1.769 |   -3.793 +/-  0.780 |  -15.315 +/-  0.311 |   -0.552 +/-  0.152 |    0.024 +/-  0.008 |   -9.784 +/-  1.839
VAL 121 |   10.089 +/-  2.144 |   -4.003 +/-  0.770 |  -15.793 +/-  0.319 |   -0.454 +/-  0.110 |    0.001 +/-  0.002 |  -10.161 +/-  2.109
ASP 122 |   11.426 +/-  1.722 |   -3.804 +/-  1.024 |  -94.994 +/-  7.538 |   27.885 +/-  5.873 |    0.092 +/-  0.036 |  -59.395 +/-  2.499
PHE 123 |   12.433 +/-  2.676 |   -4.670 +/-  0.852 |    2.891 +/-  0.473 |   -1.928 +/-  0.279 |    0.185 +/-  0.039 |    8.911 +/-  2.795
ARG 124 |   17.810 +/-  3.366 |   -1.643 +/-  1.545 | -168.627 +/-  6.474 |  -23.972 +/-  4.967 |    0.448 +/-  0.050 | -175.984 +/-  3.620
LYS 125 |   14.009 +/-  2.801 |   -2.387 +/-  0.991 |   50.220 +/-  8.846 |  -69.067 +/-  9.217 |    0.902 +/-  0.124 |   -6.324 +/-  3.321
LYS 126 |   14.468 +/-  2.637 |   -3.628 +/-  0.948 |   39.490 +/-  8.316 |  -59.686 +/-  7.927 |    0.667 +/-  0.105 |   -8.689 +/-  2.799
ASN 127 |   18.304 +/-  2.426 |   -4.013 +/-  0.786 |  -77.372 +/-  3.139 |   -7.179 +/-  2.301 |    0.245 +/-  0.073 |  -70.016 +/-  2.021
ILE 128 |   13.532 +/-  2.589 |   -5.304 +/-  1.008 |   -0.602 +/-  0.187 |   -1.473 +/-  0.102 |    0.000 +/-  0.001 |    6.154 +/-  2.633
THR 129 |   10.838 +/-  1.898 |   -2.878 +/-  1.014 |  -26.284 +/-  1.674 |   -0.865 +/-  1.595 |    0.050 +/-  0.037 |  -19.139 +/-  2.200
TYR 130 |   13.687 +/-  2.648 |   -6.763 +/-  0.908 |  -16.353 +/-  1.288 |   -6.650 +/-  0.968 |    0.040 +/-  0.022 |  -16.039 +/-  2.979
TYR 131 |   13.447 +/-  2.765 |   -5.757 +/-  0.733 |  -16.312 +/-  1.073 |   -6.123 +/-  0.871 |    0.095 +/-  0.032 |  -14.650 +/-  2.896
ASP 132 |   11.992 +/-  2.113 |   -2.674 +/-  1.243 | -114.954 +/-  5.487 |   44.103 +/-  4.386 |    0.020 +/-  0.021 |  -61.513 +/-  2.859
SER 133 |    7.497 +/-  1.538 |   -3.008 +/-  0.918 |   -3.725 +/-  1.039 |   -2.237 +/-  0.480 |    0.001 +/-  0.002 |   -1.472 +/-  1.740
MET 134 |   12.299 +/-  2.214 |   -6.441 +/-  0.858 |    1.330 +/-  1.261 |   -1.045 +/-  1.158 |    0.124 +/-  0.057 |    6.266 +/-  2.378
GLY 135 |    1.844 +/-  0.746 |   -0.707 +/-  0.207 |   -1.016 +/-  0.156 |    1.155 +/-  0.137 |    0.003 +/-  0.005 |    1.280 +/-  0.804
GLY 136 |    1.529 +/-  0.621 |   -0.474 +/-  0.190 |   -1.246 +/-  0.136 |    1.419 +/-  0.123 |    0.006 +/-  0.005 |    1.233 +/-  0.648
ILE 137 |   13.917 +/-  2.446 |    0.030 +/-  1.177 |   -0.392 +/-  0.304 |   -1.890 +/-  0.201 |    0.714 +/-  0.164 |   12.379 +/-  2.502
ASN 138 |   17.789 +/-  2.470 |   -2.711 +/-  0.868 |  -81.089 +/-  2.202 |   -5.215 +/-  1.102 |    0.289 +/-  0.083 |  -70.937 +/-  2.223
ASN 139 |   16.115 +/-  2.004 |   -2.516 +/-  0.847 |  -81.568 +/-  2.327 |   -5.305 +/-  1.055 |    0.451 +/-  0.080 |  -72.823 +/-  2.049
GLU 140 |   13.288 +/-  2.430 |   -0.688 +/-  1.290 |  -94.818 +/-  5.581 |   31.161 +/-  5.289 |    0.623 +/-  0.060 |  -50.433 +/-  2.424
ALA 141 |    3.700 +/-  1.061 |   -2.759 +/-  0.396 |    4.020 +/-  0.192 |   -2.064 +/-  0.139 |    0.015 +/-  0.021 |    2.912 +/-  1.112
CYS 142 |    6.617 +/-  1.616 |   -5.427 +/-  0.534 |    4.670 +/-  0.761 |   -1.191 +/-  0.581 |    0.002 +/-  0.004 |    4.671 +/-  1.690
ARG 143 |   18.824 +/-  3.582 |   -2.310 +/-  1.353 | -132.675 +/-  6.170 |  -59.191 +/-  5.185 |    0.923 +/-  0.121 | -174.430 +/-  2.976
ILE 144 |   13.176 +/-  2.285 |   -3.300 +/-  1.113 |   -0.018 +/-  0.204 |   -1.708 +/-  0.138 |    0.232 +/-  0.099 |    8.382 +/-  2.293
LEU 145 |   13.402 +/-  2.656 |   -4.641 +/-  0.999 |  -21.247 +/-  0.451 |   -0.897 +/-  0.132 |    0.006 +/-  0.007 |  -13.377 +/-  2.605
LEU 146 |   13.392 +/-  2.362 |   -3.475 +/-  1.181 |  -21.091 +/-  0.461 |   -1.376 +/-  0.208 |    0.142 +/-  0.050 |  -12.409 +/-  2.436
GLN 147 |   19.692 +/-  2.470 |   -3.004 +/-  0.881 |  -63.984 +/-  3.832 |   -8.291 +/-  2.809 |    0.598 +/-  0.104 |  -54.988 +/-  2.488
TYR 148 |   14.077 +/-  2.607 |   -5.663 +/-  0.889 |  -16.829 +/-  2.988 |   -4.826 +/-  1.756 |    0.009 +/-  0.011 |  -13.232 +/-  2.824
LEU 149 |   12.392 +/-  2.248 |   -5.011 +/-  1.071 |  -21.046 +/-  0.378 |   -0.896 +/-  0.108 |    0.003 +/-  0.006 |  -14.559 +/-  2.345
LYS 150 |   13.530 +/-  2.633 |   -3.787 +/-  1.156 |   44.804 +/- 16.497 |  -65.916 +/- 14.854 |    0.517 +/-  0.140 |  -10.852 +/-  3.291
GLN 151 |   20.166 +/-  2.465 |   -3.838 +/-  0.971 |  -61.969 +/-  2.606 |   -9.553 +/-  2.327 |    0.510 +/-  0.075 |  -54.685 +/-  2.375
GLU 152 |   14.087 +/-  2.624 |   -3.644 +/-  1.410 | -100.111 +/-  6.120 |   36.014 +/-  5.169 |    0.008 +/-  0.014 |  -53.647 +/-  2.937
SER 153 |    5.818 +/-  1.382 |   -3.478 +/-  0.869 |   -2.491 +/-  0.933 |   -1.689 +/-  0.577 |    0.035 +/-  0.023 |   -1.805 +/-  1.561
ILE 154 |   13.421 +/-  2.720 |   -2.369 +/-  1.019 |   -0.823 +/-  0.229 |   -1.469 +/-  0.161 |    0.571 +/-  0.092 |    9.332 +/-  2.756
ASP 155 |   12.906 +/-  1.970 |   -2.144 +/-  1.094 | -105.177 +/- 11.299 |   36.472 +/-  9.369 |    0.176 +/-  0.065 |  -57.766 +/-  2.512
LYS 156 |   14.430 +/-  2.749 |   -2.793 +/-  1.405 |   18.254 +/-  6.994 |  -44.968 +/-  4.897 |    0.350 +/-  0.074 |  -14.727 +/-  3.751
LYS 157 |   14.604 +/-  3.006 |   -2.716 +/-  1.142 |   38.136 +/- 11.853 |  -58.118 +/- 10.781 |    0.622 +/-  0.142 |   -7.471 +/-  3.689
ARG 158 |   19.977 +/-  3.593 |   -1.003 +/-  1.141 | -114.468 +/-  5.662 |  -68.697 +/-  5.488 |    1.397 +/-  0.134 | -162.793 +/-  3.229
LYS 159 |   14.091 +/-  2.593 |   -1.392 +/-  1.010 |   51.887 +/-  8.081 |  -73.668 +/-  7.950 |    1.047 +/-  0.112 |   -8.035 +/-  2.796
GLU 160 |   13.716 +/-  2.131 |   -0.931 +/-  1.090 |  -65.838 +/- 13.878 |    3.280 +/- 13.497 |    0.772 +/-  0.146 |  -49.000 +/-  2.438
PHE 161 |   12.654 +/-  2.815 |   -4.486 +/-  0.911 |    2.389 +/-  0.459 |   -1.831 +/-  0.381 |    0.094 +/-  0.047 |    8.820 +/-  3.061
ASP 162 |   11.206 +/-  2.036 |   -0.520 +/-  0.818 |  -74.016 +/-  7.717 |    8.132 +/-  7.096 |    0.555 +/-  0.067 |  -54.643 +/-  2.138
THR 163 |   11.535 +/-  2.178 |   -1.758 +/-  0.785 |  -19.998 +/-  1.491 |   -5.987 +/-  1.181 |    0.386 +/-  0.108 |  -15.823 +/-  2.665
ASN 164 |   17.416 +/-  2.559 |   -0.376 +/-  0.634 |  -82.611 +/-  2.684 |   -6.743 +/-  1.456 |    0.781 +/-  0.046 |  -71.534 +/-  2.679
GLY 165 |    1.682 +/-  0.620 |   -0.295 +/-  0.185 |   -1.030 +/-  0.150 |    1.232 +/-  0.129 |    0.018 +/-  0.007 |    1.608 +/-  0.618
TRP 166 |   18.745 +/-  2.604 |   -9.491 +/-  0.861 |    7.309 +/-  1.173 |   -2.227 +/-  0.879 |    0.101 +/-  0.040 |   14.437 +/-  2.668
GLN 167 |   20.310 +/-  2.865 |   -2.373 +/-  0.792 |  -64.431 +/-  3.410 |   -8.738 +/-  2.557 |    0.696 +/-  0.123 |  -54.536 +/-  2.459
LEU 168 |   13.171 +/-  2.358 |   -2.111 +/-  1.175 |  -21.126 +/-  0.436 |   -1.399 +/-  0.180 |    0.317 +/-  0.058 |  -11.148 +/-  2.444
PHE 169 |   12.438 +/-  2.832 |    0.186 +/-  0.827 |    2.591 +/-  0.625 |   -3.054 +/-  0.387 |    0.953 +/-  0.132 |   13.114 +/-  2.962
SER 170 |    6.832 +/-  1.449 |   -3.740 +/-  0.791 |   -0.938 +/-  1.573 |   -4.399 +/-  1.409 |    0.015 +/-  0.018 |   -2.230 +/-  1.674
LYS 171 |   14.165 +/-  2.561 |   -4.474 +/-  1.013 |   57.082 +/-  9.760 |  -75.145 +/-  9.084 |    0.449 +/-  0.092 |   -7.922 +/-  2.964
LYS 172 |   14.910 +/-  2.912 |   -1.816 +/-  0.968 |   56.528 +/-  8.875 |  -77.679 +/-  8.715 |    0.939 +/-  0.163 |   -7.119 +/-  3.161
SER 173 |    7.373 +/-  1.591 |   -1.888 +/-  0.556 |    1.290 +/-  2.133 |   -6.904 +/-  1.946 |    0.258 +/-  0.089 |    0.128 +/-  1.715
GLN 174 |   20.366 +/-  2.699 |   -0.805 +/-  0.863 |  -66.032 +/-  4.558 |   -7.994 +/-  4.180 |    0.898 +/-  0.108 |  -53.567 +/-  2.737
GLU 175 |   13.660 +/-  2.542 |   -1.641 +/-  1.105 |  -67.060 +/- 15.865 |    5.453 +/- 15.650 |    0.637 +/-  0.134 |  -48.950 +/-  2.450
ILE 176 |   14.816 +/-  2.459 |   -3.846 +/-  1.259 |   -0.246 +/-  0.364 |   -1.687 +/-  0.178 |    0.050 +/-  0.045 |    9.087 +/-  2.629
PRO 177 |   14.568 +/-  1.775 |   -3.728 +/-  0.675 |    9.362 +/-  0.949 |   -9.266 +/-  0.826 |    0.110 +/-  0.043 |   11.046 +/-  2.039
GLN 178 |   20.757 +/-  2.878 |   -3.982 +/-  1.325 |  -65.787 +/-  4.353 |   -6.770 +/-  3.296 |    0.378 +/-  0.160 |  -55.404 +/-  2.850
GLN 179 |   19.451 +/-  2.691 |   -5.364 +/-  1.266 |  -74.519 +/-  1.826 |    0.075 +/-  0.822 |    0.005 +/-  0.008 |  -60.351 +/-  2.730
MET 180 |   11.910 +/-  2.076 |   -2.054 +/-  0.739 |    2.586 +/-  0.915 |   -2.814 +/-  0.752 |    0.879 +/-  0.127 |   10.507 +/-  2.089
ASN 181 |   18.136 +/-  2.193 |   -2.372 +/-  0.882 |  -85.010 +/-  2.210 |   -3.948 +/-  1.176 |    0.280 +/-  0.066 |  -72.914 +/-  2.051
GLY 182 |    1.978 +/-  0.605 |   -1.038 +/-  0.214 |   -1.314 +/-  0.129 |    1.341 +/-  0.130 |    0.002 +/-  0.004 |    0.969 +/-  0.618
SER 183 |    7.627 +/-  1.766 |   -3.404 +/-  0.784 |   -2.552 +/-  2.632 |   -3.544 +/-  1.799 |    0.018 +/-  0.020 |   -1.855 +/-  1.964
ASP 184 |    9.775 +/-  2.412 |   -3.074 +/-  1.161 | -105.622 +/-  4.719 |   37.632 +/-  3.633 |    0.013 +/-  0.011 |  -61.276 +/-  2.949
ALA 185 |    3.503 +/-  1.190 |   -3.657 +/-  0.436 |    3.572 +/-  0.177 |   -1.542 +/-  0.107 |    0.000 +/-  0.000 |    1.876 +/-  1.319
GLY 186 |    1.461 +/-  0.609 |   -1.169 +/-  0.195 |   -1.149 +/-  0.085 |    0.988 +/-  0.076 |    0.000 +/-  0.000 |    0.132 +/-  0.638
MET 187 |   13.112 +/-  2.081 |   -8.384 +/-  0.737 |    2.850 +/-  0.394 |   -2.575 +/-  0.305 |    0.019 +/-  0.010 |    5.021 +/-  2.189
PHE 188 |   13.183 +/-  2.444 |   -7.545 +/-  0.833 |    1.494 +/-  0.426 |   -2.356 +/-  0.334 |    0.000 +/-  0.001 |    4.777 +/-  2.380
ALA 189 |    3.498 +/-  1.122 |   -3.223 +/-  0.303 |    3.524 +/-  0.140 |   -1.558 +/-  0.093 |    0.016 +/-  0.011 |    2.257 +/-  1.147
CYS 190 |    6.312 +/-  1.636 |   -4.818 +/-  0.491 |    5.269 +/-  0.575 |   -1.542 +/-  0.321 |    0.002 +/-  0.003 |    5.223 +/-  1.772
LYS 191 |   14.621 +/-  2.593 |   -5.778 +/-  1.162 |   45.279 +/-  7.096 |  -65.085 +/-  6.498 |    0.166 +/-  0.073 |  -10.796 +/-  3.247
TYR 192 |   13.941 +/-  2.358 |   -7.032 +/-  1.024 |  -17.793 +/-  0.969 |   -3.983 +/-  0.428 |    0.004 +/-  0.004 |  -14.864 +/-  2.699
ALA 193 |    3.692 +/-  1.157 |   -3.172 +/-  0.432 |    3.481 +/-  0.157 |   -1.361 +/-  0.118 |    0.000 +/-  0.000 |    2.640 +/-  1.197
ASP 194 |   11.495 +/-  2.002 |   -2.080 +/-  1.443 | -122.123 +/-  9.763 |   46.530 +/-  7.092 |    0.034 +/-  0.025 |  -66.144 +/-  3.753
CYS 195 |    6.177 +/-  1.688 |   -4.579 +/-  0.547 |    3.459 +/-  1.149 |    0.358 +/-  0.957 |    0.052 +/-  0.028 |    5.468 +/-  1.742
ILE 196 |   13.685 +/-  2.481 |   -3.912 +/-  0.969 |   -0.314 +/-  0.176 |   -1.293 +/-  0.155 |    0.099 +/-  0.025 |    8.265 +/-  2.683
THR 197 |   11.784 +/-  1.906 |   -3.674 +/-  0.887 |  -26.490 +/-  1.109 |   -1.453 +/-  0.723 |    0.004 +/-  0.004 |  -19.828 +/-  2.365
LYS 198 |   14.262 +/-  2.815 |   -3.984 +/-  0.992 |   51.539 +/-  7.447 |  -70.379 +/-  7.252 |    0.500 +/-  0.142 |   -8.062 +/-  3.363
ASP 199 |   12.562 +/-  2.285 |   -0.604 +/-  1.166 |  -81.801 +/-  9.068 |   12.269 +/-  7.848 |    0.323 +/-  0.058 |  -57.250 +/-  2.309
ARG 200 |   19.153 +/-  3.459 |   -2.464 +/-  1.169 | -110.845 +/- 10.561 |  -71.197 +/-  9.038 |    1.073 +/-  0.193 | -164.281 +/-  3.306
PRO 201 |   14.828 +/-  1.850 |   -0.743 +/-  0.541 |   10.873 +/-  0.980 |  -11.075 +/-  0.913 |    0.718 +/-  0.070 |   14.602 +/-  1.982
ILE 202 |   13.837 +/-  2.492 |   -3.105 +/-  1.072 |   -0.427 +/-  0.257 |   -1.560 +/-  0.167 |    0.094 +/-  0.038 |    8.838 +/-  2.620
ASN 203 |   17.450 +/-  2.392 |   -1.053 +/-  0.671 |  -76.762 +/-  2.239 |  -10.251 +/-  1.645 |    0.796 +/-  0.062 |  -69.820 +/-  1.938
PHE 204 |   13.242 +/-  2.535 |   -4.722 +/-  0.868 |    1.989 +/-  0.344 |   -2.420 +/-  0.405 |    0.022 +/-  0.018 |    8.111 +/-  2.689
THR 205 |   11.487 +/-  2.086 |   -1.769 +/-  0.805 |  -21.418 +/-  1.588 |   -4.372 +/-  1.575 |    0.437 +/-  0.065 |  -15.634 +/-  2.377
GLN 206 |   19.943 +/-  2.199 |   -5.003 +/-  1.107 |  -71.643 +/-  1.776 |   -3.075 +/-  0.622 |    0.150 +/-  0.051 |  -59.628 +/-  2.300
GLN 207 |   20.032 +/-  2.080 |   -1.043 +/-  0.901 |  -62.806 +/-  2.968 |  -10.456 +/-  2.742 |    0.955 +/-  0.095 |  -53.318 +/-  1.997
HIE 208 |   30.081 +/-  2.236 |   -4.897 +/-  0.790 |  -10.726 +/-  1.421 |   -2.566 +/-  0.886 |    0.614 +/-  0.050 |   12.505 +/-  2.535
MET 209 |   13.243 +/-  2.066 |   -7.823 +/-  0.961 |    2.298 +/-  0.456 |   -2.208 +/-  0.718 |    0.003 +/-  0.004 |    5.513 +/-  2.215
PRO 210 |   14.613 +/-  1.799 |   -2.584 +/-  0.625 |   11.175 +/-  1.023 |  -11.026 +/-  0.933 |    0.363 +/-  0.061 |   12.541 +/-  1.899
TYR 211 |   13.798 +/-  2.599 |   -2.401 +/-  1.139 |  -18.193 +/-  2.277 |   -5.549 +/-  1.671 |    0.434 +/-  0.109 |  -11.913 +/-  2.954
PHE 212 |   12.588 +/-  2.972 |   -4.973 +/-  0.783 |    1.393 +/-  0.617 |   -2.033 +/-  0.425 |    0.137 +/-  0.051 |    7.112 +/-  2.995
ARG 213 |   18.631 +/-  3.905 |   -8.149 +/-  1.450 | -150.212 +/-  5.457 |  -33.297 +/-  3.506 |    0.037 +/-  0.021 | -172.990 +/-  3.475
LYS 214 |   13.666 +/-  2.681 |   -2.989 +/-  0.773 |   54.975 +/-  5.979 |  -74.446 +/-  5.920 |    0.900 +/-  0.097 |   -7.894 +/-  3.179
ARG 215 |   20.111 +/-  3.556 |   -4.803 +/-  1.652 | -165.027 +/-  8.399 |  -28.337 +/-  5.976 |    0.199 +/-  0.078 | -177.858 +/-  3.865
MET 216 |   12.048 +/-  1.988 |   -8.001 +/-  0.820 |    1.765 +/-  0.634 |   -1.236 +/-  0.644 |    0.003 +/-  0.006 |    4.579 +/-  2.205
VAL 217 |    9.849 +/-  1.878 |   -2.941 +/-  0.856 |  -15.492 +/-  0.329 |   -0.437 +/-  0.156 |    0.129 +/-  0.041 |   -8.892 +/-  1.914
TRP 218 |   19.014 +/-  2.975 |   -9.126 +/-  0.868 |    9.464 +/-  1.430 |   -4.467 +/-  1.293 |    0.191 +/-  0.076 |   15.076 +/-  3.275
GLU 219 |   14.882 +/-  2.245 |   -5.802 +/-  1.252 |  -81.564 +/-  5.486 |   19.715 +/-  4.384 |    0.011 +/-  0.010 |  -52.758 +/-  2.859
ILE 220 |   13.173 +/-  2.406 |   -5.472 +/-  1.003 |   -1.448 +/-  0.150 |   -0.602 +/-  0.113 |    0.001 +/-  0.003 |    5.651 +/-  2.458
LEU 221 |   12.449 +/-  2.524 |   -4.997 +/-  1.078 |  -22.239 +/-  0.366 |    0.153 +/-  0.154 |    0.006 +/-  0.010 |  -14.628 +/-  2.568
HIE 222 |   31.418 +/-  2.598 |   -5.627 +/-  0.883 |  -12.374 +/-  2.062 |   -2.052 +/-  1.221 |    0.292 +/-  0.070 |   11.658 +/-  2.710
ARG 223 |   20.123 +/-  4.191 |   -3.851 +/-  1.283 | -172.323 +/- 20.047 |  -14.671 +/- 16.511 |    0.660 +/-  0.173 | -170.063 +/-  5.583
LYS 224 |   14.439 +/-  2.915 |   -1.835 +/-  0.824 |   27.315 +/-  6.459 |  -48.681 +/-  6.733 |    1.044 +/-  0.098 |   -7.718 +/-  3.272
LEU 225 |   12.285 +/-  2.466 |   -4.354 +/-  1.306 |  -20.346 +/-  0.451 |   -0.642 +/-  0.231 |    0.013 +/-  0.011 |  -13.044 +/-  2.578
LEU 226 |   15.029 +/-  2.289 |   -2.403 +/-  1.028 |  -32.240 +/-  1.952 |   -0.005 +/-  1.569 |    0.279 +/-  0.084 |  -19.341 +/-  2.486
ILE 227 |   14.310 +/-  2.379 |   -0.690 +/-  1.268 |    5.092 +/-  0.915 |   -8.615 +/-  0.870 |    0.674 +/-  0.137 |   10.772 +/-  2.548
LYS 228 |   14.256 +/-  2.706 |   -1.952 +/-  1.270 |   20.729 +/- 12.748 |  -44.698 +/- 11.888 |    0.627 +/-  0.123 |  -11.037 +/-  3.679
LEU 229 |   13.645 +/-  2.518 |   -3.675 +/-  0.962 |  -20.053 +/-  0.424 |   -1.344 +/-  0.213 |    0.017 +/-  0.016 |  -11.409 +/-  2.678
LYS 230 |   13.775 +/-  2.749 |   -3.999 +/-  1.075 |   24.371 +/-  8.172 |  -44.129 +/-  7.607 |    0.376 +/-  0.090 |   -9.607 +/-  3.404
VAL 231 |   10.133 +/-  1.921 |   -4.122 +/-  1.002 |  -15.034 +/-  0.317 |   -0.706 +/-  0.134 |    0.001 +/-  0.004 |   -9.727 +/-  2.148
ILE 232 |   14.969 +/-  2.647 |   -3.203 +/-  1.008 |   -1.485 +/-  0.249 |   -0.797 +/-  0.176 |    0.340 +/-  0.070 |    9.824 +/-  2.704
GLY 233 |    1.527 +/-  0.495 |   -0.952 +/-  0.202 |   -0.447 +/-  0.147 |    0.584 +/-  0.128 |    0.000 +/-  0.001 |    0.713 +/-  0.488
GLN 234 |   20.186 +/-  2.685 |   -2.561 +/-  1.171 |  -67.249 +/-  3.599 |   -5.241 +/-  2.814 |    0.497 +/-  0.176 |  -54.369 +/-  2.606
ASP 235 |   10.014 +/-  1.979 |   -0.934 +/-  0.924 |  -53.800 +/-  8.700 |   -9.636 +/-  8.447 |    0.481 +/-  0.113 |  -53.875 +/-  2.192
SER 236 |    7.906 +/-  1.416 |   -0.530 +/-  0.600 |   -0.969 +/-  1.644 |   -6.190 +/-  1.795 |    0.526 +/-  0.041 |    0.742 +/-  1.391
SER 237 |    6.780 +/-  1.617 |   -1.131 +/-  0.819 |   -3.394 +/-  3.446 |   -3.469 +/-  3.101 |    0.320 +/-  0.134 |   -0.893 +/-  1.978
GLU 238 |   14.405 +/-  2.360 |   -2.665 +/-  0.977 |  -51.841 +/- 10.134 |   -9.373 +/-  9.817 |    0.499 +/-  0.101 |  -48.976 +/-  2.294
ILE 239 |   14.343 +/-  2.556 |   -2.425 +/-  1.047 |   -0.851 +/-  0.289 |   -1.517 +/-  0.217 |    0.236 +/-  0.098 |    9.786 +/-  2.628
HIE 240 |   30.689 +/-  2.242 |   -4.021 +/-  0.812 |  -11.661 +/-  4.994 |   -1.920 +/-  4.069 |    0.704 +/-  0.116 |   13.791 +/-  2.614
PHE 241 |   12.348 +/-  2.647 |   -3.613 +/-  1.316 |    3.228 +/-  0.498 |   -2.572 +/-  0.306 |    0.285 +/-  0.162 |    9.677 +/-  2.894
LYS 242 |   13.374 +/-  2.467 |   -1.551 +/-  0.799 |   72.285 +/-  4.935 |  -95.208 +/-  4.761 |    1.100 +/-  0.092 |  -10.000 +/-  2.835
VAL 243 |   10.317 +/-  2.027 |   -2.525 +/-  0.950 |  -15.052 +/-  0.353 |   -0.631 +/-  0.200 |    0.110 +/-  0.049 |   -7.781 +/-  2.253
LYS 244 |   13.847 +/-  2.927 |   -0.638 +/-  0.792 |   76.764 +/-  3.727 | -100.774 +/-  3.490 |    1.217 +/-  0.069 |   -9.585 +/-  3.331
MET 245 |   12.386 +/-  2.466 |   -2.972 +/-  0.702 |    3.852 +/-  1.125 |   -3.683 +/-  1.001 |    0.749 +/-  0.110 |   10.332 +/-  2.508
THR 246 |   11.444 +/-  2.051 |   -1.088 +/-  0.668 |  -20.648 +/-  2.201 |   -5.602 +/-  1.565 |    0.581 +/-  0.053 |  -15.313 +/-  2.257
THR 247 |   10.967 +/-  2.060 |   -1.881 +/-  0.702 |  -20.970 +/-  1.563 |   -3.979 +/-  1.685 |    0.388 +/-  0.069 |  -15.475 +/-  2.300
HIE 248 |   30.668 +/-  2.246 |   -4.846 +/-  0.660 |   -9.300 +/-  2.485 |   -4.144 +/-  2.144 |    0.618 +/-  0.078 |   12.994 +/-  2.610
LEU 249 |   12.841 +/-  2.344 |   -4.514 +/-  1.050 |  -21.045 +/-  0.423 |   -0.771 +/-  0.187 |    0.003 +/-  0.004 |  -13.486 +/-  2.542
LYS 250 |   14.124 +/-  2.873 |   -2.451 +/-  1.111 |   37.428 +/- 11.781 |  -60.472 +/- 10.461 |    0.724 +/-  0.107 |  -10.646 +/-  3.501
LYS 251 |   13.820 +/-  2.608 |   -0.769 +/-  0.739 |   66.584 +/- 14.522 |  -89.037 +/- 13.344 |    1.219 +/-  0.114 |   -8.182 +/-  3.152
LEU 252 |   14.260 +/-  2.312 |   -3.906 +/-  1.400 |  -20.643 +/-  0.438 |   -1.256 +/-  0.209 |    0.039 +/-  0.047 |  -11.505 +/-  2.456
LYS 253 |   14.275 +/-  2.873 |   -5.883 +/-  1.387 |   40.855 +/-  8.810 |  -56.875 +/-  7.049 |    0.103 +/-  0.058 |   -7.525 +/-  3.739
GLU 254 |   13.173 +/-  2.231 |   -2.653 +/-  1.004 |  -63.799 +/- 11.689 |    2.923 +/- 10.872 |    0.560 +/-  0.108 |  -49.797 +/-  2.308
SER 255 |    6.709 +/-  1.458 |   -2.199 +/-  0.478 |    2.031 +/-  2.492 |   -7.649 +/-  2.583 |    0.293 +/-  0.068 |   -0.814 +/-  1.987
TYR 256 |   13.445 +/-  2.420 |   -6.221 +/-  0.965 |  -16.125 +/-  1.563 |   -6.200 +/-  1.201 |    0.025 +/-  0.022 |  -15.076 +/-  2.746
CYS 257 |    6.148 +/-  1.554 |   -4.198 +/-  0.671 |    3.781 +/-  1.097 |   -0.386 +/-  0.787 |    0.023 +/-  0.018 |    5.368 +/-  1.677
GLN 258 |   19.116 +/-  2.165 |   -1.480 +/-  0.941 |  -66.807 +/-  4.073 |   -8.321 +/-  2.746 |    0.848 +/-  0.088 |  -56.644 +/-  2.782
ARG 259 |   18.068 +/-  3.397 |   -3.187 +/-  1.034 | -123.638 +/-  7.681 |  -59.336 +/-  7.523 |    0.941 +/-  0.185 | -167.151 +/-  3.027
GLN 260 |   20.569 +/-  2.572 |   -3.931 +/-  1.025 |  -65.709 +/-  3.003 |   -7.382 +/-  2.498 |    0.271 +/-  0.126 |  -56.183 +/-  2.901
GLY 261 |    1.541 +/-  0.550 |   -0.393 +/-  0.177 |   -0.168 +/-  0.123 |    0.385 +/-  0.112 |    0.016 +/-  0.007 |    1.380 +/-  0.535
VAL 262 |   10.226 +/-  2.160 |   -1.690 +/-  0.910 |  -15.722 +/-  0.314 |   -0.282 +/-  0.127 |    0.269 +/-  0.074 |   -7.199 +/-  2.261
PRO 263 |   15.156 +/-  1.871 |   -1.580 +/-  0.584 |    5.030 +/-  0.917 |   -5.038 +/-  0.912 |    0.575 +/-  0.073 |   14.143 +/-  1.992
MET 264 |   11.745 +/-  2.415 |   -4.712 +/-  0.827 |    0.406 +/-  1.787 |   -0.660 +/-  1.269 |    0.376 +/-  0.131 |    7.155 +/-  2.692
ASN 265 |   18.254 +/-  2.189 |   -3.366 +/-  0.937 |  -82.986 +/-  3.727 |   -3.910 +/-  2.025 |    0.069 +/-  0.031 |  -71.939 +/-  2.691
SER 266 |    7.584 +/-  1.430 |   -1.959 +/-  0.772 |   -4.846 +/-  2.972 |   -1.814 +/-  1.869 |    0.152 +/-  0.047 |   -0.883 +/-  1.931
LEU 267 |   12.512 +/-  2.489 |   -5.308 +/-  1.064 |  -21.355 +/-  0.484 |   -0.688 +/-  0.204 |    0.027 +/-  0.026 |  -14.813 +/-  2.636
ARG 268 |   20.225 +/-  3.585 |   -8.298 +/-  1.502 | -175.647 +/-  5.975 |  -10.651 +/-  5.219 |    0.020 +/-  0.016 | -174.350 +/-  3.396
PHE 269 |   12.121 +/-  2.574 |   -6.185 +/-  0.770 |    2.280 +/-  0.372 |   -3.233 +/-  0.381 |    0.007 +/-  0.006 |    4.991 +/-  2.761
LEU 270 |   13.064 +/-  2.192 |   -5.434 +/-  1.107 |  -21.205 +/-  0.441 |   -0.424 +/-  0.202 |    0.016 +/-  0.025 |  -13.983 +/-  2.259
PHE 271 |   12.264 +/-  2.342 |   -4.814 +/-  0.965 |    1.067 +/-  0.566 |   -1.264 +/-  0.474 |    0.044 +/-  0.038 |    7.298 +/-  2.516
GLU 272 |   14.832 +/-  2.433 |   -1.595 +/-  1.493 | -102.799 +/-  9.703 |   37.465 +/-  8.889 |    0.148 +/-  0.088 |  -51.950 +/-  2.974
GLY 273 |    1.620 +/-  0.645 |   -0.980 +/-  0.213 |   -1.158 +/-  0.126 |    1.198 +/-  0.109 |    0.000 +/-  0.000 |    0.679 +/-  0.642
GLN 274 |   20.277 +/-  2.686 |   -3.378 +/-  0.850 |  -66.687 +/-  3.532 |   -5.453 +/-  2.836 |    0.434 +/-  0.142 |  -54.806 +/-  2.391
ARG 275 |   18.725 +/-  3.586 |   -5.636 +/-  1.467 | -148.553 +/-  6.081 |  -35.675 +/-  4.455 |    0.217 +/-  0.051 | -170.922 +/-  4.338
ILE 276 |   12.887 +/-  2.517 |   -4.577 +/-  1.054 |    0.083 +/-  0.210 |   -1.507 +/-  0.153 |    0.002 +/-  0.003 |    6.888 +/-  2.451
ALA 277 |    4.143 +/-  1.602 |   -1.899 +/-  0.442 |    3.748 +/-  0.261 |   -1.798 +/-  0.209 |    0.133 +/-  0.042 |    4.327 +/-  1.615
ASP 278 |    9.981 +/-  2.276 |   -0.833 +/-  1.079 |  -82.918 +/- 15.473 |   18.286 +/- 14.035 |    0.456 +/-  0.120 |  -55.028 +/-  2.458
ASN 279 |   16.955 +/-  2.130 |   -1.286 +/-  0.660 |  -78.291 +/-  3.359 |   -7.825 +/-  2.964 |    0.773 +/-  0.106 |  -69.674 +/-  2.160
HIE 280 |   29.545 +/-  2.857 |   -6.932 +/-  0.755 |   -9.242 +/-  1.573 |   -3.399 +/-  1.105 |    0.178 +/-  0.061 |   10.151 +/-  2.949
THR 281 |   12.575 +/-  2.182 |   -4.170 +/-  0.718 |  -21.990 +/-  1.170 |   -5.676 +/-  1.143 |    0.129 +/-  0.032 |  -19.132 +/-  2.338
PRO 282 |   14.767 +/-  1.751 |   -5.162 +/-  0.653 |   12.750 +/-  0.921 |  -11.584 +/-  0.835 |    0.035 +/-  0.023 |   10.806 +/-  1.870
LYS 283 |   14.288 +/-  2.932 |   -2.174 +/-  0.777 |   59.916 +/-  5.730 |  -83.510 +/-  5.386 |    0.948 +/-  0.051 |  -10.533 +/-  2.989
GLU 284 |   12.950 +/-  2.283 |   -2.683 +/-  0.900 |  -61.310 +/-  7.168 |   -0.817 +/-  7.153 |    0.630 +/-  0.083 |  -51.230 +/-  2.118
LEU 285 |   12.233 +/-  2.424 |   -4.474 +/-  1.167 |  -21.138 +/-  0.410 |   -1.000 +/-  0.174 |    0.051 +/-  0.056 |  -14.328 +/-  2.755
GLY 286 |    1.597 +/-  0.563 |   -0.481 +/-  0.162 |   -0.720 +/-  0.245 |    0.949 +/-  0.231 |    0.015 +/-  0.008 |    1.361 +/-  0.587
MET 287 |   11.430 +/-  2.201 |   -6.691 +/-  0.724 |    0.405 +/-  0.673 |   -0.232 +/-  0.557 |    0.017 +/-  0.016 |    4.928 +/-  2.161
GLU 288 |   13.748 +/-  2.456 |   -1.455 +/-  0.839 |  -46.803 +/-  6.194 |  -14.459 +/-  6.117 |    0.803 +/-  0.072 |  -48.164 +/-  2.309
GLU 289 |   14.064 +/-  2.359 |   -0.830 +/-  1.309 | -100.151 +/-  7.412 |   34.053 +/-  7.166 |    0.474 +/-  0.077 |  -52.389 +/-  2.733
GLU 290 |   13.619 +/-  2.508 |   -0.049 +/-  1.167 |  -74.470 +/- 11.755 |   10.379 +/- 10.760 |    0.773 +/-  0.073 |  -49.749 +/-  2.536
ASP 291 |   10.387 +/-  2.267 |   -1.713 +/-  1.144 |  -81.925 +/- 11.658 |   17.674 +/- 10.404 |    0.079 +/-  0.044 |  -55.498 +/-  2.807
VAL 292 |   10.149 +/-  2.105 |   -2.207 +/-  0.797 |  -15.602 +/-  0.287 |   -0.526 +/-  0.161 |    0.318 +/-  0.042 |   -7.868 +/-  2.001
ILE 293 |   13.257 +/-  2.894 |   -4.731 +/-  1.300 |   -0.522 +/-  0.177 |   -1.522 +/-  0.138 |    0.003 +/-  0.006 |    6.485 +/-  3.058
GLU 294 |   14.570 +/-  2.304 |   -2.328 +/-  1.114 |  -93.981 +/-  6.684 |   30.757 +/-  5.559 |    0.213 +/-  0.053 |  -50.769 +/-  2.487
VAL 295 |   10.292 +/-  2.401 |   -4.249 +/-  0.930 |  -15.875 +/-  0.308 |   -0.422 +/-  0.156 |    0.008 +/-  0.010 |  -10.246 +/-  2.467
TYR 296 |   13.286 +/-  2.511 |   -4.345 +/-  1.050 |  -20.524 +/-  2.518 |   -2.952 +/-  1.760 |    0.190 +/-  0.078 |  -14.345 +/-  2.841
GLN 297 |   19.368 +/-  2.260 |   -2.807 +/-  0.989 |  -63.197 +/-  2.500 |   -8.614 +/-  1.775 |    0.562 +/-  0.116 |  -54.688 +/-  2.107
GLU 298 |   14.400 +/-  2.495 |   -3.378 +/-  1.145 |  -70.231 +/-  5.550 |    3.566 +/-  4.379 |    0.143 +/-  0.034 |  -55.500 +/-  3.659
GLN 299 |   20.332 +/-  2.669 |   -4.357 +/-  0.843 |  -67.509 +/-  2.221 |   -5.318 +/-  1.431 |    0.321 +/-  0.082 |  -56.531 +/-  2.682
THR 300 |   11.731 +/-  2.203 |   -2.933 +/-  0.691 |  -21.455 +/-  1.141 |   -3.293 +/-  1.096 |    0.358 +/-  0.036 |  -15.593 +/-  2.270
GLY 301 |    1.373 +/-  0.526 |   -1.182 +/-  0.228 |   -0.929 +/-  0.102 |    0.938 +/-  0.098 |    0.000 +/-  0.000 |    0.200 +/-  0.576
GLY 302 |    1.653 +/-  0.537 |   -1.488 +/-  0.167 |  -14.787 +/-  1.097 |   10.658 +/-  0.868 |    0.000 +/-  0.000 |   -3.963 +/-  0.916
GLY 303 |    2.021 +/-  0.772 |   -0.340 +/-  0.067 |    4.367 +/-  0.686 |  -15.326 +/-  0.652 |    0.309 +/-  0.025 |   -8.969 +/-  0.790
THR 304 |   11.641 +/-  1.883 |   -0.602 +/-  0.911 |  -21.304 +/-  2.064 |   -4.038 +/-  2.054 |    0.451 +/-  0.166 |  -13.851 +/-  2.186
PRO 305 |   14.806 +/-  1.459 |   -1.735 +/-  0.864 |    9.158 +/-  0.853 |   -9.213 +/-  0.837 |    0.492 +/-  0.158 |   13.508 +/-  1.743
THR 306 |   11.269 +/-  1.977 |   -1.222 +/-  0.782 |  -22.106 +/-  1.018 |   -4.536 +/-  0.610 |    0.544 +/-  0.090 |  -16.051 +/-  1.942
LYS 307 |   13.608 +/-  2.255 |   -4.929 +/-  1.039 |  -10.343 +/-  1.274 |   -4.850 +/-  0.659 |    0.129 +/-  0.037 |   -6.385 +/-  2.505
LYS 308 |   14.312 +/-  2.366 |   -0.688 +/-  0.957 |   38.131 +/- 17.719 |  -59.957 +/- 16.437 |    0.980 +/-  0.242 |   -7.222 +/-  3.418
ARG 309 |   19.441 +/-  4.175 |   -2.015 +/-  1.406 | -133.009 +/-  5.899 |  -53.553 +/-  5.001 |    0.634 +/-  0.097 | -168.503 +/-  3.941
ALA 310 |    4.164 +/-  1.442 |   -0.494 +/-  0.479 |    3.417 +/-  0.233 |   -1.577 +/-  0.190 |    0.408 +/-  0.097 |    5.918 +/-  1.611
ILE 311 |   14.128 +/-  2.559 |    1.390 +/-  1.266 |   -0.801 +/-  0.320 |   -1.397 +/-  0.242 |    1.042 +/-  0.184 |   14.362 +/-  2.645
GLY 312 |    1.580 +/-  0.556 |   -0.052 +/-  0.164 |  -10.084 +/-  2.662 |    3.705 +/-  2.479 |    0.017 +/-  0.009 |   -4.834 +/-  0.668

Backbone Energy Decomposition:
Residue |       Internal      |    van der Waals    |    Electrostatic    |   Polar Solvation   |   Non-Polar Solv.   |       TOTAL
-------------------------------------------------------------------------------------------------------------------------------------------
GLU   1 |    4.598 +/-  1.302 |    0.183 +/-  0.716 |   -5.641 +/-  4.180 |  -66.937 +/-  3.894 |    0.605 +/-  0.080 |  -67.191 +/-  2.891
PHE   2 |    5.361 +/-  1.190 |   -0.338 +/-  0.677 |    4.005 +/-  1.528 |   -3.217 +/-  1.363 |    0.090 +/-  0.041 |    5.900 +/-  1.528
PRO   3 |    5.973 +/-  1.179 |   -0.924 +/-  0.609 |  -11.108 +/-  1.133 |   -0.049 +/-  1.003 |    0.035 +/-  0.028 |   -6.072 +/-  1.435
GLU   4 |    3.913 +/-  1.212 |   -1.186 +/-  0.616 |   -6.212 +/-  1.898 |   -1.390 +/-  1.980 |    0.120 +/-  0.047 |   -4.754 +/-  1.429
ILE   5 |    5.012 +/-  1.074 |    0.867 +/-  0.881 |   -7.265 +/-  1.308 |   -3.278 +/-  0.991 |    0.114 +/-  0.046 |   -4.549 +/-  1.384
THR   6 |    4.767 +/-  1.068 |    0.106 +/-  0.983 |  -15.517 +/-  2.285 |   -1.131 +/-  1.714 |    0.064 +/-  0.017 |  -11.711 +/-  1.367
GLU   7 |    3.994 +/-  0.925 |   -0.845 +/-  0.780 |  -11.031 +/-  3.060 |   -2.030 +/-  1.839 |    0.060 +/-  0.021 |   -9.852 +/-  1.875
GLU   8 |    4.188 +/-  1.370 |   -0.796 +/-  0.810 |   -7.209 +/-  2.033 |   -2.769 +/-  1.515 |    0.022 +/-  0.020 |   -6.564 +/-  1.839
MET   9 |    4.059 +/-  1.184 |   -0.907 +/-  0.843 |  -13.405 +/-  1.049 |    1.237 +/-  0.671 |    0.006 +/-  0.006 |   -9.012 +/-  1.340
GLU  10 |    4.001 +/-  1.012 |   -1.451 +/-  0.791 |   -9.098 +/-  1.578 |    2.497 +/-  1.361 |    0.024 +/-  0.022 |   -4.027 +/-  1.376
LYS  11 |    3.898 +/-  1.162 |   -1.366 +/-  0.682 |  -14.221 +/-  2.105 |    1.748 +/-  1.371 |    0.038 +/-  0.021 |   -9.902 +/-  1.671
GLU  12 |    4.077 +/-  1.114 |   -1.458 +/-  0.858 |  -18.972 +/-  1.442 |    2.573 +/-  0.867 |    0.003 +/-  0.005 |  -13.777 +/-  1.486
ILE  13 |    4.386 +/-  1.219 |   -0.556 +/-  0.837 |   -7.799 +/-  1.212 |    1.984 +/-  0.617 |    0.000 +/-  0.002 |   -1.985 +/-  1.347
LYS  14 |    3.947 +/-  1.199 |   -1.088 +/-  0.718 |   -8.472 +/-  1.539 |   -2.634 +/-  1.282 |    0.042 +/-  0.023 |   -8.205 +/-  1.572
ASN  15 |    4.755 +/-  1.351 |   -1.598 +/-  0.901 |  -17.064 +/-  1.494 |    2.774 +/-  0.534 |    0.012 +/-  0.009 |  -11.121 +/-  1.685
VAL  16 |    4.354 +/-  1.203 |   -1.315 +/-  0.734 |  -13.958 +/-  1.668 |    1.136 +/-  1.084 |    0.020 +/-  0.025 |   -9.762 +/-  1.413
PHE  17 |    4.347 +/-  1.178 |   -0.500 +/-  0.595 |   -3.777 +/-  0.979 |   -2.387 +/-  0.708 |    0.167 +/-  0.045 |   -2.150 +/-  1.310
ARG  18 |    3.627 +/-  1.077 |   -0.349 +/-  0.786 |    1.272 +/-  1.875 |  -10.237 +/-  1.467 |    0.077 +/-  0.018 |   -5.610 +/-  1.629
ASN  19 |    4.089 +/-  1.174 |   -0.084 +/-  0.661 |   -9.225 +/-  1.652 |   -3.953 +/-  1.355 |    0.228 +/-  0.051 |   -8.945 +/-  1.403
GLY  20 |    3.853 +/-  1.373 |   -0.946 +/-  0.606 |   -4.979 +/-  1.457 |   -4.919 +/-  1.250 |    0.259 +/-  0.091 |   -6.732 +/-  1.502
ASN  21 |    4.539 +/-  1.223 |   -0.653 +/-  0.768 |   -8.990 +/-  1.647 |   -1.881 +/-  0.989 |    0.132 +/-  0.038 |   -6.853 +/-  1.459
GLN  22 |    4.046 +/-  1.148 |   -1.471 +/-  0.814 |  -10.559 +/-  1.268 |   -0.903 +/-  0.898 |    0.032 +/-  0.016 |   -8.855 +/-  1.539
ASP  23 |    4.314 +/-  1.191 |   -0.488 +/-  0.702 |  -11.792 +/-  1.272 |   -0.699 +/-  0.958 |    0.081 +/-  0.022 |   -8.584 +/-  1.334
GLU  24 |    3.834 +/-  0.975 |   -1.222 +/-  0.766 |  -10.534 +/-  1.321 |   -0.231 +/-  0.796 |    0.058 +/-  0.014 |   -8.095 +/-  1.366
VAL  25 |    3.947 +/-  0.994 |   -0.732 +/-  0.625 |   -4.313 +/-  0.894 |   -2.305 +/-  0.823 |    0.143 +/-  0.028 |   -3.259 +/-  1.279
LEU  26 |    4.192 +/-  1.223 |   -0.692 +/-  0.685 |   -5.520 +/-  1.381 |   -2.395 +/-  1.044 |    0.067 +/-  0.041 |   -4.348 +/-  1.379
SER  27 |    4.102 +/-  1.127 |   -1.279 +/-  0.847 |  -14.438 +/-  1.525 |   -0.493 +/-  1.007 |    0.016 +/-  0.027 |  -12.092 +/-  1.388
GLU  28 |    4.178 +/-  1.377 |   -0.581 +/-  0.868 |   -9.343 +/-  3.841 |   -0.391 +/-  2.277 |    0.048 +/-  0.036 |   -6.090 +/-  1.928
ALA  29 |    3.763 +/-  1.178 |   -1.087 +/-  0.848 |   -3.240 +/-  1.312 |   -1.549 +/-  0.659 |    0.080 +/-  0.021 |   -2.032 +/-  1.513
PHE  30 |    4.770 +/-  1.290 |   -0.367 +/-  0.684 |    2.455 +/-  1.570 |   -3.425 +/-  1.246 |    0.235 +/-  0.055 |    3.667 +/-  1.318
ARG  31 |    4.769 +/-  1.457 |   -0.446 +/-  0.689 |    3.295 +/-  2.031 |   -9.560 +/-  2.081 |    0.141 +/-  0.041 |   -1.801 +/-  1.777
LEU  32 |    4.013 +/-  1.173 |   -0.811 +/-  0.752 |  -12.140 +/-  1.635 |    0.154 +/-  0.992 |    0.012 +/-  0.011 |   -8.771 +/-  1.674
THR  33 |    4.559 +/-  1.073 |   -1.616 +/-  0.684 |   -7.504 +/-  1.664 |   -2.136 +/-  0.960 |    0.013 +/-  0.011 |   -6.685 +/-  1.474
ILE  34 |    3.877 +/-  1.129 |   -1.308 +/-  1.123 |  -13.521 +/-  1.345 |    1.393 +/-  0.538 |    0.000 +/-  0.000 |   -9.559 +/-  1.432
THR  35 |    4.499 +/-  1.346 |   -0.981 +/-  0.915 |  -10.083 +/-  1.243 |    2.115 +/-  0.455 |    0.000 +/-  0.000 |   -4.450 +/-  1.709
ARG  36 |    4.180 +/-  1.358 |   -2.213 +/-  0.767 |    0.210 +/-  1.489 |   -0.423 +/-  1.136 |    0.001 +/-  0.002 |    1.755 +/-  1.620
LYS  37 |    3.812 +/-  1.076 |   -1.423 +/-  0.967 |  -14.388 +/-  2.615 |    0.259 +/-  1.270 |    0.007 +/-  0.008 |  -11.732 +/-  1.966
ASP  38 |    4.188 +/-  1.012 |   -2.374 +/-  0.785 |  -19.956 +/-  2.255 |    3.529 +/-  1.321 |    0.000 +/-  0.001 |  -14.614 +/-  1.741
ILE  39 |    4.582 +/-  1.318 |   -1.235 +/-  0.767 |  -12.353 +/-  1.448 |    2.225 +/-  0.807 |    0.007 +/-  0.007 |   -6.774 +/-  1.622
GLN  40 |    4.195 +/-  1.121 |   -1.178 +/-  0.804 |  -13.463 +/-  2.138 |    1.993 +/-  1.303 |    0.021 +/-  0.017 |   -8.433 +/-  1.642
THR  41 |    4.777 +/-  1.234 |   -1.748 +/-  0.783 |  -12.542 +/-  1.145 |    2.381 +/-  0.511 |    0.014 +/-  0.012 |   -7.118 +/-  1.500
LEU  42 |    4.547 +/-  1.127 |   -0.514 +/-  0.951 |  -13.781 +/-  1.361 |    3.520 +/-  0.507 |    0.004 +/-  0.005 |   -6.225 +/-  1.455
ASN  43 |    4.505 +/-  1.032 |   -0.903 +/-  0.994 |   -8.152 +/-  1.820 |   -1.433 +/-  0.707 |    0.050 +/-  0.020 |   -5.934 +/-  1.473
HIE  44 |    4.225 +/-  1.183 |   -0.904 +/-  0.821 |   -1.931 +/-  1.747 |   -5.573 +/-  1.369 |    0.101 +/-  0.043 |   -4.083 +/-  1.674
LEU  45 |    4.943 +/-  1.122 |   -1.521 +/-  0.811 |   -6.441 +/-  2.276 |   -1.532 +/-  1.852 |    0.026 +/-  0.042 |   -4.525 +/-  1.605
ASN  46 |    4.126 +/-  1.231 |   -1.582 +/-  0.769 |  -12.290 +/-  1.503 |    1.009 +/-  0.770 |    0.010 +/-  0.014 |   -8.727 +/-  1.676
TRP  47 |    3.884 +/-  1.255 |   -1.942 +/-  0.649 |   -3.565 +/-  1.377 |   -2.794 +/-  0.801 |    0.035 +/-  0.018 |   -4.383 +/-  1.653
LEU  48 |    4.020 +/-  1.128 |   -2.166 +/-  0.711 |  -11.358 +/-  1.499 |    2.922 +/-  0.512 |    0.000 +/-  0.000 |   -6.582 +/-  1.667
ASN  49 |    4.881 +/-  1.206 |   -2.559 +/-  0.673 |  -11.798 +/-  1.060 |    2.537 +/-  0.526 |    0.000 +/-  0.000 |   -6.938 +/-  1.386
ASP  50 |    4.744 +/-  1.210 |   -1.220 +/-  1.010 |  -22.049 +/-  1.753 |    4.283 +/-  0.773 |    0.000 +/-  0.001 |  -14.242 +/-  1.722
GLU  51 |    4.428 +/-  1.135 |   -2.221 +/-  0.768 |  -15.038 +/-  1.508 |    4.526 +/-  0.739 |    0.001 +/-  0.002 |   -8.304 +/-  1.544
ILE  52 |    4.002 +/-  1.034 |   -1.692 +/-  0.802 |  -10.891 +/-  0.988 |    2.779 +/-  0.470 |    0.000 +/-  0.000 |   -5.802 +/-  1.564
ILE  53 |    3.977 +/-  1.167 |   -1.624 +/-  0.793 |  -12.980 +/-  0.887 |    2.223 +/-  0.512 |    0.000 +/-  0.000 |   -8.404 +/-  1.573
ASN  54 |    3.854 +/-  1.052 |   -1.500 +/-  0.843 |  -14.311 +/-  1.429 |    1.639 +/-  0.574 |    0.003 +/-  0.006 |  -10.315 +/-  1.574
PHE  55 |    3.865 +/-  1.073 |   -2.406 +/-  0.663 |  -11.993 +/-  0.955 |    1.894 +/-  0.492 |    0.000 +/-  0.002 |   -8.640 +/-  1.278
TYR  56 |    4.150 +/-  1.026 |   -2.404 +/-  0.778 |  -11.197 +/-  0.875 |    1.517 +/-  0.441 |    0.000 +/-  0.000 |   -7.934 +/-  1.406
MET  57 |    4.246 +/-  1.312 |   -2.098 +/-  0.721 |  -11.184 +/-  0.935 |    0.916 +/-  0.491 |    0.000 +/-  0.001 |   -8.120 +/-  1.463
ASN  58 |    4.359 +/-  1.099 |   -1.973 +/-  0.746 |   -8.650 +/-  1.229 |    0.052 +/-  0.567 |    0.007 +/-  0.005 |   -6.205 +/-  1.304
MET  59 |    3.958 +/-  1.101 |   -2.536 +/-  0.754 |   -9.456 +/-  0.899 |    1.762 +/-  0.560 |    0.004 +/-  0.005 |   -6.268 +/-  1.166
LEU  60 |    4.058 +/-  1.116 |   -2.548 +/-  0.573 |   -8.828 +/-  0.931 |    0.996 +/-  0.502 |    0.001 +/-  0.001 |   -6.321 +/-  1.284
MET  61 |    3.881 +/-  1.062 |   -1.124 +/-  0.987 |  -15.883 +/-  1.364 |    0.826 +/-  0.614 |    0.018 +/-  0.014 |  -12.282 +/-  1.547
GLU  62 |    4.078 +/-  1.241 |   -1.342 +/-  0.712 |   -7.420 +/-  1.815 |    1.815 +/-  1.415 |    0.031 +/-  0.014 |   -2.838 +/-  1.556
ARG  63 |    3.780 +/-  1.248 |   -0.624 +/-  0.766 |   -3.580 +/-  1.692 |   -5.243 +/-  1.332 |    0.083 +/-  0.022 |   -5.584 +/-  1.592
SER  64 |    4.633 +/-  1.276 |   -1.434 +/-  0.668 |   -5.351 +/-  0.930 |   -4.884 +/-  0.731 |    0.040 +/-  0.021 |   -6.996 +/-  1.366
LYS  65 |    4.018 +/-  1.376 |    0.405 +/-  0.631 |   -7.788 +/-  1.774 |   -5.730 +/-  1.478 |    0.253 +/-  0.033 |   -8.844 +/-  1.513
GLU  66 |    4.090 +/-  1.051 |   -0.380 +/-  0.639 |   -4.195 +/-  1.801 |   -3.963 +/-  1.393 |    0.076 +/-  0.026 |   -4.372 +/-  1.273
LYS  67 |    3.744 +/-  0.952 |    0.217 +/-  0.664 |   -0.937 +/-  2.611 |   -9.690 +/-  2.297 |    0.265 +/-  0.055 |   -6.401 +/-  1.316
GLY  68 |    4.344 +/-  1.293 |   -0.312 +/-  0.613 |  -12.096 +/-  2.722 |   -3.358 +/-  2.121 |    0.500 +/-  0.055 |  -10.922 +/-  1.652
LEU  69 |    5.277 +/-  1.188 |    0.028 +/-  0.676 |    5.190 +/-  1.224 |   -4.904 +/-  0.812 |    0.104 +/-  0.024 |    5.696 +/-  1.267
PRO  70 |    5.683 +/-  1.045 |   -1.336 +/-  0.506 |  -12.020 +/-  1.294 |    1.396 +/-  1.033 |    0.056 +/-  0.014 |   -6.221 +/-  1.280
SER  71 |    4.087 +/-  1.000 |   -1.523 +/-  0.758 |   -9.696 +/-  1.348 |    0.497 +/-  0.456 |    0.013 +/-  0.010 |   -6.622 +/-  1.667
VAL  72 |    4.398 +/-  1.117 |   -1.139 +/-  0.672 |   -7.141 +/-  0.948 |   -0.775 +/-  0.634 |    0.074 +/-  0.020 |   -4.583 +/-  1.299
HIE  73 |    4.189 +/-  1.302 |   -1.230 +/-  0.864 |  -13.240 +/-  1.261 |   -0.069 +/-  0.682 |    0.001 +/-  0.002 |  -10.349 +/-  1.620
ALA  74 |    3.394 +/-  1.175 |   -1.684 +/-  0.573 |   -6.778 +/-  1.004 |   -0.026 +/-  0.918 |    0.060 +/-  0.023 |   -5.034 +/-  1.219
PHE  75 |    3.755 +/-  1.125 |   -1.423 +/-  0.606 |   -4.551 +/-  0.989 |   -2.478 +/-  0.662 |    0.033 +/-  0.013 |   -4.664 +/-  1.281
ASN  76 |    4.171 +/-  0.932 |   -1.139 +/-  0.707 |   -8.640 +/-  1.504 |    1.183 +/-  0.589 |    0.055 +/-  0.021 |   -4.370 +/-  1.464
THR  77 |    5.284 +/-  1.275 |   -1.402 +/-  0.616 |  -13.771 +/-  1.012 |    0.324 +/-  0.736 |    0.007 +/-  0.006 |   -9.559 +/-  1.452
PHE  78 |    4.189 +/-  1.144 |   -1.273 +/-  0.693 |  -11.944 +/-  1.495 |    1.607 +/-  0.515 |    0.004 +/-  0.005 |   -7.417 +/-  1.633
PHE  79 |    3.908 +/-  1.159 |   -1.633 +/-  0.700 |  -11.760 +/-  0.824 |    2.487 +/-  0.450 |    0.000 +/-  0.001 |   -6.998 +/-  1.410
PHE  80 |    3.929 +/-  1.073 |   -1.544 +/-  0.924 |  -11.153 +/-  0.848 |    1.438 +/-  0.458 |    0.000 +/-  0.002 |   -7.329 +/-  1.410
THR  81 |    4.473 +/-  1.015 |   -0.563 +/-  0.901 |  -10.399 +/-  1.662 |    1.119 +/-  0.664 |    0.011 +/-  0.012 |   -5.359 +/-  1.611
LYS  82 |    3.540 +/-  1.055 |   -1.765 +/-  0.840 |    3.917 +/-  1.544 |  -11.315 +/-  0.946 |    0.014 +/-  0.013 |   -5.608 +/-  1.561
LEU  83 |    4.271 +/-  1.205 |   -1.523 +/-  0.753 |   -7.918 +/-  1.339 |   -0.524 +/-  1.135 |    0.046 +/-  0.027 |   -5.649 +/-  1.355
LYS  84 |    3.992 +/-  1.134 |   -0.484 +/-  0.755 |    3.078 +/-  1.605 |  -16.043 +/-  1.396 |    0.222 +/-  0.033 |   -9.235 +/-  1.443
THR  85 |    5.101 +/-  1.224 |    0.396 +/-  0.712 |  -15.035 +/-  1.088 |   -4.376 +/-  0.811 |    0.280 +/-  0.020 |  -13.635 +/-  1.562
ALA  86 |    4.216 +/-  1.141 |    0.080 +/-  0.716 |   -5.661 +/-  1.874 |   -1.831 +/-  1.271 |    0.240 +/-  0.048 |   -2.956 +/-  1.474
GLY  87 |    4.063 +/-  1.011 |   -1.665 +/-  0.689 |   -5.014 +/-  1.493 |   -4.386 +/-  1.057 |    0.215 +/-  0.070 |   -6.787 +/-  1.392
TYR  88 |    3.958 +/-  0.977 |   -1.014 +/-  0.797 |  -10.102 +/-  1.255 |   -0.054 +/-  0.567 |    0.067 +/-  0.022 |   -7.146 +/-  1.523
GLN  89 |    4.409 +/-  1.075 |   -0.818 +/-  0.691 |   -9.475 +/-  1.229 |   -0.442 +/-  1.279 |    0.106 +/-  0.040 |   -6.219 +/-  1.282
ALA  90 |    3.837 +/-  1.191 |   -1.147 +/-  0.806 |   -8.066 +/-  2.126 |    1.889 +/-  1.087 |    0.125 +/-  0.041 |   -3.363 +/-  1.528
VAL  91 |    5.140 +/-  1.400 |   -0.285 +/-  0.939 |   -7.166 +/-  1.477 |    0.635 +/-  0.566 |    0.001 +/-  0.002 |   -1.675 +/-  1.937
LYS  92 |    4.119 +/-  1.340 |   -1.208 +/-  0.726 |   11.124 +/-  1.527 |  -13.384 +/-  1.368 |    0.007 +/-  0.012 |    0.659 +/-  1.646
ARG  93 |    4.027 +/-  1.140 |   -1.341 +/-  0.741 |    5.232 +/-  2.513 |  -15.823 +/-  1.625 |    0.023 +/-  0.018 |   -7.882 +/-  1.921
TRP  94 |    4.235 +/-  1.181 |   -0.653 +/-  0.757 |  -13.605 +/-  1.278 |   -3.345 +/-  0.988 |    0.096 +/-  0.044 |  -13.273 +/-  1.387
THR  95 |    5.265 +/-  1.272 |    0.046 +/-  0.868 |   -5.900 +/-  1.575 |   -1.700 +/-  1.004 |    0.023 +/-  0.019 |   -2.265 +/-  1.491
LYS  96 |    4.110 +/-  1.047 |   -0.184 +/-  0.774 |   18.731 +/-  1.931 |  -19.074 +/-  1.676 |    0.113 +/-  0.035 |    3.696 +/-  1.850
LYS  97 |    4.590 +/-  1.285 |    0.184 +/-  0.602 |    6.750 +/-  1.906 |  -20.120 +/-  1.578 |    0.364 +/-  0.039 |   -8.232 +/-  1.417
VAL  98 |    4.438 +/-  1.247 |    0.507 +/-  0.790 |  -15.421 +/-  1.093 |   -0.846 +/-  0.793 |    0.136 +/-  0.057 |  -11.187 +/-  1.566
ASP  99 |    4.799 +/-  1.073 |   -0.661 +/-  0.617 |  -11.644 +/-  1.445 |    1.419 +/-  1.063 |    0.117 +/-  0.036 |   -5.970 +/-  1.487
VAL 100 |    4.675 +/-  1.170 |   -1.013 +/-  0.750 |   -7.936 +/-  0.882 |   -2.841 +/-  0.837 |    0.011 +/-  0.013 |   -7.103 +/-  1.429
PHE 101 |    3.848 +/-  1.233 |    0.024 +/-  0.885 |   -9.138 +/-  1.262 |   -3.109 +/-  0.960 |    0.186 +/-  0.049 |   -8.188 +/-  1.303
SER 102 |    4.609 +/-  1.188 |    0.160 +/-  0.602 |   -7.883 +/-  0.838 |   -2.078 +/-  0.635 |    0.275 +/-  0.025 |   -4.918 +/-  1.292
VAL 103 |    4.467 +/-  1.214 |   -0.349 +/-  0.845 |  -11.810 +/-  0.710 |    0.055 +/-  0.740 |    0.073 +/-  0.030 |   -7.565 +/-  1.370
ASP 104 |    4.439 +/-  1.159 |   -2.142 +/-  0.692 |  -13.326 +/-  1.550 |    4.041 +/-  0.815 |    0.013 +/-  0.009 |   -6.975 +/-  1.295
ILE 105 |    4.239 +/-  1.075 |   -1.407 +/-  0.790 |   -7.945 +/-  0.823 |   -0.042 +/-  0.328 |    0.000 +/-  0.000 |   -5.154 +/-  1.370
LEU 106 |    4.157 +/-  1.082 |   -1.990 +/-  0.851 |   -9.964 +/-  0.923 |    2.104 +/-  0.311 |    0.000 +/-  0.000 |   -5.693 +/-  1.345
LEU 107 |    3.547 +/-  1.142 |   -2.028 +/-  0.717 |   -8.772 +/-  0.892 |    1.528 +/-  0.433 |    0.000 +/-  0.000 |   -5.724 +/-  1.436
VAL 108 |    5.370 +/-  1.021 |   -0.606 +/-  0.970 |   -6.983 +/-  0.955 |    2.579 +/-  0.330 |    0.000 +/-  0.000 |    0.360 +/-  1.340
PRO 109 |    6.008 +/-  1.256 |   -2.401 +/-  0.543 |  -13.791 +/-  0.944 |    5.724 +/-  0.776 |    0.001 +/-  0.002 |   -4.459 +/-  1.560
ILE 110 |    4.102 +/-  1.118 |   -1.023 +/-  0.760 |   -9.970 +/-  0.972 |    0.952 +/-  0.444 |    0.000 +/-  0.001 |   -5.938 +/-  1.336
HIE 111 |    3.852 +/-  1.003 |   -1.691 +/-  0.532 |   -7.047 +/-  1.192 |   -1.418 +/-  1.085 |    0.061 +/-  0.033 |   -6.243 +/-  1.091
LEU 112 |    4.055 +/-  1.140 |   -0.198 +/-  0.801 |   -9.964 +/-  1.240 |    0.244 +/-  0.942 |    0.149 +/-  0.056 |   -5.713 +/-  1.095
GLY 113 |    4.051 +/-  1.253 |   -1.630 +/-  0.611 |   -5.189 +/-  1.000 |   -5.587 +/-  0.699 |    0.367 +/-  0.041 |   -7.989 +/-  1.388
VAL 114 |    4.974 +/-  1.216 |    0.357 +/-  0.952 |  -11.629 +/-  1.132 |    1.197 +/-  0.568 |    0.002 +/-  0.004 |   -5.098 +/-  1.638
HIE 115 |    4.186 +/-  1.192 |   -2.108 +/-  0.642 |   -9.315 +/-  1.344 |   -1.364 +/-  0.485 |    0.000 +/-  0.000 |   -8.600 +/-  1.473
TRP 116 |    4.121 +/-  1.121 |   -2.581 +/-  0.666 |   -8.692 +/-  0.961 |    0.614 +/-  0.718 |    0.001 +/-  0.002 |   -6.536 +/-  1.325
CYS 117 |    3.932 +/-  1.106 |   -1.092 +/-  0.886 |   -6.459 +/-  0.929 |   -0.242 +/-  0.403 |    0.006 +/-  0.005 |   -3.856 +/-  1.521
LEU 118 |    4.095 +/-  1.092 |   -1.500 +/-  0.911 |  -12.094 +/-  0.840 |    3.062 +/-  0.312 |    0.000 +/-  0.000 |   -6.437 +/-  1.203
ALA 119 |    3.690 +/-  1.082 |   -1.655 +/-  0.928 |   -9.094 +/-  1.013 |    1.083 +/-  0.329 |    0.000 +/-  0.000 |   -5.976 +/-  1.383
VAL 120 |    4.087 +/-  1.010 |   -1.329 +/-  0.687 |  -12.895 +/-  0.942 |    2.329 +/-  0.447 |    0.001 +/-  0.002 |   -7.807 +/-  1.222
VAL 121 |    4.072 +/-  1.059 |   -1.198 +/-  0.908 |  -14.433 +/-  1.016 |   -0.746 +/-  0.323 |    0.000 +/-  0.000 |  -12.305 +/-  1.533
ASP 122 |    4.949 +/-  1.092 |   -2.224 +/-  0.758 |  -22.716 +/-  1.461 |    8.211 +/-  0.768 |    0.001 +/-  0.001 |  -11.779 +/-  1.388
PHE 123 |    3.639 +/-  1.010 |   -1.646 +/-  0.621 |   -3.860 +/-  1.500 |    0.666 +/-  1.216 |    0.087 +/-  0.032 |   -1.114 +/-  1.131
ARG 124 |    3.894 +/-  1.146 |    0.056 +/-  0.709 |    5.724 +/-  1.561 |  -10.491 +/-  1.144 |    0.298 +/-  0.024 |   -0.521 +/-  1.544
LYS 125 |    4.324 +/-  1.442 |    0.014 +/-  0.656 |    2.565 +/-  1.960 |  -11.006 +/-  1.250 |    0.168 +/-  0.035 |   -3.935 +/-  1.980
LYS 126 |    4.291 +/-  1.268 |   -1.111 +/-  0.798 |   -5.481 +/-  1.697 |   -8.328 +/-  1.045 |    0.001 +/-  0.003 |  -10.627 +/-  1.720
ASN 127 |    4.583 +/-  1.047 |   -1.989 +/-  0.703 |  -12.728 +/-  1.288 |   -0.334 +/-  0.502 |    0.002 +/-  0.003 |  -10.466 +/-  1.324
ILE 128 |    4.035 +/-  1.044 |   -1.160 +/-  0.809 |  -10.945 +/-  1.199 |    1.916 +/-  0.715 |    0.001 +/-  0.002 |   -6.154 +/-  1.541
THR 129 |    4.533 +/-  1.051 |   -1.609 +/-  0.721 |  -13.695 +/-  0.994 |   -0.210 +/-  0.480 |    0.000 +/-  0.001 |  -10.982 +/-  1.275
TYR 130 |    3.788 +/-  1.046 |   -1.835 +/-  0.808 |  -10.166 +/-  1.116 |    2.485 +/-  0.597 |    0.002 +/-  0.003 |   -5.727 +/-  1.212
TYR 131 |    3.893 +/-  1.032 |   -1.833 +/-  0.782 |  -11.721 +/-  0.889 |    0.993 +/-  0.357 |    0.003 +/-  0.004 |   -8.664 +/-  1.121
ASP 132 |    5.138 +/-  1.113 |   -1.679 +/-  0.692 |  -17.783 +/-  1.476 |    7.676 +/-  0.878 |    0.023 +/-  0.015 |   -6.626 +/-  1.547
SER 133 |    4.508 +/-  1.106 |   -1.345 +/-  0.733 |  -12.675 +/-  1.068 |    0.103 +/-  0.623 |    0.002 +/-  0.002 |   -9.409 +/-  1.313
MET 134 |    4.470 +/-  1.116 |   -0.437 +/-  0.903 |   -9.791 +/-  2.249 |   -0.788 +/-  1.625 |    0.109 +/-  0.045 |   -6.437 +/-  1.432
GLY 135 |    4.577 +/-  1.380 |   -1.350 +/-  0.589 |   -8.170 +/-  1.965 |   -4.089 +/-  1.343 |    0.162 +/-  0.092 |   -8.869 +/-  1.470
GLY 136 |    4.042 +/-  1.305 |   -1.257 +/-  0.722 |   -3.142 +/-  1.568 |   -5.536 +/-  1.172 |    0.171 +/-  0.057 |   -5.723 +/-  1.541
ILE 137 |    4.149 +/-  1.254 |    0.451 +/-  0.649 |   -6.160 +/-  1.316 |   -2.111 +/-  0.918 |    0.224 +/-  0.031 |   -3.447 +/-  1.449
ASN 138 |    4.708 +/-  1.297 |   -1.917 +/-  0.681 |   -7.298 +/-  1.783 |   -0.167 +/-  0.708 |    0.035 +/-  0.014 |   -4.639 +/-  1.926
ASN 139 |    4.003 +/-  1.036 |   -1.425 +/-  0.599 |   -9.054 +/-  1.358 |   -1.628 +/-  0.738 |    0.034 +/-  0.016 |   -8.070 +/-  1.511
GLU 140 |    4.038 +/-  1.077 |   -0.454 +/-  0.817 |  -21.213 +/-  1.319 |    8.027 +/-  0.939 |    0.033 +/-  0.018 |   -9.569 +/-  1.509
ALA 141 |    3.600 +/-  1.170 |   -1.954 +/-  0.749 |   -9.934 +/-  1.162 |    1.713 +/-  0.535 |    0.003 +/-  0.005 |   -6.572 +/-  1.299
CYS 142 |    4.175 +/-  1.134 |   -2.517 +/-  0.727 |   -1.377 +/-  0.973 |    0.099 +/-  0.475 |    0.001 +/-  0.002 |    0.380 +/-  1.473
ARG 143 |    3.841 +/-  1.319 |   -1.637 +/-  0.777 |    3.402 +/-  1.660 |  -11.801 +/-  1.227 |    0.008 +/-  0.011 |   -6.187 +/-  1.546
ILE 144 |    4.065 +/-  1.165 |   -0.875 +/-  0.758 |  -16.304 +/-  1.092 |    2.225 +/-  0.601 |    0.017 +/-  0.014 |  -10.872 +/-  1.319
LEU 145 |    4.273 +/-  1.171 |   -2.073 +/-  0.658 |   -9.669 +/-  0.962 |    1.267 +/-  0.367 |    0.000 +/-  0.002 |   -6.201 +/-  1.358
LEU 146 |    4.290 +/-  1.045 |   -2.151 +/-  0.738 |  -12.131 +/-  1.007 |    1.192 +/-  0.532 |    0.000 +/-  0.000 |   -8.800 +/-  1.294
GLN 147 |    4.094 +/-  1.063 |   -1.631 +/-  0.665 |  -13.599 +/-  1.344 |    1.318 +/-  0.755 |    0.010 +/-  0.015 |   -9.808 +/-  1.508
TYR 148 |    4.115 +/-  1.305 |   -1.620 +/-  0.868 |  -10.179 +/-  0.913 |    1.316 +/-  0.499 |    0.008 +/-  0.011 |   -6.360 +/-  1.455
LEU 149 |    4.013 +/-  1.158 |   -2.432 +/-  0.733 |   -4.621 +/-  1.036 |    0.910 +/-  0.558 |    0.000 +/-  0.001 |   -2.130 +/-  1.430
LYS 150 |    3.605 +/-  1.020 |   -2.142 +/-  0.646 |    1.168 +/-  2.142 |  -11.416 +/-  1.758 |    0.001 +/-  0.004 |   -8.784 +/-  1.472
GLN 151 |    4.075 +/-  0.997 |   -2.197 +/-  0.742 |  -17.260 +/-  1.324 |    0.091 +/-  0.942 |    0.010 +/-  0.011 |  -15.280 +/-  1.491
GLU 152 |    3.927 +/-  1.088 |   -1.697 +/-  0.862 |  -20.236 +/-  1.360 |    7.277 +/-  1.076 |    0.000 +/-  0.000 |  -10.729 +/-  1.169
SER 153 |    4.106 +/-  1.080 |   -2.287 +/-  0.595 |  -13.896 +/-  1.098 |    2.393 +/-  0.611 |    0.001 +/-  0.003 |   -9.684 +/-  1.245
ILE 154 |    4.200 +/-  1.195 |   -0.993 +/-  0.830 |  -12.914 +/-  2.075 |    1.091 +/-  1.435 |    0.028 +/-  0.024 |   -8.588 +/-  1.624
ASP 155 |    5.389 +/-  1.352 |   -1.463 +/-  0.681 |  -13.314 +/-  2.687 |    5.734 +/-  2.365 |    0.145 +/-  0.068 |   -3.509 +/-  1.569
LYS 156 |    4.002 +/-  1.176 |   -0.400 +/-  0.878 |    9.084 +/-  1.825 |  -12.788 +/-  1.550 |    0.211 +/-  0.031 |    0.109 +/-  1.690
LYS 157 |    4.135 +/-  1.137 |   -0.220 +/-  0.854 |    6.500 +/-  1.758 |  -13.501 +/-  1.483 |    0.139 +/-  0.036 |   -2.946 +/-  1.682
ARG 158 |    4.561 +/-  1.169 |    0.182 +/-  0.681 |    6.443 +/-  2.350 |  -15.262 +/-  1.938 |    0.196 +/-  0.036 |   -3.881 +/-  1.485
LYS 159 |    3.788 +/-  1.137 |   -0.036 +/-  1.000 |   -7.826 +/-  3.451 |   -9.966 +/-  2.962 |    0.055 +/-  0.022 |  -13.985 +/-  1.724
GLU 160 |    3.879 +/-  1.014 |   -0.573 +/-  0.715 |  -18.882 +/-  2.592 |    4.092 +/-  2.199 |    0.094 +/-  0.040 |  -11.391 +/-  1.521
PHE 161 |    3.664 +/-  1.065 |   -1.232 +/-  0.657 |   -7.103 +/-  2.739 |   -2.936 +/-  1.939 |    0.074 +/-  0.042 |   -7.533 +/-  1.522
ASP 162 |    4.918 +/-  1.184 |   -1.216 +/-  0.595 |  -14.558 +/-  2.060 |    5.332 +/-  1.289 |    0.099 +/-  0.022 |   -5.426 +/-  1.619
THR 163 |    4.836 +/-  1.088 |    0.068 +/-  0.885 |  -13.488 +/-  1.447 |   -0.368 +/-  1.010 |    0.072 +/-  0.023 |   -8.879 +/-  1.499
ASN 164 |    4.163 +/-  1.183 |    0.018 +/-  0.833 |   -9.788 +/-  3.298 |    0.629 +/-  1.920 |    0.082 +/-  0.033 |   -4.895 +/-  1.918
GLY 165 |    4.219 +/-  1.241 |   -1.356 +/-  0.534 |   -5.880 +/-  1.355 |   -5.364 +/-  0.926 |    0.437 +/-  0.069 |   -7.944 +/-  1.480
TRP 166 |    4.514 +/-  1.326 |   -0.650 +/-  0.591 |   -7.946 +/-  1.191 |   -2.293 +/-  0.915 |    0.135 +/-  0.034 |   -6.240 +/-  1.287
GLN 167 |    4.282 +/-  1.099 |   -1.101 +/-  0.682 |   -6.481 +/-  1.232 |   -0.325 +/-  0.599 |    0.022 +/-  0.017 |   -3.603 +/-  1.410
LEU 168 |    4.373 +/-  1.306 |   -0.963 +/-  0.780 |   -7.038 +/-  1.523 |   -0.570 +/-  0.947 |    0.042 +/-  0.038 |   -4.157 +/-  1.747
PHE 169 |    4.098 +/-  1.110 |   -0.824 +/-  0.866 |  -12.040 +/-  1.883 |    0.088 +/-  1.197 |    0.022 +/-  0.017 |   -8.656 +/-  1.500
SER 170 |    4.589 +/-  1.222 |   -1.325 +/-  0.774 |   -4.628 +/-  1.874 |    0.703 +/-  1.471 |    0.055 +/-  0.029 |   -0.607 +/-  1.500
LYS 171 |    3.714 +/-  1.090 |   -0.867 +/-  0.763 |   15.604 +/-  2.900 |  -16.474 +/-  2.255 |    0.036 +/-  0.024 |    2.014 +/-  1.480
LYS 172 |    3.786 +/-  1.244 |   -1.125 +/-  0.734 |    4.587 +/-  2.377 |  -16.377 +/-  1.959 |    0.041 +/-  0.029 |   -9.089 +/-  1.597
SER 173 |    4.779 +/-  1.272 |   -1.124 +/-  0.592 |  -11.267 +/-  1.481 |   -4.236 +/-  1.266 |    0.076 +/-  0.038 |  -11.773 +/-  1.390
GLN 174 |    4.207 +/-  1.033 |    0.270 +/-  0.717 |   -5.790 +/-  1.730 |   -6.061 +/-  1.351 |    0.276 +/-  0.032 |   -7.099 +/-  1.317
GLU 175 |    4.405 +/-  1.148 |    0.016 +/-  0.754 |  -11.469 +/-  2.099 |    2.104 +/-  2.094 |    0.177 +/-  0.049 |   -4.767 +/-  1.471
ILE 176 |    5.860 +/-  1.262 |    0.457 +/-  0.911 |    1.900 +/-  1.902 |   -2.386 +/-  1.406 |    0.051 +/-  0.030 |    5.882 +/-  1.851
PRO 177 |    5.899 +/-  1.098 |   -1.232 +/-  0.720 |  -19.104 +/-  2.360 |    8.852 +/-  1.440 |    0.083 +/-  0.013 |   -5.502 +/-  1.450
GLN 178 |    3.959 +/-  1.002 |   -1.476 +/-  0.500 |   -8.958 +/-  0.963 |    0.511 +/-  0.793 |    0.088 +/-  0.033 |   -5.875 +/-  1.342
GLN 179 |    4.152 +/-  1.201 |   -0.947 +/-  0.739 |   -5.451 +/-  1.338 |   -1.557 +/-  1.125 |    0.080 +/-  0.036 |   -3.723 +/-  1.413
MET 180 |    4.297 +/-  1.206 |    0.134 +/-  0.736 |   -6.762 +/-  1.045 |   -2.171 +/-  0.856 |    0.253 +/-  0.060 |   -4.248 +/-  1.464
ASN 181 |    5.040 +/-  1.291 |   -0.379 +/-  0.984 |  -10.194 +/-  1.762 |   -0.541 +/-  0.592 |    0.059 +/-  0.025 |   -6.015 +/-  1.677
GLY 182 |    4.798 +/-  1.247 |   -3.115 +/-  0.747 |  -10.197 +/-  1.258 |   -2.276 +/-  0.708 |    0.044 +/-  0.026 |  -10.745 +/-  1.581
SER 183 |    5.377 +/-  1.283 |   -1.570 +/-  0.840 |  -13.210 +/-  1.303 |    1.982 +/-  0.606 |    0.000 +/-  0.001 |   -7.421 +/-  1.659
ASP 184 |    5.360 +/-  1.276 |   -0.903 +/-  0.878 |  -20.555 +/-  1.113 |    7.790 +/-  0.580 |    0.000 +/-  0.000 |   -8.307 +/-  1.449
ALA 185 |    3.806 +/-  1.172 |   -1.973 +/-  0.808 |  -10.707 +/-  1.000 |    3.023 +/-  0.503 |    0.000 +/-  0.001 |   -5.850 +/-  1.460
GLY 186 |    3.899 +/-  1.273 |   -3.346 +/-  0.533 |   -8.419 +/-  0.899 |   -0.651 +/-  0.595 |    0.000 +/-  0.001 |   -8.516 +/-  1.560
MET 187 |    4.199 +/-  1.325 |   -2.190 +/-  0.687 |  -12.618 +/-  0.889 |    2.451 +/-  0.568 |    0.000 +/-  0.000 |   -8.158 +/-  1.550
PHE 188 |    4.125 +/-  0.952 |   -2.242 +/-  0.703 |  -13.019 +/-  1.047 |    2.010 +/-  0.406 |    0.000 +/-  0.000 |   -9.126 +/-  1.257
ALA 189 |    3.518 +/-  1.017 |   -2.276 +/-  0.685 |  -11.308 +/-  0.868 |    2.820 +/-  0.368 |    0.001 +/-  0.002 |   -7.245 +/-  1.266
CYS 190 |    3.899 +/-  0.904 |   -2.194 +/-  0.683 |   -2.867 +/-  1.026 |    0.778 +/-  0.480 |    0.002 +/-  0.002 |   -0.381 +/-  1.225
LYS 191 |    4.022 +/-  1.115 |   -1.652 +/-  0.824 |    0.113 +/-  1.248 |   -8.473 +/-  0.788 |    0.003 +/-  0.004 |   -5.987 +/-  1.628
TYR 192 |    3.653 +/-  0.999 |   -1.802 +/-  0.855 |  -17.854 +/-  0.846 |    2.545 +/-  0.482 |    0.000 +/-  0.000 |  -13.457 +/-  1.526
ALA 193 |    3.617 +/-  0.954 |   -1.951 +/-  0.757 |  -13.871 +/-  1.095 |    2.040 +/-  0.487 |    0.000 +/-  0.000 |  -10.166 +/-  1.269
ASP 194 |    5.093 +/-  1.178 |   -2.392 +/-  0.749 |  -20.792 +/-  1.656 |    7.872 +/-  1.181 |    0.000 +/-  0.000 |  -10.219 +/-  1.610
CYS 195 |    4.118 +/-  1.191 |   -2.634 +/-  0.641 |   -6.604 +/-  1.150 |   -1.963 +/-  0.622 |    0.004 +/-  0.006 |   -7.079 +/-  1.374
ILE 196 |    3.850 +/-  1.094 |   -0.904 +/-  0.760 |   -7.942 +/-  0.973 |   -0.735 +/-  0.807 |    0.043 +/-  0.013 |   -5.688 +/-  1.483
THR 197 |    4.970 +/-  1.115 |   -1.539 +/-  0.624 |   -4.639 +/-  1.058 |   -2.776 +/-  0.698 |    0.002 +/-  0.003 |   -3.982 +/-  1.512
LYS 198 |    4.383 +/-  1.311 |   -0.684 +/-  0.865 |   -0.653 +/-  2.313 |   -9.501 +/-  1.667 |    0.055 +/-  0.034 |   -6.399 +/-  1.755
ASP 199 |    5.653 +/-  1.299 |   -0.071 +/-  0.679 |  -11.836 +/-  2.909 |    1.904 +/-  2.426 |    0.179 +/-  0.042 |   -4.170 +/-  1.477
ARG 200 |    5.001 +/-  1.101 |    0.227 +/-  0.705 |   14.062 +/-  1.613 |  -14.680 +/-  1.303 |    0.076 +/-  0.022 |    4.686 +/-  1.388
PRO 201 |    5.897 +/-  1.093 |   -0.634 +/-  0.626 |  -18.823 +/-  1.897 |    8.916 +/-  1.642 |    0.121 +/-  0.027 |   -4.523 +/-  1.462
ILE 202 |    4.148 +/-  1.176 |   -0.236 +/-  0.807 |   -4.277 +/-  1.494 |   -3.283 +/-  1.448 |    0.109 +/-  0.037 |   -3.539 +/-  1.507
ASN 203 |    4.550 +/-  1.127 |   -0.545 +/-  0.696 |   -7.276 +/-  1.888 |   -1.528 +/-  1.810 |    0.159 +/-  0.037 |   -4.642 +/-  1.562
PHE 204 |    4.275 +/-  1.300 |   -0.683 +/-  0.735 |   -6.369 +/-  1.076 |   -2.157 +/-  0.960 |    0.093 +/-  0.044 |   -4.841 +/-  1.598
THR 205 |    4.647 +/-  1.241 |   -0.562 +/-  0.992 |  -12.858 +/-  1.233 |    0.882 +/-  0.597 |    0.013 +/-  0.011 |   -7.878 +/-  1.745
GLN 206 |    3.714 +/-  1.139 |   -0.787 +/-  0.791 |   -9.870 +/-  1.266 |    1.507 +/-  0.738 |    0.019 +/-  0.016 |   -5.417 +/-  1.460
GLN 207 |    4.295 +/-  1.169 |   -0.356 +/-  0.690 |   -7.455 +/-  1.160 |   -1.235 +/-  0.788 |    0.151 +/-  0.035 |   -4.600 +/-  1.350
HIE 208 |    3.924 +/-  1.033 |   -1.521 +/-  0.692 |  -10.426 +/-  1.113 |   -1.248 +/-  0.396 |    0.023 +/-  0.012 |   -9.247 +/-  1.214
MET 209 |    6.337 +/-  1.146 |   -1.176 +/-  0.745 |   -4.472 +/-  0.955 |    1.808 +/-  0.482 |    0.001 +/-  0.002 |    2.499 +/-  1.403
PRO 210 |    6.240 +/-  1.190 |   -1.862 +/-  0.564 |  -19.860 +/-  1.487 |    8.286 +/-  1.188 |    0.027 +/-  0.023 |   -7.168 +/-  1.432
TYR 211 |    3.872 +/-  1.025 |   -1.089 +/-  0.762 |  -10.443 +/-  0.967 |   -0.421 +/-  0.573 |    0.021 +/-  0.014 |   -8.061 +/-  1.202
PHE 212 |    4.039 +/-  1.072 |   -1.946 +/-  0.643 |   -2.519 +/-  1.048 |   -1.012 +/-  0.553 |    0.008 +/-  0.006 |   -1.430 +/-  1.295
ARG 213 |    3.862 +/-  1.122 |   -2.307 +/-  0.829 |    8.773 +/-  1.579 |  -11.390 +/-  1.144 |    0.004 +/-  0.005 |   -1.059 +/-  1.576
LYS 214 |    3.812 +/-  1.098 |   -2.176 +/-  0.670 |    5.813 +/-  1.590 |  -12.059 +/-  1.306 |    0.029 +/-  0.017 |   -4.580 +/-  1.641
ARG 215 |    3.849 +/-  1.022 |   -0.957 +/-  0.934 |   -5.884 +/-  1.555 |   -9.125 +/-  0.997 |    0.000 +/-  0.000 |  -12.116 +/-  1.616
MET 216 |    3.951 +/-  0.863 |   -1.948 +/-  0.819 |  -13.528 +/-  0.888 |   -0.608 +/-  0.358 |    0.000 +/-  0.001 |  -12.133 +/-  1.198
VAL 217 |    4.212 +/-  1.161 |   -1.756 +/-  0.711 |  -10.944 +/-  1.093 |   -1.684 +/-  0.449 |    0.000 +/-  0.000 |  -10.173 +/-  1.553
TRP 218 |    3.719 +/-  1.029 |   -2.627 +/-  0.688 |  -11.844 +/-  0.982 |   -2.032 +/-  0.458 |    0.000 +/-  0.000 |  -12.784 +/-  1.299
GLU 219 |    3.846 +/-  1.010 |   -2.618 +/-  0.797 |  -12.681 +/-  1.504 |    0.618 +/-  0.804 |    0.000 +/-  0.000 |  -10.834 +/-  1.479
ILE 220 |    3.960 +/-  1.028 |   -1.540 +/-  0.835 |  -10.843 +/-  1.080 |    2.172 +/-  0.587 |    0.000 +/-  0.000 |   -6.251 +/-  1.291
LEU 221 |    4.221 +/-  1.148 |   -1.424 +/-  0.827 |   -8.206 +/-  2.094 |   -1.965 +/-  1.377 |    0.062 +/-  0.045 |   -7.313 +/-  1.332
HIE 222 |    4.672 +/-  1.041 |   -0.736 +/-  0.654 |   -6.795 +/-  1.910 |   -0.362 +/-  1.435 |    0.149 +/-  0.035 |   -3.071 +/-  1.554
ARG 223 |    4.510 +/-  1.382 |   -0.523 +/-  0.661 |   -0.014 +/-  1.663 |   -2.697 +/-  1.527 |    0.054 +/-  0.027 |    1.330 +/-  1.900
LYS 224 |    3.949 +/-  1.145 |   -1.698 +/-  0.508 |   -3.274 +/-  1.518 |   -5.487 +/-  1.257 |    0.011 +/-  0.011 |   -6.498 +/-  1.679
LEU 225 |    4.799 +/-  1.072 |   -1.035 +/-  0.613 |   -1.112 +/-  2.070 |   -3.921 +/-  1.584 |    0.099 +/-  0.034 |   -1.171 +/-  1.477
LEU 226 |    6.013 +/-  1.509 |   -0.581 +/-  0.840 |  -59.925 +/-  7.637 |   -8.521 +/-  6.757 |    0.441 +/-  0.048 |  -62.573 +/-  1.732
ILE 227 |    5.135 +/-  1.503 |   -0.140 +/-  0.932 |   -3.971 +/-  7.361 |  -57.034 +/-  7.445 |    0.110 +/-  0.063 |  -55.900 +/-  2.750
LYS 228 |    4.020 +/-  1.218 |   -0.577 +/-  0.843 |   12.234 +/-  1.758 |  -16.626 +/-  1.538 |    0.009 +/-  0.011 |   -0.939 +/-  1.548
LEU 229 |    3.958 +/-  1.073 |   -0.686 +/-  0.768 |   -8.038 +/-  1.226 |    2.059 +/-  0.609 |    0.013 +/-  0.010 |   -2.695 +/-  1.499
LYS 230 |    3.835 +/-  1.114 |   -1.652 +/-  0.653 |    1.671 +/-  1.480 |   -8.830 +/-  1.215 |    0.002 +/-  0.003 |   -4.974 +/-  1.452
VAL 231 |    4.400 +/-  1.077 |   -0.825 +/-  0.890 |  -16.379 +/-  1.085 |    0.251 +/-  0.593 |    0.001 +/-  0.002 |  -12.553 +/-  1.406
ILE 232 |    4.735 +/-  1.466 |   -1.207 +/-  0.744 |  -13.045 +/-  1.206 |    1.363 +/-  0.549 |    0.008 +/-  0.007 |   -8.145 +/-  1.610
GLY 233 |    4.246 +/-  1.131 |   -2.153 +/-  0.621 |   -8.213 +/-  1.730 |   -2.769 +/-  1.033 |    0.066 +/-  0.033 |   -8.823 +/-  1.599
GLN 234 |    4.356 +/-  1.083 |   -0.269 +/-  0.542 |   -7.380 +/-  1.189 |   -3.781 +/-  1.073 |    0.259 +/-  0.045 |   -6.815 +/-  1.299
ASP 235 |    4.906 +/-  1.168 |    1.148 +/-  0.781 |   -8.948 +/-  1.897 |   -2.780 +/-  1.399 |    0.253 +/-  0.032 |   -5.422 +/-  1.637
SER 236 |    5.362 +/-  1.292 |    0.316 +/-  0.822 |   -9.259 +/-  2.124 |   -3.364 +/-  1.576 |    0.123 +/-  0.038 |   -6.822 +/-  1.557
SER 237 |    4.122 +/-  1.141 |   -0.548 +/-  1.043 |  -13.785 +/-  2.305 |   -0.040 +/-  1.404 |    0.072 +/-  0.022 |  -10.179 +/-  2.053
GLU 238 |    3.987 +/-  1.121 |   -0.337 +/-  0.741 |   -7.779 +/-  3.066 |   -0.235 +/-  2.992 |    0.129 +/-  0.056 |   -4.235 +/-  1.495
ILE 239 |    4.294 +/-  1.088 |   -0.826 +/-  0.872 |   -8.991 +/-  1.164 |    0.014 +/-  0.596 |    0.025 +/-  0.013 |   -5.484 +/-  1.597
HIE 240 |    4.015 +/-  1.137 |   -1.125 +/-  0.578 |   -6.319 +/-  1.208 |   -4.513 +/-  0.790 |    0.150 +/-  0.038 |   -7.791 +/-  1.311
PHE 241 |    4.036 +/-  1.261 |   -0.570 +/-  0.787 |   -2.357 +/-  1.175 |   -1.620 +/-  0.645 |    0.067 +/-  0.026 |   -0.444 +/-  1.514
LYS 242 |    3.670 +/-  1.136 |   -0.325 +/-  0.621 |   13.867 +/-  1.283 |  -18.980 +/-  1.444 |    0.190 +/-  0.044 |   -1.578 +/-  1.590
VAL 243 |    4.217 +/-  0.956 |   -0.790 +/-  0.763 |   -8.999 +/-  1.718 |   -0.738 +/-  0.990 |    0.042 +/-  0.020 |   -6.268 +/-  1.235
LYS 244 |    4.063 +/-  1.045 |   -0.706 +/-  0.765 |   16.488 +/-  2.403 |  -23.955 +/-  1.452 |    0.035 +/-  0.022 |   -4.075 +/-  1.714
MET 245 |    5.101 +/-  1.214 |   -1.467 +/-  0.619 |  -14.068 +/-  0.980 |   -0.813 +/-  0.594 |    0.038 +/-  0.023 |  -11.210 +/-  1.429
THR 246 |    4.770 +/-  1.112 |    0.199 +/-  0.683 |   -9.554 +/-  1.197 |   -5.171 +/-  1.140 |    0.108 +/-  0.030 |   -9.647 +/-  1.521
THR 247 |    4.398 +/-  1.039 |   -0.855 +/-  0.706 |  -10.556 +/-  1.274 |   -0.738 +/-  0.837 |    0.048 +/-  0.016 |   -7.702 +/-  1.375
HIE 248 |    3.968 +/-  1.070 |   -1.262 +/-  0.625 |   -5.911 +/-  1.687 |    0.168 +/-  1.351 |    0.044 +/-  0.019 |   -2.993 +/-  1.519
LEU 249 |    4.589 +/-  1.109 |   -0.996 +/-  0.688 |   -6.023 +/-  1.453 |    1.807 +/-  0.675 |    0.002 +/-  0.003 |   -0.621 +/-  1.392
LYS 250 |    3.966 +/-  1.318 |   -1.143 +/-  0.686 |   15.103 +/-  2.273 |  -17.243 +/-  1.943 |    0.009 +/-  0.014 |    0.692 +/-  1.789
LYS 251 |    4.127 +/-  1.096 |   -0.615 +/-  0.808 |    7.495 +/-  2.187 |  -19.576 +/-  1.645 |    0.032 +/-  0.018 |   -8.537 +/-  1.530
LEU 252 |    4.214 +/-  1.141 |   -1.846 +/-  0.790 |   -5.956 +/-  1.031 |   -0.568 +/-  0.745 |    0.025 +/-  0.015 |   -4.132 +/-  1.207
LYS 253 |    3.523 +/-  1.241 |   -1.796 +/-  0.837 |   -0.105 +/-  1.788 |  -13.513 +/-  1.033 |    0.000 +/-  0.001 |  -11.891 +/-  1.623
GLU 254 |    3.846 +/-  1.088 |   -1.299 +/-  0.834 |  -21.658 +/-  1.785 |    2.982 +/-  1.169 |    0.003 +/-  0.007 |  -16.125 +/-  1.434
SER 255 |    3.892 +/-  1.085 |   -1.214 +/-  0.802 |  -10.552 +/-  1.062 |   -2.067 +/-  0.813 |    0.048 +/-  0.026 |   -9.894 +/-  1.191
TYR 256 |    3.657 +/-  1.002 |   -1.664 +/-  0.866 |   -9.615 +/-  0.925 |   -0.745 +/-  0.551 |    0.002 +/-  0.005 |   -8.364 +/-  1.352
CYS 257 |    4.113 +/-  1.194 |   -2.064 +/-  0.633 |   -8.467 +/-  1.363 |   -2.236 +/-  0.585 |    0.014 +/-  0.011 |   -8.641 +/-  1.378
GLN 258 |    4.221 +/-  0.991 |   -0.723 +/-  0.613 |    0.329 +/-  0.983 |   -4.026 +/-  0.759 |    0.167 +/-  0.040 |   -0.033 +/-  1.264
ARG 259 |    3.872 +/-  1.117 |   -0.493 +/-  0.543 |   -0.092 +/-  1.671 |  -11.972 +/-  1.235 |    0.257 +/-  0.031 |   -8.429 +/-  1.494
GLN 260 |    4.161 +/-  1.160 |   -0.150 +/-  0.679 |  -11.464 +/-  1.181 |   -3.711 +/-  0.912 |    0.188 +/-  0.028 |  -10.975 +/-  1.281
GLY 261 |    4.149 +/-  1.115 |   -0.599 +/-  0.585 |   -5.870 +/-  1.183 |   -5.026 +/-  0.674 |    0.474 +/-  0.028 |   -6.872 +/-  1.254
VAL 262 |    5.521 +/-  0.984 |    0.181 +/-  0.784 |   -1.901 +/-  0.926 |   -0.050 +/-  0.874 |    0.034 +/-  0.022 |    3.786 +/-  1.197
PRO 263 |    6.130 +/-  1.196 |   -1.416 +/-  0.711 |  -13.232 +/-  2.050 |    3.076 +/-  1.105 |    0.063 +/-  0.022 |   -5.380 +/-  1.498
MET 264 |    4.149 +/-  1.036 |   -1.226 +/-  0.617 |   -8.649 +/-  0.937 |    0.591 +/-  0.871 |    0.063 +/-  0.029 |   -5.072 +/-  1.129
ASN 265 |    4.860 +/-  1.223 |   -0.704 +/-  0.787 |   -8.197 +/-  2.063 |   -2.737 +/-  0.973 |    0.070 +/-  0.023 |   -6.709 +/-  1.787
SER 266 |    4.778 +/-  1.143 |   -0.848 +/-  0.812 |  -10.239 +/-  1.315 |    0.325 +/-  0.661 |    0.001 +/-  0.003 |   -5.983 +/-  1.680
LEU 267 |    4.073 +/-  1.189 |   -1.054 +/-  1.023 |   -1.493 +/-  1.242 |    1.863 +/-  1.029 |    0.008 +/-  0.010 |    3.397 +/-  1.636
ARG 268 |    3.516 +/-  1.033 |   -1.820 +/-  0.790 |    6.722 +/-  1.700 |  -11.297 +/-  1.664 |    0.003 +/-  0.005 |   -2.876 +/-  1.947
PHE 269 |    3.517 +/-  0.950 |   -2.269 +/-  0.777 |  -14.500 +/-  1.022 |    2.054 +/-  0.611 |    0.003 +/-  0.004 |  -11.195 +/-  1.388
LEU 270 |    3.843 +/-  1.171 |   -1.806 +/-  0.817 |   -8.817 +/-  1.019 |    0.299 +/-  0.492 |    0.001 +/-  0.003 |   -6.480 +/-  1.268
PHE 271 |    3.800 +/-  1.101 |   -1.445 +/-  0.785 |  -11.284 +/-  1.723 |    0.495 +/-  0.719 |    0.006 +/-  0.008 |   -8.428 +/-  1.653
GLU 272 |    4.283 +/-  1.111 |   -1.234 +/-  0.645 |  -10.878 +/-  1.906 |    3.012 +/-  1.514 |    0.068 +/-  0.027 |   -4.748 +/-  1.474
GLY 273 |    4.264 +/-  1.333 |   -2.376 +/-  0.602 |   -6.882 +/-  1.414 |   -3.336 +/-  1.076 |    0.071 +/-  0.048 |   -8.258 +/-  1.344
GLN 274 |    3.935 +/-  1.120 |   -1.347 +/-  0.819 |   -2.812 +/-  1.120 |    1.321 +/-  0.778 |    0.031 +/-  0.024 |    1.127 +/-  1.436
ARG 275 |    3.724 +/-  1.189 |   -1.607 +/-  0.822 |    7.249 +/-  2.166 |  -10.986 +/-  1.557 |    0.026 +/-  0.011 |   -1.593 +/-  2.028
ILE 276 |    3.841 +/-  1.070 |   -0.200 +/-  0.886 |  -22.306 +/-  1.377 |    3.728 +/-  0.766 |    0.011 +/-  0.011 |  -14.925 +/-  1.287
ALA 277 |    4.100 +/-  1.277 |   -1.411 +/-  0.628 |  -10.553 +/-  1.284 |    1.934 +/-  0.882 |    0.051 +/-  0.020 |   -5.879 +/-  1.476
ASP 278 |    4.879 +/-  1.053 |   -0.996 +/-  0.673 |  -18.308 +/-  2.456 |    8.999 +/-  2.157 |    0.052 +/-  0.026 |   -5.373 +/-  1.545
ASN 279 |    4.446 +/-  1.216 |   -0.599 +/-  0.689 |   -5.250 +/-  1.350 |   -2.607 +/-  1.106 |    0.087 +/-  0.036 |   -3.923 +/-  1.465
HIE 280 |    4.256 +/-  1.120 |   -1.771 +/-  0.676 |  -11.366 +/-  1.575 |    0.171 +/-  0.955 |    0.001 +/-  0.003 |   -8.709 +/-  1.506
THR 281 |    5.901 +/-  1.067 |   -0.462 +/-  0.949 |   -2.688 +/-  1.059 |   -0.720 +/-  0.514 |    0.000 +/-  0.000 |    2.031 +/-  1.701
PRO 282 |    5.917 +/-  0.848 |   -2.599 +/-  0.574 |  -12.595 +/-  1.443 |    6.432 +/-  1.187 |    0.008 +/-  0.007 |   -2.836 +/-  1.082
LYS 283 |    3.578 +/-  1.090 |   -0.978 +/-  0.629 |    4.306 +/-  1.474 |  -16.901 +/-  1.364 |    0.114 +/-  0.029 |   -9.882 +/-  1.404
GLU 284 |    3.838 +/-  1.187 |   -0.697 +/-  0.596 |  -16.466 +/-  2.159 |    1.276 +/-  2.114 |    0.177 +/-  0.037 |  -11.872 +/-  1.403
LEU 285 |    4.026 +/-  1.169 |   -0.630 +/-  0.621 |   -6.499 +/-  1.388 |   -2.071 +/-  1.298 |    0.105 +/-  0.044 |   -5.069 +/-  1.377
GLY 286 |    4.247 +/-  1.256 |   -1.000 +/-  0.548 |   -6.264 +/-  1.394 |   -6.842 +/-  1.201 |    0.369 +/-  0.056 |   -9.490 +/-  1.335
MET 287 |    4.167 +/-  1.147 |   -0.476 +/-  0.675 |  -12.301 +/-  1.552 |   -1.266 +/-  1.178 |    0.136 +/-  0.038 |   -9.741 +/-  1.583
GLU 288 |    4.010 +/-  1.001 |   -0.278 +/-  0.904 |  -15.184 +/-  2.058 |    3.499 +/-  1.639 |    0.047 +/-  0.021 |   -7.906 +/-  1.490
GLU 289 |    4.337 +/-  1.291 |   -0.484 +/-  0.786 |  -19.272 +/-  3.088 |    5.382 +/-  2.034 |    0.026 +/-  0.024 |  -10.011 +/-  1.815
GLU 290 |    4.484 +/-  1.223 |    0.525 +/-  0.647 |  -16.804 +/-  3.607 |    3.642 +/-  2.570 |    0.112 +/-  0.041 |   -8.040 +/-  2.063
ASP 291 |    5.105 +/-  1.242 |   -0.579 +/-  0.753 |  -14.341 +/-  4.087 |    5.827 +/-  2.760 |    0.032 +/-  0.017 |   -3.956 +/-  1.860
VAL 292 |    4.456 +/-  1.112 |   -0.909 +/-  0.628 |   -8.037 +/-  1.148 |   -0.497 +/-  0.841 |    0.037 +/-  0.019 |   -4.950 +/-  1.307
ILE 293 |    4.012 +/-  1.073 |   -1.085 +/-  0.930 |  -13.765 +/-  1.094 |   -0.107 +/-  0.540 |    0.000 +/-  0.000 |  -10.945 +/-  1.398
GLU 294 |    4.069 +/-  1.321 |   -1.491 +/-  0.921 |  -18.318 +/-  1.362 |    7.563 +/-  0.696 |    0.000 +/-  0.001 |   -8.176 +/-  1.432
VAL 295 |    4.338 +/-  1.238 |   -0.943 +/-  0.783 |  -10.377 +/-  1.337 |   -0.693 +/-  0.715 |    0.013 +/-  0.013 |   -7.662 +/-  1.562
TYR 296 |    3.503 +/-  1.091 |   -1.600 +/-  0.703 |  -12.545 +/-  1.217 |    1.268 +/-  0.692 |    0.005 +/-  0.009 |   -9.368 +/-  1.420
GLN 297 |    3.962 +/-  1.020 |   -1.086 +/-  0.990 |  -12.851 +/-  1.858 |    2.136 +/-  0.850 |    0.011 +/-  0.020 |   -7.828 +/-  1.590
GLU 298 |    3.882 +/-  0.976 |   -1.173 +/-  0.797 |  -10.508 +/-  1.736 |    0.923 +/-  1.413 |    0.092 +/-  0.028 |   -6.786 +/-  1.415
GLN 299 |    3.584 +/-  0.960 |   -1.460 +/-  0.767 |   -8.863 +/-  1.531 |   -1.022 +/-  0.692 |    0.016 +/-  0.009 |   -7.745 +/-  1.233
THR 300 |    4.297 +/-  1.028 |   -0.965 +/-  0.708 |  -11.946 +/-  1.280 |    0.565 +/-  0.587 |    0.023 +/-  0.014 |   -8.027 +/-  1.207
GLY 301 |    3.890 +/-  1.061 |   -3.845 +/-  0.603 |   -0.659 +/-  0.915 |   -1.595 +/-  0.461 |    0.000 +/-  0.000 |   -2.209 +/-  1.371
GLY 302 |    4.510 +/-  1.103 |   -3.512 +/-  0.885 |  -30.135 +/-  1.886 |    0.839 +/-  0.708 |    0.000 +/-  0.000 |  -28.297 +/-  1.967
GLY 303 |    3.474 +/-  0.971 |    0.292 +/-  0.736 |   -9.060 +/-  4.515 |  -87.867 +/-  4.108 |    0.702 +/-  0.068 |  -92.459 +/-  1.621
THR 304 |    5.882 +/-  1.046 |    0.888 +/-  0.659 |   -1.233 +/-  1.520 |   -1.425 +/-  1.360 |    0.166 +/-  0.045 |    4.279 +/-  1.162
PRO 305 |    5.947 +/-  1.280 |   -0.990 +/-  0.642 |  -15.471 +/-  1.402 |    6.394 +/-  1.182 |    0.096 +/-  0.036 |   -4.024 +/-  1.308
THR 306 |    4.543 +/-  1.152 |   -0.131 +/-  0.700 |   -3.359 +/-  1.081 |   -2.723 +/-  0.927 |    0.167 +/-  0.028 |   -1.503 +/-  1.661
LYS 307 |    3.923 +/-  1.115 |   -0.148 +/-  0.705 |   16.700 +/-  1.736 |  -16.014 +/-  1.373 |    0.107 +/-  0.029 |    4.568 +/-  1.816
LYS 308 |    4.384 +/-  1.330 |   -0.159 +/-  0.636 |   13.974 +/-  2.327 |  -18.612 +/-  1.844 |    0.160 +/-  0.060 |   -0.253 +/-  2.029
ARG 309 |    4.352 +/-  1.180 |    0.197 +/-  0.619 |    5.679 +/-  2.389 |  -20.970 +/-  2.196 |    0.257 +/-  0.083 |  -10.485 +/-  1.490
ALA 310 |    3.820 +/-  1.119 |    0.160 +/-  0.667 |   -7.751 +/-  2.885 |   -3.683 +/-  2.843 |    0.256 +/-  0.084 |   -7.199 +/-  1.431
ILE 311 |    4.520 +/-  1.098 |    0.975 +/-  0.743 |   -0.361 +/-  2.559 |   -3.747 +/-  2.574 |    0.199 +/-  0.078 |    1.585 +/-  1.417
GLY 312 |    4.291 +/-  1.444 |   -0.227 +/-  0.729 |  -68.704 +/- 15.464 |  -11.817 +/- 14.882 |    0.861 +/-  0.130 |  -75.595 +/-  1.531

Receptor:
Total Energy Decomposition:
Residue |       Internal      |    van der Waals    |    Electrostatic    |   Polar Solvation   |   Non-Polar Solv.   |       TOTAL
-------------------------------------------------------------------------------------------------------------------------------------------
GLU   1 |   18.096 +/-  2.943 |    0.056 +/-  1.683 | -107.440 +/- 14.246 |  -39.346 +/- 13.200 |    1.041 +/-  0.182 | -127.592 +/-  2.869
PHE   2 |   18.349 +/-  3.408 |    0.977 +/-  1.254 |    5.919 +/-  1.807 |   -5.555 +/-  1.624 |    1.205 +/-  0.180 |   20.895 +/-  3.583
PRO   3 |   21.180 +/-  2.447 |   -2.608 +/-  1.029 |   -5.097 +/-  1.058 |   -6.480 +/-  1.087 |    0.550 +/-  0.097 |    7.545 +/-  2.618
GLU   4 |   16.794 +/-  2.857 |   -3.486 +/-  1.428 |  -42.990 +/-  5.756 |  -26.911 +/-  5.647 |    0.241 +/-  0.060 |  -56.350 +/-  2.997
ILE   5 |   20.567 +/-  2.814 |    1.369 +/-  1.497 |   -9.551 +/-  1.321 |   -3.731 +/-  0.979 |    1.089 +/-  0.108 |    9.743 +/-  2.838
THR   6 |   15.829 +/-  2.270 |   -0.533 +/-  1.459 |  -41.694 +/-  2.505 |   -1.854 +/-  1.422 |    0.445 +/-  0.060 |  -27.807 +/-  2.387
GLU   7 |   17.619 +/-  2.705 |   -1.772 +/-  1.324 |  -23.650 +/- 10.160 |  -51.668 +/-  8.989 |    0.921 +/-  0.103 |  -58.550 +/-  3.405
GLU   8 |   17.591 +/-  2.934 |   -2.020 +/-  1.299 |  -24.696 +/- 12.535 |  -46.936 +/- 11.696 |    0.838 +/-  0.082 |  -55.223 +/-  3.107
MET   9 |   14.886 +/-  2.553 |   -8.107 +/-  1.182 |  -13.687 +/-  1.359 |    1.223 +/-  0.957 |    0.060 +/-  0.028 |   -5.625 +/-  2.671
GLU  10 |   18.027 +/-  3.151 |   -3.452 +/-  1.588 |  -35.468 +/- 19.244 |  -33.052 +/- 17.454 |    0.603 +/-  0.134 |  -53.342 +/-  3.272
LYS  11 |   17.902 +/-  3.133 |   -2.876 +/-  1.402 |  -39.106 +/- 15.263 |   -0.766 +/- 13.892 |    0.825 +/-  0.127 |  -24.020 +/-  3.355
GLU  12 |   17.200 +/-  3.133 |   -5.086 +/-  1.374 |  -31.180 +/-  9.939 |  -45.161 +/-  8.985 |    0.388 +/-  0.101 |  -63.839 +/-  3.104
ILE  13 |   18.547 +/-  3.001 |   -3.556 +/-  1.398 |   -9.234 +/-  1.445 |    1.124 +/-  0.857 |    0.281 +/-  0.076 |    7.163 +/-  2.911
LYS  14 |   19.004 +/-  2.946 |   -2.842 +/-  1.185 |    7.653 +/- 11.981 |  -41.637 +/- 11.794 |    1.066 +/-  0.115 |  -16.757 +/-  3.619
ASN  15 |   22.815 +/-  3.092 |   -4.262 +/-  1.193 | -106.822 +/-  3.603 |    4.162 +/-  1.745 |    0.323 +/-  0.050 |  -83.783 +/-  2.917
VAL  16 |   14.664 +/-  2.714 |   -4.206 +/-  1.185 |  -29.548 +/-  1.809 |    0.749 +/-  1.126 |    0.109 +/-  0.076 |  -18.233 +/-  2.603
PHE  17 |   17.524 +/-  3.584 |   -0.235 +/-  1.029 |   -0.923 +/-  1.105 |   -5.550 +/-  0.844 |    1.154 +/-  0.154 |   11.971 +/-  3.587
ARG  18 |   22.286 +/-  4.003 |   -2.603 +/-  1.528 | -175.404 +/-  6.797 |  -22.242 +/-  5.873 |    0.808 +/-  0.070 | -177.155 +/-  3.816
ASN  19 |   21.475 +/-  2.987 |   -0.453 +/-  1.050 |  -85.225 +/-  2.701 |  -15.089 +/-  1.905 |    1.140 +/-  0.063 |  -78.152 +/-  2.565
GLY  20 |    5.312 +/-  1.902 |   -1.396 +/-  0.698 |   -5.879 +/-  1.465 |   -3.987 +/-  1.242 |    0.263 +/-  0.093 |   -5.687 +/-  1.828
ASN  21 |   22.496 +/-  3.273 |   -2.253 +/-  1.229 |  -87.526 +/-  3.360 |  -10.668 +/-  2.293 |    0.770 +/-  0.062 |  -77.179 +/-  2.637
GLN  22 |   24.609 +/-  3.022 |   -3.724 +/-  1.369 |  -75.571 +/-  3.214 |   -9.280 +/-  2.503 |    0.666 +/-  0.119 |  -63.300 +/-  3.453
ASP  23 |   13.496 +/-  2.500 |   -1.912 +/-  0.997 |  -35.048 +/-  5.045 |  -40.083 +/-  5.047 |    0.708 +/-  0.058 |  -62.839 +/-  2.277
GLU  24 |   18.264 +/-  2.783 |   -1.675 +/-  1.723 |  -74.737 +/-  5.289 |   -7.795 +/-  4.444 |    0.381 +/-  0.043 |  -65.561 +/-  3.483
VAL  25 |   13.342 +/-  2.449 |   -2.342 +/-  1.197 |  -20.936 +/-  1.043 |   -2.447 +/-  0.805 |    0.566 +/-  0.046 |  -11.818 +/-  2.558
LEU  26 |   16.705 +/-  2.661 |   -5.497 +/-  1.254 |  -27.543 +/-  1.526 |   -2.347 +/-  1.050 |    0.076 +/-  0.047 |  -18.607 +/-  2.765
SER  27 |   10.853 +/-  2.169 |   -4.449 +/-  1.240 |  -17.784 +/-  1.535 |   -2.721 +/-  0.884 |    0.018 +/-  0.030 |  -14.083 +/-  2.506
GLU  28 |   18.474 +/-  3.058 |   -2.337 +/-  1.524 |  -34.873 +/-  9.482 |  -37.395 +/-  7.337 |    0.691 +/-  0.064 |  -55.439 +/-  3.207
ALA  29 |    7.560 +/-  2.087 |   -2.650 +/-  1.148 |    0.823 +/-  1.327 |   -3.766 +/-  0.738 |    0.162 +/-  0.039 |    2.128 +/-  2.407
PHE  30 |   17.199 +/-  3.156 |   -2.825 +/-  1.551 |    3.999 +/-  1.929 |   -6.111 +/-  1.511 |    0.506 +/-  0.156 |   12.768 +/-  3.069
ARG  31 |   23.616 +/-  4.132 |    1.029 +/-  1.356 | -107.148 +/-  7.676 |  -86.485 +/-  7.672 |    1.857 +/-  0.064 | -167.131 +/-  3.258
LEU  32 |   16.101 +/-  2.764 |   -3.577 +/-  1.276 |  -35.656 +/-  1.628 |    0.396 +/-  0.958 |    0.237 +/-  0.042 |  -22.499 +/-  2.597
THR  33 |   15.357 +/-  2.598 |   -3.017 +/-  1.248 |  -28.393 +/-  3.325 |   -8.083 +/-  2.226 |    0.441 +/-  0.054 |  -23.695 +/-  2.987
ILE  34 |   17.668 +/-  3.215 |   -6.516 +/-  1.621 |  -14.368 +/-  1.391 |   -0.015 +/-  0.575 |    0.000 +/-  0.002 |   -3.230 +/-  3.130
THR  35 |   15.507 +/-  2.418 |   -4.827 +/-  1.398 |  -39.053 +/-  2.015 |    3.724 +/-  0.912 |    0.124 +/-  0.022 |  -24.525 +/-  2.560
ARG  36 |   22.946 +/-  3.571 |   -9.207 +/-  1.736 | -183.962 +/-  5.927 |   -4.486 +/-  4.623 |    0.067 +/-  0.052 | -174.642 +/-  3.572
LYS  37 |   19.752 +/-  2.966 |   -4.286 +/-  1.497 |  -12.224 +/- 12.504 |  -25.164 +/- 11.619 |    0.787 +/-  0.086 |  -21.136 +/-  4.258
ASP  38 |   13.563 +/-  1.969 |   -6.141 +/-  1.587 |  -62.288 +/-  7.485 |  -17.389 +/-  5.263 |    0.043 +/-  0.026 |  -72.212 +/-  3.116
ILE  39 |   19.037 +/-  3.737 |   -5.274 +/-  1.653 |  -13.837 +/-  1.421 |    1.622 +/-  0.751 |    0.045 +/-  0.025 |    1.594 +/-  3.664
GLN  40 |   24.132 +/-  2.956 |   -3.791 +/-  1.430 |  -78.419 +/-  3.628 |   -6.124 +/-  2.340 |    0.580 +/-  0.110 |  -63.620 +/-  2.817
THR  41 |   16.464 +/-  2.714 |   -4.792 +/-  1.474 |  -37.118 +/-  1.741 |    0.738 +/-  1.186 |    0.172 +/-  0.031 |  -24.537 +/-  2.985
LEU  42 |   17.638 +/-  2.808 |   -5.491 +/-  1.504 |  -36.061 +/-  1.447 |    3.142 +/-  0.497 |    0.008 +/-  0.009 |  -20.763 +/-  2.886
ASN  43 |   22.189 +/-  3.089 |   -3.302 +/-  1.302 |  -88.070 +/-  4.617 |   -6.929 +/-  2.712 |    0.541 +/-  0.092 |  -75.570 +/-  2.972
HIE  44 |   34.551 +/-  2.937 |   -5.310 +/-  1.455 |  -10.779 +/-  1.958 |  -10.889 +/-  1.515 |    0.746 +/-  0.130 |    8.318 +/-  3.154
LEU  45 |   17.975 +/-  2.416 |   -1.135 +/-  1.315 |  -26.238 +/-  2.078 |   -5.429 +/-  1.633 |    0.855 +/-  0.087 |  -13.972 +/-  2.647
ASN  46 |   21.502 +/-  3.086 |   -4.399 +/-  1.227 |  -92.195 +/-  3.569 |   -5.395 +/-  1.705 |    0.434 +/-  0.041 |  -80.052 +/-  2.979
TRP  47 |   21.927 +/-  3.468 |   -2.964 +/-  1.020 |    7.214 +/-  1.507 |   -8.881 +/-  0.894 |    1.103 +/-  0.051 |   18.399 +/-  3.708
LEU  48 |   17.758 +/-  2.949 |   -6.844 +/-  1.345 |  -29.096 +/-  1.637 |    1.136 +/-  0.833 |    0.050 +/-  0.018 |  -16.995 +/-  3.304
ASN  49 |   23.396 +/-  2.695 |   -6.102 +/-  1.194 |  -92.492 +/-  2.536 |   -3.624 +/-  1.317 |    0.243 +/-  0.031 |  -78.580 +/-  2.661
ASP  50 |   15.561 +/-  2.495 |   -3.644 +/-  1.356 |  -57.715 +/-  3.866 |  -20.162 +/-  3.632 |    0.345 +/-  0.051 |  -65.614 +/-  2.584
GLU  51 |   19.211 +/-  2.554 |   -6.044 +/-  1.208 |  -27.986 +/-  4.547 |  -40.574 +/-  4.617 |    0.361 +/-  0.056 |  -55.033 +/-  2.783
ILE  52 |   18.328 +/-  2.983 |   -7.300 +/-  1.589 |  -11.968 +/-  1.064 |    1.317 +/-  0.481 |    0.000 +/-  0.002 |    0.377 +/-  3.254
ILE  53 |   17.933 +/-  2.576 |   -7.160 +/-  1.441 |  -14.409 +/-  0.947 |    1.101 +/-  0.545 |    0.010 +/-  0.008 |   -2.524 +/-  2.827
ASN  54 |   20.920 +/-  2.906 |   -5.677 +/-  1.263 | -106.087 +/-  2.550 |    5.305 +/-  1.223 |    0.059 +/-  0.028 |  -85.480 +/-  3.111
PHE  55 |   16.380 +/-  2.981 |   -9.300 +/-  1.006 |  -11.367 +/-  1.004 |    1.082 +/-  0.434 |    0.001 +/-  0.005 |   -3.203 +/-  3.216
TYR  56 |   18.373 +/-  2.978 |   -8.773 +/-  1.244 |  -34.994 +/-  2.614 |   -0.285 +/-  1.361 |    0.046 +/-  0.024 |  -25.633 +/-  3.063
MET  57 |   17.256 +/-  3.020 |   -9.446 +/-  1.010 |  -10.267 +/-  1.067 |   -0.079 +/-  0.727 |    0.015 +/-  0.009 |   -2.520 +/-  2.878
ASN  58 |   22.201 +/-  2.863 |   -6.012 +/-  1.061 |  -90.946 +/-  2.349 |   -2.125 +/-  1.344 |    0.203 +/-  0.051 |  -76.680 +/-  2.810
MET  59 |   15.310 +/-  2.693 |  -11.142 +/-  1.102 |   -7.695 +/-  1.049 |    0.692 +/-  0.613 |    0.007 +/-  0.012 |   -2.828 +/-  2.752
LEU  60 |   16.611 +/-  2.787 |   -7.947 +/-  1.226 |  -30.540 +/-  1.059 |    0.783 +/-  0.468 |    0.001 +/-  0.002 |  -21.093 +/-  2.702
MET  61 |   15.190 +/-  2.275 |   -7.160 +/-  1.314 |  -15.003 +/-  1.446 |   -0.070 +/-  0.935 |    0.347 +/-  0.065 |   -6.696 +/-  2.860
GLU  62 |   17.073 +/-  2.832 |   -3.468 +/-  1.414 |  -69.439 +/-  9.344 |    1.566 +/-  8.660 |    0.480 +/-  0.098 |  -53.787 +/-  3.059
ARG  63 |   21.707 +/-  3.839 |   -6.052 +/-  1.367 | -155.766 +/-  5.944 |  -37.112 +/-  4.925 |    0.344 +/-  0.059 | -176.880 +/-  3.340
SER  64 |   11.585 +/-  2.126 |   -3.828 +/-  1.174 |   -9.430 +/-  1.318 |   -6.559 +/-  0.921 |    0.081 +/-  0.035 |   -8.151 +/-  2.234
LYS  65 |   17.274 +/-  3.417 |   -0.538 +/-  1.293 |    3.241 +/-  6.970 |  -42.258 +/-  6.372 |    1.228 +/-  0.055 |  -21.053 +/-  3.894
GLU  66 |   17.327 +/-  2.517 |   -2.337 +/-  1.292 |  -50.649 +/-  8.867 |  -19.279 +/-  8.609 |    0.722 +/-  0.070 |  -54.215 +/-  2.615
LYS  67 |   17.686 +/-  3.129 |    0.224 +/-  1.099 |   37.090 +/-  6.468 |  -71.309 +/-  6.101 |    1.622 +/-  0.069 |  -14.686 +/-  3.273
GLY  68 |    6.037 +/-  1.860 |   -0.603 +/-  0.638 |  -12.240 +/-  2.556 |   -2.826 +/-  1.974 |    0.517 +/-  0.057 |   -9.116 +/-  1.994
LEU  69 |   18.218 +/-  2.851 |   -2.406 +/-  1.458 |  -16.176 +/-  1.315 |   -5.484 +/-  0.778 |    0.319 +/-  0.072 |   -5.528 +/-  3.015
PRO  70 |   20.486 +/-  2.374 |   -5.518 +/-  0.870 |   -7.812 +/-  1.104 |   -2.187 +/-  0.752 |    0.129 +/-  0.046 |    5.099 +/-  2.622
SER  71 |   10.763 +/-  2.029 |   -3.000 +/-  1.181 |  -16.089 +/-  2.367 |   -0.283 +/-  1.626 |    0.321 +/-  0.028 |   -8.288 +/-  2.521
VAL  72 |   14.970 +/-  2.999 |   -5.205 +/-  1.240 |  -23.049 +/-  1.014 |   -0.977 +/-  0.654 |    0.074 +/-  0.019 |  -14.187 +/-  3.129
HIE  73 |   34.645 +/-  3.348 |   -7.586 +/-  1.150 |  -16.695 +/-  1.729 |   -9.045 +/-  1.454 |    0.280 +/-  0.086 |    1.598 +/-  3.380
ALA  74 |    7.009 +/-  2.083 |   -4.415 +/-  0.811 |   -3.913 +/-  1.084 |   -1.104 +/-  0.963 |    0.066 +/-  0.025 |   -2.357 +/-  2.001
PHE  75 |   16.257 +/-  2.854 |   -5.560 +/-  1.281 |   -0.200 +/-  1.231 |   -6.716 +/-  0.811 |    0.081 +/-  0.023 |    3.862 +/-  3.083
ASN  76 |   22.433 +/-  2.950 |   -3.693 +/-  1.069 |  -91.803 +/-  4.781 |   -2.200 +/-  3.874 |    0.488 +/-  0.066 |  -74.774 +/-  2.393
THR  77 |   17.687 +/-  2.783 |   -4.863 +/-  1.229 |  -37.878 +/-  1.481 |   -4.222 +/-  0.865 |    0.028 +/-  0.014 |  -29.249 +/-  2.789
PHE  78 |   16.481 +/-  2.774 |   -1.106 +/-  1.054 |  -11.582 +/-  1.422 |    0.707 +/-  0.764 |    0.879 +/-  0.070 |    5.379 +/-  3.171
PHE  79 |   16.530 +/-  2.642 |   -6.713 +/-  1.184 |  -10.169 +/-  0.987 |    1.134 +/-  0.453 |    0.014 +/-  0.011 |    0.796 +/-  2.700
PHE  80 |   16.616 +/-  3.025 |   -5.956 +/-  1.293 |   -8.872 +/-  1.000 |   -0.899 +/-  0.517 |    0.074 +/-  0.043 |    0.963 +/-  3.133
THR  81 |   16.375 +/-  2.486 |   -2.534 +/-  1.149 |  -30.342 +/-  2.404 |   -4.273 +/-  1.305 |    0.423 +/-  0.062 |  -20.351 +/-  2.694
LYS  82 |   18.280 +/-  3.108 |   -5.837 +/-  1.443 |   76.982 +/-  3.971 | -103.917 +/-  3.932 |    0.568 +/-  0.097 |  -13.925 +/-  3.648
LEU  83 |   17.584 +/-  2.980 |   -6.262 +/-  1.356 |  -29.215 +/-  1.376 |   -1.349 +/-  1.117 |    0.094 +/-  0.040 |  -19.148 +/-  3.118
LYS  84 |   17.994 +/-  3.745 |   -3.305 +/-  1.183 |   62.376 +/-  3.599 |  -95.457 +/-  3.472 |    0.959 +/-  0.136 |  -17.433 +/-  3.610
THR  85 |   17.190 +/-  2.876 |   -0.491 +/-  1.175 |  -37.668 +/-  2.339 |   -7.342 +/-  2.056 |    0.786 +/-  0.061 |  -27.525 +/-  2.728
ALA  86 |    8.292 +/-  1.995 |   -0.888 +/-  0.938 |   -1.969 +/-  2.431 |   -3.756 +/-  1.878 |    0.452 +/-  0.082 |    2.131 +/-  2.283
GLY  87 |    5.611 +/-  1.446 |   -2.125 +/-  0.779 |   -7.911 +/-  1.501 |   -1.381 +/-  1.054 |    0.228 +/-  0.071 |   -5.577 +/-  1.629
TYR  88 |   17.396 +/-  2.644 |   -5.677 +/-  1.608 |  -32.588 +/-  2.120 |   -1.688 +/-  0.805 |    0.190 +/-  0.076 |  -22.367 +/-  2.986
GLN  89 |   23.822 +/-  2.670 |   -2.101 +/-  1.137 |  -75.027 +/-  4.116 |   -7.906 +/-  3.559 |    1.023 +/-  0.094 |  -60.189 +/-  2.831
ALA  90 |    7.746 +/-  2.131 |   -2.736 +/-  0.994 |   -6.701 +/-  2.466 |    2.177 +/-  1.526 |    0.209 +/-  0.054 |    0.694 +/-  2.325
VAL  91 |   16.245 +/-  2.887 |   -4.846 +/-  1.335 |  -23.607 +/-  1.620 |    0.502 +/-  0.625 |    0.002 +/-  0.007 |  -11.704 +/-  2.983
LYS  92 |   18.176 +/-  3.541 |   -4.487 +/-  1.518 |   73.476 +/-  7.775 |  -98.572 +/-  7.747 |    0.567 +/-  0.098 |  -10.840 +/-  3.636
ARG  93 |   22.539 +/-  3.800 |   -2.440 +/-  1.166 |  -64.202 +/-  7.741 | -131.344 +/-  6.472 |    1.352 +/-  0.073 | -174.095 +/-  3.895
TRP  94 |   23.611 +/-  3.604 |   -5.013 +/-  1.193 |   -0.314 +/-  1.654 |  -11.162 +/-  1.239 |    0.830 +/-  0.085 |    7.952 +/-  3.863
THR  95 |   17.545 +/-  2.698 |   -1.854 +/-  1.570 |  -32.956 +/-  4.592 |   -2.333 +/-  2.557 |    0.049 +/-  0.048 |  -19.549 +/-  2.781
LYS  96 |   17.650 +/-  2.888 |   -1.631 +/-  1.215 |  128.004 +/-  8.463 | -147.716 +/-  7.638 |    0.992 +/-  0.116 |   -2.701 +/-  3.152
LYS  97 |   19.547 +/-  3.330 |    0.770 +/-  1.184 |   90.717 +/-  9.960 | -125.230 +/-  9.383 |    1.635 +/-  0.064 |  -12.561 +/-  3.696
VAL  98 |   15.567 +/-  3.273 |   -0.996 +/-  1.282 |  -31.972 +/-  1.199 |   -0.785 +/-  0.946 |    0.426 +/-  0.128 |  -17.760 +/-  3.365
ASP  99 |   15.372 +/-  2.481 |   -1.065 +/-  1.645 | -104.787 +/- 14.600 |   27.991 +/- 13.209 |    0.446 +/-  0.124 |  -62.043 +/-  3.185
VAL 100 |   15.306 +/-  2.605 |   -4.409 +/-  1.425 |  -22.621 +/-  1.038 |   -4.451 +/-  0.880 |    0.017 +/-  0.021 |  -16.159 +/-  2.761
PHE 101 |   16.268 +/-  3.213 |   -3.603 +/-  1.398 |   -6.577 +/-  1.540 |   -5.251 +/-  1.141 |    0.383 +/-  0.111 |    1.220 +/-  3.023
SER 102 |   12.390 +/-  1.994 |    0.118 +/-  1.049 |  -12.825 +/-  2.155 |   -4.862 +/-  1.593 |    0.643 +/-  0.026 |   -4.536 +/-  2.176
VAL 103 |   15.043 +/-  2.901 |   -3.923 +/-  1.421 |  -27.793 +/-  0.827 |   -0.401 +/-  0.753 |    0.155 +/-  0.031 |  -16.919 +/-  2.857
ASP 104 |   14.431 +/-  2.250 |   -4.547 +/-  1.291 |  -63.665 +/-  5.364 |  -10.081 +/-  4.618 |    0.342 +/-  0.033 |  -63.520 +/-  2.538
ILE 105 |   17.689 +/-  2.827 |   -6.732 +/-  1.472 |   -9.500 +/-  0.806 |   -0.785 +/-  0.323 |    0.006 +/-  0.006 |    0.678 +/-  2.969
LEU 106 |   17.758 +/-  3.062 |   -6.709 +/-  1.551 |  -31.153 +/-  1.063 |    0.703 +/-  0.371 |    0.005 +/-  0.007 |  -19.397 +/-  3.313
LEU 107 |   15.628 +/-  3.086 |   -7.469 +/-  1.275 |  -30.892 +/-  0.956 |    1.772 +/-  0.470 |    0.000 +/-  0.001 |  -20.960 +/-  3.186
VAL 108 |   15.592 +/-  2.421 |   -4.086 +/-  1.429 |  -21.493 +/-  0.984 |    1.247 +/-  0.323 |    0.001 +/-  0.002 |   -8.739 +/-  2.740
PRO 109 |   21.008 +/-  2.818 |   -7.261 +/-  0.852 |   -6.879 +/-  0.677 |    0.110 +/-  0.468 |    0.009 +/-  0.007 |    6.987 +/-  2.871
ILE 110 |   17.951 +/-  2.933 |   -5.520 +/-  1.338 |   -9.330 +/-  1.000 |   -1.944 +/-  0.412 |    0.015 +/-  0.018 |    1.171 +/-  2.883
HIE 111 |   34.144 +/-  2.893 |   -7.361 +/-  0.930 |  -19.696 +/-  1.793 |   -2.942 +/-  1.637 |    0.543 +/-  0.072 |    4.688 +/-  3.026
LEU 112 |   17.260 +/-  2.928 |   -1.368 +/-  1.436 |  -29.598 +/-  1.011 |   -2.955 +/-  0.534 |    0.596 +/-  0.073 |  -16.065 +/-  2.924
GLY 113 |    5.568 +/-  1.812 |   -1.470 +/-  0.718 |   -7.566 +/-  0.792 |   -3.855 +/-  0.575 |    0.415 +/-  0.035 |   -6.908 +/-  1.809
VAL 114 |   15.997 +/-  2.887 |    1.450 +/-  1.383 |  -23.346 +/-  1.053 |   -4.394 +/-  0.412 |    0.775 +/-  0.037 |   -9.518 +/-  2.800
HIE 115 |   34.498 +/-  2.754 |   -7.129 +/-  1.113 |  -25.423 +/-  2.488 |   -0.952 +/-  1.031 |    0.198 +/-  0.047 |    1.191 +/-  3.275
TRP 116 |   22.227 +/-  3.369 |  -12.078 +/-  1.089 |   -0.367 +/-  1.206 |   -3.692 +/-  0.701 |    0.118 +/-  0.025 |    6.208 +/-  3.635
CYS 117 |   11.231 +/-  2.245 |   -5.333 +/-  1.082 |   -0.869 +/-  1.535 |   -0.707 +/-  0.871 |    0.007 +/-  0.006 |    4.330 +/-  2.471
LEU 118 |   17.656 +/-  3.087 |   -7.002 +/-  1.446 |  -33.135 +/-  0.955 |    1.713 +/-  0.309 |    0.001 +/-  0.003 |  -20.767 +/-  2.953
ALA 119 |    7.818 +/-  2.266 |   -4.460 +/-  1.053 |   -5.151 +/-  1.045 |   -0.727 +/-  0.347 |    0.001 +/-  0.002 |   -2.520 +/-  2.282
VAL 120 |   13.931 +/-  2.222 |   -5.116 +/-  1.085 |  -28.046 +/-  0.994 |    1.570 +/-  0.491 |    0.026 +/-  0.008 |  -17.635 +/-  2.330
VAL 121 |   14.170 +/-  2.619 |   -5.198 +/-  1.312 |  -30.161 +/-  1.094 |   -1.294 +/-  0.326 |    0.001 +/-  0.002 |  -22.482 +/-  2.758
ASP 122 |   16.376 +/-  2.203 |   -6.026 +/-  1.351 | -112.925 +/-  8.022 |   31.326 +/-  6.342 |    0.093 +/-  0.037 |  -71.156 +/-  2.766
PHE 123 |   16.072 +/-  3.072 |   -6.313 +/-  1.097 |   -0.902 +/-  1.563 |   -1.315 +/-  1.140 |    0.273 +/-  0.044 |    7.815 +/-  3.272
ARG 124 |   21.708 +/-  3.764 |   -1.587 +/-  1.854 | -167.990 +/-  6.965 |  -29.399 +/-  5.608 |    0.745 +/-  0.052 | -176.522 +/-  3.929
LYS 125 |   18.326 +/-  3.181 |   -2.372 +/-  1.340 |   47.208 +/-  9.314 |  -74.509 +/-  9.379 |    1.070 +/-  0.116 |  -10.276 +/-  3.572
LYS 126 |   18.762 +/-  3.163 |   -4.738 +/-  1.320 |   31.652 +/-  8.810 |  -65.661 +/-  8.232 |    0.669 +/-  0.105 |  -19.317 +/-  3.355
ASN 127 |   22.889 +/-  2.769 |   -6.001 +/-  1.184 |  -90.102 +/-  3.299 |   -7.524 +/-  2.167 |    0.247 +/-  0.074 |  -80.490 +/-  2.519
ILE 128 |   17.559 +/-  2.993 |   -6.462 +/-  1.330 |  -11.447 +/-  1.176 |    0.302 +/-  0.719 |    0.001 +/-  0.002 |   -0.046 +/-  2.988
THR 129 |   15.368 +/-  2.340 |   -4.482 +/-  1.418 |  -40.079 +/-  1.696 |   -1.001 +/-  1.699 |    0.050 +/-  0.037 |  -30.144 +/-  2.695
TYR 130 |   17.469 +/-  3.026 |   -8.539 +/-  1.278 |  -27.803 +/-  2.086 |   -2.941 +/-  1.431 |    0.043 +/-  0.022 |  -21.771 +/-  3.479
TYR 131 |   17.338 +/-  3.287 |   -7.564 +/-  1.142 |  -28.054 +/-  1.364 |   -5.171 +/-  0.963 |    0.098 +/-  0.031 |  -23.353 +/-  3.393
ASP 132 |   17.136 +/-  2.590 |   -5.228 +/-  1.422 |  -80.624 +/-  5.825 |    8.989 +/-  5.234 |    0.120 +/-  0.033 |  -59.606 +/-  2.897
SER 133 |   12.004 +/-  2.264 |   -4.143 +/-  1.150 |  -16.305 +/-  1.348 |   -2.170 +/-  0.822 |    0.003 +/-  0.004 |  -10.609 +/-  2.436
MET 134 |   16.765 +/-  2.738 |   -3.815 +/-  1.236 |   -7.043 +/-  1.605 |   -4.150 +/-  0.992 |    0.787 +/-  0.088 |    2.543 +/-  2.936
GLY 135 |    6.420 +/-  2.048 |   -1.777 +/-  0.720 |   -8.957 +/-  3.867 |   -3.299 +/-  3.045 |    0.179 +/-  0.100 |   -7.434 +/-  1.990
GLY 136 |    5.565 +/-  1.786 |   -1.397 +/-  0.755 |   -6.232 +/-  2.044 |   -2.923 +/-  1.416 |    0.233 +/-  0.054 |   -4.754 +/-  1.885
ILE 137 |   18.063 +/-  3.132 |    0.540 +/-  1.511 |   -5.924 +/-  1.666 |   -4.648 +/-  1.278 |    0.938 +/-  0.166 |    8.969 +/-  3.207
ASN 138 |   22.495 +/-  2.993 |   -4.597 +/-  1.066 |  -89.914 +/-  2.965 |   -3.966 +/-  1.456 |    0.324 +/-  0.082 |  -75.658 +/-  2.816
ASN 139 |   20.119 +/-  2.519 |   -3.934 +/-  1.086 |  -90.793 +/-  2.589 |   -6.771 +/-  1.204 |    0.484 +/-  0.085 |  -80.896 +/-  2.845
GLU 140 |   17.326 +/-  2.890 |   -1.136 +/-  1.630 | -112.358 +/-  6.607 |   35.484 +/-  6.101 |    0.657 +/-  0.059 |  -60.027 +/-  3.164
ALA 141 |    7.305 +/-  1.900 |   -4.706 +/-  0.908 |   -6.877 +/-  1.206 |    0.562 +/-  0.545 |    0.019 +/-  0.024 |   -3.699 +/-  2.043
CYS 142 |   10.787 +/-  2.255 |   -7.939 +/-  1.047 |    2.887 +/-  1.318 |   -0.678 +/-  0.762 |    0.003 +/-  0.007 |    5.060 +/-  2.402
ARG 143 |   22.657 +/-  3.908 |   -3.942 +/-  1.592 | -132.345 +/-  6.818 |  -67.947 +/-  5.799 |    0.931 +/-  0.126 | -180.647 +/-  3.415
ILE 144 |   17.249 +/-  2.741 |   -4.165 +/-  1.446 |  -17.035 +/-  1.126 |    1.156 +/-  0.605 |    0.249 +/-  0.104 |   -2.546 +/-  2.653
LEU 145 |   17.676 +/-  3.151 |   -6.704 +/-  1.305 |  -31.682 +/-  1.058 |    1.084 +/-  0.436 |    0.006 +/-  0.008 |  -19.619 +/-  3.036
LEU 146 |   17.693 +/-  2.608 |   -5.623 +/-  1.531 |  -33.709 +/-  1.197 |    0.289 +/-  0.591 |    0.142 +/-  0.050 |  -21.208 +/-  2.791
GLN 147 |   23.784 +/-  2.906 |   -4.630 +/-  1.200 |  -77.966 +/-  4.113 |   -6.623 +/-  2.929 |    0.608 +/-  0.107 |  -64.826 +/-  3.160
TYR 148 |   18.197 +/-  3.018 |   -7.259 +/-  1.269 |  -26.990 +/-  3.282 |   -3.571 +/-  2.014 |    0.018 +/-  0.020 |  -19.605 +/-  3.339
LEU 149 |   16.397 +/-  2.604 |   -7.438 +/-  1.364 |  -26.203 +/-  1.124 |    0.532 +/-  0.543 |    0.003 +/-  0.007 |  -16.709 +/-  2.596
LYS 150 |   17.138 +/-  2.943 |   -5.924 +/-  1.398 |   46.405 +/- 18.320 |  -77.755 +/- 16.605 |    0.519 +/-  0.140 |  -19.617 +/-  3.629
GLN 151 |   24.243 +/-  2.874 |   -6.028 +/-  1.340 |  -79.688 +/-  3.177 |   -9.070 +/-  2.671 |    0.519 +/-  0.074 |  -70.024 +/-  3.187
GLU 152 |   18.014 +/-  3.083 |   -5.325 +/-  1.763 | -131.842 +/-  7.639 |   54.658 +/-  6.767 |    0.008 +/-  0.013 |  -64.488 +/-  3.200
SER 153 |    9.923 +/-  1.969 |   -5.764 +/-  1.036 |  -16.559 +/-  1.524 |    0.879 +/-  0.850 |    0.035 +/-  0.025 |  -11.486 +/-  2.109
ILE 154 |   17.622 +/-  3.270 |   -3.358 +/-  1.482 |  -13.735 +/-  2.071 |   -0.386 +/-  1.432 |    0.598 +/-  0.102 |    0.742 +/-  3.216
ASP 155 |   18.299 +/-  2.596 |   -3.594 +/-  1.234 | -132.241 +/- 12.276 |   55.795 +/- 10.523 |    0.320 +/-  0.100 |  -61.421 +/-  3.184
LYS 156 |   18.424 +/-  2.865 |   -3.171 +/-  1.739 |   42.402 +/-  7.435 |  -73.022 +/-  5.940 |    0.561 +/-  0.083 |  -14.806 +/-  3.811
LYS 157 |   18.741 +/-  3.427 |   -2.931 +/-  1.618 |   48.416 +/- 11.223 |  -75.377 +/- 10.121 |    0.760 +/-  0.141 |  -10.391 +/-  4.225
ARG 158 |   24.552 +/-  3.667 |   -0.817 +/-  1.295 | -102.009 +/-  5.155 |  -89.935 +/-  5.037 |    1.594 +/-  0.127 | -166.616 +/-  3.395
LYS 159 |   17.875 +/-  2.843 |   -1.427 +/-  1.520 |   44.842 +/-  9.691 |  -84.395 +/-  9.526 |    1.102 +/-  0.108 |  -22.002 +/-  3.189
GLU 160 |   17.597 +/-  2.545 |   -1.502 +/-  1.470 |  -85.836 +/- 14.357 |    8.464 +/- 14.051 |    0.866 +/-  0.134 |  -60.412 +/-  2.847
PHE 161 |   16.315 +/-  3.234 |   -5.715 +/-  1.221 |   -4.661 +/-  2.717 |   -4.816 +/-  1.936 |    0.167 +/-  0.048 |    1.291 +/-  3.828
ASP 162 |   16.121 +/-  2.375 |   -1.736 +/-  1.135 |  -87.310 +/-  7.887 |   12.187 +/-  7.314 |    0.653 +/-  0.071 |  -60.085 +/-  2.930
THR 163 |   16.378 +/-  2.583 |   -1.690 +/-  1.346 |  -33.369 +/-  1.853 |   -6.472 +/-  1.431 |    0.459 +/-  0.117 |  -24.694 +/-  2.912
ASN 164 |   21.593 +/-  3.196 |   -0.357 +/-  1.078 |  -92.302 +/-  3.669 |   -6.212 +/-  2.268 |    0.863 +/-  0.057 |  -76.416 +/-  3.348
GLY 165 |    5.910 +/-  1.797 |   -1.650 +/-  0.612 |   -6.831 +/-  1.342 |   -4.213 +/-  0.967 |    0.456 +/-  0.071 |   -6.327 +/-  1.918
TRP 166 |   23.262 +/-  3.222 |  -10.138 +/-  1.100 |   -0.516 +/-  1.585 |   -4.635 +/-  1.267 |    0.235 +/-  0.052 |    8.208 +/-  3.165
GLN 167 |   24.581 +/-  3.122 |   -3.473 +/-  1.088 |  -70.914 +/-  3.536 |   -9.066 +/-  2.454 |    0.717 +/-  0.125 |  -58.156 +/-  2.977
LEU 168 |   17.548 +/-  2.894 |   -3.072 +/-  1.543 |  -28.068 +/-  1.452 |   -2.076 +/-  0.918 |    0.359 +/-  0.065 |  -15.310 +/-  3.289
PHE 169 |   16.539 +/-  3.432 |   -0.636 +/-  1.376 |   -9.614 +/-  1.888 |   -2.819 +/-  1.214 |    0.974 +/-  0.136 |    4.444 +/-  3.774
SER 170 |   11.420 +/-  2.244 |   -5.059 +/-  1.232 |   -5.826 +/-  2.073 |   -3.467 +/-  1.658 |    0.069 +/-  0.034 |   -2.863 +/-  2.414
LYS 171 |   17.891 +/-  2.955 |   -5.333 +/-  1.341 |   64.117 +/- 12.025 |  -83.139 +/- 11.104 |    0.484 +/-  0.102 |   -5.981 +/-  3.232
LYS 172 |   18.693 +/-  3.353 |   -2.933 +/-  1.386 |   51.402 +/- 10.572 |  -84.434 +/- 10.240 |    0.981 +/-  0.180 |  -16.292 +/-  3.668
SER 173 |   12.151 +/-  2.378 |   -2.995 +/-  0.873 |  -10.467 +/-  3.054 |  -10.734 +/-  2.642 |    0.334 +/-  0.110 |  -11.712 +/-  2.578
GLN 174 |   24.577 +/-  3.039 |   -0.529 +/-  1.173 |  -71.777 +/-  5.139 |  -14.124 +/-  4.554 |    1.173 +/-  0.103 |  -60.679 +/-  3.074
GLU 175 |   18.065 +/-  3.118 |   -1.621 +/-  1.520 |  -69.173 +/- 16.989 |   -1.801 +/- 16.654 |    0.813 +/-  0.136 |  -53.716 +/-  3.007
ILE 176 |   20.675 +/-  3.017 |   -3.377 +/-  1.684 |    1.827 +/-  1.934 |   -4.310 +/-  1.411 |    0.101 +/-  0.045 |   14.915 +/-  3.381
PRO 177 |   20.474 +/-  2.384 |   -4.949 +/-  0.949 |   -9.346 +/-  2.281 |   -0.830 +/-  1.364 |    0.193 +/-  0.046 |    5.543 +/-  2.712
GLN 178 |   24.711 +/-  3.153 |   -5.364 +/-  1.382 |  -74.962 +/-  3.874 |   -6.295 +/-  2.771 |    0.470 +/-  0.168 |  -61.439 +/-  3.205
GLN 179 |   23.601 +/-  3.309 |   -6.455 +/-  1.414 |  -73.742 +/-  2.149 |   -4.052 +/-  1.436 |    0.102 +/-  0.038 |  -60.546 +/-  3.400
MET 180 |   16.205 +/-  2.500 |   -1.710 +/-  1.110 |   -3.525 +/-  1.320 |   -6.031 +/-  1.100 |    1.161 +/-  0.111 |    6.100 +/-  2.739
ASN 181 |   23.175 +/-  2.892 |   -2.199 +/-  1.370 |  -95.355 +/-  3.217 |   -5.194 +/-  1.404 |    0.361 +/-  0.074 |  -79.212 +/-  2.987
GLY 182 |    6.779 +/-  1.765 |   -1.842 +/-  0.548 |   -6.772 +/-  1.186 |   -4.461 +/-  0.711 |    0.413 +/-  0.048 |   -5.883 +/-  1.744
SER 183 |   13.004 +/-  2.490 |   -3.020 +/-  1.298 |  -14.373 +/-  3.043 |   -2.517 +/-  2.079 |    0.091 +/-  0.029 |   -6.816 +/-  2.639
ASP 184 |   15.131 +/-  2.950 |   -3.314 +/-  1.482 | -108.858 +/-  4.764 |   29.798 +/-  3.526 |    0.014 +/-  0.011 |  -67.230 +/-  3.577
ALA 185 |    7.311 +/-  2.021 |   -4.775 +/-  0.884 |   -4.721 +/-  0.866 |    0.530 +/-  0.603 |    0.054 +/-  0.012 |   -1.601 +/-  2.336
GLY 186 |    5.361 +/-  1.792 |   -4.170 +/-  0.621 |   -8.935 +/-  0.921 |   -0.665 +/-  0.553 |    0.006 +/-  0.004 |   -8.404 +/-  1.929
MET 187 |   17.309 +/-  2.674 |  -10.494 +/-  1.099 |   -9.811 +/-  1.019 |   -0.197 +/-  0.658 |    0.019 +/-  0.010 |   -3.173 +/-  2.870
PHE 188 |   17.316 +/-  2.821 |   -9.695 +/-  1.150 |  -11.804 +/-  1.214 |   -0.086 +/-  0.462 |    0.000 +/-  0.001 |   -4.269 +/-  2.846
ALA 189 |    7.017 +/-  1.818 |   -5.465 +/-  0.830 |   -8.198 +/-  0.900 |    1.492 +/-  0.343 |    0.017 +/-  0.011 |   -5.137 +/-  1.858
CYS 190 |   10.217 +/-  2.161 |   -6.989 +/-  0.945 |    2.106 +/-  1.022 |   -0.504 +/-  0.522 |    0.003 +/-  0.004 |    4.833 +/-  2.409
LYS 191 |   18.638 +/-  2.877 |   -7.419 +/-  1.678 |   34.000 +/-  7.438 |  -62.326 +/-  6.701 |    0.168 +/-  0.072 |  -16.938 +/-  3.492
TYR 192 |   17.592 +/-  2.611 |   -8.809 +/-  1.307 |  -35.870 +/-  1.171 |   -1.218 +/-  0.621 |    0.004 +/-  0.004 |  -28.301 +/-  3.145
ALA 193 |    7.313 +/-  1.762 |   -5.118 +/-  0.847 |  -10.757 +/-  1.089 |    0.981 +/-  0.452 |    0.000 +/-  0.000 |   -7.582 +/-  1.940
ASP 194 |   16.591 +/-  2.538 |   -4.468 +/-  1.707 | -133.517 +/- 10.196 |   45.086 +/-  7.799 |    0.034 +/-  0.025 |  -76.275 +/-  3.798
CYS 195 |   10.290 +/-  2.308 |   -7.211 +/-  0.935 |   -3.417 +/-  1.487 |   -1.342 +/-  1.149 |    0.056 +/-  0.030 |   -1.625 +/-  2.266
ILE 196 |   17.540 +/-  2.842 |   -4.812 +/-  1.439 |   -8.557 +/-  0.951 |   -1.792 +/-  0.775 |    0.142 +/-  0.024 |    2.521 +/-  3.185
THR 197 |   16.755 +/-  2.482 |   -5.210 +/-  1.199 |  -31.344 +/-  1.465 |   -4.004 +/-  1.047 |    0.006 +/-  0.005 |  -23.796 +/-  2.993
LYS 198 |   18.649 +/-  3.236 |   -4.666 +/-  1.497 |   41.955 +/-  8.414 |  -70.985 +/-  8.009 |    0.554 +/-  0.142 |  -14.494 +/-  3.971
ASP 199 |   18.221 +/-  2.838 |   -0.673 +/-  1.513 |  -87.664 +/- 10.846 |    8.209 +/-  9.478 |    0.502 +/-  0.074 |  -61.406 +/-  2.946
ARG 200 |   24.167 +/-  4.043 |   -2.235 +/-  1.413 | -104.413 +/-  9.896 |  -78.264 +/-  8.607 |    1.149 +/-  0.188 | -159.596 +/-  3.562
PRO 201 |   20.717 +/-  2.422 |   -1.376 +/-  0.926 |   -7.908 +/-  1.706 |   -2.206 +/-  1.435 |    0.841 +/-  0.078 |   10.068 +/-  2.614
ILE 202 |   17.982 +/-  2.928 |   -3.337 +/-  1.515 |   -4.700 +/-  1.446 |   -4.873 +/-  1.388 |    0.202 +/-  0.054 |    5.274 +/-  3.125
ASN 203 |   21.998 +/-  2.855 |   -1.596 +/-  1.033 |  -84.012 +/-  2.835 |  -11.821 +/-  2.408 |    0.954 +/-  0.072 |  -74.476 +/-  2.727
PHE 204 |   17.514 +/-  3.165 |   -5.397 +/-  1.048 |   -4.420 +/-  1.270 |   -4.504 +/-  1.105 |    0.116 +/-  0.043 |    3.309 +/-  3.204
THR 205 |   16.129 +/-  2.631 |   -2.324 +/-  1.479 |  -34.353 +/-  1.704 |   -3.476 +/-  1.728 |    0.451 +/-  0.062 |  -23.572 +/-  3.139
GLN 206 |   23.656 +/-  2.638 |   -5.746 +/-  1.407 |  -81.137 +/-  2.072 |   -1.962 +/-  0.820 |    0.169 +/-  0.057 |  -65.020 +/-  2.998
GLN 207 |   24.332 +/-  2.447 |   -1.392 +/-  1.301 |  -70.176 +/-  3.710 |  -11.815 +/-  3.118 |    1.105 +/-  0.086 |  -57.946 +/-  2.413
HIE 208 |   34.011 +/-  2.587 |   -6.411 +/-  1.096 |  -21.046 +/-  1.811 |   -3.970 +/-  0.896 |    0.637 +/-  0.050 |    3.221 +/-  2.949
MET 209 |   19.584 +/-  2.724 |   -8.970 +/-  1.180 |   -2.425 +/-  1.118 |   -0.210 +/-  0.796 |    0.004 +/-  0.005 |    7.983 +/-  2.825
PRO 210 |   20.854 +/-  2.476 |   -4.434 +/-  0.819 |   -8.770 +/-  1.100 |   -2.602 +/-  0.690 |    0.391 +/-  0.074 |    5.438 +/-  2.562
TYR 211 |   17.671 +/-  2.814 |   -3.486 +/-  1.331 |  -28.577 +/-  2.518 |   -6.072 +/-  1.642 |    0.453 +/-  0.110 |  -20.010 +/-  3.174
PHE 212 |   16.631 +/-  3.330 |   -6.909 +/-  1.095 |   -1.202 +/-  1.170 |   -3.059 +/-  0.612 |    0.145 +/-  0.053 |    5.606 +/-  3.374
ARG 213 |   22.490 +/-  4.336 |  -10.338 +/-  1.709 | -157.392 +/-  5.817 |  -30.017 +/-  3.879 |    0.041 +/-  0.020 | -175.215 +/-  4.015
LYS 214 |   17.472 +/-  2.870 |   -5.158 +/-  1.081 |   47.523 +/-  6.462 |  -73.327 +/-  6.556 |    0.927 +/-  0.102 |  -12.562 +/-  3.554
ARG 215 |   23.975 +/-  3.791 |   -5.755 +/-  2.117 | -181.524 +/-  9.084 |  -27.010 +/-  6.518 |    0.199 +/-  0.078 | -190.116 +/-  4.266
MET 216 |   15.994 +/-  2.462 |   -9.927 +/-  1.243 |  -11.699 +/-  1.025 |   -2.003 +/-  0.730 |    0.004 +/-  0.006 |   -7.630 +/-  2.861
VAL 217 |   14.065 +/-  2.367 |   -4.689 +/-  1.210 |  -26.396 +/-  1.167 |   -2.250 +/-  0.493 |    0.129 +/-  0.041 |  -19.141 +/-  2.545
TRP 218 |   22.740 +/-  3.404 |  -11.747 +/-  1.135 |   -2.382 +/-  1.806 |   -6.480 +/-  1.481 |    0.191 +/-  0.076 |    2.322 +/-  3.615
GLU 219 |   18.730 +/-  2.753 |   -8.413 +/-  1.574 |  -82.944 +/-  5.588 |    9.002 +/-  4.508 |    0.011 +/-  0.010 |  -63.615 +/-  3.415
ILE 220 |   17.135 +/-  2.773 |   -6.989 +/-  1.401 |  -12.319 +/-  1.100 |    1.396 +/-  0.558 |    0.001 +/-  0.003 |   -0.775 +/-  2.733
LEU 221 |   16.661 +/-  2.943 |   -6.411 +/-  1.449 |  -30.397 +/-  2.157 |   -1.892 +/-  1.403 |    0.067 +/-  0.050 |  -21.972 +/-  2.752
HIE 222 |   36.096 +/-  2.822 |   -6.358 +/-  1.157 |  -19.189 +/-  3.213 |   -2.431 +/-  2.326 |    0.443 +/-  0.082 |    8.561 +/-  3.168
ARG 223 |   24.629 +/-  4.553 |   -4.351 +/-  1.540 | -187.249 +/- 21.005 |   -2.735 +/- 17.472 |    0.713 +/-  0.172 | -168.993 +/-  6.179
LYS 224 |   18.387 +/-  3.374 |   -3.526 +/-  0.950 |   15.167 +/-  7.513 |  -45.350 +/-  7.827 |    1.054 +/-  0.104 |  -14.268 +/-  3.921
LEU 225 |   17.083 +/-  2.867 |   -5.383 +/-  1.576 |  -21.579 +/-  2.145 |   -4.500 +/-  1.616 |    0.111 +/-  0.035 |  -14.268 +/-  3.121
LEU 226 |   21.056 +/-  2.973 |   -2.983 +/-  1.407 |  -83.053 +/-  9.158 |  -17.618 +/-  8.084 |    0.718 +/-  0.094 |  -81.879 +/-  2.967

Sidechain Energy Decomposition:
Residue |       Internal      |    van der Waals    |    Electrostatic    |   Polar Solvation   |   Non-Polar Solv.   |       TOTAL
-------------------------------------------------------------------------------------------------------------------------------------------
GLU   1 |   13.501 +/-  2.377 |   -0.127 +/-  1.418 |  -94.259 +/- 15.065 |   20.069 +/- 12.736 |    0.436 +/-  0.135 |  -60.380 +/-  2.877
PHE   2 |   12.991 +/-  2.841 |    1.315 +/-  0.911 |    1.737 +/-  0.703 |   -2.158 +/-  0.580 |    1.115 +/-  0.159 |   15.001 +/-  2.890
PRO   3 |   15.208 +/-  1.883 |   -1.685 +/-  0.639 |    4.428 +/-  0.929 |   -4.849 +/-  0.865 |    0.514 +/-  0.087 |   13.616 +/-  2.020
GLU   4 |   12.883 +/-  2.228 |   -2.300 +/-  1.166 |  -38.540 +/-  4.603 |  -23.760 +/-  4.450 |    0.121 +/-  0.036 |  -51.597 +/-  2.473
ILE   5 |   15.553 +/-  2.582 |    0.502 +/-  0.954 |   -2.542 +/-  0.293 |   -0.199 +/-  0.181 |    0.975 +/-  0.095 |   14.289 +/-  2.404
THR   6 |   11.059 +/-  1.793 |   -0.639 +/-  1.014 |  -26.516 +/-  1.424 |   -0.382 +/-  0.717 |    0.381 +/-  0.061 |  -16.097 +/-  1.898
GLU   7 |   13.625 +/-  2.408 |   -0.928 +/-  1.026 |  -14.470 +/-  8.935 |  -47.789 +/-  8.557 |    0.862 +/-  0.102 |  -48.700 +/-  2.431
GLU   8 |   13.402 +/-  2.209 |   -1.224 +/-  0.827 |  -19.480 +/- 12.966 |  -42.176 +/- 11.948 |    0.816 +/-  0.082 |  -48.662 +/-  2.204
MET   9 |   10.826 +/-  2.243 |   -7.200 +/-  0.796 |   -0.835 +/-  0.519 |    0.546 +/-  0.453 |    0.054 +/-  0.026 |    3.392 +/-  2.335
GLU  10 |   14.024 +/-  2.703 |   -2.001 +/-  1.278 |  -28.467 +/- 19.044 |  -33.461 +/- 17.014 |    0.578 +/-  0.131 |  -49.327 +/-  2.808
LYS  11 |   14.007 +/-  2.674 |   -1.510 +/-  1.240 |  -22.386 +/- 15.031 |   -4.981 +/- 13.545 |    0.787 +/-  0.122 |  -14.083 +/-  3.155
GLU  12 |   13.120 +/-  2.536 |   -3.630 +/-  0.920 |  -14.584 +/-  9.098 |  -45.361 +/-  8.393 |    0.384 +/-  0.101 |  -50.070 +/-  2.453
ILE  13 |   14.160 +/-  2.492 |   -3.002 +/-  1.005 |   -2.064 +/-  0.404 |   -0.227 +/-  0.335 |    0.281 +/-  0.076 |    9.148 +/-  2.483
LYS  14 |   15.061 +/-  2.492 |   -1.756 +/-  0.859 |   18.899 +/- 11.962 |  -41.734 +/- 11.983 |    1.025 +/-  0.118 |   -8.505 +/-  3.189
ASN  15 |   18.063 +/-  2.453 |   -2.666 +/-  0.759 |  -90.109 +/-  2.768 |    1.785 +/-  1.596 |    0.311 +/-  0.049 |  -72.616 +/-  2.200
VAL  16 |   10.313 +/-  2.171 |   -2.894 +/-  0.789 |  -16.099 +/-  0.309 |    0.186 +/-  0.152 |    0.088 +/-  0.059 |   -8.406 +/-  2.213
PHE  17 |   13.176 +/-  2.863 |    0.263 +/-  0.820 |    2.521 +/-  0.557 |   -2.835 +/-  0.403 |    0.986 +/-  0.158 |   14.112 +/-  3.070
ARG  18 |   18.662 +/-  3.645 |   -2.256 +/-  1.358 | -173.512 +/-  6.201 |  -15.115 +/-  5.354 |    0.732 +/-  0.071 | -171.490 +/-  3.083
ASN  19 |   17.383 +/-  2.590 |   -0.371 +/-  0.578 |  -76.078 +/-  1.753 |  -11.022 +/-  1.261 |    0.912 +/-  0.052 |  -69.177 +/-  2.131
GLY  20 |    1.458 +/-  0.603 |   -0.457 +/-  0.247 |   -0.335 +/-  0.141 |    0.468 +/-  0.140 |    0.004 +/-  0.004 |    1.138 +/-  0.614
ASN  21 |   17.958 +/-  2.606 |   -1.621 +/-  0.719 |  -78.621 +/-  2.433 |   -8.532 +/-  1.832 |    0.638 +/-  0.080 |  -70.179 +/-  2.041
GLN  22 |   20.566 +/-  2.588 |   -2.461 +/-  1.064 |  -65.706 +/-  3.220 |   -7.572 +/-  2.603 |    0.634 +/-  0.120 |  -54.538 +/-  2.666
ASP  23 |    9.186 +/-  1.985 |   -1.644 +/-  0.555 |  -28.024 +/-  4.606 |  -34.724 +/-  4.850 |    0.626 +/-  0.055 |  -54.580 +/-  1.777
GLU  24 |   14.432 +/-  2.484 |   -0.520 +/-  1.433 |  -67.732 +/-  5.077 |   -4.306 +/-  4.302 |    0.324 +/-  0.041 |  -57.803 +/-  3.124
VAL  25 |    9.395 +/-  1.971 |   -1.639 +/-  0.810 |  -16.606 +/-  0.327 |    0.076 +/-  0.142 |    0.423 +/-  0.047 |   -8.351 +/-  2.022
LEU  26 |   12.513 +/-  2.052 |   -4.818 +/-  0.971 |  -21.975 +/-  0.429 |    0.146 +/-  0.155 |    0.009 +/-  0.015 |  -14.126 +/-  2.235
SER  27 |    6.751 +/-  1.487 |   -3.193 +/-  0.760 |   -4.566 +/-  1.434 |   -0.975 +/-  1.017 |    0.002 +/-  0.004 |   -1.982 +/-  1.806
GLU  28 |   14.295 +/-  2.287 |   -1.783 +/-  1.027 |  -27.923 +/-  8.342 |  -34.501 +/-  7.174 |    0.643 +/-  0.056 |  -49.269 +/-  2.452
ALA  29 |    3.796 +/-  1.317 |   -1.615 +/-  0.626 |    2.342 +/-  0.287 |   -0.378 +/-  0.200 |    0.082 +/-  0.030 |    4.227 +/-  1.505
PHE  30 |   12.428 +/-  2.672 |   -2.606 +/-  1.260 |    0.888 +/-  0.529 |   -1.278 +/-  0.383 |    0.268 +/-  0.149 |    9.700 +/-  2.749
ARG  31 |   18.842 +/-  3.626 |    0.671 +/-  1.140 | -107.973 +/-  6.830 |  -76.800 +/-  6.667 |    1.538 +/-  0.064 | -163.722 +/-  2.808
LEU  32 |   12.089 +/-  2.218 |   -3.090 +/-  0.961 |  -21.784 +/-  0.422 |   -0.397 +/-  0.202 |    0.212 +/-  0.044 |  -12.970 +/-  2.299
THR  33 |   10.797 +/-  2.042 |   -1.692 +/-  0.763 |  -21.437 +/-  2.255 |   -4.294 +/-  1.769 |    0.416 +/-  0.052 |  -16.210 +/-  2.133
ILE  34 |   13.790 +/-  2.684 |   -5.289 +/-  1.181 |   -1.738 +/-  0.167 |   -0.250 +/-  0.177 |    0.000 +/-  0.002 |    6.514 +/-  2.663
THR  35 |   11.006 +/-  1.636 |   -3.966 +/-  0.825 |  -28.673 +/-  1.416 |    1.833 +/-  0.685 |    0.124 +/-  0.022 |  -19.676 +/-  1.635
ARG  36 |   18.764 +/-  3.229 |   -7.054 +/-  1.463 | -179.544 +/-  5.222 |   -7.716 +/-  3.974 |    0.066 +/-  0.051 | -175.484 +/-  3.045
LYS  37 |   15.941 +/-  2.773 |   -3.016 +/-  1.057 |    6.228 +/- 11.005 |  -27.953 +/- 10.782 |    0.779 +/-  0.083 |   -8.021 +/-  3.525
ASP  38 |    9.371 +/-  1.678 |   -3.898 +/-  1.191 |  -44.317 +/-  8.025 |  -19.250 +/-  5.707 |    0.042 +/-  0.026 |  -58.052 +/-  3.007
ILE  39 |   14.453 +/-  3.115 |   -4.066 +/-  1.230 |   -1.801 +/-  0.176 |   -0.158 +/-  0.154 |    0.038 +/-  0.023 |    8.466 +/-  3.025
GLN  40 |   19.936 +/-  2.612 |   -2.647 +/-  0.944 |  -65.985 +/-  3.006 |   -6.870 +/-  2.116 |    0.559 +/-  0.106 |  -55.008 +/-  2.465
THR  41 |   11.686 +/-  2.018 |   -3.120 +/-  0.964 |  -25.105 +/-  1.078 |   -0.792 +/-  0.875 |    0.158 +/-  0.029 |  -17.172 +/-  2.261
LEU  42 |   13.093 +/-  2.270 |   -5.006 +/-  0.999 |  -22.557 +/-  0.372 |   -0.027 +/-  0.155 |    0.005 +/-  0.006 |  -14.492 +/-  2.332
ASN  43 |   17.687 +/-  2.648 |   -2.432 +/-  0.669 |  -80.258 +/-  3.439 |   -5.271 +/-  2.409 |    0.492 +/-  0.089 |  -69.782 +/-  2.427
HIE  44 |   30.327 +/-  2.444 |   -4.490 +/-  0.964 |   -9.168 +/-  1.048 |   -4.633 +/-  0.967 |    0.640 +/-  0.123 |   12.676 +/-  2.548
LEU  45 |   13.025 +/-  1.972 |   -0.055 +/-  0.965 |  -22.007 +/-  0.411 |   -0.992 +/-  0.121 |    0.729 +/-  0.080 |   -9.299 +/-  2.029
ASN  46 |   17.376 +/-  2.587 |   -3.164 +/-  0.914 |  -79.271 +/-  2.635 |   -6.554 +/-  1.354 |    0.403 +/-  0.041 |  -71.210 +/-  2.376
TRP  47 |   18.046 +/-  2.985 |   -1.955 +/-  0.720 |    9.732 +/-  0.815 |   -4.787 +/-  0.470 |    1.009 +/-  0.042 |   22.044 +/-  3.001
LEU  48 |   13.736 +/-  2.485 |   -5.778 +/-  1.010 |  -21.084 +/-  0.414 |   -0.218 +/-  0.192 |    0.000 +/-  0.001 |  -13.344 +/-  2.598
ASN  49 |   18.515 +/-  2.218 |   -4.025 +/-  0.819 |  -82.429 +/-  2.000 |   -3.829 +/-  1.035 |    0.187 +/-  0.027 |  -71.581 +/-  2.130
ASP  50 |   10.819 +/-  1.964 |   -2.786 +/-  0.726 |  -39.624 +/-  3.182 |  -21.217 +/-  3.136 |    0.323 +/-  0.050 |  -52.484 +/-  1.676
GLU  51 |   14.784 +/-  2.121 |   -4.227 +/-  0.860 |  -16.289 +/-  3.962 |  -41.916 +/-  4.559 |    0.357 +/-  0.060 |  -47.291 +/-  2.104
ILE  52 |   14.327 +/-  2.649 |   -5.682 +/-  1.210 |   -1.707 +/-  0.160 |   -0.407 +/-  0.128 |    0.000 +/-  0.002 |    6.530 +/-  2.786
ILE  53 |   13.955 +/-  2.175 |   -5.581 +/-  1.019 |   -1.197 +/-  0.188 |   -0.845 +/-  0.153 |    0.010 +/-  0.008 |    6.342 +/-  2.159
ASN  54 |   17.065 +/-  2.441 |   -4.229 +/-  0.932 |  -90.497 +/-  2.201 |    3.005 +/-  0.965 |    0.056 +/-  0.026 |  -74.601 +/-  2.408
PHE  55 |   12.518 +/-  2.458 |   -6.924 +/-  0.747 |    1.245 +/-  0.325 |   -1.233 +/-  0.257 |    0.001 +/-  0.003 |    5.607 +/-  2.606
TYR  56 |   14.220 +/-  2.543 |   -6.380 +/-  1.096 |  -23.686 +/-  2.397 |   -1.729 +/-  1.281 |    0.046 +/-  0.024 |  -17.529 +/-  2.575
MET  57 |   13.011 +/-  2.294 |   -7.358 +/-  0.711 |    1.272 +/-  0.387 |   -1.145 +/-  0.477 |    0.015 +/-  0.009 |    5.795 +/-  2.266
ASN  58 |   17.843 +/-  2.473 |   -4.051 +/-  0.712 |  -81.699 +/-  1.949 |   -2.613 +/-  1.166 |    0.197 +/-  0.049 |  -70.323 +/-  2.348
MET  59 |   11.355 +/-  2.246 |   -8.611 +/-  0.774 |    1.927 +/-  0.411 |   -1.153 +/-  0.278 |    0.003 +/-  0.009 |    3.522 +/-  2.406
LEU  60 |   12.558 +/-  2.364 |   -5.403 +/-  1.023 |  -21.645 +/-  0.391 |   -0.222 +/-  0.183 |    0.000 +/-  0.002 |  -14.712 +/-  2.570
MET  61 |   11.308 +/-  2.013 |   -6.039 +/-  0.729 |    0.976 +/-  0.712 |   -0.946 +/-  0.703 |    0.330 +/-  0.067 |    5.628 +/-  2.356
GLU  62 |   12.994 +/-  2.252 |   -2.129 +/-  1.038 |  -62.752 +/-  8.540 |    0.468 +/-  7.843 |    0.449 +/-  0.096 |  -50.969 +/-  2.366
ARG  63 |   17.926 +/-  3.429 |   -5.429 +/-  1.102 | -150.460 +/-  5.238 |  -33.535 +/-  4.131 |    0.260 +/-  0.052 | -171.237 +/-  2.836
SER  64 |    6.952 +/-  1.468 |   -2.395 +/-  0.743 |   -4.116 +/-  0.882 |   -1.628 +/-  0.533 |    0.041 +/-  0.018 |   -1.146 +/-  1.675
LYS  65 |   13.257 +/-  2.842 |   -0.944 +/-  0.982 |   12.228 +/-  6.438 |  -37.717 +/-  5.954 |    0.976 +/-  0.057 |  -12.200 +/-  3.509
GLU  66 |   13.237 +/-  2.054 |   -1.958 +/-  1.040 |  -47.148 +/-  8.375 |  -14.619 +/-  8.274 |    0.646 +/-  0.079 |  -49.843 +/-  2.331
LYS  67 |   13.941 +/-  2.804 |    0.008 +/-  0.722 |   39.178 +/-  5.865 |  -62.769 +/-  5.589 |    1.357 +/-  0.052 |   -8.285 +/-  2.820
GLY  68 |    1.694 +/-  0.642 |   -0.291 +/-  0.199 |    0.000 +/-  0.221 |    0.388 +/-  0.210 |    0.017 +/-  0.008 |    1.809 +/-  0.602
LEU  69 |   12.937 +/-  2.287 |   -2.434 +/-  1.052 |  -21.323 +/-  0.464 |   -0.613 +/-  0.189 |    0.215 +/-  0.069 |  -11.218 +/-  2.415
PRO  70 |   14.800 +/-  1.774 |   -4.183 +/-  0.592 |    3.040 +/-  0.956 |   -2.417 +/-  0.898 |    0.073 +/-  0.037 |   11.314 +/-  1.886
SER  71 |    6.678 +/-  1.519 |   -1.479 +/-  0.900 |   -6.613 +/-  1.900 |   -0.533 +/-  1.409 |    0.308 +/-  0.027 |   -1.640 +/-  1.515
VAL  72 |   10.569 +/-  2.527 |   -4.070 +/-  0.929 |  -15.905 +/-  0.335 |   -0.109 +/-  0.120 |    0.001 +/-  0.002 |   -9.514 +/-  2.566
HIE  73 |   30.455 +/-  2.698 |   -6.362 +/-  0.699 |   -3.774 +/-  1.273 |   -8.515 +/-  1.159 |    0.279 +/-  0.087 |   12.082 +/-  2.908
ALA  74 |    3.618 +/-  1.327 |   -2.757 +/-  0.415 |    2.920 +/-  0.197 |   -0.855 +/-  0.149 |    0.005 +/-  0.007 |    2.930 +/-  1.404
PHE  75 |   12.505 +/-  2.397 |   -4.180 +/-  0.928 |    2.817 +/-  0.619 |   -2.335 +/-  0.302 |    0.047 +/-  0.020 |    8.853 +/-  2.601
ASN  76 |   18.259 +/-  2.760 |   -2.669 +/-  0.750 |  -81.929 +/-  4.593 |   -3.908 +/-  4.062 |    0.432 +/-  0.072 |  -69.816 +/-  2.054
THR  77 |   12.403 +/-  2.110 |   -3.584 +/-  0.896 |  -23.285 +/-  1.172 |   -4.900 +/-  0.777 |    0.020 +/-  0.011 |  -19.346 +/-  2.221
PHE  78 |   12.290 +/-  2.354 |   -0.070 +/-  0.807 |    1.608 +/-  0.621 |   -1.921 +/-  0.549 |    0.876 +/-  0.069 |   12.783 +/-  2.560
PHE  79 |   12.624 +/-  2.263 |   -5.172 +/-  0.856 |    2.899 +/-  0.311 |   -2.370 +/-  0.226 |    0.014 +/-  0.011 |    7.993 +/-  2.230
PHE  80 |   12.690 +/-  2.694 |   -4.443 +/-  0.791 |    3.111 +/-  0.370 |   -3.046 +/-  0.338 |    0.073 +/-  0.042 |    8.385 +/-  2.752
THR  81 |   11.902 +/-  2.092 |   -2.034 +/-  0.526 |  -19.658 +/-  1.440 |   -5.501 +/-  1.205 |    0.412 +/-  0.059 |  -14.879 +/-  2.085
LYS  82 |   14.738 +/-  2.763 |   -4.157 +/-  1.138 |   70.262 +/-  3.443 |  -89.443 +/-  3.667 |    0.552 +/-  0.094 |   -8.048 +/-  3.277
LEU  83 |   13.313 +/-  2.453 |   -4.763 +/-  0.937 |  -20.740 +/-  0.379 |   -1.342 +/-  0.149 |    0.048 +/-  0.025 |  -13.483 +/-  2.596
LYS  84 |   14.002 +/-  3.167 |   -2.834 +/-  0.784 |   58.139 +/-  2.605 |  -78.084 +/-  2.863 |    0.737 +/-  0.144 |   -8.040 +/-  3.272
THR  85 |   12.088 +/-  2.156 |   -0.911 +/-  0.855 |  -22.816 +/-  1.686 |   -2.636 +/-  1.530 |    0.507 +/-  0.061 |  -13.768 +/-  2.130
ALA  86 |    4.074 +/-  1.239 |   -0.991 +/-  0.528 |    4.204 +/-  0.328 |   -2.305 +/-  0.263 |    0.212 +/-  0.067 |    5.194 +/-  1.383
GLY  87 |    1.547 +/-  0.527 |   -0.476 +/-  0.217 |   -1.570 +/-  0.138 |    1.732 +/-  0.141 |    0.013 +/-  0.006 |    1.246 +/-  0.545
TYR  88 |   13.439 +/-  2.272 |   -4.678 +/-  1.274 |  -21.011 +/-  1.538 |   -3.040 +/-  0.554 |    0.123 +/-  0.063 |  -15.167 +/-  2.318
GLN  89 |   19.412 +/-  2.210 |   -1.314 +/-  0.760 |  -63.462 +/-  3.958 |   -9.308 +/-  3.587 |    0.916 +/-  0.086 |  -53.755 +/-  2.424
ALA  90 |    3.910 +/-  1.377 |   -1.718 +/-  0.512 |    4.568 +/-  0.259 |   -2.615 +/-  0.211 |    0.082 +/-  0.052 |    4.227 +/-  1.500
VAL  91 |   11.107 +/-  2.161 |   -4.653 +/-  0.852 |  -15.612 +/-  0.405 |   -0.703 +/-  0.119 |    0.002 +/-  0.006 |   -9.859 +/-  2.251
LYS  92 |   14.059 +/-  2.871 |   -3.348 +/-  1.120 |   56.980 +/-  7.120 |  -79.142 +/-  6.837 |    0.560 +/-  0.093 |  -10.892 +/-  3.132
ARG  93 |   18.512 +/-  3.539 |   -1.757 +/-  0.740 |  -75.406 +/-  5.834 | -107.711 +/-  5.138 |    1.286 +/-  0.059 | -165.076 +/-  3.148
TRP  94 |   19.378 +/-  3.032 |   -4.885 +/-  0.874 |   12.444 +/-  1.156 |   -6.771 +/-  0.729 |    0.591 +/-  0.078 |   20.756 +/-  3.198
THR  95 |   12.280 +/-  1.983 |   -2.027 +/-  1.024 |  -28.088 +/-  4.287 |    0.625 +/-  2.229 |    0.025 +/-  0.037 |  -17.184 +/-  2.472
LYS  96 |   13.547 +/-  2.577 |   -1.582 +/-  0.783 |  103.031 +/-  7.498 | -121.817 +/-  6.891 |    0.865 +/-  0.099 |   -5.956 +/-  2.727
LYS  97 |   14.961 +/-  2.795 |    0.549 +/-  0.830 |   80.210 +/-  9.372 | -101.220 +/-  8.629 |    1.271 +/-  0.077 |   -4.229 +/-  3.332
VAL  98 |   11.132 +/-  2.686 |   -1.520 +/-  0.766 |  -15.564 +/-  0.373 |   -0.860 +/-  0.165 |    0.290 +/-  0.117 |   -6.521 +/-  2.755
ASP  99 |   10.572 +/-  1.912 |   -0.410 +/-  1.324 |  -92.489 +/- 13.685 |   25.939 +/- 12.401 |    0.329 +/-  0.107 |  -56.058 +/-  2.572
VAL 100 |   10.632 +/-  1.993 |   -3.399 +/-  0.889 |  -15.240 +/-  0.415 |   -1.040 +/-  0.152 |    0.006 +/-  0.011 |   -9.040 +/-  2.126
PHE 101 |   12.420 +/-  2.881 |   -3.629 +/-  1.021 |    2.253 +/-  0.748 |   -1.844 +/-  0.342 |    0.197 +/-  0.116 |    9.397 +/-  2.963
SER 102 |    7.782 +/-  1.388 |   -0.043 +/-  0.778 |   -4.987 +/-  1.928 |   -2.726 +/-  1.271 |    0.368 +/-  0.033 |    0.393 +/-  1.597
VAL 103 |   10.578 +/-  2.377 |   -3.575 +/-  0.871 |  -15.795 +/-  0.268 |   -0.626 +/-  0.148 |    0.082 +/-  0.034 |   -9.336 +/-  2.471
ASP 104 |    9.991 +/-  1.967 |   -2.405 +/-  1.027 |  -50.798 +/-  4.468 |  -13.654 +/-  4.064 |    0.329 +/-  0.031 |  -56.537 +/-  2.111
ILE 105 |   13.449 +/-  2.524 |   -5.327 +/-  1.032 |   -1.535 +/-  0.209 |   -0.717 +/-  0.132 |    0.006 +/-  0.006 |    5.875 +/-  2.484
LEU 106 |   13.604 +/-  2.558 |   -4.722 +/-  1.260 |  -21.515 +/-  0.432 |   -0.964 +/-  0.170 |    0.005 +/-  0.007 |  -13.592 +/-  2.782
LEU 107 |   12.090 +/-  2.523 |   -5.448 +/-  1.048 |  -21.589 +/-  0.358 |   -0.180 +/-  0.158 |    0.000 +/-  0.001 |  -15.126 +/-  2.690
VAL 108 |   10.228 +/-  2.082 |   -3.488 +/-  0.863 |  -14.995 +/-  0.283 |   -0.611 +/-  0.156 |    0.001 +/-  0.002 |   -8.865 +/-  2.271
PRO 109 |   15.000 +/-  2.103 |   -4.882 +/-  0.554 |    6.590 +/-  0.638 |   -5.287 +/-  0.612 |    0.008 +/-  0.006 |   11.429 +/-  2.227
ILE 110 |   13.847 +/-  2.458 |   -4.542 +/-  1.051 |   -0.728 +/-  0.210 |   -1.314 +/-  0.161 |    0.014 +/-  0.018 |    7.278 +/-  2.330
HIE 111 |   30.295 +/-  2.526 |   -5.767 +/-  0.652 |  -11.289 +/-  1.027 |   -2.299 +/-  0.837 |    0.481 +/-  0.054 |   11.422 +/-  2.764
LEU 112 |   13.202 +/-  2.578 |   -1.296 +/-  1.151 |  -21.712 +/-  0.493 |   -0.976 +/-  0.190 |    0.447 +/-  0.084 |  -10.335 +/-  2.699
GLY 113 |    1.522 +/-  0.649 |   -0.290 +/-  0.227 |   -0.743 +/-  0.096 |    0.917 +/-  0.090 |    0.025 +/-  0.009 |    1.430 +/-  0.666
VAL 114 |   11.021 +/-  2.274 |    0.272 +/-  0.871 |  -16.447 +/-  0.341 |   -0.572 +/-  0.064 |    0.652 +/-  0.036 |   -5.073 +/-  2.294
HIE 115 |   30.311 +/-  2.245 |   -5.932 +/-  0.917 |  -13.791 +/-  1.979 |   -0.879 +/-  1.005 |    0.185 +/-  0.047 |    9.894 +/-  2.681
TRP 116 |   18.106 +/-  3.157 |   -9.757 +/-  0.861 |    6.991 +/-  1.073 |   -2.707 +/-  0.460 |    0.118 +/-  0.026 |   12.750 +/-  3.292
CYS 117 |    7.298 +/-  1.686 |   -4.277 +/-  0.604 |    5.847 +/-  1.220 |   -0.819 +/-  0.800 |    0.002 +/-  0.003 |    8.051 +/-  1.697
LEU 118 |   13.560 +/-  2.417 |   -5.512 +/-  0.955 |  -21.789 +/-  0.355 |   -0.531 +/-  0.132 |    0.001 +/-  0.003 |  -14.270 +/-  2.486
ALA 119 |    4.131 +/-  1.588 |   -2.809 +/-  0.431 |    3.595 +/-  0.163 |   -1.472 +/-  0.116 |    0.001 +/-  0.002 |    3.445 +/-  1.668
VAL 120 |    9.846 +/-  1.759 |   -3.789 +/-  0.780 |  -15.492 +/-  0.308 |   -0.399 +/-  0.140 |    0.024 +/-  0.008 |   -9.809 +/-  1.833
VAL 121 |   10.093 +/-  2.146 |   -4.001 +/-  0.771 |  -15.775 +/-  0.318 |   -0.500 +/-  0.121 |    0.001 +/-  0.002 |  -10.182 +/-  2.112
ASP 122 |   11.426 +/-  1.726 |   -3.803 +/-  1.023 |  -90.970 +/-  7.565 |   23.869 +/-  5.891 |    0.093 +/-  0.037 |  -59.386 +/-  2.498
PHE 123 |   12.429 +/-  2.675 |   -4.668 +/-  0.851 |    2.915 +/-  0.470 |   -1.941 +/-  0.273 |    0.185 +/-  0.039 |    8.921 +/-  2.799
ARG 124 |   17.814 +/-  3.357 |   -1.643 +/-  1.546 | -172.813 +/-  6.393 |  -19.802 +/-  4.865 |    0.448 +/-  0.051 | -175.996 +/-  3.617
LYS 125 |   14.003 +/-  2.804 |   -2.387 +/-  0.991 |   45.477 +/-  8.874 |  -64.329 +/-  9.256 |    0.902 +/-  0.124 |   -6.334 +/-  3.320
LYS 126 |   14.473 +/-  2.642 |   -3.628 +/-  0.949 |   37.789 +/-  8.109 |  -57.971 +/-  7.701 |    0.667 +/-  0.105 |   -8.669 +/-  2.808
ASN 127 |   18.306 +/-  2.424 |   -4.012 +/-  0.785 |  -77.322 +/-  3.032 |   -7.230 +/-  2.202 |    0.245 +/-  0.073 |  -70.013 +/-  2.020
ILE 128 |   13.528 +/-  2.591 |   -5.302 +/-  1.007 |   -0.687 +/-  0.188 |   -1.393 +/-  0.105 |    0.000 +/-  0.002 |    6.147 +/-  2.633
THR 129 |   10.838 +/-  1.893 |   -2.875 +/-  1.014 |  -26.058 +/-  1.665 |   -1.076 +/-  1.593 |    0.050 +/-  0.037 |  -19.121 +/-  2.194
TYR 130 |   13.685 +/-  2.645 |   -6.708 +/-  0.903 |  -17.832 +/-  1.666 |   -5.147 +/-  1.391 |    0.041 +/-  0.022 |  -15.963 +/-  2.966
TYR 131 |   13.446 +/-  2.770 |   -5.745 +/-  0.732 |  -16.531 +/-  1.060 |   -5.866 +/-  0.861 |    0.095 +/-  0.031 |  -14.601 +/-  2.901
ASP 132 |   11.997 +/-  2.112 |   -3.605 +/-  1.113 |  -65.833 +/-  5.287 |    4.812 +/-  4.780 |    0.097 +/-  0.033 |  -52.532 +/-  2.389
SER 133 |    7.501 +/-  1.541 |   -2.893 +/-  0.923 |   -3.102 +/-  0.979 |   -2.576 +/-  0.576 |    0.002 +/-  0.003 |   -1.068 +/-  1.755
MET 134 |   12.296 +/-  2.218 |   -3.751 +/-  0.859 |    1.808 +/-  0.646 |   -1.780 +/-  0.340 |    0.626 +/-  0.069 |    9.200 +/-  2.404
GLY 135 |    1.844 +/-  0.747 |   -0.649 +/-  0.226 |   -0.294 +/-  0.133 |    0.477 +/-  0.104 |    0.003 +/-  0.005 |    1.380 +/-  0.811
GLY 136 |    1.528 +/-  0.621 |   -0.370 +/-  0.181 |   -0.431 +/-  0.142 |    0.675 +/-  0.122 |    0.016 +/-  0.008 |    1.418 +/-  0.646
ILE 137 |   13.918 +/-  2.448 |    0.056 +/-  1.177 |   -0.697 +/-  0.318 |   -1.582 +/-  0.215 |    0.714 +/-  0.165 |   12.410 +/-  2.507
ASN 138 |   17.787 +/-  2.471 |   -2.688 +/-  0.863 |  -82.749 +/-  2.277 |   -3.646 +/-  1.219 |    0.289 +/-  0.083 |  -71.007 +/-  2.218
ASN 139 |   16.118 +/-  2.007 |   -2.512 +/-  0.848 |  -81.423 +/-  2.182 |   -5.455 +/-  0.971 |    0.450 +/-  0.080 |  -72.822 +/-  2.047
GLU 140 |   13.289 +/-  2.425 |   -0.684 +/-  1.290 |  -91.490 +/-  6.237 |   27.810 +/-  5.956 |    0.623 +/-  0.060 |  -50.452 +/-  2.417
ALA 141 |    3.703 +/-  1.062 |   -2.755 +/-  0.396 |    3.725 +/-  0.203 |   -1.774 +/-  0.145 |    0.015 +/-  0.021 |    2.913 +/-  1.112
CYS 142 |    6.617 +/-  1.619 |   -5.424 +/-  0.534 |    4.787 +/-  0.713 |   -1.295 +/-  0.504 |    0.002 +/-  0.005 |    4.687 +/-  1.694
ARG 143 |   18.816 +/-  3.581 |   -2.307 +/-  1.352 | -134.563 +/-  5.979 |  -57.280 +/-  4.999 |    0.923 +/-  0.123 | -174.413 +/-  2.975
ILE 144 |   13.182 +/-  2.289 |   -3.293 +/-  1.113 |   -0.076 +/-  0.209 |   -1.662 +/-  0.143 |    0.232 +/-  0.098 |    8.384 +/-  2.296
LEU 145 |   13.401 +/-  2.662 |   -4.633 +/-  0.999 |  -21.397 +/-  0.442 |   -0.779 +/-  0.137 |    0.006 +/-  0.007 |  -13.402 +/-  2.608
LEU 146 |   13.401 +/-  2.367 |   -3.474 +/-  1.180 |  -21.172 +/-  0.463 |   -1.295 +/-  0.210 |    0.142 +/-  0.050 |  -12.398 +/-  2.441
GLN 147 |   19.689 +/-  2.472 |   -3.001 +/-  0.881 |  -63.907 +/-  3.678 |   -8.377 +/-  2.632 |    0.598 +/-  0.103 |  -54.998 +/-  2.488
TYR 148 |   14.077 +/-  2.603 |   -5.641 +/-  0.890 |  -16.163 +/-  3.078 |   -5.468 +/-  1.863 |    0.009 +/-  0.011 |  -13.186 +/-  2.820
LEU 149 |   12.385 +/-  2.244 |   -5.008 +/-  1.071 |  -21.119 +/-  0.376 |   -0.844 +/-  0.105 |    0.003 +/-  0.006 |  -14.584 +/-  2.341
LYS 150 |   13.534 +/-  2.634 |   -3.783 +/-  1.157 |   44.757 +/- 16.598 |  -65.843 +/- 14.972 |    0.518 +/-  0.140 |  -10.817 +/-  3.292
GLN 151 |   20.170 +/-  2.469 |   -3.834 +/-  0.971 |  -62.017 +/-  2.735 |   -9.535 +/-  2.462 |    0.509 +/-  0.076 |  -54.708 +/-  2.377
GLU 152 |   14.089 +/-  2.624 |   -3.631 +/-  1.410 | -110.192 +/-  7.358 |   45.977 +/-  6.420 |    0.008 +/-  0.013 |  -53.749 +/-  2.931
SER 153 |    5.819 +/-  1.379 |   -3.478 +/-  0.869 |   -2.301 +/-  0.950 |   -1.880 +/-  0.586 |    0.035 +/-  0.023 |   -1.805 +/-  1.557
ILE 154 |   13.419 +/-  2.719 |   -2.367 +/-  1.019 |   -0.687 +/-  0.219 |   -1.604 +/-  0.156 |    0.571 +/-  0.090 |    9.333 +/-  2.756
ASP 155 |   12.906 +/-  1.971 |   -2.134 +/-  1.094 | -117.402 +/- 10.615 |   48.567 +/-  8.825 |    0.176 +/-  0.064 |  -57.887 +/-  2.479
LYS 156 |   14.424 +/-  2.748 |   -2.774 +/-  1.403 |   31.556 +/-  6.475 |  -58.450 +/-  5.140 |    0.349 +/-  0.074 |  -14.894 +/-  3.757
LYS 157 |   14.606 +/-  3.008 |   -2.713 +/-  1.142 |   40.550 +/- 10.901 |  -60.513 +/-  9.875 |    0.622 +/-  0.142 |   -7.449 +/-  3.687
ARG 158 |   19.989 +/-  3.594 |   -1.001 +/-  1.140 | -109.859 +/-  5.180 |  -73.272 +/-  4.935 |    1.398 +/-  0.133 | -162.744 +/-  3.228
LYS 159 |   14.087 +/-  2.591 |   -1.391 +/-  1.009 |   52.280 +/-  7.948 |  -74.043 +/-  7.759 |    1.047 +/-  0.112 |   -8.020 +/-  2.792
GLU 160 |   13.717 +/-  2.133 |   -0.929 +/-  1.091 |  -66.775 +/- 13.514 |    4.199 +/- 13.153 |    0.772 +/-  0.145 |  -49.016 +/-  2.436
PHE 161 |   12.646 +/-  2.819 |   -4.484 +/-  0.911 |    2.379 +/-  0.457 |   -1.816 +/-  0.377 |    0.094 +/-  0.047 |    8.820 +/-  3.063
ASP 162 |   11.205 +/-  2.039 |   -0.520 +/-  0.818 |  -72.883 +/-  7.499 |    6.989 +/-  6.885 |    0.553 +/-  0.067 |  -54.654 +/-  2.136
THR 163 |   11.541 +/-  2.185 |   -1.758 +/-  0.784 |  -20.068 +/-  1.544 |   -5.917 +/-  1.202 |    0.386 +/-  0.109 |  -15.816 +/-  2.673
ASN 164 |   17.429 +/-  2.565 |   -0.376 +/-  0.634 |  -82.482 +/-  2.665 |   -6.872 +/-  1.432 |    0.781 +/-  0.046 |  -71.521 +/-  2.684
GLY 165 |    1.686 +/-  0.622 |   -0.295 +/-  0.185 |   -0.951 +/-  0.148 |    1.154 +/-  0.125 |    0.019 +/-  0.007 |    1.612 +/-  0.620
TRP 166 |   18.744 +/-  2.604 |   -9.488 +/-  0.860 |    7.406 +/-  1.161 |   -2.312 +/-  0.873 |    0.100 +/-  0.040 |   14.450 +/-  2.664
GLN 167 |   20.299 +/-  2.861 |   -2.372 +/-  0.792 |  -64.431 +/-  3.296 |   -8.740 +/-  2.440 |    0.695 +/-  0.124 |  -54.548 +/-  2.454
LEU 168 |   13.173 +/-  2.356 |   -2.109 +/-  1.175 |  -21.172 +/-  0.436 |   -1.355 +/-  0.181 |    0.317 +/-  0.058 |  -11.146 +/-  2.444
PHE 169 |   12.440 +/-  2.831 |    0.186 +/-  0.826 |    2.470 +/-  0.623 |   -2.933 +/-  0.386 |    0.952 +/-  0.132 |   13.117 +/-  2.960
SER 170 |    6.832 +/-  1.452 |   -3.736 +/-  0.791 |   -1.011 +/-  1.495 |   -4.305 +/-  1.301 |    0.015 +/-  0.018 |   -2.206 +/-  1.671
LYS 171 |   14.175 +/-  2.558 |   -4.470 +/-  1.013 |   50.473 +/-  9.917 |  -68.541 +/-  9.233 |    0.448 +/-  0.092 |   -7.916 +/-  2.962
LYS 172 |   14.904 +/-  2.907 |   -1.812 +/-  0.968 |   49.954 +/-  9.054 |  -71.091 +/-  8.880 |    0.940 +/-  0.165 |   -7.105 +/-  3.152
SER 173 |    7.372 +/-  1.591 |   -1.876 +/-  0.554 |    0.481 +/-  2.199 |   -6.150 +/-  1.963 |    0.258 +/-  0.089 |    0.086 +/-  1.719
GLN 174 |   20.370 +/-  2.704 |   -0.801 +/-  0.862 |  -66.298 +/-  4.475 |   -7.748 +/-  4.062 |    0.897 +/-  0.108 |  -53.579 +/-  2.742
GLU 175 |   13.659 +/-  2.537 |   -1.638 +/-  1.104 |  -59.296 +/- 15.747 |   -2.305 +/- 15.531 |    0.636 +/-  0.135 |  -48.944 +/-  2.449
ILE 176 |   14.813 +/-  2.460 |   -3.837 +/-  1.259 |   -0.681 +/-  0.346 |   -1.265 +/-  0.167 |    0.050 +/-  0.045 |    9.080 +/-  2.633
PRO 177 |   14.571 +/-  1.774 |   -3.723 +/-  0.675 |    7.093 +/-  0.874 |   -7.018 +/-  0.754 |    0.110 +/-  0.043 |   11.033 +/-  2.039
GLN 178 |   20.757 +/-  2.874 |   -3.905 +/-  1.326 |  -65.811 +/-  3.796 |   -6.872 +/-  2.664 |    0.383 +/-  0.158 |  -55.447 +/-  2.807
GLN 179 |   19.452 +/-  2.690 |   -5.577 +/-  1.128 |  -69.524 +/-  1.870 |   -1.002 +/-  0.973 |    0.021 +/-  0.016 |  -56.630 +/-  2.721
MET 180 |   11.909 +/-  2.073 |   -1.957 +/-  0.749 |    2.003 +/-  0.918 |   -2.274 +/-  0.767 |    0.889 +/-  0.129 |   10.572 +/-  2.069
ASN 181 |   18.132 +/-  2.200 |   -2.125 +/-  0.885 |  -83.792 +/-  2.103 |   -5.489 +/-  1.117 |    0.300 +/-  0.078 |  -72.976 +/-  2.040
GLY 182 |    1.979 +/-  0.605 |   -0.383 +/-  0.187 |   -0.691 +/-  0.099 |    0.789 +/-  0.103 |    0.015 +/-  0.008 |    1.709 +/-  0.606
SER 183 |    7.627 +/-  1.764 |   -2.523 +/-  0.790 |   -2.643 +/-  2.459 |   -3.628 +/-  1.819 |    0.070 +/-  0.030 |   -1.096 +/-  1.886
ASP 184 |    9.772 +/-  2.416 |   -2.754 +/-  1.169 |  -91.601 +/-  4.195 |   24.385 +/-  3.162 |    0.013 +/-  0.011 |  -60.185 +/-  2.932
ALA 185 |    3.502 +/-  1.191 |   -2.962 +/-  0.415 |    2.936 +/-  0.187 |   -0.890 +/-  0.100 |    0.040 +/-  0.013 |    2.626 +/-  1.327
GLY 186 |    1.461 +/-  0.609 |   -1.093 +/-  0.197 |   -0.819 +/-  0.078 |    0.706 +/-  0.070 |    0.000 +/-  0.000 |    0.255 +/-  0.633
MET 187 |   13.112 +/-  2.085 |   -8.343 +/-  0.738 |    2.548 +/-  0.399 |   -2.242 +/-  0.295 |    0.019 +/-  0.010 |    5.094 +/-  2.196
PHE 188 |   13.188 +/-  2.442 |   -7.473 +/-  0.834 |    1.337 +/-  0.444 |   -2.082 +/-  0.339 |    0.000 +/-  0.001 |    4.970 +/-  2.365
ALA 189 |    3.502 +/-  1.122 |   -3.203 +/-  0.303 |    3.044 +/-  0.139 |   -1.095 +/-  0.086 |    0.016 +/-  0.010 |    2.264 +/-  1.145
CYS 190 |    6.315 +/-  1.632 |   -4.802 +/-  0.491 |    5.248 +/-  0.575 |   -1.438 +/-  0.308 |    0.002 +/-  0.003 |    5.324 +/-  1.766
LYS 191 |   14.616 +/-  2.593 |   -5.771 +/-  1.163 |   36.820 +/-  7.061 |  -56.555 +/-  6.432 |    0.165 +/-  0.072 |  -10.725 +/-  3.246
TYR 192 |   13.939 +/-  2.358 |   -7.010 +/-  1.023 |  -17.919 +/-  0.922 |   -3.776 +/-  0.450 |    0.004 +/-  0.004 |  -14.763 +/-  2.697
ALA 193 |    3.694 +/-  1.157 |   -3.170 +/-  0.431 |    3.155 +/-  0.152 |   -1.046 +/-  0.113 |    0.000 +/-  0.000 |    2.633 +/-  1.200
ASP 194 |   11.498 +/-  2.010 |   -2.078 +/-  1.444 | -114.101 +/-  9.778 |   38.556 +/-  7.064 |    0.034 +/-  0.025 |  -66.092 +/-  3.738
CYS 195 |    6.174 +/-  1.687 |   -4.577 +/-  0.546 |    3.464 +/-  1.189 |    0.352 +/-  0.997 |    0.052 +/-  0.028 |    5.465 +/-  1.742
ILE 196 |   13.688 +/-  2.486 |   -3.909 +/-  0.968 |   -0.555 +/-  0.173 |   -1.070 +/-  0.152 |    0.099 +/-  0.025 |    8.254 +/-  2.687
THR 197 |   11.783 +/-  1.902 |   -3.672 +/-  0.887 |  -26.556 +/-  1.100 |   -1.368 +/-  0.711 |    0.004 +/-  0.004 |  -19.809 +/-  2.358
LYS 198 |   14.266 +/-  2.812 |   -3.983 +/-  0.992 |   44.325 +/-  7.372 |  -63.184 +/-  7.322 |    0.499 +/-  0.141 |   -8.077 +/-  3.354
ASP 199 |   12.571 +/-  2.291 |   -0.603 +/-  1.168 |  -76.944 +/-  8.998 |    7.417 +/-  7.771 |    0.324 +/-  0.059 |  -57.236 +/-  2.314
ARG 200 |   19.160 +/-  3.463 |   -2.463 +/-  1.169 | -116.778 +/-  9.928 |  -65.268 +/-  8.472 |    1.072 +/-  0.193 | -164.276 +/-  3.304
PRO 201 |   14.827 +/-  1.843 |   -0.742 +/-  0.541 |    9.477 +/-  0.972 |   -9.680 +/-  0.904 |    0.719 +/-  0.071 |   14.600 +/-  1.975
ILE 202 |   13.837 +/-  2.491 |   -3.103 +/-  1.072 |   -0.749 +/-  0.245 |   -1.243 +/-  0.157 |    0.094 +/-  0.038 |    8.836 +/-  2.618
ASN 203 |   17.449 +/-  2.389 |   -1.052 +/-  0.671 |  -76.721 +/-  2.255 |  -10.296 +/-  1.717 |    0.796 +/-  0.061 |  -69.824 +/-  1.937
PHE 204 |   13.242 +/-  2.540 |   -4.715 +/-  0.868 |    1.756 +/-  0.343 |   -2.119 +/-  0.390 |    0.022 +/-  0.018 |    8.187 +/-  2.695
THR 205 |   11.484 +/-  2.084 |   -1.765 +/-  0.806 |  -21.473 +/-  1.557 |   -4.323 +/-  1.579 |    0.438 +/-  0.065 |  -15.639 +/-  2.370
GLN 206 |   19.943 +/-  2.192 |   -4.965 +/-  1.106 |  -71.682 +/-  1.699 |   -3.014 +/-  0.600 |    0.150 +/-  0.051 |  -59.568 +/-  2.286
GLN 207 |   20.034 +/-  2.085 |   -1.038 +/-  0.901 |  -63.179 +/-  2.955 |  -10.112 +/-  2.761 |    0.954 +/-  0.094 |  -53.341 +/-  1.998
HIE 208 |   30.084 +/-  2.229 |   -4.893 +/-  0.791 |  -10.262 +/-  1.381 |   -3.017 +/-  0.859 |    0.614 +/-  0.051 |   12.526 +/-  2.529
MET 209 |   13.250 +/-  2.064 |   -7.800 +/-  0.961 |    1.835 +/-  0.471 |   -1.714 +/-  0.681 |    0.003 +/-  0.004 |    5.573 +/-  2.204
PRO 210 |   14.615 +/-  1.803 |   -2.576 +/-  0.624 |    8.506 +/-  0.998 |   -8.389 +/-  0.902 |    0.363 +/-  0.061 |   12.520 +/-  1.900
TYR 211 |   13.798 +/-  2.604 |   -2.398 +/-  1.137 |  -18.497 +/-  2.264 |   -5.237 +/-  1.660 |    0.432 +/-  0.109 |  -11.902 +/-  2.954
PHE 212 |   12.589 +/-  2.976 |   -4.966 +/-  0.782 |    1.185 +/-  0.614 |   -1.777 +/-  0.411 |    0.137 +/-  0.051 |    7.168 +/-  2.996
ARG 213 |   18.625 +/-  3.909 |   -8.036 +/-  1.448 | -162.923 +/-  4.879 |  -21.596 +/-  3.027 |    0.037 +/-  0.021 | -173.892 +/-  3.496
LYS 214 |   13.662 +/-  2.681 |   -2.984 +/-  0.773 |   44.571 +/-  5.645 |  -64.001 +/-  5.665 |    0.899 +/-  0.097 |   -7.854 +/-  3.167
ARG 215 |   20.124 +/-  3.551 |   -4.800 +/-  1.652 | -172.764 +/-  8.394 |  -20.559 +/-  5.928 |    0.198 +/-  0.078 | -177.801 +/-  3.859
MET 216 |   12.042 +/-  1.986 |   -7.982 +/-  0.820 |    1.484 +/-  0.676 |   -0.892 +/-  0.676 |    0.004 +/-  0.006 |    4.655 +/-  2.200
VAL 217 |    9.850 +/-  1.874 |   -2.935 +/-  0.855 |  -15.749 +/-  0.324 |   -0.223 +/-  0.143 |    0.129 +/-  0.041 |   -8.929 +/-  1.912
TRP 218 |   19.018 +/-  2.969 |   -9.122 +/-  0.869 |    9.390 +/-  1.395 |   -4.345 +/-  1.259 |    0.191 +/-  0.076 |   15.132 +/-  3.269
GLU 219 |   14.883 +/-  2.247 |   -5.798 +/-  1.252 |  -72.184 +/-  5.295 |   10.342 +/-  4.177 |    0.011 +/-  0.010 |  -52.746 +/-  2.852
ILE 220 |   13.176 +/-  2.399 |   -5.454 +/-  1.001 |   -1.904 +/-  0.148 |   -0.175 +/-  0.102 |    0.001 +/-  0.003 |    5.644 +/-  2.445
LEU 221 |   12.445 +/-  2.523 |   -4.989 +/-  1.079 |  -22.553 +/-  0.366 |    0.404 +/-  0.145 |    0.006 +/-  0.010 |  -14.688 +/-  2.572
HIE 222 |   31.424 +/-  2.602 |   -5.625 +/-  0.882 |  -11.996 +/-  2.062 |   -2.421 +/-  1.220 |    0.293 +/-  0.070 |   11.675 +/-  2.712
ARG 223 |   20.120 +/-  4.186 |   -3.832 +/-  1.284 | -184.068 +/- 20.156 |   -3.030 +/- 16.607 |    0.659 +/-  0.173 | -170.150 +/-  5.575
LYS 224 |   14.440 +/-  2.914 |   -1.831 +/-  0.824 |   20.563 +/-  6.666 |  -41.893 +/-  6.968 |    1.042 +/-  0.098 |   -7.678 +/-  3.268
LEU 225 |   12.283 +/-  2.465 |   -4.350 +/-  1.305 |  -20.542 +/-  0.453 |   -0.496 +/-  0.224 |    0.013 +/-  0.011 |  -13.093 +/-  2.575
LEU 226 |   15.033 +/-  2.292 |   -2.402 +/-  1.029 |  -30.201 +/-  1.926 |   -2.035 +/-  1.546 |    0.278 +/-  0.084 |  -19.326 +/-  2.489

Backbone Energy Decomposition:
Residue |       Internal      |    van der Waals    |    Electrostatic    |   Polar Solvation   |   Non-Polar Solv.   |       TOTAL
-------------------------------------------------------------------------------------------------------------------------------------------
GLU   1 |    4.595 +/-  1.302 |    0.184 +/-  0.716 |  -13.180 +/-  4.067 |  -59.415 +/-  3.907 |    0.605 +/-  0.081 |  -67.212 +/-  2.884
PHE   2 |    5.358 +/-  1.186 |   -0.338 +/-  0.677 |    4.182 +/-  1.501 |   -3.397 +/-  1.329 |    0.089 +/-  0.041 |    5.894 +/-  1.527
PRO   3 |    5.973 +/-  1.178 |   -0.923 +/-  0.610 |   -9.525 +/-  1.106 |   -1.631 +/-  0.973 |    0.036 +/-  0.029 |   -6.071 +/-  1.436
GLU   4 |    3.912 +/-  1.214 |   -1.185 +/-  0.616 |   -4.450 +/-  1.894 |   -3.151 +/-  1.955 |    0.120 +/-  0.046 |   -4.754 +/-  1.425
ILE   5 |    5.014 +/-  1.077 |    0.867 +/-  0.880 |   -7.010 +/-  1.316 |   -3.532 +/-  1.006 |    0.114 +/-  0.046 |   -4.546 +/-  1.389
THR   6 |    4.769 +/-  1.071 |    0.107 +/-  0.982 |  -15.178 +/-  2.273 |   -1.471 +/-  1.709 |    0.064 +/-  0.017 |  -11.710 +/-  1.366
GLU   7 |    3.994 +/-  0.925 |   -0.845 +/-  0.779 |   -9.180 +/-  3.053 |   -3.879 +/-  1.831 |    0.060 +/-  0.021 |   -9.850 +/-  1.874
GLU   8 |    4.189 +/-  1.373 |   -0.796 +/-  0.810 |   -5.216 +/-  2.037 |   -4.760 +/-  1.515 |    0.022 +/-  0.020 |   -6.560 +/-  1.841
MET   9 |    4.059 +/-  1.184 |   -0.907 +/-  0.844 |  -12.852 +/-  1.049 |    0.677 +/-  0.672 |    0.006 +/-  0.006 |   -9.017 +/-  1.343
GLU  10 |    4.003 +/-  1.011 |   -1.451 +/-  0.791 |   -7.001 +/-  1.532 |    0.409 +/-  1.320 |    0.025 +/-  0.022 |   -4.015 +/-  1.375
LYS  11 |    3.895 +/-  1.160 |   -1.366 +/-  0.683 |  -16.719 +/-  2.096 |    4.215 +/-  1.370 |    0.038 +/-  0.021 |   -9.936 +/-  1.667
GLU  12 |    4.080 +/-  1.115 |   -1.456 +/-  0.857 |  -16.596 +/-  1.455 |    0.200 +/-  0.881 |    0.003 +/-  0.005 |  -13.769 +/-  1.484
ILE  13 |    4.388 +/-  1.220 |   -0.554 +/-  0.837 |   -7.170 +/-  1.234 |    1.351 +/-  0.637 |    0.000 +/-  0.001 |   -1.985 +/-  1.346
LYS  14 |    3.943 +/-  1.190 |   -1.086 +/-  0.719 |  -11.247 +/-  1.485 |    0.097 +/-  1.219 |    0.042 +/-  0.023 |   -8.251 +/-  1.563
ASN  15 |    4.752 +/-  1.348 |   -1.596 +/-  0.902 |  -16.713 +/-  1.482 |    2.378 +/-  0.536 |    0.012 +/-  0.009 |  -11.167 +/-  1.678
VAL  16 |    4.351 +/-  1.201 |   -1.312 +/-  0.733 |  -13.449 +/-  1.665 |    0.563 +/-  1.062 |    0.021 +/-  0.025 |   -9.826 +/-  1.409
PHE  17 |    4.348 +/-  1.183 |   -0.499 +/-  0.595 |   -3.443 +/-  0.986 |   -2.715 +/-  0.718 |    0.168 +/-  0.044 |   -2.141 +/-  1.309
ARG  18 |    3.624 +/-  1.078 |   -0.347 +/-  0.786 |   -1.892 +/-  1.835 |   -7.127 +/-  1.444 |    0.076 +/-  0.018 |   -5.665 +/-  1.623
ASN  19 |    4.092 +/-  1.178 |   -0.082 +/-  0.661 |   -9.147 +/-  1.653 |   -4.066 +/-  1.377 |    0.228 +/-  0.051 |   -8.976 +/-  1.401
GLY  20 |    3.854 +/-  1.372 |   -0.939 +/-  0.606 |   -5.544 +/-  1.493 |   -4.455 +/-  1.281 |    0.259 +/-  0.092 |   -6.826 +/-  1.496
ASN  21 |    4.538 +/-  1.221 |   -0.631 +/-  0.768 |   -8.904 +/-  1.675 |   -2.135 +/-  0.999 |    0.132 +/-  0.039 |   -7.000 +/-  1.438
GLN  22 |    4.043 +/-  1.145 |   -1.264 +/-  0.811 |   -9.864 +/-  1.290 |   -1.708 +/-  0.908 |    0.032 +/-  0.015 |   -8.761 +/-  1.534
ASP  23 |    4.310 +/-  1.189 |   -0.268 +/-  0.705 |   -7.025 +/-  1.060 |   -5.359 +/-  0.763 |    0.082 +/-  0.023 |   -8.259 +/-  1.367
GLU  24 |    3.832 +/-  0.973 |   -1.155 +/-  0.767 |   -7.005 +/-  1.309 |   -3.489 +/-  0.781 |    0.057 +/-  0.014 |   -7.759 +/-  1.354
VAL  25 |    3.947 +/-  0.996 |   -0.703 +/-  0.626 |   -4.331 +/-  0.902 |   -2.523 +/-  0.799 |    0.143 +/-  0.027 |   -3.467 +/-  1.273
LEU  26 |    4.192 +/-  1.222 |   -0.679 +/-  0.685 |   -5.568 +/-  1.400 |   -2.493 +/-  1.052 |    0.067 +/-  0.041 |   -4.481 +/-  1.366
SER  27 |    4.102 +/-  1.125 |   -1.256 +/-  0.846 |  -13.218 +/-  1.498 |   -1.746 +/-  0.934 |    0.016 +/-  0.027 |  -12.102 +/-  1.391
GLU  28 |    4.180 +/-  1.383 |   -0.553 +/-  0.870 |   -6.950 +/-  3.512 |   -2.893 +/-  2.140 |    0.048 +/-  0.036 |   -6.170 +/-  1.916
ALA  29 |    3.765 +/-  1.180 |   -1.036 +/-  0.849 |   -1.520 +/-  1.358 |   -3.388 +/-  0.750 |    0.080 +/-  0.021 |   -2.098 +/-  1.509
PHE  30 |    4.771 +/-  1.295 |   -0.219 +/-  0.675 |    3.111 +/-  1.824 |   -4.833 +/-  1.461 |    0.238 +/-  0.054 |    3.068 +/-  1.298
ARG  31 |    4.775 +/-  1.455 |    0.358 +/-  0.643 |    0.825 +/-  2.164 |   -9.685 +/-  2.282 |    0.319 +/-  0.050 |   -3.409 +/-  1.753
LEU  32 |    4.012 +/-  1.168 |   -0.487 +/-  0.763 |  -13.872 +/-  1.563 |    0.794 +/-  0.981 |    0.025 +/-  0.013 |   -9.529 +/-  1.524
THR  33 |    4.559 +/-  1.070 |   -1.324 +/-  0.716 |   -6.956 +/-  1.957 |   -3.789 +/-  0.981 |    0.025 +/-  0.015 |   -7.485 +/-  1.526
ILE  34 |    3.878 +/-  1.128 |   -1.227 +/-  1.122 |  -12.630 +/-  1.381 |    0.235 +/-  0.606 |    0.000 +/-  0.000 |   -9.744 +/-  1.402
THR  35 |    4.501 +/-  1.344 |   -0.861 +/-  0.919 |  -10.380 +/-  1.284 |    1.891 +/-  0.426 |    0.000 +/-  0.000 |   -4.849 +/-  1.700
ARG  36 |    4.182 +/-  1.358 |   -2.153 +/-  0.768 |   -4.418 +/-  1.538 |    3.231 +/-  1.019 |    0.001 +/-  0.002 |    0.842 +/-  1.564
LYS  37 |    3.811 +/-  1.075 |   -1.270 +/-  0.964 |  -18.452 +/-  2.548 |    2.789 +/-  1.223 |    0.007 +/-  0.008 |  -13.114 +/-  1.927
ASP  38 |    4.191 +/-  1.012 |   -2.243 +/-  0.789 |  -17.971 +/-  2.246 |    1.862 +/-  1.300 |    0.000 +/-  0.001 |  -14.160 +/-  1.723
ILE  39 |    4.584 +/-  1.316 |   -1.207 +/-  0.767 |  -12.036 +/-  1.417 |    1.780 +/-  0.766 |    0.007 +/-  0.008 |   -6.872 +/-  1.604
GLN  40 |    4.197 +/-  1.125 |   -1.144 +/-  0.806 |  -12.433 +/-  2.088 |    0.747 +/-  1.230 |    0.021 +/-  0.017 |   -8.613 +/-  1.612
THR  41 |    4.777 +/-  1.238 |   -1.672 +/-  0.777 |  -12.013 +/-  1.131 |    1.530 +/-  0.551 |    0.014 +/-  0.012 |   -7.365 +/-  1.487
LEU  42 |    4.544 +/-  1.131 |   -0.484 +/-  0.953 |  -13.503 +/-  1.360 |    3.169 +/-  0.485 |    0.004 +/-  0.005 |   -6.270 +/-  1.439
ASN  43 |    4.502 +/-  1.030 |   -0.869 +/-  0.994 |   -7.811 +/-  1.805 |   -1.658 +/-  0.713 |    0.049 +/-  0.020 |   -5.787 +/-  1.448
HIE  44 |    4.224 +/-  1.178 |   -0.820 +/-  0.836 |   -1.611 +/-  1.692 |   -6.256 +/-  1.252 |    0.106 +/-  0.043 |   -4.357 +/-  1.659
LEU  45 |    4.949 +/-  1.124 |   -1.080 +/-  0.633 |   -4.231 +/-  2.065 |   -4.437 +/-  1.641 |    0.125 +/-  0.034 |   -4.673 +/-  1.544
ASN  46 |    4.126 +/-  1.231 |   -1.235 +/-  0.754 |  -12.923 +/-  1.572 |    1.159 +/-  0.713 |    0.031 +/-  0.010 |   -8.841 +/-  1.643
TRP  47 |    3.881 +/-  1.247 |   -1.009 +/-  0.640 |   -2.518 +/-  1.368 |   -4.094 +/-  0.711 |    0.094 +/-  0.030 |   -3.645 +/-  1.597
LEU  48 |    4.022 +/-  1.128 |   -1.066 +/-  0.675 |   -8.012 +/-  1.483 |    1.355 +/-  0.775 |    0.050 +/-  0.018 |   -3.651 +/-  1.575
ASN  49 |    4.881 +/-  1.204 |   -2.077 +/-  0.667 |  -10.063 +/-  1.072 |    0.205 +/-  0.559 |    0.056 +/-  0.015 |   -6.999 +/-  1.342
ASP  50 |    4.742 +/-  1.208 |   -0.858 +/-  0.966 |  -18.091 +/-  1.613 |    1.056 +/-  0.866 |    0.022 +/-  0.006 |  -13.130 +/-  1.692
GLU  51 |    4.428 +/-  1.137 |   -1.817 +/-  0.763 |  -11.698 +/-  1.840 |    1.342 +/-  0.852 |    0.004 +/-  0.006 |   -7.742 +/-  1.594
ILE  52 |    4.001 +/-  1.033 |   -1.618 +/-  0.802 |  -10.260 +/-  1.026 |    1.724 +/-  0.468 |    0.000 +/-  0.000 |   -6.153 +/-  1.551
ILE  53 |    3.979 +/-  1.169 |   -1.579 +/-  0.793 |  -13.212 +/-  0.890 |    1.946 +/-  0.493 |    0.000 +/-  0.000 |   -8.866 +/-  1.556
ASN  54 |    3.855 +/-  1.054 |   -1.448 +/-  0.843 |  -15.590 +/-  1.439 |    2.301 +/-  0.533 |    0.003 +/-  0.006 |  -10.879 +/-  1.534
PHE  55 |    3.862 +/-  1.070 |   -2.376 +/-  0.663 |  -12.612 +/-  0.944 |    2.315 +/-  0.433 |    0.000 +/-  0.002 |   -8.811 +/-  1.273
TYR  56 |    4.153 +/-  1.029 |   -2.393 +/-  0.778 |  -11.308 +/-  0.875 |    1.444 +/-  0.405 |    0.000 +/-  0.000 |   -8.104 +/-  1.393
MET  57 |    4.245 +/-  1.316 |   -2.087 +/-  0.721 |  -11.539 +/-  0.922 |    1.066 +/-  0.473 |    0.000 +/-  0.001 |   -8.315 +/-  1.455
ASN  58 |    4.358 +/-  1.101 |   -1.961 +/-  0.745 |   -9.247 +/-  1.234 |    0.487 +/-  0.557 |    0.007 +/-  0.005 |   -6.357 +/-  1.313
MET  59 |    3.955 +/-  1.094 |   -2.531 +/-  0.754 |   -9.623 +/-  0.910 |    1.845 +/-  0.537 |    0.004 +/-  0.005 |   -6.349 +/-  1.158
LEU  60 |    4.053 +/-  1.115 |   -2.544 +/-  0.573 |   -8.896 +/-  0.932 |    1.006 +/-  0.486 |    0.001 +/-  0.001 |   -6.381 +/-  1.280
MET  61 |    3.882 +/-  1.057 |   -1.121 +/-  0.985 |  -15.978 +/-  1.348 |    0.876 +/-  0.617 |    0.018 +/-  0.014 |  -12.324 +/-  1.542
GLU  62 |    4.079 +/-  1.238 |   -1.339 +/-  0.713 |   -6.687 +/-  1.813 |    1.098 +/-  1.406 |    0.031 +/-  0.014 |   -2.818 +/-  1.551
ARG  63 |    3.781 +/-  1.245 |   -0.623 +/-  0.766 |   -5.306 +/-  1.659 |   -3.577 +/-  1.309 |    0.083 +/-  0.021 |   -5.642 +/-  1.587
SER  64 |    4.633 +/-  1.282 |   -1.433 +/-  0.668 |   -5.314 +/-  0.948 |   -4.931 +/-  0.754 |    0.040 +/-  0.021 |   -7.005 +/-  1.366
LYS  65 |    4.017 +/-  1.373 |    0.405 +/-  0.631 |   -8.987 +/-  1.794 |   -4.541 +/-  1.495 |    0.253 +/-  0.033 |   -8.853 +/-  1.509
GLU  66 |    4.091 +/-  1.057 |   -0.379 +/-  0.639 |   -3.501 +/-  1.812 |   -4.660 +/-  1.388 |    0.076 +/-  0.026 |   -4.372 +/-  1.274
LYS  67 |    3.745 +/-  0.951 |    0.217 +/-  0.664 |   -2.088 +/-  2.604 |   -8.541 +/-  2.291 |    0.265 +/-  0.055 |   -6.402 +/-  1.313
GLY  68 |    4.343 +/-  1.294 |   -0.312 +/-  0.612 |  -12.241 +/-  2.703 |   -3.214 +/-  2.096 |    0.499 +/-  0.056 |  -10.925 +/-  1.653
LEU  69 |    5.281 +/-  1.189 |    0.028 +/-  0.676 |    5.147 +/-  1.210 |   -4.871 +/-  0.794 |    0.104 +/-  0.024 |    5.689 +/-  1.266
PRO  70 |    5.686 +/-  1.044 |   -1.335 +/-  0.507 |  -10.852 +/-  1.286 |    0.230 +/-  1.022 |    0.056 +/-  0.015 |   -6.215 +/-  1.281
SER  71 |    4.085 +/-  0.998 |   -1.521 +/-  0.759 |   -9.475 +/-  1.387 |    0.250 +/-  0.457 |    0.013 +/-  0.010 |   -6.648 +/-  1.664
VAL  72 |    4.402 +/-  1.118 |   -1.135 +/-  0.673 |   -7.145 +/-  0.946 |   -0.868 +/-  0.631 |    0.074 +/-  0.019 |   -4.673 +/-  1.296
HIE  73 |    4.191 +/-  1.301 |   -1.224 +/-  0.864 |  -12.921 +/-  1.321 |   -0.530 +/-  0.802 |    0.001 +/-  0.002 |  -10.483 +/-  1.611
ALA  74 |    3.392 +/-  1.172 |   -1.658 +/-  0.576 |   -6.833 +/-  1.115 |   -0.249 +/-  1.037 |    0.061 +/-  0.022 |   -5.287 +/-  1.202
PHE  75 |    3.752 +/-  1.123 |   -1.380 +/-  0.606 |   -3.017 +/-  1.002 |   -4.381 +/-  0.726 |    0.034 +/-  0.013 |   -4.991 +/-  1.280
ASN  76 |    4.175 +/-  0.930 |   -1.024 +/-  0.702 |   -9.874 +/-  1.546 |    1.708 +/-  0.694 |    0.056 +/-  0.022 |   -4.959 +/-  1.437
THR  77 |    5.284 +/-  1.277 |   -1.279 +/-  0.617 |  -14.594 +/-  1.028 |    0.678 +/-  0.756 |    0.008 +/-  0.006 |   -9.903 +/-  1.410
PHE  78 |    4.190 +/-  1.146 |   -1.036 +/-  0.692 |  -13.190 +/-  1.369 |    2.628 +/-  0.532 |    0.004 +/-  0.005 |   -7.404 +/-  1.564
PHE  79 |    3.906 +/-  1.157 |   -1.541 +/-  0.698 |  -13.068 +/-  0.848 |    3.505 +/-  0.463 |    0.000 +/-  0.001 |   -7.198 +/-  1.390
PHE  80 |    3.926 +/-  1.067 |   -1.512 +/-  0.923 |  -11.983 +/-  0.847 |    2.147 +/-  0.405 |    0.000 +/-  0.002 |   -7.422 +/-  1.394
THR  81 |    4.473 +/-  1.017 |   -0.500 +/-  0.897 |  -10.684 +/-  1.734 |    1.228 +/-  0.674 |    0.011 +/-  0.012 |   -5.472 +/-  1.604
LYS  82 |    3.543 +/-  1.055 |   -1.680 +/-  0.840 |    6.720 +/-  1.581 |  -14.475 +/-  0.951 |    0.015 +/-  0.013 |   -5.876 +/-  1.546
LEU  83 |    4.271 +/-  1.204 |   -1.500 +/-  0.752 |   -8.476 +/-  1.344 |   -0.007 +/-  1.141 |    0.045 +/-  0.027 |   -5.665 +/-  1.351
LYS  84 |    3.992 +/-  1.133 |   -0.472 +/-  0.754 |    4.237 +/-  1.559 |  -17.373 +/-  1.304 |    0.223 +/-  0.032 |   -9.394 +/-  1.424
THR  85 |    5.102 +/-  1.226 |    0.420 +/-  0.716 |  -14.852 +/-  1.374 |   -4.706 +/-  1.111 |    0.280 +/-  0.020 |  -13.757 +/-  1.548
ALA  86 |    4.218 +/-  1.141 |    0.103 +/-  0.716 |   -6.172 +/-  2.262 |   -1.451 +/-  1.751 |    0.240 +/-  0.048 |   -3.063 +/-  1.470
GLY  87 |    4.064 +/-  1.011 |   -1.649 +/-  0.689 |   -6.341 +/-  1.529 |   -3.112 +/-  1.133 |    0.215 +/-  0.069 |   -6.823 +/-  1.385
TYR  88 |    3.957 +/-  0.977 |   -0.999 +/-  0.797 |  -11.577 +/-  1.301 |    1.352 +/-  0.605 |    0.067 +/-  0.022 |   -7.200 +/-  1.505
GLN  89 |    4.410 +/-  1.076 |   -0.787 +/-  0.691 |  -11.565 +/-  1.226 |    1.402 +/-  1.275 |    0.106 +/-  0.041 |   -6.434 +/-  1.255
ALA  90 |    3.836 +/-  1.189 |   -1.018 +/-  0.815 |  -11.269 +/-  2.386 |    4.792 +/-  1.436 |    0.127 +/-  0.043 |   -3.533 +/-  1.434
VAL  91 |    5.138 +/-  1.398 |   -0.193 +/-  0.946 |   -7.995 +/-  1.673 |    1.205 +/-  0.630 |    0.001 +/-  0.002 |   -1.845 +/-  1.848
LYS  92 |    4.117 +/-  1.341 |   -1.139 +/-  0.725 |   16.497 +/-  1.846 |  -19.430 +/-  1.674 |    0.008 +/-  0.012 |    0.053 +/-  1.611
ARG  93 |    4.027 +/-  1.140 |   -0.682 +/-  0.691 |   11.204 +/-  2.635 |  -23.633 +/-  1.775 |    0.066 +/-  0.023 |   -9.019 +/-  1.822
TRP  94 |    4.233 +/-  1.181 |   -0.128 +/-  0.683 |  -12.757 +/-  1.057 |   -4.391 +/-  0.808 |    0.239 +/-  0.029 |  -12.804 +/-  1.363
THR  95 |    5.265 +/-  1.269 |    0.172 +/-  0.862 |   -4.868 +/-  1.632 |   -2.959 +/-  1.070 |    0.024 +/-  0.021 |   -2.365 +/-  1.475
LYS  96 |    4.103 +/-  1.042 |   -0.049 +/-  0.779 |   24.973 +/-  2.003 |  -25.899 +/-  1.709 |    0.127 +/-  0.030 |    3.255 +/-  1.806
LYS  97 |    4.587 +/-  1.287 |    0.221 +/-  0.602 |   10.507 +/-  1.895 |  -24.011 +/-  1.555 |    0.365 +/-  0.040 |   -8.332 +/-  1.409
VAL  98 |    4.434 +/-  1.247 |    0.524 +/-  0.789 |  -16.408 +/-  1.126 |    0.075 +/-  0.913 |    0.136 +/-  0.058 |  -11.239 +/-  1.564
ASP  99 |    4.800 +/-  1.076 |   -0.656 +/-  0.616 |  -12.298 +/-  1.524 |    2.052 +/-  1.172 |    0.117 +/-  0.036 |   -5.985 +/-  1.485
VAL 100 |    4.673 +/-  1.174 |   -1.010 +/-  0.750 |   -7.381 +/-  0.900 |   -3.411 +/-  0.860 |    0.011 +/-  0.013 |   -7.118 +/-  1.429
PHE 101 |    3.849 +/-  1.234 |    0.026 +/-  0.886 |   -8.830 +/-  1.282 |   -3.408 +/-  0.988 |    0.187 +/-  0.050 |   -8.176 +/-  1.303
SER 102 |    4.608 +/-  1.188 |    0.161 +/-  0.602 |   -7.838 +/-  0.857 |   -2.136 +/-  0.698 |    0.275 +/-  0.025 |   -4.929 +/-  1.291
VAL 103 |    4.465 +/-  1.209 |   -0.348 +/-  0.845 |  -11.998 +/-  0.715 |    0.225 +/-  0.749 |    0.073 +/-  0.030 |   -7.583 +/-  1.366
ASP 104 |    4.440 +/-  1.161 |   -2.142 +/-  0.691 |  -12.867 +/-  1.514 |    3.573 +/-  0.787 |    0.013 +/-  0.009 |   -6.982 +/-  1.297
ILE 105 |    4.241 +/-  1.081 |   -1.405 +/-  0.790 |   -7.965 +/-  0.811 |   -0.068 +/-  0.310 |    0.000 +/-  0.000 |   -5.197 +/-  1.368
LEU 106 |    4.154 +/-  1.080 |   -1.987 +/-  0.851 |   -9.639 +/-  0.936 |    1.667 +/-  0.339 |    0.000 +/-  0.000 |   -5.805 +/-  1.342
LEU 107 |    3.538 +/-  1.140 |   -2.021 +/-  0.718 |   -9.303 +/-  0.900 |    1.952 +/-  0.464 |    0.000 +/-  0.000 |   -5.834 +/-  1.434
VAL 108 |    5.364 +/-  1.011 |   -0.597 +/-  0.969 |   -6.499 +/-  0.952 |    1.858 +/-  0.327 |    0.000 +/-  0.000 |    0.126 +/-  1.329
PRO 109 |    6.008 +/-  1.257 |   -2.379 +/-  0.542 |  -13.469 +/-  0.879 |    5.397 +/-  0.723 |    0.001 +/-  0.002 |   -4.442 +/-  1.554
ILE 110 |    4.103 +/-  1.118 |   -0.979 +/-  0.761 |   -8.602 +/-  0.946 |   -0.630 +/-  0.385 |    0.000 +/-  0.001 |   -6.107 +/-  1.334
HIE 111 |    3.849 +/-  1.002 |   -1.595 +/-  0.533 |   -8.407 +/-  1.127 |   -0.643 +/-  0.974 |    0.061 +/-  0.033 |   -6.734 +/-  1.060
LEU 112 |    4.058 +/-  1.139 |   -0.073 +/-  0.802 |   -7.885 +/-  0.916 |   -1.979 +/-  0.542 |    0.149 +/-  0.056 |   -5.730 +/-  1.080
GLY 113 |    4.047 +/-  1.248 |   -1.180 +/-  0.611 |   -6.823 +/-  0.826 |   -4.773 +/-  0.598 |    0.391 +/-  0.035 |   -8.338 +/-  1.350
VAL 114 |    4.976 +/-  1.216 |    1.178 +/-  0.840 |   -6.899 +/-  1.034 |   -3.823 +/-  0.425 |    0.123 +/-  0.022 |   -4.444 +/-  1.343
HIE 115 |    4.187 +/-  1.188 |   -1.198 +/-  0.613 |  -11.632 +/-  1.198 |   -0.073 +/-  0.376 |    0.013 +/-  0.011 |   -8.703 +/-  1.496
TRP 116 |    4.122 +/-  1.122 |   -2.321 +/-  0.663 |   -7.358 +/-  0.905 |   -0.985 +/-  0.561 |    0.001 +/-  0.002 |   -6.541 +/-  1.344
CYS 117 |    3.932 +/-  1.106 |   -1.056 +/-  0.888 |   -6.715 +/-  0.918 |    0.112 +/-  0.343 |    0.006 +/-  0.005 |   -3.721 +/-  1.507
LEU 118 |    4.096 +/-  1.091 |   -1.490 +/-  0.910 |  -11.347 +/-  0.867 |    2.244 +/-  0.279 |    0.000 +/-  0.000 |   -6.496 +/-  1.200
ALA 119 |    3.687 +/-  1.077 |   -1.651 +/-  0.926 |   -8.746 +/-  1.041 |    0.744 +/-  0.331 |    0.000 +/-  0.000 |   -5.965 +/-  1.378
VAL 120 |    4.085 +/-  1.013 |   -1.327 +/-  0.687 |  -12.554 +/-  0.950 |    1.969 +/-  0.443 |    0.001 +/-  0.002 |   -7.825 +/-  1.221
VAL 121 |    4.077 +/-  1.060 |   -1.197 +/-  0.907 |  -14.386 +/-  1.005 |   -0.794 +/-  0.321 |    0.000 +/-  0.000 |  -12.300 +/-  1.534
ASP 122 |    4.951 +/-  1.095 |   -2.223 +/-  0.757 |  -21.956 +/-  1.451 |    7.457 +/-  0.740 |    0.001 +/-  0.001 |  -11.770 +/-  1.392
PHE 123 |    3.643 +/-  1.014 |   -1.645 +/-  0.622 |   -3.817 +/-  1.488 |    0.625 +/-  1.198 |    0.087 +/-  0.032 |   -1.106 +/-  1.136
ARG 124 |    3.894 +/-  1.146 |    0.056 +/-  0.709 |    4.823 +/-  1.542 |   -9.596 +/-  1.128 |    0.297 +/-  0.024 |   -0.526 +/-  1.546
LYS 125 |    4.324 +/-  1.440 |    0.014 +/-  0.656 |    1.731 +/-  1.957 |  -10.180 +/-  1.239 |    0.168 +/-  0.035 |   -3.942 +/-  1.979
LYS 126 |    4.288 +/-  1.263 |   -1.111 +/-  0.798 |   -6.136 +/-  1.706 |   -7.691 +/-  1.027 |    0.001 +/-  0.003 |  -10.648 +/-  1.716
ASN 127 |    4.584 +/-  1.053 |   -1.989 +/-  0.702 |  -12.780 +/-  1.273 |   -0.294 +/-  0.480 |    0.002 +/-  0.003 |  -10.477 +/-  1.324
ILE 128 |    4.031 +/-  1.042 |   -1.160 +/-  0.809 |  -10.760 +/-  1.199 |    1.695 +/-  0.723 |    0.001 +/-  0.002 |   -6.193 +/-  1.534
THR 129 |    4.529 +/-  1.053 |   -1.607 +/-  0.720 |  -14.021 +/-  0.969 |    0.075 +/-  0.471 |    0.000 +/-  0.000 |  -11.023 +/-  1.275
TYR 130 |    3.784 +/-  1.048 |   -1.831 +/-  0.808 |   -9.971 +/-  1.128 |    2.207 +/-  0.598 |    0.002 +/-  0.003 |   -5.809 +/-  1.211
TYR 131 |    3.892 +/-  1.029 |   -1.819 +/-  0.781 |  -11.523 +/-  0.942 |    0.695 +/-  0.431 |    0.003 +/-  0.004 |   -8.752 +/-  1.108
ASP 132 |    5.140 +/-  1.115 |   -1.623 +/-  0.693 |  -14.791 +/-  1.493 |    4.178 +/-  0.993 |    0.023 +/-  0.015 |   -7.074 +/-  1.529
SER 133 |    4.503 +/-  1.105 |   -1.250 +/-  0.736 |  -13.202 +/-  1.175 |    0.406 +/-  0.664 |    0.002 +/-  0.002 |   -9.541 +/-  1.288
MET 134 |    4.468 +/-  1.113 |   -0.063 +/-  0.808 |   -8.851 +/-  1.561 |   -2.371 +/-  0.959 |    0.161 +/-  0.048 |   -6.656 +/-  1.478
GLY 135 |    4.576 +/-  1.381 |   -1.128 +/-  0.612 |   -8.663 +/-  3.891 |   -3.776 +/-  3.067 |    0.176 +/-  0.097 |   -8.814 +/-  1.512
GLY 136 |    4.037 +/-  1.306 |   -1.027 +/-  0.706 |   -5.801 +/-  2.124 |   -3.598 +/-  1.484 |    0.217 +/-  0.053 |   -6.173 +/-  1.560
ILE 137 |    4.145 +/-  1.250 |    0.484 +/-  0.650 |   -5.228 +/-  1.512 |   -3.066 +/-  1.171 |    0.224 +/-  0.031 |   -3.441 +/-  1.439
ASN 138 |    4.708 +/-  1.290 |   -1.909 +/-  0.680 |   -7.165 +/-  1.948 |   -0.320 +/-  0.809 |    0.035 +/-  0.014 |   -4.652 +/-  1.916
ASN 139 |    4.000 +/-  1.037 |   -1.422 +/-  0.600 |   -9.370 +/-  1.377 |   -1.316 +/-  0.753 |    0.034 +/-  0.017 |   -8.074 +/-  1.510
GLU 140 |    4.038 +/-  1.081 |   -0.452 +/-  0.817 |  -20.869 +/-  1.306 |    7.674 +/-  0.938 |    0.033 +/-  0.018 |   -9.575 +/-  1.511
ALA 141 |    3.602 +/-  1.171 |   -1.951 +/-  0.748 |  -10.602 +/-  1.162 |    2.336 +/-  0.532 |    0.003 +/-  0.005 |   -6.612 +/-  1.295
CYS 142 |    4.169 +/-  1.131 |   -2.515 +/-  0.727 |   -1.900 +/-  0.995 |    0.617 +/-  0.462 |    0.001 +/-  0.003 |    0.373 +/-  1.473
ARG 143 |    3.841 +/-  1.317 |   -1.635 +/-  0.778 |    2.218 +/-  1.623 |  -10.666 +/-  1.183 |    0.008 +/-  0.011 |   -6.235 +/-  1.543
ILE 144 |    4.067 +/-  1.160 |   -0.872 +/-  0.758 |  -16.959 +/-  1.087 |    2.818 +/-  0.602 |    0.016 +/-  0.014 |  -10.929 +/-  1.319
LEU 145 |    4.275 +/-  1.172 |   -2.070 +/-  0.658 |  -10.285 +/-  0.977 |    1.863 +/-  0.377 |    0.000 +/-  0.002 |   -6.217 +/-  1.358
LEU 146 |    4.292 +/-  1.048 |   -2.149 +/-  0.739 |  -12.537 +/-  1.017 |    1.584 +/-  0.536 |    0.000 +/-  0.000 |   -8.810 +/-  1.295
GLN 147 |    4.095 +/-  1.064 |   -1.629 +/-  0.666 |  -14.059 +/-  1.349 |    1.755 +/-  0.761 |    0.010 +/-  0.015 |   -9.828 +/-  1.513
TYR 148 |    4.120 +/-  1.311 |   -1.618 +/-  0.869 |  -10.827 +/-  0.915 |    1.898 +/-  0.506 |    0.008 +/-  0.011 |   -6.418 +/-  1.456
LEU 149 |    4.013 +/-  1.161 |   -2.430 +/-  0.733 |   -5.084 +/-  1.014 |    1.377 +/-  0.521 |    0.000 +/-  0.002 |   -2.125 +/-  1.432
LYS 150 |    3.605 +/-  1.017 |   -2.141 +/-  0.646 |    1.648 +/-  2.237 |  -11.912 +/-  1.866 |    0.001 +/-  0.004 |   -8.800 +/-  1.469
GLN 151 |    4.074 +/-  1.000 |   -2.194 +/-  0.741 |  -17.671 +/-  1.274 |    0.465 +/-  0.896 |    0.010 +/-  0.011 |  -15.316 +/-  1.489
GLU 152 |    3.925 +/-  1.089 |   -1.694 +/-  0.862 |  -21.650 +/-  1.253 |    8.681 +/-  0.989 |    0.000 +/-  0.000 |  -10.739 +/-  1.167
SER 153 |    4.104 +/-  1.075 |   -2.286 +/-  0.595 |  -14.258 +/-  1.075 |    2.758 +/-  0.571 |    0.001 +/-  0.004 |   -9.681 +/-  1.240
ILE 154 |    4.203 +/-  1.196 |   -0.991 +/-  0.830 |  -13.048 +/-  2.072 |    1.218 +/-  1.425 |    0.027 +/-  0.024 |   -8.591 +/-  1.623
ASP 155 |    5.393 +/-  1.355 |   -1.459 +/-  0.680 |  -14.839 +/-  2.604 |    7.227 +/-  2.278 |    0.144 +/-  0.068 |   -3.534 +/-  1.569
LYS 156 |    4.001 +/-  1.175 |   -0.398 +/-  0.879 |   10.846 +/-  1.765 |  -14.572 +/-  1.379 |    0.211 +/-  0.031 |    0.088 +/-  1.682
LYS 157 |    4.136 +/-  1.140 |   -0.218 +/-  0.853 |    7.866 +/-  1.739 |  -14.864 +/-  1.445 |    0.139 +/-  0.036 |   -2.942 +/-  1.682
ARG 158 |    4.563 +/-  1.168 |    0.183 +/-  0.682 |    7.850 +/-  2.221 |  -16.663 +/-  1.838 |    0.195 +/-  0.036 |   -3.872 +/-  1.483
LYS 159 |    3.788 +/-  1.140 |   -0.036 +/-  1.000 |   -7.438 +/-  3.397 |  -10.352 +/-  2.903 |    0.055 +/-  0.022 |  -13.983 +/-  1.727
GLU 160 |    3.879 +/-  1.012 |   -0.573 +/-  0.716 |  -19.061 +/-  2.591 |    4.265 +/-  2.185 |    0.094 +/-  0.039 |  -11.396 +/-  1.518
PHE 161 |    3.669 +/-  1.070 |   -1.231 +/-  0.657 |   -7.040 +/-  2.737 |   -3.000 +/-  1.939 |    0.073 +/-  0.042 |   -7.529 +/-  1.525
ASP 162 |    4.916 +/-  1.181 |   -1.216 +/-  0.595 |  -14.428 +/-  2.063 |    5.198 +/-  1.287 |    0.099 +/-  0.022 |   -5.431 +/-  1.616
THR 163 |    4.837 +/-  1.089 |    0.068 +/-  0.884 |  -13.301 +/-  1.448 |   -0.554 +/-  1.012 |    0.073 +/-  0.023 |   -8.878 +/-  1.499
ASN 164 |    4.163 +/-  1.184 |    0.019 +/-  0.833 |   -9.820 +/-  3.286 |    0.660 +/-  1.913 |    0.083 +/-  0.034 |   -4.895 +/-  1.917
GLY 165 |    4.225 +/-  1.246 |   -1.355 +/-  0.534 |   -5.880 +/-  1.357 |   -5.366 +/-  0.942 |    0.437 +/-  0.069 |   -7.939 +/-  1.481
TRP 166 |    4.518 +/-  1.329 |   -0.649 +/-  0.591 |   -7.921 +/-  1.197 |   -2.324 +/-  0.923 |    0.135 +/-  0.034 |   -6.242 +/-  1.292
GLN 167 |    4.282 +/-  1.100 |   -1.101 +/-  0.682 |   -6.484 +/-  1.238 |   -0.327 +/-  0.599 |    0.022 +/-  0.018 |   -3.607 +/-  1.409
LEU 168 |    4.374 +/-  1.306 |   -0.963 +/-  0.780 |   -6.896 +/-  1.470 |   -0.721 +/-  0.939 |    0.042 +/-  0.038 |   -4.164 +/-  1.745
PHE 169 |    4.099 +/-  1.108 |   -0.822 +/-  0.868 |  -12.085 +/-  1.888 |    0.114 +/-  1.204 |    0.022 +/-  0.017 |   -8.673 +/-  1.498
SER 170 |    4.589 +/-  1.226 |   -1.323 +/-  0.774 |   -4.815 +/-  1.876 |    0.838 +/-  1.475 |    0.054 +/-  0.029 |   -0.657 +/-  1.494
LYS 171 |    3.716 +/-  1.091 |   -0.863 +/-  0.763 |   13.644 +/-  3.187 |  -14.598 +/-  2.498 |    0.035 +/-  0.024 |    1.935 +/-  1.473
LYS 172 |    3.789 +/-  1.245 |   -1.122 +/-  0.735 |    1.448 +/-  2.531 |  -13.344 +/-  2.105 |    0.041 +/-  0.029 |   -9.187 +/-  1.593
SER 173 |    4.779 +/-  1.275 |   -1.119 +/-  0.591 |  -10.948 +/-  1.509 |   -4.584 +/-  1.286 |    0.075 +/-  0.038 |  -11.798 +/-  1.390
GLN 174 |    4.206 +/-  1.033 |    0.272 +/-  0.717 |   -5.479 +/-  1.751 |   -6.376 +/-  1.385 |    0.276 +/-  0.032 |   -7.101 +/-  1.320
GLU 175 |    4.406 +/-  1.147 |    0.018 +/-  0.754 |   -9.877 +/-  2.186 |    0.504 +/-  2.173 |    0.177 +/-  0.050 |   -4.772 +/-  1.471
ILE 176 |    5.862 +/-  1.260 |    0.460 +/-  0.911 |    2.508 +/-  1.866 |   -3.045 +/-  1.371 |    0.051 +/-  0.030 |    5.835 +/-  1.849
PRO 177 |    5.902 +/-  1.099 |   -1.226 +/-  0.719 |  -16.439 +/-  2.369 |    6.189 +/-  1.461 |    0.083 +/-  0.013 |   -5.490 +/-  1.442
GLN 178 |    3.954 +/-  1.001 |   -1.459 +/-  0.502 |   -9.151 +/-  0.991 |    0.577 +/-  0.800 |    0.087 +/-  0.032 |   -5.992 +/-  1.334
GLN 179 |    4.149 +/-  1.200 |   -0.879 +/-  0.740 |   -4.218 +/-  1.255 |   -3.050 +/-  0.991 |    0.081 +/-  0.035 |   -3.917 +/-  1.391
MET 180 |    4.296 +/-  1.199 |    0.246 +/-  0.712 |   -5.528 +/-  0.843 |   -3.758 +/-  0.728 |    0.272 +/-  0.043 |   -4.472 +/-  1.452
ASN 181 |    5.043 +/-  1.293 |   -0.074 +/-  0.980 |  -11.563 +/-  1.910 |    0.296 +/-  0.759 |    0.061 +/-  0.026 |   -6.237 +/-  1.706
GLY 182 |    4.800 +/-  1.246 |   -1.459 +/-  0.490 |   -6.081 +/-  1.193 |   -5.250 +/-  0.734 |    0.398 +/-  0.044 |   -7.592 +/-  1.359
SER 183 |    5.376 +/-  1.280 |   -0.498 +/-  0.821 |  -11.730 +/-  1.385 |    1.110 +/-  0.605 |    0.021 +/-  0.007 |   -5.720 +/-  1.677
ASP 184 |    5.359 +/-  1.278 |   -0.560 +/-  0.851 |  -17.257 +/-  1.254 |    5.413 +/-  0.614 |    0.000 +/-  0.001 |   -7.045 +/-  1.528
ALA 185 |    3.808 +/-  1.173 |   -1.813 +/-  0.700 |   -7.657 +/-  0.824 |    1.420 +/-  0.584 |    0.014 +/-  0.006 |   -4.227 +/-  1.447
GLY 186 |    3.900 +/-  1.276 |   -3.078 +/-  0.528 |   -8.116 +/-  0.920 |   -1.371 +/-  0.578 |    0.006 +/-  0.004 |   -8.659 +/-  1.573
MET 187 |    4.197 +/-  1.324 |   -2.151 +/-  0.687 |  -12.359 +/-  0.895 |    2.045 +/-  0.558 |    0.000 +/-  0.000 |   -8.266 +/-  1.537
PHE 188 |    4.128 +/-  0.955 |   -2.222 +/-  0.703 |  -13.141 +/-  1.042 |    1.997 +/-  0.385 |    0.000 +/-  0.000 |   -9.238 +/-  1.263
ALA 189 |    3.515 +/-  1.017 |   -2.262 +/-  0.686 |  -11.241 +/-  0.873 |    2.586 +/-  0.352 |    0.001 +/-  0.002 |   -7.401 +/-  1.260
CYS 190 |    3.902 +/-  0.909 |   -2.186 +/-  0.683 |   -3.142 +/-  1.028 |    0.934 +/-  0.463 |    0.002 +/-  0.002 |   -0.490 +/-  1.225
LYS 191 |    4.022 +/-  1.117 |   -1.648 +/-  0.823 |   -2.819 +/-  1.207 |   -5.771 +/-  0.738 |    0.003 +/-  0.003 |   -6.213 +/-  1.619
TYR 192 |    3.653 +/-  1.001 |   -1.799 +/-  0.854 |  -17.950 +/-  0.844 |    2.558 +/-  0.463 |    0.000 +/-  0.000 |  -13.539 +/-  1.520
ALA 193 |    3.619 +/-  0.957 |   -1.949 +/-  0.757 |  -13.912 +/-  1.091 |    2.027 +/-  0.481 |    0.000 +/-  0.000 |  -10.215 +/-  1.269
ASP 194 |    5.093 +/-  1.178 |   -2.390 +/-  0.749 |  -19.416 +/-  1.640 |    6.530 +/-  1.141 |    0.000 +/-  0.000 |  -10.183 +/-  1.609
CYS 195 |    4.115 +/-  1.190 |   -2.633 +/-  0.641 |   -6.882 +/-  1.151 |   -1.694 +/-  0.615 |    0.004 +/-  0.006 |   -7.090 +/-  1.371
ILE 196 |    3.852 +/-  1.099 |   -0.903 +/-  0.759 |   -8.001 +/-  0.968 |   -0.723 +/-  0.800 |    0.043 +/-  0.013 |   -5.732 +/-  1.481
THR 197 |    4.972 +/-  1.118 |   -1.537 +/-  0.624 |   -4.788 +/-  1.047 |   -2.636 +/-  0.692 |    0.002 +/-  0.003 |   -3.987 +/-  1.506
LYS 198 |    4.383 +/-  1.313 |   -0.683 +/-  0.865 |   -2.370 +/-  2.313 |   -7.801 +/-  1.657 |    0.055 +/-  0.034 |   -6.417 +/-  1.755
ASP 199 |    5.650 +/-  1.298 |   -0.071 +/-  0.679 |  -10.720 +/-  2.912 |    0.792 +/-  2.425 |    0.179 +/-  0.042 |   -4.170 +/-  1.475
ARG 200 |    5.006 +/-  1.105 |    0.227 +/-  0.705 |   12.366 +/-  1.606 |  -12.995 +/-  1.315 |    0.076 +/-  0.022 |    4.680 +/-  1.390
PRO 201 |    5.890 +/-  1.090 |   -0.634 +/-  0.625 |  -17.385 +/-  1.868 |    7.474 +/-  1.613 |    0.122 +/-  0.028 |   -4.532 +/-  1.461
ILE 202 |    4.145 +/-  1.176 |   -0.234 +/-  0.808 |   -3.951 +/-  1.426 |   -3.630 +/-  1.369 |    0.108 +/-  0.037 |   -3.562 +/-  1.506
ASN 203 |    4.549 +/-  1.126 |   -0.544 +/-  0.696 |   -7.291 +/-  1.888 |   -1.524 +/-  1.822 |    0.158 +/-  0.037 |   -4.653 +/-  1.560
PHE 204 |    4.272 +/-  1.297 |   -0.682 +/-  0.738 |   -6.176 +/-  1.090 |   -2.386 +/-  0.964 |    0.094 +/-  0.044 |   -4.878 +/-  1.596
THR 205 |    4.645 +/-  1.242 |   -0.559 +/-  0.992 |  -12.880 +/-  1.233 |    0.847 +/-  0.597 |    0.013 +/-  0.011 |   -7.933 +/-  1.742
GLN 206 |    3.713 +/-  1.140 |   -0.781 +/-  0.792 |   -9.455 +/-  1.275 |    1.052 +/-  0.744 |    0.019 +/-  0.016 |   -5.452 +/-  1.456
GLN 207 |    4.298 +/-  1.171 |   -0.353 +/-  0.689 |   -6.997 +/-  1.167 |   -1.703 +/-  0.788 |    0.151 +/-  0.035 |   -4.605 +/-  1.344
HIE 208 |    3.928 +/-  1.035 |   -1.518 +/-  0.692 |  -10.784 +/-  1.109 |   -0.954 +/-  0.386 |    0.023 +/-  0.012 |   -9.305 +/-  1.216
MET 209 |    6.335 +/-  1.146 |   -1.170 +/-  0.744 |   -4.260 +/-  0.958 |    1.504 +/-  0.469 |    0.001 +/-  0.002 |    2.410 +/-  1.399
PRO 210 |    6.239 +/-  1.191 |   -1.858 +/-  0.564 |  -17.277 +/-  1.443 |    5.786 +/-  1.142 |    0.027 +/-  0.022 |   -7.082 +/-  1.428
TYR 211 |    3.873 +/-  1.024 |   -1.087 +/-  0.762 |  -10.080 +/-  0.954 |   -0.836 +/-  0.563 |    0.021 +/-  0.014 |   -8.108 +/-  1.201
PHE 212 |    4.042 +/-  1.073 |   -1.942 +/-  0.643 |   -2.387 +/-  1.060 |   -1.282 +/-  0.562 |    0.008 +/-  0.005 |   -1.561 +/-  1.298
ARG 213 |    3.865 +/-  1.122 |   -2.303 +/-  0.828 |    5.531 +/-  1.570 |   -8.420 +/-  1.075 |    0.004 +/-  0.005 |   -1.323 +/-  1.569
LYS 214 |    3.810 +/-  1.099 |   -2.174 +/-  0.670 |    2.952 +/-  1.537 |   -9.326 +/-  1.238 |    0.029 +/-  0.018 |   -4.708 +/-  1.634
ARG 215 |    3.851 +/-  1.022 |   -0.955 +/-  0.935 |   -8.760 +/-  1.525 |   -6.452 +/-  0.974 |    0.000 +/-  0.001 |  -12.315 +/-  1.608
MET 216 |    3.953 +/-  0.861 |   -1.945 +/-  0.819 |  -13.182 +/-  0.884 |   -1.110 +/-  0.338 |    0.000 +/-  0.001 |  -12.285 +/-  1.192
VAL 217 |    4.215 +/-  1.166 |   -1.754 +/-  0.711 |  -10.646 +/-  1.092 |   -2.027 +/-  0.427 |    0.000 +/-  0.000 |  -10.211 +/-  1.551
TRP 218 |    3.722 +/-  1.030 |   -2.626 +/-  0.689 |  -11.773 +/-  0.986 |   -2.134 +/-  0.457 |    0.000 +/-  0.000 |  -12.810 +/-  1.299
GLU 219 |    3.846 +/-  1.015 |   -2.615 +/-  0.797 |  -10.760 +/-  1.490 |   -1.340 +/-  0.782 |    0.000 +/-  0.000 |  -10.869 +/-  1.479
ILE 220 |    3.960 +/-  1.029 |   -1.535 +/-  0.836 |  -10.415 +/-  1.081 |    1.572 +/-  0.568 |    0.000 +/-  0.000 |   -6.419 +/-  1.285
LEU 221 |    4.216 +/-  1.146 |   -1.422 +/-  0.827 |   -7.844 +/-  2.093 |   -2.296 +/-  1.366 |    0.062 +/-  0.045 |   -7.284 +/-  1.331
HIE 222 |    4.672 +/-  1.042 |   -0.733 +/-  0.655 |   -7.193 +/-  1.921 |   -0.010 +/-  1.445 |    0.149 +/-  0.035 |   -3.114 +/-  1.548
ARG 223 |    4.509 +/-  1.379 |   -0.519 +/-  0.661 |   -3.181 +/-  1.624 |    0.294 +/-  1.460 |    0.053 +/-  0.027 |    1.157 +/-  1.880
LYS 224 |    3.947 +/-  1.145 |   -1.695 +/-  0.507 |   -5.396 +/-  1.499 |   -3.457 +/-  1.254 |    0.011 +/-  0.012 |   -6.590 +/-  1.673
LEU 225 |    4.800 +/-  1.076 |   -1.033 +/-  0.614 |   -1.037 +/-  2.064 |   -4.003 +/-  1.581 |    0.098 +/-  0.034 |   -1.175 +/-  1.480
LEU 226 |    6.023 +/-  1.512 |   -0.581 +/-  0.840 |  -52.852 +/-  7.548 |  -15.583 +/-  6.680 |    0.440 +/-  0.048 |  -62.553 +/-  1.735

Ligand:
Total Energy Decomposition:
Residue |       Internal      |    van der Waals    |    Electrostatic    |   Polar Solvation   |   Non-Polar Solv.   |       TOTAL
-------------------------------------------------------------------------------------------------------------------------------------------
ILE   1 |   19.448 +/-  3.118 |   -0.823 +/-  1.680 |  -42.873 +/-  7.712 |  -21.994 +/-  8.319 |    0.785 +/-  0.165 |  -45.458 +/-  3.637
LYS   2 |   18.273 +/-  3.170 |   -2.517 +/-  1.467 |  -10.582 +/- 13.626 |  -18.075 +/- 12.951 |    0.636 +/-  0.123 |  -12.265 +/-  4.332
LEU   3 |   17.599 +/-  2.911 |   -4.341 +/-  1.207 |  -29.585 +/-  1.350 |    2.062 +/-  0.749 |    0.030 +/-  0.019 |  -14.235 +/-  3.251
LYS   4 |   17.610 +/-  3.248 |   -5.617 +/-  1.342 |  -28.105 +/-  9.163 |    0.529 +/-  8.853 |    0.377 +/-  0.091 |  -15.206 +/-  3.666
VAL   5 |   14.529 +/-  2.420 |   -4.919 +/-  1.514 |  -32.132 +/-  1.133 |    0.055 +/-  0.667 |    0.001 +/-  0.004 |  -22.466 +/-  2.792
ILE   6 |   19.698 +/-  3.417 |   -4.322 +/-  1.292 |  -13.614 +/-  1.389 |   -0.452 +/-  0.736 |    0.348 +/-  0.071 |    1.659 +/-  3.546
GLY   7 |    5.772 +/-  1.470 |   -3.064 +/-  0.675 |   -6.503 +/-  1.688 |   -4.528 +/-  1.091 |    0.066 +/-  0.033 |   -8.257 +/-  1.851
GLN   8 |   24.537 +/-  3.181 |   -2.521 +/-  1.370 |  -74.180 +/-  4.154 |  -10.187 +/-  3.474 |    0.773 +/-  0.172 |  -61.578 +/-  3.057
ASP   9 |   14.921 +/-  2.674 |    0.250 +/-  1.397 |  -26.986 +/-  8.968 |  -48.181 +/-  8.358 |    0.735 +/-  0.108 |  -59.261 +/-  2.671
SER  10 |   13.270 +/-  2.188 |   -0.179 +/-  1.134 |  -10.484 +/-  2.580 |   -9.515 +/-  2.117 |    0.650 +/-  0.058 |   -6.258 +/-  2.364
SER  11 |   10.908 +/-  2.287 |   -1.667 +/-  1.523 |  -16.525 +/-  3.985 |   -4.183 +/-  3.226 |    0.393 +/-  0.131 |  -11.074 +/-  3.308
GLU  12 |   18.394 +/-  2.884 |   -2.986 +/-  1.295 |  -18.277 +/-  9.782 |  -50.962 +/-  9.506 |    0.629 +/-  0.110 |  -53.204 +/-  2.865
ILE  13 |   18.643 +/-  2.952 |   -3.240 +/-  1.499 |   -8.709 +/-  1.269 |   -2.631 +/-  0.720 |    0.261 +/-  0.098 |    4.325 +/-  3.092
HIE  14 |   34.711 +/-  2.685 |   -5.137 +/-  1.083 |  -19.065 +/-  5.171 |   -5.388 +/-  3.919 |    0.853 +/-  0.116 |    5.973 +/-  2.969
PHE  15 |   16.387 +/-  3.001 |   -4.173 +/-  1.538 |    1.822 +/-  1.370 |   -5.124 +/-  0.757 |    0.351 +/-  0.161 |    9.263 +/-  3.209
LYS  16 |   17.047 +/-  2.965 |   -1.872 +/-  1.000 |   53.929 +/-  5.748 |  -82.046 +/-  5.651 |    1.291 +/-  0.095 |  -11.650 +/-  3.315
VAL  17 |   14.536 +/-  2.432 |   -3.308 +/-  1.314 |  -23.127 +/-  1.794 |   -2.334 +/-  1.051 |    0.152 +/-  0.059 |  -14.082 +/-  2.672
LYS  18 |   17.920 +/-  3.323 |   -1.340 +/-  1.221 |   65.041 +/-  5.197 |  -96.565 +/-  4.509 |    1.251 +/-  0.075 |  -13.692 +/-  3.514
MET  19 |   17.493 +/-  3.001 |   -4.430 +/-  0.964 |   -9.020 +/-  2.021 |   -5.688 +/-  1.671 |    0.787 +/-  0.120 |   -0.859 +/-  2.841
THR  20 |   16.213 +/-  2.662 |   -0.883 +/-  1.103 |  -30.703 +/-  2.706 |  -10.299 +/-  2.183 |    0.689 +/-  0.056 |  -24.982 +/-  2.988
THR  21 |   15.365 +/-  2.593 |   -2.728 +/-  1.162 |  -30.510 +/-  2.074 |   -5.762 +/-  1.912 |    0.437 +/-  0.068 |  -23.199 +/-  3.019
HIE  22 |   34.630 +/-  2.623 |   -6.086 +/-  0.956 |  -15.395 +/-  3.278 |   -3.955 +/-  3.165 |    0.662 +/-  0.078 |    9.855 +/-  2.952
LEU  23 |   17.429 +/-  2.858 |   -5.476 +/-  1.284 |  -27.827 +/-  1.535 |    1.637 +/-  0.776 |    0.005 +/-  0.005 |  -14.233 +/-  2.999
LYS  24 |   18.090 +/-  3.394 |   -3.527 +/-  1.383 |   35.862 +/- 10.651 |  -61.530 +/-  9.238 |    0.733 +/-  0.108 |  -10.372 +/-  3.937
LYS  25 |   17.949 +/-  3.117 |   -1.369 +/-  1.067 |   50.980 +/- 14.441 |  -85.581 +/- 13.075 |    1.251 +/-  0.123 |  -16.770 +/-  3.756
LEU  26 |   18.473 +/-  2.612 |   -5.732 +/-  1.779 |  -27.440 +/-  1.192 |   -1.284 +/-  0.836 |    0.064 +/-  0.053 |  -15.919 +/-  2.650
LYS  27 |   17.792 +/-  3.153 |   -7.582 +/-  1.597 |   16.765 +/-  8.731 |  -48.330 +/-  6.977 |    0.104 +/-  0.059 |  -21.251 +/-  4.070
GLU  28 |   17.017 +/-  2.625 |   -3.914 +/-  1.506 |  -69.067 +/- 11.892 |  -10.664 +/- 11.008 |    0.564 +/-  0.112 |  -66.064 +/-  3.018
SER  29 |   10.600 +/-  2.052 |   -3.404 +/-  0.974 |   -8.933 +/-  2.869 |   -9.349 +/-  3.066 |    0.341 +/-  0.074 |  -10.745 +/-  2.473
TYR  30 |   17.087 +/-  2.554 |   -7.851 +/-  1.449 |  -25.923 +/-  1.856 |   -6.851 +/-  1.369 |    0.027 +/-  0.024 |  -23.511 +/-  3.126
CYS  31 |   10.260 +/-  2.313 |   -6.227 +/-  0.997 |   -4.680 +/-  1.727 |   -2.494 +/-  1.000 |    0.037 +/-  0.023 |   -3.105 +/-  2.413
GLN  32 |   23.326 +/-  2.519 |   -2.185 +/-  1.223 |  -66.322 +/-  4.080 |  -12.539 +/-  2.593 |    1.014 +/-  0.082 |  -56.705 +/-  3.245
ARG  33 |   21.944 +/-  3.984 |   -3.668 +/-  1.090 | -152.571 +/-  8.724 |  -42.588 +/-  8.922 |    1.197 +/-  0.176 | -175.686 +/-  3.451
GLN  34 |   24.732 +/-  3.034 |   -4.059 +/-  1.324 |  -77.299 +/-  3.129 |  -11.161 +/-  2.509 |    0.460 +/-  0.123 |  -67.327 +/-  3.277
GLY  35 |    5.692 +/-  1.559 |   -0.982 +/-  0.629 |   -5.941 +/-  1.298 |   -4.840 +/-  0.762 |    0.490 +/-  0.028 |   -5.582 +/-  1.507
VAL  36 |   15.753 +/-  2.589 |   -1.443 +/-  1.274 |  -17.366 +/-  0.999 |   -1.100 +/-  0.719 |    0.303 +/-  0.078 |   -3.852 +/-  2.505
PRO  37 |   21.283 +/-  2.553 |   -2.658 +/-  0.965 |   -6.083 +/-  1.876 |   -4.010 +/-  0.789 |    0.707 +/-  0.057 |    9.239 +/-  2.536
MET  38 |   15.891 +/-  2.900 |   -5.600 +/-  1.175 |   -7.380 +/-  2.207 |   -1.797 +/-  1.902 |    0.442 +/-  0.143 |    1.555 +/-  2.999
ASN  39 |   23.107 +/-  2.775 |   -0.802 +/-  0.948 |  -82.432 +/-  3.222 |  -16.082 +/-  2.472 |    1.013 +/-  0.035 |  -75.197 +/-  2.866
SER  40 |   12.357 +/-  2.100 |   -2.125 +/-  1.023 |  -14.417 +/-  4.121 |   -2.630 +/-  2.623 |    0.211 +/-  0.054 |   -6.604 +/-  2.545
LEU  41 |   16.589 +/-  3.131 |   -6.056 +/-  1.586 |  -26.411 +/-  1.959 |    3.984 +/-  1.018 |    0.034 +/-  0.027 |  -11.859 +/-  3.477
ARG  42 |   23.750 +/-  3.669 |   -8.127 +/-  1.205 | -147.937 +/-  9.547 |  -41.812 +/-  8.625 |    0.447 +/-  0.042 | -173.679 +/-  3.316
PHE  43 |   15.635 +/-  2.843 |   -8.238 +/-  1.066 |  -12.799 +/-  1.038 |   -0.104 +/-  0.779 |    0.010 +/-  0.006 |   -5.496 +/-  3.126
LEU  44 |   16.919 +/-  2.806 |   -5.471 +/-  1.343 |  -30.473 +/-  1.309 |   -0.849 +/-  0.794 |    0.274 +/-  0.037 |  -19.601 +/-  2.795
PHE  45 |   16.058 +/-  2.734 |   -5.283 +/-  1.197 |  -12.110 +/-  1.967 |    0.554 +/-  1.076 |    0.079 +/-  0.044 |   -0.701 +/-  3.251
GLU  46 |   19.110 +/-  2.680 |   -0.340 +/-  1.112 |   27.118 +/-  4.188 |  -97.568 +/-  3.805 |    1.060 +/-  0.063 |  -50.620 +/-  2.941
GLY  47 |    5.886 +/-  1.891 |   -1.130 +/-  0.592 |   -9.061 +/-  1.358 |   -2.233 +/-  1.236 |    0.427 +/-  0.054 |   -6.111 +/-  1.642
GLN  48 |   24.211 +/-  2.935 |   -2.635 +/-  1.282 |  -69.669 +/-  3.294 |   -7.375 +/-  3.119 |    0.846 +/-  0.186 |  -54.624 +/-  2.721
ARG  49 |   22.443 +/-  4.190 |   -5.190 +/-  1.455 | -122.855 +/-  5.378 |  -63.353 +/-  6.148 |    0.973 +/-  0.108 | -167.982 +/-  3.796
ILE  50 |   16.728 +/-  2.904 |   -4.303 +/-  1.487 |  -25.079 +/-  1.380 |    4.788 +/-  0.848 |    0.014 +/-  0.013 |   -7.852 +/-  2.794
ALA  51 |    8.243 +/-  2.492 |   -2.541 +/-  0.760 |   -5.028 +/-  1.622 |   -1.999 +/-  1.232 |    0.354 +/-  0.039 |   -0.970 +/-  2.459
ASP  52 |   14.859 +/-  2.526 |   -1.565 +/-  1.461 |  -85.312 +/- 14.562 |   10.617 +/- 13.288 |    0.539 +/-  0.123 |  -60.862 +/-  2.721
ASN  53 |   21.399 +/-  2.609 |   -1.785 +/-  1.091 |  -83.138 +/-  3.974 |  -11.141 +/-  3.537 |    0.861 +/-  0.118 |  -73.805 +/-  2.663
HIE  54 |   33.796 +/-  3.251 |   -7.884 +/-  1.119 |  -23.919 +/-  2.724 |   -0.399 +/-  2.325 |    0.332 +/-  0.087 |    1.925 +/-  3.443
THR  55 |   18.474 +/-  2.820 |   -4.603 +/-  1.367 |  -21.391 +/-  1.762 |   -9.705 +/-  1.483 |    0.128 +/-  0.033 |  -17.096 +/-  3.099
PRO  56 |   20.674 +/-  2.235 |   -7.736 +/-  0.943 |    3.309 +/-  0.967 |   -8.159 +/-  0.738 |    0.043 +/-  0.025 |    8.132 +/-  2.355
LYS  57 |   17.861 +/-  3.151 |   -3.125 +/-  0.998 |   22.063 +/-  7.985 |  -58.540 +/-  8.019 |    1.062 +/-  0.055 |  -20.678 +/-  3.187
GLU  58 |   16.787 +/-  2.719 |   -3.257 +/-  1.251 |  -18.791 +/-  7.027 |  -58.832 +/-  6.776 |    0.833 +/-  0.068 |  -63.260 +/-  2.568
LEU  59 |   16.258 +/-  2.815 |   -4.805 +/-  1.392 |  -22.484 +/-  1.324 |   -8.749 +/-  0.977 |    0.210 +/-  0.085 |  -19.570 +/-  3.054
GLY  60 |    5.844 +/-  1.722 |   -1.378 +/-  0.592 |   -2.588 +/-  1.886 |  -10.465 +/-  1.261 |    0.412 +/-  0.046 |   -8.175 +/-  1.689
MET  61 |   15.595 +/-  2.811 |   -7.026 +/-  1.120 |  -16.201 +/-  1.812 |    2.587 +/-  1.465 |    0.152 +/-  0.047 |   -4.893 +/-  2.963
GLU  62 |   17.754 +/-  2.748 |   -1.575 +/-  1.313 |    2.197 +/-  7.876 |  -75.140 +/-  7.869 |    0.856 +/-  0.072 |  -55.908 +/-  2.671
GLU  63 |   18.404 +/-  2.896 |   -1.293 +/-  1.588 |  -73.132 +/-  7.277 |   -6.710 +/-  7.027 |    0.500 +/-  0.087 |  -62.232 +/-  3.267
GLU  64 |   18.106 +/-  2.952 |    0.547 +/-  1.282 |  -39.876 +/- 12.502 |  -37.385 +/- 11.298 |    0.887 +/-  0.078 |  -57.721 +/-  3.563
ASP  65 |   15.490 +/-  2.926 |   -2.804 +/-  1.187 |    6.729 +/-  7.330 |  -75.423 +/-  6.321 |    0.307 +/-  0.042 |  -55.700 +/-  3.161
VAL  66 |   14.607 +/-  2.713 |   -2.900 +/-  1.154 |  -20.666 +/-  1.278 |   -4.508 +/-  0.959 |    0.369 +/-  0.048 |  -13.098 +/-  2.497
ILE  67 |   17.271 +/-  3.250 |   -5.713 +/-  1.731 |  -14.768 +/-  1.287 |   -1.513 +/-  0.695 |    0.003 +/-  0.006 |   -4.719 +/-  3.600
GLU  68 |   18.633 +/-  2.899 |   -3.608 +/-  1.241 |  -10.997 +/-  5.546 |  -61.720 +/-  5.195 |    0.489 +/-  0.055 |  -57.203 +/-  2.618
VAL  69 |   14.623 +/-  3.037 |   -5.034 +/-  1.306 |  -24.402 +/-  1.756 |   -3.597 +/-  1.025 |    0.022 +/-  0.015 |  -18.388 +/-  3.237
TYR  70 |   16.778 +/-  2.835 |   -2.642 +/-  1.255 |  -35.201 +/-  3.398 |   -0.677 +/-  2.665 |    0.698 +/-  0.080 |  -21.044 +/-  3.123
GLN  71 |   23.330 +/-  2.620 |   -3.276 +/-  1.452 |  -75.255 +/-  3.171 |   -8.608 +/-  2.509 |    0.581 +/-  0.126 |  -63.228 +/-  2.643
GLU  72 |   18.276 +/-  2.856 |   -2.847 +/-  1.234 |  -37.909 +/-  5.686 |  -32.836 +/-  4.915 |    0.551 +/-  0.054 |  -54.765 +/-  2.924
GLN  73 |   23.916 +/-  2.986 |   -1.051 +/-  1.082 |  -71.514 +/-  2.104 |  -11.965 +/-  1.157 |    1.043 +/-  0.083 |  -59.571 +/-  2.859
THR  74 |   16.029 +/-  2.781 |    1.212 +/-  0.988 |  -28.837 +/-  1.993 |  -10.864 +/-  1.439 |    1.025 +/-  0.045 |  -21.436 +/-  2.694
GLY  75 |    5.266 +/-  1.477 |    0.390 +/-  0.457 |    4.115 +/-  0.434 |   -8.513 +/-  0.420 |    0.605 +/-  0.027 |    1.862 +/-  1.428
GLY  76 |    6.162 +/-  1.521 |   -0.162 +/-  0.346 |  -20.736 +/-  1.316 |   -9.939 +/-  1.075 |    0.661 +/-  0.016 |  -24.014 +/-  1.529
GLY  77 |    5.496 +/-  1.450 |    0.103 +/-  0.718 |  -25.654 +/-  4.445 |  -83.896 +/-  3.945 |    1.025 +/-  0.047 | -102.925 +/-  1.733
THR  78 |   17.528 +/-  2.155 |    1.785 +/-  1.095 |  -20.948 +/-  2.281 |   -8.787 +/-  2.015 |    0.969 +/-  0.061 |   -9.454 +/-  2.463
PRO  79 |   20.753 +/-  2.193 |   -0.045 +/-  0.799 |   -5.048 +/-  0.907 |   -5.347 +/-  0.934 |    1.025 +/-  0.044 |   11.340 +/-  2.125
THR  80 |   15.814 +/-  2.452 |    0.777 +/-  1.151 |  -25.047 +/-  1.541 |   -9.543 +/-  1.013 |    0.948 +/-  0.079 |  -17.052 +/-  2.405
LYS  81 |   17.532 +/-  2.660 |    1.047 +/-  1.095 |    4.819 +/-  1.835 |  -20.035 +/-  1.393 |    0.981 +/-  0.057 |    4.344 +/-  2.885
LYS  82 |   18.693 +/-  3.025 |    0.116 +/-  1.199 |   28.991 +/- 17.436 |  -56.587 +/- 16.541 |    1.235 +/-  0.248 |   -7.551 +/-  3.879
ARG  83 |   23.794 +/-  4.312 |    0.926 +/-  1.167 | -131.590 +/-  4.285 |  -68.522 +/-  3.868 |    1.814 +/-  0.119 | -173.577 +/-  3.921
ALA  84 |    7.986 +/-  2.088 |   -0.249 +/-  0.954 |   -4.362 +/-  2.923 |   -5.343 +/-  2.929 |    0.663 +/-  0.148 |   -1.304 +/-  2.441
ILE  85 |   18.644 +/-  3.030 |    2.562 +/-  1.659 |   -1.201 +/-  2.528 |   -5.219 +/-  2.538 |    1.267 +/-  0.180 |   16.052 +/-  3.258
GLY  86 |    5.876 +/-  1.918 |   -0.216 +/-  0.733 |  -54.486 +/- 19.273 |  -32.778 +/- 18.610 |    0.886 +/-  0.125 |  -80.718 +/-  1.856

Sidechain Energy Decomposition:
Residue |       Internal      |    van der Waals    |    Electrostatic    |   Polar Solvation   |   Non-Polar Solv.   |       TOTAL
-------------------------------------------------------------------------------------------------------------------------------------------
ILE   1 |   14.312 +/-  2.380 |   -0.686 +/-  1.269 |    0.050 +/-  0.952 |   -3.609 +/-  0.933 |    0.675 +/-  0.138 |   10.742 +/-  2.551
LYS   2 |   14.255 +/-  2.702 |   -1.944 +/-  1.271 |  -15.094 +/- 13.241 |   -9.033 +/- 12.481 |    0.627 +/-  0.123 |  -11.190 +/-  3.651
LEU   3 |   13.642 +/-  2.515 |   -3.660 +/-  0.962 |  -21.015 +/-  0.462 |   -0.427 +/-  0.261 |    0.017 +/-  0.016 |  -11.443 +/-  2.673
LYS   4 |   13.776 +/-  2.750 |   -3.975 +/-  1.074 |  -21.151 +/-  8.798 |    0.948 +/-  8.620 |    0.375 +/-  0.089 |  -10.027 +/-  3.345
VAL   5 |   10.131 +/-  1.920 |   -4.104 +/-  1.002 |  -15.531 +/-  0.315 |   -0.289 +/-  0.124 |    0.001 +/-  0.004 |   -9.792 +/-  2.144
ILE   6 |   14.968 +/-  2.658 |   -3.142 +/-  1.005 |   -3.176 +/-  0.233 |    0.870 +/-  0.149 |    0.340 +/-  0.070 |    9.860 +/-  2.712
GLY   7 |    1.527 +/-  0.493 |   -0.943 +/-  0.202 |    0.656 +/-  0.144 |   -0.500 +/-  0.123 |    0.000 +/-  0.001 |    0.740 +/-  0.487
GLN   8 |   20.186 +/-  2.694 |   -2.299 +/-  1.135 |  -68.975 +/-  3.967 |   -4.054 +/-  3.238 |    0.513 +/-  0.176 |  -54.628 +/-  2.562
ASP   9 |   10.013 +/-  1.984 |   -0.915 +/-  0.924 |  -24.962 +/-  7.595 |  -38.499 +/-  7.546 |    0.482 +/-  0.114 |  -53.881 +/-  2.189
SER  10 |    7.906 +/-  1.414 |   -0.508 +/-  0.597 |   -1.937 +/-  1.200 |   -5.361 +/-  1.435 |    0.527 +/-  0.040 |    0.627 +/-  1.396
SER  11 |    6.782 +/-  1.615 |   -1.126 +/-  0.819 |   -4.538 +/-  3.531 |   -2.343 +/-  3.193 |    0.321 +/-  0.134 |   -0.905 +/-  1.973
GLU  12 |   14.407 +/-  2.352 |   -2.654 +/-  0.977 |  -15.527 +/-  8.408 |  -45.672 +/-  8.087 |    0.499 +/-  0.101 |  -48.947 +/-  2.291
ILE  13 |   14.348 +/-  2.555 |   -2.418 +/-  1.047 |   -1.704 +/-  0.291 |   -0.673 +/-  0.216 |    0.236 +/-  0.097 |    9.790 +/-  2.625
HIE  14 |   30.694 +/-  2.247 |   -4.014 +/-  0.812 |  -10.834 +/-  4.885 |   -2.745 +/-  3.893 |    0.703 +/-  0.115 |   13.804 +/-  2.619
PHE  15 |   12.352 +/-  2.643 |   -3.605 +/-  1.315 |    2.639 +/-  0.480 |   -1.967 +/-  0.300 |    0.285 +/-  0.161 |    9.704 +/-  2.889
LYS  16 |   13.374 +/-  2.476 |   -1.549 +/-  0.800 |   48.481 +/-  5.327 |  -71.416 +/-  5.259 |    1.101 +/-  0.091 |  -10.009 +/-  2.842
VAL  17 |   10.315 +/-  2.030 |   -2.520 +/-  0.950 |  -15.773 +/-  0.376 |    0.061 +/-  0.243 |    0.110 +/-  0.049 |   -7.807 +/-  2.256
LYS  18 |   13.854 +/-  2.934 |   -0.636 +/-  0.790 |   55.923 +/-  3.655 |  -79.936 +/-  3.452 |    1.216 +/-  0.070 |   -9.579 +/-  3.335
MET  19 |   12.387 +/-  2.465 |   -2.966 +/-  0.701 |    2.968 +/-  1.528 |   -2.805 +/-  1.458 |    0.750 +/-  0.109 |   10.334 +/-  2.505
THR  20 |   11.444 +/-  2.053 |   -1.084 +/-  0.668 |  -21.303 +/-  1.995 |   -4.958 +/-  1.363 |    0.581 +/-  0.053 |  -15.321 +/-  2.258
THR  21 |   10.966 +/-  2.057 |   -1.877 +/-  0.703 |  -21.889 +/-  1.624 |   -3.080 +/-  1.766 |    0.389 +/-  0.069 |  -15.492 +/-  2.296
HIE  22 |   30.663 +/-  2.251 |   -4.830 +/-  0.660 |   -8.317 +/-  3.031 |   -5.137 +/-  2.728 |    0.618 +/-  0.077 |   12.996 +/-  2.613
LEU  23 |   12.841 +/-  2.345 |   -4.490 +/-  1.048 |  -22.270 +/-  0.428 |    0.342 +/-  0.173 |    0.003 +/-  0.004 |  -13.573 +/-  2.547
LYS  24 |   14.124 +/-  2.880 |   -2.395 +/-  1.113 |   26.595 +/- 10.126 |  -49.845 +/-  8.894 |    0.724 +/-  0.106 |  -10.796 +/-  3.467
LYS  25 |   13.823 +/-  2.610 |   -0.759 +/-  0.740 |   49.507 +/- 13.235 |  -71.913 +/- 12.040 |    1.219 +/-  0.114 |   -8.124 +/-  3.157
LEU  26 |   14.262 +/-  2.309 |   -3.891 +/-  1.400 |  -21.668 +/-  0.435 |   -0.296 +/-  0.209 |    0.039 +/-  0.047 |  -11.555 +/-  2.454
LYS  27 |   14.270 +/-  2.874 |   -5.797 +/-  1.387 |   22.736 +/-  8.210 |  -40.239 +/-  6.519 |    0.104 +/-  0.059 |   -8.926 +/-  3.685
GLU  28 |   13.172 +/-  2.231 |   -2.625 +/-  1.003 |  -50.844 +/- 11.063 |  -10.368 +/- 10.325 |    0.561 +/-  0.109 |  -50.104 +/-  2.306
SER  29 |    6.707 +/-  1.456 |   -2.195 +/-  0.477 |    1.339 +/-  2.463 |   -6.969 +/-  2.563 |    0.294 +/-  0.067 |   -0.825 +/-  1.981
TYR  30 |   13.432 +/-  2.408 |   -6.194 +/-  0.964 |  -16.850 +/-  1.680 |   -5.376 +/-  1.388 |    0.025 +/-  0.022 |  -14.963 +/-  2.717
CYS  31 |    6.148 +/-  1.557 |   -4.173 +/-  0.673 |    3.579 +/-  0.996 |   -0.044 +/-  0.685 |    0.023 +/-  0.019 |    5.534 +/-  1.670
GLN  32 |   19.108 +/-  2.168 |   -1.467 +/-  0.941 |  -67.077 +/-  3.871 |   -8.096 +/-  2.492 |    0.848 +/-  0.088 |  -56.683 +/-  2.781
ARG  33 |   18.071 +/-  3.395 |   -3.179 +/-  1.034 | -146.671 +/-  8.439 |  -36.337 +/-  8.460 |    0.940 +/-  0.185 | -167.175 +/-  3.027
GLN  34 |   20.570 +/-  2.569 |   -3.914 +/-  1.023 |  -66.646 +/-  3.036 |   -6.574 +/-  2.269 |    0.272 +/-  0.127 |  -56.292 +/-  2.897
GLY  35 |    1.542 +/-  0.548 |   -0.391 +/-  0.177 |    0.368 +/-  0.129 |   -0.147 +/-  0.117 |    0.016 +/-  0.007 |    1.388 +/-  0.533
VAL  36 |   10.228 +/-  2.165 |   -1.647 +/-  0.907 |  -16.221 +/-  0.312 |    0.108 +/-  0.108 |    0.269 +/-  0.076 |   -7.263 +/-  2.271
PRO  37 |   15.154 +/-  1.871 |   -1.328 +/-  0.541 |    2.989 +/-  0.733 |   -3.079 +/-  0.696 |    0.644 +/-  0.060 |   14.380 +/-  1.951
MET  38 |   11.740 +/-  2.420 |   -4.527 +/-  0.842 |    0.557 +/-  1.645 |   -0.823 +/-  1.252 |    0.378 +/-  0.135 |    7.325 +/-  2.691
ASN  39 |   18.253 +/-  2.190 |   -0.553 +/-  0.504 |  -76.915 +/-  1.701 |  -10.590 +/-  1.271 |    0.904 +/-  0.034 |  -68.902 +/-  2.022
SER  40 |    7.582 +/-  1.427 |   -1.576 +/-  0.761 |   -5.609 +/-  3.670 |   -1.360 +/-  2.331 |    0.209 +/-  0.053 |   -0.754 +/-  1.809
LEU  41 |   12.514 +/-  2.488 |   -5.187 +/-  1.066 |  -22.055 +/-  0.473 |   -0.169 +/-  0.172 |    0.027 +/-  0.026 |  -14.870 +/-  2.635
ARG  42 |   20.235 +/-  3.590 |   -6.482 +/-  0.918 | -150.981 +/-  9.558 |  -31.808 +/-  8.122 |    0.445 +/-  0.040 | -168.592 +/-  3.006
PHE  43 |   12.116 +/-  2.574 |   -6.078 +/-  0.768 |    1.914 +/-  0.395 |   -2.362 +/-  0.352 |    0.007 +/-  0.006 |    5.597 +/-  2.752
LEU  44 |   13.070 +/-  2.195 |   -3.809 +/-  1.023 |  -22.455 +/-  0.480 |    0.185 +/-  0.202 |    0.273 +/-  0.036 |  -12.736 +/-  2.204
PHE  45 |   12.255 +/-  2.344 |   -4.112 +/-  0.955 |   -0.512 +/-  0.699 |    0.731 +/-  0.530 |    0.072 +/-  0.042 |    8.433 +/-  2.463
GLU  46 |   14.832 +/-  2.435 |   -0.579 +/-  0.817 |   26.251 +/-  3.208 |  -86.887 +/-  3.078 |    0.757 +/-  0.046 |  -45.627 +/-  2.505
GLY  47 |    1.621 +/-  0.645 |   -0.368 +/-  0.203 |    0.634 +/-  0.108 |   -0.516 +/-  0.100 |    0.021 +/-  0.008 |    1.392 +/-  0.633
GLN  48 |   20.277 +/-  2.692 |   -1.807 +/-  0.920 |  -68.957 +/-  2.730 |   -4.858 +/-  2.549 |    0.808 +/-  0.205 |  -54.536 +/-  2.361
ARG  49 |   18.722 +/-  3.589 |   -4.096 +/-  1.118 | -125.548 +/-  4.502 |  -54.890 +/-  4.846 |    0.886 +/-  0.101 | -164.926 +/-  3.369
ILE  50 |   12.885 +/-  2.514 |   -4.369 +/-  1.048 |   -1.151 +/-  0.254 |   -0.347 +/-  0.160 |    0.002 +/-  0.003 |    7.020 +/-  2.450
ALA  51 |    4.141 +/-  1.601 |   -1.382 +/-  0.414 |    2.645 +/-  0.233 |   -0.758 +/-  0.165 |    0.284 +/-  0.042 |    4.929 +/-  1.641
ASP  52 |    9.980 +/-  2.272 |   -0.643 +/-  1.094 |  -72.972 +/- 15.212 |    7.438 +/- 14.020 |    0.484 +/-  0.121 |  -55.713 +/-  2.294
ASN  53 |   16.952 +/-  2.132 |   -1.220 +/-  0.661 |  -78.617 +/-  3.396 |   -7.728 +/-  2.951 |    0.774 +/-  0.105 |  -69.839 +/-  2.149
HIE  54 |   29.546 +/-  2.856 |   -6.140 +/-  0.756 |   -9.354 +/-  2.269 |   -3.582 +/-  2.053 |    0.331 +/-  0.086 |   10.800 +/-  2.963
THR  55 |   12.574 +/-  2.186 |   -4.157 +/-  0.718 |  -21.161 +/-  1.169 |   -6.453 +/-  1.172 |    0.128 +/-  0.033 |  -19.069 +/-  2.334
PRO  56 |   14.762 +/-  1.750 |   -5.150 +/-  0.653 |    4.939 +/-  0.751 |   -3.837 +/-  0.650 |    0.035 +/-  0.023 |   10.749 +/-  1.871
LYS  57 |   14.282 +/-  2.935 |   -2.161 +/-  0.777 |   26.790 +/-  7.542 |  -50.463 +/-  7.174 |    0.949 +/-  0.051 |  -10.603 +/-  2.986
GLU  58 |   12.951 +/-  2.284 |   -2.606 +/-  0.905 |  -14.907 +/-  5.925 |  -47.391 +/-  5.870 |    0.644 +/-  0.068 |  -51.308 +/-  1.988
LEU  59 |   12.230 +/-  2.421 |   -4.264 +/-  1.163 |  -22.274 +/-  0.428 |   -0.144 +/-  0.178 |    0.079 +/-  0.062 |  -14.372 +/-  2.744
GLY  60 |    1.598 +/-  0.562 |   -0.461 +/-  0.163 |    1.209 +/-  0.150 |   -0.955 +/-  0.142 |    0.015 +/-  0.008 |    1.407 +/-  0.587
MET  61 |   11.431 +/-  2.202 |   -6.598 +/-  0.721 |   -2.737 +/-  0.812 |    2.833 +/-  0.692 |    0.017 +/-  0.016 |    4.946 +/-  2.161
GLU  62 |   13.747 +/-  2.461 |   -1.345 +/-  0.843 |    6.677 +/-  7.064 |  -67.941 +/-  7.335 |    0.809 +/-  0.073 |  -48.053 +/-  2.306
GLU  63 |   14.065 +/-  2.361 |   -0.820 +/-  1.309 |  -62.426 +/-  6.554 |   -3.555 +/-  6.352 |    0.475 +/-  0.075 |  -52.261 +/-  2.729
GLU  64 |   13.622 +/-  2.511 |   -0.019 +/-  1.165 |  -33.145 +/- 11.631 |  -30.880 +/- 10.587 |    0.774 +/-  0.073 |  -49.649 +/-  2.532
ASP  65 |   10.384 +/-  2.264 |   -2.310 +/-  0.785 |   12.527 +/-  4.319 |  -72.457 +/-  4.369 |    0.264 +/-  0.037 |  -51.591 +/-  2.203
VAL  66 |   10.152 +/-  2.097 |   -2.087 +/-  0.799 |  -16.800 +/-  0.299 |    0.568 +/-  0.135 |    0.327 +/-  0.043 |   -7.840 +/-  1.994
ILE  67 |   13.261 +/-  2.889 |   -4.670 +/-  1.298 |   -1.672 +/-  0.187 |   -0.425 +/-  0.141 |    0.003 +/-  0.006 |    6.498 +/-  3.049
GLU  68 |   14.563 +/-  2.308 |   -2.210 +/-  0.905 |   -0.655 +/-  5.130 |  -61.414 +/-  4.778 |    0.489 +/-  0.054 |  -49.227 +/-  1.994
VAL  69 |   10.291 +/-  2.402 |   -4.179 +/-  0.929 |  -16.353 +/-  0.312 |   -0.088 +/-  0.151 |    0.008 +/-  0.010 |  -10.321 +/-  2.468
TYR  70 |   13.278 +/-  2.508 |   -1.303 +/-  1.040 |  -22.261 +/-  3.371 |   -2.367 +/-  2.708 |    0.693 +/-  0.075 |  -11.961 +/-  2.746
GLN  71 |   19.369 +/-  2.265 |   -2.605 +/-  0.997 |  -63.620 +/-  2.522 |   -8.687 +/-  1.973 |    0.562 +/-  0.116 |  -54.980 +/-  2.125
GLU  72 |   14.395 +/-  2.494 |   -2.261 +/-  0.954 |  -35.106 +/-  4.897 |  -26.705 +/-  4.044 |    0.458 +/-  0.042 |  -49.220 +/-  2.479
GLN  73 |   20.336 +/-  2.668 |   -1.164 +/-  0.768 |  -66.562 +/-  1.829 |   -7.883 +/-  0.948 |    0.860 +/-  0.078 |  -54.414 +/-  2.543
THR  74 |   11.731 +/-  2.205 |    0.118 +/-  0.694 |  -20.978 +/-  1.104 |   -5.360 +/-  0.926 |    0.718 +/-  0.045 |  -13.772 +/-  2.326
GLY  75 |    1.372 +/-  0.524 |    0.086 +/-  0.180 |   -0.249 +/-  0.061 |    0.522 +/-  0.058 |    0.008 +/-  0.003 |    1.740 +/-  0.540
GLY  76 |    1.653 +/-  0.540 |    0.094 +/-  0.149 |   -6.361 +/-  0.557 |    4.539 +/-  0.489 |    0.012 +/-  0.006 |   -0.063 +/-  0.594
GLY  77 |    2.021 +/-  0.771 |   -0.308 +/-  0.043 |    0.823 +/-  0.566 |  -11.931 +/-  0.517 |    0.311 +/-  0.016 |   -9.084 +/-  0.776
THR  78 |   11.641 +/-  1.886 |    0.591 +/-  0.685 |  -20.699 +/-  1.593 |   -5.790 +/-  1.351 |    0.791 +/-  0.051 |  -13.466 +/-  2.097
PRO  79 |   14.804 +/-  1.466 |   -0.125 +/-  0.489 |    6.010 +/-  0.571 |   -6.249 +/-  0.561 |    0.812 +/-  0.034 |   15.253 +/-  1.505
THR  80 |   11.271 +/-  1.976 |    0.041 +/-  0.773 |  -21.880 +/-  0.897 |   -5.299 +/-  0.523 |    0.708 +/-  0.073 |  -15.160 +/-  1.930
LYS  81 |   13.611 +/-  2.259 |    0.131 +/-  0.773 |   -7.663 +/-  1.187 |   -5.393 +/-  0.659 |    0.759 +/-  0.054 |    1.446 +/-  2.399
LYS  82 |   14.309 +/-  2.368 |   -0.194 +/-  0.881 |   19.554 +/- 17.460 |  -41.279 +/- 16.205 |    1.004 +/-  0.236 |   -6.606 +/-  3.294
ARG  83 |   19.441 +/-  4.172 |    0.509 +/-  0.911 | -131.942 +/-  3.571 |  -52.268 +/-  2.943 |    1.551 +/-  0.095 | -162.709 +/-  3.631
ALA  84 |    4.165 +/-  1.439 |   -0.460 +/-  0.475 |    2.614 +/-  0.245 |   -0.781 +/-  0.193 |    0.408 +/-  0.097 |    5.946 +/-  1.604
ILE  85 |   14.123 +/-  2.559 |    1.549 +/-  1.172 |   -1.483 +/-  0.330 |   -0.737 +/-  0.254 |    1.068 +/-  0.133 |   14.520 +/-  2.556
GLY  86 |    1.580 +/-  0.558 |   -0.040 +/-  0.157 |   -4.022 +/-  2.976 |   -2.360 +/-  2.791 |    0.017 +/-  0.009 |   -4.823 +/-  0.668

Backbone Energy Decomposition:
Residue |       Internal      |    van der Waals    |    Electrostatic    |   Polar Solvation   |   Non-Polar Solv.   |       TOTAL
-------------------------------------------------------------------------------------------------------------------------------------------
ILE   1 |    5.136 +/-  1.497 |   -0.137 +/-  0.934 |  -42.923 +/-  7.053 |  -18.385 +/-  7.567 |    0.109 +/-  0.063 |  -56.200 +/-  2.716
LYS   2 |    4.017 +/-  1.213 |   -0.573 +/-  0.841 |    4.512 +/-  1.754 |   -9.041 +/-  1.499 |    0.009 +/-  0.011 |   -1.075 +/-  1.537
LEU   3 |    3.958 +/-  1.071 |   -0.681 +/-  0.769 |   -8.571 +/-  1.247 |    2.489 +/-  0.628 |    0.013 +/-  0.010 |   -2.792 +/-  1.489
LYS   4 |    3.834 +/-  1.112 |   -1.642 +/-  0.652 |   -6.953 +/-  1.521 |   -0.419 +/-  1.218 |    0.002 +/-  0.003 |   -5.179 +/-  1.435
VAL   5 |    4.399 +/-  1.077 |   -0.815 +/-  0.891 |  -16.602 +/-  1.106 |    0.343 +/-  0.685 |    0.000 +/-  0.002 |  -12.675 +/-  1.402
ILE   6 |    4.731 +/-  1.467 |   -1.180 +/-  0.744 |  -10.439 +/-  1.382 |   -1.321 +/-  0.728 |    0.008 +/-  0.007 |   -8.201 +/-  1.599
GLY   7 |    4.245 +/-  1.130 |   -2.121 +/-  0.621 |   -7.158 +/-  1.760 |   -4.029 +/-  1.130 |    0.066 +/-  0.033 |   -8.997 +/-  1.584
GLN   8 |    4.351 +/-  1.082 |   -0.222 +/-  0.533 |   -5.205 +/-  1.235 |   -6.133 +/-  0.983 |    0.259 +/-  0.043 |   -6.950 +/-  1.293
ASP   9 |    4.908 +/-  1.174 |    1.165 +/-  0.781 |   -2.024 +/-  1.762 |   -9.682 +/-  1.219 |    0.252 +/-  0.032 |   -5.380 +/-  1.628
SER  10 |    5.363 +/-  1.289 |    0.329 +/-  0.821 |   -8.547 +/-  2.099 |   -4.154 +/-  1.528 |    0.123 +/-  0.038 |   -6.885 +/-  1.547
SER  11 |    4.127 +/-  1.140 |   -0.541 +/-  1.043 |  -11.987 +/-  2.200 |   -1.840 +/-  1.466 |    0.072 +/-  0.022 |  -10.169 +/-  2.049
GLU  12 |    3.987 +/-  1.123 |   -0.333 +/-  0.742 |   -2.751 +/-  3.102 |   -5.290 +/-  3.008 |    0.130 +/-  0.056 |   -4.257 +/-  1.492
ILE  13 |    4.294 +/-  1.084 |   -0.822 +/-  0.872 |   -7.005 +/-  1.187 |   -1.958 +/-  0.682 |    0.025 +/-  0.013 |   -5.465 +/-  1.594
HIE  14 |    4.017 +/-  1.137 |   -1.123 +/-  0.578 |   -8.231 +/-  1.227 |   -2.643 +/-  0.809 |    0.150 +/-  0.038 |   -7.831 +/-  1.306
PHE  15 |    4.036 +/-  1.264 |   -0.568 +/-  0.787 |   -0.818 +/-  1.156 |   -3.157 +/-  0.690 |    0.066 +/-  0.026 |   -0.441 +/-  1.515
LYS  16 |    3.673 +/-  1.136 |   -0.323 +/-  0.622 |    5.449 +/-  1.253 |  -10.630 +/-  1.501 |    0.190 +/-  0.044 |   -1.641 +/-  1.584
VAL  17 |    4.220 +/-  0.959 |   -0.788 +/-  0.764 |   -7.354 +/-  1.748 |   -2.395 +/-  1.016 |    0.042 +/-  0.020 |   -6.275 +/-  1.237
LYS  18 |    4.067 +/-  1.047 |   -0.703 +/-  0.765 |    9.118 +/-  2.326 |  -16.629 +/-  1.411 |    0.035 +/-  0.022 |   -4.112 +/-  1.713
MET  19 |    5.106 +/-  1.218 |   -1.464 +/-  0.619 |  -11.989 +/-  0.996 |   -2.884 +/-  0.649 |    0.038 +/-  0.023 |  -11.193 +/-  1.431
THR  20 |    4.769 +/-  1.113 |    0.201 +/-  0.684 |   -9.399 +/-  1.184 |   -5.340 +/-  1.148 |    0.109 +/-  0.030 |   -9.660 +/-  1.517
THR  21 |    4.399 +/-  1.043 |   -0.851 +/-  0.706 |   -8.622 +/-  1.314 |   -2.682 +/-  0.900 |    0.048 +/-  0.016 |   -7.707 +/-  1.375
HIE  22 |    3.967 +/-  1.076 |   -1.256 +/-  0.626 |   -7.078 +/-  1.889 |    1.181 +/-  1.553 |    0.044 +/-  0.019 |   -3.141 +/-  1.523
LEU  23 |    4.587 +/-  1.108 |   -0.987 +/-  0.688 |   -5.557 +/-  1.531 |    1.295 +/-  0.723 |    0.002 +/-  0.003 |   -0.660 +/-  1.386
LYS  24 |    3.966 +/-  1.321 |   -1.132 +/-  0.685 |    9.266 +/-  2.193 |  -11.685 +/-  1.837 |    0.009 +/-  0.014 |    0.425 +/-  1.764
LYS  25 |    4.126 +/-  1.098 |   -0.610 +/-  0.808 |    1.473 +/-  2.179 |  -13.668 +/-  1.562 |    0.032 +/-  0.018 |   -8.647 +/-  1.526
LEU  26 |    4.212 +/-  1.139 |   -1.841 +/-  0.790 |   -5.772 +/-  1.064 |   -0.988 +/-  0.747 |    0.025 +/-  0.015 |   -4.364 +/-  1.203
LYS  27 |    3.522 +/-  1.238 |   -1.785 +/-  0.837 |   -5.971 +/-  1.650 |   -8.091 +/-  0.873 |    0.000 +/-  0.001 |  -12.325 +/-  1.578
GLU  28 |    3.845 +/-  1.093 |   -1.289 +/-  0.834 |  -18.223 +/-  1.695 |   -0.296 +/-  1.123 |    0.003 +/-  0.007 |  -15.960 +/-  1.424
SER  29 |    3.893 +/-  1.086 |   -1.209 +/-  0.802 |  -10.272 +/-  1.053 |   -2.380 +/-  0.790 |    0.048 +/-  0.026 |   -9.920 +/-  1.188
TYR  30 |    3.655 +/-  0.997 |   -1.658 +/-  0.866 |   -9.073 +/-  0.964 |   -1.475 +/-  0.505 |    0.002 +/-  0.005 |   -8.548 +/-  1.349
CYS  31 |    4.112 +/-  1.195 |   -2.054 +/-  0.633 |   -8.260 +/-  1.348 |   -2.451 +/-  0.557 |    0.014 +/-  0.011 |   -8.638 +/-  1.367
GLN  32 |    4.218 +/-  0.995 |   -0.718 +/-  0.613 |    0.755 +/-  0.960 |   -4.443 +/-  0.752 |    0.166 +/-  0.040 |   -0.022 +/-  1.266
ARG  33 |    3.873 +/-  1.121 |   -0.490 +/-  0.542 |   -5.899 +/-  1.632 |   -6.252 +/-  1.197 |    0.257 +/-  0.031 |   -8.511 +/-  1.486
GLN  34 |    4.162 +/-  1.161 |   -0.145 +/-  0.680 |  -10.653 +/-  1.202 |   -4.587 +/-  0.896 |    0.188 +/-  0.027 |  -11.035 +/-  1.279
GLY  35 |    4.150 +/-  1.113 |   -0.591 +/-  0.586 |   -6.309 +/-  1.306 |   -4.693 +/-  0.775 |    0.474 +/-  0.028 |   -6.969 +/-  1.250
VAL  36 |    5.525 +/-  0.983 |    0.205 +/-  0.784 |   -1.145 +/-  0.909 |   -1.208 +/-  0.712 |    0.034 +/-  0.022 |    3.411 +/-  1.173
PRO  37 |    6.129 +/-  1.193 |   -1.330 +/-  0.715 |   -9.072 +/-  1.966 |   -0.932 +/-  1.052 |    0.063 +/-  0.023 |   -5.141 +/-  1.452
MET  38 |    4.151 +/-  1.035 |   -1.073 +/-  0.621 |   -7.937 +/-  1.093 |   -0.975 +/-  1.025 |    0.064 +/-  0.029 |   -5.770 +/-  1.106
ASN  39 |    4.854 +/-  1.222 |   -0.249 +/-  0.641 |   -5.516 +/-  2.798 |   -5.492 +/-  2.149 |    0.109 +/-  0.021 |   -6.294 +/-  1.616
SER  40 |    4.776 +/-  1.140 |   -0.549 +/-  0.807 |   -8.809 +/-  1.470 |   -1.270 +/-  0.748 |    0.002 +/-  0.004 |   -5.849 +/-  1.579
LEU  41 |    4.075 +/-  1.190 |   -0.869 +/-  1.048 |   -4.356 +/-  1.908 |    4.153 +/-  1.033 |    0.008 +/-  0.010 |    3.011 +/-  1.580
ARG  42 |    3.515 +/-  1.035 |   -1.645 +/-  0.781 |    3.044 +/-  1.594 |  -10.004 +/-  1.074 |    0.003 +/-  0.005 |   -5.087 +/-  1.809
PHE  43 |    3.519 +/-  0.950 |   -2.159 +/-  0.776 |  -14.713 +/-  1.076 |    2.258 +/-  0.659 |    0.003 +/-  0.004 |  -11.093 +/-  1.357
LEU  44 |    3.848 +/-  1.174 |   -1.662 +/-  0.817 |   -8.019 +/-  1.197 |   -1.034 +/-  0.759 |    0.001 +/-  0.003 |   -6.865 +/-  1.251
PHE  45 |    3.803 +/-  1.103 |   -1.171 +/-  0.781 |  -11.597 +/-  2.023 |   -0.177 +/-  1.154 |    0.007 +/-  0.009 |   -9.135 +/-  1.546
GLU  46 |    4.279 +/-  1.109 |    0.239 +/-  0.558 |    0.868 +/-  2.192 |  -10.681 +/-  1.669 |    0.303 +/-  0.050 |   -4.993 +/-  1.318
GLY  47 |    4.265 +/-  1.329 |   -0.762 +/-  0.535 |   -9.695 +/-  1.334 |   -1.716 +/-  1.222 |    0.406 +/-  0.053 |   -7.502 +/-  1.276
GLN  48 |    3.934 +/-  1.119 |   -0.829 +/-  0.796 |   -0.713 +/-  1.451 |   -2.517 +/-  1.113 |    0.038 +/-  0.025 |   -0.088 +/-  1.325
ARG  49 |    3.722 +/-  1.191 |   -1.094 +/-  0.543 |    2.692 +/-  1.658 |   -8.463 +/-  1.785 |    0.087 +/-  0.029 |   -3.055 +/-  1.513
ILE  50 |    3.843 +/-  1.075 |    0.066 +/-  0.880 |  -23.928 +/-  1.417 |    5.135 +/-  0.880 |    0.012 +/-  0.012 |  -14.872 +/-  1.233
ALA  51 |    4.103 +/-  1.273 |   -1.158 +/-  0.614 |   -7.673 +/-  1.500 |   -1.240 +/-  1.134 |    0.070 +/-  0.020 |   -5.900 +/-  1.420
ASP  52 |    4.879 +/-  1.051 |   -0.923 +/-  0.683 |  -12.341 +/-  2.463 |    3.180 +/-  2.060 |    0.056 +/-  0.026 |   -5.149 +/-  1.526
ASN  53 |    4.447 +/-  1.215 |   -0.565 +/-  0.690 |   -4.521 +/-  1.407 |   -3.414 +/-  1.201 |    0.087 +/-  0.035 |   -3.966 +/-  1.446
HIE  54 |    4.250 +/-  1.118 |   -1.744 +/-  0.677 |  -14.566 +/-  1.402 |    3.183 +/-  0.788 |    0.001 +/-  0.003 |   -8.875 +/-  1.489
THR  55 |    5.900 +/-  1.064 |   -0.446 +/-  0.950 |   -0.229 +/-  1.164 |   -3.252 +/-  0.530 |    0.000 +/-  0.000 |    1.973 +/-  1.696
PRO  56 |    5.913 +/-  0.845 |   -2.586 +/-  0.574 |   -1.630 +/-  1.072 |   -4.323 +/-  0.788 |    0.008 +/-  0.006 |   -2.618 +/-  1.063
LYS  57 |    3.579 +/-  1.081 |   -0.965 +/-  0.629 |   -4.727 +/-  1.526 |   -8.076 +/-  1.315 |    0.114 +/-  0.029 |  -10.076 +/-  1.393
GLU  58 |    3.836 +/-  1.190 |   -0.651 +/-  0.596 |   -3.884 +/-  1.524 |  -11.442 +/-  1.328 |    0.189 +/-  0.026 |  -11.952 +/-  1.409
LEU  59 |    4.028 +/-  1.174 |   -0.541 +/-  0.619 |   -0.210 +/-  1.209 |   -8.605 +/-  0.944 |    0.131 +/-  0.037 |   -5.198 +/-  1.357
GLY  60 |    4.246 +/-  1.254 |   -0.917 +/-  0.537 |   -3.798 +/-  1.895 |   -9.510 +/-  1.275 |    0.397 +/-  0.045 |   -9.582 +/-  1.336
MET  61 |    4.164 +/-  1.145 |   -0.428 +/-  0.672 |  -13.465 +/-  1.666 |   -0.246 +/-  1.323 |    0.135 +/-  0.039 |   -9.839 +/-  1.582
GLU  62 |    4.007 +/-  1.000 |   -0.229 +/-  0.906 |   -4.480 +/-  1.672 |   -7.199 +/-  1.320 |    0.047 +/-  0.021 |   -7.855 +/-  1.494
GLU  63 |    4.338 +/-  1.291 |   -0.473 +/-  0.785 |  -10.706 +/-  3.295 |   -3.156 +/-  2.065 |    0.025 +/-  0.024 |   -9.971 +/-  1.809
GLU  64 |    4.484 +/-  1.225 |    0.566 +/-  0.646 |   -6.731 +/-  3.880 |   -6.504 +/-  2.825 |    0.113 +/-  0.042 |   -8.072 +/-  2.046
ASP  65 |    5.106 +/-  1.245 |   -0.494 +/-  0.749 |   -5.798 +/-  3.939 |   -2.966 +/-  2.604 |    0.043 +/-  0.017 |   -4.109 +/-  1.857
VAL  66 |    4.456 +/-  1.112 |   -0.813 +/-  0.632 |   -3.866 +/-  1.166 |   -5.076 +/-  0.891 |    0.042 +/-  0.021 |   -5.257 +/-  1.296
ILE  67 |    4.010 +/-  1.074 |   -1.043 +/-  0.930 |  -13.096 +/-  1.248 |   -1.089 +/-  0.693 |    0.000 +/-  0.000 |  -11.217 +/-  1.397
GLU  68 |    4.070 +/-  1.324 |   -1.398 +/-  0.922 |  -10.342 +/-  1.246 |   -0.306 +/-  0.763 |    0.000 +/-  0.001 |   -7.976 +/-  1.450
VAL  69 |    4.332 +/-  1.235 |   -0.855 +/-  0.780 |   -8.049 +/-  1.719 |   -3.508 +/-  0.966 |    0.013 +/-  0.013 |   -8.067 +/-  1.542
TYR  70 |    3.500 +/-  1.089 |   -1.339 +/-  0.695 |  -12.940 +/-  1.294 |    1.690 +/-  0.706 |    0.005 +/-  0.010 |   -9.083 +/-  1.390
GLN  71 |    3.961 +/-  1.018 |   -0.671 +/-  0.984 |  -11.635 +/-  1.852 |    0.079 +/-  1.126 |    0.018 +/-  0.023 |   -8.248 +/-  1.519
GLU  72 |    3.882 +/-  0.980 |   -0.586 +/-  0.791 |   -2.803 +/-  1.759 |   -6.131 +/-  1.454 |    0.093 +/-  0.028 |   -5.545 +/-  1.235
GLN  73 |    3.580 +/-  0.957 |    0.113 +/-  0.550 |   -4.952 +/-  0.876 |   -4.082 +/-  0.639 |    0.183 +/-  0.021 |   -5.157 +/-  1.059
THR  74 |    4.298 +/-  1.024 |    1.094 +/-  0.474 |   -7.859 +/-  1.058 |   -5.504 +/-  0.765 |    0.307 +/-  0.024 |   -7.664 +/-  0.958
GLY  75 |    3.893 +/-  1.059 |    0.304 +/-  0.387 |    4.364 +/-  0.436 |   -9.035 +/-  0.425 |    0.597 +/-  0.027 |    0.123 +/-  1.089
GLY  76 |    4.509 +/-  1.103 |   -0.256 +/-  0.305 |  -14.376 +/-  1.274 |  -14.479 +/-  1.018 |    0.650 +/-  0.017 |  -23.952 +/-  1.223
GLY  77 |    3.475 +/-  0.967 |    0.411 +/-  0.727 |  -26.476 +/-  4.108 |  -71.965 +/-  3.602 |    0.714 +/-  0.046 |  -93.841 +/-  1.300
THR  78 |    5.887 +/-  1.046 |    1.194 +/-  0.616 |   -0.249 +/-  1.535 |   -2.998 +/-  1.416 |    0.178 +/-  0.045 |    4.012 +/-  1.183
PRO  79 |    5.949 +/-  1.282 |    0.080 +/-  0.506 |  -11.057 +/-  0.985 |    0.902 +/-  0.956 |    0.214 +/-  0.027 |   -3.913 +/-  1.260
THR  80 |    4.543 +/-  1.151 |    0.736 +/-  0.685 |   -3.167 +/-  1.108 |   -4.244 +/-  0.963 |    0.240 +/-  0.036 |   -1.892 +/-  1.566
LYS  81 |    3.920 +/-  1.112 |    0.916 +/-  0.648 |   12.482 +/-  1.769 |  -14.643 +/-  1.341 |    0.222 +/-  0.024 |    2.898 +/-  1.426
LYS  82 |    4.384 +/-  1.333 |    0.310 +/-  0.640 |    9.438 +/-  2.376 |  -15.307 +/-  1.719 |    0.231 +/-  0.052 |   -0.944 +/-  1.938
ARG  83 |    4.354 +/-  1.181 |    0.417 +/-  0.631 |    0.352 +/-  2.185 |  -16.254 +/-  2.056 |    0.264 +/-  0.078 |  -10.868 +/-  1.453
ALA  84 |    3.821 +/-  1.118 |    0.212 +/-  0.670 |   -6.975 +/-  2.982 |   -4.563 +/-  2.956 |    0.255 +/-  0.083 |   -7.250 +/-  1.406
ILE  85 |    4.520 +/-  1.096 |    1.013 +/-  0.734 |    0.283 +/-  2.588 |   -4.483 +/-  2.593 |    0.199 +/-  0.077 |    1.532 +/-  1.401
GLY  86 |    4.295 +/-  1.450 |   -0.177 +/-  0.700 |  -50.465 +/- 16.556 |  -30.418 +/- 16.055 |    0.869 +/-  0.126 |  -75.895 +/-  1.483

DELTAS:
Total Energy Decomposition:
Residue |  Location |       Internal      |    van der Waals    |    Electrostatic    |   Polar Solvation   |    Non-Polar Solv.  |       TOTAL
-------------------------------------------------------------------------------------------------------------------------------------------------------
GLU   1 | R GLU   1 |   -0.002 +/-  4.164 |   -0.001 +/-  2.381 |   -0.800 +/- 20.137 |    0.799 +/- 18.665 |   -0.000 +/-  0.258 |   -0.003 +/-  4.058
PHE   2 | R PHE   2 |    0.006 +/-  4.814 |   -0.001 +/-  1.772 |   -0.039 +/-  2.568 |    0.041 +/-  2.316 |   -0.001 +/-  0.256 |    0.006 +/-  5.057
PRO   3 | R PRO   3 |    0.005 +/-  3.461 |   -0.001 +/-  1.455 |    0.228 +/-  1.502 |   -0.227 +/-  1.546 |   -0.001 +/-  0.137 |    0.005 +/-  3.701
GLU   4 | R GLU   4 |    0.001 +/-  4.041 |   -0.001 +/-  2.020 |  -10.441 +/-  8.140 |   10.429 +/-  8.042 |   -0.000 +/-  0.086 |   -0.012 +/-  4.239
ILE   5 | R ILE   5 |   -0.002 +/-  3.976 |   -0.001 +/-  2.117 |   -0.001 +/-  1.864 |   -0.001 +/-  1.375 |   -0.001 +/-  0.152 |   -0.005 +/-  4.006
THR   6 | R THR   6 |   -0.002 +/-  3.204 |   -0.001 +/-  2.064 |   -0.088 +/-  3.547 |    0.092 +/-  2.013 |    0.001 +/-  0.084 |    0.001 +/-  3.374
GLU   7 | R GLU   7 |   -0.000 +/-  3.832 |   -0.000 +/-  1.873 |  -10.249 +/- 14.514 |   10.242 +/- 12.867 |   -0.000 +/-  0.146 |   -0.008 +/-  4.817
GLU   8 | R GLU   8 |   -0.002 +/-  4.151 |   -0.001 +/-  1.838 |  -11.176 +/- 17.742 |   11.166 +/- 16.538 |   -0.001 +/-  0.116 |   -0.013 +/-  4.393
MET   9 | R MET   9 |    0.003 +/-  3.615 |   -0.003 +/-  1.672 |   -0.403 +/-  1.918 |    0.396 +/-  1.350 |   -0.000 +/-  0.040 |   -0.007 +/-  3.782
GLU  10 | R GLU  10 |   -0.000 +/-  4.459 |   -0.001 +/-  2.245 |  -11.657 +/- 27.303 |   11.636 +/- 24.767 |   -0.001 +/-  0.189 |   -0.022 +/-  4.624
LYS  11 | R LYS  11 |   -0.001 +/-  4.436 |   -0.001 +/-  1.983 |   11.224 +/- 21.446 |  -11.192 +/- 19.543 |   -0.000 +/-  0.180 |    0.030 +/-  4.747
GLU  12 | R GLU  12 |   -0.005 +/-  4.430 |   -0.006 +/-  1.944 |  -14.264 +/- 14.058 |   14.268 +/- 12.722 |    0.001 +/-  0.143 |   -0.007 +/-  4.389
ILE  13 | R ILE  13 |    0.003 +/-  4.244 |   -0.005 +/-  1.977 |   -0.301 +/-  2.027 |    0.302 +/-  1.197 |   -0.000 +/-  0.108 |   -0.001 +/-  4.115
LYS  14 | R LYS  14 |    0.003 +/-  4.169 |   -0.003 +/-  1.676 |   11.843 +/- 17.085 |  -11.812 +/- 16.832 |   -0.000 +/-  0.162 |    0.031 +/-  5.122
ASN  15 | R ASN  15 |    0.008 +/-  4.374 |   -0.007 +/-  1.686 |   -0.191 +/-  5.073 |    0.270 +/-  2.414 |   -0.001 +/-  0.071 |    0.080 +/-  4.130
VAL  16 | R VAL  16 |    0.008 +/-  3.840 |   -0.009 +/-  1.677 |   -0.257 +/-  2.560 |    0.367 +/-  1.607 |   -0.001 +/-  0.108 |    0.108 +/-  3.681
PHE  17 | R PHE  17 |   -0.011 +/-  5.069 |   -0.007 +/-  1.454 |   -0.102 +/-  1.550 |    0.085 +/-  1.178 |    0.001 +/-  0.218 |   -0.033 +/-  5.078
ARG  18 | R ARG  18 |   -0.002 +/-  5.666 |   -0.009 +/-  2.160 |   15.718 +/-  9.597 |  -15.552 +/-  8.251 |    0.001 +/-  0.099 |    0.157 +/-  5.410
ASN  19 | R ASN  19 |   -0.006 +/-  4.224 |   -0.005 +/-  1.486 |   -0.108 +/-  3.864 |    0.165 +/-  2.688 |   -0.000 +/-  0.089 |    0.045 +/-  3.627
GLY  20 | R GLY  20 |   -0.001 +/-  2.691 |   -0.009 +/-  0.987 |    0.138 +/-  2.054 |   -0.043 +/-  1.743 |   -0.001 +/-  0.132 |    0.086 +/-  2.588
ASN  21 | R ASN  21 |    0.001 +/-  4.628 |   -0.077 +/-  1.738 |    0.003 +/-  4.626 |    0.327 +/-  3.060 |    0.000 +/-  0.088 |    0.255 +/-  3.728
GLN  22 | R GLN  22 |    0.007 +/-  4.274 |   -0.357 +/-  1.932 |   -0.187 +/-  4.555 |    0.591 +/-  3.487 |   -0.001 +/-  0.166 |    0.053 +/-  4.873
ASP  23 | R ASP  23 |    0.009 +/-  3.535 |   -0.800 +/-  1.527 |  -32.329 +/-  7.411 |   32.478 +/-  7.445 |   -0.226 +/-  0.093 |   -0.868 +/-  3.263
GLU  24 | R GLU  24 |    0.004 +/-  3.937 |   -0.106 +/-  2.435 |  -18.288 +/-  7.443 |   17.962 +/-  6.302 |    0.001 +/-  0.061 |   -0.428 +/-  4.959
VAL  25 | R VAL  25 |   -0.003 +/-  3.461 |   -0.126 +/-  1.691 |    0.433 +/-  1.456 |   -0.166 +/-  1.160 |   -0.002 +/-  0.066 |    0.136 +/-  3.614
LEU  26 | R LEU  26 |   -0.003 +/-  3.756 |   -0.038 +/-  1.774 |    0.414 +/-  2.143 |   -0.161 +/-  1.482 |   -0.000 +/-  0.066 |    0.212 +/-  3.909
SER  27 | R SER  27 |   -0.003 +/-  3.072 |   -0.036 +/-  1.755 |   -0.829 +/-  2.155 |    0.781 +/-  1.264 |    0.000 +/-  0.042 |   -0.086 +/-  3.543
GLU  28 | R GLU  28 |   -0.009 +/-  4.321 |   -0.163 +/-  2.163 |  -18.418 +/- 13.632 |   19.113 +/- 10.443 |   -0.015 +/-  0.095 |    0.507 +/-  4.599
ALA  29 | R ALA  29 |   -0.004 +/-  2.949 |   -0.072 +/-  1.623 |   -1.264 +/-  1.861 |    1.401 +/-  0.990 |   -0.001 +/-  0.055 |    0.060 +/-  3.407
PHE  30 | R PHE  30 |    0.001 +/-  4.465 |   -0.233 +/-  2.206 |   -0.457 +/-  2.546 |    1.103 +/-  1.980 |   -0.004 +/-  0.221 |    0.410 +/-  4.348
ARG  31 | R ARG  31 |   -0.005 +/-  5.842 |   -4.382 +/-  2.229 |   -8.912 +/- 10.977 |   14.138 +/- 10.919 |   -1.028 +/-  0.159 |   -0.190 +/-  4.935
LEU  32 | R LEU  32 |    0.003 +/-  3.914 |   -1.337 +/-  1.829 |    2.090 +/-  2.300 |   -0.498 +/-  1.381 |   -0.161 +/-  0.050 |    0.096 +/-  3.707
THR  33 | R THR  33 |   -0.001 +/-  3.678 |   -0.723 +/-  1.695 |    1.081 +/-  4.588 |    0.959 +/-  3.243 |   -0.079 +/-  0.077 |    1.236 +/-  4.208
ILE  34 | R ILE  34 |   -0.001 +/-  4.544 |   -0.200 +/-  2.293 |   -0.463 +/-  1.939 |    0.751 +/-  0.771 |    0.000 +/-  0.002 |    0.087 +/-  4.441
THR  35 | R THR  35 |   -0.008 +/-  3.415 |   -0.579 +/-  2.040 |   -1.556 +/-  2.850 |   -1.122 +/-  1.188 |   -0.090 +/-  0.027 |   -3.355 +/-  3.692
ARG  36 | R ARG  36 |   -0.017 +/-  5.047 |   -0.112 +/-  2.453 |   17.863 +/-  8.412 |  -17.053 +/-  6.641 |    0.000 +/-  0.073 |    0.682 +/-  5.097
LYS  37 | R LYS  37 |   -0.002 +/-  4.198 |   -1.326 +/-  2.197 |  -10.327 +/- 18.701 |   12.149 +/- 16.640 |   -0.452 +/-  0.116 |    0.041 +/-  6.006
ASP  38 | R ASP  38 |   -0.001 +/-  2.789 |   -0.941 +/-  2.244 |  -13.777 +/- 10.124 |   14.584 +/-  6.788 |   -0.042 +/-  0.026 |   -0.178 +/-  4.869
ILE  39 | R ILE  39 |   -0.002 +/-  5.288 |   -0.058 +/-  2.337 |    0.157 +/-  2.032 |   -0.016 +/-  1.095 |    0.000 +/-  0.036 |    0.080 +/-  5.196
GLN  40 | R GLN  40 |   -0.004 +/-  4.176 |   -0.083 +/-  2.018 |   -0.544 +/-  5.186 |    0.944 +/-  3.406 |   -0.002 +/-  0.155 |    0.311 +/-  3.992
THR  41 | R THR  41 |    0.001 +/-  3.834 |   -0.448 +/-  2.111 |   -0.042 +/-  2.738 |    0.311 +/-  1.579 |   -0.033 +/-  0.046 |   -0.210 +/-  4.368
LEU  42 | R LEU  42 |    0.008 +/-  3.965 |   -0.069 +/-  2.125 |    0.043 +/-  2.039 |    0.082 +/-  0.718 |    0.000 +/-  0.013 |    0.064 +/-  4.082
ASN  43 | R ASN  43 |   -0.002 +/-  4.366 |   -0.068 +/-  1.840 |    0.236 +/-  6.530 |   -0.204 +/-  3.831 |    0.001 +/-  0.130 |   -0.038 +/-  4.215
HIE  44 | R HIE  44 |   -0.002 +/-  4.151 |   -0.142 +/-  2.040 |   -0.417 +/-  2.816 |    0.681 +/-  2.203 |   -0.006 +/-  0.181 |    0.115 +/-  4.472
LEU  45 | R LEU  45 |   -0.007 +/-  3.418 |   -1.147 +/-  2.057 |   -1.596 +/-  3.037 |    2.300 +/-  2.425 |   -0.267 +/-  0.169 |   -0.716 +/-  3.888
ASN  46 | R ASN  46 |    0.001 +/-  4.365 |   -0.886 +/-  1.727 |   -0.281 +/-  5.125 |    1.456 +/-  2.703 |   -0.102 +/-  0.092 |    0.188 +/-  4.225
TRP  47 | R TRP  47 |    0.005 +/-  4.914 |   -7.694 +/-  1.787 |   -3.004 +/-  2.344 |    3.330 +/-  1.426 |   -0.753 +/-  0.118 |   -8.116 +/-  5.525
LEU  48 | R LEU  48 |   -0.002 +/-  4.169 |   -1.749 +/-  1.923 |   -3.075 +/-  2.294 |    1.204 +/-  1.002 |   -0.050 +/-  0.018 |   -3.672 +/-  4.672
ASN  49 | R ASN  49 |    0.003 +/-  3.809 |   -1.786 +/-  1.755 |  -10.230 +/-  3.832 |    7.495 +/-  1.668 |   -0.238 +/-  0.032 |   -4.756 +/-  3.897
ASP  50 | R ASP  50 |    0.007 +/-  3.526 |   -1.752 +/-  2.132 |  -46.144 +/-  6.854 |   38.308 +/-  5.863 |   -0.336 +/-  0.052 |   -9.917 +/-  4.097
GLU  51 | R GLU  51 |    0.000 +/-  3.620 |   -0.485 +/-  1.982 |  -61.123 +/- 10.400 |   53.539 +/-  7.157 |   -0.340 +/-  0.057 |   -8.409 +/-  5.734
ILE  52 | R ILE  52 |   -0.002 +/-  4.214 |   -0.192 +/-  2.245 |   -0.295 +/-  1.475 |    0.753 +/-  0.695 |    0.000 +/-  0.003 |    0.263 +/-  4.584
ILE  53 | R ILE  53 |   -0.002 +/-  3.641 |   -0.221 +/-  2.034 |    0.628 +/-  1.348 |   -0.027 +/-  0.790 |   -0.000 +/-  0.011 |    0.377 +/-  4.008
ASN  54 | R ASN  54 |    0.004 +/-  4.115 |   -0.322 +/-  1.792 |    4.330 +/-  3.579 |   -2.450 +/-  1.846 |   -0.009 +/-  0.040 |    1.553 +/-  4.458
PHE  55 | R PHE  55 |    0.005 +/-  4.221 |   -0.106 +/-  1.423 |    1.118 +/-  1.434 |   -1.231 +/-  0.679 |   -0.000 +/-  0.007 |   -0.213 +/-  4.560
TYR  56 | R TYR  56 |   -0.012 +/-  4.210 |   -0.031 +/-  1.759 |    0.540 +/-  3.682 |   -0.522 +/-  1.916 |    0.000 +/-  0.034 |   -0.024 +/-  4.326
MET  57 | R MET  57 |    0.004 +/-  4.271 |   -0.038 +/-  1.429 |    0.934 +/-  1.519 |   -0.703 +/-  1.048 |    0.000 +/-  0.013 |    0.197 +/-  4.074
ASN  58 | R ASN  58 |    0.006 +/-  4.048 |   -0.082 +/-  1.502 |    2.025 +/-  3.360 |   -1.302 +/-  1.987 |   -0.005 +/-  0.073 |    0.642 +/-  3.970
MET  59 | R MET  59 |    0.007 +/-  3.810 |   -0.017 +/-  1.559 |    0.485 +/-  1.481 |   -0.376 +/-  0.889 |   -0.000 +/-  0.017 |    0.099 +/-  3.901
LEU  60 | R LEU  60 |    0.002 +/-  3.944 |   -0.010 +/-  1.733 |    0.301 +/-  1.494 |   -0.163 +/-  0.676 |   -0.000 +/-  0.002 |    0.130 +/-  3.824
MET  61 | R MET  61 |   -0.001 +/-  3.223 |   -0.032 +/-  1.858 |    0.416 +/-  2.026 |   -0.360 +/-  1.223 |   -0.003 +/-  0.092 |    0.020 +/-  4.057
GLU  62 | R GLU  62 |    0.001 +/-  4.010 |   -0.011 +/-  2.000 |   -6.028 +/- 13.207 |    6.094 +/- 12.239 |   -0.000 +/-  0.140 |    0.057 +/-  4.330
ARG  63 | R ARG  63 |    0.005 +/-  5.427 |   -0.005 +/-  1.934 |    8.593 +/-  8.640 |   -8.473 +/-  7.106 |    0.000 +/-  0.084 |    0.121 +/-  4.728
SER  64 | R SER  64 |    0.001 +/-  3.002 |   -0.001 +/-  1.661 |    0.348 +/-  1.861 |   -0.331 +/-  1.289 |   -0.000 +/-  0.049 |    0.016 +/-  3.157
LYS  65 | R LYS  65 |    0.005 +/-  4.833 |   -0.006 +/-  1.829 |    4.818 +/-  9.722 |   -4.764 +/-  8.902 |   -0.000 +/-  0.079 |    0.053 +/-  5.509
GLU  66 | R GLU  66 |   -0.003 +/-  3.555 |   -0.002 +/-  1.827 |   -5.823 +/- 12.438 |    5.827 +/- 12.062 |   -0.000 +/-  0.099 |   -0.001 +/-  3.692
LYS  67 | R LYS  67 |   -0.002 +/-  4.427 |   -0.001 +/-  1.554 |    4.865 +/-  9.190 |   -4.867 +/-  8.679 |    0.000 +/-  0.098 |   -0.004 +/-  4.632
GLY  68 | R GLY  68 |    0.002 +/-  2.629 |   -0.000 +/-  0.903 |    0.009 +/-  3.630 |   -0.008 +/-  2.812 |    0.001 +/-  0.081 |    0.004 +/-  2.819
LEU  69 | R LEU  69 |   -0.005 +/-  4.033 |   -0.002 +/-  2.062 |    0.210 +/-  1.871 |   -0.197 +/-  1.113 |   -0.000 +/-  0.102 |    0.007 +/-  4.265
PRO  70 | R PRO  70 |   -0.010 +/-  3.359 |   -0.002 +/-  1.230 |   -0.207 +/-  1.563 |    0.209 +/-  1.065 |    0.000 +/-  0.065 |   -0.010 +/-  3.708
SER  71 | R SER  71 |   -0.002 +/-  2.870 |   -0.002 +/-  1.671 |    0.024 +/-  3.322 |   -0.002 +/-  2.280 |    0.000 +/-  0.039 |    0.019 +/-  3.566
VAL  72 | R VAL  72 |   -0.009 +/-  4.240 |   -0.008 +/-  1.753 |    0.153 +/-  1.442 |   -0.016 +/-  0.935 |    0.000 +/-  0.028 |    0.120 +/-  4.424
HIE  73 | R HIE  73 |   -0.001 +/-  4.735 |   -0.054 +/-  1.627 |   -1.470 +/-  2.330 |    1.636 +/-  1.889 |   -0.009 +/-  0.125 |    0.101 +/-  4.777
ALA  74 | R ALA  74 |    0.001 +/-  2.948 |   -0.038 +/-  1.146 |    0.244 +/-  1.473 |    0.051 +/-  1.293 |   -0.002 +/-  0.036 |    0.257 +/-  2.836
PHE  75 | R PHE  75 |    0.004 +/-  4.033 |   -0.124 +/-  1.814 |   -1.568 +/-  1.730 |    1.790 +/-  1.104 |   -0.001 +/-  0.032 |    0.102 +/-  4.359
ASN  76 | R ASN  76 |   -0.005 +/-  4.167 |   -1.159 +/-  1.616 |    2.237 +/-  5.894 |   -0.283 +/-  4.437 |   -0.250 +/-  0.107 |    0.540 +/-  3.390
THR  77 | R THR  77 |   -0.001 +/-  3.933 |   -0.368 +/-  1.740 |    0.391 +/-  1.988 |   -0.203 +/-  1.293 |   -0.010 +/-  0.018 |   -0.191 +/-  3.983
PHE  78 | R PHE  78 |    0.001 +/-  3.912 |   -4.529 +/-  1.594 |    1.725 +/-  2.074 |   -1.044 +/-  1.004 |   -0.805 +/-  0.081 |   -4.652 +/-  4.545
PHE  79 | R PHE  79 |    0.008 +/-  3.736 |   -0.236 +/-  1.674 |    1.220 +/-  1.374 |   -1.111 +/-  0.625 |   -0.000 +/-  0.015 |   -0.120 +/-  3.826
PHE  80 | R PHE  80 |    0.004 +/-  4.283 |   -0.069 +/-  1.828 |    0.975 +/-  1.397 |   -0.941 +/-  0.741 |    0.000 +/-  0.061 |   -0.032 +/-  4.437
THR  81 | R THR  81 |    0.000 +/-  3.518 |   -0.299 +/-  1.653 |   -0.343 +/-  3.410 |    0.817 +/-  1.932 |   -0.047 +/-  0.090 |    0.130 +/-  3.826
LYS  82 | R LYS  82 |   -0.002 +/-  4.398 |   -0.309 +/-  2.355 |  -48.306 +/-  6.853 |   46.483 +/-  6.360 |   -0.315 +/-  0.123 |   -2.449 +/-  5.138
LEU  83 | R LEU  83 |    0.004 +/-  4.220 |   -0.052 +/-  1.918 |    0.611 +/-  1.948 |   -0.548 +/-  1.592 |    0.000 +/-  0.056 |    0.016 +/-  4.418
LYS  84 | R LYS  84 |   -0.004 +/-  5.299 |   -0.042 +/-  1.674 |    3.778 +/-  5.550 |   -3.409 +/-  5.412 |   -0.000 +/-  0.192 |    0.323 +/-  5.139
THR  85 | R THR  85 |   -0.001 +/-  4.061 |   -0.102 +/-  1.660 |    0.419 +/-  2.901 |   -0.144 +/-  2.493 |   -0.004 +/-  0.089 |    0.168 +/-  3.854
ALA  86 | R ALA  86 |   -0.001 +/-  2.820 |   -0.060 +/-  1.328 |   -0.102 +/-  3.150 |    0.237 +/-  2.316 |   -0.000 +/-  0.116 |    0.073 +/-  3.229
GLY  87 | R GLY  87 |   -0.003 +/-  2.042 |   -0.020 +/-  1.102 |    1.601 +/-  2.096 |   -1.553 +/-  1.442 |    0.000 +/-  0.101 |    0.025 +/-  2.307
TYR  88 | R TYR  88 |   -0.008 +/-  3.733 |   -0.040 +/-  2.273 |    1.599 +/-  2.986 |   -1.590 +/-  1.126 |    0.000 +/-  0.107 |   -0.039 +/-  4.223
GLN  89 | R GLN  89 |    0.001 +/-  3.768 |   -0.063 +/-  1.608 |    2.152 +/-  5.752 |   -1.776 +/-  4.945 |   -0.000 +/-  0.133 |    0.314 +/-  4.004
ALA  90 | R ALA  90 |    0.000 +/-  3.017 |   -0.202 +/-  1.403 |    2.437 +/-  3.274 |   -2.119 +/-  1.885 |   -0.003 +/-  0.075 |    0.113 +/-  3.332
VAL  91 | R VAL  91 |   -0.001 +/-  4.081 |   -0.208 +/-  1.887 |    0.795 +/-  2.159 |   -0.395 +/-  0.885 |   -0.000 +/-  0.009 |    0.190 +/-  4.251
LYS  92 | R LYS  92 |    0.007 +/-  5.005 |   -0.129 +/-  2.145 |  -19.017 +/- 10.436 |   19.471 +/- 10.430 |   -0.000 +/-  0.138 |    0.333 +/-  5.169
ARG  93 | R ARG  93 |    0.003 +/-  5.377 |   -1.164 +/-  2.337 |  -82.567 +/- 12.024 |   74.060 +/-  9.978 |   -0.663 +/-  0.112 |  -10.332 +/-  5.562
TRP  94 | R TRP  94 |    0.006 +/-  5.095 |   -5.024 +/-  1.776 |   -5.685 +/-  3.288 |    4.168 +/-  2.363 |   -0.650 +/-  0.108 |   -7.186 +/-  5.559
THR  95 | R THR  95 |    0.002 +/-  3.815 |   -0.217 +/-  2.232 |   -0.409 +/-  6.112 |    0.651 +/-  3.199 |   -0.002 +/-  0.066 |    0.026 +/-  3.952
LYS  96 | R LYS  96 |    0.005 +/-  4.088 |   -0.269 +/-  1.791 |  -68.032 +/- 13.021 |   65.705 +/- 11.747 |   -0.214 +/-  0.160 |   -2.805 +/-  4.636
LYS  97 | R LYS  97 |    0.004 +/-  4.713 |   -0.275 +/-  1.657 |  -22.295 +/- 11.624 |   23.086 +/- 11.193 |   -0.071 +/-  0.157 |    0.449 +/-  5.301
VAL  98 | R VAL  98 |    0.002 +/-  4.626 |   -0.067 +/-  1.817 |    0.826 +/-  1.669 |   -0.710 +/-  1.253 |   -0.003 +/-  0.183 |    0.048 +/-  4.759
ASP  99 | R ASP  99 |   -0.008 +/-  3.504 |   -0.011 +/-  2.327 |    3.783 +/- 20.098 |   -3.712 +/- 18.095 |   -0.000 +/-  0.175 |    0.052 +/-  4.508
VAL 100 | R VAL 100 |    0.010 +/-  3.681 |   -0.012 +/-  2.015 |   -0.663 +/-  1.446 |    0.708 +/-  1.225 |   -0.000 +/-  0.029 |    0.043 +/-  3.900
PHE 101 | R PHE 101 |    0.003 +/-  4.558 |   -0.006 +/-  1.977 |   -0.394 +/-  2.163 |    0.375 +/-  1.592 |   -0.001 +/-  0.157 |   -0.022 +/-  4.288
SER 102 | R SER 102 |   -0.002 +/-  2.823 |   -0.003 +/-  1.484 |   -0.286 +/-  3.042 |    0.302 +/-  2.233 |   -0.001 +/-  0.038 |    0.011 +/-  3.078
VAL 103 | R VAL 103 |    0.003 +/-  4.102 |   -0.005 +/-  2.009 |    0.177 +/-  1.167 |   -0.144 +/-  1.061 |   -0.000 +/-  0.044 |    0.030 +/-  4.039
ASP 104 | R ASP 104 |   -0.004 +/-  3.182 |   -0.002 +/-  1.827 |   -2.970 +/-  7.648 |    2.993 +/-  6.629 |   -0.000 +/-  0.047 |    0.017 +/-  3.589
ILE 105 | R ILE 105 |   -0.002 +/-  3.991 |   -0.003 +/-  2.084 |    0.200 +/-  1.152 |   -0.148 +/-  0.476 |    0.000 +/-  0.009 |    0.047 +/-  4.194
LEU 106 | R LEU 106 |    0.002 +/-  4.337 |   -0.012 +/-  2.195 |   -0.387 +/-  1.498 |    0.547 +/-  0.507 |    0.000 +/-  0.010 |    0.151 +/-  4.686
LEU 107 | R LEU 107 |    0.015 +/-  4.364 |   -0.016 +/-  1.803 |    0.745 +/-  1.355 |   -0.592 +/-  0.650 |    0.000 +/-  0.002 |    0.151 +/-  4.504
VAL 108 | R VAL 108 |    0.011 +/-  3.429 |   -0.024 +/-  2.022 |   -0.478 +/-  1.397 |    0.777 +/-  0.460 |   -0.000 +/-  0.003 |    0.286 +/-  3.885
PRO 109 | R PRO 109 |    0.007 +/-  3.983 |   -0.057 +/-  1.206 |    1.143 +/-  0.975 |   -0.981 +/-  0.680 |   -0.000 +/-  0.009 |    0.110 +/-  4.056
ILE 110 | R ILE 110 |   -0.002 +/-  4.142 |   -0.086 +/-  1.891 |   -1.035 +/-  1.440 |    1.283 +/-  0.624 |   -0.000 +/-  0.026 |    0.160 +/-  4.073
HIE 111 | R HIE 111 |   -0.002 +/-  4.088 |   -1.867 +/-  1.417 |   -1.407 +/-  2.846 |    1.673 +/-  2.415 |   -0.385 +/-  0.093 |   -1.987 +/-  4.312
LEU 112 | R LEU 112 |   -0.004 +/-  4.138 |   -0.332 +/-  2.030 |   -1.213 +/-  1.693 |    1.526 +/-  1.054 |   -0.029 +/-  0.103 |   -0.052 +/-  4.137
GLY 113 | R GLY 113 |    0.005 +/-  2.566 |   -0.521 +/-  1.015 |    1.345 +/-  1.260 |   -0.560 +/-  0.889 |   -0.023 +/-  0.054 |    0.246 +/-  2.578
VAL 114 | R VAL 114 |   -0.001 +/-  4.082 |   -1.961 +/-  1.967 |   -3.981 +/-  1.552 |    4.522 +/-  0.692 |   -0.223 +/-  0.059 |   -1.643 +/-  4.073
HIE 115 | R HIE 115 |    0.003 +/-  3.894 |   -2.927 +/-  1.634 |    0.360 +/-  3.045 |   -0.412 +/-  1.341 |   -0.147 +/-  0.052 |   -3.123 +/-  4.653
TRP 116 | R TRP 116 |    0.004 +/-  4.769 |   -2.682 +/-  1.514 |   -2.147 +/-  1.767 |    1.555 +/-  1.060 |   -0.111 +/-  0.026 |   -3.381 +/-  5.102
CYS 117 | R CYS 117 |   -0.002 +/-  3.175 |   -0.151 +/-  1.529 |   -0.717 +/-  2.109 |    0.398 +/-  1.245 |   -0.000 +/-  0.008 |   -0.473 +/-  3.506
LEU 118 | R LEU 118 |   -0.001 +/-  4.363 |   -0.025 +/-  2.045 |   -0.521 +/-  1.330 |    0.642 +/-  0.470 |    0.000 +/-  0.004 |    0.095 +/-  4.174
ALA 119 | R ALA 119 |    0.007 +/-  3.204 |   -0.007 +/-  1.491 |   -0.113 +/-  1.461 |    0.116 +/-  0.493 |    0.000 +/-  0.003 |    0.003 +/-  3.229
VAL 120 | R VAL 120 |    0.008 +/-  3.147 |   -0.006 +/-  1.534 |   -0.165 +/-  1.402 |    0.207 +/-  0.703 |   -0.000 +/-  0.012 |    0.044 +/-  3.296
VAL 121 | R VAL 121 |   -0.010 +/-  3.705 |   -0.003 +/-  1.855 |   -0.065 +/-  1.554 |    0.093 +/-  0.472 |   -0.000 +/-  0.003 |    0.016 +/-  3.903
ASP 122 | R ASP 122 |   -0.001 +/-  3.111 |   -0.002 +/-  1.912 |   -4.784 +/- 11.331 |    4.770 +/-  8.968 |   -0.000 +/-  0.052 |   -0.018 +/-  3.912
PHE 123 | R PHE 123 |   -0.000 +/-  4.342 |   -0.003 +/-  1.550 |   -0.067 +/-  2.214 |    0.053 +/-  1.623 |   -0.000 +/-  0.062 |   -0.017 +/-  4.620
ARG 124 | R ARG 124 |   -0.004 +/-  5.331 |   -0.001 +/-  2.622 |    5.087 +/-  9.926 |   -5.065 +/-  8.018 |    0.001 +/-  0.073 |    0.018 +/-  5.557
LYS 125 | R LYS 125 |    0.007 +/-  4.497 |   -0.001 +/-  1.894 |    5.576 +/- 13.143 |   -5.564 +/- 13.232 |   -0.001 +/-  0.163 |    0.017 +/-  5.051
LYS 126 | R LYS 126 |   -0.002 +/-  4.472 |   -0.001 +/-  1.866 |    2.356 +/- 12.623 |   -2.353 +/- 11.832 |   -0.000 +/-  0.149 |    0.000 +/-  4.739
ASN 127 | R ASN 127 |   -0.003 +/-  3.915 |   -0.001 +/-  1.675 |    0.001 +/-  4.737 |    0.011 +/-  3.120 |   -0.000 +/-  0.104 |    0.008 +/-  3.565
ILE 128 | R ILE 128 |    0.008 +/-  4.229 |   -0.002 +/-  1.881 |   -0.100 +/-  1.663 |    0.141 +/-  1.014 |    0.000 +/-  0.003 |    0.047 +/-  4.223
THR 129 | R THR 129 |    0.003 +/-  3.309 |   -0.005 +/-  2.005 |    0.100 +/-  2.410 |   -0.074 +/-  2.410 |    0.000 +/-  0.052 |    0.023 +/-  3.814
TYR 130 | R TYR 130 |    0.006 +/-  4.280 |   -0.060 +/-  1.811 |    1.284 +/-  2.775 |   -1.223 +/-  1.772 |   -0.001 +/-  0.031 |    0.006 +/-  4.927
TYR 131 | R TYR 131 |    0.003 +/-  4.649 |   -0.026 +/-  1.615 |    0.021 +/-  1.921 |    0.041 +/-  1.348 |   -0.000 +/-  0.044 |    0.039 +/-  4.802
ASP 132 | R ASP 132 |   -0.006 +/-  3.661 |    0.874 +/-  2.069 |  -52.114 +/-  8.318 |   42.790 +/-  7.131 |   -0.077 +/-  0.041 |   -8.533 +/-  4.274
SER 133 | R SER 133 |    0.001 +/-  3.199 |   -0.211 +/-  1.624 |   -0.096 +/-  1.888 |    0.036 +/-  1.039 |   -0.000 +/-  0.005 |   -0.271 +/-  3.477
MET 134 | R MET 134 |    0.004 +/-  3.869 |   -3.064 +/-  1.836 |   -1.417 +/-  3.099 |    2.317 +/-  2.275 |   -0.554 +/-  0.118 |   -2.714 +/-  4.118
GLY 135 | R GLY 135 |    0.001 +/-  2.896 |   -0.279 +/-  0.981 |   -0.229 +/-  4.331 |    0.365 +/-  3.324 |   -0.014 +/-  0.138 |   -0.155 +/-  2.798
GLY 136 | R GLY 136 |    0.005 +/-  2.525 |   -0.334 +/-  1.088 |    1.844 +/-  2.562 |   -1.195 +/-  1.835 |   -0.056 +/-  0.080 |    0.265 +/-  2.663
ILE 137 | R ILE 137 |    0.003 +/-  4.432 |   -0.059 +/-  2.137 |   -0.628 +/-  2.191 |    0.647 +/-  1.609 |    0.000 +/-  0.235 |   -0.037 +/-  4.539
ASN 138 | R ASN 138 |    0.002 +/-  4.238 |   -0.030 +/-  1.510 |    1.527 +/-  4.111 |   -1.415 +/-  1.978 |   -0.000 +/-  0.117 |    0.083 +/-  3.987
ASN 139 | R ASN 139 |   -0.001 +/-  3.558 |   -0.007 +/-  1.536 |    0.171 +/-  3.759 |   -0.162 +/-  1.730 |    0.001 +/-  0.121 |    0.002 +/-  4.022
GLU 140 | R GLU 140 |    0.000 +/-  4.089 |   -0.006 +/-  2.305 |   -3.673 +/-  8.941 |    3.705 +/-  8.210 |   -0.000 +/-  0.083 |    0.026 +/-  4.477
ALA 141 | R ALA 141 |   -0.004 +/-  2.685 |   -0.007 +/-  1.284 |    0.963 +/-  1.708 |   -0.913 +/-  0.778 |    0.000 +/-  0.034 |    0.039 +/-  2.891
CYS 142 | R CYS 142 |    0.005 +/-  3.186 |   -0.005 +/-  1.481 |    0.406 +/-  1.886 |   -0.415 +/-  1.135 |   -0.000 +/-  0.009 |   -0.008 +/-  3.394
ARG 143 | R ARG 143 |    0.009 +/-  5.529 |   -0.005 +/-  2.252 |    3.072 +/-  9.795 |   -3.046 +/-  8.380 |   -0.000 +/-  0.178 |    0.031 +/-  4.833
ILE 144 | R ILE 144 |   -0.009 +/-  3.875 |   -0.010 +/-  2.044 |    0.713 +/-  1.601 |   -0.639 +/-  0.866 |    0.000 +/-  0.147 |    0.055 +/-  3.749
LEU 145 | R LEU 145 |   -0.001 +/-  4.451 |   -0.010 +/-  1.845 |    0.766 +/-  1.485 |   -0.714 +/-  0.611 |   -0.000 +/-  0.011 |    0.041 +/-  4.292
LEU 146 | R LEU 146 |   -0.011 +/-  3.684 |   -0.004 +/-  2.165 |    0.487 +/-  1.687 |   -0.474 +/-  0.833 |    0.000 +/-  0.070 |   -0.001 +/-  3.945
GLN 147 | R GLN 147 |    0.002 +/-  4.111 |   -0.005 +/-  1.697 |    0.383 +/-  5.930 |   -0.350 +/-  4.299 |    0.000 +/-  0.152 |    0.029 +/-  4.469
TYR 148 | R TYR 148 |   -0.006 +/-  4.266 |   -0.025 +/-  1.794 |   -0.017 +/-  4.592 |    0.061 +/-  2.780 |   -0.000 +/-  0.028 |    0.013 +/-  4.719
LEU 149 | R LEU 149 |    0.007 +/-  3.679 |   -0.005 +/-  1.929 |    0.535 +/-  1.597 |   -0.519 +/-  0.785 |    0.000 +/-  0.009 |    0.019 +/-  3.667
LYS 150 | R LYS 150 |   -0.004 +/-  4.164 |   -0.005 +/-  1.977 |   -0.433 +/- 25.783 |    0.424 +/- 23.347 |   -0.001 +/-  0.198 |   -0.018 +/-  5.131
GLN 151 | R GLN 151 |   -0.002 +/-  4.062 |   -0.007 +/-  1.895 |    0.459 +/-  4.487 |   -0.391 +/-  3.772 |    0.000 +/-  0.105 |    0.059 +/-  4.508
GLU 152 | R GLU 152 |    0.000 +/-  4.360 |   -0.017 +/-  2.493 |   11.495 +/- 10.008 |  -11.367 +/-  8.759 |   -0.000 +/-  0.019 |    0.111 +/-  4.527
SER 153 | R SER 153 |    0.001 +/-  2.791 |   -0.002 +/-  1.467 |    0.173 +/-  2.164 |   -0.175 +/-  1.226 |   -0.000 +/-  0.034 |   -0.003 +/-  2.990
ILE 154 | R ILE 154 |   -0.001 +/-  4.627 |   -0.004 +/-  2.096 |   -0.002 +/-  2.927 |    0.009 +/-  2.028 |    0.001 +/-  0.145 |    0.002 +/-  4.545
ASP 155 | R ASP 155 |   -0.004 +/-  3.670 |   -0.012 +/-  1.746 |   13.750 +/- 17.938 |  -13.589 +/- 15.346 |    0.001 +/-  0.142 |    0.146 +/-  4.527
LYS 156 | R LYS 156 |    0.008 +/-  4.050 |   -0.023 +/-  2.460 |  -15.064 +/- 10.978 |   15.266 +/-  8.451 |    0.000 +/-  0.117 |    0.188 +/-  5.390
LYS 157 | R LYS 157 |   -0.002 +/-  4.843 |   -0.004 +/-  2.288 |   -3.780 +/- 16.686 |    3.758 +/- 15.093 |    0.001 +/-  0.199 |   -0.027 +/-  5.974
ARG 158 | R ARG 158 |   -0.013 +/-  5.182 |   -0.004 +/-  1.832 |   -6.015 +/-  7.500 |    5.976 +/-  7.325 |   -0.001 +/-  0.180 |   -0.058 +/-  4.797
LYS 159 | R LYS 159 |    0.004 +/-  4.021 |   -0.001 +/-  2.150 |   -0.781 +/- 13.916 |    0.761 +/- 13.712 |    0.000 +/-  0.153 |   -0.017 +/-  4.511
GLU 160 | R GLU 160 |   -0.002 +/-  3.600 |   -0.002 +/-  2.079 |    1.116 +/- 20.587 |   -1.092 +/- 20.158 |    0.001 +/-  0.190 |    0.020 +/-  4.028
PHE 161 | R PHE 161 |    0.003 +/-  4.566 |   -0.002 +/-  1.726 |   -0.053 +/-  3.839 |    0.049 +/-  2.733 |    0.000 +/-  0.068 |   -0.003 +/-  5.408
ASP 162 | R ASP 162 |    0.003 +/-  3.358 |   -0.001 +/-  1.606 |   -1.264 +/- 11.317 |    1.277 +/- 10.508 |    0.001 +/-  0.100 |    0.017 +/-  4.146
THR 163 | R THR 163 |   -0.006 +/-  3.650 |   -0.000 +/-  1.903 |   -0.117 +/-  2.578 |    0.117 +/-  1.982 |   -0.001 +/-  0.164 |   -0.009 +/-  4.114
ASN 164 | R ASN 164 |   -0.013 +/-  4.516 |   -0.000 +/-  1.525 |   -0.097 +/-  5.210 |    0.098 +/-  3.226 |    0.000 +/-  0.080 |   -0.013 +/-  4.733
GLY 165 | R GLY 165 |   -0.009 +/-  2.537 |   -0.001 +/-  0.865 |   -0.080 +/-  1.898 |    0.081 +/-  1.358 |    0.000 +/-  0.101 |   -0.009 +/-  2.710
TRP 166 | R TRP 166 |   -0.003 +/-  4.556 |   -0.003 +/-  1.556 |   -0.121 +/-  2.245 |    0.115 +/-  1.792 |    0.000 +/-  0.075 |   -0.011 +/-  4.478
GLN 167 | R GLN 167 |    0.011 +/-  4.419 |   -0.001 +/-  1.539 |    0.002 +/-  5.070 |    0.003 +/-  3.545 |    0.002 +/-  0.177 |    0.016 +/-  4.215
LEU 168 | R LEU 168 |   -0.004 +/-  4.095 |   -0.002 +/-  2.183 |   -0.095 +/-  2.083 |    0.107 +/-  1.300 |   -0.001 +/-  0.092 |    0.005 +/-  4.655
PHE 169 | R PHE 169 |   -0.003 +/-  4.859 |   -0.002 +/-  1.946 |    0.166 +/-  2.668 |   -0.147 +/-  1.714 |    0.001 +/-  0.193 |    0.015 +/-  5.344
SER 170 | R SER 170 |    0.001 +/-  3.167 |   -0.006 +/-  1.742 |    0.259 +/-  2.975 |   -0.229 +/-  2.413 |    0.001 +/-  0.048 |    0.025 +/-  3.417
LYS 171 | R LYS 171 |   -0.011 +/-  4.181 |   -0.008 +/-  1.896 |    8.570 +/- 16.778 |   -8.480 +/- 15.512 |    0.001 +/-  0.144 |    0.072 +/-  4.573
LYS 172 | R LYS 172 |    0.003 +/-  4.746 |   -0.008 +/-  1.961 |    9.712 +/- 14.707 |   -9.622 +/- 14.265 |   -0.000 +/-  0.254 |    0.084 +/-  5.189
SER 173 | R SER 173 |    0.001 +/-  3.358 |   -0.018 +/-  1.237 |    0.490 +/-  4.289 |   -0.406 +/-  3.755 |   -0.000 +/-  0.155 |    0.067 +/-  3.638
GLN 174 | R GLN 174 |   -0.004 +/-  4.295 |   -0.006 +/-  1.660 |   -0.045 +/-  7.345 |    0.069 +/-  6.536 |   -0.000 +/-  0.145 |    0.014 +/-  4.344
GLU 175 | R GLU 175 |   -0.000 +/-  4.414 |   -0.004 +/-  2.150 |   -9.355 +/- 24.059 |    9.358 +/- 23.594 |    0.000 +/-  0.192 |   -0.001 +/-  4.254
ILE 176 | R ILE 176 |    0.001 +/-  4.269 |   -0.012 +/-  2.382 |   -0.173 +/-  2.738 |    0.237 +/-  2.001 |    0.001 +/-  0.063 |    0.054 +/-  4.783
PRO 177 | R PRO 177 |   -0.006 +/-  3.369 |   -0.011 +/-  1.343 |   -0.396 +/-  3.175 |    0.415 +/-  1.880 |   -0.000 +/-  0.065 |    0.001 +/-  3.839
GLN 178 | R GLN 178 |    0.005 +/-  4.461 |   -0.094 +/-  1.953 |    0.217 +/-  5.933 |    0.037 +/-  4.390 |   -0.005 +/-  0.239 |    0.159 +/-  4.560
GLN 179 | R GLN 179 |    0.001 +/-  4.683 |    0.145 +/-  2.060 |   -6.228 +/-  3.054 |    2.570 +/-  1.987 |   -0.017 +/-  0.055 |   -3.528 +/-  4.825
MET 180 | R MET 180 |    0.002 +/-  3.539 |   -0.210 +/-  1.596 |   -0.650 +/-  1.868 |    1.047 +/-  1.546 |   -0.029 +/-  0.167 |    0.159 +/-  3.889
ASN 181 | R ASN 181 |    0.001 +/-  4.085 |   -0.552 +/-  1.942 |    0.151 +/-  4.510 |    0.705 +/-  1.965 |   -0.022 +/-  0.096 |    0.283 +/-  4.210
GLY 182 | R GLY 182 |   -0.003 +/-  2.496 |   -2.311 +/-  0.994 |   -4.739 +/-  1.723 |    3.526 +/-  0.957 |   -0.367 +/-  0.056 |   -3.893 +/-  2.578
SER 183 | R SER 183 |    0.000 +/-  3.523 |   -1.953 +/-  1.820 |   -1.389 +/-  4.393 |    0.956 +/-  2.956 |   -0.073 +/-  0.035 |   -2.460 +/-  3.751
ASP 184 | R ASP 184 |    0.003 +/-  4.170 |   -0.663 +/-  2.126 |  -17.318 +/-  6.983 |   15.625 +/-  5.333 |   -0.000 +/-  0.016 |   -2.353 +/-  4.972
ALA 185 | R ALA 185 |   -0.002 +/-  2.859 |   -0.854 +/-  1.357 |   -2.413 +/-  1.351 |    0.951 +/-  0.803 |   -0.054 +/-  0.012 |   -2.373 +/-  3.320
GLY 186 | R GLY 186 |   -0.000 +/-  2.532 |   -0.345 +/-  0.880 |   -0.633 +/-  1.285 |    1.002 +/-  0.794 |   -0.006 +/-  0.004 |    0.019 +/-  2.721
MET 187 | R MET 187 |    0.001 +/-  3.779 |   -0.081 +/-  1.554 |    0.043 +/-  1.426 |    0.073 +/-  0.931 |   -0.000 +/-  0.015 |    0.036 +/-  4.059
PHE 188 | R PHE 188 |   -0.008 +/-  3.993 |   -0.091 +/-  1.624 |    0.279 +/-  1.714 |   -0.260 +/-  0.662 |   -0.000 +/-  0.001 |   -0.080 +/-  4.030
ALA 189 | R ALA 189 |   -0.000 +/-  2.574 |   -0.034 +/-  1.174 |    0.413 +/-  1.266 |   -0.230 +/-  0.496 |    0.000 +/-  0.016 |    0.149 +/-  2.632
CYS 190 | R CYS 190 |   -0.005 +/-  3.056 |   -0.023 +/-  1.336 |    0.296 +/-  1.454 |   -0.260 +/-  0.771 |   -0.000 +/-  0.006 |    0.008 +/-  3.415
LYS 191 | R LYS 191 |    0.005 +/-  4.068 |   -0.010 +/-  2.374 |   11.392 +/- 10.572 |  -11.233 +/-  9.558 |    0.001 +/-  0.102 |    0.155 +/-  4.939
TYR 192 | R TYR 192 |    0.002 +/-  3.694 |   -0.025 +/-  1.850 |    0.223 +/-  1.686 |   -0.220 +/-  0.879 |    0.000 +/-  0.006 |   -0.020 +/-  4.448
ALA 193 | R ALA 193 |   -0.004 +/-  2.488 |   -0.005 +/-  1.198 |    0.368 +/-  1.542 |   -0.303 +/-  0.641 |    0.000 +/-  0.000 |    0.057 +/-  2.741
ASP 194 | R ASP 194 |   -0.003 +/-  3.587 |   -0.004 +/-  2.414 |   -9.398 +/- 14.427 |    9.316 +/- 11.077 |    0.000 +/-  0.036 |   -0.088 +/-  5.383
CYS 195 | R CYS 195 |    0.005 +/-  3.264 |   -0.002 +/-  1.322 |    0.273 +/-  2.083 |   -0.262 +/-  1.605 |    0.000 +/-  0.043 |    0.014 +/-  3.206
ILE 196 | R ILE 196 |   -0.005 +/-  4.014 |   -0.004 +/-  2.036 |    0.300 +/-  1.347 |   -0.235 +/-  1.101 |   -0.000 +/-  0.034 |    0.056 +/-  4.502
THR 197 | R THR 197 |   -0.001 +/-  3.513 |   -0.004 +/-  1.696 |    0.216 +/-  2.080 |   -0.225 +/-  1.493 |   -0.000 +/-  0.008 |   -0.014 +/-  4.243
LYS 198 | R LYS 198 |   -0.004 +/-  4.576 |   -0.002 +/-  2.116 |    8.931 +/- 11.971 |   -8.894 +/- 11.314 |    0.001 +/-  0.201 |    0.033 +/-  5.621
ASP 199 | R ASP 199 |   -0.005 +/-  4.008 |   -0.002 +/-  2.139 |   -5.972 +/- 15.385 |    5.964 +/- 13.455 |   -0.000 +/-  0.104 |   -0.014 +/-  4.164
ARG 200 | R ARG 200 |   -0.013 +/-  5.714 |   -0.002 +/-  1.999 |    7.630 +/- 14.444 |   -7.614 +/- 12.554 |    0.001 +/-  0.265 |    0.001 +/-  5.036
PRO 201 | R PRO 201 |    0.008 +/-  3.432 |   -0.001 +/-  1.310 |   -0.042 +/-  2.419 |    0.047 +/-  2.031 |   -0.001 +/-  0.110 |    0.011 +/-  3.702
ILE 202 | R ILE 202 |    0.003 +/-  4.140 |   -0.004 +/-  2.142 |   -0.004 +/-  2.095 |    0.030 +/-  2.021 |    0.001 +/-  0.077 |    0.025 +/-  4.420
ASN 203 | R ASN 203 |    0.001 +/-  4.038 |   -0.002 +/-  1.461 |   -0.026 +/-  4.051 |    0.041 +/-  3.396 |    0.001 +/-  0.103 |    0.015 +/-  3.856
PHE 204 | R PHE 204 |    0.004 +/-  4.473 |   -0.009 +/-  1.481 |    0.039 +/-  1.788 |   -0.073 +/-  1.568 |   -0.001 +/-  0.061 |   -0.039 +/-  4.532
THR 205 | R THR 205 |    0.005 +/-  3.721 |   -0.007 +/-  2.091 |    0.077 +/-  2.449 |   -0.014 +/-  2.463 |   -0.000 +/-  0.088 |    0.060 +/-  4.444
GLN 206 | R GLN 206 |    0.001 +/-  3.739 |   -0.044 +/-  1.990 |   -0.377 +/-  2.996 |    0.394 +/-  1.177 |   -0.000 +/-  0.081 |   -0.026 +/-  4.251
GLN 207 | R GLN 207 |   -0.005 +/-  3.455 |   -0.007 +/-  1.840 |   -0.085 +/-  5.229 |    0.124 +/-  4.377 |    0.001 +/-  0.123 |    0.028 +/-  3.411
HIE 208 | R HIE 208 |   -0.007 +/-  3.660 |   -0.006 +/-  1.549 |   -0.106 +/-  2.588 |    0.156 +/-  1.286 |    0.000 +/-  0.070 |    0.037 +/-  4.173
MET 209 | R MET 209 |   -0.005 +/-  3.855 |   -0.028 +/-  1.670 |    0.251 +/-  1.576 |   -0.189 +/-  1.153 |    0.000 +/-  0.006 |    0.029 +/-  4.005
PRO 210 | R PRO 210 |   -0.002 +/-  3.495 |   -0.012 +/-  1.158 |    0.086 +/-  1.560 |   -0.137 +/-  0.983 |   -0.000 +/-  0.105 |   -0.065 +/-  3.618
TYR 211 | R TYR 211 |   -0.001 +/-  3.974 |   -0.005 +/-  1.884 |   -0.060 +/-  3.574 |    0.102 +/-  2.340 |    0.001 +/-  0.156 |    0.037 +/-  4.488
PHE 212 | R PHE 212 |   -0.005 +/-  4.708 |   -0.010 +/-  1.549 |    0.076 +/-  1.647 |    0.014 +/-  0.866 |    0.001 +/-  0.075 |    0.076 +/-  4.772
ARG 213 | R ARG 213 |    0.002 +/-  6.129 |   -0.117 +/-  2.417 |   15.952 +/-  8.672 |  -14.671 +/-  5.902 |   -0.000 +/-  0.028 |    1.166 +/-  5.673
LYS 214 | R LYS 214 |    0.006 +/-  4.058 |   -0.007 +/-  1.527 |   13.264 +/-  9.430 |  -13.177 +/-  9.499 |    0.001 +/-  0.144 |    0.088 +/-  5.035
ARG 215 | R ARG 215 |   -0.015 +/-  5.362 |   -0.005 +/-  2.993 |   10.613 +/- 12.877 |  -10.451 +/-  9.274 |    0.000 +/-  0.111 |    0.143 +/-  6.037
MET 216 | R MET 216 |    0.005 +/-  3.484 |   -0.022 +/-  1.759 |   -0.064 +/-  1.434 |    0.158 +/-  1.014 |   -0.000 +/-  0.008 |    0.076 +/-  4.052
VAL 217 | R VAL 217 |   -0.004 +/-  3.348 |   -0.009 +/-  1.712 |   -0.040 +/-  1.652 |    0.129 +/-  0.719 |    0.001 +/-  0.058 |    0.076 +/-  3.600
TRP 218 | R TRP 218 |   -0.007 +/-  4.816 |   -0.006 +/-  1.605 |    0.002 +/-  2.567 |   -0.019 +/-  2.112 |   -0.000 +/-  0.107 |   -0.030 +/-  5.114
GLU 219 | R GLU 219 |   -0.001 +/-  3.896 |   -0.007 +/-  2.226 |  -11.301 +/-  8.069 |   11.331 +/-  6.560 |    0.000 +/-  0.014 |    0.023 +/-  4.834
ILE 220 | R ILE 220 |   -0.002 +/-  3.924 |   -0.024 +/-  1.982 |    0.028 +/-  1.555 |    0.174 +/-  0.798 |    0.000 +/-  0.004 |    0.176 +/-  3.872
LEU 221 | R LEU 221 |    0.010 +/-  4.162 |   -0.011 +/-  2.049 |   -0.048 +/-  3.055 |    0.080 +/-  1.994 |    0.000 +/-  0.071 |    0.031 +/-  3.889
HIE 222 | R HIE 222 |   -0.005 +/-  3.988 |   -0.005 +/-  1.636 |    0.019 +/-  4.538 |    0.017 +/-  3.290 |   -0.001 +/-  0.116 |    0.026 +/-  4.480
ARG 223 | R ARG 223 |    0.004 +/-  6.443 |   -0.023 +/-  2.178 |   14.912 +/- 29.632 |  -14.632 +/- 24.665 |    0.000 +/-  0.243 |    0.261 +/-  8.751
LYS 224 | R LYS 224 |    0.000 +/-  4.771 |   -0.006 +/-  1.344 |    8.874 +/- 10.496 |   -8.818 +/- 10.910 |    0.001 +/-  0.148 |    0.052 +/-  5.549
LEU 225 | R LEU 225 |    0.001 +/-  4.052 |   -0.006 +/-  2.229 |    0.121 +/-  3.035 |   -0.064 +/-  2.286 |    0.000 +/-  0.050 |    0.053 +/-  4.415
LEU 226 | R LEU 226 |   -0.015 +/-  4.198 |   -0.002 +/-  1.989 |   -9.112 +/- 13.035 |    9.093 +/- 11.501 |    0.001 +/-  0.133 |   -0.034 +/-  4.190
ILE 227 | L ILE   1 |   -0.002 +/-  4.412 |   -0.007 +/-  2.374 |   43.995 +/- 11.120 |  -43.656 +/- 11.652 |   -0.001 +/-  0.234 |    0.329 +/-  5.157
LYS 228 | L LYS   2 |    0.004 +/-  4.486 |   -0.011 +/-  2.074 |   43.545 +/- 19.069 |  -43.249 +/- 18.044 |    0.000 +/-  0.175 |    0.289 +/-  6.150
LEU 229 | L LEU   3 |    0.003 +/-  4.118 |   -0.019 +/-  1.707 |    1.494 +/-  1.878 |   -1.347 +/-  1.026 |    0.000 +/-  0.027 |    0.131 +/-  4.605
LYS 230 | L LYS   4 |   -0.001 +/-  4.592 |   -0.035 +/-  1.898 |   54.147 +/- 12.609 |  -53.488 +/- 11.963 |    0.001 +/-  0.128 |    0.625 +/-  5.230
VAL 231 | L VAL   5 |    0.004 +/-  3.423 |   -0.027 +/-  2.141 |    0.719 +/-  1.588 |   -0.509 +/-  0.878 |    0.000 +/-  0.006 |    0.186 +/-  3.952
ILE 232 | L ILE   6 |    0.006 +/-  4.824 |   -0.088 +/-  1.830 |   -0.916 +/-  1.851 |    1.018 +/-  0.932 |   -0.000 +/-  0.100 |    0.020 +/-  5.014
GLY 233 | L GLY   7 |    0.002 +/-  2.082 |   -0.040 +/-  0.955 |   -2.157 +/-  2.383 |    2.342 +/-  1.488 |    0.000 +/-  0.047 |    0.147 +/-  2.628
GLN 234 | L GLN   8 |    0.005 +/-  4.492 |   -0.309 +/-  1.978 |   -0.449 +/-  5.641 |    1.165 +/-  4.647 |   -0.018 +/-  0.244 |    0.394 +/-  4.352
ASP 235 | L ASP   9 |   -0.001 +/-  3.773 |   -0.037 +/-  1.975 |  -35.762 +/- 13.667 |   35.765 +/- 12.645 |   -0.001 +/-  0.153 |   -0.036 +/-  3.794
SER 236 | L SER  10 |   -0.002 +/-  3.097 |   -0.036 +/-  1.606 |    0.255 +/-  4.020 |   -0.038 +/-  3.364 |   -0.000 +/-  0.083 |    0.179 +/-  3.348
SER 237 | L SER  11 |   -0.006 +/-  3.236 |   -0.013 +/-  2.153 |   -0.653 +/-  5.932 |    0.674 +/-  4.806 |   -0.001 +/-  0.184 |    0.002 +/-  4.684
GLU 238 | L GLU  12 |   -0.001 +/-  4.084 |   -0.016 +/-  1.831 |  -41.343 +/- 15.124 |   41.354 +/- 14.769 |   -0.001 +/-  0.156 |   -0.007 +/-  4.054
ILE 239 | L ILE  13 |   -0.006 +/-  4.177 |   -0.011 +/-  2.119 |   -1.133 +/-  1.764 |    1.128 +/-  0.958 |   -0.000 +/-  0.140 |   -0.023 +/-  4.376
HIE 240 | L HIE  14 |   -0.007 +/-  3.792 |   -0.008 +/-  1.532 |    1.086 +/-  7.408 |   -1.044 +/-  5.671 |    0.001 +/-  0.164 |    0.027 +/-  4.195
PHE 241 | L PHE  15 |   -0.003 +/-  4.246 |   -0.010 +/-  2.176 |   -0.950 +/-  1.963 |    0.932 +/-  1.039 |    0.001 +/-  0.228 |   -0.030 +/-  4.543
LYS 242 | L LYS  16 |   -0.003 +/-  4.184 |   -0.004 +/-  1.414 |   32.222 +/-  7.990 |  -32.142 +/-  7.761 |   -0.001 +/-  0.136 |    0.072 +/-  4.681
VAL 243 | L VAL  17 |   -0.001 +/-  3.436 |   -0.007 +/-  1.858 |   -0.924 +/-  2.504 |    0.965 +/-  1.455 |    0.000 +/-  0.084 |    0.033 +/-  3.773
LYS 244 | L LYS  18 |   -0.011 +/-  4.693 |   -0.004 +/-  1.727 |   28.211 +/-  7.547 |  -28.165 +/-  6.489 |    0.000 +/-  0.105 |    0.032 +/-  4.964
MET 245 | L MET  19 |   -0.006 +/-  4.243 |   -0.009 +/-  1.364 |   -1.195 +/-  2.605 |    1.192 +/-  2.074 |   -0.001 +/-  0.170 |   -0.019 +/-  4.015
THR 246 | L THR  20 |    0.000 +/-  3.763 |   -0.006 +/-  1.559 |    0.501 +/-  3.968 |   -0.474 +/-  3.235 |   -0.000 +/-  0.079 |    0.022 +/-  4.227
THR 247 | L THR  21 |    0.001 +/-  3.667 |   -0.007 +/-  1.643 |   -1.015 +/-  2.869 |    1.045 +/-  2.620 |   -0.001 +/-  0.096 |    0.023 +/-  4.271
HIE 248 | L HIE  22 |    0.005 +/-  3.703 |   -0.021 +/-  1.352 |    0.184 +/-  4.268 |   -0.021 +/-  4.036 |   -0.000 +/-  0.111 |    0.146 +/-  4.167
LEU 249 | L LEU  23 |    0.001 +/-  4.043 |   -0.034 +/-  1.817 |    0.759 +/-  2.116 |   -0.601 +/-  1.057 |    0.000 +/-  0.008 |    0.125 +/-  4.237
LYS 250 | L LYS  24 |    0.000 +/-  4.794 |   -0.067 +/-  1.957 |   16.669 +/- 16.617 |  -16.184 +/- 14.591 |   -0.000 +/-  0.153 |    0.418 +/-  5.589
LYS 251 | L LYS  25 |   -0.002 +/-  4.402 |   -0.015 +/-  1.509 |   23.099 +/- 21.379 |  -23.032 +/- 19.488 |    0.000 +/-  0.174 |    0.051 +/-  5.306
LEU 252 | L LEU  26 |    0.001 +/-  3.698 |   -0.020 +/-  2.517 |    0.841 +/-  1.668 |   -0.540 +/-  1.164 |   -0.001 +/-  0.075 |    0.282 +/-  3.746
LYS 253 | L LYS  27 |    0.006 +/-  4.457 |   -0.097 +/-  2.258 |   23.985 +/- 12.840 |  -22.059 +/- 10.321 |   -0.001 +/-  0.082 |    1.834 +/-  5.797
GLU 254 | L GLU  28 |    0.001 +/-  3.713 |   -0.037 +/-  2.132 |  -16.390 +/- 17.268 |   16.569 +/- 15.955 |   -0.001 +/-  0.157 |    0.142 +/-  4.273
SER 255 | L SER  29 |    0.000 +/-  2.904 |   -0.008 +/-  1.378 |    0.412 +/-  4.076 |   -0.367 +/-  4.361 |   -0.001 +/-  0.104 |    0.037 +/-  3.500
TYR 256 | L TYR  30 |    0.015 +/-  3.623 |   -0.034 +/-  2.051 |    0.182 +/-  2.557 |   -0.094 +/-  1.872 |   -0.000 +/-  0.034 |    0.070 +/-  4.448
CYS 257 | L CYS  31 |    0.000 +/-  3.271 |   -0.035 +/-  1.410 |   -0.006 +/-  2.560 |   -0.128 +/-  1.515 |    0.000 +/-  0.032 |   -0.169 +/-  3.425
GLN 258 | L GLN  32 |    0.011 +/-  3.559 |   -0.018 +/-  1.729 |   -0.157 +/-  5.923 |    0.192 +/-  3.837 |    0.000 +/-  0.116 |    0.027 +/-  4.589
ARG 259 | L ARG  33 |   -0.004 +/-  5.634 |   -0.011 +/-  1.541 |   28.841 +/- 11.914 |  -28.719 +/- 12.073 |    0.000 +/-  0.249 |    0.106 +/-  4.882
GLN 260 | L GLN  34 |   -0.002 +/-  4.293 |   -0.023 +/-  1.873 |    0.126 +/-  4.440 |    0.068 +/-  3.793 |   -0.001 +/-  0.173 |    0.169 +/-  4.638
GLY 261 | L GLY  35 |   -0.001 +/-  2.208 |   -0.011 +/-  0.889 |   -0.097 +/-  1.750 |    0.199 +/-  1.005 |    0.000 +/-  0.040 |    0.089 +/-  2.136
VAL 262 | L VAL  36 |   -0.006 +/-  3.657 |   -0.066 +/-  1.803 |   -0.257 +/-  1.436 |    0.769 +/-  1.151 |   -0.001 +/-  0.109 |    0.439 +/-  3.548
PRO 263 | L PRO  37 |    0.002 +/-  3.611 |   -0.338 +/-  1.376 |   -2.119 +/-  2.626 |    2.048 +/-  1.189 |   -0.069 +/-  0.090 |   -0.475 +/-  3.632
MET 264 | L MET  38 |    0.002 +/-  4.098 |   -0.338 +/-  1.651 |   -0.863 +/-  3.003 |    1.728 +/-  2.536 |   -0.002 +/-  0.199 |    0.527 +/-  4.244
ASN 265 | L ASN  39 |    0.007 +/-  3.925 |   -3.268 +/-  1.619 |   -8.751 +/-  5.885 |    9.435 +/-  3.657 |   -0.874 +/-  0.046 |   -3.452 +/-  4.635
SER 266 | L SER  40 |    0.005 +/-  2.971 |   -0.682 +/-  1.461 |   -0.668 +/-  5.370 |    1.141 +/-  3.419 |   -0.058 +/-  0.072 |   -0.262 +/-  3.711
LEU 267 | L LEU  41 |   -0.004 +/-  4.428 |   -0.306 +/-  2.224 |    3.562 +/-  2.393 |   -2.809 +/-  1.510 |    0.000 +/-  0.037 |    0.443 +/-  4.924
ARG 268 | L ARG  42 |   -0.009 +/-  5.186 |   -1.990 +/-  2.118 |  -20.987 +/- 11.584 |   19.864 +/- 10.800 |   -0.425 +/-  0.046 |   -3.547 +/-  5.042
PHE 269 | L PHE  43 |    0.003 +/-  4.021 |   -0.216 +/-  1.511 |    0.580 +/-  1.464 |   -1.074 +/-  1.107 |    0.000 +/-  0.009 |   -0.708 +/-  4.439
LEU 270 | L LEU  44 |   -0.011 +/-  3.968 |   -1.769 +/-  1.935 |    0.451 +/-  1.727 |    0.723 +/-  0.951 |   -0.256 +/-  0.046 |   -0.862 +/-  3.979
PHE 271 | L PHE  45 |    0.006 +/-  3.868 |   -0.975 +/-  1.697 |    1.893 +/-  2.723 |   -1.323 +/-  1.423 |   -0.029 +/-  0.059 |   -0.428 +/-  4.654
GLU 272 | L GLU  46 |    0.005 +/-  3.792 |   -2.489 +/-  2.073 | -140.795 +/- 10.913 |  138.045 +/- 10.203 |   -0.844 +/-  0.112 |   -6.079 +/-  4.636
GLY 273 | L GLY  47 |   -0.002 +/-  2.678 |   -2.227 +/-  0.891 |    1.021 +/-  1.963 |    0.095 +/-  1.645 |   -0.356 +/-  0.072 |   -1.469 +/-  2.376
GLN 274 | L GLN  48 |    0.002 +/-  4.147 |   -2.090 +/-  1.748 |    0.170 +/-  4.909 |    3.244 +/-  4.142 |   -0.381 +/-  0.228 |    0.944 +/-  3.964
ARG 275 | L ARG  49 |    0.006 +/-  5.922 |   -2.053 +/-  2.217 |  -18.448 +/-  8.281 |   16.692 +/-  8.297 |   -0.730 +/-  0.120 |   -4.533 +/-  5.762
ILE 276 | L ILE  50 |   -0.000 +/-  4.106 |   -0.473 +/-  2.114 |    2.856 +/-  1.941 |   -2.568 +/-  1.162 |   -0.001 +/-  0.018 |   -0.185 +/-  3.977
ALA 277 | L ALA  51 |   -0.000 +/-  3.525 |   -0.770 +/-  1.131 |   -1.777 +/-  2.128 |    2.135 +/-  1.579 |   -0.169 +/-  0.064 |   -0.581 +/-  3.472
ASP 278 | L ASP  52 |    0.001 +/-  3.580 |   -0.263 +/-  2.039 |  -15.914 +/- 20.799 |   16.668 +/- 18.838 |   -0.032 +/-  0.177 |    0.461 +/-  4.011
ASN 279 | L ASN  53 |    0.002 +/-  3.687 |   -0.100 +/-  1.541 |   -0.402 +/-  5.554 |    0.709 +/-  4.867 |   -0.001 +/-  0.168 |    0.208 +/-  3.780
HIE 280 | L HIE  54 |    0.006 +/-  4.596 |   -0.818 +/-  1.563 |    3.311 +/-  3.460 |   -2.829 +/-  2.721 |   -0.152 +/-  0.106 |   -0.483 +/-  4.860
THR 281 | L THR  55 |    0.001 +/-  3.986 |   -0.030 +/-  1.931 |   -3.287 +/-  2.445 |    3.308 +/-  2.097 |    0.001 +/-  0.046 |   -0.006 +/-  4.383
PRO 282 | L PRO  56 |    0.010 +/-  3.164 |   -0.025 +/-  1.333 |   -3.155 +/-  1.396 |    3.008 +/-  1.059 |    0.000 +/-  0.036 |   -0.162 +/-  3.337
LYS 283 | L LYS  57 |    0.005 +/-  4.456 |   -0.028 +/-  1.412 |   42.159 +/- 10.198 |  -41.872 +/- 10.234 |   -0.000 +/-  0.077 |    0.264 +/-  4.513
GLU 284 | L GLU  58 |    0.001 +/-  3.846 |   -0.123 +/-  1.761 |  -58.985 +/- 11.091 |   59.291 +/- 10.951 |   -0.026 +/-  0.112 |    0.158 +/-  3.689
LEU 285 | L LEU  59 |    0.001 +/-  3.981 |   -0.299 +/-  1.969 |   -5.153 +/-  1.967 |    5.678 +/-  1.683 |   -0.054 +/-  0.121 |    0.173 +/-  4.327
GLY 286 | L GLY  60 |    0.001 +/-  2.436 |   -0.103 +/-  0.846 |   -4.396 +/-  2.383 |    4.572 +/-  1.828 |   -0.028 +/-  0.073 |    0.046 +/-  2.386
MET 287 | L MET  61 |    0.001 +/-  3.976 |   -0.141 +/-  1.591 |    4.305 +/-  2.463 |   -4.085 +/-  1.936 |    0.000 +/-  0.066 |    0.080 +/-  4.191
GLU 288 | L GLU  62 |    0.004 +/-  3.883 |   -0.158 +/-  1.850 |  -64.184 +/- 10.910 |   64.181 +/- 10.768 |   -0.006 +/-  0.100 |   -0.163 +/-  3.788
GLU 289 | L GLU  63 |   -0.002 +/-  4.097 |   -0.021 +/-  2.247 |  -46.291 +/- 10.997 |   46.145 +/- 10.781 |   -0.000 +/-  0.125 |   -0.169 +/-  4.626
GLU 290 | L GLU  64 |   -0.003 +/-  4.172 |   -0.071 +/-  1.816 |  -51.398 +/- 18.018 |   51.405 +/- 16.336 |   -0.002 +/-  0.110 |   -0.068 +/-  5.050
ASP 291 | L ASP  65 |    0.002 +/-  4.139 |    0.511 +/-  1.809 | -102.996 +/- 16.481 |   98.925 +/- 14.184 |   -0.197 +/-  0.065 |   -3.754 +/-  4.877
VAL 292 | L VAL  66 |   -0.002 +/-  3.842 |   -0.217 +/-  1.630 |   -2.973 +/-  1.761 |    3.485 +/-  1.305 |   -0.014 +/-  0.069 |    0.279 +/-  3.535
ILE 293 | L ILE  67 |   -0.003 +/-  4.602 |   -0.103 +/-  2.449 |    0.481 +/-  1.724 |   -0.116 +/-  0.879 |    0.000 +/-  0.009 |    0.259 +/-  5.089
GLU 294 | L GLU  68 |    0.007 +/-  4.096 |   -0.210 +/-  1.875 | -101.301 +/-  9.038 |  100.040 +/-  7.864 |   -0.276 +/-  0.076 |   -1.741 +/-  3.997
VAL 295 | L VAL  69 |    0.007 +/-  4.295 |   -0.158 +/-  1.849 |   -1.850 +/-  2.239 |    2.481 +/-  1.304 |   -0.000 +/-  0.022 |    0.480 +/-  4.580
TYR 296 | L TYR  70 |    0.011 +/-  4.010 |   -3.303 +/-  1.786 |    2.132 +/-  4.286 |   -1.006 +/-  3.157 |   -0.503 +/-  0.114 |   -2.669 +/-  4.488
GLN 297 | L GLN  71 |   -0.001 +/-  3.703 |   -0.617 +/-  2.068 |   -0.793 +/-  4.330 |    2.130 +/-  3.242 |   -0.007 +/-  0.177 |    0.713 +/-  3.769
GLU 298 | L GLU  72 |    0.005 +/-  4.036 |   -1.704 +/-  1.878 |  -42.831 +/-  8.287 |   37.325 +/-  6.971 |   -0.316 +/-  0.070 |   -7.521 +/-  4.805
GLN 299 | L GLN  73 |   -0.000 +/-  4.225 |   -4.765 +/-  1.614 |   -4.857 +/-  3.532 |    5.624 +/-  1.924 |   -0.706 +/-  0.115 |   -4.705 +/-  4.244
THR 300 | L THR  74 |   -0.001 +/-  3.934 |   -5.110 +/-  1.465 |   -4.563 +/-  2.860 |    8.135 +/-  1.920 |   -0.644 +/-  0.057 |   -2.184 +/-  3.931
GLY 301 | L GLY  75 |   -0.003 +/-  2.092 |   -5.417 +/-  0.841 |   -5.703 +/-  1.023 |    7.856 +/-  0.619 |   -0.605 +/-  0.027 |   -3.872 +/-  2.187
GLY 302 | L GLY  76 |    0.001 +/-  2.148 |   -4.837 +/-  0.987 |  -24.185 +/-  2.452 |   21.437 +/-  1.552 |   -0.661 +/-  0.016 |   -8.246 +/-  2.697
GLY 303 | L GLY  77 |   -0.001 +/-  2.054 |   -0.151 +/-  1.032 |   20.961 +/-  6.676 |  -19.297 +/-  6.062 |   -0.014 +/-  0.087 |    1.497 +/-  2.687
THR 304 | L THR  78 |   -0.005 +/-  3.048 |   -1.498 +/-  1.722 |   -1.588 +/-  3.534 |    3.324 +/-  3.273 |   -0.351 +/-  0.169 |   -0.118 +/-  3.596
PRO 305 | L PRO  79 |    0.000 +/-  3.093 |   -2.681 +/-  1.518 |   -1.265 +/-  1.572 |    2.528 +/-  1.590 |   -0.437 +/-  0.186 |   -1.855 +/-  3.147
THR 306 | L THR  80 |   -0.002 +/-  3.473 |   -2.130 +/-  1.653 |   -0.418 +/-  2.238 |    2.284 +/-  1.419 |   -0.236 +/-  0.118 |   -0.501 +/-  3.504
LYS 307 | L LYS  81 |   -0.001 +/-  3.760 |   -6.124 +/-  1.783 |    1.538 +/-  2.598 |   -0.829 +/-  2.045 |   -0.745 +/-  0.073 |   -6.161 +/-  4.205
LYS 308 | L LYS  82 |    0.003 +/-  4.275 |   -0.963 +/-  1.777 |   23.113 +/- 24.998 |  -21.981 +/- 23.823 |   -0.096 +/-  0.377 |    0.076 +/-  5.572
ARG 309 | L ARG  83 |   -0.002 +/-  6.101 |   -2.744 +/-  1.946 |    4.259 +/-  8.206 |   -6.001 +/-  7.282 |   -0.923 +/-  0.168 |   -5.411 +/-  5.733
ALA 310 | L ALA  84 |   -0.002 +/-  2.955 |   -0.086 +/-  1.350 |    0.028 +/-  4.088 |    0.083 +/-  4.088 |    0.001 +/-  0.210 |    0.024 +/-  3.470
ILE 311 | L ILE  85 |    0.004 +/-  4.286 |   -0.196 +/-  2.407 |    0.039 +/-  3.534 |    0.075 +/-  3.554 |   -0.026 +/-  0.291 |   -0.105 +/-  4.694
GLY 312 | L GLY  86 |   -0.005 +/-  2.707 |   -0.062 +/-  1.067 |  -24.301 +/- 26.257 |   24.666 +/- 25.267 |   -0.008 +/-  0.180 |    0.289 +/-  2.665

Sidechain Energy Decomposition:
Residue |  Location |       Internal      |    van der Waals    |    Electrostatic    |   Polar Solvation   |    Non-Polar Solv.  |       TOTAL
-------------------------------------------------------------------------------------------------------------------------------------------------------
GLU   1 | R GLU   1 |   -0.005 +/-  3.363 |   -0.000 +/-  2.006 |   -8.339 +/- 21.536 |    8.321 +/- 18.246 |   -0.000 +/-  0.191 |   -0.024 +/-  4.070
PHE   2 | R PHE   2 |    0.003 +/-  4.012 |   -0.000 +/-  1.287 |    0.138 +/-  0.992 |   -0.138 +/-  0.818 |   -0.002 +/-  0.227 |    0.001 +/-  4.079
PRO   3 | R PRO   3 |    0.004 +/-  2.663 |   -0.000 +/-  0.904 |    1.811 +/-  1.337 |   -1.809 +/-  1.245 |   -0.000 +/-  0.122 |    0.006 +/-  2.856
GLU   4 | R GLU   4 |    0.000 +/-  3.150 |   -0.000 +/-  1.650 |   -8.679 +/-  6.518 |    8.668 +/-  6.343 |   -0.000 +/-  0.051 |   -0.011 +/-  3.496
ILE   5 | R ILE   5 |   -0.001 +/-  3.649 |   -0.001 +/-  1.349 |    0.254 +/-  0.412 |   -0.255 +/-  0.254 |   -0.001 +/-  0.133 |   -0.002 +/-  3.396
THR   6 | R THR   6 |    0.000 +/-  2.530 |   -0.001 +/-  1.434 |    0.251 +/-  2.011 |   -0.248 +/-  1.013 |    0.001 +/-  0.086 |    0.002 +/-  2.679
GLU   7 | R GLU   7 |    0.001 +/-  3.410 |   -0.000 +/-  1.451 |   -8.398 +/- 12.791 |    8.393 +/- 12.262 |   -0.000 +/-  0.144 |   -0.005 +/-  3.439
GLU   8 | R GLU   8 |   -0.000 +/-  3.128 |   -0.001 +/-  1.171 |   -9.182 +/- 18.368 |    9.175 +/- 16.911 |   -0.001 +/-  0.115 |   -0.009 +/-  3.119
MET   9 | R MET   9 |    0.004 +/-  3.172 |   -0.002 +/-  1.126 |    0.149 +/-  0.732 |   -0.164 +/-  0.636 |   -0.000 +/-  0.037 |   -0.013 +/-  3.302
GLU  10 | R GLU  10 |    0.001 +/-  3.825 |   -0.000 +/-  1.807 |   -9.560 +/- 26.986 |    9.549 +/- 24.116 |   -0.001 +/-  0.185 |   -0.011 +/-  3.969
LYS  11 | R LYS  11 |   -0.004 +/-  3.785 |   -0.001 +/-  1.755 |    8.726 +/- 21.144 |   -8.725 +/- 19.072 |   -0.000 +/-  0.173 |   -0.005 +/-  4.463
GLU  12 | R GLU  12 |   -0.002 +/-  3.589 |   -0.004 +/-  1.301 |  -11.888 +/- 12.876 |   11.895 +/- 11.896 |    0.001 +/-  0.142 |    0.001 +/-  3.472
ILE  13 | R ILE  13 |    0.004 +/-  3.523 |   -0.003 +/-  1.421 |    0.328 +/-  0.575 |   -0.330 +/-  0.478 |   -0.000 +/-  0.107 |   -0.001 +/-  3.509
LYS  14 | R LYS  14 |   -0.002 +/-  3.524 |   -0.001 +/-  1.214 |    9.068 +/- 17.057 |   -9.081 +/- 17.103 |   -0.000 +/-  0.166 |   -0.016 +/-  4.510
ASN  15 | R ASN  15 |    0.005 +/-  3.470 |   -0.004 +/-  1.073 |    0.160 +/-  3.890 |   -0.127 +/-  2.204 |   -0.001 +/-  0.069 |    0.034 +/-  3.114
VAL  16 | R VAL  16 |    0.005 +/-  3.073 |   -0.006 +/-  1.116 |    0.252 +/-  0.436 |   -0.206 +/-  0.225 |   -0.000 +/-  0.084 |    0.044 +/-  3.131
PHE  17 | R PHE  17 |   -0.010 +/-  4.050 |   -0.005 +/-  1.159 |    0.232 +/-  0.784 |   -0.242 +/-  0.563 |    0.001 +/-  0.223 |   -0.024 +/-  4.346
ARG  18 | R ARG  18 |   -0.005 +/-  5.163 |   -0.006 +/-  1.921 |   12.555 +/-  8.696 |  -12.441 +/-  7.479 |    0.001 +/-  0.101 |    0.102 +/-  4.371
ASN  19 | R ASN  19 |   -0.003 +/-  3.661 |   -0.004 +/-  0.818 |   -0.030 +/-  2.488 |    0.051 +/-  1.755 |   -0.000 +/-  0.073 |    0.015 +/-  3.012
GLY  20 | R GLY  20 |   -0.000 +/-  0.852 |   -0.001 +/-  0.349 |   -0.427 +/-  0.193 |    0.421 +/-  0.192 |   -0.000 +/-  0.005 |   -0.008 +/-  0.869
ASN  21 | R ASN  21 |    0.000 +/-  3.685 |   -0.055 +/-  1.019 |    0.089 +/-  3.305 |    0.073 +/-  2.412 |    0.001 +/-  0.112 |    0.108 +/-  2.878
GLN  22 | R GLN  22 |    0.004 +/-  3.658 |   -0.150 +/-  1.498 |    0.507 +/-  4.537 |   -0.213 +/-  3.620 |   -0.001 +/-  0.167 |    0.147 +/-  3.759
ASP  23 | R ASP  23 |    0.005 +/-  2.804 |   -0.580 +/-  0.996 |  -27.562 +/-  6.631 |   27.818 +/-  6.948 |   -0.225 +/-  0.091 |   -0.544 +/-  2.590
GLU  24 | R GLU  24 |    0.003 +/-  3.516 |   -0.039 +/-  2.026 |  -14.759 +/-  7.146 |   14.704 +/-  6.081 |    0.001 +/-  0.059 |   -0.091 +/-  4.432
VAL  25 | R VAL  25 |   -0.003 +/-  2.788 |   -0.097 +/-  1.146 |    0.415 +/-  0.453 |   -0.384 +/-  0.214 |   -0.002 +/-  0.067 |   -0.071 +/-  2.863
LEU  26 | R LEU  26 |   -0.003 +/-  2.898 |   -0.024 +/-  1.375 |    0.366 +/-  0.605 |   -0.259 +/-  0.231 |   -0.000 +/-  0.021 |    0.079 +/-  3.162
SER  27 | R SER  27 |   -0.002 +/-  2.104 |   -0.013 +/-  1.076 |    0.392 +/-  2.027 |   -0.472 +/-  1.464 |   -0.000 +/-  0.006 |   -0.096 +/-  2.564
GLU  28 | R GLU  28 |   -0.007 +/-  3.232 |   -0.135 +/-  1.462 |  -16.026 +/- 11.336 |   16.611 +/-  9.595 |   -0.015 +/-  0.086 |    0.427 +/-  3.549
ALA  29 | R ALA  29 |   -0.003 +/-  1.863 |   -0.020 +/-  0.885 |    0.456 +/-  0.403 |   -0.439 +/-  0.286 |   -0.001 +/-  0.043 |   -0.006 +/-  2.127
PHE  30 | R PHE  30 |    0.002 +/-  3.781 |   -0.084 +/-  1.786 |    0.199 +/-  0.742 |   -0.305 +/-  0.536 |   -0.001 +/-  0.210 |   -0.188 +/-  3.898
ARG  31 | R ARG  31 |    0.001 +/-  5.127 |   -3.578 +/-  1.895 |  -11.382 +/- 10.113 |   14.013 +/-  9.566 |   -0.850 +/-  0.144 |   -1.797 +/-  4.503
LEU  32 | R LEU  32 |    0.001 +/-  3.139 |   -1.014 +/-  1.375 |    0.357 +/-  0.602 |    0.141 +/-  0.315 |   -0.148 +/-  0.053 |   -0.662 +/-  3.300
THR  33 | R THR  33 |   -0.001 +/-  2.892 |   -0.432 +/-  1.045 |    1.629 +/-  3.554 |   -0.694 +/-  2.776 |   -0.066 +/-  0.074 |    0.436 +/-  3.043
ILE  34 | R ILE  34 |    0.000 +/-  3.793 |   -0.119 +/-  1.670 |    0.428 +/-  0.235 |   -0.407 +/-  0.259 |    0.000 +/-  0.002 |   -0.097 +/-  3.766
THR  35 | R THR  35 |   -0.006 +/-  2.312 |   -0.460 +/-  1.235 |   -1.853 +/-  1.953 |   -1.346 +/-  0.922 |   -0.090 +/-  0.027 |   -3.754 +/-  2.428
ARG  36 | R ARG  36 |   -0.014 +/-  4.566 |   -0.052 +/-  2.067 |   13.235 +/-  7.447 |  -13.400 +/-  5.654 |    0.000 +/-  0.072 |   -0.231 +/-  4.324
LYS  37 | R LYS  37 |   -0.003 +/-  3.923 |   -1.173 +/-  1.587 |  -14.392 +/- 16.454 |   14.679 +/- 15.358 |   -0.452 +/-  0.112 |   -1.341 +/-  4.921
ASP  38 | R ASP  38 |    0.002 +/-  2.377 |   -0.809 +/-  1.687 |  -11.792 +/- 10.655 |   12.917 +/-  7.107 |   -0.042 +/-  0.026 |    0.276 +/-  4.756
ILE  39 | R ILE  39 |   -0.000 +/-  4.406 |   -0.031 +/-  1.739 |    0.474 +/-  0.253 |   -0.461 +/-  0.229 |    0.000 +/-  0.032 |   -0.018 +/-  4.284
GLN  40 | R GLN  40 |   -0.002 +/-  3.692 |   -0.049 +/-  1.335 |    0.486 +/-  4.263 |   -0.302 +/-  3.031 |   -0.002 +/-  0.149 |    0.131 +/-  3.490
THR  41 | R THR  41 |    0.001 +/-  2.853 |   -0.372 +/-  1.383 |    0.487 +/-  1.792 |   -0.539 +/-  1.161 |   -0.033 +/-  0.042 |   -0.457 +/-  3.322
LEU  42 | R LEU  42 |    0.005 +/-  3.212 |   -0.040 +/-  1.414 |    0.321 +/-  0.526 |   -0.269 +/-  0.231 |    0.000 +/-  0.009 |    0.017 +/-  3.297
ASN  43 | R ASN  43 |   -0.005 +/-  3.741 |   -0.034 +/-  0.947 |    0.576 +/-  4.866 |   -0.429 +/-  3.423 |    0.000 +/-  0.126 |    0.109 +/-  3.430
HIE  44 | R HIE  44 |   -0.003 +/-  3.453 |   -0.058 +/-  1.360 |   -0.097 +/-  1.445 |   -0.001 +/-  1.299 |   -0.001 +/-  0.174 |   -0.159 +/-  3.618
LEU  45 | R LEU  45 |    0.000 +/-  2.790 |   -0.706 +/-  1.450 |    0.614 +/-  0.601 |   -0.605 +/-  0.195 |   -0.167 +/-  0.142 |   -0.864 +/-  2.999
ASN  46 | R ASN  46 |    0.001 +/-  3.662 |   -0.539 +/-  1.275 |   -0.914 +/-  3.937 |    1.606 +/-  2.304 |   -0.081 +/-  0.084 |    0.074 +/-  3.322
TRP  47 | R TRP  47 |    0.003 +/-  4.229 |   -6.762 +/-  1.390 |   -1.956 +/-  1.435 |    2.030 +/-  0.848 |   -0.694 +/-  0.109 |   -7.378 +/-  4.500
LEU  48 | R LEU  48 |    0.000 +/-  3.512 |   -0.649 +/-  1.443 |    0.272 +/-  0.586 |   -0.363 +/-  0.270 |   -0.000 +/-  0.001 |   -0.741 +/-  3.672
ASN  49 | R ASN  49 |    0.003 +/-  3.137 |   -1.305 +/-  1.291 |   -8.495 +/-  3.074 |    5.162 +/-  1.256 |   -0.182 +/-  0.029 |   -4.816 +/-  3.134
ASP  50 | R ASP  50 |    0.004 +/-  2.780 |   -1.391 +/-  1.376 |  -42.186 +/-  5.751 |   35.081 +/-  5.297 |   -0.314 +/-  0.051 |   -8.806 +/-  3.189
GLU  51 | R GLU  51 |   -0.000 +/-  3.004 |   -0.082 +/-  1.618 |  -57.783 +/-  9.671 |   50.355 +/-  6.850 |   -0.337 +/-  0.061 |   -7.847 +/-  5.138
ILE  52 | R ILE  52 |   -0.003 +/-  3.742 |   -0.118 +/-  1.709 |    0.335 +/-  0.228 |   -0.303 +/-  0.201 |    0.000 +/-  0.003 |   -0.088 +/-  3.939
ILE  53 | R ILE  53 |   -0.001 +/-  3.075 |   -0.176 +/-  1.437 |    0.396 +/-  0.274 |   -0.304 +/-  0.237 |   -0.000 +/-  0.011 |   -0.085 +/-  3.053
ASN  54 | R ASN  54 |    0.005 +/-  3.454 |   -0.270 +/-  1.328 |    3.051 +/-  3.224 |   -1.788 +/-  1.492 |   -0.009 +/-  0.037 |    0.989 +/-  3.446
PHE  55 | R PHE  55 |    0.002 +/-  3.482 |   -0.075 +/-  1.057 |    0.499 +/-  0.453 |   -0.810 +/-  0.391 |   -0.000 +/-  0.005 |   -0.384 +/-  3.700
TYR  56 | R TYR  56 |   -0.010 +/-  3.596 |   -0.019 +/-  1.550 |    0.429 +/-  3.378 |   -0.595 +/-  1.801 |    0.000 +/-  0.034 |   -0.195 +/-  3.638
MET  57 | R MET  57 |    0.003 +/-  3.248 |   -0.027 +/-  1.005 |    0.578 +/-  0.555 |   -0.552 +/-  0.699 |    0.000 +/-  0.013 |    0.002 +/-  3.208
ASN  58 | R ASN  58 |    0.006 +/-  3.498 |   -0.070 +/-  1.008 |    1.427 +/-  2.769 |   -0.867 +/-  1.717 |   -0.005 +/-  0.071 |    0.490 +/-  3.324
MET  59 | R MET  59 |    0.004 +/-  3.177 |   -0.012 +/-  1.095 |    0.319 +/-  0.585 |   -0.293 +/-  0.396 |   -0.000 +/-  0.013 |    0.017 +/-  3.408
LEU  60 | R LEU  60 |   -0.003 +/-  3.344 |   -0.007 +/-  1.447 |    0.233 +/-  0.554 |   -0.154 +/-  0.273 |   -0.000 +/-  0.002 |    0.070 +/-  3.637
MET  61 | R MET  61 |   -0.000 +/-  2.850 |   -0.029 +/-  1.030 |    0.320 +/-  0.928 |   -0.310 +/-  0.855 |   -0.003 +/-  0.096 |   -0.022 +/-  3.340
GLU  62 | R GLU  62 |    0.002 +/-  3.187 |   -0.008 +/-  1.468 |   -5.295 +/- 12.067 |    5.378 +/- 11.062 |    0.000 +/-  0.136 |    0.077 +/-  3.346
ARG  63 | R ARG  63 |    0.005 +/-  4.845 |   -0.003 +/-  1.560 |    6.867 +/-  7.583 |   -6.807 +/-  5.953 |    0.000 +/-  0.073 |    0.062 +/-  4.012
SER  64 | R SER  64 |    0.002 +/-  2.076 |   -0.001 +/-  1.051 |    0.385 +/-  1.250 |   -0.378 +/-  0.751 |   -0.000 +/-  0.024 |    0.008 +/-  2.371
LYS  65 | R LYS  65 |    0.004 +/-  4.019 |   -0.005 +/-  1.390 |    3.620 +/-  8.961 |   -3.574 +/-  8.297 |   -0.001 +/-  0.082 |    0.044 +/-  4.966
GLU  66 | R GLU  66 |   -0.002 +/-  2.906 |   -0.001 +/-  1.471 |   -5.128 +/- 11.772 |    5.130 +/- 11.608 |   -0.000 +/-  0.111 |   -0.001 +/-  3.295
LYS  67 | R LYS  67 |   -0.001 +/-  3.966 |   -0.001 +/-  1.021 |    3.715 +/-  8.260 |   -3.718 +/-  7.873 |    0.000 +/-  0.073 |   -0.005 +/-  3.988
GLY  68 | R GLY  68 |    0.001 +/-  0.907 |    0.000 +/-  0.281 |   -0.136 +/-  0.314 |    0.136 +/-  0.298 |    0.000 +/-  0.012 |    0.001 +/-  0.852
LEU  69 | R LEU  69 |   -0.001 +/-  3.236 |   -0.001 +/-  1.488 |    0.167 +/-  0.656 |   -0.163 +/-  0.269 |   -0.000 +/-  0.098 |    0.000 +/-  3.416
PRO  70 | R PRO  70 |   -0.007 +/-  2.508 |   -0.001 +/-  0.838 |    0.961 +/-  1.365 |   -0.957 +/-  1.290 |    0.000 +/-  0.053 |   -0.004 +/-  2.666
SER  71 | R SER  71 |   -0.004 +/-  2.147 |   -0.000 +/-  1.273 |    0.245 +/-  2.673 |   -0.249 +/-  1.973 |    0.000 +/-  0.038 |   -0.007 +/-  2.143
VAL  72 | R VAL  72 |   -0.005 +/-  3.572 |   -0.005 +/-  1.313 |    0.149 +/-  0.477 |   -0.109 +/-  0.177 |   -0.000 +/-  0.002 |    0.030 +/-  3.629
HIE  73 | R HIE  73 |    0.000 +/-  3.817 |   -0.048 +/-  0.989 |   -1.152 +/-  1.761 |    1.176 +/-  1.564 |   -0.009 +/-  0.126 |   -0.033 +/-  4.113
ALA  74 | R ALA  74 |   -0.002 +/-  1.877 |   -0.012 +/-  0.587 |    0.189 +/-  0.276 |   -0.171 +/-  0.205 |   -0.000 +/-  0.010 |    0.004 +/-  1.985
PHE  75 | R PHE  75 |    0.001 +/-  3.389 |   -0.080 +/-  1.314 |   -0.033 +/-  0.899 |   -0.113 +/-  0.447 |    0.000 +/-  0.028 |   -0.225 +/-  3.683
ASN  76 | R ASN  76 |   -0.002 +/-  3.899 |   -1.045 +/-  1.173 |    1.004 +/-  5.389 |    0.242 +/-  4.608 |   -0.248 +/-  0.114 |   -0.049 +/-  2.930
THR  77 | R THR  77 |   -0.001 +/-  2.983 |   -0.245 +/-  1.270 |   -0.431 +/-  1.545 |    0.151 +/-  1.077 |   -0.010 +/-  0.014 |   -0.535 +/-  3.167
PHE  78 | R PHE  78 |    0.003 +/-  3.324 |   -4.292 +/-  1.223 |    0.480 +/-  0.887 |   -0.023 +/-  0.660 |   -0.804 +/-  0.080 |   -4.638 +/-  3.664
PHE  79 | R PHE  79 |    0.006 +/-  3.202 |   -0.143 +/-  1.208 |   -0.088 +/-  0.436 |   -0.094 +/-  0.322 |   -0.000 +/-  0.015 |   -0.319 +/-  3.162
PHE  80 | R PHE  80 |    0.000 +/-  3.810 |   -0.038 +/-  1.117 |    0.145 +/-  0.505 |   -0.232 +/-  0.472 |    0.000 +/-  0.060 |   -0.124 +/-  3.890
THR  81 | R THR  81 |   -0.000 +/-  2.962 |   -0.235 +/-  0.760 |   -0.628 +/-  2.085 |    0.927 +/-  1.734 |   -0.047 +/-  0.086 |    0.016 +/-  2.967
LYS  82 | R LYS  82 |    0.000 +/-  3.906 |   -0.225 +/-  2.017 |  -45.502 +/-  6.079 |   43.323 +/-  5.819 |   -0.314 +/-  0.119 |   -2.718 +/-  4.676
LEU  83 | R LEU  83 |    0.004 +/-  3.475 |   -0.029 +/-  1.325 |    0.053 +/-  0.527 |   -0.030 +/-  0.212 |    0.000 +/-  0.035 |   -0.001 +/-  3.676
LYS  84 | R LYS  84 |   -0.004 +/-  4.479 |   -0.029 +/-  1.109 |    4.937 +/-  4.245 |   -4.739 +/-  4.504 |    0.000 +/-  0.203 |    0.164 +/-  4.652
THR  85 | R THR  85 |   -0.000 +/-  3.045 |   -0.078 +/-  1.214 |    0.602 +/-  2.145 |   -0.474 +/-  1.845 |   -0.004 +/-  0.088 |    0.046 +/-  2.998
ALA  86 | R ALA  86 |    0.001 +/-  1.753 |   -0.038 +/-  0.750 |   -0.614 +/-  0.429 |    0.617 +/-  0.331 |   -0.000 +/-  0.095 |   -0.034 +/-  1.957
GLY  87 | R GLY  87 |   -0.002 +/-  0.743 |   -0.004 +/-  0.308 |    0.273 +/-  0.191 |   -0.279 +/-  0.194 |    0.000 +/-  0.009 |   -0.011 +/-  0.769
TYR  88 | R TYR  88 |   -0.009 +/-  3.209 |   -0.025 +/-  1.802 |    0.124 +/-  2.151 |   -0.184 +/-  0.753 |    0.000 +/-  0.089 |   -0.093 +/-  3.272
GLN  89 | R GLN  89 |    0.002 +/-  3.120 |   -0.032 +/-  1.074 |    0.062 +/-  5.431 |    0.068 +/-  4.782 |   -0.000 +/-  0.121 |    0.100 +/-  3.424
ALA  90 | R ALA  90 |   -0.000 +/-  1.949 |   -0.073 +/-  0.726 |   -0.766 +/-  0.345 |    0.784 +/-  0.274 |   -0.001 +/-  0.073 |   -0.057 +/-  2.126
VAL  91 | R VAL  91 |   -0.003 +/-  3.051 |   -0.116 +/-  1.214 |   -0.035 +/-  0.581 |    0.174 +/-  0.198 |   -0.000 +/-  0.009 |    0.020 +/-  3.179
LYS  92 | R LYS  92 |    0.005 +/-  4.062 |   -0.060 +/-  1.582 |  -13.644 +/-  9.621 |   13.426 +/-  9.227 |   -0.000 +/-  0.131 |   -0.273 +/-  4.436
ARG  93 | R ARG  93 |    0.002 +/-  5.008 |   -0.505 +/-  1.885 |  -76.595 +/-  9.641 |   66.249 +/-  8.096 |   -0.621 +/-  0.097 |  -11.470 +/-  4.589
TRP  94 | R TRP  94 |    0.004 +/-  4.287 |   -4.499 +/-  1.371 |   -4.837 +/-  3.031 |    3.122 +/-  1.625 |   -0.507 +/-  0.086 |   -6.717 +/-  4.686
THR  95 | R THR  95 |    0.002 +/-  2.805 |   -0.091 +/-  1.453 |    0.622 +/-  5.633 |   -0.607 +/-  2.694 |   -0.000 +/-  0.052 |   -0.074 +/-  3.525
LYS  96 | R LYS  96 |   -0.001 +/-  3.648 |   -0.133 +/-  1.190 |  -61.790 +/- 11.729 |   58.880 +/- 10.703 |   -0.201 +/-  0.139 |   -3.246 +/-  4.086
LYS  97 | R LYS  97 |    0.001 +/-  3.955 |   -0.238 +/-  1.175 |  -18.539 +/- 10.507 |   19.195 +/-  9.982 |   -0.070 +/-  0.180 |    0.349 +/-  4.804
VAL  98 | R VAL  98 |   -0.001 +/-  3.797 |   -0.050 +/-  1.087 |   -0.161 +/-  0.530 |    0.211 +/-  0.215 |   -0.003 +/-  0.167 |   -0.005 +/-  3.899
ASP  99 | R ASP  99 |   -0.007 +/-  2.697 |   -0.005 +/-  1.873 |    3.130 +/- 18.907 |   -3.079 +/- 17.067 |   -0.000 +/-  0.152 |    0.037 +/-  3.640
VAL 100 | R VAL 100 |    0.008 +/-  2.818 |   -0.008 +/-  1.257 |   -0.108 +/-  0.579 |    0.137 +/-  0.203 |   -0.000 +/-  0.015 |    0.028 +/-  3.005
PHE 101 | R PHE 101 |    0.004 +/-  4.088 |   -0.004 +/-  1.445 |   -0.086 +/-  1.051 |    0.076 +/-  0.481 |   -0.000 +/-  0.164 |   -0.010 +/-  4.204
SER 102 | R SER 102 |   -0.002 +/-  1.965 |   -0.002 +/-  1.101 |   -0.241 +/-  2.720 |    0.244 +/-  1.789 |   -0.001 +/-  0.048 |   -0.001 +/-  2.260
VAL 103 | R VAL 103 |    0.001 +/-  3.357 |   -0.004 +/-  1.232 |   -0.012 +/-  0.373 |    0.027 +/-  0.195 |   -0.000 +/-  0.048 |    0.012 +/-  3.491
ASP 104 | R ASP 104 |   -0.003 +/-  2.782 |   -0.001 +/-  1.452 |   -2.511 +/-  6.356 |    2.525 +/-  5.832 |    0.000 +/-  0.044 |    0.010 +/-  2.988
ILE 105 | R ILE 105 |   -0.000 +/-  3.567 |   -0.001 +/-  1.461 |    0.180 +/-  0.297 |   -0.175 +/-  0.189 |    0.000 +/-  0.009 |    0.004 +/-  3.510
LEU 106 | R LEU 106 |   -0.001 +/-  3.621 |   -0.009 +/-  1.783 |   -0.061 +/-  0.615 |    0.110 +/-  0.234 |    0.000 +/-  0.010 |    0.039 +/-  3.936
LEU 107 | R LEU 107 |    0.005 +/-  3.570 |   -0.009 +/-  1.481 |    0.214 +/-  0.510 |   -0.169 +/-  0.230 |    0.000 +/-  0.002 |    0.041 +/-  3.802
VAL 108 | R VAL 108 |    0.005 +/-  2.945 |   -0.016 +/-  1.221 |    0.007 +/-  0.394 |    0.057 +/-  0.220 |   -0.000 +/-  0.003 |    0.053 +/-  3.214
PRO 109 | R PRO 109 |    0.006 +/-  2.976 |   -0.035 +/-  0.783 |    1.465 +/-  0.951 |   -1.308 +/-  0.899 |   -0.000 +/-  0.008 |    0.128 +/-  3.151
ILE 110 | R ILE 110 |   -0.001 +/-  3.472 |   -0.042 +/-  1.486 |    0.333 +/-  0.295 |   -0.299 +/-  0.225 |   -0.000 +/-  0.026 |   -0.008 +/-  3.293
HIE 111 | R HIE 111 |   -0.005 +/-  3.568 |   -1.771 +/-  1.095 |   -2.767 +/-  1.780 |    2.449 +/-  1.255 |   -0.385 +/-  0.065 |   -2.479 +/-  3.915
LEU 112 | R LEU 112 |   -0.002 +/-  3.644 |   -0.206 +/-  1.630 |    0.865 +/-  0.689 |   -0.697 +/-  0.286 |   -0.029 +/-  0.114 |   -0.069 +/-  3.809
GLY 113 | R GLY 113 |    0.001 +/-  0.918 |   -0.070 +/-  0.322 |   -0.289 +/-  0.147 |    0.255 +/-  0.143 |   -0.000 +/-  0.013 |   -0.103 +/-  0.940
VAL 114 | R VAL 114 |    0.001 +/-  3.215 |   -1.141 +/-  1.229 |    0.749 +/-  0.476 |   -0.498 +/-  0.133 |   -0.101 +/-  0.058 |   -0.989 +/-  3.259
HIE 115 | R HIE 115 |    0.004 +/-  3.170 |   -2.017 +/-  1.334 |   -1.957 +/-  2.424 |    0.879 +/-  1.209 |   -0.134 +/-  0.052 |   -3.225 +/-  3.829
TRP 116 | R TRP 116 |    0.005 +/-  4.468 |   -2.423 +/-  1.188 |   -0.813 +/-  1.470 |   -0.044 +/-  0.608 |   -0.111 +/-  0.026 |   -3.387 +/-  4.593
CYS 117 | R CYS 117 |   -0.001 +/-  2.384 |   -0.115 +/-  0.855 |   -0.973 +/-  1.638 |    0.752 +/-  1.079 |   -0.000 +/-  0.004 |   -0.338 +/-  2.404
LEU 118 | R LEU 118 |   -0.000 +/-  3.415 |   -0.015 +/-  1.350 |    0.226 +/-  0.505 |   -0.176 +/-  0.194 |    0.000 +/-  0.004 |    0.035 +/-  3.513
ALA 119 | R ALA 119 |    0.004 +/-  2.244 |   -0.004 +/-  0.609 |    0.235 +/-  0.228 |   -0.223 +/-  0.163 |    0.000 +/-  0.003 |    0.013 +/-  2.358
VAL 120 | R VAL 120 |    0.006 +/-  2.494 |   -0.004 +/-  1.103 |    0.176 +/-  0.438 |   -0.153 +/-  0.207 |   -0.000 +/-  0.011 |    0.025 +/-  2.596
VAL 121 | R VAL 121 |   -0.004 +/-  3.034 |   -0.002 +/-  1.090 |   -0.018 +/-  0.450 |    0.046 +/-  0.163 |   -0.000 +/-  0.003 |    0.021 +/-  2.985
ASP 122 | R ASP 122 |    0.001 +/-  2.438 |   -0.001 +/-  1.447 |   -4.024 +/- 10.679 |    4.016 +/-  8.318 |   -0.000 +/-  0.052 |   -0.009 +/-  3.533
PHE 123 | R PHE 123 |    0.003 +/-  3.784 |   -0.002 +/-  1.204 |   -0.023 +/-  0.667 |    0.013 +/-  0.390 |   -0.000 +/-  0.055 |   -0.010 +/-  3.956
ARG 124 | R ARG 124 |   -0.004 +/-  4.754 |   -0.001 +/-  2.186 |    4.186 +/-  9.098 |   -4.170 +/-  6.953 |    0.001 +/-  0.072 |    0.012 +/-  5.117
LYS 125 | R LYS 125 |    0.007 +/-  3.964 |   -0.000 +/-  1.401 |    4.743 +/- 12.530 |   -4.738 +/- 13.062 |   -0.001 +/-  0.175 |    0.010 +/-  4.695
LYS 126 | R LYS 126 |   -0.005 +/-  3.733 |   -0.000 +/-  1.341 |    1.701 +/- 11.615 |   -1.716 +/- 11.052 |   -0.000 +/-  0.149 |   -0.020 +/-  3.965
ASN 127 | R ASN 127 |   -0.002 +/-  3.429 |   -0.001 +/-  1.110 |   -0.051 +/-  4.364 |    0.050 +/-  3.185 |    0.000 +/-  0.104 |   -0.003 +/-  2.857
ILE 128 | R ILE 128 |    0.004 +/-  3.663 |   -0.001 +/-  1.425 |    0.085 +/-  0.265 |   -0.080 +/-  0.146 |    0.000 +/-  0.002 |    0.007 +/-  3.723
THR 129 | R THR 129 |   -0.001 +/-  2.681 |   -0.003 +/-  1.434 |   -0.226 +/-  2.361 |    0.211 +/-  2.254 |    0.000 +/-  0.052 |   -0.018 +/-  3.108
TYR 130 | R TYR 130 |    0.002 +/-  3.743 |   -0.055 +/-  1.281 |    1.479 +/-  2.106 |   -1.502 +/-  1.695 |   -0.001 +/-  0.031 |   -0.076 +/-  4.203
TYR 131 | R TYR 131 |    0.001 +/-  3.914 |   -0.012 +/-  1.036 |    0.219 +/-  1.508 |   -0.257 +/-  1.225 |    0.000 +/-  0.045 |   -0.049 +/-  4.099
ASP 132 | R ASP 132 |   -0.004 +/-  2.988 |    0.930 +/-  1.669 |  -49.122 +/-  7.620 |   39.292 +/-  6.487 |   -0.077 +/-  0.039 |   -8.981 +/-  3.726
SER 133 | R SER 133 |   -0.004 +/-  2.177 |   -0.116 +/-  1.302 |   -0.623 +/-  1.427 |    0.339 +/-  0.750 |   -0.000 +/-  0.003 |   -0.403 +/-  2.472
MET 134 | R MET 134 |    0.003 +/-  3.133 |   -2.690 +/-  1.214 |   -0.478 +/-  1.417 |    0.735 +/-  1.207 |   -0.503 +/-  0.090 |   -2.934 +/-  3.382
GLY 135 | R GLY 135 |   -0.000 +/-  1.056 |   -0.057 +/-  0.306 |   -0.722 +/-  0.205 |    0.679 +/-  0.172 |    0.000 +/-  0.007 |   -0.100 +/-  1.142
GLY 136 | R GLY 136 |    0.000 +/-  0.878 |   -0.104 +/-  0.262 |   -0.815 +/-  0.196 |    0.744 +/-  0.173 |   -0.010 +/-  0.009 |   -0.185 +/-  0.915
ILE 137 | R ILE 137 |   -0.001 +/-  3.461 |   -0.026 +/-  1.664 |    0.304 +/-  0.440 |   -0.308 +/-  0.294 |    0.000 +/-  0.232 |   -0.031 +/-  3.541
ASN 138 | R ASN 138 |    0.002 +/-  3.494 |   -0.023 +/-  1.224 |    1.660 +/-  3.168 |   -1.569 +/-  1.643 |   -0.000 +/-  0.117 |    0.070 +/-  3.140
ASN 139 | R ASN 139 |   -0.004 +/-  2.836 |   -0.003 +/-  1.198 |   -0.145 +/-  3.190 |    0.150 +/-  1.434 |    0.001 +/-  0.113 |   -0.001 +/-  2.896
GLU 140 | R GLU 140 |   -0.000 +/-  3.433 |   -0.004 +/-  1.825 |   -3.328 +/-  8.370 |    3.352 +/-  7.965 |   -0.000 +/-  0.085 |    0.019 +/-  3.423
ALA 141 | R ALA 141 |   -0.002 +/-  1.502 |   -0.004 +/-  0.560 |    0.295 +/-  0.279 |   -0.290 +/-  0.201 |    0.000 +/-  0.029 |   -0.001 +/-  1.573
CYS 142 | R CYS 142 |   -0.000 +/-  2.288 |   -0.002 +/-  0.755 |   -0.117 +/-  1.043 |    0.104 +/-  0.769 |   -0.000 +/-  0.006 |   -0.016 +/-  2.393
ARG 143 | R ARG 143 |    0.008 +/-  5.065 |   -0.003 +/-  1.912 |    1.888 +/-  8.592 |   -1.911 +/-  7.203 |   -0.000 +/-  0.173 |   -0.017 +/-  4.207
ILE 144 | R ILE 144 |   -0.006 +/-  3.235 |   -0.007 +/-  1.574 |    0.058 +/-  0.292 |   -0.047 +/-  0.198 |   -0.000 +/-  0.139 |   -0.002 +/-  3.245
LEU 145 | R LEU 145 |    0.001 +/-  3.761 |   -0.007 +/-  1.413 |    0.150 +/-  0.632 |   -0.118 +/-  0.190 |   -0.000 +/-  0.010 |    0.025 +/-  3.687
LEU 146 | R LEU 146 |   -0.009 +/-  3.344 |   -0.001 +/-  1.670 |    0.081 +/-  0.653 |   -0.082 +/-  0.295 |    0.000 +/-  0.070 |   -0.011 +/-  3.448
GLN 147 | R GLN 147 |    0.003 +/-  3.495 |   -0.003 +/-  1.246 |   -0.077 +/-  5.312 |    0.087 +/-  3.849 |   -0.000 +/-  0.146 |    0.010 +/-  3.519
TYR 148 | R TYR 148 |   -0.000 +/-  3.684 |   -0.022 +/-  1.257 |   -0.666 +/-  4.290 |    0.643 +/-  2.560 |   -0.000 +/-  0.016 |   -0.046 +/-  3.991
LEU 149 | R LEU 149 |    0.007 +/-  3.177 |   -0.004 +/-  1.515 |    0.073 +/-  0.533 |   -0.052 +/-  0.151 |    0.000 +/-  0.008 |    0.024 +/-  3.313
LYS 150 | R LYS 150 |   -0.004 +/-  3.724 |   -0.004 +/-  1.636 |    0.047 +/- 23.402 |   -0.073 +/- 21.090 |   -0.001 +/-  0.197 |   -0.034 +/-  4.655
GLN 151 | R GLN 151 |   -0.004 +/-  3.489 |   -0.005 +/-  1.373 |    0.048 +/-  3.778 |   -0.018 +/-  3.388 |    0.000 +/-  0.107 |    0.023 +/-  3.360
GLU 152 | R GLU 152 |   -0.002 +/-  3.711 |   -0.014 +/-  1.994 |   10.081 +/-  9.570 |   -9.964 +/-  8.243 |   -0.000 +/-  0.019 |    0.102 +/-  4.149
SER 153 | R SER 153 |   -0.001 +/-  1.952 |   -0.000 +/-  1.230 |   -0.189 +/-  1.332 |    0.191 +/-  0.823 |   -0.000 +/-  0.032 |   -0.000 +/-  2.205
ILE 154 | R ILE 154 |    0.002 +/-  3.846 |   -0.003 +/-  1.441 |   -0.136 +/-  0.316 |    0.135 +/-  0.225 |    0.001 +/-  0.129 |   -0.001 +/-  3.898
ASP 155 | R ASP 155 |    0.000 +/-  2.786 |   -0.009 +/-  1.547 |   12.225 +/- 15.503 |  -12.095 +/- 12.871 |    0.000 +/-  0.091 |    0.121 +/-  3.529
LYS 156 | R LYS 156 |    0.007 +/-  3.887 |   -0.020 +/-  1.986 |  -13.301 +/-  9.531 |   13.481 +/-  7.099 |    0.000 +/-  0.105 |    0.167 +/-  5.309
LYS 157 | R LYS 157 |   -0.001 +/-  4.253 |   -0.003 +/-  1.615 |   -2.414 +/- 16.104 |    2.395 +/- 14.620 |    0.001 +/-  0.201 |   -0.022 +/-  5.215
ARG 158 | R ARG 158 |   -0.011 +/-  5.082 |   -0.003 +/-  1.613 |   -4.609 +/-  7.674 |    4.575 +/-  7.380 |   -0.001 +/-  0.189 |   -0.049 +/-  4.566
LYS 159 | R LYS 159 |    0.004 +/-  3.666 |   -0.001 +/-  1.428 |   -0.393 +/- 11.334 |    0.375 +/- 11.108 |   -0.000 +/-  0.159 |   -0.015 +/-  3.951
GLU 160 | R GLU 160 |   -0.002 +/-  3.016 |   -0.002 +/-  1.542 |    0.937 +/- 19.371 |   -0.919 +/- 18.846 |    0.000 +/-  0.206 |    0.015 +/-  3.446
PHE 161 | R PHE 161 |    0.008 +/-  3.984 |   -0.002 +/-  1.288 |    0.010 +/-  0.648 |   -0.015 +/-  0.536 |   -0.000 +/-  0.066 |    0.001 +/-  4.330
ASP 162 | R ASP 162 |    0.001 +/-  2.881 |   -0.001 +/-  1.157 |   -1.133 +/- 10.761 |    1.143 +/-  9.887 |    0.001 +/-  0.095 |    0.012 +/-  3.022
THR 163 | R THR 163 |   -0.006 +/-  3.085 |   -0.000 +/-  1.109 |    0.070 +/-  2.146 |   -0.070 +/-  1.685 |   -0.001 +/-  0.153 |   -0.007 +/-  3.774
ASN 164 | R ASN 164 |   -0.013 +/-  3.624 |    0.000 +/-  0.897 |   -0.129 +/-  3.782 |    0.129 +/-  2.042 |    0.001 +/-  0.064 |   -0.013 +/-  3.792
GLY 165 | R GLY 165 |   -0.003 +/-  0.878 |   -0.000 +/-  0.261 |   -0.079 +/-  0.211 |    0.079 +/-  0.180 |   -0.000 +/-  0.010 |   -0.004 +/-  0.875
TRP 166 | R TRP 166 |    0.001 +/-  3.682 |   -0.003 +/-  1.216 |   -0.097 +/-  1.651 |    0.085 +/-  1.239 |    0.000 +/-  0.057 |   -0.013 +/-  3.770
GLN 167 | R GLN 167 |    0.011 +/-  4.049 |   -0.001 +/-  1.121 |   -0.001 +/-  4.742 |    0.001 +/-  3.534 |    0.001 +/-  0.175 |    0.012 +/-  3.474
LEU 168 | R LEU 168 |   -0.002 +/-  3.333 |   -0.002 +/-  1.662 |    0.046 +/-  0.616 |   -0.044 +/-  0.256 |   -0.001 +/-  0.082 |   -0.002 +/-  3.456
PHE 169 | R PHE 169 |   -0.002 +/-  4.005 |   -0.001 +/-  1.169 |    0.121 +/-  0.882 |   -0.122 +/-  0.547 |    0.001 +/-  0.187 |   -0.003 +/-  4.187
SER 170 | R SER 170 |    0.001 +/-  2.051 |   -0.004 +/-  1.119 |    0.073 +/-  2.170 |   -0.094 +/-  1.918 |    0.000 +/-  0.025 |   -0.025 +/-  2.365
LYS 171 | R LYS 171 |   -0.009 +/-  3.620 |   -0.004 +/-  1.433 |    6.610 +/- 13.914 |   -6.604 +/- 12.953 |    0.001 +/-  0.130 |   -0.007 +/-  4.190
LYS 172 | R LYS 172 |    0.006 +/-  4.115 |   -0.005 +/-  1.369 |    6.574 +/- 12.679 |   -6.589 +/- 12.442 |   -0.000 +/-  0.232 |   -0.014 +/-  4.464
SER 173 | R SER 173 |    0.001 +/-  2.250 |   -0.013 +/-  0.785 |    0.809 +/-  3.063 |   -0.754 +/-  2.764 |   -0.000 +/-  0.126 |    0.042 +/-  2.428
GLN 174 | R GLN 174 |   -0.005 +/-  3.821 |   -0.004 +/-  1.220 |    0.267 +/-  6.387 |   -0.246 +/-  5.829 |    0.000 +/-  0.152 |    0.011 +/-  3.874
GLU 175 | R GLU 175 |    0.001 +/-  3.592 |   -0.002 +/-  1.562 |   -7.764 +/- 22.353 |    7.758 +/- 22.049 |    0.000 +/-  0.190 |   -0.006 +/-  3.464
ILE 176 | R ILE 176 |    0.003 +/-  3.478 |   -0.009 +/-  1.781 |    0.435 +/-  0.502 |   -0.421 +/-  0.244 |    0.000 +/-  0.064 |    0.008 +/-  3.720
PRO 177 | R PRO 177 |   -0.004 +/-  2.509 |   -0.005 +/-  0.955 |    2.270 +/-  1.290 |   -2.248 +/-  1.119 |   -0.000 +/-  0.060 |    0.013 +/-  2.883
GLN 178 | R GLN 178 |    0.000 +/-  4.067 |   -0.077 +/-  1.875 |    0.023 +/-  5.776 |    0.102 +/-  4.238 |   -0.005 +/-  0.225 |    0.043 +/-  4.000
GLN 179 | R GLN 179 |   -0.001 +/-  3.805 |    0.213 +/-  1.696 |   -4.994 +/-  2.613 |    1.076 +/-  1.274 |   -0.016 +/-  0.018 |   -3.722 +/-  3.854
MET 180 | R MET 180 |    0.000 +/-  2.934 |   -0.097 +/-  1.052 |    0.583 +/-  1.296 |   -0.540 +/-  1.074 |   -0.011 +/-  0.181 |   -0.064 +/-  2.940
ASN 181 | R ASN 181 |    0.005 +/-  3.106 |   -0.247 +/-  1.250 |   -1.218 +/-  3.051 |    1.542 +/-  1.621 |   -0.020 +/-  0.102 |    0.061 +/-  2.892
GLY 182 | R GLY 182 |   -0.001 +/-  0.855 |   -0.655 +/-  0.284 |   -0.623 +/-  0.163 |    0.552 +/-  0.166 |   -0.013 +/-  0.008 |   -0.740 +/-  0.866
SER 183 | R SER 183 |    0.000 +/-  2.496 |   -0.882 +/-  1.112 |    0.091 +/-  3.602 |    0.084 +/-  2.558 |   -0.052 +/-  0.036 |   -0.759 +/-  2.723
ASP 184 | R ASP 184 |    0.003 +/-  3.414 |   -0.320 +/-  1.648 |  -14.021 +/-  6.314 |   13.248 +/-  4.816 |   -0.000 +/-  0.016 |   -1.091 +/-  4.159
ALA 185 | R ALA 185 |    0.001 +/-  1.683 |   -0.695 +/-  0.602 |    0.637 +/-  0.257 |   -0.652 +/-  0.147 |   -0.040 +/-  0.013 |   -0.750 +/-  1.870
GLY 186 | R GLY 186 |   -0.000 +/-  0.861 |   -0.076 +/-  0.277 |   -0.330 +/-  0.115 |    0.283 +/-  0.104 |    0.000 +/-  0.000 |   -0.124 +/-  0.899
MET 187 | R MET 187 |   -0.000 +/-  2.946 |   -0.041 +/-  1.043 |    0.302 +/-  0.561 |   -0.332 +/-  0.424 |   -0.000 +/-  0.015 |   -0.072 +/-  3.101
PHE 188 | R PHE 188 |   -0.005 +/-  3.455 |   -0.071 +/-  1.178 |    0.157 +/-  0.615 |   -0.273 +/-  0.476 |   -0.000 +/-  0.001 |   -0.193 +/-  3.355
ALA 189 | R ALA 189 |   -0.004 +/-  1.587 |   -0.020 +/-  0.428 |    0.480 +/-  0.197 |   -0.464 +/-  0.126 |    0.000 +/-  0.015 |   -0.007 +/-  1.621
CYS 190 | R CYS 190 |   -0.002 +/-  2.311 |   -0.016 +/-  0.694 |    0.021 +/-  0.813 |   -0.104 +/-  0.445 |   -0.000 +/-  0.004 |   -0.101 +/-  2.502
LYS 191 | R LYS 191 |    0.006 +/-  3.667 |   -0.007 +/-  1.644 |    8.460 +/- 10.010 |   -8.530 +/-  9.143 |    0.001 +/-  0.102 |   -0.071 +/-  4.591
TYR 192 | R TYR 192 |    0.001 +/-  3.335 |   -0.022 +/-  1.447 |    0.126 +/-  1.338 |   -0.207 +/-  0.621 |    0.000 +/-  0.006 |   -0.101 +/-  3.815
ALA 193 | R ALA 193 |   -0.002 +/-  1.636 |   -0.003 +/-  0.610 |    0.327 +/-  0.218 |   -0.315 +/-  0.164 |    0.000 +/-  0.000 |    0.007 +/-  1.695
ASP 194 | R ASP 194 |   -0.003 +/-  2.837 |   -0.002 +/-  2.042 |   -8.022 +/- 13.817 |    7.975 +/- 10.010 |    0.000 +/-  0.036 |   -0.052 +/-  5.297
CYS 195 | R CYS 195 |    0.002 +/-  2.387 |   -0.002 +/-  0.773 |   -0.005 +/-  1.653 |    0.007 +/-  1.382 |    0.000 +/-  0.039 |    0.003 +/-  2.464
ILE 196 | R ILE 196 |   -0.003 +/-  3.512 |   -0.003 +/-  1.369 |    0.241 +/-  0.247 |   -0.223 +/-  0.217 |   -0.000 +/-  0.035 |    0.012 +/-  3.797
THR 197 | R THR 197 |    0.001 +/-  2.693 |   -0.002 +/-  1.254 |    0.066 +/-  1.562 |   -0.084 +/-  1.014 |   -0.000 +/-  0.005 |   -0.019 +/-  3.339
LYS 198 | R LYS 198 |   -0.004 +/-  3.979 |   -0.001 +/-  1.403 |    7.214 +/- 10.479 |   -7.195 +/- 10.306 |    0.001 +/-  0.200 |    0.015 +/-  4.750
ASP 199 | R ASP 199 |   -0.009 +/-  3.236 |   -0.001 +/-  1.650 |   -4.856 +/- 12.774 |    4.853 +/- 11.044 |   -0.000 +/-  0.083 |   -0.014 +/-  3.269
ARG 200 | R ARG 200 |   -0.008 +/-  4.895 |   -0.001 +/-  1.653 |    5.933 +/- 14.495 |   -5.929 +/- 12.388 |    0.000 +/-  0.273 |   -0.004 +/-  4.674
PRO 201 | R PRO 201 |    0.001 +/-  2.611 |   -0.001 +/-  0.765 |    1.397 +/-  1.380 |   -1.395 +/-  1.285 |   -0.001 +/-  0.100 |    0.002 +/-  2.798
ILE 202 | R ILE 202 |   -0.000 +/-  3.524 |   -0.003 +/-  1.516 |    0.322 +/-  0.355 |   -0.317 +/-  0.229 |    0.000 +/-  0.054 |    0.002 +/-  3.704
ASN 203 | R ASN 203 |    0.001 +/-  3.381 |   -0.001 +/-  0.949 |   -0.041 +/-  3.178 |    0.045 +/-  2.378 |   -0.000 +/-  0.087 |    0.004 +/-  2.740
PHE 204 | R PHE 204 |    0.000 +/-  3.588 |   -0.007 +/-  1.228 |    0.232 +/-  0.485 |   -0.302 +/-  0.562 |   -0.000 +/-  0.025 |   -0.076 +/-  3.807
THR 205 | R THR 205 |    0.003 +/-  2.948 |   -0.004 +/-  1.139 |    0.055 +/-  2.224 |   -0.049 +/-  2.231 |   -0.001 +/-  0.092 |    0.005 +/-  3.356
GLN 206 | R GLN 206 |    0.000 +/-  3.105 |   -0.038 +/-  1.565 |    0.039 +/-  2.458 |   -0.061 +/-  0.864 |   -0.000 +/-  0.073 |   -0.060 +/-  3.243
GLN 207 | R GLN 207 |   -0.002 +/-  2.945 |   -0.005 +/-  1.274 |    0.373 +/-  4.188 |   -0.343 +/-  3.891 |    0.000 +/-  0.133 |    0.023 +/-  2.825
HIE 208 | R HIE 208 |   -0.003 +/-  3.157 |   -0.004 +/-  1.118 |   -0.465 +/-  1.981 |    0.450 +/-  1.234 |    0.000 +/-  0.071 |   -0.021 +/-  3.581
MET 209 | R MET 209 |   -0.007 +/-  2.920 |   -0.022 +/-  1.359 |    0.462 +/-  0.656 |   -0.494 +/-  0.989 |    0.000 +/-  0.005 |   -0.060 +/-  3.125
PRO 210 | R PRO 210 |   -0.002 +/-  2.547 |   -0.008 +/-  0.883 |    2.669 +/-  1.429 |   -2.637 +/-  1.298 |   -0.000 +/-  0.086 |    0.021 +/-  2.686
TYR 211 | R TYR 211 |    0.000 +/-  3.679 |   -0.003 +/-  1.610 |    0.304 +/-  3.211 |   -0.313 +/-  2.356 |    0.001 +/-  0.154 |   -0.011 +/-  4.177
PHE 212 | R PHE 212 |   -0.001 +/-  4.206 |   -0.007 +/-  1.107 |    0.208 +/-  0.871 |   -0.256 +/-  0.591 |    0.000 +/-  0.072 |   -0.056 +/-  4.236
ARG 213 | R ARG 213 |    0.005 +/-  5.525 |   -0.113 +/-  2.049 |   12.711 +/-  7.320 |  -11.701 +/-  4.631 |   -0.000 +/-  0.029 |    0.902 +/-  4.929
LYS 214 | R LYS 214 |    0.004 +/-  3.792 |   -0.005 +/-  1.093 |   10.403 +/-  8.223 |  -10.444 +/-  8.194 |    0.001 +/-  0.138 |   -0.040 +/-  4.487
ARG 215 | R ARG 215 |   -0.013 +/-  5.026 |   -0.003 +/-  2.336 |    7.737 +/- 11.875 |   -7.778 +/-  8.418 |    0.001 +/-  0.111 |   -0.056 +/-  5.462
MET 216 | R MET 216 |    0.006 +/-  2.810 |   -0.019 +/-  1.159 |    0.281 +/-  0.927 |   -0.344 +/-  0.933 |   -0.000 +/-  0.008 |   -0.076 +/-  3.115
VAL 217 | R VAL 217 |   -0.001 +/-  2.653 |   -0.006 +/-  1.210 |    0.258 +/-  0.462 |   -0.214 +/-  0.211 |    0.000 +/-  0.058 |    0.038 +/-  2.706
TRP 218 | R TRP 218 |   -0.003 +/-  4.203 |   -0.004 +/-  1.228 |    0.074 +/-  1.998 |   -0.121 +/-  1.805 |   -0.000 +/-  0.107 |   -0.056 +/-  4.627
GLU 219 | R GLU 219 |   -0.001 +/-  3.176 |   -0.004 +/-  1.771 |   -9.380 +/-  7.625 |    9.373 +/-  6.055 |    0.000 +/-  0.014 |   -0.012 +/-  4.039
ILE 220 | R ILE 220 |   -0.002 +/-  3.398 |   -0.019 +/-  1.417 |    0.456 +/-  0.211 |   -0.427 +/-  0.152 |    0.000 +/-  0.004 |    0.008 +/-  3.467
LEU 221 | R LEU 221 |    0.004 +/-  3.569 |   -0.008 +/-  1.525 |    0.314 +/-  0.517 |   -0.251 +/-  0.211 |    0.000 +/-  0.014 |    0.060 +/-  3.634
HIE 222 | R HIE 222 |   -0.005 +/-  3.676 |   -0.002 +/-  1.248 |   -0.378 +/-  2.916 |    0.369 +/-  1.726 |   -0.001 +/-  0.098 |   -0.017 +/-  3.834
ARG 223 | R ARG 223 |    0.002 +/-  5.923 |   -0.019 +/-  1.815 |   11.745 +/- 28.428 |  -11.641 +/- 23.418 |    0.000 +/-  0.244 |    0.087 +/-  7.890
LYS 224 | R LYS 224 |   -0.001 +/-  4.121 |   -0.004 +/-  1.165 |    6.752 +/-  9.282 |   -6.788 +/-  9.690 |    0.001 +/-  0.139 |   -0.040 +/-  4.624
LEU 225 | R LEU 225 |    0.002 +/-  3.487 |   -0.004 +/-  1.846 |    0.197 +/-  0.639 |   -0.146 +/-  0.322 |    0.000 +/-  0.016 |    0.049 +/-  3.644
LEU 226 | R LEU 226 |   -0.005 +/-  3.240 |   -0.002 +/-  1.454 |   -2.040 +/-  2.742 |    2.031 +/-  2.203 |    0.001 +/-  0.119 |   -0.014 +/-  3.518
ILE 227 | L ILE   1 |   -0.001 +/-  3.365 |   -0.004 +/-  1.794 |    5.042 +/-  1.320 |   -5.006 +/-  1.276 |   -0.001 +/-  0.195 |    0.029 +/-  3.605
LYS 228 | L LYS   2 |    0.001 +/-  3.824 |   -0.007 +/-  1.797 |   35.823 +/- 18.380 |  -35.664 +/- 17.237 |    0.000 +/-  0.174 |    0.153 +/-  5.183
LEU 229 | L LEU   3 |    0.003 +/-  3.559 |   -0.014 +/-  1.360 |    0.962 +/-  0.627 |   -0.917 +/-  0.336 |    0.000 +/-  0.023 |    0.034 +/-  3.783
LYS 230 | L LYS   4 |   -0.002 +/-  3.888 |   -0.025 +/-  1.520 |   45.523 +/- 12.008 |  -45.077 +/- 11.497 |    0.001 +/-  0.127 |    0.420 +/-  4.773
VAL 231 | L VAL   5 |    0.002 +/-  2.716 |   -0.018 +/-  1.417 |    0.497 +/-  0.447 |   -0.417 +/-  0.182 |   -0.000 +/-  0.005 |    0.064 +/-  3.035
ILE 232 | L ILE   6 |    0.001 +/-  3.751 |   -0.061 +/-  1.423 |    1.691 +/-  0.341 |   -1.666 +/-  0.230 |   -0.000 +/-  0.099 |   -0.036 +/-  3.829
GLY 233 | L GLY   7 |    0.001 +/-  0.698 |   -0.009 +/-  0.285 |   -1.102 +/-  0.206 |    1.083 +/-  0.177 |   -0.000 +/-  0.001 |   -0.027 +/-  0.690
GLN 234 | L GLN   8 |   -0.000 +/-  3.804 |   -0.263 +/-  1.631 |    1.725 +/-  5.356 |   -1.186 +/-  4.290 |   -0.017 +/-  0.249 |    0.259 +/-  3.654
ASP 235 | L ASP   9 |    0.001 +/-  2.802 |   -0.019 +/-  1.307 |  -28.837 +/- 11.549 |   28.863 +/- 11.327 |   -0.001 +/-  0.160 |    0.006 +/-  3.098
SER 236 | L SER  10 |   -0.001 +/-  2.001 |   -0.022 +/-  0.847 |    0.968 +/-  2.035 |   -0.828 +/-  2.298 |   -0.001 +/-  0.057 |    0.116 +/-  1.971
SER 237 | L SER  11 |   -0.001 +/-  2.286 |   -0.005 +/-  1.159 |    1.145 +/-  4.934 |   -1.125 +/-  4.451 |   -0.001 +/-  0.190 |    0.012 +/-  2.793
GLU 238 | L GLU  12 |   -0.002 +/-  3.331 |   -0.011 +/-  1.382 |  -36.315 +/- 13.168 |   36.299 +/- 12.719 |   -0.000 +/-  0.143 |   -0.029 +/-  3.243
ILE 239 | L ILE  13 |   -0.006 +/-  3.613 |   -0.007 +/-  1.480 |    0.853 +/-  0.410 |   -0.844 +/-  0.306 |   -0.000 +/-  0.137 |   -0.004 +/-  3.715
HIE 240 | L HIE  14 |   -0.005 +/-  3.175 |   -0.006 +/-  1.148 |   -0.827 +/-  6.986 |    0.826 +/-  5.632 |    0.000 +/-  0.163 |   -0.013 +/-  3.700
PHE 241 | L PHE  15 |   -0.003 +/-  3.741 |   -0.009 +/-  1.860 |    0.589 +/-  0.692 |   -0.605 +/-  0.429 |    0.000 +/-  0.228 |   -0.027 +/-  4.089
LYS 242 | L LYS  16 |    0.000 +/-  3.495 |   -0.002 +/-  1.131 |   23.804 +/-  7.261 |  -23.792 +/-  7.094 |   -0.001 +/-  0.129 |    0.009 +/-  4.014
VAL 243 | L VAL  17 |    0.002 +/-  2.869 |   -0.005 +/-  1.343 |    0.721 +/-  0.516 |   -0.692 +/-  0.314 |   -0.000 +/-  0.070 |    0.026 +/-  3.189
LYS 244 | L LYS  18 |   -0.007 +/-  4.144 |   -0.002 +/-  1.119 |   20.841 +/-  5.220 |  -20.838 +/-  4.908 |    0.000 +/-  0.098 |   -0.006 +/-  4.714
MET 245 | L MET  19 |   -0.001 +/-  3.486 |   -0.006 +/-  0.992 |    0.884 +/-  1.898 |   -0.878 +/-  1.769 |   -0.001 +/-  0.155 |   -0.002 +/-  3.544
THR 246 | L THR  20 |   -0.001 +/-  2.903 |   -0.003 +/-  0.944 |    0.656 +/-  2.971 |   -0.644 +/-  2.075 |    0.001 +/-  0.076 |    0.009 +/-  3.192
THR 247 | L THR  21 |    0.002 +/-  2.912 |   -0.004 +/-  0.993 |    0.919 +/-  2.254 |   -0.899 +/-  2.441 |   -0.001 +/-  0.098 |    0.017 +/-  3.250
HIE 248 | L HIE  22 |    0.005 +/-  3.180 |   -0.016 +/-  0.933 |   -0.983 +/-  3.919 |    0.992 +/-  3.470 |    0.000 +/-  0.110 |   -0.002 +/-  3.693
LEU 249 | L LEU  23 |   -0.000 +/-  3.316 |   -0.025 +/-  1.483 |    1.225 +/-  0.602 |   -1.113 +/-  0.255 |    0.000 +/-  0.006 |    0.086 +/-  3.599
LYS 250 | L LYS  24 |    0.000 +/-  4.068 |   -0.056 +/-  1.572 |   10.833 +/- 15.535 |  -10.627 +/- 13.731 |   -0.000 +/-  0.150 |    0.150 +/-  4.927
LYS 251 | L LYS  25 |   -0.003 +/-  3.689 |   -0.009 +/-  1.046 |   17.077 +/- 19.648 |  -17.124 +/- 17.973 |    0.000 +/-  0.161 |   -0.059 +/-  4.461
LEU 252 | L LEU  26 |   -0.002 +/-  3.268 |   -0.014 +/-  1.980 |    1.025 +/-  0.618 |   -0.959 +/-  0.295 |   -0.000 +/-  0.066 |    0.050 +/-  3.472
LYS 253 | L LYS  27 |    0.005 +/-  4.064 |   -0.086 +/-  1.961 |   18.119 +/- 12.043 |  -16.636 +/-  9.601 |   -0.001 +/-  0.083 |    1.401 +/-  5.250
GLU 254 | L GLU  28 |    0.000 +/-  3.155 |   -0.028 +/-  1.419 |  -12.955 +/- 16.095 |   13.291 +/- 14.993 |   -0.001 +/-  0.153 |    0.307 +/-  3.262
SER 255 | L SER  29 |    0.002 +/-  2.061 |   -0.004 +/-  0.675 |    0.693 +/-  3.504 |   -0.680 +/-  3.639 |   -0.000 +/-  0.096 |    0.011 +/-  2.806
TYR 256 | L TYR  30 |    0.013 +/-  3.414 |   -0.027 +/-  1.364 |    0.724 +/-  2.295 |   -0.824 +/-  1.836 |    0.000 +/-  0.032 |   -0.113 +/-  3.863
CYS 257 | L CYS  31 |   -0.000 +/-  2.200 |   -0.025 +/-  0.951 |    0.201 +/-  1.482 |   -0.342 +/-  1.043 |    0.000 +/-  0.026 |   -0.166 +/-  2.367
GLN 258 | L GLN  32 |    0.008 +/-  3.064 |   -0.013 +/-  1.331 |    0.269 +/-  5.619 |   -0.226 +/-  3.708 |   -0.000 +/-  0.124 |    0.038 +/-  3.934
ARG 259 | L ARG  33 |   -0.003 +/-  4.802 |   -0.008 +/-  1.463 |   23.034 +/- 11.411 |  -22.999 +/- 11.321 |    0.001 +/-  0.262 |    0.024 +/-  4.281
GLN 260 | L GLN  34 |   -0.001 +/-  3.636 |   -0.018 +/-  1.448 |    0.936 +/-  4.271 |   -0.808 +/-  3.374 |   -0.001 +/-  0.179 |    0.109 +/-  4.099
GLY 261 | L GLY  35 |   -0.001 +/-  0.776 |   -0.002 +/-  0.251 |   -0.536 +/-  0.178 |    0.532 +/-  0.162 |    0.000 +/-  0.010 |   -0.008 +/-  0.755
VAL 262 | L VAL  36 |   -0.003 +/-  3.058 |   -0.043 +/-  1.285 |    0.500 +/-  0.443 |   -0.389 +/-  0.167 |   -0.001 +/-  0.106 |    0.064 +/-  3.205
PRO 263 | L PRO  37 |    0.002 +/-  2.646 |   -0.252 +/-  0.796 |    2.042 +/-  1.175 |   -1.959 +/-  1.147 |   -0.069 +/-  0.094 |   -0.237 +/-  2.788
MET 264 | L MET  38 |    0.005 +/-  3.419 |   -0.185 +/-  1.180 |   -0.151 +/-  2.429 |    0.163 +/-  1.782 |   -0.002 +/-  0.188 |   -0.171 +/-  3.806
ASN 265 | L ASN  39 |    0.002 +/-  3.096 |   -2.814 +/-  1.064 |   -6.071 +/-  4.097 |    6.681 +/-  2.391 |   -0.835 +/-  0.046 |   -3.037 +/-  3.366
SER 266 | L SER  40 |    0.002 +/-  2.020 |   -0.383 +/-  1.084 |    0.763 +/-  4.722 |   -0.454 +/-  2.988 |   -0.057 +/-  0.071 |   -0.129 +/-  2.646
LEU 267 | L LEU  41 |   -0.002 +/-  3.519 |   -0.121 +/-  1.506 |    0.700 +/-  0.677 |   -0.519 +/-  0.267 |    0.000 +/-  0.037 |    0.058 +/-  3.727
ARG 268 | L ARG  42 |   -0.009 +/-  5.074 |   -1.816 +/-  1.761 |  -24.666 +/- 11.272 |   21.158 +/-  9.654 |   -0.424 +/-  0.043 |   -5.758 +/-  4.535
PHE 269 | L PHE  43 |    0.005 +/-  3.641 |   -0.106 +/-  1.088 |    0.367 +/-  0.542 |   -0.871 +/-  0.519 |    0.000 +/-  0.008 |   -0.606 +/-  3.898
LEU 270 | L LEU  44 |   -0.006 +/-  3.102 |   -1.624 +/-  1.508 |    1.249 +/-  0.652 |   -0.610 +/-  0.286 |   -0.256 +/-  0.044 |   -1.247 +/-  3.156
PHE 271 | L PHE  45 |    0.009 +/-  3.313 |   -0.701 +/-  1.358 |    1.580 +/-  0.899 |   -1.995 +/-  0.711 |   -0.028 +/-  0.056 |   -1.135 +/-  3.521
GLU 272 | L GLU  46 |    0.000 +/-  3.443 |   -1.016 +/-  1.702 | -129.050 +/- 10.219 |  124.352 +/-  9.407 |   -0.609 +/-  0.099 |   -6.323 +/-  3.888
GLY 273 | L GLY  47 |   -0.001 +/-  0.912 |   -0.613 +/-  0.294 |   -1.792 +/-  0.166 |    1.714 +/-  0.148 |   -0.021 +/-  0.008 |   -0.713 +/-  0.901
GLN 274 | L GLN  48 |    0.000 +/-  3.803 |   -1.571 +/-  1.253 |    2.270 +/-  4.464 |   -0.594 +/-  3.813 |   -0.375 +/-  0.249 |   -0.270 +/-  3.360
ARG 275 | L ARG  49 |    0.003 +/-  5.073 |   -1.539 +/-  1.844 |  -23.005 +/-  7.566 |   19.215 +/-  6.583 |   -0.669 +/-  0.113 |   -5.995 +/-  5.492
ILE 276 | L ILE  50 |    0.002 +/-  3.557 |   -0.208 +/-  1.486 |    1.234 +/-  0.330 |   -1.160 +/-  0.221 |   -0.000 +/-  0.004 |   -0.132 +/-  3.466
ALA 277 | L ALA  51 |    0.003 +/-  2.265 |   -0.517 +/-  0.606 |    1.102 +/-  0.350 |   -1.039 +/-  0.266 |   -0.151 +/-  0.059 |   -0.602 +/-  2.302
ASP 278 | L ASP  52 |    0.000 +/-  3.216 |   -0.190 +/-  1.537 |   -9.946 +/- 21.698 |   10.849 +/- 19.838 |   -0.028 +/-  0.171 |    0.685 +/-  3.362
ASN 279 | L ASN  53 |    0.003 +/-  3.014 |   -0.066 +/-  0.934 |    0.327 +/-  4.777 |   -0.097 +/-  4.183 |   -0.001 +/-  0.149 |    0.165 +/-  3.047
HIE 280 | L HIE  54 |   -0.000 +/-  4.039 |   -0.791 +/-  1.069 |    0.112 +/-  2.761 |    0.183 +/-  2.331 |   -0.152 +/-  0.105 |   -0.649 +/-  4.180
THR 281 | L THR  55 |    0.000 +/-  3.088 |   -0.013 +/-  1.015 |   -0.829 +/-  1.654 |    0.777 +/-  1.637 |    0.001 +/-  0.046 |   -0.064 +/-  3.304
PRO 282 | L PRO  56 |    0.006 +/-  2.475 |   -0.012 +/-  0.924 |    7.811 +/-  1.188 |   -7.748 +/-  1.058 |    0.000 +/-  0.032 |    0.057 +/-  2.645
LYS 283 | L LYS  57 |    0.006 +/-  4.149 |   -0.014 +/-  1.099 |   33.125 +/-  9.472 |  -33.047 +/-  8.971 |   -0.000 +/-  0.073 |    0.070 +/-  4.225
GLU 284 | L GLU  58 |   -0.001 +/-  3.229 |   -0.077 +/-  1.277 |  -46.404 +/-  9.300 |   46.574 +/-  9.253 |   -0.014 +/-  0.107 |    0.078 +/-  2.905
LEU 285 | L LEU  59 |    0.003 +/-  3.426 |   -0.211 +/-  1.647 |    1.136 +/-  0.593 |   -0.856 +/-  0.249 |   -0.028 +/-  0.084 |    0.044 +/-  3.888
GLY 286 | L GLY  60 |   -0.000 +/-  0.795 |   -0.020 +/-  0.230 |   -1.929 +/-  0.287 |    1.904 +/-  0.271 |   -0.000 +/-  0.011 |   -0.046 +/-  0.831
MET 287 | L MET  61 |   -0.001 +/-  3.114 |   -0.093 +/-  1.022 |    3.142 +/-  1.055 |   -3.065 +/-  0.888 |    0.000 +/-  0.023 |   -0.017 +/-  3.056
GLU 288 | L GLU  62 |    0.002 +/-  3.477 |   -0.109 +/-  1.189 |  -53.480 +/-  9.395 |   53.482 +/-  9.551 |   -0.006 +/-  0.103 |   -0.111 +/-  3.263
GLU 289 | L GLU  63 |   -0.001 +/-  3.337 |   -0.009 +/-  1.851 |  -37.725 +/-  9.894 |   37.607 +/-  9.576 |   -0.001 +/-  0.107 |   -0.129 +/-  3.862
GLU 290 | L GLU  64 |   -0.003 +/-  3.549 |   -0.030 +/-  1.649 |  -41.325 +/- 16.537 |   41.259 +/- 15.095 |   -0.001 +/-  0.103 |   -0.100 +/-  3.583
ASP 291 | L ASP  65 |    0.003 +/-  3.204 |    0.596 +/-  1.387 |  -94.453 +/- 12.433 |   90.132 +/- 11.284 |   -0.185 +/-  0.057 |   -3.907 +/-  3.569
VAL 292 | L VAL  66 |   -0.003 +/-  2.971 |   -0.121 +/-  1.128 |    1.198 +/-  0.415 |   -1.093 +/-  0.210 |   -0.010 +/-  0.060 |   -0.028 +/-  2.825
ILE 293 | L ILE  67 |   -0.004 +/-  4.090 |   -0.061 +/-  1.837 |    1.150 +/-  0.258 |   -1.097 +/-  0.197 |    0.000 +/-  0.009 |   -0.013 +/-  4.318
GLU 294 | L GLU  68 |    0.008 +/-  3.261 |   -0.118 +/-  1.435 |  -93.326 +/-  8.426 |   92.171 +/-  7.330 |   -0.276 +/-  0.076 |   -1.541 +/-  3.188
VAL 295 | L VAL  69 |    0.002 +/-  3.396 |   -0.071 +/-  1.314 |    0.478 +/-  0.438 |   -0.334 +/-  0.217 |    0.000 +/-  0.014 |    0.075 +/-  3.490
TYR 296 | L TYR  70 |    0.008 +/-  3.549 |   -3.042 +/-  1.477 |    1.738 +/-  4.208 |   -0.585 +/-  3.230 |   -0.502 +/-  0.108 |   -2.384 +/-  3.951
GLN 297 | L GLN  71 |   -0.001 +/-  3.200 |   -0.202 +/-  1.404 |    0.423 +/-  3.551 |    0.073 +/-  2.654 |    0.000 +/-  0.164 |    0.293 +/-  2.993
GLU 298 | L GLU  72 |    0.005 +/-  3.528 |   -1.117 +/-  1.490 |  -35.125 +/-  7.401 |   30.272 +/-  5.961 |   -0.314 +/-  0.054 |   -6.280 +/-  4.420
GLN 299 | L GLN  73 |   -0.004 +/-  3.774 |   -3.193 +/-  1.141 |   -0.946 +/-  2.877 |    2.565 +/-  1.716 |   -0.539 +/-  0.113 |   -2.117 +/-  3.696
THR 300 | L THR  74 |   -0.000 +/-  3.117 |   -3.051 +/-  0.979 |   -0.477 +/-  1.588 |    2.067 +/-  1.435 |   -0.360 +/-  0.058 |   -1.821 +/-  3.250
GLY 301 | L GLY  75 |    0.000 +/-  0.742 |   -1.268 +/-  0.291 |   -0.680 +/-  0.119 |    0.415 +/-  0.113 |   -0.008 +/-  0.003 |   -1.540 +/-  0.790
GLY 302 | L GLY  76 |   -0.000 +/-  0.762 |   -1.581 +/-  0.224 |   -8.426 +/-  1.230 |    6.119 +/-  0.997 |   -0.012 +/-  0.006 |   -3.900 +/-  1.091
GLY 303 | L GLY  77 |    0.000 +/-  1.091 |   -0.032 +/-  0.079 |    3.544 +/-  0.889 |   -3.395 +/-  0.832 |   -0.003 +/-  0.030 |    0.115 +/-  1.108
THR 304 | L THR  78 |    0.000 +/-  2.665 |   -1.193 +/-  1.140 |   -0.605 +/-  2.608 |    1.752 +/-  2.458 |   -0.339 +/-  0.174 |   -0.385 +/-  3.029
PRO 305 | L PRO  79 |    0.002 +/-  2.068 |   -1.611 +/-  0.993 |    3.149 +/-  1.026 |   -2.965 +/-  1.008 |   -0.320 +/-  0.162 |   -1.745 +/-  2.303
THR 306 | L THR  80 |   -0.002 +/-  2.795 |   -1.263 +/-  1.100 |   -0.226 +/-  1.357 |    0.763 +/-  0.804 |   -0.164 +/-  0.116 |   -0.891 +/-  2.738
LYS 307 | L LYS  81 |   -0.004 +/-  3.193 |   -5.060 +/-  1.296 |   -2.680 +/-  1.742 |    0.543 +/-  0.932 |   -0.630 +/-  0.065 |   -7.830 +/-  3.468
LYS 308 | L LYS  82 |    0.003 +/-  3.347 |   -0.494 +/-  1.301 |   18.577 +/- 24.875 |  -18.677 +/- 23.082 |   -0.024 +/-  0.338 |   -0.616 +/-  4.747
ARG 309 | L ARG  83 |   -0.000 +/-  5.903 |   -2.524 +/-  1.675 |   -1.068 +/-  6.896 |   -1.285 +/-  5.803 |   -0.917 +/-  0.136 |   -5.793 +/-  5.359
ALA 310 | L ALA  84 |   -0.001 +/-  2.037 |   -0.034 +/-  0.675 |    0.804 +/-  0.339 |   -0.797 +/-  0.271 |    0.000 +/-  0.137 |   -0.027 +/-  2.273
ILE 311 | L ILE  85 |    0.004 +/-  3.618 |   -0.158 +/-  1.725 |    0.682 +/-  0.460 |   -0.661 +/-  0.351 |   -0.026 +/-  0.227 |   -0.158 +/-  3.678
GLY 312 | L GLY  86 |   -0.000 +/-  0.788 |   -0.012 +/-  0.227 |   -6.062 +/-  3.993 |    6.065 +/-  3.733 |   -0.000 +/-  0.013 |   -0.010 +/-  0.945

Backbone Energy Decomposition:
Residue |  Location |       Internal      |    van der Waals    |    Electrostatic    |   Polar Solvation   |    Non-Polar Solv.  |       TOTAL
-------------------------------------------------------------------------------------------------------------------------------------------------------
GLU   1 | R GLU   1 |    0.003 +/-  1.842 |   -0.000 +/-  1.013 |    7.539 +/-  5.832 |   -7.522 +/-  5.516 |    0.000 +/-  0.114 |    0.020 +/-  4.084
PHE   2 | R PHE   2 |    0.003 +/-  1.680 |   -0.001 +/-  0.957 |   -0.177 +/-  2.142 |    0.179 +/-  1.904 |    0.001 +/-  0.058 |    0.005 +/-  2.161
PRO   3 | R PRO   3 |    0.001 +/-  1.667 |   -0.001 +/-  0.862 |   -1.583 +/-  1.584 |    1.583 +/-  1.397 |   -0.000 +/-  0.040 |   -0.001 +/-  2.030
GLU   4 | R GLU   4 |    0.001 +/-  1.716 |   -0.001 +/-  0.872 |   -1.762 +/-  2.681 |    1.761 +/-  2.782 |   -0.000 +/-  0.066 |   -0.001 +/-  2.018
ILE   5 | R ILE   5 |   -0.002 +/-  1.521 |    0.000 +/-  1.245 |   -0.255 +/-  1.856 |    0.254 +/-  1.412 |    0.000 +/-  0.065 |   -0.003 +/-  1.961
THR   6 | R THR   6 |   -0.002 +/-  1.512 |   -0.000 +/-  1.389 |   -0.339 +/-  3.222 |    0.340 +/-  2.421 |    0.000 +/-  0.024 |   -0.001 +/-  1.933
GLU   7 | R GLU   7 |   -0.000 +/-  1.308 |   -0.000 +/-  1.102 |   -1.851 +/-  4.322 |    1.849 +/-  2.595 |    0.000 +/-  0.030 |   -0.002 +/-  2.651
GLU   8 | R GLU   8 |   -0.001 +/-  1.940 |   -0.000 +/-  1.146 |   -1.993 +/-  2.878 |    1.991 +/-  2.143 |    0.000 +/-  0.029 |   -0.003 +/-  2.602
MET   9 | R MET   9 |   -0.001 +/-  1.674 |   -0.001 +/-  1.193 |   -0.553 +/-  1.483 |    0.560 +/-  0.949 |   -0.000 +/-  0.009 |    0.006 +/-  1.897
GLU  10 | R GLU  10 |   -0.001 +/-  1.430 |   -0.000 +/-  1.118 |   -2.097 +/-  2.199 |    2.088 +/-  1.897 |   -0.000 +/-  0.031 |   -0.011 +/-  1.945
LYS  11 | R LYS  11 |    0.003 +/-  1.642 |   -0.000 +/-  0.966 |    2.499 +/-  2.970 |   -2.467 +/-  1.938 |   -0.000 +/-  0.029 |    0.035 +/-  2.360
GLU  12 | R GLU  12 |   -0.003 +/-  1.576 |   -0.002 +/-  1.213 |   -2.376 +/-  2.048 |    2.373 +/-  1.237 |   -0.000 +/-  0.007 |   -0.008 +/-  2.100
ILE  13 | R ILE  13 |   -0.002 +/-  1.724 |   -0.002 +/-  1.184 |   -0.629 +/-  1.729 |    0.633 +/-  0.887 |    0.000 +/-  0.002 |   -0.000 +/-  1.904
LYS  14 | R LYS  14 |    0.004 +/-  1.689 |   -0.002 +/-  1.017 |    2.775 +/-  2.138 |   -2.731 +/-  1.769 |   -0.000 +/-  0.033 |    0.046 +/-  2.217
ASN  15 | R ASN  15 |    0.003 +/-  1.909 |   -0.003 +/-  1.275 |   -0.351 +/-  2.105 |    0.397 +/-  0.756 |   -0.000 +/-  0.012 |    0.046 +/-  2.378
VAL  16 | R VAL  16 |    0.003 +/-  1.700 |   -0.003 +/-  1.037 |   -0.509 +/-  2.357 |    0.573 +/-  1.518 |   -0.000 +/-  0.035 |    0.064 +/-  1.995
PHE  17 | R PHE  17 |   -0.001 +/-  1.669 |   -0.002 +/-  0.841 |   -0.334 +/-  1.389 |    0.328 +/-  1.009 |   -0.000 +/-  0.063 |   -0.009 +/-  1.851
ARG  18 | R ARG  18 |    0.003 +/-  1.524 |   -0.002 +/-  1.111 |    3.163 +/-  2.623 |   -3.110 +/-  2.058 |    0.001 +/-  0.025 |    0.055 +/-  2.299
ASN  19 | R ASN  19 |   -0.003 +/-  1.663 |   -0.002 +/-  0.935 |   -0.077 +/-  2.337 |    0.114 +/-  1.932 |   -0.000 +/-  0.072 |    0.031 +/-  1.982
GLY  20 | R GLY  20 |   -0.001 +/-  1.940 |   -0.007 +/-  0.857 |    0.566 +/-  2.086 |   -0.463 +/-  1.790 |   -0.000 +/-  0.129 |    0.094 +/-  2.120
ASN  21 | R ASN  21 |    0.001 +/-  1.728 |   -0.021 +/-  1.086 |   -0.086 +/-  2.349 |    0.254 +/-  1.406 |   -0.000 +/-  0.055 |    0.147 +/-  2.049
GLN  22 | R GLN  22 |    0.003 +/-  1.621 |   -0.207 +/-  1.149 |   -0.694 +/-  1.809 |    0.805 +/-  1.277 |    0.000 +/-  0.022 |   -0.093 +/-  2.173
ASP  23 | R ASP  23 |    0.005 +/-  1.683 |   -0.220 +/-  0.995 |   -4.768 +/-  1.656 |    4.660 +/-  1.225 |   -0.001 +/-  0.032 |   -0.324 +/-  1.910
GLU  24 | R GLU  24 |    0.001 +/-  1.377 |   -0.067 +/-  1.084 |   -3.529 +/-  1.860 |    3.258 +/-  1.116 |    0.000 +/-  0.020 |   -0.336 +/-  1.923
VAL  25 | R VAL  25 |    0.001 +/-  1.408 |   -0.029 +/-  0.885 |    0.018 +/-  1.271 |    0.218 +/-  1.147 |    0.000 +/-  0.039 |    0.207 +/-  1.804
LEU  26 | R LEU  26 |   -0.001 +/-  1.729 |   -0.013 +/-  0.969 |    0.048 +/-  1.967 |    0.098 +/-  1.482 |    0.000 +/-  0.058 |    0.133 +/-  1.941
SER  27 | R SER  27 |   -0.000 +/-  1.593 |   -0.023 +/-  1.197 |   -1.220 +/-  2.138 |    1.253 +/-  1.374 |    0.000 +/-  0.038 |    0.010 +/-  1.965
GLU  28 | R GLU  28 |   -0.001 +/-  1.952 |   -0.028 +/-  1.229 |   -2.393 +/-  5.204 |    2.502 +/-  3.125 |    0.000 +/-  0.052 |    0.080 +/-  2.718
ALA  29 | R ALA  29 |   -0.001 +/-  1.668 |   -0.052 +/-  1.200 |   -1.720 +/-  1.888 |    1.839 +/-  0.998 |   -0.000 +/-  0.030 |    0.067 +/-  2.136
PHE  30 | R PHE  30 |   -0.001 +/-  1.828 |   -0.149 +/-  0.961 |   -0.656 +/-  2.407 |    1.408 +/-  1.920 |   -0.004 +/-  0.078 |    0.598 +/-  1.850
ARG  31 | R ARG  31 |   -0.006 +/-  2.060 |   -0.804 +/-  0.942 |    2.470 +/-  2.967 |    0.125 +/-  3.088 |   -0.178 +/-  0.065 |    1.607 +/-  2.496
LEU  32 | R LEU  32 |    0.002 +/-  1.655 |   -0.324 +/-  1.071 |    1.732 +/-  2.262 |   -0.640 +/-  1.395 |   -0.013 +/-  0.017 |    0.758 +/-  2.264
THR  33 | R THR  33 |   -0.000 +/-  1.516 |   -0.291 +/-  0.990 |   -0.548 +/-  2.569 |    1.652 +/-  1.372 |   -0.012 +/-  0.019 |    0.801 +/-  2.122
ILE  34 | R ILE  34 |   -0.001 +/-  1.596 |   -0.081 +/-  1.588 |   -0.891 +/-  1.928 |    1.158 +/-  0.811 |    0.000 +/-  0.000 |    0.184 +/-  2.004
THR  35 | R THR  35 |   -0.002 +/-  1.903 |   -0.120 +/-  1.297 |    0.297 +/-  1.787 |    0.224 +/-  0.623 |    0.000 +/-  0.000 |    0.399 +/-  2.410
ARG  36 | R ARG  36 |   -0.003 +/-  1.920 |   -0.060 +/-  1.086 |    4.629 +/-  2.141 |   -3.653 +/-  1.526 |    0.000 +/-  0.003 |    0.913 +/-  2.252
LYS  37 | R LYS  37 |    0.001 +/-  1.521 |   -0.153 +/-  1.365 |    4.064 +/-  3.651 |   -2.530 +/-  1.763 |   -0.000 +/-  0.011 |    1.382 +/-  2.753
ASP  38 | R ASP  38 |   -0.003 +/-  1.431 |   -0.131 +/-  1.113 |   -1.986 +/-  3.183 |    1.667 +/-  1.854 |   -0.000 +/-  0.001 |   -0.453 +/-  2.449
ILE  39 | R ILE  39 |   -0.002 +/-  1.862 |   -0.027 +/-  1.085 |   -0.317 +/-  2.026 |    0.445 +/-  1.112 |    0.000 +/-  0.011 |    0.099 +/-  2.281
GLN  40 | R GLN  40 |   -0.002 +/-  1.588 |   -0.034 +/-  1.139 |   -1.030 +/-  2.988 |    1.246 +/-  1.792 |   -0.000 +/-  0.025 |    0.180 +/-  2.301
THR  41 | R THR  41 |   -0.000 +/-  1.748 |   -0.076 +/-  1.103 |   -0.528 +/-  1.609 |    0.851 +/-  0.752 |    0.000 +/-  0.017 |    0.247 +/-  2.112
LEU  42 | R LEU  42 |    0.002 +/-  1.597 |   -0.030 +/-  1.346 |   -0.278 +/-  1.924 |    0.351 +/-  0.701 |    0.000 +/-  0.007 |    0.046 +/-  2.046
ASN  43 | R ASN  43 |    0.003 +/-  1.458 |   -0.034 +/-  1.405 |   -0.341 +/-  2.563 |    0.224 +/-  1.004 |    0.000 +/-  0.029 |   -0.147 +/-  2.065
HIE  44 | R HIE  44 |    0.001 +/-  1.670 |   -0.084 +/-  1.172 |   -0.320 +/-  2.432 |    0.683 +/-  1.855 |   -0.005 +/-  0.061 |    0.274 +/-  2.357
LEU  45 | R LEU  45 |   -0.007 +/-  1.588 |   -0.441 +/-  1.029 |   -2.210 +/-  3.074 |    2.905 +/-  2.474 |   -0.099 +/-  0.054 |    0.148 +/-  2.227
ASN  46 | R ASN  46 |   -0.001 +/-  1.741 |   -0.347 +/-  1.077 |    0.633 +/-  2.174 |   -0.150 +/-  1.050 |   -0.021 +/-  0.017 |    0.114 +/-  2.347
TRP  47 | R TRP  47 |    0.002 +/-  1.769 |   -0.933 +/-  0.911 |   -1.048 +/-  1.941 |    1.299 +/-  1.071 |   -0.059 +/-  0.035 |   -0.738 +/-  2.298
LEU  48 | R LEU  48 |   -0.002 +/-  1.596 |   -1.099 +/-  0.980 |   -3.346 +/-  2.109 |    1.568 +/-  0.929 |   -0.050 +/-  0.018 |   -2.930 +/-  2.293
ASN  49 | R ASN  49 |    0.000 +/-  1.704 |   -0.481 +/-  0.948 |   -1.735 +/-  1.508 |    2.333 +/-  0.768 |   -0.056 +/-  0.015 |    0.060 +/-  1.929
ASP  50 | R ASP  50 |    0.002 +/-  1.710 |   -0.362 +/-  1.397 |   -3.958 +/-  2.382 |    3.227 +/-  1.161 |   -0.022 +/-  0.006 |   -1.112 +/-  2.414
GLU  51 | R GLU  51 |    0.000 +/-  1.607 |   -0.403 +/-  1.083 |   -3.341 +/-  2.379 |    3.184 +/-  1.128 |   -0.003 +/-  0.007 |   -0.562 +/-  2.219
ILE  52 | R ILE  52 |    0.001 +/-  1.462 |   -0.074 +/-  1.135 |   -0.631 +/-  1.424 |    1.055 +/-  0.663 |    0.000 +/-  0.000 |    0.351 +/-  2.202
ILE  53 | R ILE  53 |   -0.001 +/-  1.652 |   -0.045 +/-  1.122 |    0.232 +/-  1.257 |    0.277 +/-  0.711 |   -0.000 +/-  0.000 |    0.462 +/-  2.213
ASN  54 | R ASN  54 |   -0.001 +/-  1.489 |   -0.052 +/-  1.193 |    1.279 +/-  2.028 |   -0.662 +/-  0.783 |    0.000 +/-  0.008 |    0.564 +/-  2.198
PHE  55 | R PHE  55 |    0.003 +/-  1.516 |   -0.030 +/-  0.938 |    0.619 +/-  1.343 |   -0.421 +/-  0.655 |   -0.000 +/-  0.003 |    0.171 +/-  1.803
TYR  56 | R TYR  56 |   -0.002 +/-  1.453 |   -0.012 +/-  1.100 |    0.111 +/-  1.238 |    0.073 +/-  0.599 |    0.000 +/-  0.000 |    0.170 +/-  1.979
MET  57 | R MET  57 |    0.001 +/-  1.858 |   -0.011 +/-  1.019 |    0.355 +/-  1.313 |   -0.151 +/-  0.681 |    0.000 +/-  0.001 |    0.195 +/-  2.063
ASN  58 | R ASN  58 |    0.001 +/-  1.555 |   -0.012 +/-  1.054 |    0.598 +/-  1.741 |   -0.435 +/-  0.795 |   -0.000 +/-  0.007 |    0.152 +/-  1.851
MET  59 | R MET  59 |    0.003 +/-  1.552 |   -0.005 +/-  1.066 |    0.167 +/-  1.279 |   -0.083 +/-  0.776 |   -0.000 +/-  0.007 |    0.082 +/-  1.644
LEU  60 | R LEU  60 |    0.005 +/-  1.577 |   -0.004 +/-  0.810 |    0.068 +/-  1.317 |   -0.010 +/-  0.698 |   -0.000 +/-  0.001 |    0.060 +/-  1.813
MET  61 | R MET  61 |   -0.000 +/-  1.498 |   -0.003 +/-  1.394 |    0.095 +/-  1.918 |   -0.050 +/-  0.871 |   -0.000 +/-  0.020 |    0.042 +/-  2.184
GLU  62 | R GLU  62 |   -0.001 +/-  1.753 |   -0.003 +/-  1.008 |   -0.733 +/-  2.566 |    0.716 +/-  1.995 |   -0.000 +/-  0.019 |   -0.020 +/-  2.196
ARG  63 | R ARG  63 |   -0.000 +/-  1.763 |   -0.001 +/-  1.083 |    1.726 +/-  2.370 |   -1.666 +/-  1.867 |    0.000 +/-  0.031 |    0.058 +/-  2.248
SER  64 | R SER  64 |   -0.000 +/-  1.809 |   -0.001 +/-  0.944 |   -0.037 +/-  1.328 |    0.047 +/-  1.050 |   -0.000 +/-  0.030 |    0.009 +/-  1.932
LYS  65 | R LYS  65 |    0.001 +/-  1.944 |   -0.001 +/-  0.893 |    1.199 +/-  2.523 |   -1.190 +/-  2.103 |    0.000 +/-  0.047 |    0.009 +/-  2.137
GLU  66 | R GLU  66 |   -0.001 +/-  1.490 |   -0.001 +/-  0.904 |   -0.694 +/-  2.555 |    0.697 +/-  1.967 |    0.000 +/-  0.037 |    0.001 +/-  1.801
LYS  67 | R LYS  67 |   -0.001 +/-  1.345 |   -0.000 +/-  0.939 |    1.151 +/-  3.688 |   -1.149 +/-  3.244 |   -0.000 +/-  0.078 |    0.000 +/-  1.859
GLY  68 | R GLY  68 |    0.002 +/-  1.830 |   -0.000 +/-  0.867 |    0.145 +/-  3.836 |   -0.143 +/-  2.982 |    0.001 +/-  0.078 |    0.003 +/-  2.337
LEU  69 | R LEU  69 |   -0.003 +/-  1.681 |   -0.000 +/-  0.956 |    0.044 +/-  1.721 |   -0.033 +/-  1.136 |    0.000 +/-  0.034 |    0.007 +/-  1.792
PRO  70 | R PRO  70 |   -0.003 +/-  1.477 |   -0.001 +/-  0.716 |   -1.168 +/-  1.824 |    1.167 +/-  1.453 |    0.000 +/-  0.021 |   -0.006 +/-  1.811
SER  71 | R SER  71 |    0.002 +/-  1.413 |   -0.002 +/-  1.073 |   -0.221 +/-  1.934 |    0.246 +/-  0.646 |    0.000 +/-  0.015 |    0.026 +/-  2.355
VAL  72 | R VAL  72 |   -0.004 +/-  1.580 |   -0.004 +/-  0.951 |    0.004 +/-  1.339 |    0.093 +/-  0.895 |    0.000 +/-  0.028 |    0.090 +/-  1.835
HIE  73 | R HIE  73 |   -0.001 +/-  1.841 |   -0.007 +/-  1.222 |   -0.318 +/-  1.826 |    0.460 +/-  1.053 |   -0.000 +/-  0.002 |    0.134 +/-  2.285
ALA  74 | R ALA  74 |    0.003 +/-  1.660 |   -0.026 +/-  0.813 |    0.055 +/-  1.500 |    0.223 +/-  1.385 |   -0.002 +/-  0.032 |    0.253 +/-  1.712
PHE  75 | R PHE  75 |    0.003 +/-  1.589 |   -0.043 +/-  0.857 |   -1.535 +/-  1.408 |    1.903 +/-  0.983 |   -0.001 +/-  0.018 |    0.327 +/-  1.810
ASN  76 | R ASN  76 |   -0.004 +/-  1.317 |   -0.114 +/-  0.996 |    1.233 +/-  2.157 |   -0.525 +/-  0.910 |   -0.002 +/-  0.030 |    0.589 +/-  2.051
THR  77 | R THR  77 |   -0.000 +/-  1.804 |   -0.123 +/-  0.871 |    0.823 +/-  1.443 |   -0.354 +/-  1.055 |   -0.000 +/-  0.008 |    0.345 +/-  2.024
PHE  78 | R PHE  78 |   -0.001 +/-  1.619 |   -0.237 +/-  0.979 |    1.246 +/-  2.027 |   -1.021 +/-  0.741 |   -0.000 +/-  0.007 |   -0.014 +/-  2.261
PHE  79 | R PHE  79 |    0.002 +/-  1.638 |   -0.093 +/-  0.988 |    1.308 +/-  1.182 |   -1.017 +/-  0.646 |   -0.000 +/-  0.001 |    0.199 +/-  1.980
PHE  80 | R PHE  80 |    0.003 +/-  1.513 |   -0.031 +/-  1.306 |    0.830 +/-  1.198 |   -0.709 +/-  0.611 |   -0.000 +/-  0.003 |    0.092 +/-  1.983
THR  81 | R THR  81 |    0.000 +/-  1.437 |   -0.063 +/-  1.272 |    0.286 +/-  2.402 |   -0.110 +/-  0.946 |   -0.000 +/-  0.017 |    0.113 +/-  2.273
LYS  82 | R LYS  82 |   -0.002 +/-  1.492 |   -0.085 +/-  1.188 |   -2.803 +/-  2.210 |    3.159 +/-  1.341 |   -0.001 +/-  0.018 |    0.269 +/-  2.197
LEU  83 | R LEU  83 |   -0.001 +/-  1.704 |   -0.023 +/-  1.064 |    0.558 +/-  1.897 |   -0.518 +/-  1.610 |    0.000 +/-  0.038 |    0.017 +/-  1.913
LYS  84 | R LYS  84 |    0.000 +/-  1.603 |   -0.013 +/-  1.067 |   -1.158 +/-  2.238 |    1.330 +/-  1.911 |   -0.000 +/-  0.046 |    0.159 +/-  2.027
THR  85 | R THR  85 |   -0.001 +/-  1.733 |   -0.023 +/-  1.010 |   -0.183 +/-  1.753 |    0.330 +/-  1.376 |   -0.000 +/-  0.028 |    0.122 +/-  2.200
ALA  86 | R ALA  86 |   -0.002 +/-  1.614 |   -0.023 +/-  1.013 |    0.512 +/-  2.938 |   -0.380 +/-  2.164 |   -0.000 +/-  0.067 |    0.107 +/-  2.081
GLY  87 | R GLY  87 |   -0.002 +/-  1.430 |   -0.017 +/-  0.975 |    1.328 +/-  2.137 |   -1.274 +/-  1.549 |    0.000 +/-  0.098 |    0.035 +/-  1.964
TYR  88 | R TYR  88 |    0.001 +/-  1.382 |   -0.015 +/-  1.127 |    1.475 +/-  1.808 |   -1.406 +/-  0.830 |   -0.000 +/-  0.031 |    0.055 +/-  2.142
GLN  89 | R GLN  89 |   -0.001 +/-  1.521 |   -0.031 +/-  0.977 |    2.091 +/-  1.736 |   -1.844 +/-  1.806 |    0.000 +/-  0.057 |    0.215 +/-  1.794
ALA  90 | R ALA  90 |    0.001 +/-  1.683 |   -0.129 +/-  1.146 |    3.203 +/-  3.195 |   -2.902 +/-  1.801 |   -0.002 +/-  0.059 |    0.170 +/-  2.095
VAL  91 | R VAL  91 |    0.002 +/-  1.978 |   -0.092 +/-  1.333 |    0.830 +/-  2.231 |   -0.570 +/-  0.847 |   -0.000 +/-  0.003 |    0.170 +/-  2.677
LYS  92 | R LYS  92 |    0.002 +/-  1.896 |   -0.069 +/-  1.026 |   -5.373 +/-  2.396 |    6.045 +/-  2.162 |   -0.000 +/-  0.017 |    0.606 +/-  2.304
ARG  93 | R ARG  93 |    0.000 +/-  1.612 |   -0.659 +/-  1.013 |   -5.972 +/-  3.641 |    7.810 +/-  2.407 |   -0.042 +/-  0.029 |    1.137 +/-  2.648
TRP  94 | R TRP  94 |    0.002 +/-  1.670 |   -0.526 +/-  1.020 |   -0.848 +/-  1.658 |    1.046 +/-  1.276 |   -0.143 +/-  0.053 |   -0.468 +/-  1.945
THR  95 | R THR  95 |    0.000 +/-  1.797 |   -0.126 +/-  1.224 |   -1.032 +/-  2.268 |    1.259 +/-  1.467 |   -0.001 +/-  0.028 |    0.100 +/-  2.097
LYS  96 | R LYS  96 |    0.006 +/-  1.477 |   -0.135 +/-  1.098 |   -6.242 +/-  2.782 |    6.825 +/-  2.394 |   -0.013 +/-  0.046 |    0.441 +/-  2.586
LYS  97 | R LYS  97 |    0.003 +/-  1.818 |   -0.037 +/-  0.852 |   -3.756 +/-  2.687 |    3.891 +/-  2.216 |   -0.001 +/-  0.056 |    0.100 +/-  1.998
VAL  98 | R VAL  98 |    0.003 +/-  1.763 |   -0.016 +/-  1.116 |    0.987 +/-  1.569 |   -0.921 +/-  1.209 |   -0.000 +/-  0.081 |    0.053 +/-  2.213
ASP  99 | R ASP  99 |   -0.001 +/-  1.520 |   -0.005 +/-  0.872 |    0.654 +/-  2.100 |   -0.633 +/-  1.582 |    0.000 +/-  0.051 |    0.015 +/-  2.101
VAL 100 | R VAL 100 |    0.002 +/-  1.657 |   -0.003 +/-  1.060 |   -0.554 +/-  1.260 |    0.571 +/-  1.200 |   -0.000 +/-  0.018 |    0.015 +/-  2.021
PHE 101 | R PHE 101 |   -0.001 +/-  1.744 |   -0.002 +/-  1.252 |   -0.308 +/-  1.799 |    0.299 +/-  1.378 |   -0.000 +/-  0.070 |   -0.012 +/-  1.843
SER 102 | R SER 102 |    0.000 +/-  1.680 |   -0.001 +/-  0.851 |   -0.045 +/-  1.199 |    0.058 +/-  0.943 |   -0.000 +/-  0.035 |    0.012 +/-  1.827
VAL 103 | R VAL 103 |    0.002 +/-  1.714 |   -0.001 +/-  1.195 |    0.188 +/-  1.008 |   -0.171 +/-  1.053 |    0.000 +/-  0.042 |    0.018 +/-  1.935
ASP 104 | R ASP 104 |   -0.000 +/-  1.640 |   -0.001 +/-  0.978 |   -0.459 +/-  2.167 |    0.467 +/-  1.133 |   -0.000 +/-  0.013 |    0.007 +/-  1.833
ILE 105 | R ILE 105 |   -0.002 +/-  1.525 |   -0.002 +/-  1.118 |    0.020 +/-  1.156 |    0.026 +/-  0.451 |    0.000 +/-  0.000 |    0.043 +/-  1.936
LEU 106 | R LEU 106 |    0.003 +/-  1.529 |   -0.003 +/-  1.203 |   -0.326 +/-  1.315 |    0.437 +/-  0.460 |    0.000 +/-  0.000 |    0.112 +/-  1.900
LEU 107 | R LEU 107 |    0.010 +/-  1.614 |   -0.007 +/-  1.014 |    0.531 +/-  1.267 |   -0.424 +/-  0.635 |    0.000 +/-  0.000 |    0.110 +/-  2.029
VAL 108 | R VAL 108 |    0.006 +/-  1.437 |   -0.008 +/-  1.371 |   -0.485 +/-  1.348 |    0.721 +/-  0.464 |    0.000 +/-  0.000 |    0.234 +/-  1.887
PRO 109 | R PRO 109 |    0.000 +/-  1.777 |   -0.022 +/-  0.767 |   -0.322 +/-  1.290 |    0.326 +/-  1.061 |   -0.000 +/-  0.003 |   -0.017 +/-  2.202
ILE 110 | R ILE 110 |   -0.001 +/-  1.581 |   -0.044 +/-  1.075 |   -1.368 +/-  1.357 |    1.582 +/-  0.588 |   -0.000 +/-  0.001 |    0.168 +/-  1.888
HIE 111 | R HIE 111 |    0.003 +/-  1.418 |   -0.096 +/-  0.753 |    1.361 +/-  1.640 |   -0.776 +/-  1.458 |   -0.000 +/-  0.047 |    0.492 +/-  1.521
LEU 112 | R LEU 112 |   -0.002 +/-  1.612 |   -0.125 +/-  1.134 |   -2.078 +/-  1.542 |    2.223 +/-  1.086 |    0.000 +/-  0.079 |    0.017 +/-  1.538
GLY 113 | R GLY 113 |    0.004 +/-  1.768 |   -0.451 +/-  0.864 |    1.634 +/-  1.297 |   -0.815 +/-  0.919 |   -0.023 +/-  0.054 |    0.349 +/-  1.936
VAL 114 | R VAL 114 |   -0.001 +/-  1.720 |   -0.821 +/-  1.269 |   -4.730 +/-  1.533 |    5.020 +/-  0.709 |   -0.122 +/-  0.022 |   -0.654 +/-  2.119
HIE 115 | R HIE 115 |   -0.001 +/-  1.683 |   -0.911 +/-  0.888 |    2.317 +/-  1.801 |   -1.291 +/-  0.614 |   -0.013 +/-  0.011 |    0.102 +/-  2.100
TRP 116 | R TRP 116 |   -0.001 +/-  1.586 |   -0.259 +/-  0.940 |   -1.334 +/-  1.320 |    1.599 +/-  0.911 |    0.000 +/-  0.002 |    0.005 +/-  1.887
CYS 117 | R CYS 117 |   -0.001 +/-  1.564 |   -0.036 +/-  1.254 |    0.256 +/-  1.306 |   -0.354 +/-  0.529 |    0.000 +/-  0.007 |   -0.135 +/-  2.141
LEU 118 | R LEU 118 |   -0.001 +/-  1.544 |   -0.010 +/-  1.288 |   -0.747 +/-  1.208 |    0.818 +/-  0.419 |    0.000 +/-  0.000 |    0.060 +/-  1.699
ALA 119 | R ALA 119 |    0.003 +/-  1.526 |   -0.004 +/-  1.311 |   -0.348 +/-  1.452 |    0.338 +/-  0.467 |   -0.000 +/-  0.001 |   -0.010 +/-  1.952
VAL 120 | R VAL 120 |    0.002 +/-  1.431 |   -0.002 +/-  0.971 |   -0.341 +/-  1.338 |    0.360 +/-  0.630 |    0.000 +/-  0.003 |    0.019 +/-  1.728
VAL 121 | R VAL 121 |   -0.005 +/-  1.499 |   -0.001 +/-  1.283 |   -0.046 +/-  1.429 |    0.048 +/-  0.455 |    0.000 +/-  0.000 |   -0.006 +/-  2.169
ASP 122 | R ASP 122 |   -0.002 +/-  1.547 |   -0.001 +/-  1.071 |   -0.760 +/-  2.060 |    0.754 +/-  1.067 |   -0.000 +/-  0.002 |   -0.009 +/-  1.966
PHE 123 | R PHE 123 |   -0.004 +/-  1.431 |   -0.001 +/-  0.879 |   -0.043 +/-  2.113 |    0.041 +/-  1.707 |    0.000 +/-  0.045 |   -0.007 +/-  1.603
ARG 124 | R ARG 124 |   -0.000 +/-  1.621 |    0.000 +/-  1.003 |    0.901 +/-  2.194 |   -0.895 +/-  1.606 |    0.000 +/-  0.034 |    0.006 +/-  2.185
LYS 125 | R LYS 125 |    0.000 +/-  2.038 |   -0.001 +/-  0.928 |    0.833 +/-  2.770 |   -0.826 +/-  1.760 |    0.000 +/-  0.050 |    0.007 +/-  2.800
LYS 126 | R LYS 126 |    0.003 +/-  1.790 |   -0.001 +/-  1.129 |    0.655 +/-  2.407 |   -0.637 +/-  1.465 |   -0.000 +/-  0.004 |    0.020 +/-  2.430
ASN 127 | R ASN 127 |   -0.001 +/-  1.485 |   -0.000 +/-  0.994 |    0.052 +/-  1.811 |   -0.040 +/-  0.694 |   -0.000 +/-  0.004 |    0.010 +/-  1.873
ILE 128 | R ILE 128 |    0.004 +/-  1.475 |   -0.001 +/-  1.145 |   -0.185 +/-  1.696 |    0.221 +/-  1.017 |    0.000 +/-  0.002 |    0.040 +/-  2.175
THR 129 | R THR 129 |    0.004 +/-  1.488 |   -0.002 +/-  1.019 |    0.326 +/-  1.388 |   -0.285 +/-  0.672 |    0.000 +/-  0.001 |    0.041 +/-  1.803
TYR 130 | R TYR 130 |    0.003 +/-  1.480 |   -0.004 +/-  1.143 |   -0.195 +/-  1.587 |    0.279 +/-  0.845 |    0.000 +/-  0.004 |    0.082 +/-  1.713
TYR 131 | R TYR 131 |    0.001 +/-  1.458 |   -0.014 +/-  1.105 |   -0.198 +/-  1.295 |    0.299 +/-  0.559 |   -0.000 +/-  0.005 |    0.088 +/-  1.576
ASP 132 | R ASP 132 |   -0.001 +/-  1.575 |   -0.056 +/-  0.980 |   -2.993 +/-  2.099 |    3.499 +/-  1.326 |   -0.000 +/-  0.022 |    0.448 +/-  2.175
SER 133 | R SER 133 |    0.005 +/-  1.564 |   -0.095 +/-  1.039 |    0.527 +/-  1.588 |   -0.303 +/-  0.910 |    0.000 +/-  0.003 |    0.133 +/-  1.839
MET 134 | R MET 134 |    0.002 +/-  1.576 |   -0.374 +/-  1.212 |   -0.939 +/-  2.738 |    1.582 +/-  1.887 |   -0.051 +/-  0.066 |    0.219 +/-  2.059
GLY 135 | R GLY 135 |    0.001 +/-  1.952 |   -0.222 +/-  0.849 |    0.493 +/-  4.359 |   -0.313 +/-  3.348 |   -0.014 +/-  0.134 |   -0.055 +/-  2.109
GLY 136 | R GLY 136 |    0.005 +/-  1.846 |   -0.230 +/-  1.009 |    2.659 +/-  2.640 |   -1.938 +/-  1.890 |   -0.047 +/-  0.078 |    0.450 +/-  2.192
ILE 137 | R ILE 137 |    0.005 +/-  1.770 |   -0.033 +/-  0.919 |   -0.932 +/-  2.004 |    0.955 +/-  1.488 |   -0.000 +/-  0.044 |   -0.006 +/-  2.042
ASN 138 | R ASN 138 |   -0.000 +/-  1.829 |   -0.007 +/-  0.962 |   -0.133 +/-  2.640 |    0.154 +/-  1.075 |    0.000 +/-  0.020 |    0.013 +/-  2.717
ASN 139 | R ASN 139 |    0.003 +/-  1.466 |   -0.003 +/-  0.848 |    0.316 +/-  1.934 |   -0.312 +/-  1.054 |   -0.000 +/-  0.024 |    0.003 +/-  2.136
GLU 140 | R GLU 140 |    0.000 +/-  1.525 |   -0.002 +/-  1.155 |   -0.345 +/-  1.856 |    0.354 +/-  1.327 |   -0.000 +/-  0.025 |    0.007 +/-  2.135
ALA 141 | R ALA 141 |   -0.002 +/-  1.655 |   -0.003 +/-  1.059 |    0.668 +/-  1.643 |   -0.623 +/-  0.754 |    0.000 +/-  0.007 |    0.040 +/-  1.835
CYS 142 | R CYS 142 |    0.005 +/-  1.602 |   -0.002 +/-  1.029 |    0.523 +/-  1.392 |   -0.518 +/-  0.663 |   -0.000 +/-  0.004 |    0.008 +/-  2.083
ARG 143 | R ARG 143 |    0.001 +/-  1.864 |   -0.002 +/-  1.099 |    1.184 +/-  2.322 |   -1.135 +/-  1.704 |    0.000 +/-  0.016 |    0.048 +/-  2.185
ILE 144 | R ILE 144 |   -0.002 +/-  1.643 |   -0.003 +/-  1.072 |    0.655 +/-  1.541 |   -0.592 +/-  0.851 |    0.000 +/-  0.020 |    0.057 +/-  1.865
LEU 145 | R LEU 145 |   -0.002 +/-  1.657 |   -0.003 +/-  0.931 |    0.616 +/-  1.371 |   -0.596 +/-  0.526 |   -0.000 +/-  0.003 |    0.016 +/-  1.921
LEU 146 | R LEU 146 |   -0.002 +/-  1.481 |   -0.002 +/-  1.044 |    0.407 +/-  1.431 |   -0.392 +/-  0.755 |    0.000 +/-  0.000 |    0.010 +/-  1.831
GLN 147 | R GLN 147 |   -0.001 +/-  1.504 |   -0.002 +/-  0.941 |    0.460 +/-  1.904 |   -0.437 +/-  1.072 |    0.000 +/-  0.021 |    0.020 +/-  2.136
TYR 148 | R TYR 148 |   -0.005 +/-  1.849 |   -0.002 +/-  1.228 |    0.648 +/-  1.292 |   -0.582 +/-  0.711 |   -0.000 +/-  0.016 |    0.059 +/-  2.058
LEU 149 | R LEU 149 |    0.000 +/-  1.640 |   -0.001 +/-  1.037 |    0.463 +/-  1.450 |   -0.467 +/-  0.763 |   -0.000 +/-  0.002 |   -0.006 +/-  2.024
LYS 150 | R LYS 150 |    0.000 +/-  1.440 |   -0.001 +/-  0.913 |   -0.479 +/-  3.097 |    0.497 +/-  2.563 |    0.000 +/-  0.006 |    0.016 +/-  2.080
GLN 151 | R GLN 151 |    0.001 +/-  1.412 |   -0.002 +/-  1.049 |    0.411 +/-  1.837 |   -0.374 +/-  1.300 |   -0.000 +/-  0.015 |    0.036 +/-  2.107
GLU 152 | R GLU 152 |    0.002 +/-  1.539 |   -0.003 +/-  1.219 |    1.414 +/-  1.849 |   -1.404 +/-  1.462 |   -0.000 +/-  0.000 |    0.009 +/-  1.652
SER 153 | R SER 153 |    0.002 +/-  1.524 |   -0.001 +/-  0.841 |    0.362 +/-  1.537 |   -0.366 +/-  0.836 |   -0.000 +/-  0.005 |   -0.003 +/-  1.757
ILE 154 | R ILE 154 |   -0.002 +/-  1.690 |   -0.002 +/-  1.173 |    0.134 +/-  2.932 |   -0.127 +/-  2.022 |    0.000 +/-  0.033 |    0.003 +/-  2.296
ASP 155 | R ASP 155 |   -0.004 +/-  1.914 |   -0.003 +/-  0.962 |    1.525 +/-  3.741 |   -1.493 +/-  3.284 |    0.001 +/-  0.096 |    0.025 +/-  2.219
LYS 156 | R LYS 156 |    0.001 +/-  1.662 |   -0.003 +/-  1.242 |   -1.762 +/-  2.538 |    1.785 +/-  2.075 |    0.000 +/-  0.044 |    0.021 +/-  2.384
LYS 157 | R LYS 157 |   -0.001 +/-  1.610 |   -0.002 +/-  1.207 |   -1.366 +/-  2.473 |    1.363 +/-  2.070 |    0.000 +/-  0.051 |   -0.005 +/-  2.379
ARG 158 | R ARG 158 |   -0.002 +/-  1.653 |   -0.001 +/-  0.964 |   -1.406 +/-  3.234 |    1.401 +/-  2.671 |    0.000 +/-  0.051 |   -0.009 +/-  2.099
LYS 159 | R LYS 159 |    0.000 +/-  1.610 |   -0.000 +/-  1.414 |   -0.389 +/-  4.842 |    0.386 +/-  4.147 |    0.000 +/-  0.031 |   -0.002 +/-  2.441
GLU 160 | R GLU 160 |   -0.000 +/-  1.433 |   -0.001 +/-  1.012 |    0.179 +/-  3.665 |   -0.173 +/-  3.100 |    0.000 +/-  0.056 |    0.005 +/-  2.149
PHE 161 | R PHE 161 |   -0.005 +/-  1.510 |   -0.000 +/-  0.930 |   -0.063 +/-  3.872 |    0.064 +/-  2.742 |    0.000 +/-  0.059 |   -0.004 +/-  2.154
ASP 162 | R ASP 162 |    0.002 +/-  1.672 |   -0.000 +/-  0.841 |   -0.131 +/-  2.915 |    0.134 +/-  1.821 |   -0.000 +/-  0.031 |    0.005 +/-  2.288
THR 163 | R THR 163 |   -0.000 +/-  1.539 |    0.000 +/-  1.251 |   -0.187 +/-  2.047 |    0.186 +/-  1.430 |   -0.001 +/-  0.033 |   -0.001 +/-  2.120
ASN 164 | R ASN 164 |   -0.000 +/-  1.673 |   -0.001 +/-  1.178 |    0.032 +/-  4.655 |   -0.031 +/-  2.711 |   -0.000 +/-  0.047 |   -0.000 +/-  2.712
GLY 165 | R GLY 165 |   -0.006 +/-  1.758 |   -0.000 +/-  0.756 |   -0.001 +/-  1.917 |    0.002 +/-  1.321 |    0.000 +/-  0.098 |   -0.005 +/-  2.094
TRP 166 | R TRP 166 |   -0.004 +/-  1.877 |   -0.001 +/-  0.836 |   -0.025 +/-  1.688 |    0.031 +/-  1.300 |    0.000 +/-  0.048 |    0.002 +/-  1.824
GLN 167 | R GLN 167 |   -0.000 +/-  1.555 |   -0.000 +/-  0.964 |    0.002 +/-  1.746 |    0.002 +/-  0.847 |    0.000 +/-  0.025 |    0.004 +/-  1.993
LEU 168 | R LEU 168 |   -0.002 +/-  1.847 |   -0.000 +/-  1.104 |   -0.141 +/-  2.117 |    0.151 +/-  1.334 |   -0.000 +/-  0.054 |    0.007 +/-  2.469
PHE 169 | R PHE 169 |   -0.000 +/-  1.569 |   -0.001 +/-  1.226 |    0.045 +/-  2.667 |   -0.026 +/-  1.698 |    0.000 +/-  0.024 |    0.017 +/-  2.120
SER 170 | R SER 170 |   -0.000 +/-  1.731 |   -0.002 +/-  1.095 |    0.187 +/-  2.652 |   -0.135 +/-  2.083 |    0.000 +/-  0.041 |    0.051 +/-  2.117
LYS 171 | R LYS 171 |   -0.002 +/-  1.542 |   -0.004 +/-  1.079 |    1.960 +/-  4.309 |   -1.876 +/-  3.365 |    0.000 +/-  0.034 |    0.078 +/-  2.088
LYS 172 | R LYS 172 |   -0.003 +/-  1.759 |   -0.004 +/-  1.039 |    3.139 +/-  3.472 |   -3.033 +/-  2.876 |    0.000 +/-  0.041 |    0.099 +/-  2.255
SER 173 | R SER 173 |   -0.000 +/-  1.801 |   -0.005 +/-  0.837 |   -0.319 +/-  2.115 |    0.349 +/-  1.805 |    0.000 +/-  0.054 |    0.025 +/-  1.965
GLN 174 | R GLN 174 |    0.000 +/-  1.461 |   -0.002 +/-  1.014 |   -0.312 +/-  2.462 |    0.315 +/-  1.935 |   -0.000 +/-  0.045 |    0.002 +/-  1.865
GLU 175 | R GLU 175 |   -0.001 +/-  1.623 |   -0.002 +/-  1.066 |   -1.592 +/-  3.031 |    1.600 +/-  3.018 |   -0.000 +/-  0.070 |    0.005 +/-  2.080
ILE 176 | R ILE 176 |   -0.002 +/-  1.783 |   -0.003 +/-  1.288 |   -0.608 +/-  2.665 |    0.659 +/-  1.964 |    0.000 +/-  0.043 |    0.046 +/-  2.616
PRO 177 | R PRO 177 |   -0.003 +/-  1.553 |   -0.006 +/-  1.017 |   -2.666 +/-  3.344 |    2.663 +/-  2.051 |   -0.000 +/-  0.018 |   -0.011 +/-  2.045
GLN 178 | R GLN 178 |    0.005 +/-  1.416 |   -0.017 +/-  0.708 |    0.194 +/-  1.381 |   -0.065 +/-  1.127 |    0.000 +/-  0.046 |    0.116 +/-  1.892
GLN 179 | R GLN 179 |    0.002 +/-  1.698 |   -0.068 +/-  1.046 |   -1.233 +/-  1.834 |    1.494 +/-  1.500 |   -0.001 +/-  0.051 |    0.194 +/-  1.983
MET 180 | R MET 180 |    0.001 +/-  1.701 |   -0.112 +/-  1.024 |   -1.234 +/-  1.343 |    1.587 +/-  1.123 |   -0.019 +/-  0.074 |    0.223 +/-  2.061
ASN 181 | R ASN 181 |   -0.003 +/-  1.827 |   -0.305 +/-  1.389 |    1.369 +/-  2.599 |   -0.837 +/-  0.963 |   -0.002 +/-  0.036 |    0.221 +/-  2.392
GLY 182 | R GLY 182 |   -0.002 +/-  1.763 |   -1.657 +/-  0.893 |   -4.116 +/-  1.734 |    2.974 +/-  1.019 |   -0.354 +/-  0.051 |   -3.153 +/-  2.085
SER 183 | R SER 183 |    0.000 +/-  1.812 |   -1.072 +/-  1.175 |   -1.479 +/-  1.902 |    0.872 +/-  0.857 |   -0.021 +/-  0.007 |   -1.701 +/-  2.359
ASP 184 | R ASP 184 |    0.001 +/-  1.806 |   -0.343 +/-  1.223 |   -3.298 +/-  1.677 |    2.378 +/-  0.845 |   -0.000 +/-  0.001 |   -1.262 +/-  2.106
ALA 185 | R ALA 185 |   -0.003 +/-  1.658 |   -0.159 +/-  1.069 |   -3.050 +/-  1.295 |    1.602 +/-  0.771 |   -0.014 +/-  0.006 |   -1.624 +/-  2.056
GLY 186 | R GLY 186 |   -0.000 +/-  1.802 |   -0.269 +/-  0.750 |   -0.303 +/-  1.286 |    0.720 +/-  0.830 |   -0.006 +/-  0.004 |    0.143 +/-  2.215
MET 187 | R MET 187 |    0.002 +/-  1.873 |   -0.039 +/-  0.971 |   -0.259 +/-  1.261 |    0.405 +/-  0.796 |    0.000 +/-  0.000 |    0.109 +/-  2.183
PHE 188 | R PHE 188 |   -0.003 +/-  1.348 |   -0.020 +/-  0.994 |    0.122 +/-  1.477 |    0.013 +/-  0.560 |    0.000 +/-  0.000 |    0.113 +/-  1.782
ALA 189 | R ALA 189 |    0.003 +/-  1.438 |   -0.014 +/-  0.969 |   -0.067 +/-  1.231 |    0.234 +/-  0.509 |   -0.000 +/-  0.003 |    0.156 +/-  1.786
CYS 190 | R CYS 190 |   -0.002 +/-  1.282 |   -0.007 +/-  0.966 |    0.275 +/-  1.453 |   -0.156 +/-  0.667 |   -0.000 +/-  0.003 |    0.109 +/-  1.732
LYS 191 | R LYS 191 |   -0.000 +/-  1.578 |   -0.003 +/-  1.164 |    2.932 +/-  1.736 |   -2.702 +/-  1.079 |   -0.000 +/-  0.005 |    0.226 +/-  2.296
TYR 192 | R TYR 192 |    0.001 +/-  1.415 |   -0.003 +/-  1.209 |    0.097 +/-  1.195 |   -0.013 +/-  0.668 |    0.000 +/-  0.000 |    0.082 +/-  2.154
ALA 193 | R ALA 193 |   -0.002 +/-  1.351 |   -0.003 +/-  1.070 |    0.042 +/-  1.546 |    0.012 +/-  0.684 |    0.000 +/-  0.000 |    0.049 +/-  1.794
ASP 194 | R ASP 194 |    0.000 +/-  1.666 |   -0.001 +/-  1.059 |   -1.376 +/-  2.330 |    1.341 +/-  1.642 |    0.000 +/-  0.000 |   -0.036 +/-  2.276
CYS 195 | R CYS 195 |    0.003 +/-  1.683 |   -0.001 +/-  0.907 |    0.277 +/-  1.627 |   -0.269 +/-  0.875 |   -0.000 +/-  0.009 |    0.011 +/-  1.941
ILE 196 | R ILE 196 |   -0.002 +/-  1.551 |   -0.001 +/-  1.074 |    0.059 +/-  1.373 |   -0.012 +/-  1.136 |    0.000 +/-  0.019 |    0.045 +/-  2.096
THR 197 | R THR 197 |   -0.003 +/-  1.579 |   -0.001 +/-  0.882 |    0.149 +/-  1.489 |   -0.141 +/-  0.983 |   -0.000 +/-  0.004 |    0.005 +/-  2.134
LYS 198 | R LYS 198 |    0.001 +/-  1.855 |   -0.001 +/-  1.223 |    1.717 +/-  3.271 |   -1.699 +/-  2.351 |    0.000 +/-  0.048 |    0.018 +/-  2.482
ASP 199 | R ASP 199 |    0.004 +/-  1.836 |   -0.000 +/-  0.961 |   -1.115 +/-  4.117 |    1.112 +/-  3.431 |    0.000 +/-  0.059 |   -0.000 +/-  2.087
ARG 200 | R ARG 200 |   -0.006 +/-  1.559 |   -0.001 +/-  0.997 |    1.697 +/-  2.276 |   -1.685 +/-  1.851 |    0.000 +/-  0.031 |    0.006 +/-  1.965
PRO 201 | R PRO 201 |    0.007 +/-  1.543 |    0.000 +/-  0.885 |   -1.438 +/-  2.663 |    1.442 +/-  2.302 |   -0.000 +/-  0.039 |    0.010 +/-  2.067
ILE 202 | R ILE 202 |    0.003 +/-  1.663 |   -0.001 +/-  1.142 |   -0.326 +/-  2.066 |    0.347 +/-  1.993 |    0.000 +/-  0.053 |    0.023 +/-  2.130
ASN 203 | R ASN 203 |    0.000 +/-  1.593 |   -0.001 +/-  0.984 |    0.015 +/-  2.670 |   -0.004 +/-  2.568 |    0.001 +/-  0.053 |    0.011 +/-  2.207
PHE 204 | R PHE 204 |    0.003 +/-  1.836 |   -0.002 +/-  1.041 |   -0.193 +/-  1.532 |    0.229 +/-  1.360 |   -0.000 +/-  0.062 |    0.037 +/-  2.259
THR 205 | R THR 205 |    0.002 +/-  1.756 |   -0.003 +/-  1.403 |    0.021 +/-  1.744 |    0.035 +/-  0.844 |    0.000 +/-  0.016 |    0.055 +/-  2.466
GLN 206 | R GLN 206 |    0.001 +/-  1.612 |   -0.006 +/-  1.120 |   -0.416 +/-  1.797 |    0.455 +/-  1.048 |    0.000 +/-  0.022 |    0.034 +/-  2.062
GLN 207 | R GLN 207 |   -0.003 +/-  1.655 |   -0.002 +/-  0.975 |   -0.458 +/-  1.646 |    0.468 +/-  1.114 |    0.000 +/-  0.049 |    0.005 +/-  1.905
HIE 208 | R HIE 208 |   -0.004 +/-  1.463 |   -0.003 +/-  0.979 |    0.359 +/-  1.571 |   -0.294 +/-  0.553 |   -0.000 +/-  0.017 |    0.058 +/-  1.718
MET 209 | R MET 209 |    0.002 +/-  1.621 |   -0.006 +/-  1.053 |   -0.212 +/-  1.353 |    0.304 +/-  0.673 |    0.000 +/-  0.003 |    0.089 +/-  1.982
PRO 210 | R PRO 210 |    0.001 +/-  1.684 |   -0.004 +/-  0.798 |   -2.583 +/-  2.072 |    2.500 +/-  1.648 |   -0.000 +/-  0.032 |   -0.086 +/-  2.023
TYR 211 | R TYR 211 |   -0.001 +/-  1.449 |   -0.002 +/-  1.078 |   -0.364 +/-  1.358 |    0.415 +/-  0.804 |   -0.000 +/-  0.020 |    0.048 +/-  1.699
PHE 212 | R PHE 212 |   -0.003 +/-  1.517 |   -0.003 +/-  0.909 |   -0.132 +/-  1.491 |    0.270 +/-  0.788 |    0.000 +/-  0.008 |    0.132 +/-  1.833
ARG 213 | R ARG 213 |   -0.003 +/-  1.587 |   -0.004 +/-  1.172 |    3.241 +/-  2.226 |   -2.970 +/-  1.570 |    0.000 +/-  0.007 |    0.264 +/-  2.224
LYS 214 | R LYS 214 |    0.002 +/-  1.554 |   -0.002 +/-  0.947 |    2.861 +/-  2.212 |   -2.733 +/-  1.799 |    0.000 +/-  0.025 |    0.128 +/-  2.316
ARG 215 | R ARG 215 |   -0.002 +/-  1.445 |   -0.002 +/-  1.321 |    2.876 +/-  2.178 |   -2.673 +/-  1.394 |   -0.000 +/-  0.001 |    0.199 +/-  2.279
MET 216 | R MET 216 |   -0.002 +/-  1.219 |   -0.004 +/-  1.158 |   -0.346 +/-  1.253 |    0.502 +/-  0.492 |   -0.000 +/-  0.001 |    0.151 +/-  1.690
VAL 217 | R VAL 217 |   -0.003 +/-  1.645 |   -0.003 +/-  1.005 |   -0.298 +/-  1.545 |    0.343 +/-  0.620 |    0.000 +/-  0.001 |    0.039 +/-  2.195
TRP 218 | R TRP 218 |   -0.003 +/-  1.457 |   -0.001 +/-  0.974 |   -0.072 +/-  1.391 |    0.102 +/-  0.647 |    0.000 +/-  0.000 |    0.026 +/-  1.838
GLU 219 | R GLU 219 |    0.000 +/-  1.432 |   -0.003 +/-  1.128 |   -1.921 +/-  2.117 |    1.958 +/-  1.121 |    0.000 +/-  0.000 |    0.035 +/-  2.092
ILE 220 | R ILE 220 |    0.001 +/-  1.455 |   -0.005 +/-  1.182 |   -0.428 +/-  1.528 |    0.600 +/-  0.817 |   -0.000 +/-  0.000 |    0.168 +/-  1.821
LEU 221 | R LEU 221 |    0.006 +/-  1.621 |   -0.003 +/-  1.170 |   -0.362 +/-  2.961 |    0.331 +/-  1.939 |    0.000 +/-  0.064 |   -0.028 +/-  1.883
HIE 222 | R HIE 222 |    0.000 +/-  1.473 |   -0.003 +/-  0.926 |    0.398 +/-  2.709 |   -0.352 +/-  2.037 |   -0.000 +/-  0.050 |    0.043 +/-  2.193
ARG 223 | R ARG 223 |    0.001 +/-  1.953 |   -0.004 +/-  0.934 |    3.167 +/-  2.324 |   -2.991 +/-  2.113 |    0.000 +/-  0.039 |    0.174 +/-  2.673
LYS 224 | R LYS 224 |    0.001 +/-  1.619 |   -0.002 +/-  0.717 |    2.122 +/-  2.134 |   -2.030 +/-  1.775 |    0.000 +/-  0.016 |    0.092 +/-  2.370
LEU 225 | R LEU 225 |   -0.001 +/-  1.519 |   -0.002 +/-  0.868 |   -0.076 +/-  2.923 |    0.082 +/-  2.238 |    0.000 +/-  0.048 |    0.004 +/-  2.091
LEU 226 | R LEU 226 |   -0.010 +/-  2.136 |    0.000 +/-  1.188 |   -7.073 +/- 10.738 |    7.062 +/-  9.501 |    0.001 +/-  0.068 |   -0.020 +/-  2.452
ILE 227 | L ILE   1 |   -0.000 +/-  2.121 |   -0.003 +/-  1.319 |   38.953 +/- 10.195 |  -38.649 +/- 10.616 |    0.000 +/-  0.090 |    0.300 +/-  3.865
LYS 228 | L LYS   2 |    0.003 +/-  1.719 |   -0.003 +/-  1.191 |    7.722 +/-  2.483 |   -7.585 +/-  2.148 |   -0.000 +/-  0.015 |    0.136 +/-  2.182
LEU 229 | L LEU   3 |    0.000 +/-  1.516 |   -0.005 +/-  1.086 |    0.532 +/-  1.749 |   -0.430 +/-  0.875 |    0.000 +/-  0.015 |    0.097 +/-  2.113
LYS 230 | L LYS   4 |    0.001 +/-  1.574 |   -0.010 +/-  0.923 |    8.625 +/-  2.122 |   -8.411 +/-  1.720 |    0.000 +/-  0.004 |    0.205 +/-  2.041
VAL 231 | L VAL   5 |    0.001 +/-  1.523 |   -0.010 +/-  1.259 |    0.222 +/-  1.549 |   -0.092 +/-  0.906 |    0.000 +/-  0.002 |    0.122 +/-  1.986
ILE 232 | L ILE   6 |    0.005 +/-  2.074 |   -0.027 +/-  1.053 |   -2.607 +/-  1.834 |    2.685 +/-  0.912 |   -0.000 +/-  0.010 |    0.055 +/-  2.269
GLY 233 | L GLY   7 |    0.001 +/-  1.599 |   -0.032 +/-  0.878 |   -1.055 +/-  2.468 |    1.259 +/-  1.531 |    0.000 +/-  0.046 |    0.174 +/-  2.251
GLN 234 | L GLN   8 |    0.005 +/-  1.531 |   -0.046 +/-  0.760 |   -2.175 +/-  1.714 |    2.352 +/-  1.455 |   -0.001 +/-  0.063 |    0.135 +/-  1.833
ASP 235 | L ASP   9 |   -0.002 +/-  1.656 |   -0.017 +/-  1.104 |   -6.925 +/-  2.589 |    6.902 +/-  1.856 |    0.000 +/-  0.045 |   -0.042 +/-  2.309
SER 236 | L SER  10 |   -0.002 +/-  1.825 |   -0.013 +/-  1.161 |   -0.712 +/-  2.986 |    0.790 +/-  2.195 |    0.000 +/-  0.054 |    0.063 +/-  2.195
SER 237 | L SER  11 |   -0.004 +/-  1.613 |   -0.007 +/-  1.475 |   -1.798 +/-  3.187 |    1.800 +/-  2.030 |    0.000 +/-  0.031 |   -0.009 +/-  2.900
GLU 238 | L GLU  12 |    0.001 +/-  1.587 |   -0.005 +/-  1.049 |   -5.028 +/-  4.361 |    5.055 +/-  4.243 |   -0.001 +/-  0.080 |    0.022 +/-  2.112
ILE 239 | L ILE  13 |   -0.001 +/-  1.536 |   -0.004 +/-  1.233 |   -1.986 +/-  1.662 |    1.972 +/-  0.906 |   -0.000 +/-  0.019 |   -0.019 +/-  2.256
HIE 240 | L HIE  14 |   -0.001 +/-  1.608 |   -0.002 +/-  0.817 |    1.913 +/-  1.722 |   -1.870 +/-  1.131 |    0.000 +/-  0.054 |    0.040 +/-  1.851
PHE 241 | L PHE  15 |    0.000 +/-  1.785 |   -0.002 +/-  1.113 |   -1.539 +/-  1.648 |    1.537 +/-  0.945 |    0.001 +/-  0.036 |   -0.002 +/-  2.142
LYS 242 | L LYS  16 |   -0.003 +/-  1.606 |   -0.002 +/-  0.879 |    8.418 +/-  1.793 |   -8.350 +/-  2.083 |   -0.000 +/-  0.062 |    0.063 +/-  2.244
VAL 243 | L VAL  17 |   -0.003 +/-  1.354 |   -0.002 +/-  1.080 |   -1.645 +/-  2.451 |    1.657 +/-  1.419 |    0.000 +/-  0.028 |    0.007 +/-  1.748
LYS 244 | L LYS  18 |   -0.004 +/-  1.480 |   -0.002 +/-  1.082 |    7.370 +/-  3.345 |   -7.326 +/-  2.025 |    0.000 +/-  0.031 |    0.037 +/-  2.423
MET 245 | L MET  19 |   -0.005 +/-  1.720 |   -0.003 +/-  0.875 |   -2.079 +/-  1.398 |    2.071 +/-  0.880 |    0.000 +/-  0.033 |   -0.017 +/-  2.022
THR 246 | L THR  20 |    0.001 +/-  1.574 |   -0.002 +/-  0.966 |   -0.154 +/-  1.683 |    0.170 +/-  1.618 |   -0.001 +/-  0.043 |    0.013 +/-  2.148
THR 247 | L THR  21 |   -0.001 +/-  1.472 |   -0.003 +/-  0.998 |   -1.934 +/-  1.830 |    1.944 +/-  1.229 |   -0.000 +/-  0.023 |    0.006 +/-  1.945
HIE 248 | L HIE  22 |    0.001 +/-  1.518 |   -0.006 +/-  0.885 |    1.167 +/-  2.533 |   -1.014 +/-  2.058 |   -0.001 +/-  0.027 |    0.148 +/-  2.151
LEU 249 | L LEU  23 |    0.002 +/-  1.567 |   -0.010 +/-  0.973 |   -0.466 +/-  2.111 |    0.513 +/-  0.989 |    0.000 +/-  0.004 |    0.039 +/-  1.964
LYS 250 | L LYS  24 |   -0.000 +/-  1.866 |   -0.011 +/-  0.970 |    5.836 +/-  3.158 |   -5.557 +/-  2.674 |    0.000 +/-  0.020 |    0.268 +/-  2.513
LYS 251 | L LYS  25 |    0.001 +/-  1.552 |   -0.005 +/-  1.143 |    6.022 +/-  3.087 |   -5.908 +/-  2.269 |    0.000 +/-  0.026 |    0.110 +/-  2.161
LEU 252 | L LEU  26 |    0.003 +/-  1.612 |   -0.005 +/-  1.118 |   -0.184 +/-  1.482 |    0.420 +/-  1.054 |   -0.000 +/-  0.021 |    0.232 +/-  1.704
LYS 253 | L LYS  27 |    0.001 +/-  1.753 |   -0.011 +/-  1.184 |    5.866 +/-  2.433 |   -5.423 +/-  1.352 |   -0.000 +/-  0.001 |    0.433 +/-  2.264
GLU 254 | L GLU  28 |    0.001 +/-  1.542 |   -0.010 +/-  1.180 |   -3.435 +/-  2.462 |    3.278 +/-  1.621 |   -0.000 +/-  0.010 |   -0.165 +/-  2.021
SER 255 | L SER  29 |   -0.002 +/-  1.535 |   -0.005 +/-  1.134 |   -0.281 +/-  1.495 |    0.313 +/-  1.134 |   -0.000 +/-  0.036 |    0.026 +/-  1.682
TYR 256 | L TYR  30 |    0.002 +/-  1.413 |   -0.006 +/-  1.225 |   -0.542 +/-  1.336 |    0.730 +/-  0.748 |   -0.000 +/-  0.007 |    0.183 +/-  1.910
CYS 257 | L CYS  31 |    0.000 +/-  1.689 |   -0.010 +/-  0.895 |   -0.207 +/-  1.916 |    0.214 +/-  0.808 |   -0.000 +/-  0.015 |   -0.002 +/-  1.941
[truncated: 8,362 more chars]
