# Supplementary material for: K739 is preferentially targeted over K725 in the deSUMOylation process of neuronal nitric oxide synthase
Source: Front Chem. 2025 Sep 4;13:1672437. doi: 10.3389/fchem.2025.1672437 (PMC12445055; doi:10.3389/fchem.2025.1672437)
Supplement: Supplementary file 2 [file DataSheet2.zip › raw-data/725-R726K/hbond-details-1.out]

#Acceptor            DonorH         Donor   Frames         Frac      AvgDist       AvgAng
GLY_302@O      GLN_179@HE21   GLN_179@NE2     1881       0.9405       2.7933     159.5001
THR_300@O       HIE_111@HE2   HIE_111@NE2     1554       0.7770       2.8396     158.0323
GLY_302@O         ALA_185@H     ALA_185@N     1329       0.6645       2.8776     164.3383
ASP_291@OD2     ARG_93@HH12    ARG_93@NH1     1050       0.5250       2.7836     158.9199
GLU_298@OE2     ASN_49@HD22    ASN_49@ND2     1004       0.5020       2.7924     164.2248
GLN_299@O          ASP_50@H      ASP_50@N      926       0.4630       2.8749     149.0813
GLU_298@OE1     ASN_49@HD22    ASN_49@ND2      822       0.4110       2.7958     163.7168
ASP_291@OD2     ARG_93@HH22    ARG_93@NH2      766       0.3830       2.8325     156.1760
ASP_291@OD1     ARG_93@HH22    ARG_93@NH2      721       0.3605       2.8456     159.7890
GLU_272@OE2     ARG_93@HH21    ARG_93@NH2      716       0.3580       2.8018     150.5684
GLU_272@OE2       ARG_93@HE     ARG_93@NE      681       0.3405       2.8214     152.7319
ASP_291@OD1     ARG_93@HH12    ARG_93@NH1      501       0.2505       2.7855     160.3832
GLU_272@OE1     ARG_93@HH21    ARG_93@NH2      468       0.2340       2.7943     151.2645
GLU_272@OE1       ARG_93@HE     ARG_93@NE      448       0.2240       2.8255     152.1962
GLU_284@OE2     ARG_31@HH12    ARG_31@NH1      381       0.1905       2.7908     159.5099
GLU_284@OE1     ARG_31@HH22    ARG_31@NH2      375       0.1875       2.8072     159.0812
GLU_298@OE2      LYS_37@HZ3     LYS_37@NZ      346       0.1730       2.8026     153.9544
GLU_284@OE1     ARG_31@HH12    ARG_31@NH1      327       0.1635       2.7888     159.0225
GLU_298@OE2      LYS_37@HZ1     LYS_37@NZ      322       0.1610       2.8135     153.4982
GLY_302@O         ASP_184@H     ASP_184@N      318       0.1590       2.8597     144.6865
ASN_265@O        LYS_37@HZ1     LYS_37@NZ      317       0.1585       2.8519     155.9427
GLU_298@OE1      LYS_37@HZ3     LYS_37@NZ      314       0.1570       2.8031     153.8021
GLU_284@OE2     ARG_31@HH22    ARG_31@NH2      308       0.1540       2.8079     159.7202
GLU_294@OE1      LYS_82@HZ2     LYS_82@NZ      306       0.1530       2.7956     154.5491
GLU_294@OE2      LYS_82@HZ3     LYS_82@NZ      306       0.1530       2.7992     154.3491
GLU_298@OE1      LYS_37@HZ1     LYS_37@NZ      304       0.1520       2.8060     151.6512
GLU_298@OE2      LYS_37@HZ2     LYS_37@NZ      297       0.1485       2.8048     153.9808
GLU_294@OE2      LYS_82@HZ1     LYS_82@NZ      293       0.1465       2.8000     155.6546
GLU_294@OE1      LYS_82@HZ1     LYS_82@NZ      282       0.1410       2.7839     154.4566
ASN_265@O        LYS_37@HZ2     LYS_37@NZ      282       0.1410       2.8574     156.1833
GLU_294@OE1      LYS_82@HZ3     LYS_82@NZ      280       0.1400       2.7944     154.1674
GLU_298@OE1      LYS_37@HZ2     LYS_37@NZ      280       0.1400       2.7960     153.1123
GLU_294@OE2      LYS_82@HZ2     LYS_82@NZ      277       0.1385       2.7998     154.1189
ASN_265@O        LYS_37@HZ3     LYS_37@NZ      272       0.1360       2.8470     155.4935
ASN_279@OD1     ARG_31@HH21    ARG_31@NH2      251       0.1255       2.8282     152.2037
GLU_294@OE2      TRP_94@HE1    TRP_94@NE1      250       0.1250       2.8205     157.1121
PRO_305@O         GLY_182@H     GLY_182@N      246       0.1230       2.8526     149.0759
GLU_272@OE1      LYS_96@HZ3     LYS_96@NZ      243       0.1215       2.7902     157.8766
GLU_294@OE1      TRP_94@HE1    TRP_94@NE1      223       0.1115       2.8196     157.7176
GLU_272@OE1      LYS_96@HZ2     LYS_96@NZ      222       0.1110       2.7833     157.4758
GLU_272@OE1      LYS_96@HZ1     LYS_96@NZ      218       0.1090       2.7857     157.7616
ARG_275@O       ARG_31@HH11    ARG_31@NH1      192       0.0960       2.8372     160.0961
GLU_272@OE2      LYS_96@HZ2     LYS_96@NZ      188       0.0940       2.7960     157.3400
GLU_272@OE2      LYS_96@HZ3     LYS_96@NZ      187       0.0935       2.7887     156.1834
GLU_272@OE2      LYS_96@HZ1     LYS_96@NZ      183       0.0915       2.8001     157.7759
THR_304@O        TRP_47@HE1    TRP_47@NE1      175       0.0875       2.8658     149.8512
GLY_301@O          LEU_48@H      LEU_48@N      146       0.0730       2.8930     148.1065
GLU_272@OE2     ARG_93@HH11    ARG_93@NH1      117       0.0585       2.8043     158.9488
ASN_279@OD1       ARG_31@HE     ARG_31@NE      114       0.0570       2.8716     149.3206
GLY_301@H       TRP_116@HE1   TRP_116@NE1      108       0.0540       2.8904     142.4827
PHE_271@O        LYS_96@HZ1     LYS_96@NZ      106       0.0530       2.8321     156.2409
PHE_271@O        LYS_96@HZ2     LYS_96@NZ       99       0.0495       2.8329     156.8990
PHE_271@O        LYS_96@HZ3     LYS_96@NZ       97       0.0485       2.8372     158.3880
ARG_275@O       ARG_31@HH21    ARG_31@NH2       90       0.0450       2.8169     152.1876
GLU_272@OE1     ARG_93@HH11    ARG_93@NH1       79       0.0395       2.8013     156.3967
PRO_305@O      ASN_181@HD21   ASN_181@ND2       77       0.0385       2.8350     156.8924
THR_300@HA        ASN_49@HA     ASN_49@CA       71       0.0355       2.9541     157.5037
THR_304@O        SER_183@HG    SER_183@OG       68       0.0340       2.7460     155.8205
ASN_279@O       ARG_31@HH21    ARG_31@NH2       68       0.0340       2.8135     151.0381
GLN_274@OE1      LYS_96@HZ2     LYS_96@NZ       68       0.0340       2.8291     158.0393
PRO_305@HA      SER_183@HB3    SER_183@CB       68       0.0340       2.9173     149.9905
GLY_312@OXT    ASN_138@HD22   ASN_138@ND2       65       0.0325       2.8268     163.0824
LYS_307@H       GLY_182@HA3    GLY_182@CA       64       0.0320       2.8560     148.9544
TYR_296@OH       TRP_94@HE1    TRP_94@NE1       63       0.0315       2.8946     150.1927
ARG_268@HH22     GLU_51@HB2     GLU_51@CB       62       0.0310       2.9034     156.0363
ASN_279@O       ARG_31@HH11    ARG_31@NH1       60       0.0300       2.7930     154.9097
ARG_275@O         ARG_31@HE     ARG_31@NE       58       0.0290       2.8655     149.5104
GLN_274@OE1      LYS_96@HZ3     LYS_96@NZ       54       0.0270       2.8444     154.7582
GLY_312@O      ASN_138@HD22   ASN_138@ND2       53       0.0265       2.8084     159.5686
GLN_274@OE1      LYS_96@HZ1     LYS_96@NZ       48       0.0240       2.8176     155.1236
GLY_273@O       ASN_76@HD22    ASN_76@ND2       47       0.0235       2.8684     151.5990
PRO_305@O        TRP_47@HE1    TRP_47@NE1       46       0.0230       2.8671     145.8969
GLY_303@HA2       ASN_46@HA     ASN_46@CA       46       0.0230       2.9136     145.4864
GLN_299@OE1      THR_77@HG1    THR_77@OG1       45       0.0225       2.7390     157.9385
GLN_274@OE1     ARG_31@HH22    ARG_31@NH2       43       0.0215       2.8229     154.7533
GLY_302@HA3      SER_183@HA    SER_183@CA       40       0.0200       2.9292     141.3164
PRO_305@O      ASN_181@HD22   ASN_181@ND2       39       0.0195       2.8495     160.5460
TYR_296@HH       TRP_94@HE1    TRP_94@NE1       39       0.0195       2.8922     147.3209
GLN_274@OE1     ARG_31@HH12    ARG_31@NH1       34       0.0170       2.8481     153.5521
GLY_302@HA2       ALA_185@H     ALA_185@N       30       0.0150       2.7796     141.1965
ASN_265@HD22      ASP_23@HA     ASP_23@CA       29       0.0145       2.9497     139.9012
TYR_296@HH       LYS_82@HZ2     LYS_82@NZ       28       0.0140       2.9296     143.1005
GLY_312@OXT       GLY_136@H     GLY_136@N       27       0.0135       2.8789     160.8226
TYR_296@HH       LYS_82@HZ1     LYS_82@NZ       26       0.0130       2.8721     150.8332
THR_306@HG1       GLY_182@H     GLY_182@N       26       0.0130       2.8826     145.2296
TYR_296@HH       LYS_82@HZ3     LYS_82@NZ       26       0.0130       2.9033     149.4561
TYR_296@OH       LYS_82@HZ1     LYS_82@NZ       25       0.0125       2.9058     147.7121
GLN_274@OE1      LYS_97@HZ1     LYS_97@NZ       23       0.0115       2.7876     156.3615
GLY_312@O         GLY_136@H     GLY_136@N       23       0.0115       2.8375     156.5142
ASN_265@HD22     LYS_37@HE3     LYS_37@CE       23       0.0115       2.9153     152.1961
ASN_265@HD21     LYS_37@HB3     LYS_37@CB       23       0.0115       2.9199     145.0754
TYR_296@OH       LYS_82@HZ2     LYS_82@NZ       22       0.0110       2.8678     154.7074
THR_306@OG1       GLY_182@H     GLY_182@N       22       0.0110       2.9233     149.0665
SER_266@HG       LYS_37@HZ1     LYS_37@NZ       21       0.0105       2.8658     146.4948
PRO_305@O        SER_183@HG    SER_183@OG       20       0.0100       2.7154     159.0709
SER_266@HG       LYS_37@HZ2     LYS_37@NZ       20       0.0100       2.8790     149.2612
GLN_274@HB2      LYS_96@HE3     LYS_96@CE       20       0.0100       2.8929     144.6058
ASN_265@OD1      LYS_37@HZ1     LYS_37@NZ       19       0.0095       2.8141     154.4987
LYS_307@HG2     GLY_182@HA3    GLY_182@CA       19       0.0095       2.9478     139.5731
GLN_299@HB2      ASP_50@HB3     ASP_50@CB       19       0.0095       2.9624     141.9609
GLN_274@OE1      LYS_97@HZ2     LYS_97@NZ       18       0.0090       2.8154     153.6094
GLN_274@OE1     ARG_31@HH11    ARG_31@NH1       17       0.0085       2.7961     151.0255
SER_266@HG       LYS_37@HZ3     LYS_37@NZ       17       0.0085       2.8616     147.7107
ARG_268@HD3       PHE_78@HZ     PHE_78@CZ       17       0.0085       2.9302     143.2040
ARG_309@HH11    MET_134@HB2    MET_134@CB       16       0.0080       2.8878     147.0802
ARG_309@HH21    MET_134@HB2    MET_134@CB       16       0.0080       2.9128     145.2592
GLN_274@OE1      LYS_97@HZ3     LYS_97@NZ       15       0.0075       2.8059     150.8227
GLU_272@OE1      TRP_94@HE1    TRP_94@NE1       15       0.0075       2.8094     150.7349
GLU_272@OE1      LYS_97@HZ3     LYS_97@NZ       14       0.0070       2.7597     158.2850
GLN_234@OE1      LYS_82@HZ1     LYS_82@NZ       14       0.0070       2.8552     162.2354
ASN_265@OD1      LYS_37@HZ2     LYS_37@NZ       13       0.0065       2.7808     157.2728
GLU_272@OE2      TRP_94@HE1    TRP_94@NE1       13       0.0065       2.8558     152.5401
TYR_296@OH       LYS_82@HZ3     LYS_82@NZ       13       0.0065       2.8784     160.2278
ASN_265@HB3     GLN_22@HE21    GLN_22@NE2       13       0.0065       2.9029     142.0385
LYS_307@HB2     GLY_182@HA3    GLY_182@CA       13       0.0065       2.9365     141.9058
ASN_265@HD21     LYS_37@HE3     LYS_37@CE       13       0.0065       2.9641     156.4534
GLY_312@OXT    ASN_138@HD21   ASN_138@ND2       12       0.0060       2.7778     161.6861
GLN_274@OE1     ARG_31@HH21    ARG_31@NH2       12       0.0060       2.7911     152.5401
GLY_303@HA3       ASN_46@HA     ASN_46@CA       12       0.0060       2.8714     143.0622
ARG_309@HH11    MET_134@HB3    MET_134@CB       11       0.0055       2.8531     149.9523
THR_306@HA        GLY_182@H     GLY_182@N       11       0.0055       2.9261     140.2000
LYS_307@HD3     HIE_115@HB2    HIE_115@CB       11       0.0055       2.9572     143.1399
GLY_312@OXT      LYS_84@HZ1     LYS_84@NZ       10       0.0050       2.7724     149.3328
GLY_312@O      ASN_138@HD21   ASN_138@ND2       10       0.0050       2.7938     158.6157
GLN_234@OE1      LYS_82@HZ3     LYS_82@NZ       10       0.0050       2.8020     162.6459
GLN_234@OE1      LYS_82@HZ2     LYS_82@NZ       10       0.0050       2.8299     149.5281
THR_306@HA       TRP_47@HE1    TRP_47@NE1       10       0.0050       2.8546     142.2413
GLU_272@HB2      LYS_96@HE2     LYS_96@CE       10       0.0050       2.9052     140.6123
THR_304@OG1        TRP_47@H      TRP_47@N       10       0.0050       2.9245     147.5963
ASN_265@OD1      LYS_37@HZ3     LYS_37@NZ        9       0.0045       2.8091     155.2639
SER_266@OG       LYS_37@HZ3     LYS_37@NZ        9       0.0045       2.8463     146.9476
PRO_305@HB2    ASN_181@HD21   ASN_181@ND2        9       0.0045       2.8910     151.6222
GLY_301@H        TRP_47@HB3     TRP_47@CB        9       0.0045       2.9026     164.0147
THR_306@HA      GLY_182@HA3    GLY_182@CA        9       0.0045       2.9498     139.5922
GLU_272@HG2      ARG_93@HG2     ARG_93@CG        9       0.0045       2.9543     141.5269
ASN_279@OD1     ARG_31@HH11    ARG_31@NH1        8       0.0040       2.8352     156.7153
PRO_305@HB3    ASN_181@HD21   ASN_181@ND2        8       0.0040       2.8575     149.6531
ARG_268@HH21     GLU_51@HG2     GLU_51@CG        8       0.0040       2.9176     142.9331
ARG_309@HH12    GLY_135@HA3    GLY_135@CA        8       0.0040       2.9322     143.9574
GLY_312@O        LYS_84@HZ1     LYS_84@NZ        7       0.0035       2.7659     159.7926
ARG_309@HH12      GLY_136@H     GLY_136@N        7       0.0035       2.7757     139.4165
GLY_312@OXT      LYS_84@HZ2     LYS_84@NZ        7       0.0035       2.7819     154.8287
ASN_279@OD1     ARG_31@HH22    ARG_31@NH2        7       0.0035       2.8372     155.3483
SER_266@OG       LYS_37@HZ1     LYS_37@NZ        7       0.0035       2.8514     160.2824
THR_306@OG1      SER_183@HG    SER_183@OG        7       0.0035       2.8989     153.5163
LYS_307@HB3      TRP_47@HZ2    TRP_47@CZ2        7       0.0035       2.9361     139.3830
GLY_303@HA3      LEU_45@HB2     LEU_45@CB        7       0.0035       2.9499     145.8721
GLU_272@HG2       ARG_93@HE     ARG_93@NE        6       0.0030       2.7190     144.9840
LEU_285@O        LYS_96@HZ3     LYS_96@NZ        6       0.0030       2.7784     146.8398
GLY_312@O        LYS_84@HZ2     LYS_84@NZ        6       0.0030       2.7959     157.3748
GLU_272@OE1      LYS_97@HZ2     LYS_97@NZ        6       0.0030       2.8007     156.1281
LYS_307@HE3      HIE_115@HA    HIE_115@CA        6       0.0030       2.8788     140.4424
GLY_301@O       TRP_116@HE1   TRP_116@NE1        6       0.0030       2.8814     140.2169
SER_266@HG       LYS_37@HE2     LYS_37@CE        6       0.0030       2.9285     147.9562
THR_300@HA      TRP_116@HZ2   TRP_116@CZ2        6       0.0030       2.9483     142.6155
THR_300@HG22     TRP_47@HE3    TRP_47@CE3        6       0.0030       2.9523     144.1937
GLU_272@OE1      LYS_97@HZ1     LYS_97@NZ        5       0.0025       2.7709     159.3851
GLU_272@OE1      LYS_82@HZ3     LYS_82@NZ        5       0.0025       2.7780     162.3767
GLN_274@HB3      LYS_96@HZ2     LYS_96@NZ        5       0.0025       2.8129     139.7165
GLN_274@OE1       ARG_31@HE     ARG_31@NE        5       0.0025       2.8622     144.3296
SER_266@OG       LYS_37@HZ2     LYS_37@NZ        5       0.0025       2.8731     154.2524
THR_304@OG1    ASN_181@HD21   ASN_181@ND2        5       0.0025       2.8805     152.3714
LEU_285@O        LYS_96@HZ1     LYS_96@NZ        5       0.0025       2.8985     150.9808
LYS_307@HG3     MET_134@HE1    MET_134@CE        5       0.0025       2.9111     140.2665
ARG_309@HH12    HIE_115@HE2   HIE_115@NE2        5       0.0025       2.9123     138.5051
HIE_280@HE1      ARG_31@HD3     ARG_31@CD        5       0.0025       2.9282     149.0637
LYS_307@HG3     GLY_182@HA3    GLY_182@CA        5       0.0025       2.9480     143.2640
GLY_302@HA2     ALA_185@HB2    ALA_185@CB        5       0.0025       2.9499     141.1251
GLU_294@CD       LYS_82@HZ1     LYS_82@NZ        5       0.0025       2.9713     148.1938
GLY_312@OXT      SER_173@HG    SER_173@OG        4       0.0020       2.5449     166.5874
GLU_272@OE2      LYS_82@HZ2     LYS_82@NZ        4       0.0020       2.7036     143.2866
THR_300@H       HIE_111@HE2   HIE_111@NE2        4       0.0020       2.8344     139.4792
TYR_296@HH       TRP_94@HZ2    TRP_94@CZ2        4       0.0020       2.8639     145.7441
PRO_305@HB2      TRP_47@HE1    TRP_47@NE1        4       0.0020       2.8681     143.1128
ARG_309@HH22      GLY_135@H     GLY_135@N        4       0.0020       2.8830     141.0593
TYR_296@HH       LYS_82@HE2     LYS_82@CE        4       0.0020       2.8874     139.9541
LYS_307@HE2     MET_134@HE3    MET_134@CE        4       0.0020       2.8946     148.9497
THR_304@HB      MET_134@HG2    MET_134@CG        4       0.0020       2.9020     137.2427
GLN_299@HE22     PHE_78@HE2    PHE_78@CE2        4       0.0020       2.9111     149.6597
TYR_296@HH       LYS_82@HE3     LYS_82@CE        4       0.0020       2.9128     140.1579
LYS_307@HE2     ALA_185@HB3    ALA_185@CB        4       0.0020       2.9260     140.5863
THR_300@HG21     TRP_47@HE3    TRP_47@CE3        4       0.0020       2.9441     144.0866
ASP_291@CG      ARG_93@HH22    ARG_93@NH2        4       0.0020       2.9476     160.5522
ARG_268@HG2      PHE_78@HE1    PHE_78@CE1        4       0.0020       2.9579     146.1480
LYS_307@HB2     GLY_182@HA2    GLY_182@CA        4       0.0020       2.9668     145.5721
GLU_298@CD       LYS_37@HZ3     LYS_37@NZ        4       0.0020       2.9859     148.7030
GLU_272@HB2      LYS_96@HZ1     LYS_96@NZ        3       0.0015       2.5608     137.3265
THR_304@HG22   ASN_181@HD21   ASN_181@ND2        3       0.0015       2.7210     140.7203
GLY_312@O        SER_173@HG    SER_173@OG        3       0.0015       2.7243     156.4933
GLU_272@OE1      LYS_82@HZ2     LYS_82@NZ        3       0.0015       2.7396     153.9098
GLU_272@O        LYS_97@HZ1     LYS_97@NZ        3       0.0015       2.7469     150.3418
GLU_272@OE2      LYS_82@HZ1     LYS_82@NZ        3       0.0015       2.7498     147.9839
GLY_312@O        LYS_84@HZ3     LYS_84@NZ        3       0.0015       2.7624     156.4903
ASN_279@O       ARG_31@HH22    ARG_31@NH2        3       0.0015       2.7674     153.9715
ARG_275@O       ARG_31@HH22    ARG_31@NH2        3       0.0015       2.8073     145.4388
GLU_284@OE1     ARG_31@HH21    ARG_31@NH2        3       0.0015       2.8126     159.4343
ARG_309@HH11    MET_134@HG3    MET_134@CG        3       0.0015       2.8189     142.7975
ASN_279@OD1     ARG_31@HH12    ARG_31@NH1        3       0.0015       2.8314     148.6361
GLY_312@OXT       ILE_137@H     ILE_137@N        3       0.0015       2.8332     168.6717
PRO_305@HB2    ASN_181@HD22   ASN_181@ND2        3       0.0015       2.8384     137.8146
ARG_309@HH12      GLY_135@H     GLY_135@N        3       0.0015       2.8401     145.8444
GLU_272@HB2      LYS_96@HE3     LYS_96@CE        3       0.0015       2.8402     141.3650
GLU_272@HG3       ARG_93@HE     ARG_93@NE        3       0.0015       2.8440     139.2149
GLY_302@O         SER_183@H     SER_183@N        3       0.0015       2.8629     159.3518
ALA_277@HB2       ARG_31@HE     ARG_31@NE        3       0.0015       2.8805     140.6821
LYS_307@HE2     MET_134@HE2    MET_134@CE        3       0.0015       2.8817     147.3423
LYS_307@HE2     MET_134@HE1    MET_134@CE        3       0.0015       2.8878     143.3517
LEU_285@O        LYS_96@HZ2     LYS_96@NZ        3       0.0015       2.9095     145.0977
THR_304@H         ASN_46@HA     ASN_46@CA        3       0.0015       2.9208     142.6568
GLN_274@HB3      LYS_96@HZ1     LYS_96@NZ        3       0.0015       2.9273     141.4759
THR_304@HG21   ASN_181@HD21   ASN_181@ND2        3       0.0015       2.9288     142.5113
THR_304@HG1      LEU_45@HB3     LEU_45@CB        3       0.0015       2.9290     135.8985
THR_300@HG23     ASN_49@HB3     ASN_49@CB        3       0.0015       2.9292     139.4643
GLU_294@CD       LYS_82@HZ2     LYS_82@NZ        3       0.0015       2.9318     148.1726
GLY_273@O       ASN_76@HD21    ASN_76@ND2        3       0.0015       2.9360     144.7213
ARG_268@HG2       PHE_78@HZ     PHE_78@CZ        3       0.0015       2.9433     143.4901
LYS_307@HD2     MET_134@HE1    MET_134@CE        3       0.0015       2.9439     143.2896
GLU_272@HB3       TRP_94@HA     TRP_94@CA        3       0.0015       2.9452     140.1956
ASN_265@HD22     ASP_23@HB3     ASP_23@CB        3       0.0015       2.9556     135.8244
LYS_307@HG3     MET_134@HE3    MET_134@CE        3       0.0015       2.9579     136.7682
ARG_309@HH21   LEU_112@HD11   LEU_112@CD1        3       0.0015       2.9624     142.0899
LYS_307@HE2     GLY_182@HA2    GLY_182@CA        3       0.0015       2.9652     137.3051
LYS_307@HE3     HIE_115@HB2    HIE_115@CB        3       0.0015       2.9666     136.4731
ARG_309@HH22    GLY_135@HA3    GLY_135@CA        3       0.0015       2.9766     138.5763
GLY_302@H        HIE_115@HA    HIE_115@CA        3       0.0015       2.9776     141.5248
LYS_307@HG3     MET_134@HE2    MET_134@CE        3       0.0015       2.9783     146.1734
ASN_265@HD21     ASP_23@HB3     ASP_23@CB        3       0.0015       2.9823     146.8679
PRO_305@HB3     LEU_45@HD13    LEU_45@CD1        3       0.0015       2.9910     139.2227
GLU_272@OE2      LYS_97@HZ2     LYS_97@NZ        2       0.0010       2.6529     158.5457
GLY_312@OXT      LYS_84@HZ3     LYS_84@NZ        2       0.0010       2.6736     152.5050
GLU_272@OE2      LYS_97@HZ1     LYS_97@NZ        2       0.0010       2.7205     169.1332
ASN_265@HD21     THR_35@HG1    THR_35@OG1        2       0.0010       2.7387     142.1700
GLU_272@OE1      LYS_82@HZ1     LYS_82@NZ        2       0.0010       2.7836     158.1910
GLU_272@O        LYS_97@HZ3     LYS_97@NZ        2       0.0010       2.7994     144.2847
LEU_270@HD23    ASN_76@HD21    ASN_76@ND2        2       0.0010       2.8020     137.9817
ARG_309@HH21   LEU_112@HD12   LEU_112@CD1        2       0.0010       2.8171     136.9750
LEU_270@HD13    ASN_76@HD21    ASN_76@ND2        2       0.0010       2.8205     155.1651
GLU_272@HB2      LYS_96@HZ3     LYS_96@NZ        2       0.0010       2.8249     143.2496
THR_306@HG1    ASN_181@HD21   ASN_181@ND2        2       0.0010       2.8387     147.7754
THR_304@HG1     MET_134@HG2    MET_134@CG        2       0.0010       2.8463     161.8229
GLU_272@OE2      LYS_97@HZ3     LYS_97@NZ        2       0.0010       2.8473     160.8882
LYS_307@O         GLY_182@H     GLY_182@N        2       0.0010       2.8498     149.4204
GLY_273@HA3       TRP_94@HA     TRP_94@CA        2       0.0010       2.8520     138.4935
THR_306@HG1      SER_183@HG    SER_183@OG        2       0.0010       2.8544     143.4516
GLU_272@HG2      ARG_93@HD2     ARG_93@CD        2       0.0010       2.8556     141.7977
GLU_272@HB3      LYS_96@HE2     LYS_96@CE        2       0.0010       2.8566     139.3111
LEU_270@HD12    ASN_76@HD21    ASN_76@ND2        2       0.0010       2.8590     150.0996
LYS_307@HB2      TRP_47@HZ2    TRP_47@CZ2        2       0.0010       2.8690     136.7286
ALA_277@HB2      ARG_31@HD3     ARG_31@CD        2       0.0010       2.8755     141.2126
GLN_299@OE1      THR_81@HG1    THR_81@OG1        2       0.0010       2.8790     168.8699
LEU_270@HD11    ASN_76@HD21    ASN_76@ND2        2       0.0010       2.8896     139.0342
ALA_277@HB2      ARG_31@HG2     ARG_31@CG        2       0.0010       2.8904     139.9975
GLN_274@HE21     LYS_97@HE2     LYS_97@CE        2       0.0010       2.8923     147.2937
GLU_272@O        LYS_96@HZ3     LYS_96@NZ        2       0.0010       2.8995     152.7383
ALA_277@HB1      ARG_31@HB3     ARG_31@CB        2       0.0010       2.9076     135.8608
THR_300@HA      TRP_116@HE1   TRP_116@NE1        2       0.0010       2.9103     152.1223
THR_300@HG22     ASN_49@HB3     ASN_49@CB        2       0.0010       2.9171     140.2924
PRO_305@HG2     SER_183@HB3    SER_183@CB        2       0.0010       2.9227     139.5415
ASN_265@HB3      LYS_37@HE3     LYS_37@CE        2       0.0010       2.9242     140.8423
THR_306@HB      GLY_182@HA3    GLY_182@CA        2       0.0010       2.9271     137.6807
LYS_307@HD3    VAL_114@HG22   VAL_114@CG2        2       0.0010       2.9315     141.8457
LYS_307@HG2     GLY_182@HA2    GLY_182@CA        2       0.0010       2.9349     137.5812
GLU_272@HG3      LYS_96@HE2     LYS_96@CE        2       0.0010       2.9361     144.1766
PRO_305@HA       TRP_47@HE1    TRP_47@NE1        2       0.0010       2.9362     152.7498
ARG_275@HH11    LEU_32@HD23    LEU_32@CD2        2       0.0010       2.9365     139.2605
THR_304@O         GLY_182@H     GLY_182@N        2       0.0010       2.9404     139.0989
TYR_296@HB3      PHE_78@HE2    PHE_78@CE2        2       0.0010       2.9454     144.3104
THR_304@H        LEU_45@HB3     LEU_45@CB        2       0.0010       2.9470     144.8470
GLU_272@HG2      ARG_93@HB3     ARG_93@CB        2       0.0010       2.9504     140.2007
ARG_275@HH11    LEU_32@HD22    LEU_32@CD2        2       0.0010       2.9524     138.1285
THR_300@HG21     ASN_49@HB3     ASN_49@CB        2       0.0010       2.9541     138.4089
GLY_312@HA3    LEU_112@HD21   LEU_112@CD2        2       0.0010       2.9569     139.6850
THR_304@HB       LEU_45@HB3     LEU_45@CB        2       0.0010       2.9586     141.6321
GLU_272@O        LYS_96@HZ1     LYS_96@NZ        2       0.0010       2.9603     154.5512
GLU_272@CD       LYS_96@HZ3     LYS_96@NZ        2       0.0010       2.9608     153.0817
GLU_272@HB2      LYS_96@HZ2     LYS_96@NZ        2       0.0010       2.9638     144.3728
ARG_309@HH22    GLY_135@HA2    GLY_135@CA        2       0.0010       2.9660     150.9638
LYS_307@HD3    VAL_114@HG21   VAL_114@CG2        2       0.0010       2.9671     140.4352
GLU_298@CD       LYS_37@HZ1     LYS_37@NZ        2       0.0010       2.9688     148.8254
ALA_277@HB3      ARG_31@HG3     ARG_31@CG        2       0.0010       2.9741     139.8347
LYS_307@HE2      HIE_115@HA    HIE_115@CA        2       0.0010       2.9862     135.9131
LYS_307@HZ3     ALA_185@HB3    ALA_185@CB        1       0.0005       2.6367     139.0398
HIE_280@HE2     ARG_31@HH12    ARG_31@NH1        1       0.0005       2.6544     135.3013
LYS_307@HZ3     ALA_185@HB1    ALA_185@CB        1       0.0005       2.6798     137.7117
GLU_288@OE2     ARG_93@HH12    ARG_93@NH1        1       0.0005       2.6947     168.7743
THR_304@O      ASN_181@HD21   ASN_181@ND2        1       0.0005       2.7078     176.7746
ASN_265@OD1      THR_35@HG1    THR_35@OG1        1       0.0005       2.7405     164.9141
HIE_280@HE1     ARG_31@HH22    ARG_31@NH2        1       0.0005       2.7406     161.2275
ALA_277@HB3       ARG_31@HE     ARG_31@NE        1       0.0005       2.7481     138.0292
LYS_307@HE2     ALA_185@HB1    ALA_185@CB        1       0.0005       2.7623     141.6112
GLY_302@HA2     ALA_185@HB1    ALA_185@CB        1       0.0005       2.7825     135.1431
ARG_275@H       ARG_31@HH12    ARG_31@NH1        1       0.0005       2.7862     153.9969
THR_304@HG23       TRP_47@H      TRP_47@N        1       0.0005       2.7865     149.6341
GLN_234@HE22     PHE_78@HE1    PHE_78@CE1        1       0.0005       2.8025     135.4741
ILE_311@HD12      GLY_182@H     GLY_182@N        1       0.0005       2.8030     147.2682
GLN_299@HG2       PHE_78@HZ     PHE_78@CZ        1       0.0005       2.8039     139.4657
ARG_275@HH12    LEU_32@HD21    LEU_32@CD2        1       0.0005       2.8075     137.9609
GLN_274@OE1     ASN_76@HD21    ASN_76@ND2        1       0.0005       2.8092     166.7408
GLY_303@HA2      LEU_45@HB3     LEU_45@CB        1       0.0005       2.8135     140.4375
GLN_299@HE21      PHE_78@HA     PHE_78@CA        1       0.0005       2.8154     155.2585
LYS_307@HZ3     ALA_185@HB2    ALA_185@CB        1       0.0005       2.8166     135.2202
GLN_274@HE21    ARG_31@HH21    ARG_31@NH2        1       0.0005       2.8352     137.7073
GLN_274@HG2      LYS_96@HZ3     LYS_96@NZ        1       0.0005       2.8360     135.4964
LYS_307@HE3     MET_134@HE2    MET_134@CE        1       0.0005       2.8387     135.3185
THR_300@HG23      ASN_49@HA     ASN_49@CA        1       0.0005       2.8420     140.7353
LYS_307@HZ3     MET_134@HE2    MET_134@CE        1       0.0005       2.8450     146.7070
ASP_278@OD1      THR_33@HG1    THR_33@OG1        1       0.0005       2.8478     165.6964
HIE_280@HE1       ARG_31@HE     ARG_31@NE        1       0.0005       2.8479     142.0664
ARG_268@HH22    ASN_49@HD22    ASN_49@ND2        1       0.0005       2.8485     136.7171
LEU_285@HD21    ARG_31@HH22    ARG_31@NH2        1       0.0005       2.8490     147.7910
ALA_277@HB1       ARG_31@HE     ARG_31@NE        1       0.0005       2.8492     142.7047
LEU_270@HD21     TRP_94@HE1    TRP_94@NE1        1       0.0005       2.8529     141.5649
ALA_277@HB3      ARG_31@HG2     ARG_31@CG        1       0.0005       2.8627     135.1009
ASN_265@HB2      LYS_37@HE2     LYS_37@CE        1       0.0005       2.8634     144.9377
THR_306@HA       TRP_47@HZ2    TRP_47@CZ2        1       0.0005       2.8660     135.9437
PRO_305@HG2     LEU_45@HD11    LEU_45@CD1        1       0.0005       2.8684     135.3124
ARG_309@HB2     MET_134@HE3    MET_134@CE        1       0.0005       2.8701     139.2299
ARG_268@HH22    ASN_49@HD21    ASN_49@ND2        1       0.0005       2.8703     135.5758
PRO_305@HA      LEU_45@HD13    LEU_45@CD1        1       0.0005       2.8716     143.8956
PRO_305@HG2    ASN_181@HD22   ASN_181@ND2        1       0.0005       2.8764     157.9258
GLU_272@O        LYS_96@HZ2     LYS_96@NZ        1       0.0005       2.8837     135.0495
THR_304@H       MET_180@HG2    MET_180@CG        1       0.0005       2.8851     140.6456
PRO_305@HB2     ASN_181@HB2    ASN_181@CB        1       0.0005       2.8877     137.7500
TYR_296@HE2      LYS_82@HE3     LYS_82@CE        1       0.0005       2.8878     152.3251
THR_304@HG1    ASN_181@HD22   ASN_181@ND2        1       0.0005       2.8879     151.1366
ARG_309@HH22    GLY_136@HA3    GLY_136@CA        1       0.0005       2.8897     140.5707
GLN_299@HE22    TRP_116@HH2   TRP_116@CH2        1       0.0005       2.8899     155.6483
ILE_311@HG13    GLY_113@HA3    GLY_113@CA        1       0.0005       2.8904     137.4112
GLY_303@H1       LEU_45@HB2     LEU_45@CB        1       0.0005       2.8917     153.8866
THR_300@HG23     TRP_47@HB3     TRP_47@CB        1       0.0005       2.8929     138.3363
ARG_275@HE      LEU_32@HD23    LEU_32@CD2        1       0.0005       2.8930     151.1631
THR_300@HG23     TRP_47@HB2     TRP_47@CB        1       0.0005       2.8958     135.5722
ALA_310@HB3    VAL_114@HG22   VAL_114@CG2        1       0.0005       2.8958     141.5209
PRO_305@HD2     SER_183@HB3    SER_183@CB        1       0.0005       2.8974     140.7715
GLY_303@HA2      LEU_45@HB2     LEU_45@CB        1       0.0005       2.8997     139.1440
ARG_275@HH22    THR_33@HG21    THR_33@CG2        1       0.0005       2.8998     151.1463
GLU_272@HB3      TRP_94@HD1    TRP_94@CD1        1       0.0005       2.9002     136.3542
THR_306@HB      MET_134@HE3    MET_134@CE        1       0.0005       2.9004     140.9279
PRO_305@HA        GLY_182@H     GLY_182@N        1       0.0005       2.9022     148.3446
THR_304@HG1     LEU_45@HD21    LEU_45@CD2        1       0.0005       2.9026     163.4667
ARG_309@HG3     MET_134@HE1    MET_134@CE        1       0.0005       2.9027     135.5684
ALA_277@HB1      ARG_31@HD2     ARG_31@CD        1       0.0005       2.9033     155.3717
GLU_272@O        LYS_97@HZ2     LYS_97@NZ        1       0.0005       2.9044     145.7263
GLY_312@HA3    LEU_112@HD11   LEU_112@CD1        1       0.0005       2.9047     136.9509
GLY_273@HA2     ASN_76@HD21    ASN_76@ND2        1       0.0005       2.9052     137.0845
PRO_305@HB3      LEU_45@HB3     LEU_45@CB        1       0.0005       2.9055     140.7396
PRO_305@HB3     LEU_45@HD11    LEU_45@CD1        1       0.0005       2.9059     137.6262
THR_306@OG1       ASN_181@H     ASN_181@N        1       0.0005       2.9066     158.5351
THR_304@HG23     TRP_47@HE1    TRP_47@NE1        1       0.0005       2.9085     138.8081
ARG_309@HH22     TYR_130@HH    TYR_130@OH        1       0.0005       2.9097     140.4865
TYR_296@HE1      TRP_94@HZ2    TRP_94@CZ2        1       0.0005       2.9106     136.1751
LYS_307@HE3     HIE_115@HB3    HIE_115@CB        1       0.0005       2.9125     139.3711
GLY_312@O         ILE_137@H     ILE_137@N        1       0.0005       2.9127     159.0658
PRO_305@HG2      SER_183@HA    SER_183@CA        1       0.0005       2.9143     137.8584
LYS_307@HG2      TRP_47@HZ2    TRP_47@CZ2        1       0.0005       2.9156     135.4413
GLN_274@HE22     LYS_96@HB2     LYS_96@CB        1       0.0005       2.9162     146.5956
GLN_274@HB3      LYS_96@HZ3     LYS_96@NZ        1       0.0005       2.9186     139.7463
PRO_305@HG2    ASN_181@HD21   ASN_181@ND2        1       0.0005       2.9215     140.7131
ILE_311@HG23     LEU_112@HA    LEU_112@CA        1       0.0005       2.9218     145.7534
GLN_234@HE21     PHE_78@HE2    PHE_78@CE2        1       0.0005       2.9223     141.3974
GLY_312@HA2     GLY_136@HA3    GLY_136@CA        1       0.0005       2.9227     136.3687
GLY_302@HA2       GLY_186@H     GLY_186@N        1       0.0005       2.9228     140.6512
LYS_307@HG3     GLY_182@HA2    GLY_182@CA        1       0.0005       2.9249     137.3478
ILE_311@HD11    GLY_113@HA3    GLY_113@CA        1       0.0005       2.9255     135.5174
ALA_310@HB3    VAL_114@HG21   VAL_114@CG2        1       0.0005       2.9267     135.5987
ASN_265@HD21     LYS_37@HG2     LYS_37@CG        1       0.0005       2.9267     145.0531
PRO_305@HD2     LEU_45@HD22    LEU_45@CD2        1       0.0005       2.9272     136.0375
PRO_305@HB3     LEU_45@HD23    LEU_45@CD2        1       0.0005       2.9275     146.3967
GLU_284@HG3     ARG_31@HH12    ARG_31@NH1        1       0.0005       2.9276     135.6929
GLN_274@HB3     ARG_31@HH22    ARG_31@NH2        1       0.0005       2.9290     159.6004
GLU_272@CD      ARG_93@HH21    ARG_93@NH2        1       0.0005       2.9298     143.3500
PRO_305@HB3     ASN_181@HB3    ASN_181@CB        1       0.0005       2.9305     139.3990
GLY_312@HA3    LEU_112@HD22   LEU_112@CD2        1       0.0005       2.9312     151.2766
ALA_310@H       MET_134@HE1    MET_134@CE        1       0.0005       2.9321     149.1305
GLY_303@HA3      LEU_45@HB3     LEU_45@CB        1       0.0005       2.9346     163.1715
GLU_272@OE2      LYS_82@HZ3     LYS_82@NZ        1       0.0005       2.9372     166.0495
PRO_305@HD3      MET_180@HA    MET_180@CA        1       0.0005       2.9380     135.5488
TYR_296@HE1      TRP_94@HH2    TRP_94@CH2        1       0.0005       2.9387     136.3597
LYS_307@HD2     GLY_182@HA2    GLY_182@CA        1       0.0005       2.9393     150.6579
ARG_275@NH2      THR_33@HG1    THR_33@OG1        1       0.0005       2.9396     140.5209
SER_266@HG       LYS_37@HE3     LYS_37@CE        1       0.0005       2.9402     151.4683
LYS_307@HB2     MET_134@HE1    MET_134@CE        1       0.0005       2.9403     144.4532
GLN_274@HB2     ARG_31@HH11    ARG_31@NH1        1       0.0005       2.9420     135.9278
THR_304@HG22    LEU_45@HD23    LEU_45@CD2        1       0.0005       2.9424     136.1687
GLU_284@HG2     ARG_31@HH22    ARG_31@NH2        1       0.0005       2.9439     143.1256
GLU_272@HG3      LYS_96@HZ2     LYS_96@NZ        1       0.0005       2.9448     151.9887
ARG_309@HD2     MET_134@HB3    MET_134@CB        1       0.0005       2.9448     138.3591
PHE_271@HZ      ARG_93@HH22    ARG_93@NH2        1       0.0005       2.9467     139.5858
THR_304@HG23     LEU_45@HB2     LEU_45@CB        1       0.0005       2.9481     145.8218
LYS_307@HB2     MET_134@HE2    MET_134@CE        1       0.0005       2.9481     135.2015
THR_306@HB       MET_180@HA    MET_180@CA        1       0.0005       2.9482     138.9029
PRO_305@HG3        TRP_47@H      TRP_47@N        1       0.0005       2.9483     164.5119
GLY_303@H1        ASN_46@HA     ASN_46@CA        1       0.0005       2.9484     154.0960
GLN_299@HB2     TRP_116@HH2   TRP_116@CH2        1       0.0005       2.9486     143.0219
GLN_299@O         ASN_49@HA     ASN_49@CA        1       0.0005       2.9489     136.2934
ARG_275@HE      LEU_32@HD21    LEU_32@CD2        1       0.0005       2.9504     144.9289
GLN_299@HG2      PHE_78@HE2    PHE_78@CE2        1       0.0005       2.9513     141.1340
ILE_311@HD12    GLY_113@HA3    GLY_113@CA        1       0.0005       2.9536     141.6231
ARG_309@HD3     MET_134@HE3    MET_134@CE        1       0.0005       2.9557     147.2529
ARG_275@HD3     LEU_32@HD21    LEU_32@CD2        1       0.0005       2.9567     138.0745
LYS_307@HD3      VAL_114@HB    VAL_114@CB        1       0.0005       2.9575     138.2809
GLN_299@HG3      PHE_78@HE2    PHE_78@CE2        1       0.0005       2.9579     138.8370
LYS_307@HB2    VAL_114@HG23   VAL_114@CG2        1       0.0005       2.9582     143.2164
THR_306@HB     ASN_181@HD21   ASN_181@ND2        1       0.0005       2.9583     143.3294
GLY_312@HA3    LEU_112@HD13   LEU_112@CD1        1       0.0005       2.9583     140.1681
LEU_270@HD11     PHE_78@HD1    PHE_78@CD1        1       0.0005       2.9603     135.7855
ARG_275@HB3      ARG_31@HD2     ARG_31@CD        1       0.0005       2.9604     141.0516
ARG_309@HA     VAL_114@HG21   VAL_114@CG2        1       0.0005       2.9607     137.6045
LEU_285@HD22    ARG_31@HH22    ARG_31@NH2        1       0.0005       2.9622     142.4872
LYS_307@HZ3     MET_134@HE1    MET_134@CE        1       0.0005       2.9624     146.9333
ASN_265@HD21     LYS_37@HE2     LYS_37@CE        1       0.0005       2.9629     137.1418
ASN_265@HD22    GLN_22@HE22    GLN_22@NE2        1       0.0005       2.9637     137.9343
ARG_275@HD3     LEU_32@HD23    LEU_32@CD2        1       0.0005       2.9638     137.3401
ARG_275@HH22      THR_33@HB     THR_33@CB        1       0.0005       2.9645     143.3815
THR_304@HG21       TRP_47@H      TRP_47@N        1       0.0005       2.9652     144.0974
THR_304@HB         TRP_47@H      TRP_47@N        1       0.0005       2.9654     145.7873
THR_304@HG1     LEU_45@HD13    LEU_45@CD1        1       0.0005       2.9666     172.5601
GLU_294@CD       LYS_82@HZ3     LYS_82@NZ        1       0.0005       2.9668     161.5905
GLN_234@HE21    THR_85@HG21    THR_85@CG2        1       0.0005       2.9670     156.5290
ARG_268@HG3      PHE_78@HE1    PHE_78@CE1        1       0.0005       2.9676     150.6890
GLU_272@HG3      ARG_93@HG2     ARG_93@CG        1       0.0005       2.9676     146.5266
THR_304@HG22    MET_134@HG2    MET_134@CG        1       0.0005       2.9679     140.1092
THR_306@HG22     MET_180@HA    MET_180@CA        1       0.0005       2.9683     135.8384
GLU_272@HB3      ARG_93@HB2     ARG_93@CB        1       0.0005       2.9693     145.9373
ARG_275@HB2      ARG_31@HB2     ARG_31@CB        1       0.0005       2.9694     137.1875
ALA_277@HB3      ARG_31@HD3     ARG_31@CD        1       0.0005       2.9700     144.8372
ARG_275@HG2     LEU_32@HD22    LEU_32@CD2        1       0.0005       2.9718     136.3748
GLN_274@HG2      LYS_96@HE2     LYS_96@CE        1       0.0005       2.9735     151.0426
THR_304@HG23    LEU_45@HD11    LEU_45@CD1        1       0.0005       2.9737     138.1251
ARG_309@HB2     MET_134@HE1    MET_134@CE        1       0.0005       2.9741     143.2846
LYS_307@HD2      VAL_114@HB    VAL_114@CB        1       0.0005       2.9744     137.1312
LYS_307@HE3     HIE_115@HD2   HIE_115@CD2        1       0.0005       2.9762     138.1258
PRO_305@HB2     MET_134@HE3    MET_134@CE        1       0.0005       2.9766     153.2884
GLU_284@OE1       ARG_31@HE     ARG_31@NE        1       0.0005       2.9768     153.3048
GLU_298@CD       LYS_37@HZ2     LYS_37@NZ        1       0.0005       2.9774     151.3421
GLY_303@H2       LEU_45@HB2     LEU_45@CB        1       0.0005       2.9777     138.9394
GLU_272@CD        ARG_93@HE     ARG_93@NE        1       0.0005       2.9784     143.6496
ARG_268@HH22     LYS_37@HZ3     LYS_37@NZ        1       0.0005       2.9790     137.1306
GLN_274@HE21     LYS_96@HE3     LYS_96@CE        1       0.0005       2.9791     154.9284
LYS_307@HB2     MET_134@HE3    MET_134@CE        1       0.0005       2.9791     169.5321
ILE_311@HG21   LEU_112@HD23   LEU_112@CD2        1       0.0005       2.9796     135.1812
GLY_302@HA2     ALA_185@HB3    ALA_185@CB        1       0.0005       2.9798     137.9119
GLU_272@O        LYS_96@HE2     LYS_96@CE        1       0.0005       2.9798     146.3468
ARG_275@HH22       THR_33@H      THR_33@N        1       0.0005       2.9802     149.4304
LEU_270@HD13     PHE_78@HE1    PHE_78@CE1        1       0.0005       2.9804     136.5770
ARG_309@HG2     GLY_135@HA2    GLY_135@CA        1       0.0005       2.9807     135.0472
LYS_307@HD2     GLY_182@HA3    GLY_182@CA        1       0.0005       2.9814     138.9900
LYS_307@HD3    VAL_114@HG23   VAL_114@CG2        1       0.0005       2.9816     136.5197
ARG_309@HH12    MET_134@HB3    MET_134@CB        1       0.0005       2.9824     137.5824
ARG_309@HD3     HIE_115@HB3    HIE_115@CB        1       0.0005       2.9829     135.3148
HIE_280@HE1      ARG_31@HG2     ARG_31@CG        1       0.0005       2.9832     135.9458
GLN_274@HB2      LYS_96@HZ1     LYS_96@NZ        1       0.0005       2.9833     140.5912
ARG_275@HD2       PHE_78@HZ     PHE_78@CZ        1       0.0005       2.9836     145.8913
ARG_309@HH21    GLY_135@HA2    GLY_135@CA        1       0.0005       2.9839     137.0255
ARG_309@HH
