# Supplementary material for: K739 is preferentially targeted over K725 in the deSUMOylation process of neuronal nitric oxide synthase
Source: Front Chem. 2025 Sep 4;13:1672437. doi: 10.3389/fchem.2025.1672437 (PMC12445055; doi:10.3389/fchem.2025.1672437)
Supplement: Supplementary file 2 [file DataSheet2.zip › raw-data/725-R726K/hbond-details-2.out]

#Acceptor            DonorH         Donor   Frames         Frac      AvgDist       AvgAng
ASP_132@OD1    ARG_309@HH22   ARG_309@NH2     1229       0.6145       2.7921     156.1243
GLU_51@OE1     ARG_275@HH12   ARG_275@NH1     1138       0.5690       2.7587     161.7739
ILE_227@O         VAL_243@H     VAL_243@N     1084       0.5420       2.8771     162.5122
ASP_50@OD1     ARG_268@HH21   ARG_268@NH2     1083       0.5415       2.7560     159.4265
GLU_51@OE2     ARG_275@HH22   ARG_275@NH2     1048       0.5240       2.8101     156.9196
THR_35@OG1     ASN_265@HD21   ASN_265@ND2     1008       0.5040       2.8897     163.1375
ASP_132@OD1    ARG_309@HH12   ARG_309@NH1      996       0.4980       2.8060     154.4661
ASP_50@OD2       ARG_268@HE    ARG_268@NE      873       0.4365       2.8381     156.1142
ASP_50@OD2     ARG_268@HH21   ARG_268@NH2      865       0.4325       2.7633     160.0794
GLU_51@OE1     ARG_275@HH22   ARG_275@NH2      833       0.4165       2.8161     156.4373
ASP_50@OD1       ARG_268@HE    ARG_268@NE      832       0.4160       2.8476     155.0281
GLU_51@OE2     ARG_275@HH12   ARG_275@NH1      822       0.4110       2.7605     161.1920
ASP_132@OD2    ARG_309@HH12   ARG_309@NH1      781       0.3905       2.8147     155.5181
ASP_23@OD2     ASN_265@HD22   ASN_265@ND2      768       0.3840       2.8088     163.0483
VAL_114@O         GLY_302@H     GLY_302@N      766       0.3830       2.9017     157.5918
ASP_132@OD2    ARG_309@HH22   ARG_309@NH2      652       0.3260       2.8315     154.9809
ASP_23@OD1     ASN_265@HD22   ASN_265@ND2      649       0.3245       2.8117     163.1988
LEU_48@O          GLY_301@H     GLY_301@N      531       0.2655       2.9053     152.8869
ASP_50@OD2        GLN_299@H     GLN_299@N      453       0.2265       2.8792     162.6329
GLY_182@O       LYS_307@HZ3    LYS_307@NZ      439       0.2195       2.8596     151.9135
ASP_50@OD1        GLN_299@H     GLN_299@N      363       0.1815       2.8761     163.3675
ASN_181@OD1     THR_306@HG1   THR_306@OG1      266       0.1330       2.7443     160.5671
LEU_45@O          THR_304@H     THR_304@N      233       0.1165       2.8706     150.2513
ASN_49@HA        THR_300@HA    THR_300@CA      204       0.1020       2.9415     145.0526
HIE_115@ND1     LYS_307@HZ3    LYS_307@NZ      170       0.0850       2.9295     154.7574
GLN_22@OE1     ASN_265@HD22   ASN_265@ND2      164       0.0820       2.8503     162.9359
MET_134@O      ARG_309@HH11   ARG_309@NH1       97       0.0485       2.8247     149.8578
LEU_48@O        THR_300@HG1   THR_300@OG1       95       0.0475       2.7923     154.8508
SER_183@HB3      PRO_305@HA    PRO_305@CA       72       0.0360       2.9154     148.2414
GLY_182@HA3       LYS_307@H     LYS_307@N       71       0.0355       2.8137     148.0124
LEU_45@O        THR_304@HG1   THR_304@OG1       59       0.0295       2.7263     161.3002
ASN_46@OD1       GLY_303@H1     GLY_303@N       50       0.0250       2.8056     144.7621
THR_35@HG1     ASN_265@HD21   ASN_265@ND2       43       0.0215       2.9248     148.5442
ASN_46@OD1       GLY_303@H2     GLY_303@N       39       0.0195       2.8484     145.0031
ASN_46@OD1       GLY_303@H3     GLY_303@N       38       0.0190       2.8298     144.7638
GLY_136@H      ARG_309@HH12   ARG_309@NH1       36       0.0180       2.8851     142.4151
ASN_46@HA       GLY_303@HA2    GLY_303@CA       35       0.0175       2.9204     148.3062
GLY_182@O         LYS_307@H     LYS_307@N       34       0.0170       2.8928     161.9086
LYS_96@HE3      GLN_274@HB2    GLN_274@CB       30       0.0150       2.9141     145.6624
GLU_51@OE2     ARG_268@HH12   ARG_268@NH1       29       0.0145       2.8369     148.8147
HIE_111@ND1    GLN_299@HE22   GLN_299@NE2       29       0.0145       2.9069     157.1148
ARG_31@O         ARG_275@HE    ARG_275@NE       28       0.0140       2.8725     148.6853
LYS_96@HE2      GLU_272@HB2    GLU_272@CB       25       0.0125       2.9003     143.4273
SER_183@HA      GLY_302@HA3    GLY_302@CA       25       0.0125       2.9374     141.4130
ASP_38@OD2     ASN_265@HD21   ASN_265@ND2       22       0.0110       2.8685     154.9664
THR_77@O       GLN_299@HE21   GLN_299@NE2       22       0.0110       2.8987     163.7140
GLU_51@OE2     ARG_268@HH22   ARG_268@NH2       20       0.0100       2.7980     151.3720
MET_134@O         GLY_312@H     GLY_312@N       20       0.0100       2.8825     159.3838
GLY_182@HA3     LYS_307@HE3    LYS_307@CE       20       0.0100       2.9218     152.8257
MET_180@O       THR_306@HG1   THR_306@OG1       19       0.0095       2.7262     160.1955
TRP_116@HE1       GLY_301@H     GLY_301@N       19       0.0095       2.8881     140.3338
ALA_185@H       GLY_302@HA2    GLY_302@CA       17       0.0085       2.7795     140.6396
ASN_46@OD1      THR_304@HG1   THR_304@OG1       17       0.0085       2.8170     159.5636
ASN_181@O       THR_306@HG1   THR_306@OG1       16       0.0080       2.7631     160.8000
LYS_37@HB3     ASN_265@HD21   ASN_265@ND2       16       0.0080       2.8575     138.7583
GLY_182@HA3     LYS_307@HG2    LYS_307@CG       13       0.0065       2.9162     141.0333
GLY_135@O      ARG_309@HH11   ARG_309@NH1       12       0.0060       2.8198     144.8289
TRP_94@HE1       TYR_296@HH    TYR_296@OH       12       0.0060       2.8734     139.3059
LYS_96@HZ3      GLU_272@HB2    GLU_272@CB       12       0.0060       2.9234     153.5973
PHE_78@HZ       ARG_268@HD3    ARG_268@CD       12       0.0060       2.9659     149.5543
ASN_181@OD1     THR_304@HG1   THR_304@OG1       11       0.0055       2.7337     161.4680
ASN_46@HA       GLY_303@HA3    GLY_303@CA       11       0.0055       2.9527     147.4767
GLY_135@O      ARG_309@HH21   ARG_309@NH2       10       0.0050       2.8045     144.7819
MET_134@HE1     LYS_307@HE2    LYS_307@CE       10       0.0050       2.8781     145.8240
VAL_114@O       LYS_307@HZ3    LYS_307@NZ       10       0.0050       2.8877     159.6836
GLY_182@HA3     LYS_307@HB2    LYS_307@CB       10       0.0050       2.9270     140.6007
THR_81@OG1     GLN_299@HE21   GLN_299@NE2       10       0.0050       2.9355     159.4609
GLY_182@HA3      THR_306@HA    THR_306@CA       10       0.0050       2.9396     143.2864
MET_134@HB2    ARG_309@HH11   ARG_309@NH1        9       0.0045       2.7627     138.8784
TRP_47@HZ2      LYS_307@HB3    LYS_307@CB        9       0.0045       2.9438     140.1600
VAL_114@O       LYS_307@HE2    LYS_307@CE        9       0.0045       2.9664     139.2712
GLU_51@HB2     ARG_268@HH22   ARG_268@NH2        8       0.0040       2.7871     144.8116
TRP_47@O        THR_300@HG1   THR_300@OG1        8       0.0040       2.8633     141.5214
LYS_96@HE3      GLU_272@HB2    GLU_272@CB        8       0.0040       2.8801     145.0331
HIE_115@HB2     LYS_307@HE3    LYS_307@CE        8       0.0040       2.9055     139.8471
GLY_182@H        THR_306@HA    THR_306@CA        8       0.0040       2.9167     146.4399
GLY_182@HA2     LYS_307@HE3    LYS_307@CE        8       0.0040       2.9218     151.2806
ASN_49@HB3     THR_300@HG23   THR_300@CG2        8       0.0040       2.9406     141.9413
LYS_96@HZ2      GLU_272@HB2    GLU_272@CB        7       0.0035       2.8609     152.1736
GLY_135@H      ARG_309@HH12   ARG_309@NH1        7       0.0035       2.8724     143.1158
ARG_31@HD3      HIE_280@HE1   HIE_280@CE1        7       0.0035       2.9104     143.4404
VAL_114@O       LYS_307@HE3    LYS_307@CE        7       0.0035       2.9338     140.8136
LEU_45@HB2      GLY_303@HA3    GLY_303@CA        7       0.0035       2.9586     142.4088
SER_183@OG      THR_306@HG1   THR_306@OG1        6       0.0030       2.7724     160.3406
MET_134@HB3    ARG_309@HH11   ARG_309@NH1        6       0.0030       2.7766     141.1063
ARG_31@O       ARG_275@HH21   ARG_275@NH2        6       0.0030       2.8126     153.2111
MET_134@HB2    ARG_309@HH21   ARG_309@NH2        6       0.0030       2.8132     139.3656
GLY_135@O      ARG_309@HH12   ARG_309@NH1        6       0.0030       2.8408     150.3289
TRP_94@O       GLN_274@HE21   GLN_274@NE2        6       0.0030       2.8436     147.3814
GLY_136@HA3    ARG_309@HH12   ARG_309@NH1        6       0.0030       2.9087     139.2493
MET_134@HE3     LYS_307@HE2    LYS_307@CE        6       0.0030       2.9307     152.0788
GLN_22@HE21     ASN_265@HB3    ASN_265@CB        6       0.0030       2.9383     146.4203
TRP_47@HE3     THR_300@HG22   THR_300@CG2        6       0.0030       2.9512     143.0465
GLY_182@O       LYS_307@HE3    LYS_307@CE        6       0.0030       2.9801     147.5258
TRP_47@HB3        GLY_301@H     GLY_301@N        5       0.0025       2.7233     138.8603
LYS_96@HZ1      GLU_272@HB2    GLU_272@CB        5       0.0025       2.7805     158.1124
HIE_111@HE2       THR_300@H     THR_300@N        5       0.0025       2.7923     140.0092
MET_134@O      ARG_309@HH21   ARG_309@NH2        5       0.0025       2.8088     148.8529
GLY_136@H      ARG_309@HH22   ARG_309@NH2        5       0.0025       2.8433     139.9375
ASN_76@OD1     GLN_274@HE21   GLN_274@NE2        5       0.0025       2.8670     155.2902
GLY_135@H      ARG_309@HH22   ARG_309@NH2        5       0.0025       2.8815     141.1548
TRP_47@HE1       THR_306@HA    THR_306@CA        5       0.0025       2.9011     149.5219
ASN_181@HD21    PRO_305@HB2    PRO_305@CB        5       0.0025       2.9096     143.0764
GLY_182@HA2     LYS_307@HE2    LYS_307@CE        5       0.0025       2.9214     146.2226
MET_134@H      ARG_309@HH12   ARG_309@NH1        5       0.0025       2.9401     141.3009
TYR_130@HH     ARG_309@HH22   ARG_309@NH2        5       0.0025       2.9454     142.3078
ASN_49@HB3     THR_300@HG21   THR_300@CG2        5       0.0025       2.9497     141.1387
ASN_49@HA      THR_300@HG22   THR_300@CG2        5       0.0025       2.9601     144.6766
TRP_47@HZ2      LYS_307@HB2    LYS_307@CB        5       0.0025       2.9626     143.6576
ASP_50@HB3      GLN_299@HB2    GLN_299@CB        5       0.0025       2.9729     144.6537
ILE_227@HD11     ILE_227@H3     ILE_227@N        4       0.0020       2.6616     147.4848
MET_134@HG3    ARG_309@HH11   ARG_309@NH1        4       0.0020       2.6878     144.2699
LEU_45@O         GLY_303@H2     GLY_303@N        4       0.0020       2.7546     145.0455
ALA_185@HB1     LYS_307@HZ3    LYS_307@NZ        4       0.0020       2.7634     138.6158
ILE_227@HD13     ILE_227@H1     ILE_227@N        4       0.0020       2.7808     138.7839
ILE_227@HD12     ILE_227@H3     ILE_227@N        4       0.0020       2.7989     147.8870
ILE_227@HD12     ILE_227@HA    ILE_227@CA        4       0.0020       2.8392     136.4235
SER_183@HG        THR_304@H     THR_304@N        4       0.0020       2.8401     153.3995
ASP_50@OD2     GLN_299@HE22   GLN_299@NE2        4       0.0020       2.8557     172.1109
ASN_46@HA         THR_304@H     THR_304@N        4       0.0020       2.8785     147.4332
ALA_185@HB3     LYS_307@HE2    LYS_307@CE        4       0.0020       2.8854     141.2744
ASN_49@HD22    ARG_268@HH22   ARG_268@NH2        4       0.0020       2.8877     139.8424
PHE_78@HZ       GLN_299@HG2    GLN_299@CG        4       0.0020       2.8975     143.6171
SER_183@OG        THR_304@H     THR_304@N        4       0.0020       2.9185     159.6413
ILE_227@HG21    LYS_242@HE3    LYS_242@CE        4       0.0020       2.9263     141.9609
MET_134@HE2     LYS_307@HE2    LYS_307@CE        4       0.0020       2.9342     152.3210
TRP_47@HD1      GLY_302@HA3    GLY_302@CA        4       0.0020       2.9459     145.3511
GLY_182@HA2     LYS_307@HB2    LYS_307@CB        4       0.0020       2.9500     138.2687
THR_33@OG1     ARG_275@HH21   ARG_275@NH2        4       0.0020       2.9547     146.1635
ASN_49@HA      THR_300@HG23   THR_300@CG2        4       0.0020       2.9612     148.7137
GLY_182@HA3     LYS_307@HD2    LYS_307@CD        4       0.0020       2.9712     138.9543
TRP_47@HE3     THR_300@HG21   THR_300@CG2        4       0.0020       2.9882     148.6495
ILE_227@HD11     ILE_227@H2     ILE_227@N        3       0.0015       2.7028     137.6164
ILE_227@HD13     ILE_227@H3     ILE_227@N        3       0.0015       2.7118     142.7548
ALA_185@HB3     LYS_307@HZ3    LYS_307@NZ        3       0.0015       2.7705     138.2558
LEU_112@HD12   ARG_309@HH21   ARG_309@NH2        3       0.0015       2.8030     136.1826
ILE_227@HD11     ILE_227@HA    ILE_227@CA        3       0.0015       2.8120     141.2085
ASN_46@OD1        THR_304@H     THR_304@N        3       0.0015       2.8254     140.2164
GLU_51@OE1     ARG_275@HH11   ARG_275@NH1        3       0.0015       2.8563     148.3150
MET_134@HE2     LYS_307@HZ3    LYS_307@NZ        3       0.0015       2.8616     142.5618
PHE_78@O         TYR_296@HH    TYR_296@OH        3       0.0015       2.8634     160.7717
ILE_227@O         LEU_229@H     LEU_229@N        3       0.0015       2.8660     141.0335
VAL_114@HG22      ALA_310@H     ALA_310@N        3       0.0015       2.8725     157.1793
ALA_185@HB2     LYS_307@HZ3    LYS_307@NZ        3       0.0015       2.8790     137.0216
PHE_78@HE2     GLN_299@HE22   GLN_299@NE2        3       0.0015       2.8835     139.6695
ILE_227@HG23    LYS_242@HE3    LYS_242@CE        3       0.0015       2.8867     139.8760
LYS_37@HZ1       SER_266@HG    SER_266@OG        3       0.0015       2.8907     141.5172
MET_180@O         THR_306@H     THR_306@N        3       0.0015       2.8914     152.5940
LEU_45@O         GLY_303@H1     GLY_303@N        3       0.0015       2.9165     145.1228
VAL_114@HG23      ALA_310@H     ALA_310@N        3       0.0015       2.9165     156.1156
ILE_227@HD11     LYS_244@HA    LYS_244@CA        3       0.0015       2.9185     143.9895
LYS_37@HE2      ASN_265@HB3    ASN_265@CB        3       0.0015       2.9247     136.7723
ASP_38@OD1     ASN_265@HD21   ASN_265@ND2        3       0.0015       2.9341     162.8032
VAL_114@HG23     ARG_309@HA    ARG_309@CA        3       0.0015       2.9358     138.9431
HIE_115@HA        GLY_302@H     GLY_302@N        3       0.0015       2.9360     138.6125
ASN_49@HA       THR_300@HG1   THR_300@OG1        3       0.0015       2.9443     139.1106
ALA_185@HB1     LYS_307@HE2    LYS_307@CE        3       0.0015       2.9478     154.5232
MET_134@HG2      THR_304@HB    THR_304@CB        3       0.0015       2.9498     146.5503
ASN_49@HA      THR_300@HG21   THR_300@CG2        3       0.0015       2.9499     142.1076
TRP_94@HA       GLU_272@HB3    GLU_272@CB        3       0.0015       2.9503     142.7285
ARG_93@HB2      GLU_272@HB3    GLU_272@CB        3       0.0015       2.9533     138.2440
LEU_45@O        GLY_303@HA3    GLY_303@CA        3       0.0015       2.9569     142.7626
PHE_78@HZ       ARG_268@HG2    ARG_268@CG        3       0.0015       2.9573     144.4939
TRP_47@HB3     THR_300@HG23   THR_300@CG2        3       0.0015       2.9573     139.6313
VAL_114@HG23    LYS_307@HD3    LYS_307@CD        3       0.0015       2.9625     143.2777
PHE_78@HE2      GLN_299@HG2    GLN_299@CG        3       0.0015       2.9640     139.8704
TRP_94@HZ2      TYR_296@HE1   TYR_296@CE1        3       0.0015       2.9678     140.6673
ILE_227@HD11    MET_245@HG2    MET_245@CG        3       0.0015       2.9678     140.9516
ALA_185@HB1     GLY_302@HA2    GLY_302@CA        3       0.0015       2.9720     140.6928
LEU_45@HB3      PRO_305@HD2    PRO_305@CD        3       0.0015       2.9726     144.1582
MET_134@HE1     LYS_307@HG2    LYS_307@CG        3       0.0015       2.9737     138.5501
ASN_181@HD22    PRO_305@HB2    PRO_305@CB        3       0.0015       2.9766     144.6069
ARG_93@HB3      GLU_272@HG2    GLU_272@CG        3       0.0015       2.9776     142.5131
LEU_45@HD22     PRO_305@HB3    PRO_305@CB        3       0.0015       2.9787     139.4352
GLY_182@HA3     LYS_307@HG3    LYS_307@CG        3       0.0015       2.9811     140.5485
LEU_112@HD22    GLY_312@HA3    GLY_312@CA        3       0.0015       2.9828     152.2622
PHE_78@HD1     LEU_270@HD12   LEU_270@CD1        3       0.0015       2.9917     140.7184
LEU_45@O       ARG_309@HH22   ARG_309@NH2        2       0.0010       2.7088     152.8406
THR_33@OG1     ARG_275@HH22   ARG_275@NH2        2       0.0010       2.7359     174.3551
TRP_94@HZ2       TYR_296@HH    TYR_296@OH        2       0.0010       2.7462     148.3507
ILE_227@HG23     ILE_227@H1     ILE_227@N        2       0.0010       2.7619     136.2820
LEU_45@HB3      THR_304@HG1   THR_304@OG1        2       0.0010       2.7685     136.2026
MET_134@O      ARG_309@HH12   ARG_309@NH1        2       0.0010       2.7748     141.5666
GLU_51@OE1     ARG_268@HH12   ARG_268@NH1        2       0.0010       2.8015     150.4903
ILE_227@O       LYS_242@HZ2    LYS_242@NZ        2       0.0010       2.8200     141.2600
THR_35@HG23    ASN_265@HD21   ASN_265@ND2        2       0.0010       2.8225     136.5250
LYS_96@HZ2      GLN_274@HB3    GLN_274@CB        2       0.0010       2.8365     144.8657
MET_180@O       LYS_308@HZ3    LYS_308@NZ        2       0.0010       2.8447     148.4637
ARG_93@HE       GLU_272@HG3    GLU_272@CG        2       0.0010       2.8468     145.5599
ILE_227@HD11     ILE_227@H1     ILE_227@N        2       0.0010       2.8475     145.2182
SER_183@HG       PRO_305@HA    PRO_305@CA        2       0.0010       2.8497     137.1454
TRP_116@HH2    GLN_299@HE22   GLN_299@NE2        2       0.0010       2.8527     138.4086
LEU_112@O         ALA_310@H     ALA_310@N        2       0.0010       2.8535     158.1495
GLY_182@HA3     LYS_307@HE2    LYS_307@CE        2       0.0010       2.8607     149.1791
MET_134@HE1     LYS_307@HG3    LYS_307@CG        2       0.0010       2.8748     149.4824
THR_85@OG1     GLN_234@HE21   GLN_234@NE2        2       0.0010       2.8756     170.3495
ARG_93@HD2      GLU_272@HG2    GLU_272@CG        2       0.0010       2.8828     145.4146
ARG_31@HH22     GLN_274@HB3    GLN_274@CB        2       0.0010       2.8834     144.0292
VAL_114@HG21      ALA_310@H     ALA_310@N        2       0.0010       2.8873     146.8073
ILE_227@HG23    LYS_242@HE2    LYS_242@CE        2       0.0010       2.8917     146.8669
ALA_185@HB2     LYS_307@HE2    LYS_307@CE        2       0.0010       2.8929     143.8318
ARG_31@HE       HIE_280@HE1   HIE_280@CE1        2       0.0010       2.9012     149.3380
PHE_78@HE1      ARG_268@HG2    ARG_268@CG        2       0.0010       2.9017     136.3661
GLY_135@O         GLY_312@H     GLY_312@N        2       0.0010       2.9030     166.5365
ARG_31@HE       ALA_277@HB1    ALA_277@CB        2       0.0010       2.9077     140.3443
HIE_115@HB2     LYS_307@HD3    LYS_307@CD        2       0.0010       2.9111     143.9802
ARG_93@HH21      PHE_271@HZ    PHE_271@CZ        2       0.0010       2.9118     139.7226
ILE_227@HD13     ILE_227@HA    ILE_227@CA        2       0.0010       2.9130     136.4820
ARG_93@HG2      GLU_272@HG2    GLU_272@CG        2       0.0010       2.9158     140.0575
MET_134@HE3     LYS_307@HB2    LYS_307@CB        2       0.0010       2.9169     138.7620
HIE_115@HB2     LYS_307@HE2    LYS_307@CE        2       0.0010       2.9186     145.8851
PHE_78@HD1     GLN_234@HE22   GLN_234@NE2        2       0.0010       2.9199     136.2126
GLY_113@HA3    ILE_311@HG13   ILE_311@CG1        2       0.0010       2.9207     138.8387
HIE_115@HA      LYS_307@HE3    LYS_307@CE        2       0.0010       2.9229     157.2986
MET_180@O        GLY_303@H3     GLY_303@N        2       0.0010       2.9260     149.9795
LEU_45@HB3      GLY_303@HA3    GLY_303@CA        2       0.0010       2.9320     163.9007
GLN_179@HE21    LYS_307@HD2    LYS_307@CD        2       0.0010       2.9328     155.8633
LEU_45@HD11     PRO_305@HB3    PRO_305@CB        2       0.0010       2.9364     135.4934
ALA_185@HB2     GLY_302@HA2    GLY_302@CA        2       0.0010       2.9399     140.0545
PHE_78@HE1      ARG_268@HD3    ARG_268@CD        2       0.0010       2.9443     146.6607
ARG_31@HH12     GLN_274@HB3    GLN_274@CB        2       0.0010       2.9449     148.7163
TRP_94@HE1       GLU_272@HA    GLU_272@CA        2       0.0010       2.9458     155.2547
HIE_115@HE2    ARG_309@HH12   ARG_309@NH1        2       0.0010       2.9490     140.7532
ARG_31@HB2      ARG_275@HD3    ARG_275@CD        2       0.0010       2.9493     146.8511
LYS_37@HZ2       SER_266@HG    SER_266@OG        2       0.0010       2.9495     136.1213
TRP_116@HZ2      THR_300@HA    THR_300@CA        2       0.0010       2.9532     140.0674
TRP_94@HA       GLY_273@HA3    GLY_273@CA        2       0.0010       2.9551     150.8836
ILE_227@HD12     LYS_244@HA    LYS_244@CA        2       0.0010       2.9566     144.3342
GLN_22@HE22    ASN_265@HD22   ASN_265@ND2        2       0.0010       2.9594     141.1847
ASN_46@HA      THR_304@HG22   THR_304@CG2        2       0.0010       2.9612     149.7179
LYS_82@HZ3       TYR_296@HH    TYR_296@OH        2       0.0010       2.9628     135.8839
GLY_113@HA3    ILE_311@HD12   ILE_311@CD1        2       0.0010       2.9630     145.1152
ARG_31@HB3      ALA_277@HB1    ALA_277@CB        2       0.0010       2.9639     144.3745
PHE_78@HE1      ARG_268@HG3    ARG_268@CG        2       0.0010       2.9639     142.9977
HIE_115@HA      LYS_307@HE2    LYS_307@CE        2       0.0010       2.9683     155.9704
LEU_32@HD21      ARG_275@HE    ARG_275@NE        2       0.0010       2.9749     146.5808
ARG_31@HG3      ALA_277@HB3    ALA_277@CB        2       0.0010       2.9751     139.9616
TRP_47@HB3     THR_300@HG22   THR_300@CG2        2       0.0010       2.9758     139.9154
MET_134@HE2     LYS_307@HG3    LYS_307@CG        2       0.0010       2.9835     137.4621
ASN_181@HB3     PRO_305@HB3    PRO_305@CB        2       0.0010       2.9869     143.0895
ARG_31@HH22     HIE_280@HE1   HIE_280@CE1        2       0.0010       2.9882     148.3305
PHE_78@HE1      ARG_275@HD2    ARG_275@CD        2       0.0010       2.9887     143.9918
ALA_185@HB3     GLY_302@HA2    GLY_302@CA        2       0.0010       2.9892     140.3356
VAL_114@HG21    LYS_307@HD3    LYS_307@CD        2       0.0010       2.9894     141.9042
HIE_115@ND1     LYS_307@HE2    LYS_307@CE        2       0.0010       2.9907     138.9653
ASN_49@HB3     THR_300@HG22   THR_300@CG2        2       0.0010       2.9966     146.7092
ILE_227@HG12     ILE_227@H1     ILE_227@N        1       0.0005       2.4409     137.2514
ILE_227@HG12     ILE_227@H2     ILE_227@N        1       0.0005       2.4728     139.2864
ARG_93@HE       GLU_272@HG2    GLU_272@CG        1       0.0005       2.4761     148.3759
ASN_181@HD21    PRO_305@HB3    PRO_305@CB        1       0.0005       2.5549     141.6783
ILE_227@HG22     ILE_227@H1     ILE_227@N        1       0.0005       2.5842     137.3709
ILE_227@HD12     ILE_227@H2     ILE_227@N        1       0.0005       2.5992     135.8105
ILE_227@H1     ILE_227@HD13   ILE_227@CD1        1       0.0005       2.6548     141.9411
MET_180@O         GLY_312@H     GLY_312@N        1       0.0005       2.6809     156.2078
ILE_227@H3     ILE_227@HD13   ILE_227@CD1        1       0.0005       2.6894     135.2251
GLY_135@HA3    ARG_309@HH22   ARG_309@NH2        1       0.0005       2.6920     138.7621
ILE_227@HG13     ILE_227@H3     ILE_227@N        1       0.0005       2.6962     138.1274
LEU_32@HD23      ARG_275@HE    ARG_275@NE        1       0.0005       2.7135     136.5411
ILE_227@HG13     ILE_227@H2     ILE_227@N        1       0.0005       2.7187     135.3156
ILE_227@H1     ILE_227@HG12   ILE_227@CG1        1       0.0005       2.7242     135.7536
LEU_45@HB2       GLY_303@H1     GLY_303@N        1       0.0005       2.7364     141.4843
LYS_37@HE3     ASN_265@HD22   ASN_265@ND2        1       0.0005       2.7396     135.7555
ASN_76@HD21    LEU_270@HD22   LEU_270@CD2        1       0.0005       2.7614     170.0248
ARG_31@HD3      ALA_277@HB2    ALA_277@CB        1       0.0005       2.7648     135.4449
MET_180@O       THR_304@HG1   THR_304@OG1        1       0.0005       2.7650     153.1730
GLY_135@HA3    ARG_309@HH12   ARG_309@NH1        1       0.0005       2.7754     136.2042
MET_180@HG2       THR_304@H     THR_304@N        1       0.0005       2.7844     137.1000
GLU_51@OE2     ARG_275@HH11   ARG_275@NH1        1       0.0005       2.7894     148.3423
ASN_181@HD21    THR_306@HG1   THR_306@OG1        1       0.0005       2.7981     151.8544
LYS_96@O       GLN_274@HE21   GLN_274@NE2        1       0.0005       2.8014     157.6745
LYS_37@HE2      ASN_265@HB2    ASN_265@CB        1       0.0005       2.8058     137.7101
PHE_78@HE1     GLN_234@HE22   GLN_234@NE2        1       0.0005       2.8059     146.8570
ILE_227@H2     ILE_227@HD12   ILE_227@CD1        1       0.0005       2.8061     137.4326
ILE_227@HG23      VAL_243@H     VAL_243@N        1       0.0005       2.8081     137.6572
PHE_78@HE2     GLN_234@HE21   GLN_234@NE2        1       0.0005       2.8154     163.9207
MET_134@HE3     ARG_309@HG3    ARG_309@CG        1       0.0005       2.8201     137.1338
ILE_227@HD12     ILE_227@H1     ILE_227@N        1       0.0005       2.8204     140.0447
ILE_227@HA     ILE_227@HD13   ILE_227@CD1        1       0.0005       2.8237     138.9039
ASN_181@HD22    PRO_305@HG2    PRO_305@CG        1       0.0005       2.8246     138.3858
LEU_32@HD22    ARG_275@HH11   ARG_275@NH1        1       0.0005       2.8254     135.4766
PHE_78@HE2     GLN_299@HE21   GLN_299@NE2        1       0.0005       2.8341     150.1087
GLY_135@HA2    ARG_309@HH22   ARG_309@NH2        1       0.0005       2.8363     139.0994
LEU_45@O         GLY_303@H3     GLY_303@N        1       0.0005       2.8433     151.9053
PHE_78@HE1     GLN_299@HE21   GLN_299@NE2        1       0.0005       2.8512     136.0743
LEU_45@HD13      PRO_305@HA    PRO_305@CA        1       0.0005       2.8560     141.8616
ARG_31@HD3     ASN_279@HD21   ASN_279@ND2        1       0.0005       2.8624     138.7698
THR_33@OG1     ARG_275@HH12   ARG_275@NH1        1       0.0005       2.8650     135.3774
ILE_227@HD11    LYS_242@HE3    LYS_242@CE        1       0.0005       2.8686     147.5249
ARG_31@HD2      HIE_280@HE1   HIE_280@CE1        1       0.0005       2.8701     144.3323
ARG_31@HG2      HIE_280@HE1   HIE_280@CE1        1       0.0005       2.8726     141.1319
THR_81@HG23    GLN_234@HE21   GLN_234@NE2        1       0.0005       2.8771     150.2767
LYS_97@HE2     GLN_274@HE21   GLN_274@NE2        1       0.0005       2.8779     159.9539
LEU_112@HD13   ARG_309@HH21   ARG_309@NH2        1       0.0005       2.8783     136.7521
ILE_227@HG21    LYS_242@HG3    LYS_242@CG        1       0.0005       2.8842     144.7626
ARG_31@HA       ALA_277@HB2    ALA_277@CB        1       0.0005       2.8862     137.2729
MET_134@HE2     ARG_309@HG3    ARG_309@CG        1       0.0005       2.8862     140.5774
LEU_48@C        THR_300@HG1   THR_300@OG1        1       0.0005       2.8877     147.7562
ARG_31@HH22     HIE_280@HD2   HIE_280@CD2        1       0.0005       2.8914     146.0591
HIE_111@HB3    GLN_299@HE22   GLN_299@NE2        1       0.0005       2.8922     136.4081
HIE_115@HD2     LYS_307@HE3    LYS_307@CE        1       0.0005       2.8944     137.4318
ILE_227@HD13    LYS_244@HE3    LYS_244@CE        1       0.0005       2.8951     146.9653
TRP_47@H       THR_304@HG23   THR_304@CG2        1       0.0005       2.8958     155.5985
MET_180@HA      PRO_305@HB3    PRO_305@CB        1       0.0005       2.8972     135.9266
PHE_78@HZ      GLN_299@HE21   GLN_299@NE2        1       0.0005       2.8975     137.9679
ASN_76@HD21    LEU_270@HD23   LEU_270@CD2        1       0.0005       2.8979     136.9642
HIE_44@O         GLY_303@H3     GLY_303@N        1       0.0005       2.8981     135.2502
MET_134@HE1     LYS_307@HZ3    LYS_307@NZ        1       0.0005       2.9006     148.8657
GLY_182@H        PRO_305@HA    PRO_305@CA        1       0.0005       2.9013     138.4947
GLY_182@HA3     LYS_307@HB3    LYS_307@CB        1       0.0005       2.9026     136.2491
SER_173@O        GLY_303@H1     GLY_303@N        1       0.0005       2.9034     139.7396
LEU_112@HD23    GLY_312@HA3    GLY_312@CA        1       0.0005       2.9091     137.9258
LYS_96@HE2      GLU_272@HB3    GLU_272@CB        1       0.0005       2.9115     141.3453
GLY_182@H       THR_306@HG1   THR_306@OG1        1       0.0005       2.9137     142.3068
TRP_47@HE1      PRO_305@HB2    PRO_305@CB        1       0.0005       2.9141     140.3561
ARG_31@O       ASN_279@HD21   ASN_279@ND2        1       0.0005       2.9146     155.1792
ARG_31@HB3      ARG_275@HB3    ARG_275@CB        1       0.0005       2.9152     138.0288
HIE_115@HB2     ARG_309@HG2    ARG_309@CG        1       0.0005       2.9189     136.1090
SER_183@HB3     PRO_305@HD2    PRO_305@CD        1       0.0005       2.9270     143.4640
ASN_181@HB3     PRO_305@HB2    PRO_305@CB        1       0.0005       2.9311     136.9601
HIE_111@CG     GLN_299@HE22   GLN_299@NE2        1       0.0005       2.9312     165.9158
MET_134@HE1     LYS_307@HB3    LYS_307@CB        1       0.0005       2.9319     147.1288
GLN_178@HG3      GLY_303@H1     GLY_303@N        1       0.0005       2.9324     147.0535
SER_183@HG       THR_306@HA    THR_306@CA        1       0.0005       2.9334     137.3682
LYS_82@HZ2       TYR_296@HH    TYR_296@OH        1       0.0005       2.9340     135.1216
LYS_96@HD3      GLU_272@HB3    GLU_272@CB        1       0.0005       2.9347     141.7412
LEU_32@HD23     ARG_275@HG2    ARG_275@CG        1       0.0005       2.9358     136.5309
ILE_227@HG23    LYS_242@HG3    LYS_242@CG        1       0.0005       2.9367     136.0345
LEU_45@HD12     PRO_305@HB3    PRO_305@CB        1       0.0005       2.9375     141.9248
PHE_78@HD1     LEU_270@HD11   LEU_270@CD1        1       0.0005       2.9408     135.1258
TRP_47@HE1      LYS_307@HE3    LYS_307@CE        1       0.0005       2.9408     144.9091
TRP_47@HZ2     THR_304@HG23   THR_304@CG2        1       0.0005       2.9420     137.4928
SER_183@HG     THR_306@HG23   THR_306@CG2        1       0.0005       2.9428     168.0084
TRP_94@HH2     LEU_270@HD13   LEU_270@CD1        1       0.0005       2.9430     135.6040
ILE_227@HG21    LYS_242@HG2    LYS_242@CG        1       0.0005       2.9474     144.2091
HIE_111@HE1     GLN_299@HG2    GLN_299@CG        1       0.0005       2.9474     137.0844
GLY_113@HA3    ILE_311@HD11   ILE_311@CD1        1       0.0005       2.9476     137.9497
TRP_47@HH2      LYS_307@HB3    LYS_307@CB        1       0.0005       2.9477     140.6217
LYS_96@HD3      GLN_274@HG3    GLN_274@CG        1       0.0005       2.9479     136.6082
TRP_116@HH2     GLN_299@HB2    GLN_299@CB        1       0.0005       2.9484     137.3791
ILE_227@HG12    LYS_242@HG2    LYS_242@CG        1       0.0005       2.9502     135.7415
TRP_47@HB2       THR_300@HB    THR_300@CB        1       0.0005       2.9507     144.7848
GLY_136@HA3     GLY_312@HA2    GLY_312@CA        1       0.0005       2.9508     139.5507
LYS_96@HZ3      GLN_274@HG2    GLN_274@CG        1       0.0005       2.9544     141.0737
ILE_227@HD11    MET_245@HE3    MET_245@CE        1       0.0005       2.9548     137.0802
GLN_178@HG3     GLY_303@HA3    GLY_303@CA        1       0.0005       2.9564     143.6978
LYS_96@HZ2      GLU_272@HG3    GLU_272@CG        1       0.0005       2.9577     142.8667
ASN_46@HA        GLY_303@H1     GLY_303@N        1       0.0005       2.9583     141.0008
VAL_114@HB      LYS_307@HG3    LYS_307@CG        1       0.0005       2.9588     142.2627
GLN_22@HG2     ASN_265@HD22   ASN_265@ND2        1       0.0005       2.9590     150.4692
ASP_50@HB3      GLN_299@HG2    GLN_299@CG        1       0.0005       2.9591     139.7947
ARG_31@HH22     HIE_280@HE2   HIE_280@NE2        1       0.0005       2.9592     148.6490
LEU_45@HB2       GLY_303@H2     GLY_303@N        1       0.0005       2.9592     145.8518
TRP_47@HE1     THR_304@HG23   THR_304@CG2        1       0.0005       2.9597     147.9955
THR_81@HG23    GLN_299@HE21   GLN_299@NE2        1       0.0005       2.9603     155.4814
ILE_227@HD13     LYS_244@HA    LYS_244@CA        1       0.0005       2.9617     164.5347
LEU_112@HB3      ILE_311@HB    ILE_311@CB        1       0.0005       2.9618     149.7112
TRP_116@HE1      THR_300@HA    THR_300@CA        1       0.0005       2.9619     135.5027
GLY_182@HA2     LYS_307@HG2    LYS_307@CG        1       0.0005       2.9631     148.5633
ILE_227@HG13    LYS_242@HB3    LYS_242@CB        1       0.0005       2.9635     140.3344
MET_134@HE1     ARG_309@HD3    ARG_309@CD        1       0.0005       2.9647     141.8578
ARG_31@HE       ALA_277@HB2    ALA_277@CB        1       0.0005       2.9649     145.7351
VAL_114@HB      LYS_307@HD2    LYS_307@CD        1       0.0005       2.9651     137.6794
LEU_45@HD12     PRO_305@HD3    PRO_305@CD        1       0.0005       2.9665     144.3034
ASN_181@HB2     PRO_305@HB2    PRO_305@CB        1       0.0005       2.9666     148.9212
LEU_112@HD12    GLY_312@HA3    GLY_312@CA        1       0.0005       2.9674     143.6713
TRP_47@HH2      LYS_307@HG3    LYS_307@CG        1       0.0005       2.9681     147.3368
ARG_31@HH11     HIE_280@HE2   HIE_280@NE2        1       0.0005       2.9684     155.8887
VAL_114@HG22    ARG_309@HG2    ARG_309@CG        1       0.0005       2.9698     147.4245
ARG_93@HH22      PHE_271@HZ    PHE_271@CZ        1       0.0005       2.9698     146.8360
LEU_45@HD12      THR_304@HA    THR_304@CA        1       0.0005       2.9702     149.8593
ARG_93@HG2      GLU_272@HG3    GLU_272@CG        1       0.0005       2.9712     147.0343
TRP_47@HZ2      LYS_307@HG3    LYS_307@CG        1       0.0005       2.9716     141.1598
MET_180@HB3     PRO_305@HB3    PRO_305@CB        1       0.0005       2.9719     143.7790
TRP_47@HE3      GLY_301@HA2    GLY_301@CA        1       0.0005       2.9722     154.7807
MET_134@HE3     LYS_307@HB3    LYS_307@CB        1       0.0005       2.9727     152.5599
LEU_112@HB3     GLY_312@HA3    GLY_312@CA        1       0.0005       2.9737     137.1639
LYS_96@HD2      GLU_272@HG3    GLU_272@CG        1       0.0005       2.9741     136.8326
MET_134@HE2       THR_304@H     THR_304@N        1       0.0005       2.9742     138.9325
VAL_114@HB      LYS_307@HD3    LYS_307@CD        1       0.0005       2.9747     140.2739
ASN_181@HB3     PRO_305@HD2    PRO_305@CD        1       0.0005       2.9762     136.3329
LEU_112@HD12   ILE_311@HD11   ILE_311@CD1        1       0.0005       2.9764     137.3444
LEU_112@HD13    ARG_309@HD3    ARG_309@CD        1       0.0005       2.9767     147.7294
LYS_96@HD3      GLU_272@HG3    GLU_272@CG        1       0.0005       2.9772     137.9704
MET_134@HE1      LYS_308@HA    LYS_308@CA        1       0.0005       2.9777     138.9834
ILE_137@HG22    GLY_312@HA2    GLY_312@CA        1       0.0005       2.9806     141.6956
TRP_47@HZ2      LYS_307@HE3    LYS_307@CE        1       0.0005       2.9808     141.6788
MET_134@HG2     THR_304@HG1   THR_304@OG1        1       0.0005       2.9815     141.0226
ARG_31@HG3      HIE_280@HE2   HIE_280@NE2        1       0.0005       2.9816     169.8427
LEU_112@HD11    ARG_309@HD3    ARG_309@CD        1       0.0005       2.9825     136.9488
VAL_114@HG22    LYS_307@HB3    LYS_307@CB        1       0.0005       2.9829     137.8859
ARG_31@NH1      HIE_280@HE2   HIE_280@NE2        1       0.0005       2.9837     153.5449
ARG_31@HD3      ALA_277@HB3    ALA_277@CB        1       0.0005       2.9840     146.7689
LEU_32@HD22     ARG_275@HD3    ARG_275@CD        1       0.0005       2.9862     138.1206
ILE_227@HG21    LYS_242@HB3    LYS_242@CB        1       0.0005       2.9863     138.9828
LEU_45@HB3     THR_304@HG23   THR_304@CG2        1       0.0005       2.9864     139.9455
ILE_227@HG12    MET_245@HG2    MET_245@CG        1       0.0005       2.9865     140.6579
LEU_112@HB3    ILE_311@HG12   ILE_311@CG1        1       0.0005       2.9868     138.3429
PHE_78@HE2      ARG_268@HD3    ARG_268@CD        1       0.0005       2.9875     144.5727
LEU_32@HD21     ARG_275@HD3    ARG_275@CD        1       0.0005       2.9891     139.7946
LEU_45@HD11     PRO_305@HG3    PRO_305@CG        1       0.0005       2.9891     148.3886
MET_134@HB3     ARG_309@HD2    ARG_309@CD        1       0.0005       2.9901     147.0192
ILE_227@HG13     LYS_244@HA    LYS_244@CA        1       0.0005       2.9907     137.8246
LEU_45@HD13      THR_304@HB    THR_304@CB        1       0.0005       2.9908     139.9899
THR_33@H       ARG_275@HH22   ARG_275@NH2        1       0.0005       2.9913     136.8047
LYS_96@HE3      GLN_274@HG2    GLN_274@CG        1       0.0005       2.9917     140.6159
PHE_78@HE1     LEU_270@HD12   LEU_270@CD1        1       0.0005       2.9918     138.7175
ARG_31@HD2      ARG_275@HB3    ARG_275@CB        1       0.0005       2.9918     145.0764
MET_134@HE3     LYS_307@HG3    LYS_307@CG        1       0.0005       2.9921     150.1456
ARG_31@HD3      HIE_280@HE2   HIE_280@NE2        1    
