# Supplementary material for: K739 is preferentially targeted over K725 in the deSUMOylation process of neuronal nitric oxide synthase
Source: Front Chem. 2025 Sep 4;13:1672437. doi: 10.3389/fchem.2025.1672437 (PMC12445055; doi:10.3389/fchem.2025.1672437)
Supplement: Supplementary file 2 [file DataSheet2.zip › raw-data/725-R726K/hbond1.out]

#Frame   HB_00001[UU]
       1           11
       2           12
       3           11
       4            7
       5            7
       6            9
       7           10
       8           11
       9           12
      10           11
      11            9
      12           12
      13            8
      14           12
      15           13
      16           14
      17           16
      18           12
      19           11
      20           11
      21           11
      22           12
      23           13
      24           14
      25           10
      26            8
      27           10
      28            8
      29            8
      30            7
      31            8
      32            9
      33            9
      34           11
      35           12
      36            9
      37            8
      38            8
      39            7
      40           10
      41           12
      42           10
      43            8
      44            9
      45            7
      46            5
      47            6
      48            8
      49            7
      50            6
      51            9
      52            5
      53            8
      54            8
      55            8
      56           10
      57            7
      58           10
      59           11
      60           11
      61            8
      62           11
      63            8
      64            9
      65           10
      66           11
      67           10
      68            7
      69           10
      70            9
      71            8
      72           10
      73            9
      74           13
      75            7
      76            9
      77           13
      78            8
      79           10
      80           10
      81           13
      82           11
      83            9
      84           10
      85            9
      86           12
      87           13
      88           11
      89           11
      90            9
      91           13
      92           10
      93           13
      94           12
      95            9
      96           11
      97           10
      98            7
      99            9
     100            8
     101            9
     102            9
     103           13
     104            7
     105           10
     106           10
     107            8
     108            9
     109            9
     110            7
     111            8
     112            6
     113            8
     114            9
     115            7
     116            6
     117            9
     118           13
     119            8
     120           13
     121           11
     122           10
     123           10
     124            9
     125            7
     126            9
     127            9
     128            8
     129            8
     130           10
     131            9
     132            9
     133           10
     134           11
     135           14
     136           14
     137            8
     138           13
     139           11
     140           11
     141           12
     142            7
     143           10
     144            8
     145            9
     146            9
     147            8
     148           13
     149           12
     150           11
     151           16
     152           11
     153           15
     154           15
     155           15
     156           10
     157           12
     158           13
     159           11
     160            9
     161            8
     162            9
     163           16
     164           13
     165            8
     166           13
     167           11
     168           11
     169           14
     170           15
     171           11
     172            8
     173           11
     174            7
     175           10
     176           11
     177            7
     178           10
     179            9
     180            9
     181            8
     182            8
     183           13
     184           13
     185           11
     186           11
     187            9
     188           10
     189           12
     190           11
     191           11
     192           16
     193           13
     194            8
     195           10
     196           12
     197           12
     198           13
     199           14
     200           11
     201           12
     202           10
     203           11
     204           15
     205           14
     206           12
     207           10
     208           15
     209           13
     210           11
     211           12
     212           13
     213           13
     214           10
     215           12
     216           11
     217           11
     218           13
     219           10
     220           13
     221           17
     222           11
     223           13
     224           12
     225           14
     226           14
     227           12
     228           11
     229           11
     230           11
     231           10
     232           13
     233           12
     234           11
     235           12
     236           11
     237           11
     238           13
     239           11
     240           14
     241           14
     242           14
     243           13
     244           14
     245           13
     246           14
     247           15
     248           16
     249           15
     250           13
     251           12
     252           16
     253           11
     254           15
     255           16
     256           12
     257           19
     258           14
     259           15
     260           11
     261           15
     262           16
     263           14
     264           12
     265           16
     266           18
     267           13
     268           13
     269           14
     270           13
     271           14
     272           15
     273           17
     274           15
     275           17
     276           20
     277           17
     278           16
     279           13
     280           11
     281           15
     282           16
     283           17
     284           19
     285           15
     286           19
     287           12
     288           15
     289           17
     290           16
     291           17
     292           16
     293           15
     294           18
     295           16
     296           16
     297           16
     298           14
     299           12
     300           17
     301           13
     302           17
     303           14
     304           15
     305           11
     306           13
     307           17
     308           16
     309           16
     310           16
     311           14
     312           17
     313           18
     314           16
     315           14
     316           13
     317           13
     318           14
     319           15
     320           15
     321           17
     322           14
     323           13
     324           13
     325           15
     326           14
     327           10
     328           13
     329           10
     330           13
     331           15
     332           15
     333           14
     334           16
     335           16
     336           12
     337           16
     338           15
     339           10
     340           14
     341           14
     342           16
     343           14
     344           17
     345           13
     346           15
     347           17
     348           13
     349           15
     350           18
     351           13
     352           15
     353           15
     354           12
     355           15
     356           14
     357           14
     358           13
     359           12
     360           13
     361           11
     362           18
     363           16
     364           16
     365           14
     366           10
     367           18
     368           14
     369           17
     370           17
     371           16
     372           14
     373           14
     374           15
     375           20
     376           19
     377           15
     378           20
     379           16
     380           14
     381           19
     382           16
     383           18
     384           17
     385           17
     386           15
     387           17
     388           10
     389           10
     390           14
     391           16
     392           12
     393           15
     394           13
     395           14
     396           14
     397           17
     398           14
     399           15
     400           13
     401           15
     402           15
     403           15
     404           14
     405           14
     406           19
     407           17
     408           12
     409           14
     410           16
     411           17
     412           14
     413           19
     414           19
     415           15
     416           13
     417           16
     418           18
     419           17
     420           18
     421           16
     422           18
     423           13
     424           14
     425           17
     426           16
     427           15
     428           16
     429           16
     430           14
     431           13
     432           13
     433           16
     434           20
     435           17
     436           16
     437           17
     438           14
     439           19
     440           10
     441           14
     442           14
     443           20
     444           15
     445           14
     446           12
     447           15
     448           15
     449           15
     450           12
     451           14
     452           13
     453           15
     454           13
     455           13
     456           13
     457           12
     458           15
     459           14
     460           13
     461           11
     462           15
     463           11
     464           12
     465           14
     466           15
     467           13
     468           10
     469           14
     470           15
     471           16
     472            8
     473           13
     474           16
     475           13
     476           13
     477           12
     478           16
     479           16
     480           14
     481           13
     482           11
     483           14
     484           17
     485           13
     486           10
     487           15
     488           14
     489           12
     490           13
     491           12
     492           10
     493           11
     494           14
     495            9
     496           10
     497            8
     498           12
     499           13
     500           14
     501           13
     502           12
     503           11
     504           10
     505           14
     506           15
     507            7
     508           13
     509           14
     510           11
     511           12
     512           15
     513           13
     514            7
     515           10
     516           12
     517           15
     518           14
     519           12
     520           12
     521           11
     522           11
     523           16
     524           15
     525           16
     526           11
     527           10
     528           12
     529           13
     530           11
     531            9
     532           14
     533           10
     534           14
     535           13
     536           14
     537           11
     538           13
     539           13
     540           11
     541           14
     542           15
     543            9
     544           10
     545           12
     546           12
     547            8
     548           13
     549           10
     550           15
     551           16
     552           16
     553           18
     554           12
     555           15
     556           10
     557           11
     558           15
     559           12
     560           13
     561           18
     562           18
     563           18
     564           13
     565           15
     566           15
     567           17
     568           10
     569           16
     570           17
     571           13
     572           16
     573           16
     574           10
     575           17
     576           15
     577           12
     578           11
     579           11
     580           17
     581           18
     582           18
     583           16
     584           17
     585           18
     586           17
     587           17
     588           12
     589           12
     590           11
     591           11
     592           13
     593           12
     594           14
     595           16
     596           14
     597           10
     598           18
     599           12
     600           17
     601           16
     602           20
     603           17
     604           15
     605           17
     606           15
     607           15
     608           16
     609           16
     610           15
     611           13
     612           17
     613           14
     614           11
     615           16
     616           16
     617           13
     618           13
     619           13
     620           14
     621           12
     622           16
     623           14
     624           10
     625           13
     626           14
     627           16
     628           16
     629           14
     630           14
     631           17
     632           13
     633           18
     634           19
     635           14
     636           18
     637           15
     638           18
     639           14
     640           15
     641           10
     642           17
     643           13
     644           14
     645           15
     646           16
     647           14
     648           18
     649           10
     650           17
     651           15
     652           14
     653           12
     654           11
     655           15
     656           12
     657           12
     658           12
     659           14
     660           13
     661           14
     662           16
     663           13
     664           13
     665           13
     666           13
     667           14
     668           12
     669           14
     670           12
     671           12
     672           12
     673           12
     674           13
     675           11
     676           13
     677           12
     678           10
     679           16
     680           10
     681           11
     682           10
     683           15
     684           16
     685           13
     686           10
     687           11
     688           13
     689           11
     690           14
     691           11
     692           13
     693           14
     694           15
     695           13
     696           13
     697           13
     698           12
     699           12
     700            8
     701           10
     702           13
     703           12
     704           13
     705           11
     706           11
     707           13
     708           14
     709            9
     710           10
     711           12
     712           13
     713           13
     714           12
     715           14
     716           14
     717           12
     718           16
     719           14
     720           13
     721           13
     722           13
     723           12
     724           14
     725           12
     726           10
     727            9
     728           11
     729           11
     730           10
     731            7
     732           14
     733           12
     734           11
     735            9
     736           10
     737           10
     738           11
     739           12
     740           14
     741           11
     742           10
     743           13
     744           12
     745           10
     746           14
     747           15
     748           13
     749           14
     750            9
     751           13
     752           17
     753           16
     754           13
     755           13
     756           16
     757           12
     758           11
     759           14
     760           12
     761           13
     762           11
     763           17
     764           15
     765           13
     766           12
     767           15
     768            9
     769           14
     770           14
     771           15
     772           13
     773           11
     774           12
     775           14
     776            9
     777           18
     778           16
     779           13
     780            9
     781           10
     782           12
     783           11
     784           15
     785           15
     786           10
     787            9
     788           13
     789           12
     790           12
     791           14
     792           16
     793           11
     794           12
     795           13
     796           13
     797           11
     798           12
     799           11
     800           13
     801            9
     802           14
     803           11
     804            9
     805           12
     806           13
     807           14
     808           14
     809           15
     810           13
     811            8
     812           11
     813           10
     814           10
     815           13
     816           13
     817           13
     818           12
     819           11
     820            8
     821           11
     822            9
     823           13
     824            8
     825           10
     826            9
     827           12
     828           13
     829           13
     830           13
     831           11
     832           15
     833           17
     834           12
     835           14
     836           12
     837           11
     838           13
     839           12
     840           12
     841           10
     842           10
     843           13
     844           12
     845           15
     846           14
     847            9
     848           14
     849           15
     850           12
     851           13
     852           14
     853           14
     854           19
     855           18
     856           15
     857           15
     858           15
     859            7
     860           13
     861           13
     862           11
     863           17
     864           16
     865           18
     866           15
     867           14
     868           13
     869           14
     870           14
     871           12
     872           13
     873           13
     874           16
     875           14
     876           13
     877           15
     878           13
     879           14
     880           15
     881           16
     882           11
     883           12
     884           15
     885           14
     886           11
     887           12
     888           18
     889           15
     890           15
     891           12
     892           12
     893           14
     894           12
     895           14
     896           16
     897           14
     898           11
     899           17
     900           15
     901           14
     902           13
     903           16
     904           17
     905           14
     906           12
     907           14
     908           15
     909           15
     910           13
     911           17
     912           14
     913           16
     914           13
     915           14
     916           16
     917           17
     918           16
     919           14
     920           11
     921           11
     922           12
     923           17
     924           14
     925           15
     926           15
     927           12
     928           12
     929           15
     930           16
     931           14
     932           17
     933           14
     934           15
     935           13
     936           16
     937           14
     938           13
     939           15
     940           13
     941           15
     942           12
     943           19
     944           17
     945           14
     946           13
     947           16
     948           15
     949           14
     950           16
     951           16
     952           14
     953           13
     954           18
     955           12
     956           13
     957           14
     958           10
     959           16
     960           10
     961           15
     962           14
     963           12
     964           15
     965           14
     966           12
     967            7
     968           11
     969           14
     970           15
     971           13
     972           14
     973           19
     974           14
     975           14
     976           18
     977           15
     978           14
     979           17
     980           17
     981           16
     982           17
     983           13
     984           12
     985           16
     986           15
     987           10
     988           12
     989           13
     990           16
     991           13
     992           12
     993           18
     994           16
     995           10
     996           14
     997           13
     998           16
     999           13
    1000            9
    1001            9
    1002           11
    1003           13
    1004           15
    1005           13
    1006           15
    1007           15
    1008           16
    1009           17
    1010           11
    1011           13
    1012           14
    1013           10
    1014           14
    1015           17
    1016           17
    1017           16
    1018           13
    1019           11
    1020           16
    1021           14
    1022           13
    1023           11
    1024           10
    1025           11
    1026           13
    1027           10
    1028           13
    1029           14
    1030           13
    1031           12
    1032           12
    1033           12
    1034            8
    1035           14
    1036           11
    1037           14
    1038            9
    1039           12
    1040            8
    1041            8
    1042           14
    1043            9
    1044           12
    1045           11
    1046           13
    1047           12
    1048           12
    1049            9
    1050           14
    1051           14
    1052           11
    1053           11
    1054            8
    1055            8
    1056           14
    1057           12
    1058           14
    1059           12
    1060           11
    1061            9
    1062           12
    1063           12
    1064           11
    1065           10
    1066           14
    1067           13
    1068           14
    1069           14
    1070           12
    1071           14
    1072           13
    1073           14
    1074           11
    1075           11
    1076           15
    1077           14
    1078           13
    1079           14
    1080           16
    1081           16
    1082           14
    1083           18
    1084           19
    1085           12
    1086           15
    1087           13
    1088           13
    1089           18
    1090           15
    1091           15
    1092           16
    1093           14
    1094           20
    1095           17
    1096           15
    1097           13
    1098           15
    1099           13
    1100           12
    1101           12
    1102           11
    1103           13
    1104           16
    1105           19
    1106           17
    1107           16
    1108           21
    1109           16
    1110           16
    1111           14
    1112           14
    1113           12
    1114           17
    1115           13
    1116           12
    1117           15
    1118           11
    1119           16
    1120           14
    1121           14
    1122           16
    1123           15
    1124           16
    1125           14
    1126           13
    1127           14
    1128           15
    1129           11
    1130           14
    1131           14
    1132           14
    1133           14
    1134           15
    1135           12
    1136           12
    1137           11
    1138           16
    1139           16
    1140           14
    1141           17
    1142           16
    1143           16
    1144           12
    1145           15
    1146           17
    1147           16
    1148           12
    1149           14
    1150           14
    1151           17
    1152           13
    1153           15
    1154           13
    1155           19
    1156           16
    1157           13
    1158           13
    1159           17
    1160           15
    1161           18
    1162           18
    1163           16
    1164           14
    1165           14
    1166           14
    1167           14
    1168           17
    1169           12
    1170           13
    1171           12
    1172           18
    1173           15
    1174           17
    1175           16
    1176           11
    1177           15
    1178           17
    1179           14
    1180           16
    1181           19
    1182           16
    1183           11
    1184           16
    1185           15
    1186           19
    1187           14
    1188           12
    1189           12
    1190            9
    1191           12
    1192           13
    1193            9
    1194           15
    1195           12
    1196           11
    1197           11
    1198           13
    1199           10
    1200           14
    1201           12
    1202           12
    1203           12
    1204           13
    1205            9
    1206           13
    1207           15
    1208           11
    1209           13
    1210           15
    1211           14
    1212           13
    1213           11
    1214           15
    1215           11
    1216           11
    1217           13
    1218           11
    1219           11
    1220           12
    1221           13
    1222           13
    1223            9
    1224           14
    1225           12
    1226           10
    1227           11
    1228           12
    1229           11
    1230           11
    1231           11
    1232           10
    1233            9
    1234           15
    1235           12
    1236           13
    1237           13
    1238           12
    1239           10
    1240           11
    1241           14
    1242           14
    1243           10
    1244           14
    1245            8
    1246           10
    1247           12
    1248           12
    1249           10
    1250           11
    1251           12
    1252            9
    1253           11
    1254           11
    1255           11
    1256            9
    1257           12
    1258           14
    1259           14
    1260           13
    1261           15
    1262           10
    1263           12
    1264           15
    1265           11
    1266           12
    1267           16
    1268           11
    1269           11
    1270           15
    1271           14
    1272           13
    1273           14
    1274           11
    1275           12
    1276           10
    1277           15
    1278           11
    1279           13
    1280           12
    1281           13
    1282           12
    1283           11
    1284           13
    1285           14
    1286           16
    1287           12
    1288           11
    1289           15
    1290           14
    1291           14
    1292           12
    1293           13
    1294           14
    1295           10
    1296           16
    1297           11
    1298           16
    1299           16
    1300           17
    1301           14
    1302           12
    1303           14
    1304           11
    1305           13
    1306           13
    1307           14
    1308           10
    1309           12
    1310           12
    1311           13
    1312           11
    1313           12
    1314           12
    1315           14
    1316           13
    1317           12
    1318           11
    1319           12
    1320           14
    1321           17
    1322           14
    1323           13
    1324           14
    1325           10
    1326           10
    1327           13
    1328           13
    1329           17
    1330           14
    1331           15
    1332           12
    1333           10
    1334           11
    1335           12
    1336           14
    1337           11
    1338           13
    1339           12
    1340           11
    1341           14
    1342           17
    1343           11
    1344           12
    1345           14
    1346           14
    1347           14
    1348           12
    1349           14
    1350           10
    1351            9
    1352           10
    1353           11
    1354           12
    1355           13
    1356           13
    1357            9
    1358           11
    1359           15
    1360            9
    1361           11
    1362           10
    1363           11
    1364           11
    1365           12
    1366           15
    1367           14
    1368           16
    1369           16
    1370           15
    1371           12
    1372           14
    1373           13
    1374            8
    1375           10
    1376           12
    1377            8
    1378           13
    1379           13
    1380           16
    1381           14
    1382           14
    1383           13
    1384           11
    1385           14
    1386           10
    1387           10
    1388           12
    1389           14
    1390           14
    1391           13
    1392           14
    1393           16
    1394           14
    1395           13
    1396           15
    1397           12
    1398           14
    1399           13
    1400           11
    1401           11
    1402           12
    1403           12
    1404           15
    1405           13
    1406           12
    1407           14
    1408           12
    1409           10
    1410           13
    1411           13
    1412           10
    1413           16
    1414           13
    1415           14
    1416            6
    1417            9
    1418           12
    1419            8
    1420            9
    1421           10
    1422           10
    1423           11
    1424           12
    1425           12
    1426            8
    1427           10
    1428           13
    1429           13
    1430           14
    1431           21
    1432           12
    1433           11
    1434           13
    1435           10
    1436           13
    1437           11
    1438           13
    1439            8
    1440           10
    1441           13
    1442            9
    1443           12
    1444           11
    1445           12
    1446           10
    1447           15
    1448            9
    1449           10
    1450           14
    1451           11
    1452           15
    1453           10
    1454            9
    1455           14
    1456            9
    1457            9
    1458           12
    1459           11
    1460           14
    1461           12
    1462           12
    1463           14
    1464           13
    1465           12
    1466           19
    1467           15
    1468           12
    1469           14
    1470           11
    1471           13
    1472           11
    1473           15
    1474           10
    1475           14
    1476           10
    1477           14
    1478           13
    1479           12
    1480            8
    1481            9
    1482           12
    1483           13
    1484           12
    1485           14
    1486            6
    1487           11
    1488           11
    1489           10
    1490           11
    1491           14
    1492           10
    1493           13
    1494           11
    1495            9
    1496           10
    1497           11
    1498           13
    1499           12
    1500           10
    1501            7
    1502            9
    1503           11
    1504           13
    1505           13
    1506           11
    1507           13
    1508           13
    1509           14
    1510           11
    1511           10
    1512           16
    1513           12
    1514           12
    1515           12
    1516           16
    1517           13
    1518           13
    1519           10
    1520           11
    1521           10
    1522           11
    1523           10
    1524           12
    1525           10
    1526           10
    1527            7
    1528            7
    1529            9
    1530           11
    1531           10
    1532           15
    1533           11
    1534            8
    1535           12
    1536           13
    1537           11
    1538           11
    1539           13
    1540           12
    1541           15
    1542           14
    1543           10
    1544           11
    1545           10
    1546           15
    1547           12
    1548           11
    1549           11
    1550            9
    1551           12
    1552           12
    1553            9
    1554           11
    1555           13
    1556           10
    1557           13
    1558           11
    1559           11
    1560           15
    1561           12
    1562           10
    1563           13
    1564           11
    1565           15
    1566           13
    1567           12
    1568           12
    1569           13
    1570           12
    1571           12
    1572           18
    1573           15
    1574           13
    1575            8
    1576            8
    1577           11
    1578            9
    1579           16
    1580           10
    1581            9
    1582           11
    1583           13
    1584           13
    1585           11
    1586           10
    1587            7
    1588           12
    1589           15
    1590           12
    1591           14
    1592           11
    1593           11
    1594           15
    1595           13
    1596            9
    1597           14
    1598           15
    1599           14
    1600           16
    1601           12
    1602           13
    1603           15
    1604           12
    1605           14
    1606           13
    1607           12
    1608           12
    1609           13
    1610           15
    1611           14
    1612           16
    1613           14
    1614           11
    1615           13
    1616           12
    1617           14
    1618           12
    1619           13
    1620           10
    1621           14
    1622           12
    1623           15
    1624           11
    1625           13
    1626           14
    1627           11
    1628           13
    1629           13
    1630           12
    1631           12
    1632           13
    1633           14
    1634           13
    1635           13
    1636           13
    1637           12
    1638           13
    1639           10
    1640           14
    1641           16
    1642           13
    1643           14
    1644           14
    1645           10
    1646           14
    1647           16
    1648           13
    1649           12
    1650           16
    1651           14
    1652           14
    1653           10
    1654           12
    1655           14
    1656           12
    1657           16
    1658           12
    1659           13
    1660           13
    1661           14
    1662           16
    1663           11
    1664           12
    1665           14
    1666           13
    1667           12
    1668           11
    1669           11
    1670           16
    1671           10
    1672           16
    1673           10
    1674           11
    1675           15
    1676           11
    1677           14
    1678           11
    1679           13
    1680           12
    1681           12
    1682           11
    1683           12
    1684           14
    1685           14
    1686           12
    1687           10
    1688           14
    1689           13
    1690           13
    1691           14
    1692           14
    1693           13
    1694           17
    1695           14
    1696           11
    1697           12
    1698            8
    1699           13
    1700           10
    1701           11
    1702           15
    1703           15
    1704           15
    1705           13
    1706           14
    1707           12
    1708           12
    1709           14
    1710           12
    1711           14
    1712           15
    1713           14
    1714           13
    1715            9
    1716           13
    1717            8
    1718           11
    1719           14
    1720           12
    1721           13
    1722           11
    1723           10
    1724           12
    1725           12
    1726            9
    1727           13
    1728            9
    1729           11
    1730           13
    1731           13
    1732           11
    1733           11
    1734           14
    1735           13
    1736           17
    1737           10
    1738           12
    1739           15
    1740           13
    1741           13
    1742           11
    1743           15
    1744           15
    1745           15
    1746           12
    1747           12
    1748           10
    1749           14
    1750           12
    1751            7
    1752           12
    1753           11
    1754           12
    1755           11
    1756           12
    1757           13
    1758           14
    1759           10
    1760           12
    1761           10
    1762           13
    1763            8
    1764           15
    1765           11
    1766           16
    1767           10
    1768           15
    1769           11
    1770           15
    1771           17
    1772           12
    1773           14
    1774           14
    1775           12
    1776           14
    1777           12
    1778           14
    1779           13
    1780           13
    1781           18
    1782           16
    1783           14
    1784           11
    1785           10
    1786           13
    1787           12
    1788           15
    1789           13
    1790           11
    1791           11
    1792           11
    1793           13
    1794           13
    1795           15
    1796           14
    1797           13
    1798           12
    1799           13
    1800           12
    1801           10
    1802           11
    1803           15
    1804           11
    1805           12
    1806           11
    1807           10
    1808           15
    1809           12
    1810           15
    1811           12
    1812           10
    1813           13
    1814           13
    1815           14
    1816           13
    1817           16
    1818           12
    1819           15
    1820           13
    1821           11
    1822           13
    1823           15
    1824           14
    1825           10
    1826           12
    1827           10
    1828           11
    1829           10
    1830           13
    1831           12
    1832           13
    1833            9
    1834           17
    1835           12
    1836           13
    1837           15
    1838           12
    1839            9
    1840           11
    1841           16
    1842           16
    1843           12
    1844           13
    1845           12
    1846           10
    1847           15
    1848           11
    1849           13
    1850           14
    1851           16
    1852           10
    1853           12
    1854           10
    1855           10
    1856           15
    1857           14
    1858           14
    1859           12
    1860           16
    1861           13
    1862           10
    1863           15
    1864            9
    1865           12
    1866           14
    1867           13
    1868           14
    1869           15
    1870           13
    1871           11
    1872           11
    1873           12
    1874            9
    1875           10
    1876           15
    1877           12
    1878           11
    1879           14
    1880           14
    1881           11
    1882           10
    1883           14
    1884           15
    1885            9
    1886           13
    1887           12
    1888           11
    1889           11
    1890           15
    1891           11
    1892           13
    1893           14
    1894           15
    1895           13
    1896           10
    1897           15
    1898           14
    1899           15
    1900           16
    1901           11
    1902           11
    1903           14
    1904           13
    1905           15
    1906           12
    1907           13
    1908           11
    1909           10
    1910           15
    1911           12
    1912           13
    1913           14
    1914            7
    1915           10
    1916           11
    1917            9
    1918            9
    1919           12
    1920           14
    1921           14
    1922           13
    1923           12
    1924           12
    1925           15
    1926           13
    1927           13
    1928           15
    1929           12
    1930           13
    1931           12
    1932           12
    1933           14
    1934           12
    1935           13
    1936           14
    1937           12
    1938           18
    1939           14
    1940            9
    1941           12
    1942           12
    1943           15
    1944           11
    1945           13
    1946           12
    1947           10
    1948           14
    1949           12
    1950           11
    1951           14
    1952           11
    1953           13
    1954            9
    1955           12
    1956           10
    1957           12
    1958           12
    1959           10
    1960           11
    1961           11
    1962           12
    1963           11
    1964            9
    1965           14
    1966           11
    1967           12
    1968           15
    1969           13
    1970            9
    1971           10
    1972           12
    1973           12
    1974           12
    1975           12
    1976           14
    1977           14
    1978           13
    1979           11
    1980           12
    1981           10
    1982           12
    1983            9
    1984           14
    1985           12
    1986           13
    1987           13
    1988           14
    1989           13
    1990           11
    1991           11
    1992            7
    1993           13
    1994            9
    1995           12
    1996            9
    1997           13
    1998           12
    1999           12
    2000           11
