# Supplementary material for: K739 is preferentially targeted over K725 in the deSUMOylation process of neuronal nitric oxide synthase
Source: Front Chem. 2025 Sep 4;13:1672437. doi: 10.3389/fchem.2025.1672437 (PMC12445055; doi:10.3389/fchem.2025.1672437)
Supplement: Supplementary file 2 [file DataSheet2.zip › raw-data/725-R726K/hbond2.out]

#Frame   HB_00002[UU]
       1            8
       2            6
       3            7
       4            6
       5            9
       6            7
       7            7
       8            7
       9            9
      10           11
      11            9
      12            5
      13            9
      14           10
      15            9
      16            8
      17           11
      18            9
      19            7
      20            8
      21           11
      22            5
      23           10
      24            8
      25            8
      26           10
      27            8
      28            8
      29            7
      30            9
      31            9
      32            7
      33            5
      34            5
      35            5
      36            5
      37            8
      38            4
      39            9
      40            9
      41            7
      42            6
      43            8
      44            9
      45            4
      46            6
      47            9
      48            7
      49            6
      50            8
      51           10
      52            8
      53           11
      54           11
      55           11
      56            7
      57            7
      58            6
      59           10
      60            9
      61            8
      62           10
      63            7
      64            8
      65            8
      66           10
      67            9
      68            7
      69           11
      70            9
      71            8
      72            7
      73            9
      74            9
      75            9
      76            8
      77            7
      78            7
      79            5
      80            8
      81            9
      82            8
      83            8
      84           10
      85            8
      86            9
      87            8
      88           10
      89           10
      90            7
      91            7
      92           12
      93           10
      94            9
      95            8
      96           10
      97            9
      98            9
      99            9
     100            8
     101            8
     102           11
     103            9
     104           10
     105           10
     106           12
     107           10
     108           10
     109           11
     110           12
     111           12
     112            7
     113           10
     114           12
     115            6
     116           11
     117            7
     118            8
     119           10
     120           14
     121           10
     122           10
     123           13
     124           13
     125           10
     126           10
     127           10
     128           10
     129           11
     130           15
     131           11
     132            7
     133            9
     134            7
     135           10
     136           12
     137           11
     138           10
     139            9
     140            9
     141            8
     142            9
     143           12
     144            9
     145            9
     146            8
     147           10
     148           10
     149           13
     150           12
     151            9
     152            7
     153           10
     154           13
     155           10
     156            9
     157           11
     158           14
     159            9
     160            7
     161            7
     162            8
     163            9
     164            8
     165            8
     166            7
     167           12
     168           10
     169            9
     170           12
     171            9
     172            8
     173           10
     174           10
     175           11
     176            9
     177           10
     178           10
     179            7
     180            8
     181           11
     182           11
     183           15
     184            7
     185           11
     186            7
     187           12
     188            9
     189           10
     190           10
     191           10
     192           12
     193           13
     194           10
     195           12
     196           10
     197            8
     198           11
     199           10
     200           16
     201           11
     202           10
     203           10
     204           11
     205           10
     206           11
     207           12
     208           12
     209           11
     210           13
     211           11
     212            7
     213           12
     214           12
     215            9
     216           11
     217           10
     218           13
     219           12
     220           12
     221           12
     222           12
     223           13
     224           11
     225           10
     226           11
     227            9
     228           10
     229           10
     230           14
     231           13
     232           13
     233           14
     234            9
     235           10
     236           13
     237            9
     238            9
     239            9
     240           13
     241           15
     242           10
     243           12
     244           11
     245           11
     246            9
     247           10
     248           12
     249            8
     250           11
     251           11
     252           12
     253           10
     254           10
     255            9
     256           11
     257           12
     258           12
     259           12
     260           12
     261            8
     262           10
     263           12
     264           11
     265           12
     266           10
     267           11
     268            6
     269           11
     270           14
     271           12
     272           11
     273           10
     274            6
     275           12
     276           11
     277           11
     278           12
     279           10
     280           11
     281           11
     282            9
     283           11
     284           13
     285            9
     286           13
     287           12
     288           11
     289           11
     290           12
     291           12
     292           11
     293           10
     294            9
     295           12
     296           11
     297           11
     298            9
     299           10
     300            7
     301           10
     302           11
     303           11
     304            6
     305           10
     306           10
     307           11
     308           10
     309           11
     310           11
     311           11
     312            8
     313            9
     314            9
     315           10
     316           11
     317            9
     318           10
     319           10
     320           11
     321            9
     322            7
     323           11
     324           10
     325           13
     326            6
     327           10
     328            8
     329           12
     330           10
     331           10
     332           10
     333           11
     334           11
     335            8
     336            9
     337           10
     338            8
     339           11
     340            9
     341           10
     342           10
     343           11
     344           11
     345            7
     346           11
     347            8
     348            8
     349           12
     350            8
     351            8
     352            7
     353           12
     354            9
     355            6
     356           11
     357           11
     358           10
     359            6
     360            8
     361            8
     362            7
     363           11
     364            8
     365            8
     366           11
     367           10
     368            6
     369           10
     370            6
     371           13
     372            9
     373           12
     374            9
     375           10
     376           16
     377            9
     378           13
     379           13
     380           10
     381           11
     382           11
     383            7
     384            9
     385            8
     386            7
     387           11
     388           11
     389            7
     390            9
     391           11
     392            9
     393           13
     394           12
     395            8
     396           10
     397           12
     398           15
     399           13
     400            7
     401           11
     402           12
     403           11
     404           11
     405           13
     406            9
     407            8
     408           11
     409           11
     410           15
     411            9
     412           10
     413            7
     414           17
     415           11
     416           11
     417            9
     418           10
     419            9
     420            9
     421           14
     422           14
     423           11
     424           10
     425           11
     426           13
     427           13
     428           13
     429           13
     430           13
     431           14
     432           13
     433           13
     434           12
     435            9
     436           10
     437           11
     438           12
     439           11
     440           10
     441            8
     442           15
     443            8
     444           12
     445           10
     446            9
     447           10
     448           11
     449           13
     450           11
     451            9
     452            9
     453            9
     454           11
     455            9
     456            9
     457           14
     458           15
     459           13
     460            9
     461           12
     462           11
     463           12
     464            8
     465           11
     466           15
     467           12
     468            7
     469           12
     470           12
     471           11
     472           10
     473            9
     474            9
     475           13
     476           10
     477           11
     478            8
     479            8
     480            6
     481            8
     482           10
     483            8
     484            7
     485           10
     486            9
     487           10
     488            8
     489            8
     490            9
     491            9
     492           10
     493           10
     494            9
     495            9
     496            9
     497            6
     498            7
     499            6
     500            9
     501            8
     502            8
     503           10
     504            7
     505            7
     506           11
     507            9
     508            9
     509            9
     510            9
     511            9
     512            8
     513            8
     514           10
     515           13
     516           11
     517            9
     518           10
     519            9
     520            9
     521           10
     522            6
     523            9
     524           10
     525            8
     526           10
     527            9
     528            8
     529           10
     530           10
     531           12
     532           12
     533            6
     534           10
     535           12
     536           10
     537            8
     538           12
     539            9
     540           10
     541            9
     542           11
     543           12
     544            6
     545           10
     546            9
     547           11
     548            7
     549           11
     550           11
     551           14
     552            7
     553           11
     554           10
     555           10
     556           11
     557            8
     558           11
     559           10
     560           11
     561           13
     562            9
     563           16
     564           10
     565           12
     566            9
     567            8
     568            9
     569           11
     570            8
     571           11
     572           11
     573            9
     574            6
     575            9
     576            9
     577           11
     578            8
     579            9
     580            6
     581           11
     582           14
     583           14
     584           11
     585           12
     586           10
     587            8
     588           11
     589            6
     590           13
     591           11
     592           12
     593            9
     594           11
     595            9
     596            9
     597           12
     598            9
     599            8
     600           14
     601           10
     602           10
     603           10
     604            9
     605           10
     606           10
     607            9
     608            9
     609           11
     610           11
     611           10
     612            9
     613           11
     614           12
     615           11
     616           13
     617            7
     618            9
     619            8
     620           11
     621            9
     622           12
     623            8
     624           12
     625           12
     626           13
     627           11
     628            8
     629            8
     630           10
     631            8
     632           12
     633           10
     634           11
     635           10
     636            7
     637           11
     638           11
     639           12
     640           12
     641           10
     642           10
     643           10
     644            7
     645           12
     646           10
     647            8
     648           12
     649           11
     650            9
     651           13
     652           13
     653           11
     654            9
     655           11
     656           11
     657            9
     658            7
     659           12
     660            9
     661           11
     662           10
     663            7
     664            8
     665           10
     666            8
     667           10
     668            8
     669           12
     670           11
     671            7
     672            9
     673           10
     674           10
     675            7
     676           14
     677           10
     678           12
     679           12
     680           10
     681            9
     682           14
     683            6
     684            9
     685           12
     686           14
     687           11
     688           13
     689           10
     690           11
     691           10
     692            7
     693           13
     694            9
     695           12
     696           11
     697           10
     698           10
     699           11
     700            9
     701           10
     702           10
     703           11
     704           13
     705            9
     706           15
     707           12
     708           10
     709           15
     710           11
     711            9
     712            9
     713           11
     714           11
     715           13
     716           11
     717           11
     718           13
     719           11
     720           12
     721           13
     722            9
     723           10
     724           11
     725            7
     726            9
     727            8
     728           12
     729           15
     730            9
     731           13
     732            5
     733           12
     734            9
     735            7
     736            9
     737           14
     738           12
     739           11
     740           11
     741           10
     742           10
     743            8
     744           10
     745           12
     746           12
     747            9
     748           16
     749            7
     750           13
     751           12
     752            9
     753           12
     754           11
     755           12
     756           11
     757           10
     758           11
     759           12
     760           11
     761            8
     762           13
     763           12
     764           13
     765           14
     766            9
     767            9
     768           13
     769            9
     770           11
     771            8
     772            8
     773            9
     774           13
     775           10
     776            9
     777           10
     778           12
     779           11
     780           11
     781            9
     782           10
     783           10
     784           10
     785           10
     786            9
     787           11
     788           13
     789           12
     790           10
     791           10
     792            8
     793           13
     794           11
     795           11
     796            9
     797           12
     798           14
     799           14
     800            9
     801           11
     802           12
     803            9
     804           11
     805            9
     806           10
     807           10
     808           11
     809            9
     810           10
     811            8
     812           10
     813           11
     814           11
     815           12
     816           13
     817           11
     818            9
     819           11
     820           11
     821           10
     822            9
     823           11
     824           10
     825           13
     826           10
     827           10
     828           12
     829           11
     830           12
     831           10
     832           10
     833           12
     834            9
     835            9
     836           13
     837           14
     838           12
     839           11
     840           11
     841           12
     842            7
     843           11
     844           11
     845           11
     846           11
     847           10
     848           10
     849           10
     850            9
     851            9
     852           10
     853           12
     854           10
     855           10
     856           12
     857           11
     858           15
     859           10
     860            6
     861            9
     862           11
     863           11
     864           12
     865            7
     866            9
     867           13
     868           11
     869            9
     870            9
     871            9
     872           11
     873            9
     874           14
     875            6
     876            8
     877            9
     878            9
     879           11
     880            9
     881           10
     882           11
     883            9
     884           11
     885           10
     886            9
     887           11
     888           11
     889           10
     890            9
     891           10
     892           10
     893            9
     894           12
     895            9
     896           11
     897            7
     898            7
     899           10
     900           10
     901           10
     902           12
     903           12
     904           11
     905           10
     906           13
     907           10
     908           11
     909           10
     910           12
     911            8
     912           10
     913            8
     914           12
     915            8
     916            7
     917           10
     918            9
     919           10
     920            8
     921           13
     922            8
     923           10
     924           11
     925           10
     926           11
     927           15
     928           10
     929           11
     930           12
     931           11
     932           12
     933            9
     934            9
     935           10
     936           11
     937            9
     938           10
     939           10
     940           14
     941            7
     942           10
     943           13
     944            9
     945           10
     946            9
     947           13
     948           10
     949           10
     950           10
     951           15
     952           10
     953            9
     954           12
     955           10
     956           10
     957           10
     958           12
     959           12
     960           11
     961            9
     962            8
     963           10
     964           10
     965           12
     966           13
     967           10
     968            7
     969           11
     970           11
     971            7
     972           11
     973           11
     974            8
     975            9
     976           13
     977           10
     978            9
     979            9
     980            7
     981           11
     982           10
     983            9
     984            9
     985            9
     986           13
     987            8
     988           11
     989            7
     990           10
     991            8
     992           10
     993            8
     994           13
     995            9
     996            8
     997           11
     998           10
     999           12
    1000           13
    1001            8
    1002           10
    1003           10
    1004            9
    1005           12
    1006           10
    1007           11
    1008           11
    1009            9
    1010           12
    1011           10
    1012            9
    1013           11
    1014           10
    1015           11
    1016            8
    1017           12
    1018            9
    1019           10
    1020           13
    1021           12
    1022           10
    1023            9
    1024            8
    1025           10
    1026           10
    1027           12
    1028           17
    1029           10
    1030           11
    1031           14
    1032           10
    1033            9
    1034            9
    1035           12
    1036           10
    1037           11
    1038           11
    1039           10
    1040            8
    1041           11
    1042            9
    1043           10
    1044            9
    1045            7
    1046            9
    1047           11
    1048           12
    1049           11
    1050            9
    1051           10
    1052           12
    1053            9
    1054            8
    1055           10
    1056            8
    1057           13
    1058            9
    1059           10
    1060           10
    1061            6
    1062            9
    1063           12
    1064            7
    1065           12
    1066            9
    1067            9
    1068            9
    1069            9
    1070            7
    1071           11
    1072            8
    1073           12
    1074           11
    1075           10
    1076           10
    1077           12
    1078            6
    1079           10
    1080           14
    1081           11
    1082            7
    1083           10
    1084            9
    1085            8
    1086           10
    1087           13
    1088           10
    1089            9
    1090           10
    1091           12
    1092            9
    1093            8
    1094           11
    1095           13
    1096            8
    1097            9
    1098           11
    1099           12
    1100           10
    1101            9
    1102            9
    1103            9
    1104            8
    1105           10
    1106           10
    1107           10
    1108            8
    1109            7
    1110            9
    1111           10
    1112           13
    1113           11
    1114           12
    1115            9
    1116           10
    1117           10
    1118            9
    1119            8
    1120            9
    1121            9
    1122            9
    1123            8
    1124            9
    1125            9
    1126            9
    1127           12
    1128            9
    1129            7
    1130           12
    1131           13
    1132           11
    1133            6
    1134           12
    1135           12
    1136           10
    1137           11
    1138           11
    1139           13
    1140            8
    1141            9
    1142           11
    1143            8
    1144           12
    1145            7
    1146           13
    1147           10
    1148           11
    1149           11
    1150           13
    1151           12
    1152           11
    1153           11
    1154            8
    1155           12
    1156           11
    1157           12
    1158           10
    1159           14
    1160           11
    1161            5
    1162            7
    1163           10
    1164           12
    1165           11
    1166            9
    1167           11
    1168           11
    1169           11
    1170            8
    1171            9
    1172           10
    1173           10
    1174           13
    1175           11
    1176            8
    1177           11
    1178            8
    1179           11
    1180           12
    1181            9
    1182           12
    1183           11
    1184            9
    1185            9
    1186           12
    1187            8
    1188            7
    1189            9
    1190           10
    1191           10
    1192           10
    1193            9
    1194            6
    1195            8
    1196            8
    1197           10
    1198           10
    1199            8
    1200            9
    1201            9
    1202            7
    1203            9
    1204            9
    1205            8
    1206           10
    1207            7
    1208           11
    1209            8
    1210            9
    1211            7
    1212            7
    1213            8
    1214            8
    1215            8
    1216            9
    1217            8
    1218            9
    1219            9
    1220            8
    1221           12
    1222            8
    1223            6
    1224            8
    1225            6
    1226           10
    1227           11
    1228           11
    1229            7
    1230            5
    1231            9
    1232            9
    1233           10
    1234           10
    1235            9
    1236           10
    1237            8
    1238           10
    1239            8
    1240            8
    1241            9
    1242            8
    1243           10
    1244           10
    1245            8
    1246           11
    1247           10
    1248            8
    1249            8
    1250            6
    1251            7
    1252            9
    1253            8
    1254            8
    1255            9
    1256            9
    1257            8
    1258            6
    1259            7
    1260            9
    1261            8
    1262            8
    1263            9
    1264            9
    1265           10
    1266           12
    1267           11
    1268           10
    1269            8
    1270            9
    1271            9
    1272            9
    1273            8
    1274           11
    1275            8
    1276            8
    1277            8
    1278            8
    1279           10
    1280           10
    1281            8
    1282            8
    1283           10
    1284           12
    1285           10
    1286           12
    1287           10
    1288            8
    1289            7
    1290           11
    1291           11
    1292            8
    1293            9
    1294            9
    1295           10
    1296            9
    1297           11
    1298           10
    1299            8
    1300           11
    1301           10
    1302            9
    1303            9
    1304           12
    1305            9
    1306            8
    1307            9
    1308           10
    1309           10
    1310           10
    1311           10
    1312           12
    1313            8
    1314            9
    1315            9
    1316            7
    1317            9
    1318            8
    1319            9
    1320            7
    1321            6
    1322           13
    1323            9
    1324            9
    1325            8
    1326            8
    1327            7
    1328           10
    1329           10
    1330            7
    1331           11
    1332            9
    1333            9
    1334            7
    1335           10
    1336            7
    1337            9
    1338            9
    1339           11
    1340            9
    1341            7
    1342            8
    1343            8
    1344           10
    1345           10
    1346            8
    1347           10
    1348           11
    1349           11
    1350           10
    1351           13
    1352            8
    1353            9
    1354           10
    1355           10
    1356            7
    1357            7
    1358            9
    1359            9
    1360            9
    1361            8
    1362           14
    1363            9
    1364           10
    1365           11
    1366            8
    1367            6
    1368           11
    1369           10
    1370            9
    1371           13
    1372            9
    1373           10
    1374           10
    1375            9
    1376           10
    1377            9
    1378           12
    1379            9
    1380            6
    1381           11
    1382           10
    1383            9
    1384            9
    1385           11
    1386           13
    1387           12
    1388           10
    1389           11
    1390           11
    1391           12
    1392           12
    1393           10
    1394            9
    1395           10
    1396            9
    1397           11
    1398            9
    1399           12
    1400           10
    1401            9
    1402           11
    1403            6
    1404           12
    1405            9
    1406            8
    1407            9
    1408            6
    1409           10
    1410            9
    1411           13
    1412           12
    1413            7
    1414            8
    1415           10
    1416            5
    1417           11
    1418            9
    1419            9
    1420           10
    1421            9
    1422           11
    1423           14
    1424           11
    1425           13
    1426            8
    1427           10
    1428           10
    1429            9
    1430           11
    1431           12
    1432           11
    1433           14
    1434           10
    1435           12
    1436           10
    1437           12
    1438           10
    1439           14
    1440           12
    1441           13
    1442           12
    1443           13
    1444            9
    1445           12
    1446            8
    1447           11
    1448           15
    1449           13
    1450           14
    1451           11
    1452           14
    1453           11
    1454           13
    1455           12
    1456           10
    1457           13
    1458           11
    1459           10
    1460           13
    1461           17
    1462           10
    1463           12
    1464           16
    1465           11
    1466           12
    1467           13
    1468           10
    1469            9
    1470           11
    1471           13
    1472            8
    1473           10
    1474            6
    1475           11
    1476            9
    1477           10
    1478            9
    1479            9
    1480           10
    1481           14
    1482            7
    1483           11
    1484           14
    1485            9
    1486            9
    1487           11
    1488           10
    1489           11
    1490           15
    1491           10
    1492           12
    1493           11
    1494           11
    1495            9
    1496           11
    1497            7
    1498           11
    1499            9
    1500           10
    1501           11
    1502            9
    1503           11
    1504           11
    1505            9
    1506           10
    1507           11
    1508           10
    1509            8
    1510           11
    1511            7
    1512            8
    1513           12
    1514            9
    1515           13
    1516           14
    1517           12
    1518            9
    1519           10
    1520            7
    1521           12
    1522           11
    1523           11
    1524            9
    1525           11
    1526           12
    1527           10
    1528            7
    1529            8
    1530           12
    1531           12
    1532            9
    1533           11
    1534           13
    1535           10
    1536            9
    1537           11
    1538            9
    1539           10
    1540           10
    1541           11
    1542           15
    1543           13
    1544           13
    1545           11
    1546           13
    1547           11
    1548           10
    1549           15
    1550           12
    1551           10
    1552           13
    1553           12
    1554           10
    1555           11
    1556            9
    1557           12
    1558           10
    1559           10
    1560           11
    1561            9
    1562           10
    1563           12
    1564           12
    1565            7
    1566           12
    1567            8
    1568           11
    1569            8
    1570            9
    1571           13
    1572           14
    1573           13
    1574           11
    1575           13
    1576           15
    1577            8
    1578           12
    1579           12
    1580           12
    1581           13
    1582           12
    1583           10
    1584           14
    1585           14
    1586           11
    1587           11
    1588            9
    1589            9
    1590           13
    1591           10
    1592            9
    1593           10
    1594           11
    1595            9
    1596            9
    1597            9
    1598           14
    1599           11
    1600           11
    1601           10
    1602           11
    1603           11
    1604           14
    1605           12
    1606           11
    1607           11
    1608           11
    1609           11
    1610           11
    1611           13
    1612           11
    1613           13
    1614            9
    1615            8
    1616           10
    1617           10
    1618           10
    1619           12
    1620           11
    1621            9
    1622           11
    1623           12
    1624           10
    1625            9
    1626            8
    1627           13
    1628            8
    1629            8
    1630           10
    1631            9
    1632            9
    1633            7
    1634           12
    1635           10
    1636            8
    1637           10
    1638            8
    1639           11
    1640            9
    1641           12
    1642           10
    1643           12
    1644            9
    1645           14
    1646            9
    1647            8
    1648           12
    1649            9
    1650            7
    1651            7
    1652            9
    1653           10
    1654            8
    1655           13
    1656           11
    1657            9
    1658            8
    1659           10
    1660            8
    1661            9
    1662           11
    1663           11
    1664           10
    1665           10
    1666            7
    1667           12
    1668           11
    1669           11
    1670           13
    1671           13
    1672           11
    1673           12
    1674           11
    1675            9
    1676           12
    1677            8
    1678           10
    1679           11
    1680           11
    1681           12
    1682           10
    1683           12
    1684           10
    1685           12
    1686           10
    1687            9
    1688           13
    1689           12
    1690            8
    1691            9
    1692           10
    1693           14
    1694           14
    1695           12
    1696           11
    1697           12
    1698           11
    1699           11
    1700            7
    1701           15
    1702           11
    1703           11
    1704           10
    1705           13
    1706           11
    1707            8
    1708           11
    1709           11
    1710           14
    1711           11
    1712           11
    1713            8
    1714           11
    1715            8
    1716            8
    1717           11
    1718            9
    1719           13
    1720            8
    1721            7
    1722           11
    1723           10
    1724            9
    1725            9
    1726           11
    1727            8
    1728           11
    1729           14
    1730           10
    1731           12
    1732            8
    1733           12
    1734            9
    1735           11
    1736           12
    1737           11
    1738           11
    1739           10
    1740            9
    1741           12
    1742           14
    1743           12
    1744            9
    1745           15
    1746           11
    1747            9
    1748           12
    1749           12
    1750           11
    1751           10
    1752           10
    1753           13
    1754            7
    1755           11
    1756            8
    1757           13
    1758           12
    1759           11
    1760           10
    1761           11
    1762           11
    1763           12
    1764           11
    1765            8
    1766            8
    1767            9
    1768           10
    1769           11
    1770           11
    1771           12
    1772           12
    1773           11
    1774           11
    1775           11
    1776           14
    1777           10
    1778            9
    1779           10
    1780            6
    1781           10
    1782            7
    1783            9
    1784           11
    1785           11
    1786           11
    1787           11
    1788            9
    1789            9
    1790            8
    1791           10
    1792           12
    1793           11
    1794           13
    1795            9
    1796           12
    1797            9
    1798           11
    1799            9
    1800           11
    1801           12
    1802           13
    1803           13
    1804           13
    1805           14
    1806           12
    1807           11
    1808           10
    1809            9
    1810           10
    1811           11
    1812           11
    1813           11
    1814           12
    1815           12
    1816           11
    1817           14
    1818           12
    1819           13
    1820           10
    1821           10
    1822           13
    1823           13
    1824           12
    1825            8
    1826            8
    1827            8
    1828            8
    1829           10
    1830           10
    1831           12
    1832            9
    1833           11
    1834           12
    1835           10
    1836            8
    1837           14
    1838           12
    1839            9
    1840           11
    1841            8
    1842           11
    1843           10
    1844           13
    1845           16
    1846           14
    1847           13
    1848           10
    1849           11
    1850           10
    1851           10
    1852           11
    1853           10
    1854            9
    1855           10
    1856            9
    1857           12
    1858           11
    1859           11
    1860           15
    1861            6
    1862           11
    1863           11
    1864            9
    1865           13
    1866           11
    1867           12
    1868           11
    1869           10
    1870            9
    1871           10
    1872           10
    1873            8
    1874           12
    1875           10
    1876           11
    1877           14
    1878           12
    1879           11
    1880           10
    1881            9
    1882           10
    1883           12
    1884           11
    1885           10
    1886            9
    1887           12
    1888           11
    1889            9
    1890           11
    1891            9
    1892           12
    1893           11
    1894           12
    1895            9
    1896           11
    1897            8
    1898           15
    1899           15
    1900           11
    1901           10
    1902           11
    1903           12
    1904           12
    1905            9
    1906           12
    1907           13
    1908           16
    1909           10
    1910           12
    1911           12
    1912           13
    1913           12
    1914           11
    1915           10
    1916           10
    1917           10
    1918           10
    1919           13
    1920           12
    1921           11
    1922            6
    1923            8
    1924            8
    1925            9
    1926           11
    1927           10
    1928           10
    1929           11
    1930            9
    1931            9
    1932           11
    1933           10
    1934           12
    1935            9
    1936            9
    1937           13
    1938           10
    1939            8
    1940            9
    1941           10
    1942           10
    1943           13
    1944            8
    1945           12
    1946            7
    1947            8
    1948            9
    1949           11
    1950            8
    1951            9
    1952           11
    1953           12
    1954            8
    1955           13
    1956            8
    1957            9
    1958            9
    1959            8
    1960           10
    1961            9
    1962           11
    1963            6
    1964           13
    1965           10
    1966            9
    1967           12
    1968           11
    1969           13
    1970            8
    1971           10
    1972           12
    1973           10
    1974            9
    1975            8
    1976           10
    1977           11
    1978            9
    1979            8
    1980            9
    1981            9
    1982           10
    1983           11
    1984           11
    1985           10
    1986           12
    1987           10
    1988           11
    1989            9
    1990           11
    1991           11
    1992            9
    1993           10
    1994           10
    1995           11
    1996           11
    1997            8
    1998            7
    1999           12
    2000            8
