# Supplementary material for: K739 is preferentially targeted over K725 in the deSUMOylation process of neuronal nitric oxide synthase
Source: Front Chem. 2025 Sep 4;13:1672437. doi: 10.3389/fchem.2025.1672437 (PMC12445055; doi:10.3389/fchem.2025.1672437)
Supplement: Supplementary file 2 [file DataSheet2.zip › raw-data/725-R726K/mmgbsa.out]

| Run on Wed May  7 19:59:04 2025
|
|Input file:
|--------------------------------------------------------------
|&general
|	interval=1,
|	verbose=2,
|	keep_files=0,
|        startframe=1
|        endframe=96
|/
|&gb
|	igb=5,
|	saltcon=0.100,
|/
|&decomp
|	idecomp=2,
|	dec_verbose=3,
|	csv_format=0,
|/
|--------------------------------------------------------------
|MMPBSA.py Version=14.0
|Complex topology file:           cp.prmtop
|Receptor topology file:          rp.prmtop
|Ligand topology file:            lp.prmtop
|Initial mdcrd(s):                cp.nc
|Initial Receptor mdcrd(s):       rp.nc
|Initial Ligand mdcrd(s):         lp.nc
|
|Receptor mask:                  ":1-226"
|Ligand mask:                    ":227-312"
|
|Calculations performed using 96.0 complex frames.
|
|Generalized Born ESURF calculated using 'LCPO' surface areas
|
|All units are reported in kcal/mole.
-------------------------------------------------------------------------------
-------------------------------------------------------------------------------

GENERALIZED BORN:

Complex:
Energy Component            Average              Std. Dev.   Std. Err. of Mean
-------------------------------------------------------------------------------
BOND                       992.7053               27.0605              2.7618
ANGLE                     2678.7013               34.9939              3.5715
DIHED                     1787.6983               23.0042              2.3479
VDWAALS                  -2516.0073               25.1652              2.5684
EEL                     -23403.4314              114.8154             11.7183
1-4 VDW                   1158.9388               13.1582              1.3430
1-4 EEL                  12987.8229               41.3372              4.2190
EGB                      -3614.9816               94.7078              9.6661
ESURF                      108.0614                2.1267              0.2171

G gas                    -6313.5722              110.4460             11.2723
G solv                   -3506.9202               94.2690              9.6213

TOTAL                    -9820.4924               51.5390              5.2602


Receptor:
Energy Component            Average              Std. Dev.   Std. Err. of Mean
-------------------------------------------------------------------------------
BOND                       730.0998               21.9777              2.2431
ANGLE                     1938.1473               30.5806              3.1211
DIHED                     1320.2770               18.5915              1.8975
VDWAALS                  -1834.8776               20.3281              2.0747
EEL                     -16655.4285               84.9425              8.6694
1-4 VDW                    860.6264               11.0779              1.1306
1-4 EEL                   9325.9515               35.6842              3.6420
EGB                      -2822.5068               72.7882              7.4289
ESURF                       83.1766                1.5170              0.1548

G gas                    -4315.2041               84.3896              8.6130
G solv                   -2739.3302               72.5996              7.4097

TOTAL                    -7054.5343               43.8621              4.4767


Ligand:
Energy Component            Average              Std. Dev.   Std. Err. of Mean
-------------------------------------------------------------------------------
BOND                       262.5274               13.7927              1.4077
ANGLE                      740.6105               22.7716              2.3241
DIHED                      467.4329               11.9849              1.2232
VDWAALS                   -549.2392               12.2239              1.2476
EEL                      -5835.0746               80.0603              8.1711
1-4 VDW                    298.3029                7.7602              0.7920
1-4 EEL                   3661.8835               24.3813              2.4884
EGB                      -1710.6302               68.4378              6.9849
ESURF                       44.9034                0.9324              0.0952

G gas                     -953.5564               77.0784              7.8668
G solv                   -1665.7268               68.0951              6.9499

TOTAL                    -2619.2832               30.8376              3.1474


Differences (Complex - Receptor - Ligand):
Energy Component            Average              Std. Dev.   Std. Err. of Mean
-------------------------------------------------------------------------------
BOND                         0.0780               37.4904              3.8263
ANGLE                       -0.0565               51.7522              5.2819
DIHED                       -0.0117               31.9136              3.2572
VDWAALS                   -131.8905               34.5825              3.5296
EEL                       -912.9283              163.7298             16.7106
1-4 VDW                      0.0095               18.8700              1.9259
1-4 EEL                     -0.0122               59.8044              6.1038
EGB                        918.1554              137.6641             14.0503
ESURF                      -20.0186                2.7737              0.2831

DELTA G gas              -1044.8117              158.9371             16.2214
DELTA G solv               898.1368              137.0923             13.9919

DELTA TOTAL               -146.6749               74.3715              7.5905


-------------------------------------------------------------------------------
-------------------------------------------------------------------------------
