# Supplementary material for: K739 is preferentially targeted over K725 in the deSUMOylation process of neuronal nitric oxide synthase
Source: Front Chem. 2025 Sep 4;13:1672437. doi: 10.3389/fchem.2025.1672437 (PMC12445055; doi:10.3389/fchem.2025.1672437)
Supplement: Supplementary file 2 [file DataSheet2.zip › raw-data/725-R726K/RMSD/rmsd.out]

#Frame     RMSD_00001
       1       0.0000
       2       1.2495
       3       1.2607
       4       1.2826
       5       1.3057
       6       1.3645
       7       1.1618
       8       1.2403
       9       1.5172
      10       1.6056
      11       1.5238
      12       1.6776
      13       2.0385
      14       1.8562
      15       2.2726
      16       1.9973
      17       1.9938
      18       1.9442
      19       1.7324
      20       1.8140
      21       1.4880
      22       1.6538
      23       2.0792
      24       2.2057
      25       1.6565
      26       1.6888
      27       1.5281
      28       1.4661
      29       1.7415
      30       2.0376
      31       2.2550
      32       2.2947
      33       2.0003
      34       2.1538
      35       2.3811
      36       2.6694
      37       2.6964
      38       2.4682
      39       2.4021
      40       2.1090
      41       2.6962
      42       3.1310
      43       2.8952
      44       2.8848
      45       3.1074
      46       2.4997
      47       2.7166
      48       2.8844
      49       3.0513
      50       2.9491
      51       2.8122
      52       3.0198
      53       3.1322
      54       2.7305
      55       2.7523
      56       2.7890
      57       2.8330
      58       3.0325
      59       3.0085
      60       3.0669
      61       2.7423
      62       2.5582
      63       2.6930
      64       2.7409
      65       2.7989
      66       2.6912
      67       2.6043
      68       2.8188
      69       2.9783
      70       2.7979
      71       2.8272
      72       2.8186
      73       2.7848
      74       2.8038
      75       3.0466
      76       2.8349
      77       2.9068
      78       2.8183
      79       2.8906
      80       2.7498
      81       2.9711
      82       2.7892
      83       2.8163
      84       2.6948
      85       2.7453
      86       2.6556
      87       2.6585
      88       2.8776
      89       2.6386
      90       2.7315
      91       2.8703
      92       2.6776
      93       2.7195
      94       2.8356
      95       3.0191
      96       3.0060
      97       2.9256
      98       2.9332
      99       3.0296
     100       2.8305
     101       2.7464
     102       2.8241
     103       2.9186
     104       2.8488
     105       2.9047
     106       2.8214
     107       3.3269
     108       3.5125
     109       3.4686
     110       3.5104
     111       3.3710
     112       3.2973
     113       3.3027
     114       3.4008
     115       3.3288
     116       3.4498
     117       3.3235
     118       3.3981
     119       3.2836
     120       3.3187
     121       3.3030
     122       3.3623
     123       3.2180
     124       3.4521
     125       3.3359
     126       3.3278
     127       3.3013
     128       3.2572
     129       3.2944
     130       3.2572
     131       3.4201
     132       3.3413
     133       3.3833
     134       3.3379
     135       3.1956
     136       3.2346
     137       3.1933
     138       3.1027
     139       3.1790
     140       3.2369
     141       3.2328
     142       3.1955
     143       3.1372
     144       3.1861
     145       3.1009
     146       3.1840
     147       3.1107
     148       3.0153
     149       3.2362
     150       3.1245
     151       3.1898
     152       3.1607
     153       3.1257
     154       3.1521
     155       3.1750
     156       2.9424
     157       3.1193
     158       2.9648
     159       3.1742
     160       3.0450
     161       3.0826
     162       2.8767
     163       3.3727
     164       3.1307
     165       3.0589
     166       3.2548
     167       3.2062
     168       3.4498
     169       3.4997
     170       3.2245
     171       3.2303
     172       3.4007
     173       3.3912
     174       3.4495
     175       3.1869
     176       3.2578
     177       3.3417
     178       3.1496
     179       3.2214
     180       3.0179
     181       2.9805
     182       2.7526
     183       3.0239
     184       3.3141
     185       3.4660
     186       3.4009
     187       3.4477
     188       3.4106
     189       3.2107
     190       3.2362
     191       3.0550
     192       3.0498
     193       3.0876
     194       3.1440
     195       3.3447
     196       3.2037
     197       3.0953
     198       3.0792
     199       3.1793
     200       3.0889
     201       3.0952
     202       3.1207
     203       3.1647
     204       3.0780
     205       2.7693
     206       3.0662
     207       2.7769
     208       2.5256
     209       2.6643
     210       2.6481
     211       2.5269
     212       2.3775
     213       2.4216
     214       2.4221
     215       2.3833
     216       2.5813
     217       2.6521
     218       2.7678
     219       2.6199
     220       2.6588
     221       2.5915
     222       2.5040
     223       2.6034
     224       2.8045
     225       2.6858
     226       2.6906
     227       2.6971
     228       2.6550
     229       2.5121
     230       2.6485
     231       2.5353
     232       2.5128
     233       2.4213
     234       2.4083
     235       2.4176
     236       2.4924
     237       2.5854
     238       2.4516
     239       2.4070
     240       2.4990
     241       2.4401
     242       2.4043
     243       2.4259
     244       2.4259
     245       2.5447
     246       2.3591
     247       2.3030
     248       2.3284
     249       2.2721
     250       2.4362
     251       2.3385
     252       2.4274
     253       2.4578
     254       2.4297
     255       2.3111
     256       2.3253
     257       2.3747
     258       2.4444
     259       2.4191
     260       2.5191
     261       2.3297
     262       2.3967
     263       2.3680
     264       2.4330
     265       2.2928
     266       2.3416
     267       2.3059
     268       2.1069
     269       2.1640
     270       2.2479
     271       2.2518
     272       2.2399
     273       2.3361
     274       2.3083
     275       2.3475
     276       2.2546
     277       2.2549
     278       2.2209
     279       2.1596
     280       2.2206
     281       2.1853
     282       2.0674
     283       2.3142
     284       2.2106
     285       2.1114
     286       2.3095
     287       2.1653
     288       2.2342
     289       2.3838
     290       2.2951
     291       2.3479
     292       2.2372
     293       2.1486
     294       2.1736
     295       2.1901
     296       2.1225
     297       2.3098
     298       2.2394
     299       2.2594
     300       2.2735
     301       2.2033
     302       2.1515
     303       2.1190
     304       2.2120
     305       2.2334
     306       2.2465
     307       2.1013
     308       2.2041
     309       2.3722
     310       2.2656
     311       2.2616
     312       2.1354
     313       2.1990
     314       2.1759
     315       2.2955
     316       2.3413
     317       2.1424
     318       2.2205
     319       2.2500
     320       2.2924
     321       2.1570
     322       2.2095
     323       2.2521
     324       2.3175
     325       2.2971
     326       2.3543
     327       2.2340
     328       2.3514
     329       2.2982
     330       2.3945
     331       2.3459
     332       2.3440
     333       2.2933
     334       2.5245
     335       2.2791
     336       2.3171
     337       2.3396
     338       2.2079
     339       2.4015
     340       2.2651
     341       2.2101
     342       2.3669
     343       2.2858
     344       2.3691
     345       2.3646
     346       2.2898
     347       2.4113
     348       2.3594
     349       2.2300
     350       2.3256
     351       2.4039
     352       2.3675
     353       2.2152
     354       2.1714
     355       2.1755
     356       2.2238
     357       2.1361
     358       2.1634
     359       2.2784
     360       2.3709
     361       2.3740
     362       2.5428
     363       2.4308
     364       2.4754
     365       2.3575
     366       2.4414
     367       2.8173
     368       2.7821
     369       2.7775
     370       2.9204
     371       2.8978
     372       2.9272
     373       2.8520
     374       2.7856
     375       2.8737
     376       2.8071
     377       2.9408
     378       2.9088
     379       2.9519
     380       2.9571
     381       2.9004
     382       2.9110
     383       2.9539
     384       2.9158
     385       2.7891
     386       2.7993
     387       2.8270
     388       2.7994
     389       2.7961
     390       2.7688
     391       2.8144
     392       2.7760
     393       2.9382
     394       2.7446
     395       2.8711
     396       2.8511
     397       2.8095
     398       2.8864
     399       2.9870
     400       2.9004
     401       2.9658
     402       2.8715
     403       2.8271
     404       2.8735
     405       2.9691
     406       2.9288
     407       2.9740
     408       2.9447
     409       2.8109
     410       3.0107
     411       2.9992
     412       2.9210
     413       3.1002
     414       3.1159
     415       3.0652
     416       2.9158
     417       3.0203
     418       2.9863
     419       2.9794
     420       3.0066
     421       2.9497
     422       2.9978
     423       2.9231
     424       2.8737
     425       2.9399
     426       2.8436
     427       2.8572
     428       2.8797
     429       2.9800
     430       2.9892
     431       2.9658
     432       2.9593
     433       3.0250
     434       2.9234
     435       2.8949
     436       2.9132
     437       2.9647
     438       3.1494
     439       3.1719
     440       2.8475
     441       2.9531
     442       3.0025
     443       2.9091
     444       2.7963
     445       2.9719
     446       2.8842
     447       3.0380
     448       3.1054
     449       3.0499
     450       2.9268
     451       2.7778
     452       2.8661
     453       2.7182
     454       2.9010
     455       2.8377
     456       2.8310
     457       2.9928
     458       2.9299
     459       3.0926
     460       2.8978
     461       2.8916
     462       2.9783
     463       2.9147
     464       2.9330
     465       2.8917
     466       3.1018
     467       3.0140
     468       2.9908
     469       3.0966
     470       2.8285
     471       3.1008
     472       3.0740
     473       3.1850
     474       3.1119
     475       2.9059
     476       3.0239
     477       3.0299
     478       3.0447
     479       3.2170
     480       3.1338
     481       3.1661
     482       3.1381
     483       3.0221
     484       3.1631
     485       3.0163
     486       2.9652
     487       3.0075
     488       3.0756
     489       3.0686
     490       3.1672
     491       3.1294
     492       3.1796
     493       3.1967
     494       3.2131
     495       3.1086
     496       3.4377
     497       3.2527
     498       3.1629
     499       3.2127
     500       3.1970
     501       3.2193
     502       3.2682
     503       3.3105
     504       3.1801
     505       3.2771
     506       3.1863
     507       3.0113
     508       2.9814
     509       3.0994
     510       3.0465
     511       3.1974
     512       3.1331
     513       3.1590
     514       3.2957
     515       2.9906
     516       3.0321
     517       3.0808
     518       3.0921
     519       3.0153
     520       3.1181
     521       3.1057
     522       3.1251
     523       2.9276
     524       2.9953
     525       3.1118
     526       3.1381
     527       3.1220
     528       2.9711
     529       2.9766
     530       2.9024
     531       2.9511
     532       3.0992
     533       3.1246
     534       3.0698
     535       3.0367
     536       3.0350
     537       3.0162
     538       2.9633
     539       3.1075
     540       3.0997
     541       2.9535
     542       3.0860
     543       2.9751
     544       2.9701
     545       2.9190
     546       2.9083
     547       3.0935
     548       3.0012
     549       3.1976
     550       3.2097
     551       3.1550
     552       3.0732
     553       3.1231
     554       3.1472
     555       3.1575
     556       3.3783
     557       3.2491
     558       3.2001
     559       3.2942
     560       3.0774
     561       3.2541
     562       3.1849
     563       3.0548
     564       3.0349
     565       3.0892
     566       3.0661
     567       3.1102
     568       3.1249
     569       3.0355
     570       3.1309
     571       3.0718
     572       3.0080
     573       2.9210
     574       3.0150
     575       3.0673
     576       3.1645
     577       3.1360
     578       3.0030
     579       3.0684
     580       3.0806
     581       2.8839
     582       3.1614
     583       3.0727
     584       3.0301
     585       3.1763
     586       3.3167
     587       3.0881
     588       3.2292
     589       3.0829
     590       3.0806
     591       3.1100
     592       3.2186
     593       3.1519
     594       3.1273
     595       3.1778
     596       3.1991
     597       3.3542
     598       3.2772
     599       3.2177
     600       3.1429
     601       3.2102
     602       3.2736
     603       3.3087
     604       3.2948
     605       3.2650
     606       3.2569
     607       3.2183
     608       3.3892
     609       3.2037
     610       3.2612
     611       3.1828
     612       3.2255
     613       3.3074
     614       3.1856
     615       3.1553
     616       3.1408
     617       3.1599
     618       3.2601
     619       3.1660
     620       3.2310
     621       3.0788
     622       3.2538
     623       3.1548
     624       3.1503
     625       3.2619
     626       3.0291
     627       3.1685
     628       3.3179
     629       3.1339
     630       3.0420
     631       3.0342
     632       3.0155
     633       3.1102
     634       2.9802
     635       2.9392
     636       3.0872
     637       3.0262
     638       2.9269
     639       3.0455
     640       3.0653
     641       2.9706
     642       3.0169
     643       2.9807
     644       3.1562
     645       3.0968
     646       2.9253
     647       3.1271
     648       3.0919
     649       3.0770
     650       2.9367
     651       3.0895
     652       3.0821
     653       3.0004
     654       3.2247
     655       3.0454
     656       2.9140
     657       2.9904
     658       3.1163
     659       2.8811
     660       2.9961
     661       3.0577
     662       3.0712
     663       2.9419
     664       2.9809
     665       3.1278
     666       2.7984
     667       3.1139
     668       2.8838
     669       2.8462
     670       2.7820
     671       2.8736
     672       2.9715
     673       2.9862
     674       2.8647
     675       3.1423
     676       3.1074
     677       3.2583
     678       3.0741
     679       2.9755
     680       2.9223
     681       3.2623
     682       2.9408
     683       2.9382
     684       3.4448
     685       3.0609
     686       3.0483
     687       3.0911
     688       3.0833
     689       3.1900
     690       2.9003
     691       2.9727
     692       3.1111
     693       2.9922
     694       3.2126
     695       2.9672
     696       3.1466
     697       3.4157
     698       2.9948
     699       3.2921
     700       3.0005
     701       3.0258
     702       2.9384
     703       2.9498
     704       2.8392
     705       2.9310
     706       3.0025
     707       3.0957
     708       3.0026
     709       3.2302
     710       3.0702
     711       3.3335
     712       3.5545
     713       3.2644
     714       3.1471
     715       3.3041
     716       3.2751
     717       3.2835
     718       3.3722
     719       3.3271
     720       3.3021
     721       3.2389
     722       3.3444
     723       3.1593
     724       3.1672
     725       3.4905
     726       3.4863
     727       3.0655
     728       2.8369
     729       2.9330
     730       3.0396
     731       3.3829
     732       3.3051
     733       3.2907
     734       3.2868
     735       3.2458
     736       3.3564
     737       3.1806
     738       3.2868
     739       3.2586
     740       3.1883
     741       3.0151
     742       2.8304
     743       2.8812
     744       2.9075
     745       2.6826
     746       2.7649
     747       3.0047
     748       2.8457
     749       2.9615
     750       2.9653
     751       2.7941
     752       2.9667
     753       2.9698
     754       3.0313
     755       2.8882
     756       2.8454
     757       2.7447
     758       2.7778
     759       2.9266
     760       2.9613
     761       2.9365
     762       2.9060
     763       2.7903
     764       2.8732
     765       2.8250
     766       2.7715
     767       2.9286
     768       2.8080
     769       2.9070
     770       2.8191
     771       2.8668
     772       2.7787
     773       2.7848
     774       3.1161
     775       2.9671
     776       3.0609
     777       2.9361
     778       2.9514
     779       2.6555
     780       3.0839
     781       2.9999
     782       3.0168
     783       2.9094
     784       3.1625
     785       3.0895
     786       3.1331
     787       3.1224
     788       2.9426
     789       2.8849
     790       3.0905
     791       3.0485
     792       3.0012
     793       3.0253
     794       2.9481
     795       2.9750
     796       2.9460
     797       2.9266
     798       2.8560
     799       2.8229
     800       2.7987
     801       2.8495
     802       2.9297
     803       2.9114
     804       3.0526
     805       3.2272
     806       2.9556
     807       2.8721
     808       3.1066
     809       3.0068
     810       2.9827
     811       3.0582
     812       3.0360
     813       2.9432
     814       2.9882
     815       3.0518
     816       3.2010
     817       3.2129
     818       3.0703
     819       3.0089
     820       3.0954
     821       3.0940
     822       2.7659
     823       3.1631
     824       2.9605
     825       2.8916
     826       3.0674
     827       3.0898
     828       3.1037
     829       3.0744
     830       3.0011
     831       3.0091
     832       3.0647
     833       3.1844
     834       2.9545
     835       2.9881
     836       3.0196
     837       3.2074
     838       3.1678
     839       3.0344
     840       3.0819
     841       3.0253
     842       3.1094
     843       3.0912
     844       3.0820
     845       3.1297
     846       3.2172
     847       3.0925
     848       3.0978
     849       3.1408
     850       3.2271
     851       3.0119
     852       2.9582
     853       3.0333
     854       2.8914
     855       3.1411
     856       3.0297
     857       2.9363
     858       2.9904
     859       2.9223
     860       2.8255
     861       3.0174
     862       2.9876
     863       2.8179
     864       2.8361
     865       2.8998
     866       2.9398
     867       3.1505
     868       3.0075
     869       2.9358
     870       2.9077
     871       2.7610
     872       2.8066
     873       3.0268
     874       2.9181
     875       2.8166
     876       2.9366
     877       2.8446
     878       2.9129
     879       2.8267
     880       2.9537
     881       2.7956
     882       2.7902
     883       2.7950
     884       2.6119
     885       2.6874
     886       2.8635
     887       2.8804
     888       2.9681
     889       2.9935
     890       2.8047
     891       3.0029
     892       2.6585
     893       3.0413
     894       3.3682
     895       3.0270
     896       3.3469
     897       3.1038
     898       3.0416
     899       3.1963
     900       3.2750
     901       3.5285
     902       3.1405
     903       3.0323
     904       3.1445
     905       3.4209
     906       3.3455
     907       3.4027
     908       3.3205
     909       3.5161
     910       3.7225
     911       3.4696
     912       3.1776
     913       3.4534
     914       3.3554
     915       3.2566
     916       3.3329
     917       3.4484
     918       3.5891
     919       3.0785
     920       3.1142
     921       2.8352
     922       3.0011
     923       3.1086
     924       3.0566
     925       2.8484
     926       2.8748
     927       2.9362
     928       2.8017
     929       2.7785
     930       2.8039
     931       3.0328
     932       2.8624
     933       2.8493
     934       2.9741
     935       2.8410
     936       2.7717
     937       2.6557
     938       2.6425
     939       2.8401
     940       2.9657
     941       2.9938
     942       3.0275
     943       2.9095
     944       2.9818
     945       2.8114
     946       2.8278
     947       2.7087
     948       2.6079
     949       2.7215
     950       2.6933
     951       2.6061
     952       2.6133
     953       2.4819
     954       2.5167
     955       2.5109
     956       2.5423
     957       2.5875
     958       2.7178
     959       2.5655
     960       2.5143
     961       2.5412
     962       2.5973
     963       2.5126
     964       2.5983
     965       2.6391
     966       2.5443
     967       2.5744
     968       2.4195
     969       2.5605
     970       2.5547
     971       2.4805
     972       2.5851
     973       2.6975
     974       2.7701
     975       2.5456
     976       2.6438
     977       2.7763
     978       2.6396
     979       2.7286
     980       2.8200
     981       2.7608
     982       2.8336
     983       2.9979
     984       2.8495
     985       2.9185
     986       2.9659
     987       2.9553
     988       2.8964
     989       2.9632
     990       2.7923
     991       2.7325
     992       2.7621
     993       2.7524
     994       2.7499
     995       2.6845
     996       2.7597
     997       2.6944
     998       2.6706
     999       2.7135
    1000       2.5178
    1001       2.6920
    1002       2.6193
    1003       2.7255
    1004       2.7239
    1005       2.9909
    1006       2.8865
    1007       2.8147
    1008       2.9106
    1009       3.1019
    1010       2.9564
    1011       3.2269
    1012       3.3032
    1013       2.8706
    1014       3.0032
    1015       2.9902
    1016       3.0827
    1017       3.2120
    1018       3.3006
    1019       3.1325
    1020       3.1234
    1021       2.9505
    1022       3.1779
    1023       3.0639
    1024       2.9762
    1025       3.0397
    1026       3.0554
    1027       3.2961
    1028       3.0340
    1029       3.0181
    1030       2.9234
    1031       3.0183
    1032       2.9341
    1033       3.2460
    1034       3.2506
    1035       3.2127
    1036       3.6613
    1037       3.4041
    1038       3.3026
    1039       3.4366
    1040       3.3792
    1041       3.3067
    1042       3.4587
    1043       3.2900
    1044       3.3387
    1045       3.2303
    1046       3.1589
    1047       3.2891
    1048       3.5640
    1049       3.3574
    1050       3.3976
    1051       3.4589
    1052       3.2526
    1053       3.3305
    1054       3.4654
    1055       3.2627
    1056       3.2632
    1057       3.1747
    1058       3.0627
    1059       3.1000
    1060       3.4042
    1061       3.4318
    1062       3.3527
    1063       3.2977
    1064       3.3048
    1065       3.4194
    1066       3.1149
    1067       3.3126
    1068       3.2719
    1069       3.2817
    1070       3.3625
    1071       3.3322
    1072       3.2474
    1073       3.4495
    1074       3.2291
    1075       3.1972
    1076       3.2102
    1077       3.4362
    1078       3.1980
    1079       3.4693
    1080       3.3392
    1081       3.3044
    1082       3.2252
    1083       3.1692
    1084       3.2778
    1085       3.1303
    1086       3.2176
    1087       3.2169
    1088       3.2450
    1089       3.0098
    1090       3.1157
    1091       3.3079
    1092       3.2751
    1093       2.9557
    1094       2.9499
    1095       2.9490
    1096       3.1907
    1097       3.2648
    1098       3.0941
    1099       3.3274
    1100       3.1300
    1101       3.3359
    1102       3.2725
    1103       3.3685
    1104       3.4177
    1105       3.4812
    1106       3.5907
    1107       3.5458
    1108       3.4156
    1109       3.3753
    1110       3.3729
    1111       3.5555
    1112       3.4956
    1113       3.6143
    1114       3.2814
    1115       3.3794
    1116       3.3654
    1117       3.4653
    1118       3.1926
    1119       3.2720
    1120       3.1705
    1121       3.1281
    1122       3.1883
    1123       2.9706
    1124       3.1606
    1125       3.0550
    1126       3.0003
    1127       3.1417
    1128       3.0833
    1129       3.1676
    1130       3.1362
    1131       3.3815
    1132       3.2618
    1133       3.1629
    1134       3.2007
    1135       3.2562
    1136       3.2677
    1137       3.2225
    1138       3.2744
    1139       3.3133
    1140       3.2773
    1141       3.1088
    1142       3.2008
    1143       3.1956
    1144       3.3758
    1145       3.1553
    1146       3.2094
    1147       3.2628
    1148       3.2712
    1149       3.3808
    1150       2.8875
    1151       3.0245
    1152       2.9604
    1153       3.0545
    1154       2.9638
    1155       3.1128
    1156       2.9594
    1157       3.0683
    1158       2.9906
    1159       3.0908
    1160       3.1115
    1161       2.9586
    1162       3.0734
    1163       3.1874
    1164       2.9027
    1165       3.2123
    1166       3.1723
    1167       3.0918
    1168       2.8941
    1169       2.9376
    1170       2.9020
    1171       2.8972
    1172       2.9725
    1173       2.8426
    1174       2.7898
    1175       2.8076
    1176       2.8325
    1177       3.1155
    1178       2.8770
    1179       2.7545
    1180       2.8630
    1181       3.0941
    1182       3.2940
    1183       3.2075
    1184       3.1968
    1185       3.2081
    1186       2.9483
    1187       2.9208
    1188       2.9517
    1189       3.1937
    1190       3.0338
    1191       3.0534
    1192       2.9679
    1193       2.8507
    1194       2.8862
    1195       3.0523
    1196       2.9142
    1197       2.8227
    1198       2.9053
    1199       2.8611
    1200       2.9914
    1201       2.8867
    1202       2.9479
    1203       2.8181
    1204       2.8490
    1205       2.8245
    1206       3.0441
    1207       2.8672
    1208       2.9229
    1209       2.9366
    1210       2.9134
    1211       2.9543
    1212       2.9180
    1213       2.8984
    1214       2.9210
    1215       3.0621
    1216       3.1529
    1217       3.0289
    1218       3.0990
    1219       2.9861
    1220       3.0072
    1221       3.0470
    1222       3.0754
    1223       3.1039
    1224       3.1461
    1225       2.9869
    1226       2.8661
    1227       3.1201
    1228       3.1657
    1229       2.9544
    1230       3.0265
    1231       3.0523
    1232       2.9832
    1233       3.0037
    1234       2.9666
    1235       3.1145
    1236       3.0030
    1237       2.9584
    1238       2.8405
    1239       2.9973
    1240       2.9255
    1241       2.8630
    1242       2.7231
    1243       2.8501
    1244       2.9544
    1245       2.9869
    1246       2.8378
    1247       3.1740
    1248       3.0926
    1249       3.0700
    1250       3.1226
    1251       3.0239
    1252       3.3473
    1253       3.1527
    1254       3.0405
    1255       3.3310
    1256       3.2581
    1257       3.3469
    1258       3.2162
    1259       3.4135
    1260       3.1888
    1261       3.2769
    1262       3.1895
    1263       3.2136
    1264       3.0714
    1265       3.1677
    1266       3.0189
    1267       3.0991
    1268       2.8799
    1269       2.9065
    1270       2.8978
    1271       2.9082
    1272       2.6881
    1273       2.9629
    1274       3.1238
    1275       3.3260
    1276       2.8909
    1277       3.1165
    1278       3.3625
    1279       3.3407
    1280       3.3116
    1281       3.2352
    1282       2.9562
    1283       3.1289
    1284       2.9807
    1285       3.1230
    1286       3.0676
    1287       2.8928
    1288       2.9561
    1289       3.1355
    1290       3.4773
    1291       3.3267
    1292       3.1773
    1293       3.4661
    1294       3.0903
    1295       3.3063
    1296       3.2338
    1297       3.2793
    1298       3.1517
    1299       3.2782
    1300       3.1870
    1301       3.2204
    1302       3.3532
    1303       3.0894
    1304       3.4395
    1305       3.2941
    1306       3.2349
    1307       3.2834
    1308       3.4483
    1309       3.3358
    1310       3.4108
    1311       3.3738
    1312       3.2151
    1313       3.5106
    1314       3.3910
    1315       3.4899
    1316       3.4019
    1317       3.4113
    1318       3.0388
    1319       3.1087
    1320       3.2095
    1321       3.2239
    1322       3.4093
    1323       3.3818
    1324       3.2119
    1325       3.2777
    1326       3.3837
    1327       3.0729
    1328       3.1964
    1329       3.3262
    1330       3.2812
    1331       3.2165
    1332       3.1864
    1333       2.9578
    1334       3.4579
    1335       3.3206
    1336       3.1909
    1337       3.1926
    1338       3.1908
    1339       3.0335
    1340       2.9638
    1341       3.1281
    1342       3.1726
    1343       3.2083
    1344       3.1850
    1345       3.1366
    1346       3.2736
    1347       3.0295
    1348       3.0700
    1349       2.9640
    1350       3.1168
    1351       3.0523
    1352       3.0683
    1353       3.1057
    1354       3.3242
    1355       3.2686
    1356       3.4822
    1357       3.2747
    1358       3.2265
    1359       3.3378
    1360       3.5250
    1361       3.4163
    1362       3.2231
    1363       3.2587
    1364       3.1608
    1365       3.2736
    1366       3.4423
    1367       2.9932
    1368       3.2789
    1369       3.1295
    1370       3.0034
    1371       2.9438
    1372       2.9419
    1373       2.8588
    1374       3.0355
    1375       3.0666
    1376       2.7900
    1377       2.8515
    1378       2.8335
    1379       2.7905
    1380       2.8321
    1381       2.9712
    1382       2.8429
    1383       2.8033
    1384       2.7380
    1385       2.7685
    1386       2.9167
    1387       2.8777
    1388       2.9037
    1389       2.9048
    1390       3.0050
    1391       2.8513
    1392       2.9451
    1393       2.9345
    1394       2.9682
    1395       3.0415
    1396       2.9971
    1397       3.1152
    1398       3.0848
    1399       3.2252
    1400       3.2961
    1401       3.3305
    1402       3.3901
    1403       3.0334
    1404       3.0482
    1405       3.5054
    1406       3.2233
    1407       3.0679
    1408       3.3421
    1409       3.3208
    1410       3.3371
    1411       3.5672
    1412       3.4649
    1413       3.6766
    1414       3.3274
    1415       3.6949
    1416       3.5503
    1417       3.4407
    1418       3.2674
    1419       3.4724
    1420       3.2680
    1421       3.2481
    1422       3.2694
    1423       3.2896
    1424       3.4481
    1425       3.5305
    1426       3.4727
    1427       3.6134
    1428       3.2825
    1429       3.4739
    1430       3.3580
    1431       3.4619
    1432       3.4287
    1433       3.3142
    1434       3.3818
    1435       3.4112
    1436       3.3518
    1437       3.2769
    1438       3.4504
    1439       3.2916
    1440       3.3628
    1441       3.2777
    1442       3.2670
    1443       3.3142
    1444       3.3257
    1445       3.4333
    1446       3.3813
    1447       3.2828
    1448       3.5837
    1449       3.5233
    1450       3.4725
    1451       3.4596
    1452       3.1203
    1453       3.3395
    1454       3.3077
    1455       3.3149
    1456       3.2269
    1457       3.3781
    1458       3.4444
    1459       3.2834
    1460       3.3944
    1461       3.3447
    1462       3.3665
    1463       3.3594
    1464       3.2504
    1465       3.4033
    1466       3.3048
    1467       3.3749
    1468       3.3413
    1469       3.3767
    1470       3.3515
    1471       3.3231
    1472       3.2921
    1473       3.3950
    1474       3.3232
    1475       3.2103
    1476       3.4248
    1477       3.3636
    1478       3.2765
    1479       3.2354
    1480       3.2055
    1481       3.2684
    1482       3.1935
    1483       3.5463
    1484       3.3319
    1485       3.4358
    1486       3.4040
    1487       3.4097
    1488       3.3903
    1489       3.3959
    1490       3.3445
    1491       3.4800
    1492       3.4471
    1493       3.3351
    1494       3.5470
    1495       3.5997
    1496       3.4038
    1497       3.2842
    1498       3.3851
    1499       3.5099
    1500       3.4250
    1501       3.1619
    1502       3.0865
    1503       3.2001
    1504       3.2641
    1505       3.2398
    1506       3.1668
    1507       3.1622
    1508       3.2286
    1509       3.1886
    1510       3.0121
    1511       3.1559
    1512       3.2585
    1513       3.0767
    1514       3.2824
    1515       3.1417
    1516       3.3084
    1517       3.2635
    1518       3.1420
    1519       3.0680
    1520       3.0182
    1521       3.4033
    1522       3.2390
    1523       3.1740
    1524       3.0234
    1525       3.1295
    1526       3.2214
    1527       3.3955
    1528       3.4214
    1529       3.2585
    1530       3.1279
    1531       3.1207
    1532       3.1382
    1533       3.0779
    1534       3.1934
    1535       3.3184
    1536       3.5837
    1537       3.4172
    1538       3.3745
    1539       3.5550
    1540       3.5001
    1541       3.4088
    1542       3.4188
    1543       3.4717
    1544       3.5030
    1545       3.4379
    1546       3.5972
    1547       3.4810
    1548       3.3434
    1549       3.4854
    1550       3.5387
    1551       3.5205
    1552       3.4128
    1553       3.3455
    1554       3.3441
    1555       3.3632
    1556       3.1071
    1557       3.0941
    1558       3.2699
    1559       3.1944
    1560       3.3366
    1561       3.4210
    1562       3.5343
    1563       3.2543
    1564       3.3685
    1565       3.5129
    1566       3.3270
    1567       3.0371
    1568       3.4841
    1569       3.6151
    1570       3.5140
    1571       3.3331
    1572       3.6937
    1573       3.4887
    1574       3.5308
    1575       3.2512
    1576       3.1552
    1577       3.0114
    1578       3.2302
    1579       3.1189
    1580       3.0720
    1581       3.2254
    1582       3.4357
    1583       3.3191
    1584       3.4696
    1585       3.2286
    1586       3.2792
    1587       3.3750
    1588       3.2649
    1589       3.3167
    1590       3.3290
    1591       3.4311
    1592       3.3617
    1593       3.2941
    1594       3.4110
    1595       3.6178
    1596       3.2941
    1597       3.3615
    1598       3.4090
    1599       3.3074
    1600       3.1208
    1601       3.0095
    1602       3.0806
    1603       3.1113
    1604       3.4579
    1605       3.4203
    1606       3.0884
    1607       3.1475
    1608       3.2595
    1609       3.3055
    1610       3.2789
    1611       3.4401
    1612       3.3918
    1613       3.5412
    1614       3.4328
    1615       3.4757
    1616       3.1166
    1617       3.1881
    1618       3.2795
    1619       3.4168
    1620       3.5984
    1621       3.1507
    1622       3.1223
    1623       3.2640
    1624       3.3126
    1625       3.3898
    1626       3.3283
    1627       3.2580
    1628       3.5534
    1629       3.2350
    1630       3.1770
    1631       3.3328
    1632       3.2957
    1633       3.6276
    1634       3.5624
    1635       3.2413
    1636       3.1427
    1637       3.3198
    1638       3.3055
    1639       3.3534
    1640       3.7722
    1641       3.3377
    1642       3.6765
    1643       3.3955
    1644       3.5395
    1645       3.2598
    1646       3.0700
    1647       3.4419
    1648       3.3630
    1649       3.3273
    1650       3.6255
    1651       3.5999
    1652       3.1624
    1653       3.1251
    1654       3.4491
    1655       3.2455
    1656       3.2892
    1657       3.3237
    1658       3.5449
    1659       3.2073
    1660       3.3504
    1661       3.5778
    1662       3.4740
    1663       3.2595
    1664       3.2912
    1665       3.3738
    1666       3.2219
    1667       3.1313
    1668       3.4792
    1669       3.3019
    1670       3.3500
    1671       3.3215
    1672       3.4767
    1673       3.3785
    1674       3.3535
    1675       3.0759
    1676       3.2481
    1677       3.2843
    1678       3.1959
    1679       3.2946
    1680       3.2596
    1681       3.3127
    1682       3.2307
    1683       3.1978
    1684       3.0544
    1685       2.9457
    1686       3.0953
    1687       3.1963
    1688       3.2587
    1689       3.2435
    1690       3.3945
    1691       3.1463
    1692       3.3503
    1693       3.3211
    1694       3.2114
    1695       3.1036
    1696       3.1692
    1697       3.2154
    1698       3.1500
    1699       3.0547
    1700       3.1491
    1701       3.3880
    1702       2.9764
    1703       2.9601
    1704       3.2000
    1705       3.2251
    1706       3.1807
    1707       3.0653
    1708       3.0137
    1709       3.0686
    1710       2.9266
    1711       3.1560
    1712       3.0542
    1713       3.1243
    1714       3.0860
    1715       3.2057
    1716       3.1781
    1717       3.2378
    1718       2.9928
    1719       3.1093
    1720       3.1973
    1721       3.0438
    1722       3.4249
    1723       3.4149
    1724       3.3905
    1725       3.4605
    1726       3.3901
    1727       3.4149
    1728       3.4681
    1729       3.5456
    1730       3.4882
    1731       3.5602
    1732       3.5550
    1733       3.3621
    1734       3.1829
    1735       3.3286
    1736       3.3315
    1737       3.3202
    1738       3.2108
    1739       3.0140
    1740       2.9520
    1741       3.2463
    1742       3.0288
    1743       3.2655
    1744       3.3345
    1745       3.4136
    1746       3.3100
    1747       3.3601
    1748       3.4381
    1749       3.4120
    1750       3.2429
    1751       3.2543
    1752       3.1192
    1753       3.2358
    1754       3.2589
    1755       3.2841
    1756       3.5771
    1757       3.4530
    1758       3.2694
    1759       3.4037
    1760       3.4792
    1761       3.3801
    1762       3.4140
    1763       3.5081
    1764       3.1764
    1765       3.3940
    1766       3.4775
    1767       3.2883
    1768       3.2801
    1769       3.1623
    1770       2.9746
    1771       2.9949
    1772       3.3034
    1773       3.3236
    1774       3.2700
    1775       3.4657
    1776       3.2960
    1777       3.2901
    1778       3.0217
    1779       3.4936
    1780       3.3329
    1781       3.0228
    1782       3.2198
    1783       3.3576
    1784       3.4102
    1785       3.5309
    1786       3.2934
    1787       3.3919
    1788       3.5241
    1789       3.4258
    1790       3.3896
    1791       3.3974
    1792       3.3447
    1793       3.5513
    1794       3.1919
    1795       3.1700
    1796       3.3219
    1797       3.5488
    1798       3.6883
    1799       3.7609
    1800       3.4080
    1801       3.1713
    1802       3.2080
    1803       3.2749
    1804       3.2962
    1805       3.4445
    1806       3.2408
    1807       3.4294
    1808       3.2341
    1809       3.4426
    1810       3.1952
    1811       3.3302
    1812       3.2528
    1813       3.3838
    1814       3.4258
    1815       3.3338
    1816       3.4083
    1817       3.4491
    1818       3.2386
    1819       3.1420
    1820       3.3135
    1821       3.5170
    1822       3.3549
    1823       3.1922
    1824       3.2080
    1825       3.4547
    1826       3.4283
    1827       3.2984
    1828       3.5577
    1829       3.3153
    1830       3.4724
    1831       3.5875
    1832       3.2225
    1833       3.2840
    1834       3.1610
    1835       3.2950
    1836       3.2375
    1837       3.3776
    1838       3.2628
    1839       3.4230
    1840       3.1981
    1841       3.1080
    1842       3.0870
    1843       3.3324
    1844       2.9521
    1845       2.8886
    1846       3.0591
    1847       3.2265
    1848       3.1825
    1849       2.8539
    1850       3.0634
    1851       3.4076
    1852       3.1181
    1853       2.9883
    1854       3.2549
    1855       3.0807
    1856       2.9132
    1857       3.0862
    1858       3.1067
    1859       3.0762
    1860       2.9309
    1861       3.0566
    1862       3.0841
    1863       2.9684
    1864       3.2349
    1865       3.0863
    1866       3.2092
    1867       3.2047
    1868       3.0195
    1869       2.8731
    1870       2.8946
    1871       2.8419
    1872       3.0677
    1873       3.0235
    1874       3.0701
    1875       3.1705
    1876       3.1085
    1877       3.1918
    1878       3.1269
    1879       3.1136
    1880       3.1954
    1881       2.9510
    1882       3.0709
    1883       3.0568
    1884       3.0073
    1885       3.2799
    1886       3.2383
    1887       3.3342
    1888       3.1047
    1889       3.1277
    1890       2.8677
    1891       2.9495
    1892       2.8385
    1893       3.1859
    1894       2.8678
    1895       2.9630
    1896       2.9227
    1897       3.0481
    1898       3.0931
    1899       3.2702
    1900       3.0802
    1901       3.2190
    1902       3.4114
    1903       3.0067
    1904       3.2517
    1905       3.1092
    1906       3.0287
    1907       3.2053
    1908       3.0961
    1909       3.0572
    1910       3.1043
    1911       3.3227
    1912       3.1820
    1913       3.0696
    1914       3.3097
    1915       3.1002
    1916       3.0936
    1917       3.1414
    1918       3.0488
    1919       2.8099
    1920       3.1771
    1921       3.1455
    1922       3.2890
    1923       3.1939
    1924       2.9857
    1925       3.1363
    1926       3.1832
    1927       3.2428
    1928       3.0751
    1929       3.2766
    1930       3.0893
    1931       2.9844
    1932       3.1253
    1933       3.2542
    1934       2.9713
    1935       3.2386
    1936       3.0354
    1937       3.0363
    1938       2.9201
    1939       2.8127
    1940       2.9433
    1941       3.2193
    1942       3.0234
    1943       3.2003
    1944       3.0633
    1945       2.9583
    1946       3.1089
    1947       3.1674
    1948       3.3105
    1949       3.2816
    1950       3.3723
    1951       3.0033
    1952       3.5195
    1953       3.3608
    1954       3.2962
    1955       3.4168
    1956       3.4139
    1957       3.1317
    1958       3.2688
    1959       3.2377
    1960       3.1153
    1961       3.1554
    1962       3.1736
    1963       3.2779
    1964       3.1598
    1965       3.3571
    1966       3.1156
    1967       3.3135
    1968       3.4807
    1969       3.3610
    1970       3.2646
    1971       3.3249
    1972       3.1040
    1973       3.2767
    1974       3.2734
    1975       3.3181
    1976       3.0678
    1977       3.4484
    1978       3.4012
    1979       3.3392
    1980       3.4541
    1981       3.2097
    1982       3.1600
    1983       3.2164
    1984       2.9868
    1985       3.2293
    1986       3.2678
    1987       3.2389
    1988       3.2808
    1989       3.2765
    1990       3.1340
    1991       3.3902
    1992       3.2754
    1993       3.1470
    1994       3.2853
    1995       3.3670
    1996       3.2700
    1997       3.3570
    1998       3.3126
    1999       3.4186
    2000       3.2054
