# Supplementary material for: K739 is preferentially targeted over K725 in the deSUMOylation process of neuronal nitric oxide synthase
Source: Front Chem. 2025 Sep 4;13:1672437. doi: 10.3389/fchem.2025.1672437 (PMC12445055; doi:10.3389/fchem.2025.1672437)
Supplement: Supplementary file 2 [file DataSheet2.zip › raw-data/725-R726K/RMSD/senp-rmsd.out]

#Frame     RMSD_00001
       1       0.0000
       2       0.9185
       3       0.9920
       4       0.7211
       5       0.8462
       6       0.7954
       7       0.9240
       8       0.9617
       9       0.8263
      10       0.8299
      11       0.8237
      12       0.9417
      13       1.0703
      14       0.9088
      15       1.0787
      16       1.0088
      17       0.9248
      18       1.0979
      19       0.9012
      20       1.0820
      21       1.2325
      22       1.0573
      23       1.0422
      24       1.1697
      25       1.1300
      26       1.1447
      27       1.1036
      28       1.0658
      29       1.0995
      30       1.2968
      31       1.1304
      32       1.0578
      33       1.1263
      34       1.0116
      35       0.8692
      36       0.9859
      37       1.0195
      38       0.9789
      39       0.9296
      40       1.0746
      41       1.0800
      42       1.0664
      43       1.1175
      44       1.0459
      45       0.9968
      46       1.0357
      47       1.0188
      48       1.0802
      49       0.9974
      50       1.1128
      51       1.0669
      52       1.0485
      53       1.1338
      54       1.1697
      55       1.0304
      56       1.0941
      57       1.0944
      58       1.1701
      59       1.2033
      60       1.2585
      61       1.1952
      62       1.2061
      63       1.2015
      64       1.1537
      65       1.1040
      66       1.0932
      67       1.2507
      68       1.0309
      69       1.1053
      70       1.0386
      71       0.9132
      72       0.9016
      73       1.2105
      74       1.0604
      75       1.0663
      76       1.0230
      77       0.9641
      78       1.0430
      79       1.0213
      80       1.0505
      81       1.0335
      82       0.9855
      83       1.2015
      84       1.1740
      85       0.9650
      86       1.1468
      87       1.0236
      88       1.0512
      89       1.1371
      90       1.0759
      91       1.0764
      92       0.9911
      93       1.1354
      94       0.9667
      95       1.1913
      96       1.0222
      97       0.9886
      98       0.9409
      99       0.9279
     100       0.9985
     101       0.9056
     102       0.8724
     103       1.0788
     104       1.0053
     105       1.0537
     106       1.0867
     107       1.0436
     108       1.0642
     109       1.1490
     110       1.0996
     111       0.9182
     112       0.9107
     113       1.0058
     114       1.0442
     115       0.9818
     116       0.9990
     117       1.0138
     118       1.0862
     119       1.0164
     120       0.9548
     121       1.0644
     122       1.1568
     123       1.0258
     124       0.9614
     125       1.1158
     126       1.0270
     127       1.1200
     128       1.0578
     129       0.9579
     130       1.0560
     131       1.1837
     132       1.0610
     133       1.0160
     134       0.9912
     135       0.9272
     136       0.9346
     137       0.8524
     138       0.8012
     139       0.8497
     140       0.8131
     141       1.0163
     142       0.8555
     143       0.8385
     144       0.8270
     145       1.0259
     146       1.0159
     147       1.1115
     148       1.1880
     149       1.2225
     150       1.1519
     151       1.3345
     152       1.0665
     153       1.2045
     154       1.2139
     155       1.4273
     156       1.1513
     157       1.3421
     158       1.1086
     159       1.5185
     160       1.7859
     161       1.7685
     162       1.5823
     163       1.5109
     164       1.5039
     165       1.5528
     166       1.7311
     167       1.8843
     168       2.0578
     169       2.1055
     170       1.9907
     171       2.0798
     172       2.0763
     173       2.1849
     174       2.0434
     175       1.9282
     176       1.9715
     177       2.1128
     178       1.9803
     179       1.9091
     180       2.1210
     181       2.0019
     182       1.9488
     183       1.9637
     184       1.9838
     185       1.8592
     186       1.8905
     187       2.0043
     188       2.0119
     189       1.9461
     190       1.8449
     191       1.9221
     192       1.9256
     193       1.9398
     194       1.9724
     195       2.0512
     196       1.9061
     197       1.9869
     198       2.0423
     199       1.9711
     200       1.8402
     201       1.8681
     202       1.8128
     203       1.8457
     204       2.1408
     205       1.9535
     206       2.1282
     207       2.0704
     208       1.7463
     209       1.8435
     210       1.8454
     211       1.7968
     212       1.7731
     213       1.6789
     214       1.7363
     215       1.7260
     216       1.8858
     217       1.9199
     218       1.9096
     219       1.9744
     220       1.9166
     221       1.8820
     222       1.8243
     223       1.8510
     224       1.8594
     225       1.7903
     226       1.8487
     227       1.8791
     228       1.7945
     229       1.7255
     230       1.7979
     231       1.7560
     232       1.8005
     233       1.9122
     234       1.8601
     235       1.8930
     236       1.9218
     237       1.8162
     238       1.9230
     239       1.8699
     240       1.9711
     241       1.8617
     242       1.8108
     243       1.8400
     244       1.8938
     245       1.9095
     246       1.7573
     247       1.7986
     248       1.8432
     249       1.6850
     250       1.7352
     251       1.7002
     252       1.8405
     253       1.9543
     254       1.8793
     255       1.7108
     256       1.6726
     257       1.8592
     258       1.8337
     259       1.9340
     260       1.8102
     261       1.7577
     262       1.8688
     263       1.9088
     264       1.8218
     265       1.7762
     266       1.6569
     267       1.6156
     268       1.4842
     269       1.5243
     270       1.6031
     271       1.5125
     272       1.5225
     273       1.5853
     274       1.5992
     275       1.5999
     276       1.5965
     277       1.5640
     278       1.6159
     279       1.5855
     280       1.4983
     281       1.4398
     282       1.5088
     283       1.4842
     284       1.3563
     285       1.4083
     286       1.6334
     287       1.4946
     288       1.4550
     289       1.4617
     290       1.5515
     291       1.5059
     292       1.4989
     293       1.4517
     294       1.4761
     295       1.4750
     296       1.4793
     297       1.5468
     298       1.5654
     299       1.5191
     300       1.5511
     301       1.5166
     302       1.5508
     303       1.5677
     304       1.6441
     305       1.6335
     306       1.5475
     307       1.6527
     308       1.5533
     309       1.5829
     310       1.5728
     311       1.4886
     312       1.4751
     313       1.4901
     314       1.5069
     315       1.5353
     316       1.4371
     317       1.6062
     318       1.5197
     319       1.4083
     320       1.5744
     321       1.4909
     322       1.5335
     323       1.5969
     324       1.4737
     325       1.6414
     326       1.6384
     327       1.6127
     328       1.5952
     329       1.5721
     330       1.5828
     331       1.6397
     332       1.5531
     333       1.6275
     334       1.6249
     335       1.5498
     336       1.5902
     337       1.5617
     338       1.6093
     339       1.7308
     340       1.6238
     341       1.6789
     342       1.5626
     343       1.6322
     344       1.5575
     345       1.6133
     346       1.6396
     347       1.5579
     348       1.5791
     349       1.5713
     350       1.6636
     351       1.6814
     352       1.6552
     353       1.5681
     354       1.4842
     355       1.4603
     356       1.5561
     357       1.5237
     358       1.5666
     359       1.5710
     360       1.6108
     361       1.6390
     362       1.7168
     363       1.7136
     364       1.5929
     365       1.5729
     366       1.6173
     367       1.5526
     368       1.5823
     369       1.5525
     370       1.5975
     371       1.6017
     372       1.6742
     373       1.6600
     374       1.5899
     375       1.6714
     376       1.6576
     377       1.5764
     378       1.6432
     379       1.6641
     380       1.5286
     381       1.6290
     382       1.5248
     383       1.6255
     384       1.5953
     385       1.6546
     386       1.6309
     387       1.5656
     388       1.4964
     389       1.6182
     390       1.6120
     391       1.5882
     392       1.5565
     393       1.6015
     394       1.5754
     395       1.5838
     396       1.6214
     397       1.6030
     398       1.5917
     399       1.6788
     400       1.5977
     401       1.6491
     402       1.6340
     403       1.5860
     404       1.5963
     405       1.5403
     406       1.5242
     407       1.6328
     408       1.5484
     409       1.4790
     410       1.6430
     411       1.7015
     412       1.6278
     413       1.7189
     414       1.6610
     415       1.6149
     416       1.6541
     417       1.6256
     418       1.6959
     419       1.6086
     420       1.7246
     421       1.5982
     422       1.7205
     423       1.6494
     424       1.6255
     425       1.6432
     426       1.6242
     427       1.6460
     428       1.5458
     429       1.6029
     430       1.7108
     431       1.5738
     432       1.6500
     433       1.6601
     434       1.6252
     435       1.6955
     436       1.6299
     437       1.7352
     438       1.7453
     439       1.8204
     440       1.6705
     441       1.7680
     442       1.7229
     443       1.7722
     444       1.6187
     445       1.6116
     446       1.6302
     447       1.6143
     448       1.7959
     449       1.7426
     450       1.6998
     451       1.5705
     452       1.6241
     453       1.6416
     454       1.6174
     455       1.6727
     456       1.7360
     457       1.7198
     458       1.5761
     459       1.7350
     460       1.6748
     461       1.6416
     462       1.8021
     463       1.6332
     464       1.7403
     465       1.6896
     466       1.6711
     467       1.7686
     468       1.6703
     469       1.7887
     470       1.6881
     471       1.7160
     472       1.6581
     473       1.8361
     474       1.7338
     475       1.7346
     476       1.7312
     477       1.6514
     478       1.6599
     479       1.8114
     480       1.7057
     481       1.6252
     482       1.7420
     483       1.6942
     484       1.7691
     485       1.7045
     486       1.6162
     487       1.7150
     488       1.5746
     489       1.6122
     490       1.6868
     491       1.5868
     492       1.6246
     493       1.7031
     494       1.8001
     495       1.7158
     496       1.8605
     497       1.7732
     498       1.7641
     499       1.8181
     500       1.7294
     501       1.7430
     502       1.7123
     503       1.7446
     504       1.8647
     505       1.7668
     506       1.6566
     507       1.7256
     508       1.6174
     509       1.6867
     510       1.6812
     511       1.6789
     512       1.7259
     513       1.6799
     514       1.7038
     515       1.7390
     516       1.8001
     517       1.7578
     518       1.7164
     519       1.5700
     520       1.6752
     521       1.7204
     522       1.6734
     523       1.8071
     524       1.7655
     525       1.6894
     526       1.6898
     527       1.6412
     528       1.6325
     529       1.8159
     530       1.6805
     531       1.7311
     532       1.7992
     533       1.7286
     534       1.7371
     535       1.7076
     536       1.7083
     537       1.7699
     538       1.7540
     539       1.8462
     540       1.9058
     541       1.7126
     542       1.7833
     543       1.8291
     544       1.6985
     545       1.6242
     546       1.7809
     547       1.7734
     548       1.8142
     549       1.7953
     550       1.8133
     551       1.7177
     552       1.7172
     553       1.6762
     554       1.8581
     555       1.9023
     556       2.1346
     557       1.9446
     558       1.9828
     559       2.1215
     560       1.8971
     561       1.9399
     562       1.9536
     563       1.8769
     564       1.8887
     565       1.8037
     566       1.9539
     567       2.0334
     568       2.1134
     569       2.0445
     570       2.1681
     571       2.0668
     572       1.9913
     573       1.8649
     574       1.9744
     575       1.8953
     576       2.1141
     577       1.9825
     578       2.0309
     579       2.1522
     580       2.1408
     581       1.8373
     582       2.0660
     583       1.9905
     584       1.8139
     585       1.9310
     586       2.3063
     587       1.8757
     588       2.2170
     589       1.9978
     590       2.0065
     591       2.0104
     592       2.2349
     593       2.0069
     594       1.9014
     595       2.0369
     596       2.0107
     597       2.2577
     598       1.9245
     599       2.0152
     600       1.9655
     601       2.0431
     602       2.2572
     603       2.2468
     604       2.1817
     605       2.1232
     606       2.1481
     607       2.0464
     608       2.3311
     609       2.0814
     610       2.0961
     611       2.0852
     612       2.1406
     613       2.2317
     614       2.1169
     615       2.1634
     616       1.9714
     617       2.0263
     618       2.1428
     619       1.9860
     620       2.2013
     621       1.9072
     622       2.0471
     623       1.9804
     624       1.9916
     625       2.1635
     626       1.9066
     627       2.3655
     628       2.2489
     629       2.3032
     630       2.0995
     631       2.0680
     632       2.1098
     633       2.2027
     634       2.1699
     635       2.0551
     636       2.1991
     637       2.0047
     638       2.1034
     639       2.1227
     640       2.1361
     641       2.0806
     642       2.2066
     643       2.1584
     644       2.2845
     645       2.3375
     646       2.0364
     647       2.4155
     648       2.3821
     649       2.2370
     650       2.1143
     651       2.3654
     652       2.2645
     653       1.8944
     654       2.4416
     655       2.1471
     656       1.8488
     657       2.1004
     658       2.2200
     659       1.9896
     660       2.0806
     661       2.2736
     662       2.2821
     663       2.0895
     664       2.2082
     665       2.4344
     666       1.8654
     667       2.4007
     668       2.2019
     669       2.0474
     670       2.0189
     671       2.0974
     672       2.2182
     673       2.2176
     674       1.9016
     675       2.2212
     676       2.3037
     677       2.2236
     678       2.2137
     679       2.0304
     680       1.9880
     681       2.2142
     682       1.9201
     683       1.9144
     684       2.0579
     685       1.9142
     686       2.0190
     687       2.0458
     688       2.0513
     689       1.8728
     690       1.9097
     691       2.0147
     692       2.0570
     693       1.9464
     694       2.1482
     695       2.0132
     696       1.9038
     697       1.9683
     698       2.0543
     699       2.2052
     700       1.8807
     701       1.8363
     702       1.7373
     703       1.7528
     704       1.6795
     705       1.7114
     706       1.6007
     707       1.8961
     708       1.8777
     709       2.2406
     710       2.2698
     711       2.1873
     712       2.2181
     713       2.0537
     714       2.1700
     715       2.2276
     716       2.1818
     717       2.2197
     718       2.1904
     719       2.1277
     720       2.1570
     721       2.3305
     722       2.0830
     723       1.9081
     724       1.9564
     725       2.1386
     726       2.1558
     727       1.8568
     728       1.8548
     729       1.8064
     730       2.0625
     731       2.0753
     732       2.1195
     733       2.1031
     734       2.1066
     735       2.0776
     736       2.1622
     737       2.0200
     738       2.1545
     739       2.2623
     740       2.3306
     741       2.0971
     742       2.1637
     743       2.1116
     744       2.1252
     745       1.9426
     746       2.1096
     747       2.4477
     748       2.0960
     749       2.2777
     750       2.2811
     751       2.0350
     752       2.1791
     753       2.1976
     754       2.1989
     755       2.2839
     756       2.0923
     757       1.9636
     758       2.1048
     759       2.1883
     760       2.2785
     761       2.2052
     762       2.3504
     763       2.1927
     764       2.4295
     765       2.0746
     766       1.9621
     767       2.2963
     768       2.1613
     769       2.4301
     770       2.2475
     771       2.2613
     772       2.0549
     773       2.1968
     774       2.7447
     775       2.5783
     776       2.3093
     777       2.2318
     778       2.3713
     779       1.8967
     780       2.3802
     781       1.9411
     782       2.1553
     783       2.0757
     784       2.2541
     785       2.1297
     786       2.3198
     787       2.1673
     788       1.9174
     789       1.9258
     790       2.1206
     791       2.0829
     792       1.8614
     793       1.8879
     794       1.7812
     795       1.9052
     796       1.8437
     797       1.8613
     798       1.8533
     799       1.7585
     800       1.7588
     801       1.7586
     802       1.9693
     803       1.9240
     804       2.1667
     805       2.5276
     806       2.3034
     807       2.0883
     808       2.3142
     809       2.1343
     810       2.1967
     811       2.1230
     812       2.1864
     813       2.0474
     814       2.2619
     815       2.1685
     816       2.5178
     817       2.4072
     818       2.2538
     819       2.3213
     820       2.1686
     821       2.1094
     822       1.9001
     823       2.1976
     824       1.9653
     825       1.9400
     826       2.0601
     827       2.3083
     828       2.2294
     829       2.2845
     830       2.0924
     831       2.2187
     832       2.2940
     833       2.5507
     834       2.1354
     835       2.1599
     836       2.1586
     837       2.3219
     838       2.3946
     839       2.2252
     840       2.2940
     841       2.2037
     842       2.1633
     843       2.3000
     844       2.3137
     845       2.3774
     846       2.6168
     847       2.2452
     848       2.3575
     849       2.3401
     850       2.5444
     851       2.1763
     852       2.1709
     853       2.1753
     854       2.0957
     855       2.4444
     856       2.2324
     857       2.1795
     858       2.2246
     859       2.0062
     860       1.8405
     861       2.2925
     862       2.0775
     863       1.8087
     864       1.8184
     865       1.9371
     866       2.1832
     867       2.3600
     868       2.1797
     869       1.9538
     870       1.8521
     871       1.8996
     872       1.9212
     873       2.0819
     874       2.0916
     875       1.8901
     876       1.8191
     877       1.9291
     878       1.8772
     879       1.8154
     880       1.9862
     881       1.8539
     882       1.7469
     883       1.8335
     884       1.6560
     885       1.8558
     886       1.8624
     887       1.8200
     888       2.0662
     889       2.0286
     890       1.8568
     891       2.1952
     892       2.0914
     893       2.3440
     894       2.2350
     895       2.2272
     896       2.4869
     897       2.3215
     898       2.6570
     899       2.3258
     900       2.4076
     901       2.5816
     902       2.4210
     903       2.2319
     904       2.1928
     905       2.2720
     906       2.3026
     907       2.1273
     908       2.2962
     909       2.3687
     910       2.7692
     911       2.4974
     912       2.5639
     913       2.4339
     914       2.4956
     915       2.5066
     916       2.6962
     917       2.6437
     918       2.6208
     919       2.3242
     920       2.5811
     921       2.2139
     922       2.5135
     923       2.4412
     924       2.6203
     925       2.1490
     926       2.1442
     927       2.0952
     928       2.1659
     929       2.2091
     930       2.1936
     931       2.6208
     932       2.3390
     933       2.2750
     934       2.3794
     935       2.3277
     936       2.1200
     937       2.0652
     938       1.9497
     939       2.2397
     940       2.3449
     941       2.3990
     942       2.3146
     943       2.3613
     944       2.4400
     945       2.1959
     946       2.2014
     947       1.9064
     948       1.7370
     949       1.8532
     950       1.6873
     951       1.6705
     952       1.7197
     953       1.6409
     954       1.6925
     955       1.7491
     956       1.5667
     957       1.9118
     958       2.0178
     959       1.7289
     960       1.7224
     961       1.6791
     962       1.6973
     963       1.5352
     964       1.6288
     965       1.7874
     966       1.7338
     967       1.8269
     968       1.5738
     969       1.5771
     970       1.6287
     971       1.4613
     972       1.6018
     973       1.7545
     974       1.8164
     975       1.7483
     976       1.9140
     977       1.7987
     978       1.7936
     979       2.0372
     980       2.2191
     981       2.1831
     982       2.1434
     983       2.5641
     984       2.3642
     985       2.5106
     986       2.3532
     987       2.1595
     988       2.4198
     989       2.4121
     990       2.1642
     991       1.8687
     992       2.0032
     993       2.1201
     994       1.9975
     995       1.9284
     996       1.7341
     997       1.6533
     998       1.9888
     999       1.9196
    1000       1.4686
    1001       1.6420
    1002       1.7282
    1003       2.0820
    1004       2.1016
    1005       2.5145
    1006       2.1206
    1007       2.1477
    1008       2.3352
    1009       2.7314
    1010       2.5389
    1011       2.8059
    1012       2.8063
    1013       2.2046
    1014       2.6135
    1015       2.5452
    1016       2.3483
    1017       2.5979
    1018       2.7591
    1019       2.3689
    1020       2.3241
    1021       1.8423
    1022       2.5040
    1023       2.3017
    1024       2.2136
    1025       2.2351
    1026       2.1575
    1027       2.6597
    1028       2.1574
    1029       1.9316
    1030       1.9342
    1031       2.1047
    1032       2.0391
    1033       2.4705
    1034       2.3277
    1035       2.3702
    1036       3.0050
    1037       2.6265
    1038       2.4962
    1039       2.5697
    1040       2.5123
    1041       2.3773
    1042       2.7108
    1043       2.4217
    1044       2.5319
    1045       2.3803
    1046       2.3896
    1047       2.5536
    1048       2.7431
    1049       2.4298
    1050       2.5234
    1051       2.5558
    1052       2.4746
    1053       2.6157
    1054       2.7871
    1055       2.5013
    1056       2.5313
    1057       2.3896
    1058       1.9626
    1059       2.2474
    1060       2.8038
    1061       2.6860
    1062       2.5712
    1063       2.5394
    1064       2.5989
    1065       2.5080
    1066       2.3464
    1067       2.5711
    1068       2.4589
    1069       2.5233
    1070       2.5430
    1071       2.4876
    1072       2.4707
    1073       2.7843
    1074       2.4946
    1075       2.4775
    1076       2.3290
    1077       2.7647
    1078       2.3890
    1079       2.6301
    1080       2.5253
    1081       2.5653
    1082       2.2998
    1083       2.4182
    1084       2.4340
    1085       2.2943
    1086       2.5669
    1087       2.4482
    1088       2.4509
    1089       2.1347
    1090       2.3104
    1091       2.6027
    1092       2.5116
    1093       2.2256
    1094       2.2958
    1095       2.2336
    1096       2.5549
    1097       2.5490
    1098       2.4174
    1099       2.6148
    1100       2.5604
    1101       2.7770
    1102       3.0072
    1103       2.6914
    1104       2.8113
    1105       2.8401
    1106       2.9521
    1107       2.9442
    1108       2.7378
    1109       2.5463
    1110       2.6358
    1111       2.8756
    1112       2.6797
    1113       2.9845
    1114       2.5338
    1115       2.6803
    1116       2.6943
    1117       2.8007
    1118       2.4813
    1119       2.4355
    1120       2.3915
    1121       2.3982
    1122       2.5704
    1123       2.2097
    1124       2.4674
    1125       2.2635
    1126       2.0753
    1127       2.4496
    1128       2.3973
    1129       2.3602
    1130       2.3596
    1131       2.7689
    1132       2.6627
    1133       2.5920
    1134       2.7056
    1135       2.6191
    1136       2.6995
    1137       2.6171
    1138       2.7002
    1139       2.7671
    1140       2.6268
    1141       2.5297
    1142       2.5490
    1143       2.6647
    1144       2.8102
    1145       2.4030
    1146       2.6080
    1147       2.6460
    1148       2.7288
    1149       2.8506
    1150       2.0474
    1151       2.2222
    1152       2.1243
    1153       2.1829
    1154       2.1131
    1155       2.4425
    1156       2.2989
    1157       2.3884
    1158       2.3344
    1159       2.4293
    1160       2.5249
    1161       2.1878
    1162       2.3303
    1163       2.5338
    1164       2.1571
    1165       2.6125
    1166       2.5555
    1167       2.4638
    1168       2.0473
    1169       2.1542
    1170       1.9235
    1171       2.0358
    1172       2.1761
    1173       1.9902
    1174       1.8963
    1175       1.9475
    1176       1.8710
    1177       2.4897
    1178       2.0416
    1179       1.8348
    1180       1.9777
    1181       2.5009
    1182       2.7414
    1183       2.6317
    1184       2.6627
    1185       2.5485
    1186       2.2710
    1187       2.0605
    1188       2.1843
    1189       2.2922
    1190       2.0548
    1191       2.3137
    1192       2.1157
    1193       1.8488
    1194       1.9312
    1195       1.9629
    1196       1.9505
    1197       2.0791
    1198       1.9865
    1199       2.1635
    1200       2.4457
    1201       2.1683
    1202       1.9733
    1203       2.0152
    1204       2.1033
    1205       1.9789
    1206       2.1318
    1207       2.0588
    1208       2.1282
    1209       2.1603
    1210       2.0615
    1211       2.2144
    1212       2.0797
    1213       1.9919
    1214       1.9932
    1215       2.0974
    1216       2.1541
    1217       2.0826
    1218       2.1328
    1219       2.2190
    1220       2.2931
    1221       2.3092
    1222       2.1610
    1223       2.1744
    1224       2.3387
    1225       2.2283
    1226       2.2637
    1227       2.1127
    1228       2.1713
    1229       1.9799
    1230       2.1603
    1231       2.2147
    1232       2.1021
    1233       2.1286
    1234       2.0141
    1235       2.3328
    1236       2.0947
    1237       2.1546
    1238       2.1144
    1239       2.2544
    1240       2.1557
    1241       2.0639
    1242       1.9577
    1243       2.1009
    1244       1.9869
    1245       2.0528
    1246       2.1362
    1247       2.1848
    1248       2.0536
    1249       2.2076
    1250       2.3147
    1251       2.3027
    1252       2.6843
    1253       2.5604
    1254       2.3792
    1255       2.7661
    1256       2.6189
    1257       2.5997
    1258       2.4462
    1259       2.5598
    1260       2.4369
    1261       2.7154
    1262       2.5093
    1263       2.4845
    1264       2.4598
    1265       2.4868
    1266       2.5664
    1267       2.5936
    1268       2.4578
    1269       2.4471
    1270       2.5388
    1271       2.4879
    1272       2.3009
    1273       2.6235
    1274       2.5297
    1275       2.6673
    1276       2.3164
    1277       2.5190
    1278       2.7469
    1279       2.6255
    1280       2.4938
    1281       2.6675
    1282       2.5911
    1283       2.8207
    1284       2.7887
    1285       2.6949
    1286       2.7461
    1287       2.6286
    1288       2.6222
    1289       2.5871
    1290       2.8403
    1291       2.7413
    1292       2.4413
    1293       3.0065
    1294       2.4337
    1295       2.5641
    1296       2.6456
    1297       2.5934
    1298       2.4915
    1299       2.6365
    1300       2.6398
    1301       2.2772
    1302       2.7065
    1303       2.4335
    1304       2.7645
    1305       2.6417
    1306       2.6849
    1307       2.6919
    1308       2.8417
    1309       2.7412
    1310       2.7500
    1311       2.7528
    1312       2.7055
    1313       2.7013
    1314       2.7498
    1315       2.8418
    1316       2.7602
    1317       2.8247
    1318       2.1303
    1319       2.3401
    1320       2.5158
    1321       2.4100
    1322       2.6921
    1323       2.8142
    1324       2.5129
    1325       2.7121
    1326       2.7849
    1327       2.4661
    1328       2.6731
    1329       2.5988
    1330       2.6653
    1331       2.7865
    1332       2.6172
    1333       2.3683
    1334       2.8799
    1335       2.6086
    1336       2.7531
    1337       2.6147
    1338       2.7674
    1339       2.5683
    1340       2.4881
    1341       2.5686
    1342       2.6083
    1343       2.6070
    1344       2.5201
    1345       2.6035
    1346       2.7521
    1347       2.4902
    1348       2.7398
    1349       2.4850
    1350       2.4947
    1351       2.6015
    1352       2.5801
    1353       2.5994
    1354       2.9951
    1355       2.9101
    1356       3.2479
    1357       2.9736
    1358       3.0071
    1359       2.9782
    1360       3.2445
    1361       3.1956
    1362       2.9024
    1363       2.9525
    1364       2.7531
    1365       3.0276
    1366       3.2722
    1367       2.4846
    1368       3.0110
    1369       2.7826
    1370       2.5407
    1371       2.4492
    1372       2.5063
    1373       2.1526
    1374       2.5832
    1375       2.3921
    1376       2.3023
    1377       2.0920
    1378       2.1249
    1379       2.0285
    1380       2.0402
    1381       2.1955
    1382       2.0152
    1383       2.1188
    1384       1.9935
    1385       2.0095
    1386       2.0623
    1387       1.9265
    1388       2.0177
    1389       2.1172
    1390       2.0030
    1391       1.9573
    1392       2.0373
    1393       2.2708
    1394       2.3364
    1395       2.2424
    1396       2.1389
    1397       2.3026
    1398       2.1219
    1399       2.3758
    1400       2.1284
    1401       2.1636
    1402       2.3309
    1403       2.1146
    1404       1.9515
    1405       2.0787
    1406       2.1127
    1407       2.0964
    1408       2.0695
    1409       2.0121
    1410       1.8732
    1411       2.0878
    1412       2.0522
    1413       2.0640
    1414       2.0070
    1415       2.4121
    1416       2.1868
    1417       2.1299
    1418       2.0061
    1419       2.1365
    1420       2.1181
    1421       2.1531
    1422       1.9772
    1423       2.0564
    1424       2.0336
    1425       2.1564
    1426       2.1146
    1427       2.1448
    1428       2.0075
    1429       2.0854
    1430       2.0792
    1431       1.9562
    1432       1.9278
    1433       2.1559
    1434       2.1792
    1435       2.0267
    1436       1.9790
    1437       1.9524
    1438       1.9938
    1439       1.9119
    1440       2.0054
    1441       2.1329
    1442       2.0709
    1443       2.0906
    1444       1.9003
    1445       2.0125
    1446       1.9934
    1447       1.8911
    1448       2.1117
    1449       2.0488
    1450       2.0691
    1451       1.9628
    1452       2.0342
    1453       2.0504
    1454       1.9790
    1455       2.1354
    1456       1.9605
    1457       1.9790
    1458       2.1815
    1459       2.1879
    1460       2.1188
    1461       2.1019
    1462       2.2106
    1463       2.0298
    1464       2.0434
    1465       1.9605
    1466       2.0381
    1467       2.0878
    1468       2.0108
    1469       2.0849
    1470       2.0897
    1471       2.0177
    1472       1.9525
    1473       1.9079
    1474       2.0483
    1475       1.9586
    1476       2.0843
    1477       1.9950
    1478       1.9669
    1479       2.1060
    1480       1.9993
    1481       1.9051
    1482       1.9636
    1483       2.1646
    1484       1.9112
    1485       2.0950
    1486       1.9665
    1487       1.9853
    1488       1.9498
    1489       2.0469
    1490       2.0631
    1491       2.0916
    1492       2.0454
    1493       1.9683
    1494       1.9569
    1495       2.1309
    1496       1.9859
    1497       1.8453
    1498       1.8986
    1499       2.0070
    1500       2.0568
    1501       2.1002
    1502       1.9999
    1503       2.0697
    1504       1.9305
    1505       2.0854
    1506       2.0650
    1507       2.1288
    1508       2.1533
    1509       2.0217
    1510       1.9841
    1511       2.2702
    1512       1.9972
    1513       1.9863
    1514       1.9737
    1515       1.9155
    1516       1.9784
    1517       2.1678
    1518       2.0065
    1519       1.8910
    1520       1.9324
    1521       2.1508
    1522       2.1147
    1523       2.1142
    1524       1.7852
    1525       2.1229
    1526       2.1437
    1527       2.0500
    1528       2.1703
    1529       2.1445
    1530       2.0690
    1531       2.1955
    1532       2.2094
    1533       2.1765
    1534       2.0046
    1535       2.0354
    1536       2.1144
    1537       2.1448
    1538       2.0684
    1539       2.1295
    1540       2.0866
    1541       2.0961
    1542       2.1766
    1543       2.2875
    1544       2.2598
    1545       2.1361
    1546       2.3654
    1547       2.2096
    1548       2.1600
    1549       2.1476
    1550       2.1569
    1551       2.3365
    1552       2.1480
    1553       2.3148
    1554       2.2821
    1555       2.5555
    1556       2.1591
    1557       2.1933
    1558       2.2604
    1559       2.4058
    1560       2.3747
    1561       2.4285
    1562       2.3469
    1563       2.3218
    1564       2.4615
    1565       2.2606
    1566       2.3000
    1567       2.2418
    1568       2.3373
    1569       2.4726
    1570       2.3931
    1571       2.3289
    1572       2.2606
    1573       2.2738
    1574       2.3085
    1575       2.0929
    1576       2.2001
    1577       1.9526
    1578       2.2117
    1579       2.3125
    1580       2.1691
    1581       2.3247
    1582       2.2495
    1583       2.3071
    1584       2.3875
    1585       2.0874
    1586       2.2773
    1587       2.2918
    1588       2.2852
    1589       2.2681
    1590       2.0514
    1591       2.3121
    1592       2.1923
    1593       2.1835
    1594       2.1151
    1595       2.2922
    1596       2.1025
    1597       2.1775
    1598       2.2633
    1599       2.2028
    1600       2.3520
    1601       2.2904
    1602       2.2305
    1603       2.3465
    1604       2.3825
    1605       2.3256
    1606       2.3127
    1607       2.4211
    1608       2.2462
    1609       2.4003
    1610       2.3359
    1611       2.4844
    1612       2.2889
    1613       2.3606
    1614       2.3828
    1615       2.4475
    1616       2.3970
    1617       2.3640
    1618       2.6213
    1619       2.4538
    1620       2.3860
    1621       2.4277
    1622       2.4523
    1623       2.5708
    1624       2.5229
    1625       2.4327
    1626       2.3243
    1627       2.3963
    1628       2.3961
    1629       2.5024
    1630       2.3574
    1631       2.5495
    1632       2.2831
    1633       2.5447
    1634       2.3880
    1635       2.1033
    1636       1.9982
    1637       2.1097
    1638       2.2634
    1639       2.1798
    1640       2.5861
    1641       2.4751
    1642       2.2432
    1643       2.1449
    1644       2.3881
    1645       2.3812
    1646       2.3307
    1647       2.2230
    1648       2.2406
    1649       2.3618
    1650       2.4089
    1651       2.4719
    1652       2.5005
    1653       2.3497
    1654       2.5877
    1655       2.4875
    1656       2.5254
    1657       2.5156
    1658       2.5842
    1659       2.4902
    1660       2.5893
    1661       2.6991
    1662       2.4620
    1663       2.3139
    1664       2.5184
    1665       2.0311
    1666       1.9917
    1667       2.0881
    1668       2.4699
    1669       2.3307
    1670       2.4304
    1671       2.2489
    1672       2.4621
    1673       2.4822
    1674       2.5456
    1675       2.4377
    1676       2.6235
    1677       2.5117
    1678       2.2620
    1679       2.4442
    1680       2.3437
    1681       2.2694
    1682       2.4626
    1683       2.3926
    1684       2.1642
    1685       2.1000
    1686       2.1435
    1687       2.2641
    1688       2.2062
    1689       2.1693
    1690       2.1601
    1691       2.0088
    1692       2.3892
    1693       2.3606
    1694       2.2572
    1695       2.0854
    1696       2.1360
    1697       2.2469
    1698       2.2497
    1699       2.1011
    1700       2.0501
    1701       2.2513
    1702       2.1865
    1703       1.9926
    1704       2.3306
    1705       2.2122
    1706       2.1349
    1707       1.9994
    1708       2.0623
    1709       2.1984
    1710       2.1336
    1711       2.1916
    1712       2.1007
    1713       2.1166
    1714       2.1294
    1715       2.0179
    1716       2.0458
    1717       2.0947
    1718       1.9009
    1719       2.2290
    1720       2.2045
    1721       2.1143
    1722       2.0916
    1723       2.2451
    1724       2.1231
    1725       2.5434
    1726       2.1327
    1727       1.9802
    1728       2.1870
    1729       2.1075
    1730       2.1368
    1731       2.2671
    1732       2.2389
    1733       2.1276
    1734       2.0308
    1735       2.0665
    1736       2.3219
    1737       2.1919
    1738       2.6123
    1739       2.4458
    1740       2.1304
    1741       2.2165
    1742       2.1530
    1743       2.3027
    1744       1.9990
    1745       2.4001
    1746       2.3136
    1747       2.1864
    1748       2.3692
    1749       2.3750
    1750       2.2138
    1751       2.2936
    1752       2.2432
    1753       2.2799
    1754       2.2080
    1755       2.4417
    1756       2.6899
    1757       2.6170
    1758       2.3227
    1759       2.5735
    1760       2.7466
    1761       2.4788
    1762       2.3842
    1763       2.3407
    1764       2.3432
    1765       2.3021
    1766       2.3276
    1767       2.0892
    1768       2.3938
    1769       2.2940
    1770       2.1488
    1771       2.2944
    1772       2.3261
    1773       2.5904
    1774       2.4258
    1775       2.2487
    1776       2.1501
    1777       2.3131
    1778       2.2341
    1779       2.3293
    1780       2.4078
    1781       2.0446
    1782       2.3938
    1783       2.0968
    1784       2.2209
    1785       2.2460
    1786       2.2614
    1787       2.1493
    1788       2.3131
    1789       2.3815
    1790       2.2806
    1791       2.1948
    1792       2.1333
    1793       2.2191
    1794       2.1492
    1795       2.1499
    1796       2.2014
    1797       2.1330
    1798       2.2324
    1799       2.2305
    1800       2.0278
    1801       1.9062
    1802       1.8879
    1803       2.1261
    1804       1.8088
    1805       2.1234
    1806       1.9209
    1807       2.0677
    1808       1.8955
    1809       2.4305
    1810       2.1016
    1811       2.2033
    1812       2.1639
    1813       2.1244
    1814       2.0412
    1815       2.0242
    1816       1.9514
    1817       1.9233
    1818       1.9567
    1819       1.8581
    1820       2.4046
    1821       2.2157
    1822       2.1540
    1823       1.8727
    1824       1.7829
    1825       1.9663
    1826       1.9791
    1827       1.9539
    1828       2.1116
    1829       1.8149
    1830       2.0218
    1831       2.0033
    1832       1.7909
    1833       1.7875
    1834       1.9923
    1835       1.9369
    1836       1.8459
    1837       2.0601
    1838       1.9005
    1839       2.1341
    1840       1.9087
    1841       1.9370
    1842       2.1140
    1843       2.0404
    1844       1.8945
    1845       2.0628
    1846       2.0020
    1847       1.9103
    1848       2.0717
    1849       1.9093
    1850       1.8523
    1851       1.8870
    1852       1.9725
    1853       1.9363
    1854       1.9380
    1855       1.9674
    1856       1.9031
    1857       1.9975
    1858       1.9153
    1859       2.0133
    1860       1.9599
    1861       1.9721
    1862       1.9327
    1863       1.9000
    1864       1.9874
    1865       2.0207
    1866       1.8362
    1867       1.8976
    1868       2.1104
    1869       2.0432
    1870       1.9878
    1871       1.9077
    1872       1.9839
    1873       1.9276
    1874       2.0641
    1875       2.0411
    1876       2.0648
    1877       2.1519
    1878       2.1551
    1879       2.0888
    1880       2.2183
    1881       2.2266
    1882       2.0492
    1883       2.0583
    1884       2.0999
    1885       2.1135
    1886       2.3492
    1887       2.3196
    1888       2.3369
    1889       2.4107
    1890       2.0533
    1891       2.1126
    1892       2.0334
    1893       2.0098
    1894       2.0420
    1895       2.1195
    1896       1.9290
    1897       2.0698
    1898       2.0803
    1899       2.1281
    1900       1.9819
    1901       2.0203
    1902       2.0495
    1903       1.8811
    1904       1.8940
    1905       1.9743
    1906       2.2210
    1907       2.1415
    1908       1.9880
    1909       1.8215
    1910       1.9466
    1911       1.9668
    1912       2.0358
    1913       2.1620
    1914       2.1113
    1915       2.0961
    1916       2.0129
    1917       2.0215
    1918       1.9712
    1919       1.7349
    1920       1.8422
    1921       1.8231
    1922       1.8699
    1923       1.9304
    1924       1.7177
    1925       2.0289
    1926       2.0312
    1927       1.9686
    1928       1.9141
    1929       1.8455
    1930       1.9854
    1931       1.8040
    1932       1.9426
    1933       1.9733
    1934       1.8995
    1935       1.8178
    1936       1.7933
    1937       1.8635
    1938       1.9062
    1939       1.7384
    1940       1.6748
    1941       1.8202
    1942       1.8278
    1943       1.7952
    1944       1.7188
    1945       1.7326
    1946       1.7558
    1947       1.7750
    1948       1.7789
    1949       1.7704
    1950       1.7251
    1951       1.6561
    1952       1.8080
    1953       1.7464
    1954       1.6479
    1955       1.8842
    1956       1.9616
    1957       1.6743
    1958       1.6948
    1959       1.5275
    1960       1.7850
    1961       1.8127
    1962       1.6277
    1963       1.7183
    1964       1.8402
    1965       1.9028
    1966       1.5801
    1967       2.0785
    1968       2.0432
    1969       1.8024
    1970       1.8861
    1971       1.7105
    1972       1.7726
    1973       1.8086
    1974       1.8431
    1975       1.7010
    1976       1.7524
    1977       1.5366
    1978       1.6587
    1979       1.7591
    1980       1.6952
    1981       1.8493
    1982       1.9259
    1983       1.8924
    1984       1.9162
    1985       1.6363
    1986       1.7922
    1987       1.7089
    1988       1.7054
    1989       1.7147
    1990       1.8915
    1991       1.6655
    1992       1.6487
    1993       1.6264
    1994       1.6401
    1995       1.7999
    1996       1.7426
    1997       1.9006
    1998       1.8269
    1999       1.7105
    2000       1.7055
