# Supplementary material for: K739 is preferentially targeted over K725 in the deSUMOylation process of neuronal nitric oxide synthase
Source: Front Chem. 2025 Sep 4;13:1672437. doi: 10.3389/fchem.2025.1672437 (PMC12445055; doi:10.3389/fchem.2025.1672437)
Supplement: Supplementary file 2 [file DataSheet2.zip › raw-data/725-R726K/RMSD/sumo-peptide-rmsd.out]

#Frame     RMSD_00001
       1       0.0000
       2       1.6314
       3       1.5419
       4       1.8302
       5       1.8098
       6       1.6907
       7       1.3763
       8       1.6359
       9       2.4301
      10       2.2400
      11       2.2197
      12       2.2253
      13       2.7076
      14       2.7877
      15       3.4496
      16       2.6243
      17       2.6466
      18       2.8646
      19       2.2257
      20       2.1674
      21       1.6503
      22       1.7728
      23       2.5830
      24       2.6148
      25       1.9408
      26       2.0783
      27       2.1322
      28       1.7298
      29       2.2536
      30       2.4390
      31       3.0692
      32       2.9589
      33       2.2999
      34       3.3004
      35       3.5070
      36       4.4811
      37       4.4668
      38       4.0448
      39       3.8101
      40       3.2926
      41       4.2990
      42       5.3199
      43       4.5769
      44       4.7379
      45       4.9819
      46       3.7904
      47       4.0266
      48       4.2981
      49       4.3918
      50       4.6541
      51       4.4878
      52       5.0544
      53       5.3841
      54       4.5057
      55       4.6476
      56       4.6443
      57       4.7552
      58       5.0253
      59       5.0793
      60       5.1871
      61       4.5747
      62       4.1362
      63       4.4861
      64       4.5544
      65       4.6445
      66       4.5387
      67       4.2911
      68       4.6320
      69       5.0071
      70       4.4913
      71       4.2862
      72       4.4179
      73       4.3406
      74       4.5909
      75       4.9781
      76       4.5929
      77       4.9065
      78       4.5116
      79       4.5371
      80       4.4456
      81       5.0230
      82       4.5701
      83       4.4522
      84       4.3351
      85       4.3514
      86       4.1809
      87       4.4490
      88       4.8685
      89       4.4347
      90       4.3988
      91       4.9343
      92       4.5929
      93       4.7366
      94       4.9593
      95       5.2792
      96       4.9967
      97       4.9849
      98       5.0012
      99       4.9797
     100       4.7380
     101       4.5561
     102       4.9616
     103       4.8724
     104       4.8413
     105       4.8423
     106       4.6840
     107       5.6920
     108       5.9273
     109       6.0302
     110       6.1544
     111       5.8605
     112       5.6288
     113       5.5451
     114       5.5738
     115       5.3927
     116       5.5590
     117       5.6186
     118       5.5890
     119       5.5872
     120       5.4690
     121       5.4428
     122       5.5506
     123       5.4281
     124       5.4768
     125       5.5619
     126       5.4673
     127       5.4170
     128       5.6275
     129       5.5539
     130       4.9739
     131       5.0817
     132       5.2507
     133       5.3204
     134       5.5089
     135       5.3540
     136       5.3331
     137       5.2624
     138       5.2891
     139       5.1340
     140       5.2373
     141       5.2554
     142       5.1783
     143       5.1923
     144       5.2950
     145       5.0891
     146       5.0728
     147       5.0519
     148       4.6493
     149       5.1232
     150       5.0797
     151       4.9061
     152       5.2402
     153       5.1897
     154       5.2917
     155       5.0589
     156       4.8509
     157       5.1899
     158       4.7099
     159       4.9275
     160       4.4811
     161       4.7785
     162       4.4605
     163       5.5638
     164       5.2278
     165       4.9218
     166       5.1020
     167       4.8497
     168       5.3656
     169       5.1803
     170       4.8192
     171       4.7864
     172       5.0227
     173       4.9521
     174       5.2444
     175       4.9914
     176       4.8561
     177       5.0228
     178       4.6025
     179       4.8771
     180       4.3475
     181       4.4486
     182       3.8525
     183       4.4462
     184       5.0732
     185       5.4890
     186       5.4889
     187       5.2613
     188       5.2651
     189       4.7076
     190       5.2228
     191       4.4925
     192       4.4893
     193       4.5784
     194       4.7187
     195       5.0508
     196       5.0541
     197       4.7491
     198       4.6348
     199       4.9257
     200       4.7868
     201       4.9081
     202       4.9907
     203       5.0467
     204       4.5508
     205       4.0043
     206       4.4958
     207       3.8829
     208       3.6033
     209       3.6309
     210       3.7947
     211       3.2202
     212       3.1787
     213       3.5430
     214       3.4896
     215       3.4556
     216       3.7530
     217       3.6955
     218       3.9797
     219       3.6628
     220       3.6678
     221       3.5559
     222       3.4425
     223       3.6602
     224       4.2267
     225       4.0144
     226       3.6966
     227       3.7810
     228       3.8644
     229       3.5809
     230       3.8473
     231       3.5214
     232       3.2153
     233       2.9651
     234       3.1471
     235       2.8793
     236       3.1794
     237       3.5639
     238       2.9877
     239       3.0139
     240       3.1402
     241       3.0192
     242       2.8945
     243       3.2471
     244       3.0158
     245       3.1826
     246       3.0857
     247       2.8122
     248       2.9652
     249       2.9660
     250       3.5903
     251       3.2987
     252       3.2979
     253       3.1258
     254       3.1708
     255       3.1364
     256       3.1405
     257       2.8287
     258       3.1217
     259       3.0082
     260       3.1339
     261       3.1220
     262       3.0619
     263       3.0195
     264       3.1219
     265       2.9091
     266       3.2067
     267       3.3942
     268       2.9141
     269       2.9794
     270       3.1206
     271       3.1037
     272       3.1041
     273       3.0643
     274       3.0407
     275       3.2671
     276       3.0493
     277       3.0974
     278       2.9548
     279       2.8136
     280       3.0592
     281       3.0795
     282       2.7495
     283       3.1913
     284       3.1218
     285       2.9780
     286       3.1447
     287       2.9838
     288       3.2096
     289       3.4860
     290       3.3286
     291       3.4042
     292       3.0534
     293       3.1376
     294       2.9925
     295       3.2170
     296       2.9862
     297       3.3141
     298       3.0338
     299       3.2895
     300       3.3107
     301       3.1984
     302       2.8808
     303       2.8159
     304       2.9476
     305       3.0019
     306       3.1313
     307       2.7316
     308       3.1494
     309       3.5187
     310       3.3488
     311       3.2862
     312       3.0770
     313       3.0733
     314       3.1682
     315       3.3898
     316       3.5616
     317       2.9160
     318       3.2088
     319       3.2422
     320       3.3192
     321       3.1194
     322       3.0992
     323       3.2033
     324       3.2872
     325       3.2683
     326       3.3739
     327       3.1336
     328       3.5260
     329       3.3101
     330       3.5012
     331       3.3084
     332       3.4908
     333       3.2850
     334       3.7455
     335       3.3258
     336       3.3578
     337       3.4467
     338       3.1415
     339       3.4067
     340       3.2638
     341       2.8884
     342       3.3686
     343       3.1943
     344       3.4614
     345       3.3009
     346       3.2355
     347       3.5629
     348       3.3874
     349       3.1687
     350       3.2547
     351       3.4994
     352       3.3797
     353       3.1088
     354       3.1482
     355       3.1623
     356       3.2607
     357       3.0194
     358       3.0839
     359       3.2334
     360       3.3964
     361       3.3955
     362       3.7109
     363       3.4060
     364       3.6237
     365       3.3737
     366       3.5704
     367       4.5016
     368       4.5197
     369       4.4516
     370       4.7316
     371       4.5167
     372       4.4617
     373       4.4349
     374       4.3265
     375       4.5178
     376       4.4230
     377       4.8188
     378       4.5857
     379       4.6021
     380       4.7293
     381       4.4957
     382       4.7648
     383       4.7108
     384       4.6202
     385       4.3009
     386       4.1871
     387       4.5109
     388       4.5303
     389       4.3172
     390       4.3154
     391       4.3565
     392       4.3104
     393       4.5368
     394       4.3111
     395       4.5170
     396       4.4544
     397       4.3661
     398       4.4486
     399       4.6413
     400       4.5496
     401       4.6722
     402       4.4508
     403       4.4278
     404       4.4974
     405       4.8247
     406       4.6444
     407       4.6080
     408       4.6361
     409       4.5431
     410       4.8168
     411       4.6539
     412       4.5865
     413       4.9047
     414       4.9559
     415       4.9509
     416       4.4621
     417       4.7794
     418       4.5457
     419       4.8085
     420       4.7249
     421       4.7813
     422       4.7029
     423       4.5744
     424       4.4922
     425       4.5685
     426       4.3665
     427       4.3311
     428       4.5176
     429       4.6890
     430       4.6018
     431       4.6380
     432       4.5568
     433       4.7439
     434       4.6489
     435       4.5097
     436       4.5734
     437       4.6608
     438       5.0500
     439       4.9663
     440       4.4419
     441       4.4425
     442       4.6609
     443       4.3900
     444       4.4225
     445       4.8464
     446       4.6649
     447       4.9583
     448       4.8978
     449       4.8637
     450       4.6418
     451       4.4010
     452       4.5508
     453       4.3097
     454       4.6663
     455       4.4046
     456       4.3270
     457       4.7792
     458       4.7431
     459       4.9204
     460       4.5767
     461       4.5757
     462       4.4570
     463       4.5092
     464       4.5462
     465       4.4604
     466       4.8798
     467       4.7229
     468       4.7397
     469       4.8715
     470       4.4129
     471       4.9568
     472       4.9082
     473       5.0186
     474       4.9573
     475       4.6143
     476       4.7709
     477       4.8867
     478       4.9077
     479       5.1652
     480       5.1766
     481       5.1497
     482       4.9201
     483       4.8522
     484       5.0710
     485       4.7966
     486       4.6731
     487       4.6874
     488       5.0453
     489       4.9925
     490       5.1309
     491       5.2007
     492       5.1962
     493       5.1821
     494       5.1072
     495       4.9263
     496       5.3045
     497       5.1930
     498       4.9608
     499       5.1477
     500       5.2152
     501       5.1653
     502       5.3470
     503       5.4727
     504       4.9345
     505       5.3053
     506       5.2475
     507       4.8421
     508       4.8216
     509       5.0260
     510       4.9425
     511       5.2504
     512       5.0139
     513       5.0709
     514       5.4266
     515       4.6799
     516       4.8347
     517       4.9464
     518       4.8945
     519       4.9186
     520       5.0779
     521       4.8928
     522       5.0415
     523       4.5445
     524       4.6697
     525       4.9483
     526       4.9385
     527       5.0424
     528       4.7938
     529       4.6900
     530       4.6623
     531       4.6446
     532       5.0190
     533       5.0753
     534       4.9536
     535       4.9118
     536       4.8051
     537       4.7271
     538       4.6286
     539       4.7891
     540       4.7922
     541       4.5341
     542       4.7594
     543       4.4326
     544       4.5386
     545       4.5149
     546       4.3150
     547       4.7211
     548       4.6245
     549       5.0491
     550       5.0225
     551       4.9689
     552       4.8731
     553       4.9235
     554       4.9640
     555       4.9290
     556       5.1325
     557       5.1825
     558       4.7649
     559       4.8957
     560       4.7502
     561       5.1217
     562       4.8614
     563       4.7568
     564       4.6454
     565       4.9917
     566       4.7756
     567       4.7536
     568       4.7094
     569       4.5184
     570       4.6389
     571       4.5961
     572       4.5531
     573       4.3807
     574       4.5409
     575       4.8275
     576       4.7967
     577       4.8381
     578       4.4790
     579       4.5007
     580       4.5744
     581       4.5105
     582       4.8115
     583       4.6957
     584       4.6952
     585       4.9713
     586       4.7953
     587       4.8638
     588       4.7349
     589       4.7198
     590       4.7090
     591       4.8357
     592       4.8042
     593       4.8086
     594       4.8322
     595       4.8580
     596       4.9401
     597       5.0369
     598       5.2101
     599       5.0370
     600       4.8870
     601       4.9943
     602       4.8056
     603       4.8892
     604       4.9892
     605       5.0125
     606       4.9276
     607       4.9263
     608       5.0898
     609       4.9121
     610       4.9823
     611       4.7453
     612       4.8758
     613       4.9576
     614       4.7627
     615       4.6115
     616       4.8159
     617       4.7823
     618       4.8780
     619       4.9009
     620       4.8042
     621       4.7077
     622       5.0445
     623       4.8728
     624       4.7963
     625       4.7428
     626       4.6690
     627       4.4876
     628       4.9237
     629       4.4304
     630       4.5038
     631       4.5322
     632       4.3780
     633       4.6138
     634       4.3119
     635       4.3412
     636       4.5245
     637       4.6173
     638       4.1967
     639       4.5567
     640       4.4877
     641       4.3575
     642       4.3156
     643       4.2175
     644       4.5276
     645       4.3304
     646       4.2606
     647       4.3424
     648       4.3086
     649       4.5096
     650       4.2650
     651       4.3580
     652       4.4033
     653       4.5879
     654       4.4772
     655       4.4668
     656       4.4568
     657       4.3858
     658       4.6073
     659       4.2036
     660       4.3617
     661       4.3300
     662       4.3552
     663       4.2856
     664       4.1100
     665       4.3144
     666       4.2463
     667       4.3115
     668       4.0280
     669       4.1656
     670       3.9855
     671       4.1232
     672       4.1781
     673       4.2119
     674       4.3170
     675       4.6054
     676       4.3869
     677       4.7992
     678       4.4842
     679       4.4038
     680       4.2079
     681       4.8024
     682       4.4337
     683       4.4194
     684       5.4035
     685       4.6382
     686       4.6011
     687       4.6389
     688       4.6479
     689       5.0740
     690       4.4550
     691       4.4181
     692       4.6828
     693       4.5450
     694       4.8232
     695       4.4040
     696       4.9270
     697       5.4649
     698       4.4346
     699       4.9136
     700       4.6604
     701       4.6771
     702       4.6414
     703       4.7068
     704       4.4913
     705       4.6256
     706       4.9357
     707       4.6341
     708       4.4370
     709       4.6058
     710       4.2815
     711       4.8712
     712       5.4217
     713       4.9913
     714       4.5691
     715       4.9347
     716       4.8316
     717       4.8311
     718       5.1329
     719       5.1093
     720       5.0518
     721       4.6128
     722       5.1511
     723       4.8506
     724       4.8733
     725       5.4175
     726       5.4113
     727       4.8101
     728       4.3151
     729       4.4771
     730       4.5040
     731       5.2531
     732       5.0344
     733       5.1140
     734       5.1298
     735       4.9541
     736       5.1744
     737       4.8704
     738       4.9989
     739       4.8149
     740       4.5786
     741       4.4470
     742       3.9325
     743       4.0921
     744       4.1219
     745       3.8309
     746       3.8818
     747       4.0078
     748       4.0944
     749       4.0148
     750       4.0584
     751       3.9576
     752       4.1776
     753       4.2802
     754       4.3286
     755       3.8579
     756       4.1036
     757       3.9795
     758       3.8423
     759       4.0648
     760       4.1330
     761       4.1217
     762       3.8240
     763       3.8346
     764       3.7031
     765       4.0472
     766       4.1198
     767       4.0607
     768       3.9294
     769       3.7145
     770       3.7903
     771       3.9001
     772       3.9700
     773       3.7906
     774       3.7955
     775       3.6715
     776       4.2938
     777       4.1670
     778       3.9171
     779       3.8482
     780       4.2836
     781       4.6281
     782       4.4657
     783       4.1367
     784       4.5966
     785       4.6327
     786       4.4903
     787       4.6430
     788       4.5243
     789       4.3086
     790       4.5737
     791       4.3566
     792       4.6415
     793       4.5289
     794       4.5270
     795       4.5014
     796       4.4296
     797       4.4804
     798       4.3642
     799       4.2391
     800       4.2543
     801       4.4232
     802       4.4016
     803       4.3688
     804       4.4300
     805       4.4698
     806       3.9631
     807       4.1898
     808       4.4510
     809       4.4694
     810       4.3192
     811       4.4895
     812       4.4020
     813       4.3004
     814       4.0679
     815       4.3377
     816       4.2931
     817       4.5256
     818       4.4389
     819       4.1367
     820       4.4825
     821       4.6302
     822       4.1244
     823       4.3922
     824       4.4756
     825       4.2895
     826       4.5143
     827       4.3524
     828       4.4198
     829       4.3172
     830       4.3549
     831       4.3707
     832       4.3158
     833       4.2787
     834       4.2727
     835       4.3530
     836       4.3975
     837       4.6812
     838       4.4566
     839       4.3156
     840       4.3210
     841       4.3493
     842       4.5846
     843       4.3037
     844       4.2480
     845       4.3635
     846       4.2801
     847       4.4509
     848       4.3461
     849       4.4948
     850       4.3076
     851       4.3891
     852       4.1855
     853       4.3691
     854       4.1926
     855       4.2869
     856       4.3327
     857       4.1172
     858       4.1973
     859       4.2828
     860       4.2568
     861       4.1452
     862       4.4225
     863       4.3108
     864       4.3816
     865       4.3343
     866       4.1841
     867       4.4461
     868       4.3545
     869       4.4903
     870       4.4777
     871       4.1128
     872       4.2162
     873       4.5797
     874       4.1849
     875       4.2380
     876       4.5648
     877       4.1951
     878       4.3553
     879       4.3298
     880       4.4317
     881       4.2205
     882       4.2035
     883       4.2613
     884       4.0530
     885       3.9210
     886       4.3926
     887       4.4978
     888       4.4425
     889       4.5585
     890       4.3102
     891       4.3359
     892       3.6111
     893       4.1798
     894       5.1450
     895       4.2740
     896       4.6952
     897       4.3936
     898       3.6515
     899       4.6297
     900       4.7357
     901       5.1583
     902       4.3292
     903       4.3349
     904       4.5765
     905       5.0997
     906       4.9805
     907       5.1990
     908       5.0068
     909       5.3698
     910       5.3415
     911       5.0664
     912       4.3100
     913       5.0957
     914       4.8308
     915       4.5627
     916       4.4773
     917       4.8415
     918       5.1361
     919       4.3433
     920       3.9774
     921       3.8651
     922       3.8115
     923       4.1926
     924       3.7181
     925       3.9641
     926       3.9448
     927       4.1655
     928       3.8045
     929       3.6836
     930       3.7182
     931       3.7985
     932       3.6693
     933       3.8317
     934       3.9959
     935       3.7316
     936       3.8601
     937       3.5760
     938       3.7633
     939       3.8504
     940       4.0157
     941       3.9524
     942       4.1694
     943       3.7906
     944       3.9466
     945       3.8620
     946       3.8237
     947       3.8179
     948       3.7589
     949       3.9507
     950       4.0440
     951       3.9477
     952       3.7144
     953       3.6614
     954       3.6144
     955       3.6892
     956       3.8846
     957       3.6529
     958       3.7762
     959       3.8996
     960       3.6895
     961       3.8595
     962       3.7373
     963       3.9251
     964       3.9723
     965       3.8987
     966       3.7563
     967       3.7263
     968       3.6741
     969       3.9492
     970       3.8988
     971       3.8564
     972       3.8162
     973       4.1145
     974       4.1333
     975       3.7500
     976       3.8295
     977       4.2468
     978       3.9076
     979       3.8967
     980       3.7751
     981       3.7809
     982       3.9572
     983       3.7759
     984       3.7052
     985       3.5787
     986       3.8193
     987       4.0168
     988       3.7354
     989       3.9397
     990       3.7492
     991       3.9396
     992       3.9396
     993       3.7410
     994       3.9354
     995       3.7889
     996       4.0653
     997       4.1244
     998       3.7552
     999       3.6877
    1000       3.8487
    1001       3.7824
    1002       3.8257
    1003       3.7922
    1004       3.7024
    1005       3.7411
    1006       3.9971
    1007       3.8171
    1008       3.8002
    1009       3.6526
    1010       3.6780
    1011       3.9212
    1012       4.2779
    1013       3.8781
    1014       3.7076
    1015       3.7339
    1016       4.3540
    1017       4.3079
    1018       4.2844
    1019       4.2668
    1020       4.3814
    1021       4.3785
    1022       4.3043
    1023       4.3279
    1024       4.0289
    1025       4.2627
    1026       4.3069
    1027       4.4613
    1028       4.4552
    1029       4.3968
    1030       4.2644
    1031       4.3488
    1032       4.3068
    1033       4.3646
    1034       4.6575
    1035       4.4605
    1036       4.6016
    1037       4.5027
    1038       4.5802
    1039       4.6669
    1040       4.5346
    1041       4.6779
    1042       4.6185
    1043       4.5857
    1044       4.6212
    1045       4.5519
    1046       4.2561
    1047       4.3916
    1048       4.9247
    1049       4.6961
    1050       4.6246
    1051       4.8401
    1052       4.2825
    1053       4.4766
    1054       4.5271
    1055       4.5423
    1056       4.4012
    1057       4.4589
    1058       4.4854
    1059       4.3195
    1060       4.4866
    1061       4.6806
    1062       4.6302
    1063       4.4881
    1064       4.3658
    1065       4.9219
    1066       4.3333
    1067       4.5627
    1068       4.4502
    1069       4.3776
    1070       4.6096
    1071       4.6719
    1072       4.4597
    1073       4.5442
    1074       4.2934
    1075       4.4131
    1076       4.5465
    1077       4.3228
    1078       4.3998
    1079       4.6230
    1080       4.4780
    1081       4.2921
    1082       4.4997
    1083       4.3622
    1084       4.5260
    1085       4.5492
    1086       4.3351
    1087       4.5362
    1088       4.6143
    1089       4.4251
    1090       4.5031
    1091       4.5073
    1092       4.6084
    1093       4.2224
    1094       4.0400
    1095       4.1030
    1096       4.2074
    1097       4.4065
    1098       4.1420
    1099       4.5718
    1100       4.1184
    1101       4.2645
    1102       3.6186
    1103       4.5764
    1104       4.4952
    1105       4.5713
    1106       4.6274
    1107       4.6070
    1108       4.5067
    1109       4.6724
    1110       4.5189
    1111       4.6839
    1112       4.6930
    1113       4.6428
    1114       4.5869
    1115       4.4900
    1116       4.5991
    1117       4.5711
    1118       4.3153
    1119       4.6636
    1120       4.4282
    1121       4.4321
    1122       4.1784
    1123       4.2476
    1124       4.2389
    1125       4.2428
    1126       4.3682
    1127       4.2302
    1128       4.1599
    1129       4.2651
    1130       4.3403
    1131       4.3452
    1132       4.2365
    1133       4.0831
    1134       4.0350
    1135       4.2315
    1136       4.1547
    1137       4.0519
    1138       4.1653
    1139       4.1108
    1140       4.2052
    1141       4.0016
    1142       4.1605
    1143       3.9115
    1144       4.1236
    1145       4.2876
    1146       4.1875
    1147       4.2659
    1148       4.1283
    1149       4.1563
    1150       4.1265
    1151       4.2410
    1152       4.1913
    1153       4.2213
    1154       4.1271
    1155       4.1149
    1156       3.9695
    1157       4.1582
    1158       3.9983
    1159       4.0401
    1160       4.0353
    1161       4.0732
    1162       4.1819
    1163       4.2372
    1164       4.1028
    1165       4.1538
    1166       4.2792
    1167       4.0477
    1168       4.1881
    1169       3.9076
    1170       4.1900
    1171       4.1269
    1172       4.1579
    1173       3.9702
    1174       4.1097
    1175       4.1164
    1176       4.2379
    1177       4.1389
    1178       4.1529
    1179       4.1578
    1180       4.1673
    1181       4.0678
    1182       4.2060
    1183       4.2448
    1184       4.0726
    1185       4.3139
    1186       4.0813
    1187       4.2153
    1188       4.0856
    1189       4.6984
    1190       4.4918
    1191       3.9322
    1192       4.1445
    1193       4.2107
    1194       4.3348
    1195       4.6119
    1196       4.2717
    1197       4.0150
    1198       4.2251
    1199       3.9148
    1200       3.8501
    1201       3.8660
    1202       4.2840
    1203       3.7457
    1204       3.8865
    1205       4.0473
    1206       4.3210
    1207       3.9960
    1208       4.1000
    1209       4.0059
    1210       4.1354
    1211       4.1816
    1212       4.2248
    1213       4.3238
    1214       4.4140
    1215       4.5562
    1216       4.6011
    1217       4.4555
    1218       4.6524
    1219       4.2177
    1220       4.1870
    1221       4.2857
    1222       4.4990
    1223       4.5874
    1224       4.4764
    1225       4.2536
    1226       3.8324
    1227       4.5740
    1228       4.7006
    1229       4.4437
    1230       4.3153
    1231       4.4359
    1232       4.3802
    1233       4.2746
    1234       4.3962
    1235       4.3579
    1236       4.3412
    1237       4.3277
    1238       4.0755
    1239       4.2401
    1240       4.2243
    1241       4.2322
    1242       3.9829
    1243       4.0652
    1244       4.3725
    1245       4.4196
    1246       4.0087
    1247       4.6519
    1248       4.6903
    1249       4.4556
    1250       4.5249
    1251       4.2751
    1252       4.6287
    1253       4.1611
    1254       3.8540
    1255       4.4092
    1256       4.3278
    1257       4.6626
    1258       4.5133
    1259       4.8739
    1260       4.5441
    1261       4.3171
    1262       4.3807
    1263       4.4397
    1264       4.0798
    1265       4.2972
    1266       3.8526
    1267       4.0502
    1268       3.5084
    1269       3.8038
    1270       3.5083
    1271       3.5981
    1272       3.1914
    1273       3.2674
    1274       4.1188
    1275       4.4938
    1276       3.9415
    1277       4.1776
    1278       4.5399
    1279       4.5942
    1280       4.4722
    1281       4.3627
    1282       3.6445
    1283       3.6103
    1284       3.1483
    1285       3.8301
    1286       3.6755
    1287       3.2178
    1288       3.5165
    1289       4.1705
    1290       4.5562
    1291       4.4336
    1292       4.3500
    1293       4.2680
    1294       4.2164
    1295       4.6204
    1296       4.2846
    1297       4.5022
    1298       4.1815
    1299       4.4371
    1300       4.1971
    1301       4.7857
    1302       4.5305
    1303       4.1244
    1304       4.5934
    1305       4.5085
    1306       4.2510
    1307       4.2808
    1308       4.4977
    1309       4.3034
    1310       4.6594
    1311       4.5039
    1312       4.1944
    1313       4.7036
    1314       4.5953
    1315       4.5989
    1316       4.4333
    1317       4.4200
    1318       4.4951
    1319       4.4084
    1320       4.4002
    1321       4.5637
    1322       4.6932
    1323       4.2844
    1324       4.3052
    1325       4.3882
    1326       4.4705
    1327       4.0588
    1328       4.0621
    1329       4.5183
    1330       4.2141
    1331       3.7372
    1332       4.1216
    1333       3.8872
    1334       4.4665
    1335       4.3985
    1336       3.9248
    1337       4.0945
    1338       3.8812
    1339       3.7804
    1340       3.7125
    1341       3.8791
    1342       4.0999
    1343       4.0278
    1344       4.1367
    1345       3.9541
    1346       3.9564
    1347       3.8956
    1348       3.5675
    1349       3.6927
    1350       4.1260
    1351       3.8191
    1352       3.9176
    1353       3.7632
    1354       3.8312
    1355       3.8060
    1356       3.7958
    1357       3.8613
    1358       3.5129
    1359       3.8077
    1360       3.9698
    1361       3.7873
    1362       3.7748
    1363       3.5950
    1364       3.7391
    1365       3.6740
    1366       3.6962
    1367       3.6297
    1368       3.5776
    1369       3.5695
    1370       3.7744
    1371       3.6186
    1372       3.6692
    1373       3.7397
    1374       3.6910
    1375       3.7756
    1376       3.3669
    1377       3.9932
    1378       3.8109
    1379       3.9088
    1380       3.6683
    1381       3.7359
    1382       3.8063
    1383       3.6582
    1384       3.6661
    1385       3.7595
    1386       3.7791
    1387       4.0502
    1388       4.2377
    1389       4.0168
    1390       4.4182
    1391       4.1167
    1392       3.9474
    1393       3.7544
    1394       3.8098
    1395       3.8868
    1396       4.0375
    1397       4.2305
    1398       4.4192
    1399       4.3620
    1400       4.5722
    1401       4.6973
    1402       5.0300
    1403       4.4606
    1404       4.6031
    1405       5.3654
    1406       4.7994
    1407       4.6060
    1408       5.2039
    1409       5.1039
    1410       5.3252
    1411       5.7371
    1412       5.5045
    1413       5.9055
    1414       5.2081
    1415       5.6159
    1416       5.6043
    1417       5.2876
    1418       4.9753
    1419       5.1779
    1420       4.7162
    1421       4.7697
    1422       4.9870
    1423       4.9999
    1424       5.2426
    1425       5.3771
    1426       5.4089
    1427       5.6006
    1428       4.9759
    1429       5.3812
    1430       5.1405
    1431       5.3333
    1432       5.3322
    1433       4.8836
    1434       4.8953
    1435       5.3054
    1436       5.2618
    1437       5.0203
    1438       5.3075
    1439       5.2477
    1440       4.9719
    1441       4.6417
    1442       4.7933
    1443       4.9197
    1444       5.1836
    1445       5.2524
    1446       5.2496
    1447       5.2327
    1448       5.5605
    1449       5.4570
    1450       5.2685
    1451       5.3606
    1452       4.7676
    1453       5.1942
    1454       5.1122
    1455       4.7237
    1456       4.8691
    1457       5.1954
    1458       5.2775
    1459       4.9529
    1460       5.0778
    1461       5.1867
    1462       4.9939
    1463       5.0915
    1464       4.8425
    1465       5.1083
    1466       4.7433
    1467       4.9516
    1468       5.0556
    1469       5.1108
    1470       5.0643
    1471       4.8832
    1472       5.1288
    1473       5.4943
    1474       5.0459
    1475       4.9748
    1476       5.3576
    1477       5.2853
    1478       5.0872
    1479       4.7835
    1480       4.8068
    1481       5.0990
    1482       5.0070
    1483       5.5583
    1484       5.2529
    1485       5.3549
    1486       5.3483
    1487       5.3515
    1488       5.3062
    1489       5.1079
    1490       5.1822
    1491       5.2923
    1492       5.4210
    1493       5.2186
    1494       5.6120
    1495       5.6151
    1496       5.2122
    1497       5.2085
    1498       5.5068
    1499       5.6274
    1500       5.4100
    1501       4.6479
    1502       4.5879
    1503       4.8687
    1504       4.9181
    1505       4.6342
    1506       4.5046
    1507       4.7249
    1508       4.7282
    1509       4.9056
    1510       4.4678
    1511       4.3037
    1512       4.8793
    1513       4.6563
    1514       5.1957
    1515       4.6298
    1516       5.0242
    1517       4.7917
    1518       4.5263
    1519       4.4457
    1520       4.2820
    1521       5.1328
    1522       4.7114
    1523       4.4174
    1524       4.5464
    1525       4.2401
    1526       4.2737
    1527       5.0322
    1528       4.9429
    1529       4.7383
    1530       4.6310
    1531       4.4257
    1532       4.5071
    1533       4.4332
    1534       4.7431
    1535       4.9132
    1536       5.4464
    1537       5.0677
    1538       5.0982
    1539       5.4158
    1540       5.4722
    1541       5.3230
    1542       4.9844
    1543       5.0943
    1544       5.2268
    1545       5.2370
    1546       5.3807
    1547       5.2607
    1548       4.9030
    1549       5.0924
    1550       5.2731
    1551       5.1805
    1552       5.0777
    1553       4.4670
    1554       4.7202
    1555       4.3757
    1556       4.2729
    1557       4.3042
    1558       4.5227
    1559       4.3551
    1560       4.6651
    1561       4.7262
    1562       5.0393
    1563       4.4775
    1564       4.6755
    1565       5.2480
    1566       4.7563
    1567       4.2007
    1568       5.0090
    1569       5.2044
    1570       5.1742
    1571       4.8231
    1572       5.6475
    1573       5.1584
    1574       5.0845
    1575       4.9203
    1576       4.5862
    1577       4.3310
    1578       4.6990
    1579       4.2247
    1580       4.3224
    1581       4.5489
    1582       4.8349
    1583       4.7166
    1584       4.8271
    1585       4.5912
    1586       4.4985
    1587       4.8285
    1588       4.5660
    1589       4.6925
    1590       4.9839
    1591       4.9394
    1592       4.7992
    1593       4.7580
    1594       4.9833
    1595       5.1474
    1596       4.8081
    1597       4.7407
    1598       4.8285
    1599       4.7413
    1600       4.2730
    1601       3.8490
    1602       4.2435
    1603       4.0859
    1604       4.8340
    1605       4.8773
    1606       4.2692
    1607       4.1650
    1608       4.8846
    1609       4.6942
    1610       4.7210
    1611       4.8280
    1612       4.9588
    1613       5.2881
    1614       4.9431
    1615       4.9989
    1616       4.1702
    1617       4.2512
    1618       4.0707
    1619       4.6266
    1620       5.0873
    1621       4.0127
    1622       4.0986
    1623       4.1726
    1624       4.3404
    1625       4.5717
    1626       4.4411
    1627       4.2126
    1628       4.7657
    1629       4.2397
    1630       4.0564
    1631       4.3632
    1632       4.5217
    1633       5.0455
    1634       5.1995
    1635       4.7460
    1636       4.4594
    1637       4.8532
    1638       4.7260
    1639       5.0251
    1640       5.4271
    1641       4.4589
    1642       5.4511
    1643       4.8473
    1644       4.9790
    1645       4.4393
    1646       4.1595
    1647       5.0262
    1648       4.9718
    1649       4.7897
    1650       5.3792
    1651       5.2632
    1652       4.1604
    1653       4.3264
    1654       4.5256
    1655       4.3132
    1656       4.3924
    1657       4.4327
    1658       4.6699
    1659       4.2089
    1660       4.4517
    1661       4.6595
    1662       4.6264
    1663       4.4681
    1664       4.5134
    1665       5.2451
    1666       4.9016
    1667       4.5839
    1668       5.0796
    1669       4.7009
    1670       4.6465
    1671       4.5803
    1672       4.9859
    1673       4.5062
    1674       4.5644
    1675       4.0330
    1676       4.1880
    1677       4.2428
    1678       4.3197
    1679       4.4243
    1680       4.6741
    1681       4.9127
    1682       4.4665
    1683       4.3927
    1684       4.4769
    1685       4.2547
    1686       4.3854
    1687       4.6097
    1688       4.6297
    1689       4.8139
    1690       4.9926
    1691       4.4965
    1692       4.6480
    1693       4.6980
    1694       4.5956
    1695       4.4349
    1696       4.7129
    1697       4.6337
    1698       4.2529
    1699       4.2261
    1700       4.5957
    1701       4.7308
    1702       3.7858
    1703       4.3748
    1704       4.1683
    1705       4.3897
    1706       4.3270
    1707       4.4238
    1708       4.3695
    1709       4.2010
    1710       4.0944
    1711       4.4109
    1712       4.2354
    1713       4.5114
    1714       4.3081
    1715       4.4825
    1716       4.5828
    1717       4.7401
    1718       4.2052
    1719       4.3697
    1720       4.5601
    1721       4.4334
    1722       5.2047
    1723       5.1062
    1724       5.0889
    1725       4.8273
    1726       4.9781
    1727       5.1352
    1728       4.7601
    1729       4.9350
    1730       4.8700
    1731       4.9772
    1732       4.8413
    1733       4.7871
    1734       4.4527
    1735       4.7329
    1736       4.5957
    1737       4.6114
    1738       3.8725
    1739       3.8492
    1740       3.8241
    1741       4.3367
    1742       4.2594
    1743       4.6247
    1744       4.9253
    1745       4.8172
    1746       4.5586
    1747       4.9641
    1748       4.7348
    1749       4.6730
    1750       4.5164
    1751       4.1491
    1752       4.3251
    1753       4.6292
    1754       4.7304
    1755       4.5216
    1756       4.7829
    1757       4.5912
    1758       4.5711
    1759       4.6380
    1760       4.6831
    1761       4.7909
    1762       4.8162
    1763       5.0501
    1764       4.3452
    1765       5.0265
    1766       5.0880
    1767       5.0206
    1768       4.6329
    1769       4.4485
    1770       4.0854
    1771       4.0295
    1772       4.7203
    1773       4.3577
    1774       4.4964
    1775       5.1199
    1776       4.9078
    1777       4.6101
    1778       4.2347
    1779       5.1888
    1780       4.6719
    1781       4.4201
    1782       4.4775
    1783       5.0228
    1784       5.0930
    1785       5.3206
    1786       4.7866
    1787       5.2014
    1788       5.2413
    1789       4.9087
    1790       5.0233
    1791       4.9636
    1792       5.0258
    1793       5.3059
    1794       4.5643
    1795       4.6081
    1796       4.8468
    1797       5.4869
    1798       5.7485
    1799       5.8304
    1800       5.2676
    1801       4.8598
    1802       4.9841
    1803       4.9879
    1804       5.1480
    1805       5.2694
    1806       5.1009
    1807       5.1057
    1808       5.0840
    1809       4.8536
    1810       4.6423
    1811       4.9176
    1812       4.7057
    1813       5.0885
    1814       5.2882
    1815       5.1054
    1816       5.2110
    1817       5.2807
    1818       4.7913
    1819       4.9054
    1820       4.6494
    1821       5.2935
    1822       4.9929
    1823       4.8416
    1824       4.8789
    1825       5.4327
    1826       5.4060
    1827       5.2036
    1828       5.6663
    1829       5.3267
    1830       5.5030
    1831       5.7956
    1832       5.0955
    1833       5.2246
    1834       4.8920
    1835       5.2843
    1836       5.2185
    1837       5.1068
    1838       5.0820
    1839       5.1708
    1840       4.7916
    1841       4.8054
    1842       4.5956
    1843       5.2599
    1844       4.4617
    1845       4.2025
    1846       4.6193
    1847       4.9810
    1848       4.7445
    1849       4.1957
    1850       4.7502
    1851       5.5171
    1852       4.8117
    1853       4.3922
    1854       5.0027
    1855       4.7581
    1856       4.3409
    1857       4.4639
    1858       4.5294
    1859       4.6463
    1860       4.3764
    1861       4.5198
    1862       4.5796
    1863       4.4528
    1864       4.7148
    1865       4.5099
    1866       5.0556
    1867       5.0187
    1868       4.4103
    1869       4.2004
    1870       4.2499
    1871       4.2342
    1872       4.4631
    1873       4.5636
    1874       4.5088
    1875       4.8730
    1876       4.7711
    1877       4.8800
    1878       4.6615
    1879       4.6677
    1880       4.6813
    1881       4.1503
    1882       4.5968
    1883       4.6710
    1884       4.5922
    1885       5.1306
    1886       4.7029
    1887       4.3108
    1888       3.9683
    1889       4.2004
    1890       3.9887
    1891       4.0885
    1892       4.0739
    1893       4.7002
    1894       4.0163
    1895       4.1898
    1896       4.1698
    1897       4.2493
    1898       4.4524
    1899       4.8343
    1900       4.4718
    1901       4.7680
    1902       5.1278
    1903       4.7055
    1904       5.1219
    1905       4.6606
    1906       4.1345
    1907       4.8289
    1908       4.8300
    1909       4.5504
    1910       4.6469
    1911       5.1078
    1912       4.6902
    1913       4.4393
    1914       5.0568
    1915       4.5605
    1916       4.5256
    1917       4.3045
    1918       4.4305
    1919       4.3174
    1920       4.8875
    1921       4.8669
    1922       4.9747
    1923       4.9820
    1924       4.4914
    1925       4.5754
    1926       4.5987
    1927       4.8141
    1928       4.5995
    1929       5.0363
    1930       4.4868
    1931       4.4840
    1932       4.7307
    1933       5.0330
    1934       4.5484
    1935       5.0169
    1936       4.7229
    1937       4.6413
    1938       4.4285
    1939       4.3594
    1940       4.6338
    1941       5.2129
    1942       4.6627
    1943       5.0534
    1944       4.8707
    1945       4.6369
    1946       5.0219
    1947       4.9940
    1948       5.2302
    1949       5.3222
    1950       5.5148
    1951       4.8025
    1952       5.7020
    1953       5.4388
    1954       5.3731
    1955       5.5198
    1956       5.3630
    1957       5.0699
    1958       5.2783
    1959       5.3858
    1960       4.9399
    1961       5.0473
    1962       5.2280
    1963       5.3407
    1964       4.9911
    1965       5.2517
    1966       5.0884
    1967       5.0378
    1968       5.4324
    1969       5.3971
    1970       5.1582
    1971       5.4476
    1972       4.7158
    1973       5.2248
    1974       5.1909
    1975       5.4405
    1976       4.9694
    1977       5.7024
    1978       5.5057
    1979       5.3219
    1980       5.6872
    1981       4.9796
    1982       4.9053
    1983       5.0660
    1984       4.5354
    1985       5.2328
    1986       5.2107
    1987       5.2817
    1988       5.3167
    1989       5.3312
    1990       4.9311
    1991       5.5685
    1992       5.3480
    1993       5.2207
    1994       5.4193
    1995       5.4639
    1996       5.1808
    1997       5.3311
    1998       5.2882
    1999       5.6381
    2000       5.2790
