# Supplementary material for: K739 is preferentially targeted over K725 in the deSUMOylation process of neuronal nitric oxide synthase
Source: Front Chem. 2025 Sep 4;13:1672437. doi: 10.3389/fchem.2025.1672437 (PMC12445055; doi:10.3389/fchem.2025.1672437)
Supplement: Supplementary file 2 [file DataSheet2.zip › raw-data/725-R726K/rmsf.out]

#Res        AtomicFlx
   1.000       2.5121
   2.000       2.8376
   3.000       1.5398
   4.000       1.2014
   5.000       1.6409
   6.000       1.2089
   7.000       1.9986
   8.000       1.8453
   9.000       0.8834
  10.000       1.6015
  11.000       1.8823
  12.000       1.1287
  13.000       0.9109
  14.000       1.7041
  15.000       1.1588
  16.000       0.9005
  17.000       1.9688
  18.000       1.2618
  19.000       1.9683
  20.000       1.2599
  21.000       1.1490
  22.000       1.4608
  23.000       0.9437
  24.000       0.9421
  25.000       0.9698
  26.000       0.7702
  27.000       0.6181
  28.000       1.4710
  29.000       0.7570
  30.000       0.8708
  31.000       1.9465
  32.000       0.8624
  33.000       0.7494
  34.000       0.6157
  35.000       0.5481
  36.000       0.6969
  37.000       0.9091
  38.000       0.5473
  39.000       0.7486
  40.000       1.3520
  41.000       0.9023
  42.000       0.5914
  43.000       0.9957
  44.000       1.0409
  45.000       1.2039
  46.000       0.8427
  47.000       0.6121
  48.000       0.5774
  49.000       0.4935
  50.000       0.6763
  51.000       0.6448
  52.000       0.5992
  53.000       0.5766
  54.000       0.4984
  55.000       0.5283
  56.000       0.6126
  57.000       0.6348
  58.000       0.6182
  59.000       0.5699
  60.000       0.5942
  61.000       0.8933
  62.000       0.9512
  63.000       0.5648
  64.000       0.6706
  65.000       1.0966
  66.000       1.3711
  67.000       2.1531
  68.000       1.2108
  69.000       0.9223
  70.000       0.7023
  71.000       0.6241
  72.000       0.6219
  73.000       0.7282
  74.000       0.6201
  75.000       0.7983
  76.000       1.0017
  77.000       0.5874
  78.000       1.3550
  79.000       0.7727
  80.000       0.7588
  81.000       1.0112
  82.000       1.1467
  83.000       1.1085
  84.000       1.4153
  85.000       1.5179
  86.000       1.5080
  87.000       1.8524
  88.000       1.3488
  89.000       2.3906
  90.000       1.8034
  91.000       1.3360
  92.000       1.5441
  93.000       1.0684
  94.000       1.1099
  95.000       1.1821
  96.000       1.2259
  97.000       2.1207
  98.000       1.4614
  99.000       1.1221
 100.000       1.0446
 101.000       1.0493
 102.000       0.9001
 103.000       0.9253
 104.000       0.7913
 105.000       0.6342
 106.000       0.9522
 107.000       0.5517
 108.000       0.5313
 109.000       0.5131
 110.000       0.6040
 111.000       0.6138
 112.000       0.9707
 113.000       0.7006
 114.000       0.7001
 115.000       0.5154
 116.000       0.5037
 117.000       0.5474
 118.000       0.5138
 119.000       0.4676
 120.000       0.5324
 121.000       0.5620
 122.000       0.6274
 123.000       0.7608
 124.000       0.7805
 125.000       1.4249
 126.000       1.1064
 127.000       0.8762
 128.000       0.6081
 129.000       0.5650
 130.000       0.6308
 131.000       0.5469
 132.000       0.7436
 133.000       0.6500
 134.000       1.1212
 135.000       1.3000
 136.000       1.0673
 137.000       1.3089
 138.000       1.0106
 139.000       0.9779
 140.000       1.2191
 141.000       0.6799
 142.000       0.6125
 143.000       1.5562
 144.000       0.8136
 145.000       0.9357
 146.000       0.7760
 147.000       1.3264
 148.000       0.8817
 149.000       0.7740
 150.000       1.1802
 151.000       1.4211
 152.000       1.0323
 153.000       1.0264
 154.000       1.3030
 155.000       1.3417
 156.000       1.4410
 157.000       2.0496
 158.000       2.5948
 159.000       2.0614
 160.000       2.0910
 161.000       1.3688
 162.000       1.5311
 163.000       1.3927
 164.000       1.7272
 165.000       1.1794
 166.000       0.9106
 167.000       1.4674
 168.000       1.1187
 169.000       1.5836
 170.000       0.7891
 171.000       1.0534
 172.000       1.8723
 173.000       1.3492
 174.000       2.0703
 175.000       1.9745
 176.000       1.1380
 177.000       0.8215
 178.000       1.1787
 179.000       0.7424
 180.000       1.6369
 181.000       1.3565
 182.000       0.6743
 183.000       0.9245
 184.000       0.4809
 185.000       0.4109
 186.000       0.3855
 187.000       0.5184
 188.000       0.4498
 189.000       0.4655
 190.000       0.4612
 191.000       0.6002
 192.000       0.4807
 193.000       0.4655
 194.000       0.5204
 195.000       0.6051
 196.000       0.5629
 197.000       0.5517
 198.000       1.1463
 199.000       1.0097
 200.000       1.9363
 201.000       1.0360
 202.000       0.9081
 203.000       1.3957
 204.000       0.7078
 205.000       1.0253
 206.000       0.8652
 207.000       1.4619
 208.000       0.8157
 209.000       0.6991
 210.000       0.6511
 211.000       0.8857
 212.000       0.6338
 213.000       0.5198
 214.000       1.1427
 215.000       1.0267
 216.000       0.6652
 217.000       0.6526
 218.000       0.7143
 219.000       0.6151
 220.000       0.6112
 221.000       0.6990
 222.000       0.8242
 223.000       1.0835
 224.000       1.2185
 225.000       0.7370
 226.000       1.3616
 227.000       1.8537
 228.000       1.6393
 229.000       1.2627
 230.000       1.3044
 231.000       0.8751
 232.000       1.1096
 233.000       0.9267
 234.000       2.2670
 235.000       1.9593
 236.000       1.7858
 237.000       1.9012
 238.000       1.7077
 239.000       1.4676
 240.000       1.6214
 241.000       1.5190
 242.000       2.0833
 243.000       1.7618
 244.000       2.2038
 245.000       2.1709
 246.000       1.8884
 247.000       1.6163
 248.000       1.8198
 249.000       0.9837
 250.000       1.5671
 251.000       1.8736
 252.000       1.1921
 253.000       0.8429
 254.000       1.3583
 255.000       1.1154
 256.000       0.9477
 257.000       1.1186
 258.000       1.6797
 259.000       2.3994
 260.000       1.4679
 261.000       1.2762
 262.000       1.1440
 263.000       0.9279
 264.000       1.1567
 265.000       0.6465
 266.000       0.7969
 267.000       0.8521
 268.000       0.6333
 269.000       0.6385
 270.000       0.9149
 271.000       0.9615
 272.000       1.2558
 273.000       1.0885
 274.000       1.5291
 275.000       0.8916
 276.000       0.8142
 277.000       1.0860
 278.000       1.6446
 279.000       1.8453
 280.000       1.1807
 281.000       1.2847
 282.000       1.2831
 283.000       2.0400
 284.000       1.8008
 285.000       1.3475
 286.000       1.6275
 287.000       1.3896
 288.000       1.9098
 289.000       1.6156
 290.000       1.7510
 291.000       1.1758
 292.000       0.9928
 293.000       0.6907
 294.000       0.8612
 295.000       0.7281
 296.000       0.7612
 297.000       1.1459
 298.000       0.7520
 299.000       0.6638
 300.000       0.8443
 301.000       0.5006
 302.000       0.4672
 303.000       4.2789
 304.000       3.2316
 305.000       2.2547
 306.000       1.2179
 307.000       0.8225
 308.000       2.3276
 309.000       1.3789
 310.000       3.1194
 311.000       5.6713
 312.000       7.5236
