# Supplementary material for: K739 is preferentially targeted over K725 in the deSUMOylation process of neuronal nitric oxide synthase
Source: Front Chem. 2025 Sep 4;13:1672437. doi: 10.3389/fchem.2025.1672437 (PMC12445055; doi:10.3389/fchem.2025.1672437)
Supplement: Supplementary file 2 [file DataSheet2.zip › raw-data/739/739.dat]

| Run on Thu May  8 13:22:54 2025
|| GB non-polar solvation energies calculated with gbsa=2
idecomp = 2: Per-residue decomp adding 1-4 interactions to EEL and VDW.
Energy Decomposition Analysis (All units kcal/mol): Generalized Born solvent


Complex:
Total Energy Decomposition:
Residue |       Internal      |    van der Waals    |    Electrostatic    |   Polar Solvation   |   Non-Polar Solv.   |       TOTAL
-------------------------------------------------------------------------------------------------------------------------------------------
GLU   1 |   18.794 +/-  2.954 |    0.910 +/-  1.691 | -107.686 +/- 20.362 |  -44.200 +/- 19.539 |    1.371 +/-  0.200 | -130.811 +/-  3.672
PHE   2 |   18.478 +/-  3.015 |   -1.681 +/-  3.354 |    7.589 +/-  2.239 |   -6.735 +/-  2.063 |    0.675 +/-  0.582 |   18.326 +/-  4.342
PRO   3 |   21.300 +/-  2.507 |   -2.154 +/-  1.030 |   -7.364 +/-  2.650 |   -3.455 +/-  2.255 |    0.609 +/-  0.178 |    8.937 +/-  2.791
GLU   4 |   18.305 +/-  2.740 |   -0.802 +/-  1.328 |  -59.653 +/- 12.771 |  -11.814 +/- 11.234 |    0.884 +/-  0.187 |  -53.080 +/-  3.715
ILE   5 |   17.789 +/-  3.216 |   -3.357 +/-  1.432 |   -6.905 +/-  2.103 |   -5.614 +/-  1.604 |    0.231 +/-  0.081 |    2.145 +/-  3.204
THR   6 |   16.260 +/-  2.422 |   -1.939 +/-  1.158 |  -36.959 +/-  4.217 |   -4.440 +/-  3.420 |    0.566 +/-  0.059 |  -26.512 +/-  2.781
GLU   7 |   17.420 +/-  2.805 |   -1.623 +/-  1.446 |  -55.545 +/- 11.724 |  -18.551 +/- 10.815 |    0.983 +/-  0.102 |  -57.316 +/-  3.052
GLU   8 |   17.368 +/-  2.910 |   -1.825 +/-  1.517 |  -56.040 +/- 13.533 |  -17.094 +/- 12.696 |    0.877 +/-  0.082 |  -56.716 +/-  3.036
MET   9 |   15.205 +/-  2.632 |   -7.362 +/-  1.232 |  -12.436 +/-  1.507 |   -0.064 +/-  1.043 |    0.334 +/-  0.106 |   -4.322 +/-  3.059
GLU  10 |   18.511 +/-  2.950 |   -4.178 +/-  1.481 |  -93.613 +/- 17.550 |   24.446 +/- 16.230 |    0.357 +/-  0.102 |  -54.478 +/-  3.042
LYS  11 |   18.052 +/-  3.342 |   -2.694 +/-  1.423 |   10.201 +/- 19.859 |  -48.938 +/- 18.027 |    0.962 +/-  0.143 |  -22.418 +/-  4.030
GLU  12 |   17.340 +/-  2.734 |   -3.358 +/-  1.573 |  -65.777 +/-  8.743 |  -12.744 +/-  7.960 |    0.554 +/-  0.066 |  -63.985 +/-  2.768
ILE  13 |   17.869 +/-  2.936 |   -5.060 +/-  1.571 |   -6.395 +/-  1.286 |    0.221 +/-  0.718 |    0.028 +/-  0.023 |    6.663 +/-  2.912
LYS  14 |   17.552 +/-  3.028 |   -4.452 +/-  1.320 |   59.901 +/- 14.037 |  -91.765 +/- 13.566 |    0.826 +/-  0.221 |  -17.938 +/-  3.933
ASN  15 |   21.074 +/-  3.261 |   -3.581 +/-  1.300 | -102.412 +/-  6.366 |    0.935 +/-  4.371 |    0.518 +/-  0.114 |  -83.465 +/-  3.317
VAL  16 |   14.868 +/-  2.768 |   -3.547 +/-  1.330 |  -31.047 +/-  1.585 |    2.149 +/-  0.778 |    0.141 +/-  0.038 |  -17.437 +/-  2.438
PHE  17 |   17.412 +/-  3.307 |   -6.747 +/-  1.424 |   -3.673 +/-  2.002 |   -2.718 +/-  1.317 |    0.064 +/-  0.029 |    4.338 +/-  3.728
ARG  18 |   22.890 +/-  3.895 |   -3.829 +/-  1.706 | -113.133 +/-  9.878 |  -87.247 +/-  8.506 |    0.819 +/-  0.178 | -180.501 +/-  4.011
ASN  19 |   21.991 +/-  3.263 |   -2.125 +/-  1.355 |  -91.815 +/-  3.404 |   -7.546 +/-  2.604 |    0.657 +/-  0.167 |  -78.838 +/-  2.851
GLY  20 |    6.076 +/-  1.615 |   -1.474 +/-  0.683 |   -7.911 +/-  1.379 |   -2.960 +/-  1.669 |    0.398 +/-  0.116 |   -5.871 +/-  1.466
ASN  21 |   22.543 +/-  2.923 |   -2.441 +/-  1.286 |  -89.586 +/-  3.481 |   -8.758 +/-  2.445 |    0.723 +/-  0.060 |  -77.519 +/-  2.698
GLN  22 |   24.596 +/-  3.163 |   -4.701 +/-  1.452 |  -79.581 +/-  3.914 |   -5.482 +/-  2.848 |    0.495 +/-  0.100 |  -64.674 +/-  2.837
ASP  23 |   15.030 +/-  2.780 |   -2.197 +/-  1.067 |  -72.603 +/-  9.079 |   -3.615 +/-  9.001 |    0.631 +/-  0.117 |  -62.755 +/-  2.495
GLU  24 |   18.319 +/-  2.769 |   -2.367 +/-  1.431 |  -72.798 +/-  5.048 |   -2.745 +/-  4.687 |    0.589 +/-  0.050 |  -59.001 +/-  2.924
VAL  25 |   13.652 +/-  2.574 |   -2.510 +/-  1.150 |  -19.739 +/-  1.085 |   -3.817 +/-  0.582 |    0.566 +/-  0.046 |  -11.848 +/-  2.858
LEU  26 |   16.570 +/-  2.889 |   -4.342 +/-  1.309 |  -29.329 +/-  1.153 |   -0.686 +/-  0.891 |    0.255 +/-  0.045 |  -17.531 +/-  3.216
SER  27 |   10.646 +/-  2.096 |   -4.749 +/-  1.079 |  -18.615 +/-  1.484 |   -2.162 +/-  0.833 |    0.002 +/-  0.005 |  -14.878 +/-  2.461
GLU  28 |   18.954 +/-  2.707 |   -2.669 +/-  1.730 |  -71.815 +/-  9.470 |    0.387 +/-  7.555 |    0.654 +/-  0.053 |  -54.489 +/-  3.142
ALA  29 |    7.596 +/-  2.363 |   -2.764 +/-  1.010 |   -0.025 +/-  1.204 |   -2.772 +/-  0.646 |    0.155 +/-  0.032 |    2.191 +/-  2.492
PHE  30 |   17.344 +/-  2.977 |   -2.791 +/-  1.457 |    3.718 +/-  1.255 |   -5.029 +/-  0.979 |    0.580 +/-  0.157 |   13.823 +/-  3.398
ARG  31 |   24.090 +/-  4.137 |   -3.350 +/-  1.440 |  -96.829 +/-  6.005 |  -93.061 +/-  5.437 |    0.898 +/-  0.165 | -168.252 +/-  3.584
LEU  32 |   16.879 +/-  2.589 |   -5.282 +/-  1.369 |  -35.537 +/-  1.348 |    0.934 +/-  0.872 |    0.059 +/-  0.024 |  -22.948 +/-  3.073
THR  33 |   15.605 +/-  2.552 |   -3.610 +/-  1.003 |  -29.399 +/-  1.795 |   -6.442 +/-  1.083 |    0.385 +/-  0.057 |  -23.460 +/-  2.995
ILE  34 |   17.819 +/-  3.381 |   -7.052 +/-  1.611 |  -14.823 +/-  1.124 |    0.772 +/-  0.451 |    0.000 +/-  0.001 |   -3.284 +/-  3.567
THR  35 |   15.800 +/-  2.317 |   -5.127 +/-  1.443 |  -40.235 +/-  2.319 |    2.710 +/-  1.386 |    0.029 +/-  0.015 |  -26.823 +/-  2.764
ARG  36 |   22.793 +/-  3.651 |   -9.842 +/-  1.773 | -158.371 +/-  6.154 |  -30.050 +/-  4.860 |    0.114 +/-  0.035 | -175.357 +/-  3.557
LYS  37 |   18.863 +/-  3.648 |   -5.138 +/-  1.561 |   -5.127 +/- 24.533 |  -32.452 +/- 23.031 |    0.523 +/-  0.202 |  -23.331 +/-  3.935
ASP  38 |   14.088 +/-  2.463 |   -5.501 +/-  1.392 |  -88.010 +/-  9.515 |    8.190 +/-  6.271 |    0.015 +/-  0.016 |  -71.218 +/-  4.682
ILE  39 |   19.349 +/-  3.042 |   -6.193 +/-  1.572 |  -14.814 +/-  0.975 |    2.748 +/-  0.504 |    0.000 +/-  0.004 |    1.090 +/-  3.503
GLN  40 |   24.939 +/-  3.142 |   -5.284 +/-  1.448 |  -87.928 +/-  3.752 |    0.430 +/-  2.001 |    0.148 +/-  0.079 |  -67.696 +/-  3.021
THR  41 |   16.953 +/-  2.653 |   -5.128 +/-  1.273 |  -39.195 +/-  1.445 |    1.237 +/-  0.849 |    0.119 +/-  0.030 |  -26.015 +/-  2.748
LEU  42 |   16.624 +/-  2.993 |   -6.039 +/-  1.659 |  -32.764 +/-  1.277 |    2.786 +/-  0.471 |    0.007 +/-  0.007 |  -19.386 +/-  3.142
ASN  43 |   23.872 +/-  2.913 |   -5.146 +/-  1.195 |  -92.318 +/-  3.157 |   -4.096 +/-  1.696 |    0.149 +/-  0.075 |  -77.538 +/-  2.936
HIE  44 |   36.224 +/-  2.873 |   -5.867 +/-  1.326 |  -10.329 +/-  2.128 |  -11.023 +/-  1.993 |    0.662 +/-  0.161 |    9.667 +/-  3.119
LEU  45 |   16.744 +/-  2.950 |   -1.888 +/-  1.648 |  -29.334 +/-  0.989 |   -1.788 +/-  0.863 |    0.595 +/-  0.161 |  -15.671 +/-  3.277
ASN  46 |   20.003 +/-  3.062 |   -6.177 +/-  1.535 |  -96.803 +/-  3.162 |    1.437 +/-  1.615 |    0.040 +/-  0.029 |  -81.501 +/-  3.022
TRP  47 |   21.538 +/-  3.296 |  -13.105 +/-  1.372 |    0.502 +/-  1.482 |   -4.035 +/-  0.993 |    0.055 +/-  0.020 |    4.955 +/-  3.405
LEU  48 |   17.587 +/-  3.569 |   -8.543 +/-  1.542 |  -31.415 +/-  1.548 |    2.290 +/-  0.547 |    0.000 +/-  0.002 |  -20.080 +/-  3.521
ASN  49 |   23.803 +/-  2.953 |   -7.940 +/-  1.296 |  -98.675 +/-  4.992 |    1.238 +/-  2.217 |    0.030 +/-  0.022 |  -81.544 +/-  3.649
ASP  50 |   16.303 +/-  2.355 |   -5.846 +/-  1.496 | -113.234 +/-  5.374 |   27.139 +/-  4.565 |    0.016 +/-  0.021 |  -75.622 +/-  2.841
GLU  51 |   17.903 +/-  2.796 |   -6.096 +/-  1.715 | -107.724 +/-  5.950 |   30.999 +/-  4.837 |    0.023 +/-  0.016 |  -64.895 +/-  3.370
ILE  52 |   18.637 +/-  3.040 |   -7.476 +/-  1.414 |  -11.840 +/-  1.292 |    2.173 +/-  0.486 |    0.000 +/-  0.000 |    1.495 +/-  2.968
ILE  53 |   17.065 +/-  2.705 |   -7.176 +/-  1.676 |  -14.193 +/-  1.002 |    0.982 +/-  0.614 |    0.008 +/-  0.007 |   -3.313 +/-  2.956
ASN  54 |   20.837 +/-  2.212 |   -6.479 +/-  1.056 | -100.245 +/-  2.675 |    2.225 +/-  1.629 |    0.048 +/-  0.034 |  -83.613 +/-  2.366
PHE  55 |   16.728 +/-  2.688 |   -8.948 +/-  1.197 |  -10.667 +/-  1.087 |    0.127 +/-  0.525 |    0.002 +/-  0.006 |   -2.758 +/-  2.906
TYR  56 |   17.705 +/-  2.824 |   -8.392 +/-  1.318 |  -35.747 +/-  1.476 |    0.257 +/-  0.702 |    0.073 +/-  0.026 |  -26.105 +/-  2.981
MET  57 |   16.422 +/-  2.671 |   -9.464 +/-  1.201 |   -9.476 +/-  1.105 |   -0.522 +/-  0.782 |    0.015 +/-  0.010 |   -3.025 +/-  2.668
ASN  58 |   22.058 +/-  2.672 |   -5.974 +/-  1.254 |  -88.953 +/-  2.557 |   -3.670 +/-  1.642 |    0.209 +/-  0.043 |  -76.331 +/-  2.551
MET  59 |   15.008 +/-  2.931 |  -10.908 +/-  1.076 |   -7.445 +/-  1.092 |    0.562 +/-  0.701 |    0.016 +/-  0.019 |   -2.767 +/-  3.171
LEU  60 |   16.109 +/-  2.462 |   -7.545 +/-  1.260 |  -30.096 +/-  0.952 |    0.506 +/-  0.577 |    0.001 +/-  0.002 |  -21.024 +/-  2.632
MET  61 |   15.439 +/-  2.672 |   -6.582 +/-  1.183 |  -14.692 +/-  1.251 |   -0.699 +/-  0.941 |    0.420 +/-  0.060 |   -6.113 +/-  2.749
GLU  62 |   16.894 +/-  2.833 |   -3.072 +/-  1.325 |  -86.668 +/-  9.978 |   18.292 +/-  8.841 |    0.511 +/-  0.098 |  -54.043 +/-  3.180
ARG  63 |   21.532 +/-  4.004 |   -5.625 +/-  1.403 | -134.917 +/-  6.200 |  -57.173 +/-  5.917 |    0.343 +/-  0.073 | -175.841 +/-  3.565
SER  64 |   12.068 +/-  2.356 |   -3.843 +/-  1.120 |   -9.663 +/-  1.757 |   -6.418 +/-  1.282 |    0.112 +/-  0.056 |   -7.744 +/-  2.809
LYS  65 |   18.054 +/-  3.374 |   -0.332 +/-  1.547 |   18.396 +/-  7.313 |  -57.134 +/-  7.088 |    1.214 +/-  0.073 |  -19.802 +/-  4.218
GLU  66 |   17.341 +/-  2.591 |   -2.142 +/-  1.166 |  -67.856 +/- 10.735 |   -3.862 +/-  9.958 |    0.746 +/-  0.073 |  -55.773 +/-  2.614
LYS  67 |   17.704 +/-  3.174 |    0.693 +/-  1.205 |   55.795 +/-  8.048 |  -88.624 +/-  7.250 |    1.585 +/-  0.083 |  -12.846 +/-  3.527
GLY  68 |    5.934 +/-  1.414 |   -0.731 +/-  0.509 |   -9.940 +/-  1.954 |   -4.776 +/-  1.489 |    0.604 +/-  0.060 |   -8.910 +/-  1.565
LEU  69 |   18.253 +/-  2.638 |   -2.137 +/-  1.107 |  -17.392 +/-  1.400 |   -4.641 +/-  1.004 |    0.343 +/-  0.061 |   -5.574 +/-  2.764
PRO  70 |   20.802 +/-  2.381 |   -5.466 +/-  0.906 |   -7.915 +/-  0.939 |   -1.911 +/-  0.799 |    0.116 +/-  0.044 |    5.625 +/-  2.527
SER  71 |   10.889 +/-  1.831 |   -2.747 +/-  1.301 |  -16.965 +/-  2.180 |   -0.048 +/-  1.423 |    0.326 +/-  0.030 |   -8.545 +/-  2.250
VAL  72 |   15.282 +/-  2.891 |   -5.445 +/-  1.351 |  -22.184 +/-  1.072 |   -1.867 +/-  0.692 |    0.065 +/-  0.021 |  -14.148 +/-  2.878
HIE  73 |   35.462 +/-  2.286 |   -8.222 +/-  1.026 |  -19.878 +/-  1.906 |   -4.211 +/-  1.065 |    0.226 +/-  0.046 |    3.377 +/-  2.511
ALA  74 |    6.991 +/-  1.916 |   -4.075 +/-  0.739 |   -2.671 +/-  0.951 |   -1.224 +/-  0.800 |    0.097 +/-  0.037 |   -0.882 +/-  2.202
PHE  75 |   17.433 +/-  3.442 |   -4.889 +/-  1.034 |   -2.205 +/-  1.115 |   -4.877 +/-  0.722 |    0.158 +/-  0.041 |    5.621 +/-  3.122
ASN  76 |   22.322 +/-  2.827 |   -5.196 +/-  0.989 |  -87.361 +/-  2.916 |   -3.613 +/-  1.805 |    0.220 +/-  0.058 |  -73.628 +/-  2.684
THR  77 |   17.232 +/-  2.913 |   -5.214 +/-  1.198 |  -36.720 +/-  1.464 |   -4.241 +/-  1.246 |    0.025 +/-  0.024 |  -28.918 +/-  3.133
PHE  78 |   17.354 +/-  3.395 |   -5.015 +/-  1.551 |   -9.113 +/-  1.404 |   -0.766 +/-  0.797 |    0.157 +/-  0.140 |    2.618 +/-  3.990
PHE  79 |   16.514 +/-  2.928 |   -6.961 +/-  1.221 |   -8.770 +/-  0.995 |   -0.334 +/-  0.482 |    0.016 +/-  0.013 |    0.464 +/-  3.296
PHE  80 |   15.089 +/-  2.785 |   -5.853 +/-  1.234 |   -7.900 +/-  1.003 |   -1.914 +/-  0.564 |    0.081 +/-  0.042 |   -0.497 +/-  3.201
THR  81 |   16.412 +/-  2.394 |   -2.974 +/-  1.159 |  -31.110 +/-  1.928 |   -3.469 +/-  1.236 |    0.361 +/-  0.070 |  -20.780 +/-  2.755
LYS  82 |   18.148 +/-  3.157 |   -6.513 +/-  1.550 |   34.979 +/-  5.454 |  -63.768 +/-  4.647 |    0.278 +/-  0.074 |  -16.876 +/-  3.727
LEU  83 |   17.425 +/-  3.208 |   -6.965 +/-  1.189 |  -28.913 +/-  1.091 |   -1.248 +/-  0.823 |    0.062 +/-  0.026 |  -19.640 +/-  3.312
LYS  84 |   18.077 +/-  3.528 |   -3.332 +/-  1.145 |   75.411 +/-  5.877 | -108.455 +/-  5.596 |    0.925 +/-  0.118 |  -17.374 +/-  3.643
THR  85 |   16.928 +/-  2.462 |   -0.799 +/-  1.081 |  -37.325 +/-  1.396 |   -7.881 +/-  0.972 |    0.780 +/-  0.057 |  -28.297 +/-  2.514
ALA  86 |    8.444 +/-  2.097 |   -1.163 +/-  0.838 |   -3.152 +/-  1.993 |   -2.702 +/-  1.218 |    0.444 +/-  0.079 |    1.872 +/-  2.189
GLY  87 |    5.929 +/-  1.397 |   -2.356 +/-  0.698 |   -6.200 +/-  0.990 |   -2.779 +/-  0.695 |    0.201 +/-  0.036 |   -5.205 +/-  1.508
TYR  88 |   18.079 +/-  3.258 |   -5.693 +/-  1.456 |  -31.196 +/-  2.227 |   -3.638 +/-  0.786 |    0.179 +/-  0.062 |  -22.269 +/-  3.371
GLN  89 |   24.541 +/-  3.028 |   -1.817 +/-  1.422 |  -73.987 +/-  4.401 |   -9.051 +/-  3.672 |    1.039 +/-  0.093 |  -59.276 +/-  2.588
ALA  90 |    7.777 +/-  2.106 |   -2.394 +/-  1.108 |   -4.598 +/-  2.680 |   -0.056 +/-  1.605 |    0.203 +/-  0.064 |    0.932 +/-  2.371
VAL  91 |   15.756 +/-  2.542 |   -5.055 +/-  1.408 |  -21.850 +/-  1.403 |    0.682 +/-  0.639 |    0.002 +/-  0.006 |  -10.464 +/-  2.463
LYS  92 |   18.997 +/-  3.077 |   -4.803 +/-  1.584 |   64.124 +/-  6.430 |  -88.253 +/-  5.715 |    0.580 +/-  0.105 |   -9.355 +/-  3.671
ARG  93 |   22.319 +/-  3.853 |   -3.280 +/-  1.780 | -140.491 +/-  6.803 |  -62.790 +/-  5.444 |    0.694 +/-  0.069 | -183.548 +/-  3.770
TRP  94 |   23.630 +/-  4.002 |   -9.171 +/-  1.498 |   -8.800 +/-  2.375 |   -4.877 +/-  1.537 |    0.151 +/-  0.056 |    0.932 +/-  4.081
THR  95 |   16.809 +/-  2.307 |   -2.565 +/-  1.634 |  -33.398 +/-  1.760 |   -1.235 +/-  0.885 |    0.031 +/-  0.025 |  -20.356 +/-  2.699
LYS  96 |   17.943 +/-  2.922 |   -2.788 +/-  1.271 |   67.324 +/- 10.878 |  -90.944 +/-  9.657 |    0.918 +/-  0.079 |   -7.547 +/-  3.375
LYS  97 |   17.917 +/-  2.992 |   -0.718 +/-  1.384 |   69.173 +/-  8.056 | -100.928 +/-  7.895 |    1.130 +/-  0.234 |  -13.427 +/-  3.835
VAL  98 |   14.663 +/-  3.042 |   -1.196 +/-  1.356 |  -30.205 +/-  1.324 |   -1.727 +/-  0.942 |    0.418 +/-  0.123 |  -18.047 +/-  3.136
ASP  99 |   15.863 +/-  2.171 |   -1.153 +/-  1.450 | -125.216 +/-  7.972 |   45.639 +/-  6.912 |    0.370 +/-  0.056 |  -64.498 +/-  2.914
VAL 100 |   14.631 +/-  2.582 |   -5.026 +/-  1.268 |  -23.047 +/-  0.913 |   -3.270 +/-  0.704 |    0.006 +/-  0.005 |  -16.706 +/-  2.677
PHE 101 |   15.634 +/-  2.451 |   -4.476 +/-  1.048 |   -6.803 +/-  1.136 |   -5.076 +/-  0.748 |    0.339 +/-  0.065 |   -0.383 +/-  2.764
SER 102 |   12.350 +/-  2.041 |   -0.098 +/-  1.187 |  -13.188 +/-  1.614 |   -4.410 +/-  0.984 |    0.605 +/-  0.036 |   -4.741 +/-  2.216
VAL 103 |   15.218 +/-  2.699 |   -3.945 +/-  1.458 |  -27.919 +/-  0.795 |   -1.083 +/-  0.774 |    0.144 +/-  0.026 |  -17.584 +/-  2.765
ASP 104 |   14.428 +/-  2.279 |   -4.625 +/-  1.267 |  -78.648 +/-  5.223 |    5.626 +/-  4.537 |    0.313 +/-  0.033 |  -62.906 +/-  2.145
ILE 105 |   17.608 +/-  2.916 |   -6.753 +/-  1.308 |   -9.125 +/-  0.868 |   -1.168 +/-  0.392 |    0.006 +/-  0.005 |    0.567 +/-  2.900
LEU 106 |   18.206 +/-  3.065 |   -7.096 +/-  1.436 |  -31.861 +/-  0.949 |    1.658 +/-  0.351 |    0.001 +/-  0.002 |  -19.091 +/-  3.158
LEU 107 |   16.410 +/-  2.988 |   -7.407 +/-  1.447 |  -29.725 +/-  0.881 |    1.048 +/-  0.401 |    0.000 +/-  0.001 |  -19.674 +/-  3.644
VAL 108 |   15.436 +/-  2.551 |   -4.645 +/-  1.210 |  -21.958 +/-  0.881 |    2.170 +/-  0.310 |    0.001 +/-  0.002 |   -8.995 +/-  2.552
PRO 109 |   21.480 +/-  2.910 |   -7.262 +/-  0.730 |   -5.376 +/-  0.641 |   -1.157 +/-  0.531 |    0.008 +/-  0.005 |    7.693 +/-  3.069
ILE 110 |   17.450 +/-  2.878 |   -5.620 +/-  1.463 |  -10.700 +/-  0.855 |   -0.628 +/-  0.419 |    0.015 +/-  0.018 |    0.517 +/-  2.879
HIE 111 |   34.361 +/-  2.697 |   -9.334 +/-  1.026 |  -20.308 +/-  1.984 |   -2.246 +/-  1.602 |    0.177 +/-  0.055 |    2.650 +/-  2.783
LEU 112 |   17.188 +/-  3.012 |   -1.534 +/-  1.473 |  -31.330 +/-  1.250 |   -0.728 +/-  0.894 |    0.606 +/-  0.079 |  -15.798 +/-  3.087
GLY 113 |    5.680 +/-  1.711 |   -2.227 +/-  0.614 |   -5.803 +/-  0.996 |   -4.357 +/-  0.729 |    0.367 +/-  0.053 |   -6.340 +/-  1.684
VAL 114 |   16.183 +/-  2.694 |   -2.352 +/-  1.343 |  -26.670 +/-  1.382 |    0.413 +/-  0.617 |    0.211 +/-  0.055 |  -12.215 +/-  2.770
HIE 115 |   34.865 +/-  2.560 |   -9.752 +/-  1.037 |  -25.877 +/-  1.626 |   -2.238 +/-  0.763 |    0.098 +/-  0.033 |   -2.903 +/-  2.846
TRP 116 |   21.988 +/-  3.612 |  -14.331 +/-  0.959 |   -3.072 +/-  1.461 |   -1.715 +/-  0.675 |    0.009 +/-  0.005 |    2.880 +/-  4.004
CYS 117 |   10.822 +/-  2.568 |   -5.478 +/-  0.972 |   -0.332 +/-  1.611 |   -1.035 +/-  0.733 |    0.005 +/-  0.004 |    3.982 +/-  2.665
LEU 118 |   17.291 +/-  2.953 |   -7.732 +/-  1.352 |  -33.243 +/-  1.088 |    2.701 +/-  0.385 |    0.000 +/-  0.001 |  -20.982 +/-  2.928
ALA 119 |    7.492 +/-  1.876 |   -4.834 +/-  0.813 |   -4.855 +/-  0.806 |   -0.784 +/-  0.302 |    0.001 +/-  0.004 |   -2.981 +/-  2.003
VAL 120 |   13.943 +/-  2.651 |   -5.032 +/-  1.203 |  -28.364 +/-  1.066 |    1.952 +/-  0.419 |    0.025 +/-  0.009 |  -17.476 +/-  2.955
VAL 121 |   14.792 +/-  2.608 |   -5.279 +/-  1.373 |  -30.435 +/-  1.091 |   -1.022 +/-  0.292 |    0.001 +/-  0.001 |  -21.943 +/-  2.444
ASP 122 |   17.049 +/-  2.707 |   -6.236 +/-  1.406 | -133.318 +/- 10.015 |   50.061 +/-  7.783 |    0.098 +/-  0.043 |  -72.346 +/-  3.529
PHE 123 |   15.914 +/-  3.067 |   -6.404 +/-  1.034 |   -1.271 +/-  1.775 |   -1.053 +/-  1.463 |    0.245 +/-  0.053 |    7.431 +/-  3.120
ARG 124 |   20.714 +/-  3.728 |   -1.775 +/-  1.739 | -150.195 +/-  8.541 |  -47.136 +/-  6.425 |    0.776 +/-  0.061 | -177.616 +/-  4.123
LYS 125 |   18.604 +/-  3.580 |   -2.159 +/-  1.444 |   66.704 +/-  8.658 |  -92.074 +/-  9.498 |    1.061 +/-  0.123 |   -7.862 +/-  3.958
LYS 126 |   18.445 +/-  2.977 |   -4.107 +/-  1.202 |   53.631 +/-  7.399 |  -86.362 +/-  6.808 |    0.762 +/-  0.089 |  -17.631 +/-  3.349
ASN 127 |   22.313 +/-  2.411 |   -6.280 +/-  0.995 |  -90.239 +/-  3.366 |   -6.596 +/-  2.577 |    0.220 +/-  0.085 |  -80.582 +/-  2.895
ILE 128 |   17.854 +/-  3.199 |   -6.470 +/-  1.415 |  -12.183 +/-  1.353 |    0.814 +/-  0.672 |    0.000 +/-  0.001 |    0.016 +/-  3.365
THR 129 |   15.203 +/-  2.567 |   -3.991 +/-  1.239 |  -40.129 +/-  1.302 |   -1.000 +/-  1.136 |    0.045 +/-  0.021 |  -29.872 +/-  2.636
TYR 130 |   17.724 +/-  2.676 |   -8.957 +/-  1.244 |  -28.235 +/-  2.022 |   -3.190 +/-  1.338 |    0.030 +/-  0.016 |  -22.630 +/-  2.897
TYR 131 |   17.347 +/-  3.237 |   -7.890 +/-  1.020 |  -26.391 +/-  1.448 |   -6.050 +/-  1.204 |    0.113 +/-  0.031 |  -22.871 +/-  3.411
ASP 132 |   16.328 +/-  2.482 |   -5.337 +/-  1.487 | -133.089 +/-  5.579 |   59.430 +/-  4.691 |    0.066 +/-  0.017 |  -62.602 +/-  2.560
SER 133 |   11.188 +/-  2.105 |   -6.843 +/-  0.892 |  -12.683 +/-  2.108 |   -4.291 +/-  1.175 |    0.002 +/-  0.002 |  -12.628 +/-  2.733
MET 134 |   16.079 +/-  2.975 |   -7.434 +/-  1.236 |  -10.859 +/-  2.724 |   -0.743 +/-  1.836 |    0.195 +/-  0.073 |   -2.762 +/-  2.842
GLY 135 |    7.135 +/-  1.523 |   -2.473 +/-  0.629 |  -10.959 +/-  1.367 |   -0.871 +/-  1.212 |    0.120 +/-  0.050 |   -7.048 +/-  1.706
GLY 136 |    5.575 +/-  1.539 |   -1.654 +/-  0.746 |   -7.529 +/-  1.650 |   -2.488 +/-  1.128 |    0.208 +/-  0.035 |   -5.888 +/-  1.660
ILE 137 |   17.776 +/-  2.902 |   -0.412 +/-  1.506 |   -5.821 +/-  1.083 |   -4.388 +/-  0.907 |    0.887 +/-  0.130 |    8.041 +/-  2.714
ASN 138 |   22.631 +/-  2.786 |   -4.270 +/-  1.266 |  -89.713 +/-  2.279 |   -5.219 +/-  1.375 |    0.269 +/-  0.065 |  -76.301 +/-  2.679
ASN 139 |   20.570 +/-  2.964 |   -3.331 +/-  1.357 |  -92.973 +/-  2.421 |   -5.847 +/-  1.188 |    0.438 +/-  0.081 |  -81.142 +/-  2.935
GLU 140 |   17.396 +/-  2.982 |   -1.529 +/-  1.515 | -128.024 +/-  7.892 |   51.226 +/-  7.128 |    0.625 +/-  0.073 |  -60.307 +/-  2.842
ALA 141 |    6.769 +/-  1.809 |   -4.690 +/-  0.860 |   -5.769 +/-  1.168 |   -0.632 +/-  0.564 |    0.013 +/-  0.021 |   -4.310 +/-  1.818
CYS 142 |   10.845 +/-  2.031 |   -8.120 +/-  0.933 |    3.787 +/-  1.349 |   -1.088 +/-  0.639 |    0.001 +/-  0.003 |    5.425 +/-  2.220
ARG 143 |   22.509 +/-  3.752 |   -4.123 +/-  1.633 | -120.895 +/-  8.008 |  -79.034 +/-  6.064 |    0.878 +/-  0.118 | -180.665 +/-  3.764
ILE 144 |   17.943 +/-  3.014 |   -4.644 +/-  1.586 |  -15.968 +/-  1.196 |    0.323 +/-  0.564 |    0.185 +/-  0.084 |   -2.161 +/-  3.141
LEU 145 |   16.642 +/-  2.790 |   -6.793 +/-  1.285 |  -30.365 +/-  1.022 |    0.373 +/-  0.403 |    0.001 +/-  0.003 |  -20.143 +/-  2.832
LEU 146 |   17.202 +/-  2.661 |   -6.330 +/-  1.513 |  -33.147 +/-  1.228 |   -0.044 +/-  0.630 |    0.092 +/-  0.049 |  -22.228 +/-  3.094
GLN 147 |   23.699 +/-  2.799 |   -4.479 +/-  1.134 |  -75.915 +/-  3.444 |   -7.707 +/-  2.186 |    0.591 +/-  0.094 |  -63.811 +/-  3.052
TYR 148 |   18.427 +/-  2.645 |   -7.284 +/-  1.493 |  -30.076 +/-  2.770 |   -1.863 +/-  1.344 |    0.006 +/-  0.009 |  -20.790 +/-  3.031
LEU 149 |   15.935 +/-  2.610 |   -7.659 +/-  1.263 |  -25.206 +/-  0.983 |   -0.002 +/-  0.442 |    0.000 +/-  0.001 |  -16.932 +/-  2.513
LYS 150 |   18.707 +/-  2.974 |   -5.747 +/-  1.485 |   35.689 +/- 12.790 |  -69.212 +/- 11.572 |    0.454 +/-  0.120 |  -20.109 +/-  3.703
GLN 151 |   23.989 +/-  3.251 |   -6.079 +/-  1.159 |  -79.741 +/-  3.138 |   -9.277 +/-  2.662 |    0.509 +/-  0.080 |  -70.599 +/-  3.419
GLU 152 |   17.741 +/-  2.844 |   -4.862 +/-  1.694 | -135.712 +/-  5.944 |   56.751 +/-  4.955 |    0.002 +/-  0.003 |  -66.079 +/-  3.228
SER 153 |   10.288 +/-  1.942 |   -5.576 +/-  1.099 |  -17.704 +/-  1.856 |    1.761 +/-  0.860 |    0.015 +/-  0.014 |  -11.216 +/-  2.126
ILE 154 |   17.698 +/-  2.664 |   -2.978 +/-  1.565 |  -13.239 +/-  1.610 |   -0.475 +/-  1.235 |    0.620 +/-  0.076 |    1.627 +/-  3.302
ASP 155 |   17.769 +/-  2.468 |   -3.864 +/-  1.459 | -124.400 +/- 12.431 |   49.570 +/- 10.434 |    0.316 +/-  0.085 |  -60.609 +/-  2.971
LYS 156 |   18.367 +/-  3.142 |   -4.118 +/-  1.435 |   35.365 +/-  7.301 |  -64.847 +/-  5.517 |    0.423 +/-  0.073 |  -14.810 +/-  3.590
LYS 157 |   18.732 +/-  3.136 |   -3.357 +/-  1.347 |   54.196 +/-  6.723 |  -80.951 +/-  5.757 |    0.639 +/-  0.065 |  -10.740 +/-  3.726
ARG 158 |   22.815 +/-  4.457 |   -0.432 +/-  1.224 |  -99.967 +/-  5.013 |  -91.860 +/-  3.939 |    1.584 +/-  0.107 | -167.860 +/-  3.810
LYS 159 |   18.180 +/-  3.435 |   -2.365 +/-  1.311 |   58.142 +/-  5.369 |  -97.399 +/-  5.326 |    1.020 +/-  0.094 |  -22.422 +/-  3.480
GLU 160 |   17.878 +/-  2.819 |   -0.763 +/-  1.539 | -109.216 +/- 12.526 |   30.814 +/- 11.282 |    0.919 +/-  0.091 |  -60.368 +/-  3.256
PHE 161 |   15.860 +/-  2.624 |   -5.071 +/-  1.301 |   -8.514 +/-  3.001 |   -2.448 +/-  1.710 |    0.196 +/-  0.065 |    0.024 +/-  2.959
ASP 162 |   16.235 +/-  2.185 |   -1.696 +/-  1.380 | -100.993 +/-  9.891 |   25.511 +/-  9.987 |    0.649 +/-  0.086 |  -60.293 +/-  2.958
THR 163 |   15.964 +/-  2.167 |   -2.832 +/-  1.251 |  -31.275 +/-  2.044 |   -7.035 +/-  1.683 |    0.348 +/-  0.093 |  -24.829 +/-  2.289
ASN 164 |   21.715 +/-  3.258 |   -0.065 +/-  1.235 |  -86.874 +/-  3.943 |  -11.799 +/-  2.597 |    1.054 +/-  0.058 |  -75.969 +/-  3.360
GLY 165 |    6.297 +/-  1.571 |   -1.509 +/-  0.589 |   -8.064 +/-  2.285 |   -3.216 +/-  1.945 |    0.319 +/-  0.077 |   -6.172 +/-  1.901
TRP 166 |   22.210 +/-  3.499 |  -10.541 +/-  1.129 |    1.950 +/-  1.808 |   -6.685 +/-  1.641 |    0.159 +/-  0.037 |    7.094 +/-  3.761
GLN 167 |   24.175 +/-  3.050 |   -3.351 +/-  1.295 |  -70.558 +/-  3.687 |   -9.553 +/-  2.339 |    0.764 +/-  0.107 |  -58.522 +/-  3.240
LEU 168 |   18.085 +/-  2.977 |   -4.009 +/-  1.566 |  -27.994 +/-  1.813 |   -2.060 +/-  0.989 |    0.338 +/-  0.070 |  -15.640 +/-  3.566
PHE 169 |   17.154 +/-  3.091 |   -0.734 +/-  1.453 |   -9.612 +/-  1.859 |   -3.231 +/-  1.315 |    0.922 +/-  0.176 |    4.499 +/-  3.085
SER 170 |   12.532 +/-  2.108 |   -4.138 +/-  1.231 |   -8.125 +/-  1.871 |   -3.346 +/-  1.180 |    0.071 +/-  0.042 |   -3.007 +/-  2.508
LYS 171 |   17.973 +/-  2.897 |   -4.910 +/-  1.290 |   89.593 +/- 12.401 | -108.716 +/- 10.903 |    0.526 +/-  0.100 |   -5.534 +/-  3.510
LYS 172 |   17.634 +/-  2.947 |   -2.562 +/-  1.331 |   76.348 +/- 12.692 | -110.406 +/- 12.019 |    0.938 +/-  0.171 |  -18.047 +/-  3.307
SER 173 |   12.130 +/-  2.213 |   -3.333 +/-  1.112 |  -13.453 +/-  3.507 |   -8.948 +/-  2.313 |    0.245 +/-  0.089 |  -13.359 +/-  2.671
GLN 174 |   24.482 +/-  2.985 |   -0.768 +/-  1.236 |  -71.359 +/-  4.323 |  -14.577 +/-  3.628 |    1.165 +/-  0.105 |  -61.058 +/-  3.299
GLU 175 |   18.314 +/-  2.939 |   -1.925 +/-  1.068 | -107.009 +/- 18.907 |   35.452 +/- 18.128 |    0.832 +/-  0.106 |  -54.336 +/-  2.882
ILE 176 |   19.536 +/-  3.479 |   -3.715 +/-  1.698 |   -0.843 +/-  1.673 |   -1.727 +/-  1.005 |    0.075 +/-  0.037 |   13.327 +/-  3.224
PRO 177 |   20.476 +/-  2.059 |   -5.522 +/-  1.010 |   -9.668 +/-  1.338 |   -0.220 +/-  0.648 |    0.169 +/-  0.040 |    5.234 +/-  2.353
GLN 178 |   24.465 +/-  2.710 |   -8.021 +/-  1.211 |  -81.660 +/-  3.063 |    0.342 +/-  1.993 |    0.195 +/-  0.080 |  -64.678 +/-  2.577
GLN 179 |   25.306 +/-  2.817 |   -8.153 +/-  1.448 |  -79.842 +/-  2.741 |    1.605 +/-  1.823 |    0.005 +/-  0.011 |  -61.079 +/-  3.430
MET 180 |   15.861 +/-  2.532 |   -5.795 +/-  1.414 |   -5.741 +/-  1.674 |   -1.227 +/-  1.501 |    0.530 +/-  0.137 |    3.628 +/-  2.858
ASN 181 |   21.053 +/-  2.845 |   -3.987 +/-  1.267 |  -83.692 +/-  3.097 |   -7.717 +/-  1.339 |    0.414 +/-  0.082 |  -73.928 +/-  3.551
GLY 182 |    5.942 +/-  1.798 |   -4.203 +/-  0.830 |  -12.299 +/-  1.594 |   -0.269 +/-  0.430 |    0.000 +/-  0.000 |  -10.829 +/-  2.014
SER 183 |   12.609 +/-  1.973 |   -5.738 +/-  1.233 |  -15.631 +/-  2.275 |   -0.644 +/-  1.199 |    0.005 +/-  0.010 |   -9.399 +/-  2.066
ASP 184 |   14.922 +/-  2.759 |   -3.431 +/-  1.533 | -129.373 +/-  5.828 |   49.814 +/-  4.479 |    0.016 +/-  0.011 |  -68.053 +/-  3.148
ALA 185 |    7.214 +/-  2.060 |   -5.117 +/-  1.133 |   -7.598 +/-  0.970 |    2.112 +/-  0.491 |    0.001 +/-  0.002 |   -3.387 +/-  2.060
GLY 186 |    5.576 +/-  1.781 |   -4.532 +/-  0.699 |   -9.822 +/-  0.890 |    0.550 +/-  0.527 |    0.000 +/-  0.001 |   -8.229 +/-  1.840
MET 187 |   16.798 +/-  2.730 |  -10.460 +/-  1.068 |   -9.795 +/-  0.979 |    0.236 +/-  0.668 |    0.019 +/-  0.009 |   -3.202 +/-  2.817
PHE 188 |   16.743 +/-  2.682 |   -9.801 +/-  1.110 |  -11.162 +/-  1.101 |   -0.839 +/-  0.546 |    0.000 +/-  0.001 |   -5.058 +/-  2.935
ALA 189 |    7.266 +/-  2.117 |   -5.680 +/-  0.892 |   -7.791 +/-  0.960 |    1.456 +/-  0.484 |    0.013 +/-  0.009 |   -4.736 +/-  2.118
CYS 190 |   10.227 +/-  1.787 |   -7.125 +/-  0.954 |    2.061 +/-  1.036 |   -0.787 +/-  0.570 |    0.003 +/-  0.004 |    4.380 +/-  2.191
LYS 191 |   19.381 +/-  3.082 |   -6.694 +/-  1.370 |   54.274 +/-  5.796 |  -83.107 +/-  5.127 |    0.248 +/-  0.062 |  -15.898 +/-  3.435
TYR 192 |   17.867 +/-  2.515 |   -9.161 +/-  1.404 |  -34.789 +/-  1.341 |   -2.232 +/-  0.624 |    0.003 +/-  0.003 |  -28.311 +/-  2.556
ALA 193 |    7.601 +/-  2.242 |   -4.868 +/-  1.065 |  -10.537 +/-  1.077 |    0.575 +/-  0.477 |    0.000 +/-  0.000 |   -7.229 +/-  2.238
ASP 194 |   16.563 +/-  2.648 |   -4.177 +/-  1.721 | -156.229 +/-  7.919 |   65.994 +/-  5.937 |    0.046 +/-  0.022 |  -77.803 +/-  3.889
CYS 195 |   10.145 +/-  2.269 |   -7.200 +/-  0.961 |   -3.389 +/-  1.133 |   -1.741 +/-  0.769 |    0.067 +/-  0.022 |   -2.118 +/-  2.390
ILE 196 |   17.399 +/-  2.694 |   -4.950 +/-  1.419 |   -8.220 +/-  1.053 |   -2.082 +/-  0.858 |    0.136 +/-  0.024 |    2.282 +/-  2.674
THR 197 |   16.876 +/-  2.647 |   -4.947 +/-  1.144 |  -31.137 +/-  1.305 |   -3.842 +/-  1.077 |    0.005 +/-  0.006 |  -23.044 +/-  2.745
LYS 198 |   18.942 +/-  3.235 |   -4.623 +/-  1.225 |   56.468 +/-  8.591 |  -85.719 +/-  7.945 |    0.542 +/-  0.117 |  -14.390 +/-  4.119
ASP 199 |   18.144 +/-  2.656 |   -0.924 +/-  1.307 | -101.692 +/-  9.356 |   22.884 +/-  8.808 |    0.524 +/-  0.073 |  -61.063 +/-  2.793
ARG 200 |   23.664 +/-  3.234 |   -2.624 +/-  1.195 |  -91.209 +/-  8.393 |  -92.293 +/-  7.474 |    1.196 +/-  0.105 | -161.265 +/-  2.955
PRO 201 |   21.127 +/-  2.173 |   -1.677 +/-  0.898 |   -6.974 +/-  1.294 |   -3.090 +/-  1.243 |    0.789 +/-  0.111 |   10.174 +/-  2.345
ILE 202 |   17.777 +/-  2.842 |   -3.322 +/-  1.605 |   -5.033 +/-  1.797 |   -4.825 +/-  1.662 |    0.210 +/-  0.061 |    4.806 +/-  2.771
ASN 203 |   21.697 +/-  2.995 |   -1.515 +/-  1.001 |  -82.147 +/-  3.122 |  -12.741 +/-  2.362 |    0.950 +/-  0.068 |  -73.756 +/-  2.843
PHE 204 |   17.355 +/-  3.050 |   -5.344 +/-  1.349 |   -5.860 +/-  1.369 |   -3.251 +/-  1.242 |    0.108 +/-  0.037 |    3.008 +/-  3.373
THR 205 |   16.073 +/-  2.503 |   -2.932 +/-  1.141 |  -32.836 +/-  1.704 |   -4.072 +/-  1.657 |    0.456 +/-  0.059 |  -23.311 +/-  2.811
GLN 206 |   24.219 +/-  2.814 |   -5.902 +/-  1.480 |  -82.305 +/-  2.382 |   -1.810 +/-  1.075 |    0.141 +/-  0.061 |  -65.657 +/-  2.913
GLN 207 |   24.159 +/-  2.912 |   -1.895 +/-  1.271 |  -69.549 +/-  3.114 |  -11.925 +/-  2.720 |    1.075 +/-  0.110 |  -58.135 +/-  2.556
HIE 208 |   34.535 +/-  3.227 |   -6.693 +/-  0.939 |  -21.786 +/-  1.689 |   -3.184 +/-  0.973 |    0.610 +/-  0.051 |    3.483 +/-  2.938
MET 209 |   20.134 +/-  3.174 |   -9.227 +/-  1.414 |   -1.632 +/-  1.038 |   -1.193 +/-  0.740 |    0.003 +/-  0.004 |    8.084 +/-  3.434
PRO 210 |   21.019 +/-  2.229 |   -4.708 +/-  1.007 |   -8.447 +/-  0.826 |   -2.941 +/-  0.755 |    0.355 +/-  0.077 |    5.278 +/-  2.334
TYR 211 |   17.480 +/-  2.990 |   -3.730 +/-  1.150 |  -28.103 +/-  3.907 |   -6.799 +/-  3.594 |    0.685 +/-  0.204 |  -20.466 +/-  3.129
PHE 212 |   17.170 +/-  3.002 |   -6.568 +/-  1.248 |   -0.971 +/-  1.179 |   -3.337 +/-  0.650 |    0.177 +/-  0.054 |    6.472 +/-  3.271
ARG 213 |   24.108 +/-  4.061 |  -10.641 +/-  1.719 | -140.776 +/-  5.448 |  -47.719 +/-  3.790 |    0.015 +/-  0.011 | -175.012 +/-  4.082
LYS 214 |   17.862 +/-  2.612 |   -6.090 +/-  1.306 |   42.822 +/-  8.899 |  -69.225 +/-  9.106 |    0.390 +/-  0.083 |  -14.241 +/-  3.270
ARG 215 |   22.715 +/-  4.069 |   -6.875 +/-  1.668 | -170.009 +/- 12.893 |  -38.289 +/- 10.569 |    0.223 +/-  0.088 | -192.234 +/-  4.049
MET 216 |   16.993 +/-  2.588 |   -9.974 +/-  1.241 |  -12.748 +/-  1.021 |   -0.612 +/-  0.675 |    0.003 +/-  0.006 |   -6.337 +/-  2.704
VAL 217 |   14.614 +/-  2.899 |   -6.054 +/-  1.246 |  -27.486 +/-  0.943 |   -0.498 +/-  0.462 |    0.001 +/-  0.004 |  -19.423 +/-  2.776
TRP 218 |   22.648 +/-  3.544 |   -9.948 +/-  1.565 |   -4.311 +/-  2.055 |   -3.932 +/-  1.476 |    0.344 +/-  0.104 |    4.802 +/-  3.958
GLU 219 |   18.742 +/-  2.948 |   -8.697 +/-  1.294 |  -95.764 +/- 10.835 |   26.996 +/-  8.612 |    0.038 +/-  0.025 |  -58.685 +/-  3.748
ILE 220 |   17.272 +/-  3.530 |   -7.073 +/-  1.621 |  -12.896 +/-  1.042 |    2.025 +/-  0.521 |    0.000 +/-  0.001 |   -0.672 +/-  3.351
LEU 221 |   16.575 +/-  3.113 |   -5.095 +/-  1.282 |  -31.723 +/-  1.808 |   -0.517 +/-  1.036 |    0.249 +/-  0.056 |  -20.512 +/-  3.374
HIE 222 |   35.038 +/-  2.711 |   -5.694 +/-  1.275 |  -12.702 +/-  3.842 |   -7.047 +/-  3.301 |    0.653 +/-  0.152 |   10.249 +/-  2.997
ARG 223 |   24.142 +/-  3.565 |   -4.480 +/-  1.626 | -157.224 +/-  7.910 |  -34.508 +/-  6.076 |    0.726 +/-  0.076 | -171.345 +/-  3.903
LYS 224 |   17.580 +/-  2.836 |   -3.737 +/-  1.431 |   40.919 +/- 11.165 |  -70.291 +/- 10.835 |    0.871 +/-  0.176 |  -14.657 +/-  3.605
LEU 225 |   16.982 +/-  2.649 |   -4.981 +/-  1.379 |  -23.138 +/-  1.790 |   -2.801 +/-  1.420 |    0.154 +/-  0.057 |  -13.784 +/-  3.037
LEU 226 |   20.828 +/-  3.202 |   -4.050 +/-  1.575 | -111.959 +/- 16.042 |   11.617 +/- 15.222 |    0.442 +/-  0.101 |  -83.122 +/-  3.448
ILE 227 |   19.498 +/-  3.098 |    0.301 +/-  1.733 |   11.281 +/-  7.586 |  -75.615 +/-  6.930 |    0.955 +/-  0.115 |  -43.580 +/-  4.200
LYS 228 |   17.828 +/-  2.693 |   -3.523 +/-  1.714 |   42.122 +/- 11.086 |  -69.206 +/- 10.573 |    0.528 +/-  0.098 |  -12.251 +/-  2.984
LEU 229 |   17.831 +/-  3.153 |   -4.905 +/-  1.462 |  -29.498 +/-  1.424 |    1.746 +/-  0.699 |    0.042 +/-  0.031 |  -14.784 +/-  3.267
LYS 230 |   17.844 +/-  3.215 |   -6.067 +/-  1.494 |   30.579 +/-  8.684 |  -59.943 +/-  8.619 |    0.430 +/-  0.152 |  -17.157 +/-  3.642
VAL 231 |   14.427 +/-  2.484 |   -5.143 +/-  1.456 |  -31.330 +/-  1.121 |   -0.608 +/-  0.646 |    0.027 +/-  0.028 |  -22.628 +/-  2.516
ILE 232 |   18.341 +/-  2.823 |   -4.029 +/-  1.668 |  -15.345 +/-  1.102 |    0.709 +/-  0.576 |    0.343 +/-  0.070 |    0.020 +/-  3.006
GLY 233 |    5.671 +/-  1.794 |   -3.336 +/-  0.771 |   -9.894 +/-  1.516 |   -1.818 +/-  1.066 |    0.041 +/-  0.017 |   -9.336 +/-  1.722
GLN 234 |   25.043 +/-  3.466 |   -3.830 +/-  1.368 |  -74.553 +/-  2.787 |   -7.960 +/-  2.051 |    0.586 +/-  0.103 |  -60.716 +/-  3.479
ASP 235 |   14.758 +/-  2.687 |    1.443 +/-  1.602 |  -76.356 +/-  7.817 |   -1.605 +/-  7.905 |    0.768 +/-  0.103 |  -60.992 +/-  2.523
SER 236 |   13.325 +/-  2.185 |   -0.418 +/-  0.959 |  -10.802 +/-  2.820 |   -9.108 +/-  2.282 |    0.670 +/-  0.087 |   -6.332 +/-  2.227
SER 237 |   11.919 +/-  2.392 |   -0.601 +/-  1.429 |  -21.447 +/-  2.227 |   -0.341 +/-  1.723 |    0.315 +/-  0.107 |  -10.154 +/-  2.548
GLU 238 |   18.729 +/-  2.491 |   -2.246 +/-  1.303 |  -68.647 +/- 14.284 |   -0.827 +/- 14.128 |    0.771 +/-  0.139 |  -52.220 +/-  2.581
ILE 239 |   19.326 +/-  3.093 |   -3.084 +/-  1.738 |   -8.779 +/-  1.406 |   -2.187 +/-  0.848 |    0.289 +/-  0.140 |    5.565 +/-  3.326
HIE 240 |   34.593 +/-  3.071 |   -5.221 +/-  1.318 |  -15.471 +/-  4.894 |   -9.372 +/-  4.244 |    0.763 +/-  0.128 |    5.292 +/-  3.341
PHE 241 |   16.270 +/-  3.167 |   -3.946 +/-  1.917 |   -0.255 +/-  1.393 |   -4.005 +/-  0.997 |    0.403 +/-  0.248 |    8.467 +/-  3.700
LYS 242 |   17.633 +/-  3.210 |   -1.502 +/-  1.273 |   92.828 +/-  6.190 | -121.261 +/-  5.486 |    1.349 +/-  0.119 |  -10.952 +/-  3.465
VAL 243 |   15.954 +/-  2.492 |   -2.809 +/-  1.372 |  -25.735 +/-  2.587 |   -1.325 +/-  1.380 |    0.188 +/-  0.099 |  -13.726 +/-  2.962
LYS 244 |   17.959 +/-  3.302 |   -1.270 +/-  1.091 |   97.492 +/-  5.669 | -129.436 +/-  4.939 |    1.259 +/-  0.092 |  -13.996 +/-  3.891
MET 245 |   16.564 +/-  3.157 |   -4.485 +/-  1.174 |  -10.147 +/-  2.255 |   -4.342 +/-  1.725 |    0.686 +/-  0.139 |   -1.724 +/-  2.928
THR 246 |   16.422 +/-  2.287 |   -0.664 +/-  1.242 |  -33.217 +/-  2.440 |   -8.338 +/-  1.936 |    0.586 +/-  0.102 |  -25.211 +/-  2.471
THR 247 |   15.304 +/-  2.448 |   -3.232 +/-  1.108 |  -31.757 +/-  2.838 |   -3.919 +/-  2.595 |    0.232 +/-  0.061 |  -23.372 +/-  2.656
HIE 248 |   33.956 +/-  2.729 |   -6.469 +/-  1.369 |  -18.727 +/-  3.100 |   -2.650 +/-  2.513 |    0.616 +/-  0.131 |    6.726 +/-  3.146
LEU 249 |   17.588 +/-  2.803 |   -6.451 +/-  1.506 |  -28.206 +/-  1.235 |    1.716 +/-  0.613 |    0.012 +/-  0.014 |  -15.341 +/-  2.847
LYS 250 |   17.798 +/-  3.444 |   -4.091 +/-  1.353 |   62.828 +/- 11.050 |  -88.726 +/- 10.110 |    0.769 +/-  0.124 |  -11.421 +/-  3.860
LYS 251 |   17.802 +/-  3.575 |   -2.827 +/-  1.284 |   79.948 +/- 14.350 | -113.266 +/- 13.009 |    1.098 +/-  0.104 |  -17.244 +/-  4.570
LEU 252 |   16.861 +/-  2.729 |   -5.276 +/-  1.515 |  -26.552 +/-  1.657 |   -1.643 +/-  0.845 |    0.134 +/-  0.068 |  -16.476 +/-  3.166
LYS 253 |   17.288 +/-  3.418 |   -7.110 +/-  1.437 |   47.499 +/- 12.476 |  -77.886 +/- 10.341 |    0.146 +/-  0.079 |  -20.064 +/-  4.572
GLU 254 |   17.124 +/-  2.638 |   -3.810 +/-  1.577 |  -94.509 +/- 13.233 |   14.822 +/- 12.100 |    0.535 +/-  0.085 |  -65.837 +/-  2.546
SER 255 |   11.189 +/-  2.359 |   -3.695 +/-  1.046 |   -8.904 +/-  2.657 |   -9.195 +/-  2.676 |    0.364 +/-  0.087 |  -10.241 +/-  2.462
TYR 256 |   17.501 +/-  3.071 |   -7.663 +/-  1.485 |  -26.551 +/-  2.467 |   -6.458 +/-  1.585 |    0.054 +/-  0.046 |  -23.117 +/-  3.595
CYS 257 |   10.020 +/-  2.008 |   -6.097 +/-  1.051 |   -5.219 +/-  1.664 |   -2.311 +/-  1.100 |    0.043 +/-  0.025 |   -3.563 +/-  2.191
GLN 258 |   23.853 +/-  3.165 |   -2.173 +/-  1.148 |  -68.271 +/-  4.246 |  -11.255 +/-  2.643 |    0.985 +/-  0.079 |  -56.860 +/-  3.728
ARG 259 |   23.350 +/-  4.333 |   -3.432 +/-  1.308 | -110.708 +/-  7.522 |  -84.780 +/-  7.496 |    1.246 +/-  0.153 | -174.323 +/-  4.035
GLN 260 |   25.250 +/-  2.930 |   -4.059 +/-  1.305 |  -75.581 +/-  3.310 |  -12.113 +/-  3.131 |    0.491 +/-  0.102 |  -66.012 +/-  3.383
GLY 261 |    5.793 +/-  1.656 |   -1.008 +/-  0.587 |   -6.232 +/-  1.301 |   -4.691 +/-  0.795 |    0.493 +/-  0.025 |   -5.645 +/-  1.573
VAL 262 |   15.822 +/-  2.400 |   -1.529 +/-  1.372 |  -17.650 +/-  1.077 |   -0.293 +/-  0.778 |    0.280 +/-  0.078 |   -3.370 +/-  2.667
PRO 263 |   20.923 +/-  2.484 |   -3.223 +/-  0.965 |   -6.663 +/-  1.038 |   -2.601 +/-  0.790 |    0.631 +/-  0.064 |    9.067 +/-  2.660
MET 264 |   16.037 +/-  2.725 |   -6.011 +/-  1.309 |   -6.536 +/-  1.776 |   -1.527 +/-  1.428 |    0.422 +/-  0.120 |    2.385 +/-  3.055
ASN 265 |   22.553 +/-  3.223 |   -3.398 +/-  1.230 |  -89.981 +/-  5.515 |   -7.445 +/-  3.643 |    0.239 +/-  0.109 |  -78.032 +/-  3.212
SER 266 |   12.082 +/-  2.060 |   -2.911 +/-  1.237 |  -17.243 +/-  2.248 |   -0.136 +/-  1.418 |    0.114 +/-  0.040 |   -8.094 +/-  2.500
LEU 267 |   16.737 +/-  3.057 |   -6.679 +/-  1.384 |  -22.303 +/-  1.369 |    1.008 +/-  1.345 |    0.052 +/-  0.030 |  -11.185 +/-  3.141
ARG 268 |   22.736 +/-  3.451 |   -9.724 +/-  1.730 | -159.942 +/-  7.090 |  -31.702 +/-  5.349 |    0.044 +/-  0.031 | -178.588 +/-  4.000
PHE 269 |   16.040 +/-  3.089 |   -8.200 +/-  1.322 |  -12.903 +/-  0.824 |   -0.367 +/-  0.702 |    0.038 +/-  0.019 |   -5.393 +/-  3.388
LEU 270 |   17.442 +/-  2.562 |   -6.708 +/-  1.193 |  -29.643 +/-  1.044 |   -0.392 +/-  0.582 |    0.022 +/-  0.025 |  -19.278 +/-  2.788
PHE 271 |   15.821 +/-  2.858 |   -6.351 +/-  1.114 |  -10.333 +/-  1.328 |   -0.416 +/-  0.900 |    0.083 +/-  0.047 |   -1.196 +/-  3.138
GLU 272 |   19.669 +/-  2.972 |   -3.051 +/-  1.705 | -125.560 +/- 11.731 |   52.737 +/- 10.935 |    0.182 +/-  0.100 |  -56.023 +/-  3.406
GLY 273 |    5.666 +/-  1.610 |   -2.997 +/-  0.853 |   -7.611 +/-  1.216 |   -2.651 +/-  1.006 |    0.118 +/-  0.047 |   -7.474 +/-  1.573
GLN 274 |   24.258 +/-  3.084 |   -3.630 +/-  1.282 |  -68.159 +/-  4.405 |   -5.230 +/-  3.309 |    0.546 +/-  0.133 |  -52.215 +/-  3.368
ARG 275 |   22.444 +/-  3.689 |   -6.427 +/-  1.936 | -130.293 +/-  5.762 |  -60.261 +/-  4.974 |    0.203 +/-  0.052 | -174.333 +/-  4.021
ILE 276 |   19.042 +/-  3.692 |   -4.646 +/-  1.594 |  -19.146 +/-  2.617 |    0.713 +/-  1.600 |    0.044 +/-  0.035 |   -3.993 +/-  3.812
ALA 277 |    7.955 +/-  1.986 |   -3.401 +/-  0.952 |   -4.412 +/-  1.684 |   -1.617 +/-  1.069 |    0.149 +/-  0.068 |   -1.327 +/-  2.206
ASP 278 |   14.486 +/-  2.801 |   -2.560 +/-  1.455 | -114.489 +/- 11.499 |   40.670 +/- 10.567 |    0.454 +/-  0.131 |  -61.439 +/-  2.838
ASN 279 |   22.116 +/-  3.503 |   -1.563 +/-  1.038 |  -81.354 +/-  3.695 |  -13.157 +/-  2.973 |    0.894 +/-  0.084 |  -73.065 +/-  2.707
HIE 280 |   34.521 +/-  3.114 |   -6.439 +/-  2.143 |  -18.940 +/-  2.716 |   -5.023 +/-  2.127 |    0.421 +/-  0.212 |    4.541 +/-  3.539
THR 281 |   18.285 +/-  2.290 |   -3.679 +/-  1.437 |  -28.444 +/-  4.890 |   -3.357 +/-  3.956 |    0.145 +/-  0.040 |  -17.051 +/-  2.705
PRO 282 |   21.397 +/-  2.298 |   -7.650 +/-  0.908 |    0.091 +/-  1.282 |   -4.768 +/-  1.055 |    0.048 +/-  0.027 |    9.119 +/-  2.528
LYS 283 |   17.829 +/-  3.436 |   -3.370 +/-  1.159 |   70.185 +/-  7.482 | -106.787 +/-  7.256 |    1.047 +/-  0.087 |  -21.096 +/-  3.785
GLU 284 |   17.120 +/-  2.532 |   -2.619 +/-  1.413 |  -93.620 +/- 15.591 |   16.621 +/- 15.824 |    0.823 +/-  0.079 |  -61.675 +/-  2.785
LEU 285 |   16.826 +/-  2.510 |   -4.532 +/-  1.291 |  -27.377 +/-  1.568 |   -3.279 +/-  1.380 |    0.222 +/-  0.073 |  -18.140 +/-  2.829
GLY 286 |    5.757 +/-  1.742 |   -1.266 +/-  0.620 |   -6.832 +/-  1.538 |   -6.199 +/-  1.222 |    0.415 +/-  0.049 |   -8.124 +/-  1.875
MET 287 |   15.504 +/-  2.431 |   -7.726 +/-  1.123 |  -11.516 +/-  1.855 |   -1.517 +/-  1.400 |    0.149 +/-  0.056 |   -5.107 +/-  2.539
GLU 288 |   18.509 +/-  2.611 |   -2.114 +/-  1.309 |  -65.453 +/-  5.205 |   -7.713 +/-  5.287 |    0.838 +/-  0.064 |  -55.934 +/-  2.897
GLU 289 |   17.938 +/-  2.888 |   -2.047 +/-  1.704 | -124.329 +/-  7.410 |   45.342 +/-  6.536 |    0.413 +/-  0.101 |  -62.683 +/-  3.241
GLU 290 |   18.353 +/-  3.069 |    0.041 +/-  1.528 | -101.230 +/- 16.426 |   23.033 +/- 14.205 |    0.879 +/-  0.098 |  -58.925 +/-  4.221
ASP 291 |   14.723 +/-  2.398 |   -3.053 +/-  1.481 |  -96.402 +/-  7.359 |   25.473 +/-  6.489 |    0.113 +/-  0.039 |  -59.147 +/-  2.396
VAL 292 |   14.958 +/-  2.590 |   -2.992 +/-  1.218 |  -23.799 +/-  1.120 |   -1.005 +/-  0.792 |    0.350 +/-  0.045 |  -12.489 +/-  2.776
ILE 293 |   17.279 +/-  2.974 |   -5.849 +/-  1.601 |  -14.577 +/-  1.081 |   -1.886 +/-  0.479 |    0.024 +/-  0.015 |   -5.010 +/-  3.240
GLU 294 |   18.564 +/-  2.696 |   -3.477 +/-  1.803 | -123.391 +/-  8.982 |   49.160 +/-  6.536 |    0.190 +/-  0.051 |  -58.954 +/-  3.577
VAL 295 |   14.287 +/-  2.243 |   -5.440 +/-  1.355 |  -25.998 +/-  1.385 |   -1.374 +/-  0.938 |    0.012 +/-  0.008 |  -18.513 +/-  2.411
TYR 296 |   17.157 +/-  2.854 |   -5.878 +/-  1.602 |  -33.193 +/-  2.698 |   -1.708 +/-  1.322 |    0.161 +/-  0.086 |  -23.461 +/-  3.327
GLN 297 |   24.356 +/-  3.302 |   -4.356 +/-  1.329 |  -74.677 +/-  2.784 |   -7.268 +/-  1.647 |    0.556 +/-  0.105 |  -61.390 +/-  3.076
GLU 298 |   18.987 +/-  2.832 |   -4.064 +/-  1.620 |  -85.161 +/- 11.605 |   10.980 +/-  8.744 |    0.302 +/-  0.067 |  -58.956 +/-  4.043
GLN 299 |   25.010 +/-  3.491 |   -4.885 +/-  1.324 |  -75.726 +/-  3.115 |   -6.489 +/-  2.037 |    0.424 +/-  0.099 |  -61.667 +/-  3.572
THR 300 |   15.250 +/-  2.520 |   -3.876 +/-  1.047 |  -34.358 +/-  1.586 |   -2.226 +/-  1.485 |    0.285 +/-  0.038 |  -24.925 +/-  2.800
GLY 301 |    5.545 +/-  1.688 |   -4.981 +/-  0.824 |   -2.226 +/-  1.032 |   -0.566 +/-  0.420 |    0.000 +/-  0.000 |   -2.228 +/-  1.951
GLY 302 |    6.504 +/-  1.650 |   -4.934 +/-  0.819 |  -46.544 +/-  1.940 |   13.977 +/-  1.076 |    0.000 +/-  0.000 |  -30.997 +/-  2.166
GLY 303 |    5.537 +/-  1.804 |   -1.141 +/-  0.842 |   36.161 +/-  8.004 | -137.100 +/-  9.797 |    0.676 +/-  0.130 |  -95.867 +/-  3.538
PHE 304 |   16.631 +/-  3.330 |   -0.941 +/-  1.772 |    3.523 +/-  2.978 |   -4.582 +/-  1.819 |    1.006 +/-  0.195 |   15.638 +/-  4.269
LYS 305 |   18.709 +/-  3.285 |   -4.832 +/-  1.815 |   95.010 +/- 13.989 | -116.818 +/- 12.730 |    0.646 +/-  0.156 |   -7.285 +/-  3.665
LYS 306 |   18.424 +/-  3.584 |   -2.019 +/-  1.303 |   81.765 +/- 14.157 | -115.634 +/- 13.291 |    1.107 +/-  0.138 |  -16.356 +/-  4.115
LEU 307 |   16.839 +/-  3.059 |   -2.474 +/-  1.349 |  -33.120 +/-  2.070 |   -3.721 +/-  1.155 |    0.712 +/-  0.094 |  -21.764 +/-  3.313
ALA 308 |    7.377 +/-  2.089 |   -6.368 +/-  0.816 |   -7.122 +/-  1.208 |   -1.733 +/-  0.619 |    0.000 +/-  0.001 |   -7.845 +/-  2.410
GLU 309 |   18.029 +/-  2.987 |   -3.651 +/-  1.371 | -116.209 +/- 13.892 |   41.750 +/- 12.784 |    0.565 +/-  0.103 |  -59.516 +/-  3.285
ALA 310 |    7.735 +/-  1.997 |   -2.785 +/-  0.954 |   -5.096 +/-  1.889 |   -1.604 +/-  0.795 |    0.382 +/-  0.043 |   -1.367 +/-  2.051
VAL 311 |   14.083 +/-  2.529 |   -3.102 +/-  1.352 |  -22.596 +/-  1.508 |   -0.112 +/-  0.585 |    0.337 +/-  0.064 |  -11.390 +/-  2.757
LYS 312 |   17.501 +/-  3.093 |   -9.015 +/-  1.154 |   -8.895 +/-  2.132 |  -18.260 +/-  1.519 |    0.046 +/-  0.027 |  -18.622 +/-  3.144
PHE 313 |   16.607 +/-  2.562 |   -1.121 +/-  0.987 |  -13.115 +/-  1.191 |   -3.389 +/-  0.730 |    0.978 +/-  0.080 |   -0.040 +/-  2.666
SER 314 |   10.768 +/-  2.040 |   -3.179 +/-  1.075 |  -11.699 +/-  2.509 |   -6.811 +/-  2.410 |    0.412 +/-  0.063 |  -10.509 +/-  2.475
ALA 315 |    7.702 +/-  2.148 |   -4.448 +/-  0.846 |    1.262 +/-  1.211 |   -2.298 +/-  0.603 |    0.048 +/-  0.026 |    2.266 +/-  2.379
LYS 316 |   17.961 +/-  2.904 |   -3.279 +/-  1.332 |   73.251 +/-  5.065 | -101.931 +/-  4.940 |    1.024 +/-  0.090 |  -12.973 +/-  3.601
LEU 317 |   17.382 +/-  2.781 |   -0.366 +/-  1.296 |  -31.647 +/-  1.169 |   -5.980 +/-  0.727 |    1.034 +/-  0.078 |  -19.577 +/-  2.881
MET 318 |   15.849 +/-  2.735 |   -2.797 +/-  1.318 |   -6.282 +/-  1.372 |   -6.169 +/-  1.362 |    1.017 +/-  0.098 |    1.619 +/-  2.669
GLY 319 |    5.704 +/-  1.617 |   -0.452 +/-  0.846 |   -6.443 +/-  1.423 |   -5.617 +/-  1.058 |    0.478 +/-  0.046 |   -6.329 +/-  1.773
GLN 320 |   24.059 +/-  3.202 |   -1.900 +/-  1.153 |  -70.452 +/-  2.819 |  -11.785 +/-  2.126 |    0.898 +/-  0.103 |  -59.180 +/-  2.844
ALA 321 |    7.418 +/-  2.170 |   -2.243 +/-  0.813 |   -0.705 +/-  1.870 |   -3.379 +/-  1.485 |    0.271 +/-  0.068 |    1.361 +/-  2.268
MET 322 |   15.422 +/-  2.984 |   -6.515 +/-  1.019 |   -4.756 +/-  1.638 |   -3.588 +/-  1.107 |    0.355 +/-  0.090 |    0.918 +/-  3.105
ALA 323 |    7.844 +/-  1.910 |   -1.786 +/-  0.844 |    5.389 +/-  1.631 |   -3.004 +/-  1.551 |    0.537 +/-  0.077 |    8.981 +/-  2.004
LYS 324 |   19.023 +/-  3.181 |   -1.043 +/-  1.214 |   81.702 +/-  6.523 | -105.249 +/-  6.653 |    1.121 +/-  0.145 |   -4.446 +/-  3.320
ARG 325 |   26.605 +/-  3.963 |   -3.032 +/-  1.762 | -249.215 +/- 11.628 |  -28.302 +/- 10.176 |    1.180 +/-  0.239 | -252.764 +/-  4.651

Sidechain Energy Decomposition:
Residue |       Internal      |    van der Waals    |    Electrostatic    |   Polar Solvation   |   Non-Polar Solv.   |       TOTAL
-------------------------------------------------------------------------------------------------------------------------------------------
GLU   1 |   13.837 +/-  2.406 |    0.330 +/-  1.101 |  -79.671 +/- 19.288 |    4.415 +/- 18.319 |    0.847 +/-  0.146 |  -60.242 +/-  2.707
PHE   2 |   12.937 +/-  2.586 |   -1.507 +/-  2.999 |    2.328 +/-  1.062 |   -2.182 +/-  0.712 |    0.575 +/-  0.544 |   12.151 +/-  3.545
PRO   3 |   15.025 +/-  1.891 |   -1.346 +/-  0.792 |    5.294 +/-  1.084 |   -5.674 +/-  0.998 |    0.518 +/-  0.178 |   13.818 +/-  1.897
GLU   4 |   13.849 +/-  2.375 |   -0.319 +/-  1.071 |  -52.806 +/- 12.435 |  -10.594 +/- 10.849 |    0.796 +/-  0.187 |  -49.073 +/-  3.307
ILE   5 |   13.542 +/-  2.701 |   -3.334 +/-  1.053 |   -1.150 +/-  0.385 |   -1.111 +/-  0.280 |    0.082 +/-  0.047 |    8.030 +/-  2.526
THR   6 |   11.635 +/-  1.874 |   -1.453 +/-  0.746 |  -22.892 +/-  2.815 |   -3.524 +/-  2.191 |    0.497 +/-  0.061 |  -15.737 +/-  2.060
GLU   7 |   13.495 +/-  2.310 |   -0.750 +/-  0.955 |  -40.856 +/- 11.117 |  -20.905 +/- 10.462 |    0.922 +/-  0.096 |  -48.094 +/-  2.218
GLU   8 |   13.423 +/-  2.350 |   -0.881 +/-  1.143 |  -44.630 +/- 13.239 |  -17.912 +/- 12.556 |    0.844 +/-  0.076 |  -49.156 +/-  2.622
MET   9 |   11.228 +/-  2.194 |   -5.649 +/-  0.956 |    1.489 +/-  0.790 |   -1.469 +/-  0.682 |    0.323 +/-  0.107 |    5.922 +/-  2.523
GLU  10 |   14.372 +/-  2.307 |   -2.325 +/-  1.212 |  -80.364 +/- 17.030 |   17.683 +/- 15.954 |    0.345 +/-  0.097 |  -50.289 +/-  2.281
LYS  11 |   14.314 +/-  2.952 |   -1.481 +/-  1.054 |   18.925 +/- 19.239 |  -44.540 +/- 17.637 |    0.922 +/-  0.140 |  -11.860 +/-  3.507
GLU  12 |   13.412 +/-  2.519 |   -2.741 +/-  0.935 |  -44.134 +/-  7.912 |  -17.457 +/-  7.702 |    0.544 +/-  0.065 |  -50.376 +/-  2.374
ILE  13 |   13.478 +/-  2.383 |   -4.190 +/-  1.164 |   -0.678 +/-  0.213 |   -1.343 +/-  0.173 |    0.027 +/-  0.022 |    7.294 +/-  2.418
LYS  14 |   13.766 +/-  2.618 |   -2.801 +/-  1.070 |   61.259 +/- 13.140 |  -82.592 +/- 13.027 |    0.812 +/-  0.211 |   -9.556 +/-  3.504
ASN  15 |   17.077 +/-  2.746 |   -2.275 +/-  0.881 |  -86.706 +/-  5.419 |   -1.488 +/-  3.737 |    0.486 +/-  0.099 |  -72.906 +/-  2.737
VAL  16 |   10.522 +/-  2.005 |   -2.686 +/-  0.861 |  -15.767 +/-  0.285 |   -0.132 +/-  0.133 |    0.118 +/-  0.037 |   -7.944 +/-  1.976
PHE  17 |   13.301 +/-  2.841 |   -5.539 +/-  0.861 |    3.184 +/-  0.363 |   -3.797 +/-  0.365 |    0.062 +/-  0.029 |    7.210 +/-  3.083
ARG  18 |   18.307 +/-  3.495 |   -3.300 +/-  1.409 | -114.749 +/-  8.952 |  -74.839 +/-  7.628 |    0.722 +/-  0.158 | -173.858 +/-  3.641
ASN  19 |   17.421 +/-  2.714 |   -1.649 +/-  0.974 |  -82.002 +/-  2.827 |   -4.240 +/-  2.468 |    0.514 +/-  0.137 |  -69.955 +/-  2.008
GLY  20 |    1.712 +/-  0.573 |   -0.404 +/-  0.184 |   -0.945 +/-  0.174 |    1.113 +/-  0.177 |    0.011 +/-  0.008 |    1.487 +/-  0.647
ASN  21 |   17.988 +/-  2.434 |   -1.661 +/-  0.854 |  -79.934 +/-  3.133 |   -7.049 +/-  2.258 |    0.612 +/-  0.058 |  -70.045 +/-  2.122
GLN  22 |   20.380 +/-  2.821 |   -2.864 +/-  1.115 |  -69.098 +/-  3.601 |   -4.667 +/-  2.647 |    0.474 +/-  0.099 |  -55.775 +/-  2.351
ASP  23 |   10.451 +/-  2.165 |   -1.659 +/-  0.756 |  -59.086 +/-  8.315 |   -4.291 +/-  8.013 |    0.542 +/-  0.113 |  -54.043 +/-  2.056
GLU  24 |   14.343 +/-  2.177 |   -1.295 +/-  1.062 |  -60.596 +/-  4.680 |   -4.316 +/-  4.366 |    0.524 +/-  0.042 |  -51.339 +/-  2.298
VAL  25 |    9.709 +/-  2.128 |   -1.906 +/-  0.823 |  -15.967 +/-  0.346 |   -0.581 +/-  0.155 |    0.393 +/-  0.049 |   -8.352 +/-  2.190
LEU  26 |   12.617 +/-  2.615 |   -3.818 +/-  0.982 |  -21.305 +/-  0.431 |   -0.454 +/-  0.179 |    0.142 +/-  0.036 |  -12.818 +/-  2.765
SER  27 |    6.615 +/-  1.411 |   -3.200 +/-  0.742 |   -3.516 +/-  0.966 |   -2.173 +/-  0.797 |    0.000 +/-  0.000 |   -2.273 +/-  1.700
GLU  28 |   14.853 +/-  2.416 |   -2.004 +/-  1.101 |  -61.266 +/-  7.600 |   -1.304 +/-  6.632 |    0.627 +/-  0.047 |  -49.094 +/-  2.335
ALA  29 |    3.921 +/-  1.463 |   -1.701 +/-  0.529 |    3.334 +/-  0.217 |   -1.328 +/-  0.151 |    0.071 +/-  0.024 |    4.297 +/-  1.537
PHE  30 |   12.766 +/-  2.563 |   -2.423 +/-  1.252 |    1.423 +/-  0.540 |   -1.959 +/-  0.381 |    0.336 +/-  0.167 |   10.143 +/-  2.977
ARG  31 |   19.314 +/-  3.685 |   -2.737 +/-  1.147 | -103.595 +/-  5.811 |  -79.712 +/-  5.006 |    0.713 +/-  0.169 | -166.019 +/-  3.065
LEU  32 |   12.897 +/-  2.148 |   -4.628 +/-  0.978 |  -21.015 +/-  0.408 |   -0.426 +/-  0.243 |    0.048 +/-  0.024 |  -13.124 +/-  2.364
THR  33 |   11.066 +/-  2.017 |   -2.238 +/-  0.573 |  -20.107 +/-  0.927 |   -4.903 +/-  0.833 |    0.370 +/-  0.050 |  -15.811 +/-  2.063
ILE  34 |   13.913 +/-  2.909 |   -5.630 +/-  1.124 |   -0.977 +/-  0.196 |   -1.029 +/-  0.134 |    0.000 +/-  0.001 |    6.277 +/-  2.770
THR  35 |   11.117 +/-  1.855 |   -4.290 +/-  0.994 |  -28.900 +/-  1.962 |    0.428 +/-  1.319 |    0.029 +/-  0.015 |  -21.617 +/-  2.294
ARG  36 |   18.771 +/-  3.257 |   -7.514 +/-  1.471 | -160.750 +/-  5.600 |  -27.453 +/-  4.060 |    0.114 +/-  0.035 | -176.833 +/-  3.256
LYS  37 |   14.928 +/-  3.027 |   -3.247 +/-  1.236 |    5.292 +/- 24.274 |  -29.467 +/- 22.183 |    0.490 +/-  0.204 |  -12.004 +/-  3.515
ASP  38 |    9.982 +/-  1.942 |   -4.031 +/-  1.047 |  -64.976 +/-  8.987 |    1.963 +/-  6.213 |    0.013 +/-  0.015 |  -57.049 +/-  3.935
ILE  39 |   14.588 +/-  2.481 |   -5.106 +/-  1.059 |   -0.987 +/-  0.190 |   -0.860 +/-  0.163 |    0.000 +/-  0.004 |    7.635 +/-  2.633
GLN  40 |   20.517 +/-  2.961 |   -4.108 +/-  1.262 |  -71.411 +/-  3.418 |   -2.939 +/-  2.086 |    0.143 +/-  0.078 |  -57.798 +/-  2.481
THR  41 |   12.114 +/-  1.972 |   -3.502 +/-  0.988 |  -25.611 +/-  0.952 |   -0.886 +/-  0.547 |    0.113 +/-  0.031 |  -17.773 +/-  1.929
LEU  42 |   12.306 +/-  2.394 |   -5.352 +/-  1.251 |  -21.673 +/-  0.407 |   -0.287 +/-  0.174 |    0.000 +/-  0.000 |  -15.005 +/-  2.643
ASN  43 |   18.486 +/-  2.410 |   -3.685 +/-  0.881 |  -84.288 +/-  2.699 |   -1.735 +/-  1.650 |    0.141 +/-  0.076 |  -71.080 +/-  2.373
HIE  44 |   30.936 +/-  2.385 |   -4.372 +/-  0.977 |   -6.270 +/-  1.768 |   -6.790 +/-  1.459 |    0.605 +/-  0.152 |   14.109 +/-  2.456
LEU  45 |   12.669 +/-  2.539 |   -1.075 +/-  1.283 |  -20.749 +/-  0.456 |   -2.158 +/-  0.211 |    0.580 +/-  0.154 |  -10.733 +/-  2.913
ASN  46 |   16.192 +/-  2.520 |   -4.813 +/-  1.233 |  -84.916 +/-  2.622 |    0.768 +/-  1.491 |    0.040 +/-  0.029 |  -72.729 +/-  2.277
TRP  47 |   17.678 +/-  2.952 |  -10.780 +/-  1.025 |    6.322 +/-  0.913 |   -2.853 +/-  0.534 |    0.043 +/-  0.018 |   10.411 +/-  3.136
LEU  48 |   13.632 +/-  2.904 |   -6.450 +/-  1.028 |  -20.598 +/-  0.441 |   -0.851 +/-  0.177 |    0.000 +/-  0.002 |  -14.266 +/-  2.893
ASN  49 |   18.846 +/-  2.357 |   -5.388 +/-  0.974 |  -86.570 +/-  5.271 |   -1.079 +/-  2.330 |    0.030 +/-  0.022 |  -74.160 +/-  3.375
ASP  50 |   11.601 +/-  1.982 |   -4.142 +/-  1.106 |  -89.650 +/-  5.046 |   20.694 +/-  4.184 |    0.016 +/-  0.021 |  -61.480 +/-  2.568
GLU  51 |   13.876 +/-  2.295 |   -4.030 +/-  1.303 |  -90.240 +/-  5.489 |   24.777 +/-  4.486 |    0.023 +/-  0.017 |  -55.594 +/-  2.822
ILE  52 |   14.545 +/-  2.589 |   -5.571 +/-  1.046 |   -1.120 +/-  0.269 |   -0.962 +/-  0.144 |    0.000 +/-  0.000 |    6.892 +/-  2.459
ILE  53 |   13.142 +/-  2.319 |   -5.699 +/-  1.087 |   -0.531 +/-  0.167 |   -1.501 +/-  0.156 |    0.008 +/-  0.007 |    5.419 +/-  2.305
ASN  54 |   16.678 +/-  1.872 |   -4.827 +/-  0.832 |  -86.040 +/-  2.411 |    0.463 +/-  1.368 |    0.043 +/-  0.031 |  -73.682 +/-  1.818
PHE  55 |   12.921 +/-  2.453 |   -6.925 +/-  0.872 |    1.962 +/-  0.332 |   -2.201 +/-  0.267 |    0.001 +/-  0.005 |    5.758 +/-  2.544
TYR  56 |   13.775 +/-  2.352 |   -5.846 +/-  1.141 |  -24.117 +/-  1.349 |   -1.717 +/-  0.523 |    0.073 +/-  0.026 |  -17.832 +/-  2.539
MET  57 |   12.429 +/-  2.014 |   -7.385 +/-  0.788 |    2.113 +/-  0.326 |   -1.873 +/-  0.414 |    0.015 +/-  0.009 |    5.299 +/-  2.123
ASN  58 |   17.613 +/-  2.138 |   -4.168 +/-  0.816 |  -79.861 +/-  2.293 |   -3.955 +/-  1.461 |    0.204 +/-  0.040 |  -70.168 +/-  1.920
MET  59 |   10.908 +/-  2.330 |   -8.444 +/-  0.676 |    2.233 +/-  0.319 |   -1.380 +/-  0.295 |    0.007 +/-  0.014 |    3.324 +/-  2.387
LEU  60 |   12.136 +/-  2.088 |   -5.265 +/-  0.942 |  -21.139 +/-  0.384 |   -0.627 +/-  0.196 |    0.000 +/-  0.001 |  -14.894 +/-  2.270
MET  61 |   11.595 +/-  2.237 |   -5.777 +/-  0.683 |    1.413 +/-  0.722 |   -1.538 +/-  0.487 |    0.400 +/-  0.058 |    6.093 +/-  2.325
GLU  62 |   12.969 +/-  2.281 |   -2.122 +/-  0.989 |  -76.665 +/-  9.221 |   14.579 +/-  8.244 |    0.477 +/-  0.102 |  -50.761 +/-  2.739
ARG  63 |   17.529 +/-  3.636 |   -5.232 +/-  1.203 | -133.645 +/-  5.006 |  -49.402 +/-  4.820 |    0.283 +/-  0.060 | -170.466 +/-  3.325
SER  64 |    7.117 +/-  1.764 |   -2.468 +/-  0.805 |   -3.035 +/-  1.149 |   -2.458 +/-  0.736 |    0.060 +/-  0.032 |   -0.784 +/-  2.134
LYS  65 |   14.076 +/-  2.899 |   -0.734 +/-  1.136 |   24.024 +/-  6.681 |  -49.048 +/-  6.524 |    0.951 +/-  0.067 |  -10.731 +/-  3.543
GLU  66 |   13.364 +/-  2.226 |   -1.828 +/-  0.810 |  -59.251 +/- 10.244 |   -3.102 +/-  9.787 |    0.688 +/-  0.076 |  -50.129 +/-  2.313
LYS  67 |   13.947 +/-  2.809 |    0.404 +/-  0.755 |   51.174 +/-  6.699 |  -74.852 +/-  6.267 |    1.376 +/-  0.058 |   -7.951 +/-  3.033
GLY  68 |    1.643 +/-  0.460 |   -0.185 +/-  0.162 |   -0.566 +/-  0.191 |    0.951 +/-  0.184 |    0.018 +/-  0.008 |    1.860 +/-  0.477
LEU  69 |   13.007 +/-  2.266 |   -2.490 +/-  0.966 |  -21.172 +/-  0.469 |   -0.922 +/-  0.233 |    0.211 +/-  0.051 |  -11.366 +/-  2.403
PRO  70 |   14.868 +/-  1.948 |   -4.050 +/-  0.616 |    5.864 +/-  0.930 |   -5.318 +/-  0.871 |    0.062 +/-  0.037 |   11.425 +/-  2.026
SER  71 |    6.584 +/-  1.393 |   -1.296 +/-  0.904 |   -6.209 +/-  1.801 |   -0.983 +/-  1.193 |    0.312 +/-  0.026 |   -1.593 +/-  1.595
VAL  72 |   10.539 +/-  2.445 |   -4.100 +/-  0.977 |  -15.530 +/-  0.375 |   -0.458 +/-  0.125 |    0.000 +/-  0.001 |   -9.548 +/-  2.580
HIE  73 |   31.206 +/-  2.050 |   -6.894 +/-  0.650 |   -8.263 +/-  1.387 |   -3.819 +/-  1.024 |    0.225 +/-  0.046 |   12.455 +/-  2.153
ALA  74 |    3.640 +/-  1.330 |   -2.573 +/-  0.445 |    3.495 +/-  0.182 |   -1.346 +/-  0.125 |    0.005 +/-  0.006 |    3.221 +/-  1.430
PHE  75 |   13.333 +/-  2.939 |   -3.784 +/-  0.740 |    2.352 +/-  0.341 |   -2.401 +/-  0.253 |    0.114 +/-  0.040 |    9.613 +/-  2.759
ASN  76 |   17.840 +/-  2.259 |   -3.999 +/-  0.670 |  -79.076 +/-  2.718 |   -4.693 +/-  1.926 |    0.163 +/-  0.054 |  -69.765 +/-  2.168
THR  77 |   12.120 +/-  2.193 |   -3.829 +/-  0.864 |  -23.214 +/-  1.214 |   -4.713 +/-  1.052 |    0.019 +/-  0.022 |  -19.616 +/-  2.653
PHE  78 |   13.185 +/-  2.955 |   -4.064 +/-  1.140 |    1.972 +/-  0.768 |   -2.294 +/-  0.553 |    0.152 +/-  0.142 |    8.950 +/-  3.396
PHE  79 |   12.659 +/-  2.488 |   -5.223 +/-  0.806 |    2.723 +/-  0.357 |   -2.720 +/-  0.188 |    0.016 +/-  0.013 |    7.454 +/-  2.712
PHE  80 |   11.438 +/-  2.361 |   -4.564 +/-  0.833 |    3.392 +/-  0.328 |   -3.460 +/-  0.297 |    0.081 +/-  0.042 |    6.887 +/-  2.667
THR  81 |   11.822 +/-  1.938 |   -2.458 +/-  0.568 |  -20.122 +/-  1.345 |   -4.730 +/-  1.093 |    0.346 +/-  0.068 |  -15.143 +/-  2.001
LYS  82 |   14.575 +/-  2.912 |   -4.501 +/-  1.393 |   29.673 +/-  4.934 |  -51.102 +/-  4.395 |    0.266 +/-  0.071 |  -11.090 +/-  3.430
LEU  83 |   13.296 +/-  2.745 |   -5.203 +/-  0.902 |  -20.474 +/-  0.381 |   -1.497 +/-  0.155 |    0.033 +/-  0.019 |  -13.846 +/-  2.932
LYS  84 |   14.453 +/-  3.098 |   -2.857 +/-  0.786 |   70.340 +/-  5.188 |  -90.825 +/-  4.796 |    0.742 +/-  0.109 |   -8.146 +/-  3.250
THR  85 |   11.943 +/-  1.903 |   -0.944 +/-  0.818 |  -21.915 +/-  1.234 |   -3.391 +/-  0.741 |    0.498 +/-  0.061 |  -13.810 +/-  1.931
ALA  86 |    4.163 +/-  1.291 |   -1.205 +/-  0.413 |    3.689 +/-  0.169 |   -1.827 +/-  0.127 |    0.221 +/-  0.049 |    5.041 +/-  1.358
GLY  87 |    1.611 +/-  0.504 |   -0.546 +/-  0.177 |   -1.467 +/-  0.118 |    1.614 +/-  0.107 |    0.015 +/-  0.006 |    1.227 +/-  0.528
TYR  88 |   13.900 +/-  2.695 |   -4.817 +/-  1.202 |  -20.166 +/-  1.525 |   -4.013 +/-  0.545 |    0.117 +/-  0.056 |  -14.980 +/-  2.737
GLN  89 |   20.458 +/-  2.515 |   -1.267 +/-  1.033 |  -65.020 +/-  4.059 |   -8.468 +/-  3.273 |    0.908 +/-  0.093 |  -53.389 +/-  2.072
ALA  90 |    3.892 +/-  1.340 |   -1.868 +/-  0.500 |    3.943 +/-  0.191 |   -1.979 +/-  0.129 |    0.074 +/-  0.047 |    4.062 +/-  1.402
VAL  91 |   10.845 +/-  2.129 |   -4.750 +/-  0.977 |  -15.493 +/-  0.393 |   -0.574 +/-  0.180 |    0.001 +/-  0.002 |   -9.972 +/-  2.245
LYS  92 |   14.739 +/-  2.755 |   -3.614 +/-  1.197 |   51.728 +/-  5.871 |  -73.617 +/-  5.073 |    0.575 +/-  0.105 |  -10.188 +/-  3.396
ARG  93 |   18.200 +/-  3.517 |   -1.995 +/-  1.576 | -148.033 +/-  6.042 |  -45.494 +/-  4.959 |    0.670 +/-  0.066 | -176.651 +/-  3.560
TRP  94 |   19.453 +/-  3.283 |   -8.408 +/-  1.173 |    4.362 +/-  2.395 |   -2.155 +/-  1.118 |    0.076 +/-  0.036 |   13.328 +/-  3.355
THR  95 |   12.011 +/-  1.564 |   -2.314 +/-  1.059 |  -29.611 +/-  1.176 |    0.621 +/-  0.432 |    0.018 +/-  0.017 |  -19.274 +/-  1.846
LYS  96 |   13.972 +/-  2.639 |   -2.138 +/-  0.933 |   49.657 +/- 10.050 |  -72.223 +/-  9.130 |    0.729 +/-  0.082 |  -10.003 +/-  3.220
LYS  97 |   14.097 +/-  2.598 |   -1.129 +/-  1.059 |   62.930 +/-  7.351 |  -82.503 +/-  7.236 |    0.868 +/-  0.240 |   -5.737 +/-  3.354
VAL  98 |   10.208 +/-  2.391 |   -1.332 +/-  0.948 |  -15.239 +/-  0.382 |   -0.842 +/-  0.125 |    0.335 +/-  0.136 |   -6.870 +/-  2.445
ASP  99 |   10.830 +/-  1.789 |   -0.315 +/-  1.239 | -108.135 +/-  7.469 |   40.401 +/-  6.421 |    0.282 +/-  0.052 |  -56.938 +/-  2.301
VAL 100 |   10.154 +/-  2.115 |   -3.670 +/-  0.903 |  -14.957 +/-  0.330 |   -1.044 +/-  0.106 |    0.002 +/-  0.003 |   -9.515 +/-  2.152
PHE 101 |   11.685 +/-  2.106 |   -3.993 +/-  0.742 |    2.277 +/-  0.595 |   -1.831 +/-  0.277 |    0.187 +/-  0.047 |    8.325 +/-  2.337
SER 102 |    7.712 +/-  1.323 |    0.201 +/-  1.010 |   -4.898 +/-  1.491 |   -3.122 +/-  0.792 |    0.381 +/-  0.026 |    0.274 +/-  1.418
VAL 103 |   10.675 +/-  2.209 |   -3.624 +/-  1.035 |  -15.508 +/-  0.294 |   -0.842 +/-  0.103 |    0.021 +/-  0.012 |   -9.279 +/-  2.407
ASP 104 |   10.129 +/-  1.765 |   -2.692 +/-  1.013 |  -63.706 +/-  4.180 |   -0.978 +/-  3.818 |    0.307 +/-  0.031 |  -56.940 +/-  1.681
ILE 105 |   13.465 +/-  2.649 |   -5.345 +/-  0.964 |   -1.039 +/-  0.211 |   -1.221 +/-  0.163 |    0.006 +/-  0.005 |    5.867 +/-  2.701
LEU 106 |   13.994 +/-  2.635 |   -5.012 +/-  1.111 |  -21.409 +/-  0.380 |   -1.065 +/-  0.141 |    0.001 +/-  0.002 |  -13.491 +/-  2.748
LEU 107 |   12.636 +/-  2.544 |   -5.152 +/-  1.097 |  -21.222 +/-  0.428 |   -0.575 +/-  0.182 |    0.000 +/-  0.001 |  -14.313 +/-  2.933
VAL 108 |   10.024 +/-  2.089 |   -3.549 +/-  0.864 |  -14.844 +/-  0.298 |   -0.772 +/-  0.132 |    0.001 +/-  0.002 |   -9.141 +/-  2.247
PRO 109 |   15.462 +/-  2.270 |   -4.826 +/-  0.569 |    9.877 +/-  0.583 |   -8.360 +/-  0.520 |    0.008 +/-  0.005 |   12.161 +/-  2.288
ILE 110 |   13.373 +/-  2.392 |   -4.540 +/-  1.045 |   -0.078 +/-  0.176 |   -1.920 +/-  0.129 |    0.015 +/-  0.018 |    6.850 +/-  2.452
HIE 111 |   30.636 +/-  2.279 |   -7.673 +/-  0.773 |  -13.907 +/-  1.428 |   -0.083 +/-  1.042 |    0.106 +/-  0.042 |    9.078 +/-  2.303
LEU 112 |   13.025 +/-  2.579 |   -1.416 +/-  1.184 |  -20.759 +/-  0.409 |   -1.778 +/-  0.211 |    0.446 +/-  0.105 |  -10.483 +/-  2.644
GLY 113 |    1.510 +/-  0.530 |   -0.420 +/-  0.175 |   -1.442 +/-  0.126 |    1.559 +/-  0.113 |    0.025 +/-  0.009 |    1.232 +/-  0.517
VAL 114 |   11.168 +/-  2.121 |   -2.312 +/-  0.782 |  -15.355 +/-  0.301 |   -0.917 +/-  0.168 |    0.210 +/-  0.055 |   -7.206 +/-  2.096
HIE 115 |   30.508 +/-  2.144 |   -7.577 +/-  0.826 |  -15.709 +/-  1.195 |   -0.783 +/-  0.620 |    0.098 +/-  0.033 |    6.538 +/-  2.450
TRP 116 |   18.275 +/-  3.087 |  -12.045 +/-  0.804 |    6.266 +/-  1.058 |   -2.841 +/-  0.440 |    0.008 +/-  0.005 |    9.662 +/-  3.480
CYS 117 |    6.952 +/-  1.899 |   -4.246 +/-  0.713 |    5.770 +/-  1.094 |   -0.487 +/-  0.610 |    0.001 +/-  0.002 |    7.989 +/-  2.011
LEU 118 |   13.104 +/-  2.292 |   -5.873 +/-  1.031 |  -21.151 +/-  0.349 |   -1.010 +/-  0.139 |    0.000 +/-  0.001 |  -14.930 +/-  2.397
ALA 119 |    3.891 +/-  1.277 |   -2.938 +/-  0.378 |    4.162 +/-  0.154 |   -2.046 +/-  0.107 |    0.001 +/-  0.004 |    3.070 +/-  1.335
VAL 120 |    9.800 +/-  2.168 |   -3.608 +/-  0.818 |  -15.149 +/-  0.312 |   -0.772 +/-  0.138 |    0.023 +/-  0.009 |   -9.705 +/-  2.298
VAL 121 |   10.489 +/-  2.068 |   -4.123 +/-  0.840 |  -15.566 +/-  0.357 |   -0.596 +/-  0.115 |    0.001 +/-  0.001 |   -9.796 +/-  1.930
ASP 122 |   11.923 +/-  2.218 |   -3.796 +/-  1.160 | -107.804 +/-  9.517 |   39.386 +/-  7.176 |    0.098 +/-  0.043 |  -60.193 +/-  3.166
PHE 123 |   11.910 +/-  2.611 |   -4.954 +/-  0.785 |    3.109 +/-  0.429 |   -2.274 +/-  0.300 |    0.156 +/-  0.029 |    7.948 +/-  2.674
ARG 124 |   16.963 +/-  3.262 |   -1.822 +/-  1.413 | -159.130 +/-  7.762 |  -33.318 +/-  5.644 |    0.469 +/-  0.057 | -176.839 +/-  3.911
LYS 125 |   14.220 +/-  2.975 |   -2.223 +/-  1.096 |   59.977 +/-  8.784 |  -77.797 +/-  9.603 |    0.866 +/-  0.133 |   -4.957 +/-  3.243
LYS 126 |   14.090 +/-  2.572 |   -3.098 +/-  0.921 |   54.589 +/-  6.960 |  -74.560 +/-  6.374 |    0.756 +/-  0.088 |   -8.224 +/-  2.959
ASN 127 |   17.809 +/-  2.071 |   -4.318 +/-  0.706 |  -77.634 +/-  3.054 |   -6.531 +/-  2.528 |    0.218 +/-  0.084 |  -70.456 +/-  2.064
ILE 128 |   13.765 +/-  2.735 |   -5.424 +/-  1.016 |   -0.343 +/-  0.190 |   -1.713 +/-  0.107 |    0.000 +/-  0.000 |    6.286 +/-  2.637
THR 129 |   10.495 +/-  2.024 |   -2.519 +/-  0.924 |  -26.694 +/-  1.175 |   -0.471 +/-  1.053 |    0.045 +/-  0.021 |  -19.143 +/-  2.308
TYR 130 |   13.637 +/-  2.335 |   -6.881 +/-  0.931 |  -17.110 +/-  1.660 |   -6.307 +/-  1.261 |    0.027 +/-  0.015 |  -16.633 +/-  2.334
TYR 131 |   13.646 +/-  2.762 |   -5.819 +/-  0.798 |  -15.760 +/-  1.240 |   -6.769 +/-  1.117 |    0.112 +/-  0.032 |  -14.589 +/-  2.944
ASP 132 |   11.262 +/-  1.947 |   -3.175 +/-  1.180 | -109.621 +/-  4.755 |   47.379 +/-  3.964 |    0.046 +/-  0.013 |  -54.109 +/-  2.197
SER 133 |    6.693 +/-  1.591 |   -4.672 +/-  0.413 |    0.437 +/-  1.144 |   -6.347 +/-  0.824 |    0.001 +/-  0.001 |   -3.889 +/-  2.232
MET 134 |   11.614 +/-  2.495 |   -7.058 +/-  0.921 |    2.354 +/-  0.853 |   -2.532 +/-  0.440 |    0.131 +/-  0.052 |    4.508 +/-  2.577
GLY 135 |    2.128 +/-  0.550 |   -0.857 +/-  0.193 |   -1.681 +/-  0.197 |    1.818 +/-  0.159 |    0.000 +/-  0.001 |    1.408 +/-  0.569
GLY 136 |    1.507 +/-  0.508 |   -0.427 +/-  0.172 |   -1.536 +/-  0.145 |    1.754 +/-  0.133 |    0.015 +/-  0.007 |    1.313 +/-  0.525
ILE 137 |   13.697 +/-  2.378 |   -0.678 +/-  1.094 |    0.202 +/-  0.247 |   -2.451 +/-  0.167 |    0.661 +/-  0.130 |   11.431 +/-  2.266
ASN 138 |   18.137 +/-  2.310 |   -2.984 +/-  0.771 |  -81.195 +/-  1.916 |   -4.767 +/-  1.299 |    0.236 +/-  0.064 |  -70.572 +/-  2.070
ASN 139 |   16.595 +/-  2.434 |   -2.214 +/-  0.950 |  -83.798 +/-  2.324 |   -3.929 +/-  1.225 |    0.406 +/-  0.079 |  -72.940 +/-  2.211
GLU 140 |   13.337 +/-  2.571 |   -1.019 +/-  1.042 | -105.654 +/-  7.373 |   41.755 +/-  6.658 |    0.585 +/-  0.075 |  -50.996 +/-  2.493
ALA 141 |    3.426 +/-  1.104 |   -2.642 +/-  0.401 |    4.341 +/-  0.195 |   -2.388 +/-  0.119 |    0.010 +/-  0.016 |    2.747 +/-  1.114
CYS 142 |    6.896 +/-  1.529 |   -5.529 +/-  0.575 |    4.900 +/-  0.666 |   -0.945 +/-  0.432 |    0.001 +/-  0.003 |    5.323 +/-  1.673
ARG 143 |   18.629 +/-  3.503 |   -2.558 +/-  1.401 | -126.468 +/-  7.077 |  -65.223 +/-  5.334 |    0.875 +/-  0.117 | -174.746 +/-  3.260
ILE 144 |   13.699 +/-  2.506 |   -3.632 +/-  1.197 |    0.319 +/-  0.178 |   -1.986 +/-  0.114 |    0.177 +/-  0.080 |    8.577 +/-  2.625
LEU 145 |   12.361 +/-  2.335 |   -4.859 +/-  0.973 |  -20.747 +/-  0.398 |   -1.150 +/-  0.131 |    0.001 +/-  0.003 |  -14.393 +/-  2.378
LEU 146 |   13.035 +/-  2.274 |   -4.063 +/-  1.247 |  -21.118 +/-  0.419 |   -1.387 +/-  0.151 |    0.091 +/-  0.049 |  -13.442 +/-  2.546
GLN 147 |   19.793 +/-  2.520 |   -2.991 +/-  0.882 |  -62.116 +/-  3.141 |   -9.396 +/-  2.090 |    0.580 +/-  0.093 |  -54.130 +/-  2.689
TYR 148 |   14.504 +/-  2.426 |   -5.863 +/-  1.100 |  -19.612 +/-  2.247 |   -3.410 +/-  1.173 |    0.003 +/-  0.006 |  -14.379 +/-  2.516
LEU 149 |   12.127 +/-  2.055 |   -5.239 +/-  0.881 |  -20.610 +/-  0.387 |   -1.144 +/-  0.125 |    0.000 +/-  0.001 |  -14.865 +/-  2.077
LYS 150 |   15.141 +/-  2.576 |   -3.460 +/-  1.300 |   32.875 +/- 11.982 |  -56.165 +/- 10.792 |    0.453 +/-  0.119 |  -11.156 +/-  3.264
GLN 151 |   19.892 +/-  2.695 |   -3.890 +/-  0.842 |  -61.824 +/-  2.663 |   -9.734 +/-  2.264 |    0.498 +/-  0.082 |  -55.057 +/-  2.672
GLU 152 |   13.665 +/-  2.219 |   -3.300 +/-  1.439 | -113.308 +/-  5.032 |   47.579 +/-  4.216 |    0.002 +/-  0.003 |  -55.362 +/-  2.583
SER 153 |    6.044 +/-  1.313 |   -3.417 +/-  0.740 |   -3.285 +/-  1.406 |   -1.096 +/-  0.695 |    0.015 +/-  0.014 |   -1.739 +/-  1.682
ILE 154 |   13.448 +/-  2.122 |   -1.969 +/-  1.354 |   -0.696 +/-  0.242 |   -1.671 +/-  0.185 |    0.588 +/-  0.085 |    9.700 +/-  2.484
ASP 155 |   12.498 +/-  1.949 |   -2.331 +/-  1.193 | -109.172 +/- 10.841 |   41.773 +/-  8.835 |    0.193 +/-  0.055 |  -57.040 +/-  2.646
LYS 156 |   14.553 +/-  2.663 |   -3.679 +/-  1.248 |   23.652 +/-  6.324 |  -50.185 +/-  4.681 |    0.231 +/-  0.048 |  -15.427 +/-  3.220
LYS 157 |   14.410 +/-  2.524 |   -2.858 +/-  0.989 |   45.039 +/-  5.769 |  -64.838 +/-  5.015 |    0.502 +/-  0.058 |   -7.745 +/-  2.974
ARG 158 |   18.670 +/-  3.987 |   -0.959 +/-  1.018 | -108.602 +/-  4.756 |  -74.225 +/-  3.865 |    1.369 +/-  0.102 | -163.747 +/-  3.324
LYS 159 |   14.353 +/-  2.766 |   -1.976 +/-  0.859 |   62.953 +/-  5.046 |  -83.909 +/-  5.083 |    0.949 +/-  0.098 |   -7.629 +/-  3.027
GLU 160 |   13.822 +/-  2.386 |   -0.292 +/-  1.161 |  -87.118 +/- 11.119 |   23.546 +/- 10.160 |    0.758 +/-  0.083 |  -49.284 +/-  2.627
PHE 161 |   12.401 +/-  2.258 |   -4.397 +/-  0.921 |    2.716 +/-  0.606 |   -2.257 +/-  0.414 |    0.154 +/-  0.066 |    8.618 +/-  2.353
ASP 162 |   11.412 +/-  1.742 |   -0.559 +/-  1.029 |  -82.751 +/-  9.752 |   16.895 +/-  9.298 |    0.542 +/-  0.080 |  -54.462 +/-  2.273
THR 163 |   11.232 +/-  1.708 |   -2.348 +/-  0.741 |  -20.040 +/-  1.693 |   -5.523 +/-  1.201 |    0.290 +/-  0.079 |  -16.389 +/-  1.937
ASN 164 |   17.397 +/-  2.692 |   -0.430 +/-  0.829 |  -80.520 +/-  3.713 |   -8.443 +/-  2.133 |    0.809 +/-  0.057 |  -71.186 +/-  2.817
GLY 165 |    1.753 +/-  0.570 |   -0.397 +/-  0.212 |   -1.092 +/-  0.226 |    1.304 +/-  0.199 |    0.015 +/-  0.009 |    1.583 +/-  0.560
TRP 166 |   18.248 +/-  3.156 |   -9.729 +/-  0.836 |    8.447 +/-  0.980 |   -3.530 +/-  0.839 |    0.060 +/-  0.034 |   13.496 +/-  3.392
GLN 167 |   20.092 +/-  2.566 |   -2.139 +/-  0.828 |  -63.476 +/-  3.126 |   -9.606 +/-  2.426 |    0.734 +/-  0.108 |  -54.396 +/-  2.478
LEU 168 |   13.616 +/-  2.519 |   -2.929 +/-  1.101 |  -20.899 +/-  0.471 |   -1.454 +/-  0.209 |    0.265 +/-  0.051 |  -11.401 +/-  2.676
PHE 169 |   12.916 +/-  2.634 |    0.138 +/-  1.069 |    2.782 +/-  0.710 |   -3.250 +/-  0.389 |    0.907 +/-  0.171 |   13.493 +/-  2.469
SER 170 |    7.708 +/-  1.504 |   -3.158 +/-  0.790 |   -2.927 +/-  1.127 |   -4.515 +/-  0.754 |    0.008 +/-  0.012 |   -2.885 +/-  1.781
LYS 171 |   14.211 +/-  2.651 |   -3.837 +/-  1.013 |   68.927 +/- 10.891 |  -87.636 +/-  9.635 |    0.482 +/-  0.094 |   -7.854 +/-  3.021
LYS 172 |   13.922 +/-  2.667 |   -1.302 +/-  1.100 |   66.420 +/- 12.043 |  -88.354 +/- 11.254 |    0.909 +/-  0.157 |   -8.403 +/-  3.145
SER 173 |    7.411 +/-  1.611 |   -2.049 +/-  0.692 |   -1.594 +/-  3.420 |   -5.350 +/-  2.305 |    0.158 +/-  0.076 |   -1.424 +/-  2.095
GLN 174 |   20.254 +/-  2.473 |   -0.937 +/-  0.937 |  -65.155 +/-  3.892 |   -9.055 +/-  3.334 |    0.889 +/-  0.111 |  -54.004 +/-  2.662
GLU 175 |   14.023 +/-  2.513 |   -1.509 +/-  0.953 |  -93.092 +/- 18.223 |   31.025 +/- 17.589 |    0.645 +/-  0.100 |  -48.909 +/-  2.689
ILE 176 |   14.335 +/-  2.731 |   -4.061 +/-  1.156 |    0.656 +/-  0.279 |   -2.343 +/-  0.179 |    0.062 +/-  0.037 |    8.649 +/-  2.597
PRO 177 |   14.556 +/-  1.660 |   -3.971 +/-  0.628 |   12.865 +/-  0.984 |  -12.694 +/-  0.881 |    0.089 +/-  0.040 |   10.845 +/-  1.839
GLN 178 |   20.397 +/-  2.225 |   -6.468 +/-  1.020 |  -71.599 +/-  2.915 |   -1.588 +/-  1.692 |    0.115 +/-  0.064 |  -59.143 +/-  2.292
GLN 179 |   20.993 +/-  2.512 |   -6.555 +/-  1.036 |  -70.200 +/-  1.912 |   -2.783 +/-  0.748 |    0.000 +/-  0.000 |  -58.545 +/-  2.886
MET 180 |   11.424 +/-  2.152 |   -4.326 +/-  0.924 |    2.659 +/-  1.040 |   -2.420 +/-  0.958 |    0.516 +/-  0.132 |    7.853 +/-  2.438
ASN 181 |   16.723 +/-  2.443 |   -2.797 +/-  0.811 |  -78.858 +/-  2.413 |   -6.135 +/-  1.199 |    0.366 +/-  0.087 |  -70.701 +/-  2.743
GLY 182 |    1.688 +/-  0.596 |   -1.245 +/-  0.233 |   -1.309 +/-  0.125 |    1.339 +/-  0.095 |    0.000 +/-  0.000 |    0.473 +/-  0.636
SER 183 |    7.234 +/-  1.287 |   -3.676 +/-  0.767 |   -3.589 +/-  1.803 |   -1.750 +/-  1.113 |    0.005 +/-  0.010 |   -1.776 +/-  1.527
ASP 184 |    9.572 +/-  2.072 |   -2.811 +/-  1.322 | -106.641 +/-  5.601 |   40.613 +/-  4.130 |    0.016 +/-  0.011 |  -59.251 +/-  2.837
ALA 185 |    3.550 +/-  1.373 |   -3.099 +/-  0.575 |    3.967 +/-  0.182 |   -1.876 +/-  0.107 |    0.000 +/-  0.000 |    2.541 +/-  1.469
GLY 186 |    1.534 +/-  0.598 |   -1.238 +/-  0.162 |   -1.435 +/-  0.084 |    1.269 +/-  0.076 |    0.000 +/-  0.000 |    0.131 +/-  0.629
MET 187 |   12.662 +/-  2.291 |   -8.207 +/-  0.699 |    3.021 +/-  0.452 |   -2.728 +/-  0.484 |    0.019 +/-  0.009 |    4.766 +/-  2.286
PHE 188 |   12.724 +/-  2.544 |   -7.601 +/-  0.819 |    2.079 +/-  0.388 |   -3.034 +/-  0.356 |    0.000 +/-  0.001 |    4.168 +/-  2.584
ALA 189 |    3.667 +/-  1.348 |   -3.216 +/-  0.361 |    3.941 +/-  0.149 |   -1.946 +/-  0.092 |    0.013 +/-  0.009 |    2.458 +/-  1.419
CYS 190 |    6.022 +/-  1.288 |   -4.880 +/-  0.505 |    5.123 +/-  0.495 |   -1.555 +/-  0.252 |    0.001 +/-  0.002 |    4.711 +/-  1.505
LYS 191 |   14.944 +/-  2.926 |   -5.182 +/-  0.940 |   51.676 +/-  5.396 |  -71.984 +/-  4.822 |    0.245 +/-  0.061 |  -10.302 +/-  2.997
TYR 192 |   14.004 +/-  2.286 |   -7.353 +/-  1.034 |  -16.913 +/-  1.065 |   -4.931 +/-  0.537 |    0.003 +/-  0.003 |  -15.190 +/-  2.255
ALA 193 |    3.912 +/-  1.486 |   -3.224 +/-  0.447 |    3.884 +/-  0.147 |   -1.709 +/-  0.118 |    0.000 +/-  0.000 |    2.863 +/-  1.583
ASP 194 |   11.596 +/-  1.923 |   -1.599 +/-  1.420 | -133.956 +/-  7.403 |   56.304 +/-  5.275 |    0.046 +/-  0.022 |  -67.608 +/-  3.420
CYS 195 |    6.240 +/-  1.593 |   -4.549 +/-  0.540 |    3.641 +/-  0.802 |    0.223 +/-  0.646 |    0.063 +/-  0.021 |    5.617 +/-  1.784
ILE 196 |   13.462 +/-  2.312 |   -3.963 +/-  1.053 |    0.046 +/-  0.183 |   -1.654 +/-  0.149 |    0.101 +/-  0.027 |    7.992 +/-  2.304
THR 197 |   11.802 +/-  1.895 |   -3.610 +/-  0.816 |  -26.068 +/-  1.035 |   -1.364 +/-  0.665 |    0.004 +/-  0.004 |  -19.237 +/-  2.189
LYS 198 |   14.592 +/-  2.730 |   -3.800 +/-  0.913 |   54.709 +/-  7.554 |  -73.620 +/-  7.301 |    0.482 +/-  0.115 |   -7.638 +/-  3.779
ASP 199 |   12.453 +/-  2.297 |   -0.606 +/-  1.019 |  -88.291 +/-  7.365 |   19.282 +/-  6.883 |    0.358 +/-  0.057 |  -56.805 +/-  2.491
ARG 200 |   18.739 +/-  2.803 |   -2.595 +/-  0.899 | -107.389 +/-  7.922 |  -75.174 +/-  6.845 |    1.122 +/-  0.108 | -165.298 +/-  2.674
PRO 201 |   15.157 +/-  1.810 |   -0.840 +/-  0.559 |   13.033 +/-  1.410 |  -13.162 +/-  1.281 |    0.665 +/-  0.105 |   14.852 +/-  1.846
ILE 202 |   13.553 +/-  2.307 |   -2.997 +/-  1.252 |    0.145 +/-  0.228 |   -2.075 +/-  0.185 |    0.092 +/-  0.042 |    8.718 +/-  2.052
ASN 203 |   17.173 +/-  2.249 |   -0.999 +/-  0.696 |  -76.061 +/-  2.182 |  -10.250 +/-  1.576 |    0.773 +/-  0.073 |  -69.363 +/-  2.090
PHE 204 |   13.260 +/-  2.709 |   -4.806 +/-  1.071 |    2.041 +/-  0.339 |   -2.604 +/-  0.319 |    0.026 +/-  0.020 |    7.917 +/-  2.875
THR 205 |   11.450 +/-  1.971 |   -1.950 +/-  0.735 |  -21.324 +/-  1.494 |   -4.207 +/-  1.366 |    0.444 +/-  0.062 |  -15.586 +/-  2.096
GLN 206 |   20.325 +/-  2.354 |   -4.996 +/-  0.979 |  -72.842 +/-  1.791 |   -2.606 +/-  0.769 |    0.121 +/-  0.059 |  -60.000 +/-  2.251
GLN 207 |   20.080 +/-  2.624 |   -1.374 +/-  0.939 |  -62.586 +/-  2.566 |  -10.301 +/-  2.514 |    0.934 +/-  0.119 |  -53.246 +/-  2.317
HIE 208 |   30.417 +/-  2.570 |   -5.167 +/-  0.609 |  -12.281 +/-  1.620 |   -1.325 +/-  0.970 |    0.590 +/-  0.052 |   12.235 +/-  2.490
MET 209 |   13.857 +/-  2.461 |   -8.107 +/-  0.939 |    2.860 +/-  0.443 |   -2.847 +/-  0.494 |    0.003 +/-  0.004 |    5.766 +/-  2.724
PRO 210 |   14.808 +/-  1.761 |   -2.775 +/-  0.617 |   12.851 +/-  1.013 |  -12.539 +/-  0.949 |    0.350 +/-  0.073 |   12.695 +/-  1.906
TYR 211 |   13.669 +/-  2.582 |   -1.909 +/-  0.974 |  -17.709 +/-  3.695 |   -6.377 +/-  3.271 |    0.674 +/-  0.203 |  -11.652 +/-  2.722
PHE 212 |   13.004 +/-  2.593 |   -4.729 +/-  0.832 |    1.866 +/-  0.577 |   -2.310 +/-  0.364 |    0.169 +/-  0.055 |    8.000 +/-  2.666
ARG 213 |   20.148 +/-  3.725 |   -8.437 +/-  1.439 | -150.097 +/-  4.726 |  -36.060 +/-  3.035 |    0.015 +/-  0.011 | -174.431 +/-  3.804
LYS 214 |   14.133 +/-  2.446 |   -3.752 +/-  1.120 |   37.190 +/-  8.249 |  -58.471 +/-  8.206 |    0.387 +/-  0.082 |  -10.512 +/-  2.889
ARG 215 |   18.773 +/-  3.665 |   -4.876 +/-  1.468 | -165.152 +/- 12.209 |  -28.476 +/-  9.903 |    0.221 +/-  0.087 | -179.510 +/-  3.954
MET 216 |   12.737 +/-  2.040 |   -8.015 +/-  0.847 |    1.704 +/-  0.441 |   -0.901 +/-  0.582 |    0.003 +/-  0.005 |    5.528 +/-  2.261
VAL 217 |   10.442 +/-  2.384 |   -4.205 +/-  0.909 |  -15.366 +/-  0.306 |   -0.271 +/-  0.123 |    0.001 +/-  0.004 |   -9.399 +/-  2.302
TRP 218 |   18.687 +/-  3.319 |   -7.890 +/-  1.235 |    8.431 +/-  1.656 |   -3.265 +/-  1.051 |    0.342 +/-  0.103 |   16.305 +/-  3.698
GLU 219 |   14.868 +/-  2.690 |   -6.036 +/-  1.141 |  -80.372 +/- 10.499 |   22.665 +/-  8.123 |    0.038 +/-  0.025 |  -48.837 +/-  3.658
ILE 220 |   13.234 +/-  2.808 |   -5.712 +/-  1.065 |   -1.096 +/-  0.152 |   -0.900 +/-  0.109 |    0.000 +/-  0.001 |    5.526 +/-  2.748
LEU 221 |   12.634 +/-  2.603 |   -3.573 +/-  1.049 |  -21.740 +/-  0.380 |   -0.489 +/-  0.174 |    0.188 +/-  0.053 |  -12.980 +/-  2.734
HIE 222 |   30.615 +/-  2.406 |   -5.070 +/-  0.862 |   -5.942 +/-  2.229 |   -6.543 +/-  2.275 |    0.530 +/-  0.142 |   13.590 +/-  2.656
ARG 223 |   19.712 +/-  3.308 |   -3.839 +/-  1.331 | -160.766 +/-  7.404 |  -27.193 +/-  5.560 |    0.657 +/-  0.060 | -171.430 +/-  3.567
LYS 224 |   13.735 +/-  2.392 |   -2.201 +/-  1.108 |   41.393 +/-  9.817 |  -61.953 +/-  9.704 |    0.856 +/-  0.178 |   -8.170 +/-  3.061
LEU 225 |   12.028 +/-  2.105 |   -3.904 +/-  1.128 |  -20.223 +/-  0.404 |   -0.854 +/-  0.214 |    0.040 +/-  0.036 |  -12.913 +/-  2.347
LEU 226 |   14.575 +/-  2.248 |   -3.384 +/-  1.225 |  -36.142 +/-  2.897 |    3.859 +/-  2.517 |    0.148 +/-  0.098 |  -20.944 +/-  2.347
ILE 227 |   14.203 +/-  2.320 |   -0.088 +/-  0.992 |    5.665 +/-  0.873 |   -9.268 +/-  0.740 |    0.820 +/-  0.101 |   11.333 +/-  2.572
LYS 228 |   13.858 +/-  2.319 |   -3.013 +/-  1.352 |   29.032 +/- 10.727 |  -51.946 +/- 10.259 |    0.485 +/-  0.108 |  -11.584 +/-  2.617
LEU 229 |   13.613 +/-  2.735 |   -3.503 +/-  1.102 |  -20.271 +/-  0.463 |   -1.411 +/-  0.213 |    0.035 +/-  0.028 |  -11.537 +/-  2.771
LYS 230 |   14.357 +/-  2.769 |   -3.990 +/-  1.316 |   27.524 +/-  7.768 |  -50.038 +/-  7.872 |    0.428 +/-  0.150 |  -11.718 +/-  3.358
VAL 231 |   10.131 +/-  2.037 |   -4.057 +/-  0.886 |  -14.889 +/-  0.347 |   -0.929 +/-  0.137 |    0.026 +/-  0.027 |   -9.719 +/-  2.066
ILE 232 |   13.899 +/-  2.421 |   -2.858 +/-  1.255 |   -1.277 +/-  0.264 |   -1.025 +/-  0.173 |    0.338 +/-  0.068 |    9.077 +/-  2.327
GLY 233 |    1.522 +/-  0.586 |   -1.019 +/-  0.207 |   -0.518 +/-  0.138 |    0.699 +/-  0.121 |    0.000 +/-  0.001 |    0.685 +/-  0.591
GLN 234 |   20.595 +/-  2.907 |   -3.206 +/-  1.079 |  -66.425 +/-  2.385 |   -5.441 +/-  1.733 |    0.380 +/-  0.086 |  -54.098 +/-  2.679
ASP 235 |    9.932 +/-  2.084 |    0.203 +/-  1.074 |  -65.170 +/-  7.005 |   -0.606 +/-  7.016 |    0.500 +/-  0.108 |  -55.141 +/-  2.174
SER 236 |    8.144 +/-  1.479 |   -0.595 +/-  0.538 |   -0.866 +/-  1.577 |   -6.131 +/-  1.638 |    0.533 +/-  0.051 |    1.085 +/-  1.600
SER 237 |    7.234 +/-  1.576 |   -0.274 +/-  1.009 |   -8.096 +/-  1.902 |   -0.032 +/-  0.818 |    0.228 +/-  0.110 |   -0.940 +/-  2.055
GLU 238 |   14.562 +/-  2.068 |   -1.749 +/-  1.044 |  -60.575 +/- 13.345 |   -1.380 +/- 12.791 |    0.592 +/-  0.136 |  -48.550 +/-  2.236
ILE 239 |   14.754 +/-  2.703 |   -2.492 +/-  1.261 |   -0.662 +/-  0.325 |   -1.700 +/-  0.238 |    0.257 +/-  0.133 |   10.158 +/-  2.839
HIE 240 |   30.516 +/-  2.526 |   -4.391 +/-  0.893 |   -8.339 +/-  4.757 |   -5.178 +/-  4.046 |    0.627 +/-  0.149 |   13.235 +/-  2.588
PHE 241 |   12.462 +/-  2.874 |   -2.808 +/-  1.715 |    2.991 +/-  0.683 |   -2.675 +/-  0.405 |    0.358 +/-  0.241 |   10.329 +/-  3.434
LYS 242 |   13.780 +/-  2.833 |   -1.058 +/-  0.983 |   76.894 +/-  4.865 |  -99.470 +/-  4.616 |    1.148 +/-  0.109 |   -8.706 +/-  3.168
VAL 243 |   11.023 +/-  2.046 |   -2.571 +/-  0.985 |  -14.867 +/-  0.352 |   -0.802 +/-  0.293 |    0.117 +/-  0.087 |   -7.100 +/-  2.115
LYS 244 |   13.971 +/-  2.846 |   -1.011 +/-  0.841 |   81.462 +/-  3.820 | -105.409 +/-  4.005 |    1.179 +/-  0.104 |   -9.807 +/-  3.030
MET 245 |   12.151 +/-  2.664 |   -3.157 +/-  0.839 |    3.321 +/-  1.645 |   -3.105 +/-  1.397 |    0.647 +/-  0.137 |    9.857 +/-  2.522
THR 246 |   11.506 +/-  1.790 |   -1.086 +/-  0.680 |  -22.323 +/-  2.141 |   -4.496 +/-  1.376 |    0.496 +/-  0.092 |  -15.903 +/-  1.983
THR 247 |   10.917 +/-  1.846 |   -2.350 +/-  0.785 |  -22.458 +/-  2.114 |   -2.031 +/-  2.114 |    0.176 +/-  0.059 |  -15.746 +/-  2.070
HIE 248 |   30.102 +/-  2.279 |   -4.695 +/-  0.931 |  -11.011 +/-  3.382 |   -2.518 +/-  2.863 |    0.580 +/-  0.131 |   12.459 +/-  2.432
LEU 249 |   13.115 +/-  2.463 |   -5.280 +/-  1.053 |  -20.704 +/-  0.429 |   -0.957 +/-  0.176 |    0.010 +/-  0.012 |  -13.815 +/-  2.349
LYS 250 |   13.874 +/-  3.099 |   -2.743 +/-  0.954 |   48.736 +/- 10.697 |  -71.499 +/-  9.735 |    0.765 +/-  0.124 |  -10.868 +/-  3.407
LYS 251 |   13.971 +/-  3.097 |   -1.590 +/-  0.919 |   72.978 +/- 13.542 |  -94.846 +/- 12.231 |    1.057 +/-  0.099 |   -8.430 +/-  3.517
LEU 252 |   12.774 +/-  2.393 |   -3.602 +/-  1.158 |  -19.874 +/-  0.525 |   -1.543 +/-  0.215 |    0.111 +/-  0.065 |  -12.134 +/-  2.624
LYS 253 |   13.688 +/-  3.208 |   -5.674 +/-  1.141 |   46.963 +/- 10.914 |  -63.917 +/-  9.316 |    0.140 +/-  0.077 |   -8.799 +/-  4.045
GLU 254 |   13.205 +/-  2.278 |   -2.545 +/-  1.086 |  -71.430 +/- 12.083 |   10.294 +/- 11.150 |    0.534 +/-  0.085 |  -49.942 +/-  2.151
SER 255 |    6.873 +/-  1.705 |   -2.253 +/-  0.546 |    2.407 +/-  2.014 |   -7.934 +/-  2.109 |    0.320 +/-  0.079 |   -0.587 +/-  1.957
TYR 256 |   13.689 +/-  2.597 |   -5.948 +/-  1.141 |  -16.099 +/-  2.123 |   -6.254 +/-  1.610 |    0.048 +/-  0.041 |  -14.564 +/-  2.981
CYS 257 |    6.073 +/-  1.354 |   -4.211 +/-  0.678 |    3.520 +/-  0.685 |   -0.167 +/-  0.585 |    0.025 +/-  0.017 |    5.240 +/-  1.452
GLN 258 |   19.710 +/-  2.688 |   -1.530 +/-  0.856 |  -68.332 +/-  4.008 |   -7.456 +/-  2.536 |    0.804 +/-  0.090 |  -56.804 +/-  2.916
ARG 259 |   19.484 +/-  3.974 |   -2.983 +/-  1.101 | -112.871 +/-  6.618 |  -70.640 +/-  6.442 |    1.003 +/-  0.174 | -166.007 +/-  3.456
GLN 260 |   20.823 +/-  2.593 |   -4.011 +/-  0.924 |  -63.877 +/-  3.185 |   -8.521 +/-  2.739 |    0.290 +/-  0.096 |  -55.296 +/-  3.008
GLY 261 |    1.550 +/-  0.619 |   -0.344 +/-  0.193 |   -0.377 +/-  0.126 |    0.600 +/-  0.125 |    0.016 +/-  0.007 |    1.445 +/-  0.664
VAL 262 |   10.089 +/-  1.961 |   -1.827 +/-  0.888 |  -15.526 +/-  0.375 |   -0.404 +/-  0.123 |    0.244 +/-  0.076 |   -7.425 +/-  2.103
PRO 263 |   14.961 +/-  1.961 |   -1.732 +/-  0.590 |    6.754 +/-  1.248 |   -6.709 +/-  1.189 |    0.569 +/-  0.065 |   13.844 +/-  2.010
MET 264 |   11.830 +/-  2.246 |   -4.813 +/-  0.948 |    1.323 +/-  1.495 |   -1.159 +/-  1.128 |    0.345 +/-  0.114 |    7.527 +/-  2.481
ASN 265 |   18.022 +/-  2.863 |   -2.827 +/-  0.806 |  -82.238 +/-  4.347 |   -4.280 +/-  2.701 |    0.139 +/-  0.108 |  -71.184 +/-  2.693
SER 266 |    7.475 +/-  1.409 |   -1.870 +/-  0.926 |   -6.383 +/-  2.163 |   -0.812 +/-  1.404 |    0.113 +/-  0.039 |   -1.478 +/-  1.551
LEU 267 |   12.506 +/-  2.540 |   -5.192 +/-  1.044 |  -21.314 +/-  0.455 |   -0.798 +/-  0.224 |    0.024 +/-  0.025 |  -14.775 +/-  2.654
ARG 268 |   18.955 +/-  3.160 |   -8.279 +/-  1.323 | -168.360 +/-  6.381 |  -17.909 +/-  4.665 |    0.041 +/-  0.030 | -175.552 +/-  3.509
PHE 269 |   12.358 +/-  2.629 |   -6.058 +/-  0.888 |    2.377 +/-  0.383 |   -3.373 +/-  0.404 |    0.035 +/-  0.018 |    5.339 +/-  2.845
LEU 270 |   13.449 +/-  2.320 |   -4.950 +/-  0.963 |  -20.842 +/-  0.516 |   -0.507 +/-  0.255 |    0.021 +/-  0.025 |  -12.829 +/-  2.474
PHE 271 |   12.129 +/-  2.492 |   -4.673 +/-  0.831 |    1.214 +/-  0.552 |   -1.489 +/-  0.438 |    0.071 +/-  0.046 |    7.253 +/-  2.712
GLU 272 |   15.243 +/-  2.420 |   -1.666 +/-  1.458 | -112.561 +/- 10.729 |   47.230 +/-  9.841 |    0.125 +/-  0.089 |  -51.629 +/-  3.062
GLY 273 |    1.586 +/-  0.569 |   -0.936 +/-  0.232 |   -1.472 +/-  0.135 |    1.477 +/-  0.123 |    0.000 +/-  0.001 |    0.656 +/-  0.597
GLN 274 |   20.201 +/-  2.701 |   -2.642 +/-  0.882 |  -65.820 +/-  4.230 |   -6.464 +/-  3.372 |    0.515 +/-  0.135 |  -54.210 +/-  2.743
ARG 275 |   19.076 +/-  3.504 |   -5.717 +/-  1.434 | -138.620 +/-  4.669 |  -46.819 +/-  3.790 |    0.171 +/-  0.047 | -171.910 +/-  3.264
ILE 276 |   14.583 +/-  3.235 |   -4.594 +/-  1.032 |    0.060 +/-  0.348 |   -1.693 +/-  0.153 |    0.016 +/-  0.016 |    8.372 +/-  3.036
ALA 277 |    4.110 +/-  1.474 |   -1.779 +/-  0.537 |    4.513 +/-  0.301 |   -2.516 +/-  0.214 |    0.107 +/-  0.052 |    4.435 +/-  1.566
ASP 278 |    9.972 +/-  2.068 |   -1.298 +/-  0.972 |  -94.688 +/- 10.534 |   29.955 +/-  9.752 |    0.405 +/-  0.119 |  -55.654 +/-  2.068
ASN 279 |   17.373 +/-  2.670 |   -1.226 +/-  0.657 |  -77.831 +/-  3.439 |   -8.639 +/-  2.780 |    0.775 +/-  0.074 |  -69.548 +/-  2.153
HIE 280 |   30.183 +/-  2.545 |   -4.979 +/-  1.601 |   -8.089 +/-  2.442 |   -4.503 +/-  2.114 |    0.409 +/-  0.203 |   13.020 +/-  3.118
THR 281 |   12.288 +/-  1.810 |   -3.465 +/-  0.937 |  -24.476 +/-  3.679 |   -3.393 +/-  3.322 |    0.145 +/-  0.040 |  -18.902 +/-  2.209
PRO 282 |   15.225 +/-  1.659 |   -5.004 +/-  0.677 |   13.780 +/-  0.964 |  -12.454 +/-  0.914 |    0.044 +/-  0.025 |   11.591 +/-  1.756
LYS 283 |   13.914 +/-  2.832 |   -2.385 +/-  0.733 |   65.258 +/-  6.508 |  -89.199 +/-  6.086 |    0.936 +/-  0.081 |  -11.476 +/-  3.125
GLU 284 |   13.089 +/-  2.064 |   -2.031 +/-  1.141 |  -75.755 +/- 14.136 |   14.012 +/- 14.318 |    0.602 +/-  0.098 |  -50.084 +/-  2.194
LEU 285 |   12.671 +/-  2.136 |   -3.977 +/-  1.086 |  -20.806 +/-  0.412 |   -1.238 +/-  0.206 |    0.094 +/-  0.046 |  -13.256 +/-  2.453
GLY 286 |    1.558 +/-  0.605 |   -0.458 +/-  0.174 |   -0.777 +/-  0.172 |    1.007 +/-  0.163 |    0.016 +/-  0.008 |    1.347 +/-  0.610
MET 287 |   11.071 +/-  1.787 |   -7.140 +/-  0.811 |    0.126 +/-  0.721 |    0.154 +/-  0.547 |    0.029 +/-  0.021 |    4.240 +/-  1.868
GLU 288 |   14.199 +/-  2.179 |   -1.738 +/-  0.867 |  -49.896 +/-  4.248 |  -11.546 +/-  4.711 |    0.791 +/-  0.069 |  -48.189 +/-  2.472
GLU 289 |   13.752 +/-  2.600 |   -1.394 +/-  1.292 | -104.039 +/-  7.155 |   38.813 +/-  6.419 |    0.387 +/-  0.100 |  -52.481 +/-  2.491
GLU 290 |   13.866 +/-  2.421 |   -0.269 +/-  1.220 |  -83.745 +/- 13.951 |   18.941 +/- 12.345 |    0.762 +/-  0.074 |  -50.446 +/-  3.143
ASP 291 |    9.950 +/-  2.021 |   -2.112 +/-  1.021 |  -86.071 +/-  6.121 |   20.986 +/-  5.300 |    0.087 +/-  0.036 |  -57.161 +/-  2.028
VAL 292 |   10.473 +/-  2.137 |   -2.190 +/-  0.865 |  -15.701 +/-  0.336 |   -0.711 +/-  0.134 |    0.293 +/-  0.044 |   -7.837 +/-  2.196
ILE 293 |   13.189 +/-  2.469 |   -4.463 +/-  1.246 |   -0.407 +/-  0.193 |   -1.732 +/-  0.126 |    0.024 +/-  0.015 |    6.611 +/-  2.503
GLU 294 |   14.599 +/-  2.008 |   -1.980 +/-  1.522 | -103.199 +/-  8.559 |   40.068 +/-  6.208 |    0.189 +/-  0.051 |  -50.322 +/-  3.134
VAL 295 |   10.040 +/-  1.775 |   -4.305 +/-  1.001 |  -15.811 +/-  0.331 |   -0.561 +/-  0.151 |    0.005 +/-  0.007 |  -10.632 +/-  1.861
TYR 296 |   13.485 +/-  2.622 |   -4.355 +/-  1.363 |  -20.249 +/-  2.108 |   -3.228 +/-  1.248 |    0.160 +/-  0.087 |  -14.186 +/-  2.677
GLN 297 |   20.129 +/-  2.883 |   -3.120 +/-  0.901 |  -62.638 +/-  1.817 |   -8.953 +/-  1.346 |    0.543 +/-  0.098 |  -54.041 +/-  2.525
GLU 298 |   14.802 +/-  2.364 |   -3.048 +/-  1.322 |  -73.082 +/- 10.848 |    8.608 +/-  8.070 |    0.219 +/-  0.065 |  -52.500 +/-  3.892
GLN 299 |   21.197 +/-  2.984 |   -3.786 +/-  0.927 |  -66.812 +/-  3.030 |   -5.775 +/-  1.978 |    0.403 +/-  0.101 |  -54.773 +/-  2.888
THR 300 |   10.971 +/-  1.796 |   -2.841 +/-  0.748 |  -21.766 +/-  0.833 |   -3.036 +/-  1.202 |    0.268 +/-  0.038 |  -16.403 +/-  1.903
GLY 301 |    1.463 +/-  0.508 |   -1.273 +/-  0.221 |   -1.174 +/-  0.112 |    1.207 +/-  0.081 |    0.000 +/-  0.000 |    0.224 +/-  0.569
GLY 302 |    1.722 +/-  0.552 |   -1.561 +/-  0.135 |  -16.489 +/-  0.972 |   12.644 +/-  0.785 |    0.000 +/-  0.000 |   -3.684 +/-  0.819
GLY 303 |    1.977 +/-  0.804 |   -0.643 +/-  0.198 |   11.693 +/-  1.602 |  -21.844 +/-  1.900 |    0.218 +/-  0.087 |   -8.599 +/-  0.871
PHE 304 |   12.564 +/-  2.773 |    0.347 +/-  1.123 |    2.127 +/-  0.548 |   -2.592 +/-  0.511 |    0.949 +/-  0.171 |   13.395 +/-  2.981
LYS 305 |   14.382 +/-  2.781 |   -3.583 +/-  1.262 |   71.928 +/- 13.184 |  -92.752 +/- 12.079 |    0.626 +/-  0.147 |   -9.399 +/-  3.335
LYS 306 |   14.367 +/-  3.070 |   -1.101 +/-  0.926 |   68.838 +/- 13.506 |  -91.856 +/- 12.323 |    1.081 +/-  0.125 |   -8.671 +/-  3.709
LEU 307 |   12.791 +/-  2.551 |   -1.156 +/-  0.976 |  -20.363 +/-  0.731 |   -2.048 +/-  0.214 |    0.689 +/-  0.098 |  -10.087 +/-  2.638
ALA 308 |    3.692 +/-  1.350 |   -3.548 +/-  0.533 |    4.238 +/-  0.190 |   -2.152 +/-  0.126 |    0.000 +/-  0.000 |    2.231 +/-  1.401
GLU 309 |   14.140 +/-  2.502 |   -2.558 +/-  0.888 |  -95.691 +/- 13.312 |   34.208 +/- 12.337 |    0.559 +/-  0.102 |  -49.343 +/-  2.889
ALA 310 |    3.999 +/-  1.371 |   -1.628 +/-  0.359 |    4.078 +/-  0.236 |   -2.214 +/-  0.189 |    0.311 +/-  0.037 |    4.546 +/-  1.318
VAL 311 |    9.637 +/-  1.810 |   -2.240 +/-  0.955 |  -15.304 +/-  0.335 |   -0.930 +/-  0.107 |    0.316 +/-  0.065 |   -8.521 +/-  2.033
LYS 312 |   13.594 +/-  2.726 |   -7.122 +/-  0.951 |   -9.756 +/-  1.276 |   -6.326 +/-  0.593 |    0.044 +/-  0.026 |   -9.566 +/-  2.902
PHE 313 |   12.727 +/-  2.194 |   -0.035 +/-  0.678 |    2.999 +/-  0.417 |   -3.330 +/-  0.348 |    0.955 +/-  0.071 |   13.315 +/-  2.266
SER 314 |    6.694 +/-  1.481 |   -1.782 +/-  0.667 |    0.964 +/-  1.928 |   -6.462 +/-  2.167 |    0.387 +/-  0.054 |   -0.199 +/-  1.784
ALA 315 |    3.812 +/-  1.356 |   -2.590 +/-  0.438 |    3.520 +/-  0.179 |   -1.684 +/-  0.132 |    0.023 +/-  0.018 |    3.080 +/-  1.474
LYS 316 |   14.132 +/-  2.568 |   -2.325 +/-  0.926 |   66.222 +/-  4.455 |  -86.825 +/-  4.242 |    0.901 +/-  0.104 |   -7.896 +/-  3.119
LEU 317 |   13.156 +/-  2.457 |   -0.194 +/-  1.130 |  -21.098 +/-  0.513 |   -1.751 +/-  0.129 |    0.804 +/-  0.090 |   -9.083 +/-  2.552
MET 318 |   11.641 +/-  2.257 |   -2.760 +/-  0.954 |    2.392 +/-  0.708 |   -2.570 +/-  0.721 |    0.791 +/-  0.107 |    9.494 +/-  2.284
GLY 319 |    1.565 +/-  0.550 |   -0.422 +/-  0.170 |   -0.676 +/-  0.113 |    0.919 +/-  0.103 |    0.015 +/-  0.007 |    1.401 +/-  0.605
GLN 320 |   20.189 +/-  3.010 |   -1.279 +/-  0.791 |  -62.622 +/-  2.248 |  -10.944 +/-  1.764 |    0.832 +/-  0.095 |  -53.825 +/-  2.585
ALA 321 |    3.848 +/-  1.382 |   -1.667 +/-  0.408 |    3.474 +/-  0.203 |   -1.609 +/-  0.166 |    0.160 +/-  0.052 |    4.206 +/-  1.433
MET 322 |   11.438 +/-  2.377 |   -4.918 +/-  0.808 |    2.526 +/-  0.782 |   -2.289 +/-  0.719 |    0.310 +/-  0.090 |    7.066 +/-  2.616
ALA 323 |    4.008 +/-  1.264 |   -1.107 +/-  0.415 |    3.634 +/-  0.230 |   -1.670 +/-  0.177 |    0.331 +/-  0.059 |    5.196 +/-  1.253
LYS 324 |   13.992 +/-  2.659 |   -0.911 +/-  0.935 |   66.162 +/-  6.164 |  -88.001 +/-  5.887 |    1.047 +/-  0.154 |   -7.712 +/-  2.799
ARG 325 |   20.665 +/-  3.061 |   -2.851 +/-  1.340 | -131.148 +/-  7.958 |  -68.614 +/-  8.200 |    0.993 +/-  0.222 | -180.955 +/-  3.299

Backbone Energy Decomposition:
Residue |       Internal      |    van der Waals    |    Electrostatic    |   Polar Solvation   |   Non-Polar Solv.   |       TOTAL
-------------------------------------------------------------------------------------------------------------------------------------------
GLU   1 |    4.956 +/-  1.612 |    0.580 +/-  0.990 |  -28.016 +/-  9.161 |  -48.614 +/-  8.284 |    0.524 +/-  0.115 |  -70.569 +/-  2.643
PHE   2 |    5.541 +/-  1.227 |   -0.174 +/-  0.761 |    5.261 +/-  2.221 |   -4.554 +/-  1.877 |    0.100 +/-  0.061 |    6.175 +/-  1.625
PRO   3 |    6.275 +/-  1.169 |   -0.808 +/-  0.593 |  -12.658 +/-  2.533 |    2.218 +/-  2.220 |    0.091 +/-  0.032 |   -4.881 +/-  1.553
GLU   4 |    4.455 +/-  1.283 |   -0.483 +/-  0.663 |   -6.847 +/-  1.677 |   -1.220 +/-  1.596 |    0.088 +/-  0.040 |   -4.007 +/-  1.667
ILE   5 |    4.247 +/-  1.137 |   -0.023 +/-  0.720 |   -5.755 +/-  2.055 |   -4.503 +/-  1.630 |    0.149 +/-  0.047 |   -5.885 +/-  1.564
THR   6 |    4.626 +/-  1.212 |   -0.486 +/-  0.723 |  -14.068 +/-  2.126 |   -0.916 +/-  1.568 |    0.069 +/-  0.017 |  -10.775 +/-  1.507
GLU   7 |    3.925 +/-  1.142 |   -0.873 +/-  0.867 |  -14.689 +/-  2.143 |    2.353 +/-  1.726 |    0.061 +/-  0.029 |   -9.223 +/-  1.563
GLU   8 |    3.945 +/-  1.165 |   -0.944 +/-  0.747 |  -11.411 +/-  2.302 |    0.818 +/-  1.710 |    0.033 +/-  0.022 |   -7.560 +/-  1.341
MET   9 |    3.977 +/-  1.079 |   -1.713 +/-  0.699 |  -13.925 +/-  1.269 |    1.405 +/-  0.835 |    0.012 +/-  0.011 |  -10.245 +/-  1.226
GLU  10 |    4.139 +/-  1.298 |   -1.853 +/-  0.696 |  -13.249 +/-  1.992 |    6.762 +/-  1.377 |    0.013 +/-  0.017 |   -4.189 +/-  1.606
LYS  11 |    3.738 +/-  1.185 |   -1.213 +/-  0.770 |   -8.725 +/-  2.189 |   -4.398 +/-  1.582 |    0.039 +/-  0.039 |  -10.559 +/-  1.734
GLU  12 |    3.928 +/-  1.070 |   -0.617 +/-  1.052 |  -21.642 +/-  2.014 |    4.713 +/-  1.080 |    0.010 +/-  0.009 |  -13.609 +/-  1.543
ILE  13 |    4.390 +/-  1.312 |   -0.869 +/-  0.874 |   -5.716 +/-  1.180 |    1.564 +/-  0.649 |    0.000 +/-  0.002 |   -0.631 +/-  1.507
LYS  14 |    3.786 +/-  1.150 |   -1.652 +/-  0.631 |   -1.358 +/-  2.159 |   -9.172 +/-  1.567 |    0.014 +/-  0.017 |   -8.382 +/-  1.445
ASN  15 |    3.997 +/-  1.094 |   -1.306 +/-  0.833 |  -15.705 +/-  2.177 |    2.423 +/-  1.534 |    0.031 +/-  0.026 |  -10.559 +/-  1.443
VAL  16 |    4.345 +/-  1.293 |   -0.861 +/-  0.850 |  -15.280 +/-  1.505 |    2.281 +/-  0.735 |    0.023 +/-  0.012 |   -9.492 +/-  1.358
PHE  17 |    4.111 +/-  1.243 |   -1.207 +/-  0.963 |   -6.858 +/-  1.908 |    1.079 +/-  1.207 |    0.002 +/-  0.006 |   -2.873 +/-  1.801
ARG  18 |    4.582 +/-  1.136 |   -0.530 +/-  0.746 |    1.616 +/-  4.164 |  -12.409 +/-  3.324 |    0.097 +/-  0.068 |   -6.643 +/-  1.525
ASN  19 |    4.571 +/-  1.334 |   -0.477 +/-  0.761 |   -9.814 +/-  1.879 |   -3.306 +/-  1.458 |    0.143 +/-  0.067 |   -8.883 +/-  1.711
GLY  20 |    4.364 +/-  1.119 |   -1.070 +/-  0.621 |   -6.966 +/-  1.385 |   -4.073 +/-  1.733 |    0.387 +/-  0.111 |   -7.358 +/-  1.212
ASN  21 |    4.555 +/-  1.068 |   -0.780 +/-  0.849 |   -9.652 +/-  1.453 |   -1.709 +/-  1.286 |    0.111 +/-  0.047 |   -7.475 +/-  1.316
GLN  22 |    4.216 +/-  1.076 |   -1.837 +/-  0.698 |  -10.483 +/-  1.444 |   -0.816 +/-  0.829 |    0.021 +/-  0.011 |   -8.899 +/-  1.404
ASP  23 |    4.579 +/-  1.135 |   -0.538 +/-  0.634 |  -13.517 +/-  1.443 |    0.676 +/-  1.581 |    0.089 +/-  0.031 |   -8.711 +/-  1.381
GLU  24 |    3.976 +/-  1.166 |   -1.072 +/-  0.877 |  -12.202 +/-  1.250 |    1.571 +/-  0.742 |    0.066 +/-  0.019 |   -7.661 +/-  1.379
VAL  25 |    3.943 +/-  1.004 |   -0.603 +/-  0.608 |   -3.772 +/-  0.989 |   -3.236 +/-  0.604 |    0.172 +/-  0.025 |   -3.496 +/-  1.404
LEU  26 |    3.953 +/-  1.036 |   -0.524 +/-  0.739 |   -8.023 +/-  1.143 |   -0.233 +/-  0.859 |    0.114 +/-  0.034 |   -4.713 +/-  1.363
SER  27 |    4.031 +/-  1.032 |   -1.549 +/-  0.666 |  -15.099 +/-  1.152 |    0.011 +/-  0.550 |    0.002 +/-  0.005 |  -12.605 +/-  1.420
GLU  28 |    4.101 +/-  1.172 |   -0.666 +/-  0.911 |  -10.549 +/-  3.005 |    1.691 +/-  1.477 |    0.028 +/-  0.022 |   -5.395 +/-  2.033
ALA  29 |    3.676 +/-  1.210 |   -1.063 +/-  0.816 |   -3.359 +/-  1.154 |   -1.445 +/-  0.619 |    0.085 +/-  0.019 |   -2.105 +/-  1.425
PHE  30 |    4.579 +/-  1.161 |   -0.368 +/-  0.589 |    2.295 +/-  1.301 |   -3.070 +/-  1.050 |    0.244 +/-  0.040 |    3.680 +/-  1.427
ARG  31 |    4.777 +/-  1.285 |   -0.613 +/-  0.596 |    6.766 +/-  1.850 |  -13.348 +/-  1.636 |    0.185 +/-  0.038 |   -2.233 +/-  1.527
LEU  32 |    3.982 +/-  1.188 |   -0.655 +/-  0.798 |  -14.522 +/-  1.407 |    1.360 +/-  0.797 |    0.010 +/-  0.011 |   -9.824 +/-  1.865
THR  33 |    4.539 +/-  1.185 |   -1.373 +/-  0.658 |   -9.292 +/-  1.542 |   -1.538 +/-  0.765 |    0.015 +/-  0.011 |   -7.649 +/-  1.782
ILE  34 |    3.906 +/-  1.163 |   -1.422 +/-  0.815 |  -13.846 +/-  1.141 |    1.801 +/-  0.457 |    0.000 +/-  0.000 |   -9.561 +/-  1.586
THR  35 |    4.683 +/-  1.055 |   -0.838 +/-  0.932 |  -11.334 +/-  1.061 |    2.283 +/-  0.539 |    0.000 +/-  0.000 |   -5.206 +/-  1.371
ARG  36 |    4.022 +/-  1.121 |   -2.328 +/-  0.873 |    2.379 +/-  1.398 |   -2.597 +/-  1.121 |    0.000 +/-  0.000 |    1.476 +/-  1.565
LYS  37 |    3.935 +/-  1.309 |   -1.891 +/-  0.768 |  -10.419 +/-  1.800 |   -2.985 +/-  1.413 |    0.033 +/-  0.016 |  -11.327 +/-  1.821
ASP  38 |    4.107 +/-  1.023 |   -1.470 +/-  0.842 |  -23.034 +/-  1.433 |    6.226 +/-  0.779 |    0.003 +/-  0.004 |  -14.169 +/-  1.507
ILE  39 |    4.761 +/-  1.306 |   -1.087 +/-  0.871 |  -13.827 +/-  0.940 |    3.608 +/-  0.481 |    0.000 +/-  0.000 |   -6.546 +/-  1.689
GLN  40 |    4.422 +/-  1.012 |   -1.177 +/-  0.841 |  -16.516 +/-  1.523 |    3.369 +/-  0.554 |    0.004 +/-  0.004 |   -9.898 +/-  1.495
THR  41 |    4.839 +/-  1.234 |   -1.626 +/-  0.721 |  -13.584 +/-  1.144 |    2.124 +/-  0.497 |    0.006 +/-  0.006 |   -8.242 +/-  1.507
LEU  42 |    4.318 +/-  1.195 |   -0.687 +/-  0.861 |  -11.091 +/-  1.265 |    3.073 +/-  0.467 |    0.007 +/-  0.007 |   -4.381 +/-  1.647
ASN  43 |    5.386 +/-  1.272 |   -1.461 +/-  0.756 |   -8.029 +/-  1.516 |   -2.362 +/-  0.674 |    0.008 +/-  0.008 |   -6.458 +/-  1.654
HIE  44 |    5.288 +/-  1.121 |   -1.495 +/-  0.810 |   -4.058 +/-  1.272 |   -4.233 +/-  1.226 |    0.057 +/-  0.059 |   -4.442 +/-  1.571
LEU  45 |    4.075 +/-  1.063 |   -0.812 +/-  0.789 |   -8.585 +/-  0.893 |    0.369 +/-  0.826 |    0.015 +/-  0.012 |   -4.938 +/-  1.386
ASN  46 |    3.811 +/-  1.090 |   -1.364 +/-  0.873 |  -11.887 +/-  1.430 |    0.669 +/-  0.514 |    0.000 +/-  0.000 |   -8.771 +/-  1.626
TRP  47 |    3.860 +/-  1.110 |   -2.325 +/-  0.683 |   -5.821 +/-  1.098 |   -1.182 +/-  0.721 |    0.012 +/-  0.007 |   -5.456 +/-  1.410
LEU  48 |    3.955 +/-  1.334 |   -2.093 +/-  0.874 |  -10.817 +/-  1.415 |    3.141 +/-  0.478 |    0.000 +/-  0.000 |   -5.815 +/-  1.551
ASN  49 |    4.957 +/-  1.397 |   -2.552 +/-  0.746 |  -12.105 +/-  1.041 |    2.316 +/-  0.620 |    0.000 +/-  0.000 |   -7.384 +/-  1.650
ASP  50 |    4.702 +/-  1.130 |   -1.704 +/-  0.874 |  -23.585 +/-  1.858 |    6.444 +/-  0.845 |    0.000 +/-  0.000 |  -14.143 +/-  1.738
GLU  51 |    4.027 +/-  1.028 |   -2.066 +/-  0.902 |  -17.485 +/-  1.261 |    6.222 +/-  0.707 |    0.000 +/-  0.001 |   -9.301 +/-  1.315
ILE  52 |    4.092 +/-  1.100 |   -1.905 +/-  0.688 |  -10.720 +/-  1.113 |    3.135 +/-  0.475 |    0.000 +/-  0.000 |   -5.397 +/-  1.574
ILE  53 |    3.923 +/-  1.109 |   -1.477 +/-  0.853 |  -13.661 +/-  0.974 |    2.483 +/-  0.578 |    0.000 +/-  0.000 |   -8.733 +/-  1.563
ASN  54 |    4.158 +/-  1.140 |   -1.652 +/-  0.712 |  -14.205 +/-  1.578 |    1.762 +/-  0.552 |    0.005 +/-  0.008 |   -9.932 +/-  1.708
PHE  55 |    3.807 +/-  1.110 |   -2.022 +/-  0.776 |  -12.629 +/-  0.976 |    2.328 +/-  0.476 |    0.001 +/-  0.002 |   -8.517 +/-  1.355
TYR  56 |    3.930 +/-  0.925 |   -2.547 +/-  0.688 |  -11.629 +/-  0.869 |    1.974 +/-  0.550 |    0.000 +/-  0.000 |   -8.272 +/-  1.154
MET  57 |    3.993 +/-  1.108 |   -2.079 +/-  0.723 |  -11.589 +/-  0.993 |    1.351 +/-  0.565 |    0.000 +/-  0.001 |   -8.324 +/-  1.324
ASN  58 |    4.445 +/-  1.139 |   -1.806 +/-  0.763 |   -9.092 +/-  1.324 |    0.285 +/-  0.647 |    0.005 +/-  0.005 |   -6.163 +/-  1.290
MET  59 |    4.100 +/-  1.351 |   -2.463 +/-  0.803 |   -9.678 +/-  1.053 |    1.942 +/-  0.755 |    0.008 +/-  0.008 |   -6.091 +/-  1.526
LEU  60 |    3.973 +/-  1.145 |   -2.281 +/-  0.652 |   -8.957 +/-  0.946 |    1.134 +/-  0.569 |    0.001 +/-  0.001 |   -6.130 +/-  1.225
MET  61 |    3.845 +/-  1.046 |   -0.805 +/-  0.888 |  -16.105 +/-  1.277 |    0.839 +/-  0.791 |    0.020 +/-  0.017 |  -12.206 +/-  1.372
GLU  62 |    3.925 +/-  1.093 |   -0.950 +/-  0.869 |  -10.003 +/-  2.691 |    3.713 +/-  1.774 |    0.034 +/-  0.021 |   -3.281 +/-  1.343
ARG  63 |    4.003 +/-  1.260 |   -0.393 +/-  0.758 |   -1.272 +/-  2.035 |   -7.772 +/-  1.489 |    0.059 +/-  0.028 |   -5.375 +/-  1.566
SER  64 |    4.951 +/-  1.252 |   -1.374 +/-  0.626 |   -6.628 +/-  1.122 |   -3.961 +/-  0.798 |    0.052 +/-  0.028 |   -6.961 +/-  1.384
LYS  65 |    3.978 +/-  1.161 |    0.402 +/-  0.685 |   -5.628 +/-  2.000 |   -8.086 +/-  1.655 |    0.263 +/-  0.036 |   -9.071 +/-  1.516
GLU  66 |    3.977 +/-  1.116 |   -0.314 +/-  0.722 |   -8.605 +/-  2.148 |   -0.760 +/-  1.507 |    0.058 +/-  0.025 |   -5.644 +/-  1.455
LYS  67 |    3.758 +/-  1.136 |    0.289 +/-  0.707 |    4.621 +/-  3.133 |  -13.772 +/-  2.317 |    0.209 +/-  0.047 |   -4.895 +/-  1.822
GLY  68 |    4.291 +/-  1.042 |   -0.546 +/-  0.500 |   -9.374 +/-  2.092 |   -5.726 +/-  1.615 |    0.586 +/-  0.060 |  -10.770 +/-  1.338
LEU  69 |    5.246 +/-  1.190 |    0.353 +/-  0.541 |    3.780 +/-  1.138 |   -3.719 +/-  0.921 |    0.131 +/-  0.038 |    5.792 +/-  1.158
PRO  70 |    5.934 +/-  0.989 |   -1.416 +/-  0.626 |  -13.779 +/-  1.245 |    3.407 +/-  1.100 |    0.054 +/-  0.015 |   -5.800 +/-  1.401
SER  71 |    4.305 +/-  0.924 |   -1.450 +/-  0.888 |  -10.755 +/-  1.239 |    0.935 +/-  0.519 |    0.014 +/-  0.012 |   -6.953 +/-  1.471
VAL  72 |    4.743 +/-  1.145 |   -1.345 +/-  0.631 |   -6.655 +/-  1.021 |   -1.410 +/-  0.661 |    0.065 +/-  0.021 |   -4.601 +/-  1.319
HIE  73 |    4.256 +/-  1.002 |   -1.328 +/-  0.798 |  -11.615 +/-  1.223 |   -0.392 +/-  0.606 |    0.001 +/-  0.003 |   -9.078 +/-  1.346
ALA  74 |    3.351 +/-  1.019 |   -1.502 +/-  0.555 |   -6.166 +/-  0.984 |    0.122 +/-  0.860 |    0.092 +/-  0.034 |   -4.103 +/-  1.345
PHE  75 |    4.101 +/-  1.222 |   -1.105 +/-  0.629 |   -4.557 +/-  0.993 |   -2.476 +/-  0.640 |    0.044 +/-  0.014 |   -3.992 +/-  1.422
ASN  76 |    4.482 +/-  1.076 |   -1.197 +/-  0.691 |   -8.285 +/-  1.715 |    1.080 +/-  0.777 |    0.056 +/-  0.022 |   -3.863 +/-  1.498
THR  77 |    5.112 +/-  1.210 |   -1.386 +/-  0.557 |  -13.505 +/-  1.120 |    0.472 +/-  0.697 |    0.006 +/-  0.006 |   -9.301 +/-  1.484
PHE  78 |    4.169 +/-  1.103 |   -0.950 +/-  0.973 |  -11.084 +/-  1.323 |    1.529 +/-  0.503 |    0.005 +/-  0.009 |   -6.332 +/-  1.885
PHE  79 |    3.855 +/-  1.170 |   -1.738 +/-  0.731 |  -11.493 +/-  0.906 |    2.385 +/-  0.429 |    0.000 +/-  0.001 |   -6.991 +/-  1.476
PHE  80 |    3.650 +/-  1.105 |   -1.289 +/-  0.809 |  -11.291 +/-  0.890 |    1.546 +/-  0.599 |    0.000 +/-  0.000 |   -7.384 +/-  1.289
THR  81 |    4.590 +/-  1.140 |   -0.516 +/-  0.925 |  -10.988 +/-  1.373 |    1.262 +/-  0.755 |    0.015 +/-  0.013 |   -5.637 +/-  1.529
LYS  82 |    3.573 +/-  1.002 |   -2.012 +/-  0.609 |    5.307 +/-  1.398 |  -12.666 +/-  0.814 |    0.013 +/-  0.011 |   -5.787 +/-  1.544
LEU  83 |    4.130 +/-  1.088 |   -1.762 +/-  0.679 |   -8.440 +/-  0.982 |    0.249 +/-  0.758 |    0.029 +/-  0.014 |   -5.794 +/-  1.224
LYS  84 |    3.624 +/-  1.084 |   -0.475 +/-  0.804 |    5.071 +/-  1.487 |  -17.630 +/-  1.341 |    0.182 +/-  0.028 |   -9.227 +/-  1.218
THR  85 |    4.985 +/-  1.133 |    0.145 +/-  0.677 |  -15.409 +/-  0.879 |   -4.490 +/-  0.572 |    0.282 +/-  0.020 |  -14.487 +/-  1.466
ALA  86 |    4.281 +/-  1.157 |    0.041 +/-  0.681 |   -6.841 +/-  2.016 |   -0.875 +/-  1.232 |    0.224 +/-  0.058 |   -3.169 +/-  1.439
GLY  87 |    4.318 +/-  1.018 |   -1.810 +/-  0.669 |   -4.734 +/-  1.035 |   -4.392 +/-  0.745 |    0.185 +/-  0.035 |   -6.432 +/-  1.272
TYR  88 |    4.179 +/-  1.219 |   -0.876 +/-  0.798 |  -11.029 +/-  1.200 |    0.375 +/-  0.561 |    0.062 +/-  0.016 |   -7.289 +/-  1.441
GLN  89 |    4.083 +/-  1.314 |   -0.551 +/-  0.592 |   -8.967 +/-  1.188 |   -0.583 +/-  1.372 |    0.131 +/-  0.031 |   -5.888 +/-  1.409
ALA  90 |    3.885 +/-  1.272 |   -0.526 +/-  0.940 |   -8.541 +/-  2.728 |    1.923 +/-  1.619 |    0.129 +/-  0.026 |   -3.130 +/-  1.743
VAL  91 |    4.912 +/-  1.191 |   -0.304 +/-  0.880 |   -6.357 +/-  1.368 |    1.256 +/-  0.538 |    0.001 +/-  0.004 |   -0.492 +/-  1.378
LYS  92 |    4.258 +/-  1.256 |   -1.189 +/-  0.802 |   12.396 +/-  1.723 |  -14.637 +/-  1.273 |    0.005 +/-  0.006 |    0.833 +/-  1.547
ARG  93 |    4.119 +/-  1.190 |   -1.285 +/-  0.695 |    7.541 +/-  1.857 |  -17.296 +/-  1.303 |    0.024 +/-  0.014 |   -6.896 +/-  1.579
TRP  94 |    4.176 +/-  1.326 |   -0.763 +/-  0.791 |  -13.162 +/-  1.148 |   -2.722 +/-  0.852 |    0.075 +/-  0.032 |  -12.396 +/-  1.662
THR  95 |    4.798 +/-  1.183 |   -0.251 +/-  0.908 |   -3.787 +/-  1.438 |   -1.856 +/-  0.838 |    0.013 +/-  0.013 |   -1.082 +/-  1.643
LYS  96 |    3.971 +/-  1.118 |   -0.650 +/-  0.648 |   17.667 +/-  1.874 |  -18.721 +/-  1.633 |    0.189 +/-  0.030 |    2.456 +/-  1.409
LYS  97 |    3.820 +/-  1.121 |    0.410 +/-  0.632 |    6.243 +/-  1.728 |  -18.425 +/-  1.728 |    0.262 +/-  0.032 |   -7.690 +/-  1.787
VAL  98 |    4.455 +/-  1.166 |    0.136 +/-  0.781 |  -14.966 +/-  1.147 |   -0.885 +/-  0.929 |    0.083 +/-  0.038 |  -11.177 +/-  1.418
ASP  99 |    5.033 +/-  1.116 |   -0.839 +/-  0.628 |  -17.081 +/-  1.416 |    5.238 +/-  0.997 |    0.088 +/-  0.023 |   -7.561 +/-  1.498
VAL 100 |    4.478 +/-  1.167 |   -1.356 +/-  0.652 |   -8.090 +/-  0.795 |   -2.226 +/-  0.686 |    0.004 +/-  0.003 |   -7.191 +/-  1.416
PHE 101 |    3.948 +/-  1.188 |   -0.483 +/-  0.672 |   -9.080 +/-  0.978 |   -3.246 +/-  0.672 |    0.152 +/-  0.042 |   -8.709 +/-  1.331
SER 102 |    4.638 +/-  1.236 |   -0.299 +/-  0.582 |   -8.290 +/-  0.686 |   -1.288 +/-  0.609 |    0.224 +/-  0.032 |   -5.015 +/-  1.409
VAL 103 |    4.544 +/-  1.203 |   -0.321 +/-  0.691 |  -12.411 +/-  0.724 |   -0.241 +/-  0.743 |    0.123 +/-  0.026 |   -8.305 +/-  1.391
ASP 104 |    4.300 +/-  1.058 |   -1.933 +/-  0.724 |  -14.942 +/-  1.535 |    6.604 +/-  0.886 |    0.007 +/-  0.006 |   -5.966 +/-  1.360
ILE 105 |    4.143 +/-  0.981 |   -1.408 +/-  0.781 |   -8.086 +/-  0.875 |    0.052 +/-  0.400 |    0.000 +/-  0.000 |   -5.300 +/-  1.250
LEU 106 |    4.213 +/-  1.122 |   -2.084 +/-  0.771 |  -10.452 +/-  0.849 |    2.723 +/-  0.303 |    0.000 +/-  0.000 |   -5.600 +/-  1.385
LEU 107 |    3.774 +/-  1.080 |   -2.255 +/-  0.627 |   -8.503 +/-  0.837 |    1.622 +/-  0.361 |    0.000 +/-  0.000 |   -5.361 +/-  1.446
VAL 108 |    5.412 +/-  1.184 |   -1.096 +/-  0.699 |   -7.113 +/-  0.842 |    2.943 +/-  0.321 |    0.000 +/-  0.000 |    0.146 +/-  1.282
PRO 109 |    6.019 +/-  1.233 |   -2.437 +/-  0.523 |  -15.253 +/-  0.792 |    7.202 +/-  0.641 |    0.000 +/-  0.000 |   -4.469 +/-  1.500
ILE 110 |    4.077 +/-  1.214 |   -1.080 +/-  0.816 |  -10.622 +/-  0.857 |    1.291 +/-  0.402 |    0.000 +/-  0.000 |   -6.334 +/-  1.400
HIE 111 |    3.725 +/-  1.107 |   -1.661 +/-  0.609 |   -6.401 +/-  0.977 |   -2.162 +/-  0.809 |    0.071 +/-  0.030 |   -6.428 +/-  1.380
LEU 112 |    4.163 +/-  1.123 |   -0.118 +/-  0.847 |  -10.570 +/-  1.155 |    1.050 +/-  0.920 |    0.160 +/-  0.051 |   -5.315 +/-  1.226
GLY 113 |    4.170 +/-  1.312 |   -1.807 +/-  0.533 |   -4.362 +/-  1.014 |   -5.916 +/-  0.748 |    0.342 +/-  0.052 |   -7.573 +/-  1.425
VAL 114 |    5.015 +/-  1.296 |   -0.041 +/-  0.984 |  -11.314 +/-  1.398 |    1.330 +/-  0.609 |    0.001 +/-  0.003 |   -5.009 +/-  1.755
HIE 115 |    4.357 +/-  1.093 |   -2.175 +/-  0.661 |  -10.168 +/-  0.949 |   -1.455 +/-  0.400 |    0.000 +/-  0.000 |   -9.441 +/-  1.322
TRP 116 |    3.714 +/-  1.215 |   -2.287 +/-  0.612 |   -9.338 +/-  0.963 |    1.127 +/-  0.534 |    0.002 +/-  0.002 |   -6.782 +/-  1.467
CYS 117 |    3.871 +/-  1.080 |   -1.231 +/-  0.679 |   -6.102 +/-  0.979 |   -0.548 +/-  0.371 |    0.004 +/-  0.003 |   -4.007 +/-  1.323
LEU 118 |    4.187 +/-  1.131 |   -1.859 +/-  0.765 |  -12.091 +/-  1.031 |    3.711 +/-  0.345 |    0.000 +/-  0.000 |   -6.052 +/-  1.334
ALA 119 |    3.601 +/-  1.041 |   -1.896 +/-  0.681 |   -9.018 +/-  0.771 |    1.263 +/-  0.307 |    0.000 +/-  0.000 |   -6.050 +/-  1.208
VAL 120 |    4.143 +/-  1.051 |   -1.425 +/-  0.709 |  -13.214 +/-  0.990 |    2.723 +/-  0.401 |    0.002 +/-  0.003 |   -7.771 +/-  1.444
VAL 121 |    4.304 +/-  1.179 |   -1.155 +/-  0.816 |  -14.869 +/-  0.972 |   -0.426 +/-  0.298 |    0.000 +/-  0.000 |  -12.147 +/-  1.406
ASP 122 |    5.127 +/-  1.114 |   -2.440 +/-  0.681 |  -25.514 +/-  1.604 |   10.675 +/-  0.940 |    0.001 +/-  0.001 |  -12.152 +/-  1.517
PHE 123 |    4.004 +/-  1.150 |   -1.450 +/-  0.608 |   -4.381 +/-  1.768 |    1.221 +/-  1.498 |    0.088 +/-  0.038 |   -0.517 +/-  1.224
ARG 124 |    3.751 +/-  1.077 |    0.046 +/-  0.644 |    8.936 +/-  1.662 |  -13.818 +/-  1.226 |    0.308 +/-  0.035 |   -0.777 +/-  1.301
LYS 125 |    4.384 +/-  1.321 |    0.065 +/-  0.674 |    6.727 +/-  2.013 |  -14.277 +/-  1.473 |    0.196 +/-  0.034 |   -2.905 +/-  1.877
LYS 126 |    4.355 +/-  1.300 |   -1.008 +/-  0.773 |   -0.958 +/-  1.865 |  -11.801 +/-  1.331 |    0.006 +/-  0.010 |   -9.407 +/-  1.633
ASN 127 |    4.504 +/-  0.962 |   -1.962 +/-  0.621 |  -12.604 +/-  1.413 |   -0.065 +/-  0.530 |    0.002 +/-  0.002 |  -10.126 +/-  1.593
ILE 128 |    4.089 +/-  1.185 |   -1.046 +/-  0.890 |  -11.840 +/-  1.376 |    2.527 +/-  0.661 |    0.000 +/-  0.001 |   -6.269 +/-  1.720
THR 129 |    4.708 +/-  1.114 |   -1.472 +/-  0.791 |  -13.436 +/-  1.233 |   -0.529 +/-  0.365 |    0.000 +/-  0.000 |  -10.729 +/-  1.466
TYR 130 |    4.087 +/-  1.169 |   -2.076 +/-  0.673 |  -11.125 +/-  1.061 |    3.116 +/-  0.527 |    0.002 +/-  0.003 |   -5.996 +/-  1.439
TYR 131 |    3.701 +/-  1.172 |   -2.071 +/-  0.687 |  -10.631 +/-  0.966 |    0.719 +/-  0.400 |    0.001 +/-  0.003 |   -8.281 +/-  1.185
ASP 132 |    5.066 +/-  1.035 |   -2.162 +/-  0.587 |  -23.467 +/-  1.619 |   12.051 +/-  1.272 |    0.020 +/-  0.011 |   -8.493 +/-  1.163
SER 133 |    4.495 +/-  1.027 |   -2.171 +/-  0.672 |  -13.120 +/-  1.439 |    2.056 +/-  1.060 |    0.002 +/-  0.002 |   -8.739 +/-  1.472
MET 134 |    4.465 +/-  1.140 |   -0.377 +/-  0.700 |  -13.213 +/-  2.840 |    1.790 +/-  1.997 |    0.064 +/-  0.038 |   -7.271 +/-  1.500
GLY 135 |    5.007 +/-  1.086 |   -1.615 +/-  0.556 |   -9.279 +/-  1.353 |   -2.689 +/-  1.192 |    0.120 +/-  0.050 |   -8.456 +/-  1.400
GLY 136 |    4.068 +/-  1.140 |   -1.227 +/-  0.702 |   -5.993 +/-  1.670 |   -4.242 +/-  1.160 |    0.193 +/-  0.034 |   -7.201 +/-  1.452
ILE 137 |    4.078 +/-  1.259 |    0.265 +/-  0.686 |   -6.022 +/-  0.999 |   -1.937 +/-  0.891 |    0.226 +/-  0.025 |   -3.390 +/-  1.426
ASN 138 |    4.494 +/-  1.033 |   -1.286 +/-  0.830 |   -8.517 +/-  1.271 |   -0.452 +/-  0.588 |    0.033 +/-  0.011 |   -5.729 +/-  1.408
ASN 139 |    3.975 +/-  1.148 |   -1.117 +/-  0.737 |   -9.175 +/-  1.065 |   -1.918 +/-  0.616 |    0.032 +/-  0.015 |   -8.202 +/-  1.384
GLU 140 |    4.059 +/-  1.168 |   -0.510 +/-  0.824 |  -22.371 +/-  1.154 |    9.471 +/-  0.851 |    0.040 +/-  0.013 |   -9.311 +/-  1.276
ALA 141 |    3.342 +/-  1.109 |   -2.048 +/-  0.663 |  -10.110 +/-  1.100 |    1.756 +/-  0.535 |    0.003 +/-  0.005 |   -7.057 +/-  1.213
CYS 142 |    3.949 +/-  0.933 |   -2.591 +/-  0.637 |   -1.114 +/-  1.015 |   -0.143 +/-  0.391 |    0.000 +/-  0.000 |    0.102 +/-  1.382
ARG 143 |    3.881 +/-  1.119 |   -1.565 +/-  0.860 |    5.574 +/-  1.506 |  -13.810 +/-  1.039 |    0.003 +/-  0.006 |   -5.919 +/-  1.643
ILE 144 |    4.244 +/-  1.167 |   -1.012 +/-  0.875 |  -16.287 +/-  1.153 |    2.309 +/-  0.560 |    0.008 +/-  0.010 |  -10.738 +/-  1.537
LEU 145 |    4.280 +/-  1.051 |   -1.935 +/-  0.766 |   -9.618 +/-  0.994 |    1.523 +/-  0.374 |    0.000 +/-  0.000 |   -5.750 +/-  1.323
LEU 146 |    4.167 +/-  1.102 |   -2.267 +/-  0.700 |  -12.029 +/-  1.139 |    1.343 +/-  0.583 |    0.000 +/-  0.001 |   -8.786 +/-  1.443
GLN 147 |    3.906 +/-  1.019 |   -1.488 +/-  0.645 |  -13.799 +/-  1.378 |    1.689 +/-  0.705 |    0.011 +/-  0.011 |   -9.680 +/-  1.477
TYR 148 |    3.923 +/-  1.077 |   -1.421 +/-  0.844 |  -10.464 +/-  1.109 |    1.547 +/-  0.454 |    0.003 +/-  0.005 |   -6.411 +/-  1.405
LEU 149 |    3.808 +/-  1.088 |   -2.420 +/-  0.773 |   -4.596 +/-  0.902 |    1.142 +/-  0.452 |    0.000 +/-  0.000 |   -2.067 +/-  1.217
LYS 150 |    3.567 +/-  1.321 |   -2.287 +/-  0.691 |    2.813 +/-  1.836 |  -13.047 +/-  1.174 |    0.001 +/-  0.004 |   -8.953 +/-  1.725
GLN 151 |    4.097 +/-  1.182 |   -2.189 +/-  0.738 |  -17.918 +/-  1.215 |    0.457 +/-  0.774 |    0.011 +/-  0.015 |  -15.542 +/-  1.454
GLU 152 |    4.077 +/-  1.144 |   -1.562 +/-  0.930 |  -22.403 +/-  1.339 |    9.171 +/-  0.925 |    0.000 +/-  0.000 |  -10.717 +/-  1.293
SER 153 |    4.244 +/-  1.118 |   -2.159 +/-  0.838 |  -14.419 +/-  1.238 |    2.857 +/-  0.522 |    0.000 +/-  0.000 |   -9.477 +/-  1.363
ILE 154 |    4.251 +/-  1.280 |   -1.009 +/-  0.673 |  -12.543 +/-  1.619 |    1.196 +/-  1.274 |    0.032 +/-  0.026 |   -8.073 +/-  1.645
ASP 155 |    5.272 +/-  1.153 |   -1.533 +/-  0.659 |  -15.228 +/-  2.559 |    7.797 +/-  2.215 |    0.124 +/-  0.052 |   -3.569 +/-  1.272
LYS 156 |    3.813 +/-  1.118 |   -0.439 +/-  0.799 |   11.713 +/-  1.606 |  -14.662 +/-  1.326 |    0.192 +/-  0.049 |    0.617 +/-  1.295
LYS 157 |    4.322 +/-  1.469 |   -0.499 +/-  0.739 |    9.157 +/-  2.184 |  -16.113 +/-  1.666 |    0.137 +/-  0.032 |   -2.995 +/-  1.827
ARG 158 |    4.145 +/-  1.147 |    0.527 +/-  0.721 |    8.636 +/-  2.318 |  -17.634 +/-  1.584 |    0.214 +/-  0.021 |   -4.113 +/-  1.524
LYS 159 |    3.827 +/-  1.281 |   -0.389 +/-  0.863 |   -4.811 +/-  2.386 |  -13.491 +/-  1.761 |    0.071 +/-  0.023 |  -14.793 +/-  1.447
GLU 160 |    4.056 +/-  1.085 |   -0.471 +/-  0.762 |  -22.098 +/-  3.079 |    7.268 +/-  2.509 |    0.162 +/-  0.036 |  -11.084 +/-  1.644
PHE 161 |    3.458 +/-  0.966 |   -0.674 +/-  0.930 |  -11.229 +/-  2.995 |   -0.191 +/-  1.698 |    0.042 +/-  0.031 |   -8.594 +/-  1.785
ASP 162 |    4.823 +/-  0.892 |   -1.137 +/-  0.667 |  -18.241 +/-  1.737 |    8.616 +/-  1.416 |    0.107 +/-  0.030 |   -5.832 +/-  1.479
THR 163 |    4.732 +/-  1.083 |   -0.484 +/-  0.788 |  -11.235 +/-  1.413 |   -1.512 +/-  1.117 |    0.058 +/-  0.033 |   -8.441 +/-  1.489
ASN 164 |    4.318 +/-  1.190 |    0.365 +/-  0.748 |   -6.354 +/-  1.572 |   -3.356 +/-  1.069 |    0.245 +/-  0.042 |   -4.783 +/-  1.516
GLY 165 |    4.544 +/-  1.137 |   -1.112 +/-  0.537 |   -6.971 +/-  2.358 |   -4.520 +/-  1.949 |    0.304 +/-  0.076 |   -7.755 +/-  1.716
TRP 166 |    3.962 +/-  0.944 |   -0.811 +/-  0.645 |   -6.497 +/-  1.639 |   -3.155 +/-  1.415 |    0.100 +/-  0.031 |   -6.402 +/-  1.176
GLN 167 |    4.083 +/-  1.124 |   -1.212 +/-  0.886 |   -7.082 +/-  2.314 |    0.053 +/-  1.034 |    0.031 +/-  0.019 |   -4.126 +/-  1.883
LEU 168 |    4.469 +/-  1.119 |   -1.080 +/-  0.774 |   -7.096 +/-  1.875 |   -0.606 +/-  1.062 |    0.072 +/-  0.066 |   -4.240 +/-  1.792
PHE 169 |    4.238 +/-  0.967 |   -0.872 +/-  0.828 |  -12.394 +/-  1.828 |    0.019 +/-  1.346 |    0.015 +/-  0.013 |   -8.994 +/-  1.378
SER 170 |    4.824 +/-  0.993 |   -0.979 +/-  0.821 |   -5.198 +/-  1.349 |    1.169 +/-  0.971 |    0.063 +/-  0.035 |   -0.122 +/-  1.418
LYS 171 |    3.762 +/-  1.003 |   -1.073 +/-  0.579 |   20.666 +/-  2.047 |  -21.080 +/-  1.636 |    0.044 +/-  0.021 |    2.320 +/-  1.455
LYS 172 |    3.712 +/-  1.177 |   -1.260 +/-  0.735 |    9.928 +/-  2.253 |  -22.052 +/-  1.777 |    0.029 +/-  0.021 |   -9.643 +/-  1.561
SER 173 |    4.719 +/-  1.124 |   -1.284 +/-  0.657 |  -11.859 +/-  1.547 |   -3.598 +/-  1.298 |    0.088 +/-  0.035 |  -11.935 +/-  1.445
GLN 174 |    4.228 +/-  1.208 |    0.169 +/-  0.665 |   -6.204 +/-  1.548 |   -5.522 +/-  1.200 |    0.276 +/-  0.040 |   -7.053 +/-  1.529
GLU 175 |    4.291 +/-  1.151 |   -0.416 +/-  0.632 |  -13.917 +/-  1.582 |    4.427 +/-  1.266 |    0.187 +/-  0.037 |   -5.427 +/-  1.343
ILE 176 |    5.201 +/-  1.352 |    0.346 +/-  0.888 |   -1.499 +/-  1.627 |    0.616 +/-  1.017 |    0.013 +/-  0.011 |    4.678 +/-  1.566
PRO 177 |    5.920 +/-  0.930 |   -1.551 +/-  0.759 |  -22.533 +/-  1.425 |   12.474 +/-  0.928 |    0.080 +/-  0.011 |   -5.611 +/-  1.205
GLN 178 |    4.069 +/-  1.239 |   -1.553 +/-  0.616 |  -10.061 +/-  1.826 |    1.930 +/-  1.544 |    0.080 +/-  0.033 |   -5.535 +/-  1.400
GLN 179 |    4.313 +/-  1.201 |   -1.598 +/-  0.900 |   -9.642 +/-  1.984 |    4.388 +/-  1.790 |    0.005 +/-  0.011 |   -2.535 +/-  1.648
MET 180 |    4.436 +/-  1.149 |   -1.469 +/-  0.775 |   -8.400 +/-  1.173 |    1.193 +/-  0.939 |    0.014 +/-  0.016 |   -4.225 +/-  1.387
ASN 181 |    4.330 +/-  0.993 |   -1.189 +/-  0.674 |   -4.834 +/-  1.222 |   -1.583 +/-  0.595 |    0.049 +/-  0.032 |   -3.227 +/-  1.591
GLY 182 |    4.254 +/-  1.296 |   -2.958 +/-  0.752 |  -10.990 +/-  1.626 |   -1.608 +/-  0.452 |    0.000 +/-  0.000 |  -11.302 +/-  1.780
SER 183 |    5.376 +/-  1.101 |   -2.062 +/-  0.809 |  -12.043 +/-  1.219 |    1.107 +/-  0.621 |    0.000 +/-  0.000 |   -7.623 +/-  1.428
ASP 184 |    5.350 +/-  1.289 |   -0.620 +/-  0.865 |  -22.731 +/-  1.306 |    9.200 +/-  0.612 |    0.000 +/-  0.000 |   -8.801 +/-  1.502
ALA 185 |    3.665 +/-  1.015 |   -2.017 +/-  0.788 |  -11.565 +/-  0.945 |    3.988 +/-  0.489 |    0.001 +/-  0.002 |   -5.928 +/-  1.121
GLY 186 |    4.041 +/-  1.264 |   -3.294 +/-  0.648 |   -8.388 +/-  0.900 |   -0.719 +/-  0.555 |    0.000 +/-  0.001 |   -8.360 +/-  1.449
MET 187 |    4.135 +/-  1.046 |   -2.253 +/-  0.664 |  -12.816 +/-  0.961 |    2.964 +/-  0.530 |    0.000 +/-  0.000 |   -7.969 +/-  1.489
PHE 188 |    4.019 +/-  0.935 |   -2.199 +/-  0.738 |  -13.241 +/-  1.008 |    2.195 +/-  0.417 |    0.000 +/-  0.000 |   -9.226 +/-  1.317
ALA 189 |    3.599 +/-  1.149 |   -2.464 +/-  0.716 |  -11.731 +/-  0.916 |    3.402 +/-  0.481 |    0.001 +/-  0.002 |   -7.194 +/-  1.266
CYS 190 |    4.204 +/-  1.000 |   -2.245 +/-  0.702 |   -3.062 +/-  1.003 |    0.768 +/-  0.481 |    0.002 +/-  0.003 |   -0.332 +/-  1.398
LYS 191 |    4.437 +/-  1.241 |   -1.512 +/-  0.776 |    2.598 +/-  1.530 |  -11.123 +/-  0.860 |    0.003 +/-  0.003 |   -5.596 +/-  1.830
TYR 192 |    3.863 +/-  0.950 |   -1.808 +/-  0.823 |  -17.875 +/-  0.890 |    2.699 +/-  0.480 |    0.000 +/-  0.000 |  -13.120 +/-  1.239
ALA 193 |    3.689 +/-  1.153 |   -1.644 +/-  0.916 |  -14.421 +/-  1.055 |    2.284 +/-  0.484 |    0.000 +/-  0.000 |  -10.092 +/-  1.254
ASP 194 |    4.967 +/-  1.218 |   -2.578 +/-  0.711 |  -22.273 +/-  1.392 |    9.689 +/-  1.104 |    0.000 +/-  0.000 |  -10.194 +/-  1.464
CYS 195 |    3.905 +/-  1.070 |   -2.651 +/-  0.681 |   -7.029 +/-  1.083 |   -1.964 +/-  0.564 |    0.004 +/-  0.005 |   -7.735 +/-  1.222
ILE 196 |    3.937 +/-  1.086 |   -0.988 +/-  0.777 |   -8.266 +/-  1.041 |   -0.428 +/-  0.871 |    0.035 +/-  0.011 |   -5.710 +/-  1.425
THR 197 |    5.075 +/-  1.286 |   -1.336 +/-  0.639 |   -5.069 +/-  0.981 |   -2.478 +/-  0.714 |    0.001 +/-  0.003 |   -3.808 +/-  1.405
LYS 198 |    4.351 +/-  1.077 |   -0.823 +/-  0.683 |    1.759 +/-  1.905 |  -12.099 +/-  1.348 |    0.060 +/-  0.031 |   -6.752 +/-  1.487
ASP 199 |    5.691 +/-  1.130 |   -0.317 +/-  0.704 |  -13.401 +/-  2.928 |    3.603 +/-  2.464 |    0.166 +/-  0.044 |   -4.258 +/-  1.310
ARG 200 |    4.925 +/-  1.126 |   -0.028 +/-  0.736 |   16.181 +/-  1.932 |  -17.119 +/-  1.769 |    0.074 +/-  0.023 |    4.033 +/-  1.213
PRO 201 |    5.970 +/-  1.028 |   -0.837 +/-  0.590 |  -20.008 +/-  1.651 |   10.072 +/-  1.681 |    0.124 +/-  0.024 |   -4.678 +/-  1.105
ILE 202 |    4.224 +/-  1.135 |   -0.325 +/-  0.659 |   -5.178 +/-  1.783 |   -2.750 +/-  1.637 |    0.118 +/-  0.046 |   -3.911 +/-  1.548
ASN 203 |    4.523 +/-  1.306 |   -0.516 +/-  0.583 |   -6.086 +/-  1.749 |   -2.492 +/-  1.568 |    0.177 +/-  0.039 |   -4.393 +/-  1.488
PHE 204 |    4.095 +/-  1.132 |   -0.538 +/-  0.890 |   -7.902 +/-  1.251 |   -0.647 +/-  1.110 |    0.082 +/-  0.036 |   -4.909 +/-  1.551
THR 205 |    4.622 +/-  1.121 |   -0.982 +/-  0.653 |  -11.512 +/-  1.198 |    0.134 +/-  0.692 |    0.012 +/-  0.012 |   -7.725 +/-  1.483
GLN 206 |    3.894 +/-  1.104 |   -0.906 +/-  0.816 |   -9.462 +/-  1.461 |    0.797 +/-  0.874 |    0.020 +/-  0.015 |   -5.657 +/-  1.368
GLN 207 |    4.078 +/-  0.989 |   -0.521 +/-  0.710 |   -6.963 +/-  1.072 |   -1.624 +/-  0.972 |    0.140 +/-  0.041 |   -4.889 +/-  1.197
HIE 208 |    4.118 +/-  1.158 |   -1.526 +/-  0.749 |   -9.506 +/-  1.051 |   -1.858 +/-  0.513 |    0.020 +/-  0.013 |   -8.752 +/-  1.203
MET 209 |    6.277 +/-  1.218 |   -1.121 +/-  0.831 |   -4.492 +/-  0.798 |    1.654 +/-  0.434 |    0.000 +/-  0.000 |    2.318 +/-  1.384
PRO 210 |    6.211 +/-  1.083 |   -1.933 +/-  0.718 |  -21.297 +/-  0.976 |    9.598 +/-  0.769 |    0.005 +/-  0.007 |   -7.416 +/-  1.238
TYR 211 |    3.811 +/-  1.319 |   -1.821 +/-  0.701 |  -10.394 +/-  0.951 |   -0.422 +/-  0.644 |    0.011 +/-  0.010 |   -8.815 +/-  1.318
PHE 212 |    4.166 +/-  1.071 |   -1.839 +/-  0.782 |   -2.837 +/-  1.060 |   -1.027 +/-  0.607 |    0.008 +/-  0.006 |   -1.528 +/-  1.275
ARG 213 |    3.960 +/-  1.237 |   -2.204 +/-  0.719 |    9.321 +/-  1.324 |  -11.659 +/-  1.033 |    0.001 +/-  0.001 |   -0.581 +/-  1.473
LYS 214 |    3.729 +/-  1.032 |   -2.338 +/-  0.543 |    5.633 +/-  1.375 |  -10.755 +/-  1.257 |    0.003 +/-  0.004 |   -3.729 +/-  1.456
ARG 215 |    3.941 +/-  1.279 |   -1.999 +/-  0.633 |   -4.857 +/-  1.561 |   -9.813 +/-  1.178 |    0.002 +/-  0.004 |  -12.725 +/-  1.503
MET 216 |    4.256 +/-  1.245 |   -1.960 +/-  0.809 |  -14.452 +/-  0.902 |    0.290 +/-  0.450 |    0.000 +/-  0.001 |  -11.866 +/-  1.412
VAL 217 |    4.172 +/-  1.160 |   -1.849 +/-  0.722 |  -12.120 +/-  0.852 |   -0.227 +/-  0.421 |    0.000 +/-  0.000 |  -10.024 +/-  1.229
TRP 218 |    3.961 +/-  0.954 |   -2.058 +/-  0.911 |  -12.742 +/-  0.904 |   -0.666 +/-  0.586 |    0.002 +/-  0.004 |  -11.503 +/-  1.214
GLU 219 |    3.874 +/-  1.064 |   -2.661 +/-  0.690 |  -15.392 +/-  1.583 |    4.331 +/-  0.974 |    0.000 +/-  0.001 |   -9.848 +/-  1.346
ILE 220 |    4.037 +/-  1.184 |   -1.361 +/-  0.972 |  -11.800 +/-  1.044 |    2.925 +/-  0.531 |    0.000 +/-  0.000 |   -6.199 +/-  1.381
LEU 221 |    3.941 +/-  1.147 |   -1.522 +/-  0.615 |   -9.983 +/-  1.860 |   -0.029 +/-  1.041 |    0.061 +/-  0.020 |   -7.532 +/-  1.311
HIE 222 |    4.423 +/-  1.107 |   -0.624 +/-  0.880 |   -6.760 +/-  2.327 |   -0.504 +/-  1.585 |    0.124 +/-  0.034 |   -3.341 +/-  1.457
ARG 223 |    4.430 +/-  1.172 |   -0.642 +/-  0.760 |    3.542 +/-  1.576 |   -7.315 +/-  1.275 |    0.069 +/-  0.037 |    0.085 +/-  1.661
LYS 224 |    3.845 +/-  1.274 |   -1.536 +/-  0.785 |   -0.474 +/-  2.064 |   -8.338 +/-  1.707 |    0.015 +/-  0.013 |   -6.488 +/-  1.831
LEU 225 |    4.954 +/-  1.066 |   -1.077 +/-  0.594 |   -2.915 +/-  1.793 |   -1.947 +/-  1.457 |    0.113 +/-  0.040 |   -0.872 +/-  1.348
LEU 226 |    6.252 +/-  1.674 |   -0.666 +/-  0.828 |  -75.817 +/- 13.369 |    7.758 +/- 12.804 |    0.294 +/-  0.111 |  -62.179 +/-  2.219
ILE 227 |    5.295 +/-  1.464 |    0.389 +/-  1.245 |    5.615 +/-  6.847 |  -66.348 +/-  6.312 |    0.135 +/-  0.070 |  -54.913 +/-  3.223
LYS 228 |    3.970 +/-  1.272 |   -0.510 +/-  0.804 |   13.090 +/-  1.826 |  -17.260 +/-  1.538 |    0.043 +/-  0.028 |   -0.667 +/-  1.481
LEU 229 |    4.218 +/-  1.098 |   -1.403 +/-  0.806 |   -9.227 +/-  1.264 |    3.157 +/-  0.639 |    0.007 +/-  0.008 |   -3.247 +/-  1.462
LYS 230 |    3.487 +/-  1.171 |   -2.077 +/-  0.631 |    3.054 +/-  1.720 |   -9.905 +/-  1.318 |    0.002 +/-  0.004 |   -5.439 +/-  1.466
VAL 231 |    4.296 +/-  1.036 |   -1.087 +/-  0.923 |  -16.441 +/-  1.058 |    0.321 +/-  0.636 |    0.001 +/-  0.003 |  -12.910 +/-  1.341
ILE 232 |    4.442 +/-  1.168 |   -1.171 +/-  0.804 |  -14.068 +/-  1.142 |    1.734 +/-  0.596 |    0.005 +/-  0.007 |   -9.057 +/-  1.514
GLY 233 |    4.149 +/-  1.320 |   -2.317 +/-  0.728 |   -9.377 +/-  1.582 |   -2.516 +/-  1.108 |    0.041 +/-  0.017 |  -10.020 +/-  1.408
GLN 234 |    4.448 +/-  1.278 |   -0.624 +/-  0.582 |   -8.128 +/-  1.236 |   -2.519 +/-  0.962 |    0.206 +/-  0.060 |   -6.618 +/-  1.503
ASP 235 |    4.825 +/-  1.267 |    1.240 +/-  0.848 |  -11.186 +/-  1.256 |   -0.999 +/-  1.305 |    0.268 +/-  0.024 |   -5.851 +/-  1.251
SER 236 |    5.182 +/-  1.282 |    0.177 +/-  0.670 |   -9.936 +/-  1.893 |   -2.976 +/-  1.292 |    0.137 +/-  0.051 |   -7.416 +/-  1.489
SER 237 |    4.685 +/-  1.242 |   -0.326 +/-  0.979 |  -13.351 +/-  2.194 |   -0.309 +/-  1.502 |    0.087 +/-  0.021 |   -9.214 +/-  1.579
GLU 238 |    4.167 +/-  1.071 |   -0.497 +/-  0.630 |   -8.072 +/-  2.198 |    0.553 +/-  2.094 |    0.179 +/-  0.042 |   -3.670 +/-  1.332
ILE 239 |    4.573 +/-  1.148 |   -0.593 +/-  0.978 |   -8.117 +/-  1.365 |   -0.488 +/-  0.838 |    0.032 +/-  0.019 |   -4.593 +/-  1.565
HIE 240 |    4.077 +/-  1.103 |   -0.829 +/-  0.685 |   -7.132 +/-  1.375 |   -4.194 +/-  1.121 |    0.136 +/-  0.044 |   -7.943 +/-  1.565
PHE 241 |    3.808 +/-  1.024 |   -1.138 +/-  0.864 |   -3.246 +/-  1.260 |   -1.331 +/-  0.859 |    0.045 +/-  0.023 |   -1.861 +/-  1.315
LYS 242 |    3.853 +/-  1.077 |   -0.444 +/-  0.658 |   15.934 +/-  1.807 |  -21.791 +/-  1.401 |    0.201 +/-  0.047 |   -2.247 +/-  1.592
VAL 243 |    4.931 +/-  1.065 |   -0.237 +/-  0.865 |  -10.868 +/-  2.537 |   -0.523 +/-  1.214 |    0.071 +/-  0.032 |   -6.626 +/-  1.750
LYS 244 |    3.988 +/-  1.136 |   -0.259 +/-  0.721 |   16.030 +/-  2.551 |  -24.027 +/-  1.454 |    0.079 +/-  0.036 |   -4.188 +/-  1.763
MET 245 |    4.413 +/-  1.046 |   -1.328 +/-  0.655 |  -13.468 +/-  1.209 |   -1.237 +/-  0.826 |    0.039 +/-  0.023 |  -11.581 +/-  1.279
THR 246 |    4.916 +/-  1.092 |    0.422 +/-  0.876 |  -10.894 +/-  1.223 |   -3.842 +/-  1.285 |    0.090 +/-  0.027 |   -9.308 +/-  1.335
THR 247 |    4.387 +/-  1.128 |   -0.882 +/-  0.712 |   -9.299 +/-  1.394 |   -1.888 +/-  1.019 |    0.056 +/-  0.017 |   -7.626 +/-  1.285
HIE 248 |    3.853 +/-  1.050 |   -1.774 +/-  0.787 |   -7.716 +/-  1.655 |   -0.132 +/-  1.301 |    0.036 +/-  0.021 |   -5.733 +/-  1.863
LEU 249 |    4.472 +/-  1.107 |   -1.171 +/-  0.968 |   -7.502 +/-  1.141 |    2.673 +/-  0.554 |    0.002 +/-  0.004 |   -1.526 +/-  1.546
LYS 250 |    3.925 +/-  1.145 |   -1.348 +/-  0.848 |   14.093 +/-  2.466 |  -17.227 +/-  1.493 |    0.005 +/-  0.007 |   -0.553 +/-  2.027
LYS 251 |    3.831 +/-  1.187 |   -1.237 +/-  0.729 |    6.970 +/-  2.087 |  -18.420 +/-  1.641 |    0.041 +/-  0.025 |   -8.815 +/-  1.873
LEU 252 |    4.087 +/-  1.042 |   -1.674 +/-  0.756 |   -6.678 +/-  1.414 |   -0.100 +/-  0.777 |    0.023 +/-  0.018 |   -4.342 +/-  1.485
LYS 253 |    3.599 +/-  0.991 |   -1.436 +/-  0.885 |    0.535 +/-  2.089 |  -13.969 +/-  1.317 |    0.005 +/-  0.006 |  -11.265 +/-  1.740
GLU 254 |    3.919 +/-  1.044 |   -1.266 +/-  0.865 |  -23.079 +/-  1.810 |    4.529 +/-  1.407 |    0.002 +/-  0.005 |  -15.895 +/-  1.398
SER 255 |    4.316 +/-  1.141 |   -1.442 +/-  0.741 |  -11.311 +/-  1.313 |   -1.261 +/-  0.926 |    0.044 +/-  0.029 |   -9.654 +/-  1.447
TYR 256 |    3.812 +/-  1.202 |   -1.715 +/-  0.801 |  -10.452 +/-  1.266 |   -0.204 +/-  0.597 |    0.006 +/-  0.007 |   -8.553 +/-  1.527
CYS 257 |    3.947 +/-  1.127 |   -1.886 +/-  0.751 |   -8.738 +/-  1.353 |   -2.144 +/-  0.711 |    0.018 +/-  0.012 |   -8.803 +/-  1.357
GLN 258 |    4.143 +/-  1.196 |   -0.643 +/-  0.629 |    0.061 +/-  1.202 |   -3.799 +/-  0.864 |    0.181 +/-  0.047 |   -0.057 +/-  1.582
ARG 259 |    3.866 +/-  1.316 |   -0.449 +/-  0.655 |    2.163 +/-  1.995 |  -14.140 +/-  1.665 |    0.243 +/-  0.046 |   -8.317 +/-  1.717
GLN 260 |    4.427 +/-  0.963 |   -0.048 +/-  0.701 |  -11.704 +/-  1.070 |   -3.592 +/-  0.923 |    0.201 +/-  0.027 |  -10.716 +/-  1.360
GLY 261 |    4.243 +/-  1.147 |   -0.664 +/-  0.542 |   -5.854 +/-  1.306 |   -5.291 +/-  0.812 |    0.478 +/-  0.025 |   -7.089 +/-  1.142
VAL 262 |    5.732 +/-  1.187 |    0.299 +/-  0.825 |   -2.124 +/-  0.955 |    0.112 +/-  0.755 |    0.036 +/-  0.021 |    4.055 +/-  1.527
PRO 263 |    5.962 +/-  1.064 |   -1.491 +/-  0.642 |  -13.417 +/-  1.549 |    4.107 +/-  1.163 |    0.062 +/-  0.026 |   -4.776 +/-  1.450
MET 264 |    4.206 +/-  1.048 |   -1.198 +/-  0.658 |   -7.859 +/-  1.059 |   -0.368 +/-  0.765 |    0.077 +/-  0.020 |   -5.142 +/-  1.237
ASN 265 |    4.531 +/-  1.079 |   -0.571 +/-  0.714 |   -7.743 +/-  2.287 |   -3.166 +/-  1.410 |    0.100 +/-  0.032 |   -6.848 +/-  1.604
SER 266 |    4.606 +/-  1.107 |   -1.041 +/-  0.833 |  -10.859 +/-  1.190 |    0.677 +/-  0.574 |    0.001 +/-  0.003 |   -6.616 +/-  1.608
LEU 267 |    4.231 +/-  1.174 |   -1.486 +/-  0.867 |   -0.989 +/-  1.257 |    1.807 +/-  1.244 |    0.027 +/-  0.014 |    3.590 +/-  1.515
ARG 268 |    3.781 +/-  1.250 |   -1.446 +/-  0.941 |    8.418 +/-  1.855 |  -13.793 +/-  1.431 |    0.003 +/-  0.004 |   -3.036 +/-  1.717
PHE 269 |    3.682 +/-  1.023 |   -2.142 +/-  0.696 |  -15.280 +/-  0.738 |    3.006 +/-  0.598 |    0.003 +/-  0.004 |  -10.732 +/-  1.346
LEU 270 |    3.993 +/-  1.110 |   -1.757 +/-  0.797 |   -8.801 +/-  0.973 |    0.115 +/-  0.528 |    0.001 +/-  0.002 |   -6.449 +/-  1.434
PHE 271 |    3.692 +/-  1.068 |   -1.678 +/-  0.667 |  -11.548 +/-  1.314 |    1.073 +/-  0.870 |    0.011 +/-  0.010 |   -8.449 +/-  1.415
GLU 272 |    4.426 +/-  1.161 |   -1.385 +/-  0.559 |  -12.999 +/-  2.146 |    5.507 +/-  2.016 |    0.057 +/-  0.026 |   -4.393 +/-  1.391
GLY 273 |    4.080 +/-  1.125 |   -2.062 +/-  0.712 |   -6.139 +/-  1.204 |   -4.127 +/-  1.000 |    0.118 +/-  0.047 |   -8.130 +/-  1.216
GLN 274 |    4.057 +/-  1.144 |   -0.988 +/-  0.809 |   -2.339 +/-  1.187 |    1.235 +/-  0.745 |    0.031 +/-  0.013 |    1.995 +/-  1.682
ARG 275 |    3.368 +/-  0.972 |   -0.709 +/-  0.971 |    8.327 +/-  2.458 |  -13.441 +/-  1.589 |    0.032 +/-  0.018 |   -2.424 +/-  2.099
ILE 276 |    4.458 +/-  1.237 |   -0.052 +/-  0.964 |  -19.206 +/-  2.752 |    2.406 +/-  1.624 |    0.028 +/-  0.024 |  -12.365 +/-  1.811
ALA 277 |    3.845 +/-  1.129 |   -1.622 +/-  0.740 |   -8.924 +/-  1.531 |    0.898 +/-  0.975 |    0.042 +/-  0.028 |   -5.761 +/-  1.471
ASP 278 |    4.513 +/-  1.168 |   -1.262 +/-  0.848 |  -19.801 +/-  2.566 |   10.714 +/-  2.026 |    0.049 +/-  0.030 |   -5.786 +/-  1.492
ASN 279 |    4.743 +/-  1.365 |   -0.338 +/-  0.650 |   -3.524 +/-  1.268 |   -4.518 +/-  1.232 |    0.119 +/-  0.040 |   -3.518 +/-  1.434
HIE 280 |    4.337 +/-  1.093 |   -1.460 +/-  0.789 |  -10.850 +/-  1.707 |   -0.520 +/-  0.881 |    0.013 +/-  0.016 |   -8.480 +/-  1.526
THR 281 |    5.997 +/-  1.025 |   -0.214 +/-  0.938 |   -3.968 +/-  1.556 |    0.036 +/-  0.821 |    0.000 +/-  0.000 |    1.852 +/-  1.357
PRO 282 |    6.172 +/-  1.151 |   -2.646 +/-  0.548 |  -13.689 +/-  1.320 |    7.686 +/-  1.118 |    0.005 +/-  0.006 |   -2.472 +/-  1.418
LYS 283 |    3.914 +/-  1.267 |   -0.984 +/-  0.699 |    4.927 +/-  2.141 |  -17.588 +/-  1.944 |    0.111 +/-  0.029 |   -9.620 +/-  1.755
GLU 284 |    4.032 +/-  1.073 |   -0.589 +/-  0.630 |  -17.864 +/-  2.215 |    2.609 +/-  2.096 |    0.222 +/-  0.039 |  -11.591 +/-  1.233
LEU 285 |    4.155 +/-  1.108 |   -0.555 +/-  0.608 |   -6.571 +/-  1.470 |   -2.042 +/-  1.305 |    0.128 +/-  0.044 |   -4.884 +/-  1.301
GLY 286 |    4.199 +/-  1.264 |   -0.808 +/-  0.571 |   -6.055 +/-  1.533 |   -7.206 +/-  1.224 |    0.399 +/-  0.049 |   -9.471 +/-  1.456
MET 287 |    4.433 +/-  1.177 |   -0.586 +/-  0.577 |  -11.642 +/-  1.587 |   -1.671 +/-  1.282 |    0.120 +/-  0.046 |   -9.347 +/-  1.321
GLU 288 |    4.310 +/-  1.182 |   -0.377 +/-  0.878 |  -15.558 +/-  1.562 |    3.833 +/-  0.963 |    0.047 +/-  0.020 |   -7.744 +/-  1.575
GLU 289 |    4.186 +/-  0.853 |   -0.653 +/-  0.995 |  -20.290 +/-  2.923 |    6.530 +/-  1.487 |    0.025 +/-  0.015 |  -10.202 +/-  1.771
GLU 290 |    4.486 +/-  1.303 |    0.310 +/-  0.809 |  -17.485 +/-  3.505 |    4.092 +/-  2.590 |    0.117 +/-  0.053 |   -8.479 +/-  1.880
ASP 291 |    4.773 +/-  1.084 |   -0.941 +/-  0.888 |  -10.331 +/-  2.048 |    4.487 +/-  2.050 |    0.026 +/-  0.016 |   -1.986 +/-  1.554
VAL 292 |    4.484 +/-  0.939 |   -0.802 +/-  0.631 |   -8.098 +/-  1.036 |   -0.293 +/-  0.798 |    0.057 +/-  0.023 |   -4.652 +/-  1.257
ILE 293 |    4.090 +/-  1.081 |   -1.386 +/-  0.831 |  -14.170 +/-  1.070 |   -0.154 +/-  0.499 |    0.000 +/-  0.000 |  -11.620 +/-  1.410
GLU 294 |    3.965 +/-  1.292 |   -1.497 +/-  0.921 |  -20.192 +/-  1.160 |    9.092 +/-  0.646 |    0.000 +/-  0.001 |   -8.632 +/-  1.337
VAL 295 |    4.247 +/-  0.982 |   -1.134 +/-  0.633 |  -10.187 +/-  1.283 |   -0.813 +/-  0.877 |    0.007 +/-  0.006 |   -7.880 +/-  1.292
TYR 296 |    3.671 +/-  1.001 |   -1.523 +/-  0.842 |  -12.944 +/-  1.508 |    1.520 +/-  0.630 |    0.001 +/-  0.003 |   -9.275 +/-  1.689
GLN 297 |    4.227 +/-  1.101 |   -1.236 +/-  0.884 |  -12.038 +/-  1.965 |    1.685 +/-  0.918 |    0.013 +/-  0.019 |   -7.350 +/-  1.437
GLU 298 |    4.185 +/-  1.026 |   -1.016 +/-  0.818 |  -12.079 +/-  2.229 |    2.372 +/-  1.525 |    0.083 +/-  0.027 |   -6.456 +/-  1.475
GLN 299 |    3.812 +/-  1.084 |   -1.099 +/-  0.812 |   -8.913 +/-  1.253 |   -0.715 +/-  0.514 |    0.021 +/-  0.011 |   -6.894 +/-  1.536
THR 300 |    4.278 +/-  1.172 |   -1.035 +/-  0.694 |  -12.592 +/-  1.290 |    0.810 +/-  0.642 |    0.017 +/-  0.010 |   -8.522 +/-  1.473
GLY 301 |    4.081 +/-  1.274 |   -3.707 +/-  0.735 |   -1.051 +/-  1.058 |   -1.773 +/-  0.422 |    0.000 +/-  0.000 |   -2.451 +/-  1.706
GLY 302 |    4.782 +/-  1.212 |   -3.373 +/-  0.784 |  -30.055 +/-  1.717 |    1.333 +/-  0.678 |    0.000 +/-  0.000 |  -27.313 +/-  1.908
GLY 303 |    3.560 +/-  1.224 |   -0.498 +/-  0.783 |   24.468 +/-  6.603 | -115.256 +/-  8.045 |    0.457 +/-  0.110 |  -87.269 +/-  3.092
PHE 304 |    4.068 +/-  1.261 |   -1.288 +/-  0.938 |    1.395 +/-  2.748 |   -1.990 +/-  1.586 |    0.058 +/-  0.052 |    2.243 +/-  2.223
LYS 305 |    4.328 +/-  1.327 |   -1.249 +/-  0.901 |   23.081 +/-  1.843 |  -24.065 +/-  1.800 |    0.020 +/-  0.016 |    2.114 +/-  1.749
LYS 306 |    4.057 +/-  1.264 |   -0.918 +/-  0.770 |   12.927 +/-  1.717 |  -23.778 +/-  1.628 |    0.027 +/-  0.023 |   -7.685 +/-  1.708
LEU 307 |    4.048 +/-  1.097 |   -1.318 +/-  0.720 |  -12.757 +/-  1.664 |   -1.673 +/-  1.083 |    0.023 +/-  0.018 |  -11.677 +/-  1.336
ALA 308 |    3.685 +/-  1.213 |   -2.821 +/-  0.565 |  -11.360 +/-  1.162 |    0.419 +/-  0.631 |    0.000 +/-  0.001 |  -10.076 +/-  1.657
GLU 309 |    3.889 +/-  1.037 |   -1.093 +/-  0.891 |  -20.518 +/-  1.295 |    7.543 +/-  1.000 |    0.006 +/-  0.010 |  -10.173 +/-  1.091
ALA 310 |    3.737 +/-  1.032 |   -1.157 +/-  0.864 |   -9.174 +/-  1.857 |    0.610 +/-  0.717 |    0.071 +/-  0.027 |   -5.913 +/-  1.325
VAL 311 |    4.446 +/-  1.262 |   -0.862 +/-  0.739 |   -7.292 +/-  1.458 |    0.818 +/-  0.563 |    0.020 +/-  0.013 |   -2.869 +/-  1.519
LYS 312 |    3.907 +/-  1.228 |   -1.893 +/-  0.734 |    0.861 +/-  1.691 |  -11.934 +/-  1.153 |    0.002 +/-  0.003 |   -9.056 +/-  1.429
PHE 313 |    3.881 +/-  1.054 |   -1.086 +/-  0.758 |  -16.113 +/-  1.128 |   -0.059 +/-  0.571 |    0.023 +/-  0.018 |  -13.355 +/-  1.187
SER 314 |    4.074 +/-  0.946 |   -1.397 +/-  0.654 |  -12.663 +/-  1.261 |   -0.349 +/-  0.588 |    0.025 +/-  0.019 |  -10.310 +/-  1.265
ALA 315 |    3.890 +/-  1.101 |   -1.858 +/-  0.719 |   -2.258 +/-  1.202 |   -0.614 +/-  0.575 |    0.026 +/-  0.018 |   -0.814 +/-  1.460
LYS 316 |    3.829 +/-  1.046 |   -0.954 +/-  0.660 |    7.029 +/-  1.469 |  -15.107 +/-  1.337 |    0.124 +/-  0.035 |   -5.078 +/-  1.535
LEU 317 |    4.226 +/-  0.899 |   -0.172 +/-  0.602 |  -10.550 +/-  0.937 |   -4.229 +/-  0.668 |    0.230 +/-  0.027 |  -10.494 +/-  1.121
MET 318 |    4.208 +/-  1.242 |   -0.037 +/-  0.708 |   -8.673 +/-  1.129 |   -3.599 +/-  1.036 |    0.226 +/-  0.038 |   -7.875 +/-  1.351
GLY 319 |    4.139 +/-  1.150 |   -0.030 +/-  0.792 |   -5.767 +/-  1.425 |   -6.536 +/-  1.057 |    0.463 +/-  0.044 |   -7.730 +/-  1.419
GLN 320 |    3.870 +/-  1.141 |   -0.621 +/-  0.625 |   -7.830 +/-  1.299 |   -0.841 +/-  0.858 |    0.066 +/-  0.026 |   -5.355 +/-  1.263
ALA 321 |    3.570 +/-  1.211 |   -0.576 +/-  0.653 |   -4.178 +/-  1.935 |   -1.771 +/-  1.549 |    0.111 +/-  0.037 |   -2.845 +/-  1.382
MET 322 |    3.984 +/-  1.169 |   -1.597 +/-  0.591 |   -7.282 +/-  1.176 |   -1.300 +/-  0.613 |    0.045 +/-  0.020 |   -6.148 +/-  1.491
ALA 323 |    3.836 +/-  1.069 |   -0.679 +/-  0.591 |    1.755 +/-  1.677 |   -1.333 +/-  1.614 |    0.206 +/-  0.052 |    3.784 +/-  1.373
LYS 324 |    5.031 +/-  1.253 |   -0.131 +/-  0.883 |   15.540 +/-  2.434 |  -17.248 +/-  1.832 |    0.075 +/-  0.027 |    3.266 +/-  1.856
ARG 325 |    5.940 +/-  1.830 |   -0.181 +/-  1.064 | -118.067 +/- 10.892 |   40.312 +/-  9.477 |    0.187 +/-  0.080 |  -71.809 +/-  2.571

Receptor:
Total Energy Decomposition:
Residue |       Internal      |    van der Waals    |    Electrostatic    |   Polar Solvation   |   Non-Polar Solv.   |       TOTAL
-------------------------------------------------------------------------------------------------------------------------------------------
GLU   1 |   18.790 +/-  2.949 |    0.910 +/-  1.691 | -106.623 +/- 20.034 |  -45.265 +/- 19.204 |    1.371 +/-  0.200 | -130.817 +/-  3.664
PHE   2 |   18.486 +/-  3.010 |   -1.679 +/-  3.353 |    7.567 +/-  2.223 |   -6.710 +/-  2.042 |    0.675 +/-  0.582 |   18.339 +/-  4.334
PRO   3 |   21.302 +/-  2.512 |   -2.153 +/-  1.030 |   -7.145 +/-  2.558 |   -3.668 +/-  2.158 |    0.610 +/-  0.179 |    8.945 +/-  2.792
GLU   4 |   18.302 +/-  2.745 |   -0.801 +/-  1.328 |  -39.987 +/- 13.048 |  -31.464 +/- 11.472 |    0.885 +/-  0.186 |  -53.066 +/-  3.713
ILE   5 |   17.791 +/-  3.220 |   -3.353 +/-  1.433 |   -6.977 +/-  2.070 |   -5.560 +/-  1.557 |    0.231 +/-  0.081 |    2.133 +/-  3.205
THR   6 |   16.260 +/-  2.420 |   -1.938 +/-  1.158 |  -36.521 +/-  4.240 |   -4.871 +/-  3.461 |    0.567 +/-  0.059 |  -26.503 +/-  2.777
GLU   7 |   17.420 +/-  2.809 |   -1.620 +/-  1.447 |  -34.892 +/- 11.520 |  -39.192 +/- 10.583 |    0.982 +/-  0.101 |  -57.300 +/-  3.055
GLU   8 |   17.382 +/-  2.914 |   -1.823 +/-  1.518 |  -36.519 +/- 13.502 |  -36.606 +/- 12.632 |    0.876 +/-  0.082 |  -56.691 +/-  3.038
MET   9 |   15.212 +/-  2.634 |   -7.358 +/-  1.233 |  -12.264 +/-  1.499 |   -0.264 +/-  1.034 |    0.334 +/-  0.106 |   -4.340 +/-  3.062
GLU  10 |   18.510 +/-  2.946 |   -4.168 +/-  1.482 |  -70.696 +/- 17.196 |    1.530 +/- 15.845 |    0.358 +/-  0.102 |  -54.466 +/-  3.035
LYS  11 |   18.046 +/-  3.345 |   -2.684 +/-  1.424 |   -9.947 +/- 19.714 |  -28.841 +/- 17.890 |    0.961 +/-  0.143 |  -22.465 +/-  4.019
GLU  12 |   17.344 +/-  2.737 |   -3.349 +/-  1.574 |  -43.280 +/-  8.659 |  -35.221 +/-  7.901 |    0.554 +/-  0.065 |  -63.953 +/-  2.774
ILE  13 |   17.862 +/-  2.930 |   -5.032 +/-  1.571 |   -6.207 +/-  1.237 |   -0.043 +/-  0.722 |    0.028 +/-  0.023 |    6.607 +/-  2.908
LYS  14 |   17.548 +/-  3.026 |   -4.332 +/-  1.304 |   37.238 +/- 13.307 |  -69.353 +/- 12.873 |    0.827 +/-  0.220 |  -18.071 +/-  3.885
ASN  15 |   21.078 +/-  3.261 |   -3.547 +/-  1.301 | -101.300 +/-  6.128 |   -0.227 +/-  4.168 |    0.517 +/-  0.114 |  -83.478 +/-  3.301
VAL  16 |   14.870 +/-  2.764 |   -3.505 +/-  1.330 |  -30.223 +/-  1.543 |    1.083 +/-  0.655 |    0.141 +/-  0.038 |  -17.633 +/-  2.426
PHE  17 |   17.417 +/-  3.306 |   -6.218 +/-  1.442 |   -1.978 +/-  2.007 |   -4.185 +/-  1.364 |    0.088 +/-  0.038 |    5.124 +/-  3.656
ARG  18 |   22.882 +/-  3.889 |   -2.701 +/-  1.326 | -121.188 +/-  6.674 |  -74.188 +/-  6.211 |    1.338 +/-  0.146 | -173.857 +/-  3.660
ASN  19 |   21.989 +/-  3.260 |   -1.987 +/-  1.344 |  -90.834 +/-  2.978 |   -8.528 +/-  2.177 |    0.661 +/-  0.164 |  -78.698 +/-  2.768
GLY  20 |    6.075 +/-  1.617 |   -1.369 +/-  0.687 |   -7.094 +/-  1.222 |   -3.882 +/-  1.231 |    0.422 +/-  0.112 |   -5.847 +/-  1.489
ASN  21 |   22.540 +/-  2.920 |   -2.367 +/-  1.284 |  -89.364 +/-  3.444 |   -9.220 +/-  2.472 |    0.723 +/-  0.060 |  -77.688 +/-  2.670
GLN  22 |   24.584 +/-  3.159 |   -4.053 +/-  1.426 |  -77.935 +/-  3.101 |   -7.601 +/-  2.038 |    0.592 +/-  0.065 |  -64.413 +/-  2.888
ASP  23 |   15.019 +/-  2.777 |   -1.678 +/-  0.932 |  -35.032 +/-  7.424 |  -41.662 +/-  7.948 |    0.783 +/-  0.087 |  -62.571 +/-  2.239
GLU  24 |   18.319 +/-  2.774 |   -2.270 +/-  1.430 |  -44.610 +/-  4.767 |  -30.731 +/-  4.267 |    0.590 +/-  0.050 |  -58.702 +/-  2.920
VAL  25 |   13.653 +/-  2.571 |   -2.366 +/-  1.152 |  -20.129 +/-  1.086 |   -3.741 +/-  0.560 |    0.567 +/-  0.045 |  -12.016 +/-  2.849
LEU  26 |   16.576 +/-  2.902 |   -4.298 +/-  1.309 |  -29.744 +/-  1.148 |   -0.558 +/-  0.870 |    0.256 +/-  0.045 |  -17.768 +/-  3.225
SER  27 |   10.640 +/-  2.093 |   -4.710 +/-  1.079 |  -17.868 +/-  1.498 |   -2.879 +/-  0.845 |    0.002 +/-  0.005 |  -14.816 +/-  2.441
GLU  28 |   18.943 +/-  2.709 |   -2.558 +/-  1.730 |  -45.918 +/-  8.525 |  -25.942 +/-  6.803 |    0.656 +/-  0.056 |  -54.819 +/-  3.112
ALA  29 |    7.597 +/-  2.354 |   -2.686 +/-  1.011 |    1.313 +/-  1.237 |   -4.259 +/-  0.785 |    0.156 +/-  0.032 |    2.120 +/-  2.462
PHE  30 |   17.331 +/-  2.979 |   -2.446 +/-  1.472 |    4.798 +/-  1.452 |   -6.962 +/-  1.139 |    0.600 +/-  0.165 |   13.322 +/-  3.373
ARG  31 |   24.082 +/-  4.134 |    0.876 +/-  1.176 | -101.970 +/-  6.949 |  -92.632 +/-  6.886 |    1.877 +/-  0.058 | -167.767 +/-  3.405
LEU  32 |   16.886 +/-  2.593 |   -3.865 +/-  1.402 |  -37.957 +/-  1.405 |    1.607 +/-  0.837 |    0.219 +/-  0.045 |  -23.110 +/-  3.060
THR  33 |   15.607 +/-  2.553 |   -2.836 +/-  1.047 |  -30.741 +/-  2.788 |   -6.941 +/-  1.582 |    0.491 +/-  0.051 |  -24.420 +/-  3.011
ILE  34 |   17.829 +/-  3.367 |   -6.830 +/-  1.615 |  -14.364 +/-  1.183 |    0.053 +/-  0.484 |    0.000 +/-  0.001 |   -3.311 +/-  3.534
THR  35 |   15.801 +/-  2.324 |   -4.504 +/-  1.349 |  -39.265 +/-  2.037 |    3.359 +/-  1.360 |    0.142 +/-  0.034 |  -24.467 +/-  2.598
ARG  36 |   22.791 +/-  3.660 |   -9.648 +/-  1.762 | -188.340 +/-  5.769 |   -1.078 +/-  4.400 |    0.114 +/-  0.035 | -176.160 +/-  3.556
LYS  37 |   18.862 +/-  3.649 |   -4.084 +/-  1.333 |   -8.296 +/- 13.643 |  -30.061 +/- 13.244 |    0.915 +/-  0.115 |  -22.664 +/-  4.111
ASP  38 |   14.094 +/-  2.465 |   -4.572 +/-  1.395 |  -67.667 +/- 11.248 |  -13.433 +/-  8.917 |    0.082 +/-  0.048 |  -71.496 +/-  3.656
ILE  39 |   19.345 +/-  3.044 |   -6.099 +/-  1.574 |  -15.205 +/-  0.946 |    2.876 +/-  0.456 |    0.000 +/-  0.004 |    0.918 +/-  3.472
GLN  40 |   24.945 +/-  3.136 |   -4.141 +/-  1.505 |  -88.459 +/-  3.654 |   -0.229 +/-  1.774 |    0.288 +/-  0.050 |  -67.597 +/-  2.890
THR  41 |   16.954 +/-  2.649 |   -4.671 +/-  1.287 |  -38.896 +/-  1.381 |    0.751 +/-  0.705 |    0.140 +/-  0.029 |  -25.722 +/-  2.722
LEU  42 |   16.620 +/-  2.986 |   -5.929 +/-  1.661 |  -32.528 +/-  1.269 |    2.198 +/-  0.446 |    0.007 +/-  0.007 |  -19.632 +/-  3.114
ASN  43 |   23.878 +/-  2.913 |   -4.445 +/-  1.108 |  -87.478 +/-  2.388 |   -7.998 +/-  1.515 |    0.302 +/-  0.077 |  -75.740 +/-  2.737
HIE  44 |   36.220 +/-  2.873 |   -5.406 +/-  1.408 |  -10.197 +/-  2.161 |  -11.608 +/-  1.798 |    0.715 +/-  0.215 |    9.726 +/-  3.024
LEU  45 |   16.746 +/-  2.950 |   -0.439 +/-  1.692 |  -28.542 +/-  1.099 |   -3.781 +/-  1.060 |    0.840 +/-  0.169 |  -15.176 +/-  3.246
ASN  46 |   20.007 +/-  3.062 |   -3.652 +/-  1.347 |  -89.397 +/-  2.273 |   -6.199 +/-  1.134 |    0.428 +/-  0.038 |  -78.813 +/-  2.930
TRP  47 |   21.527 +/-  3.309 |   -3.110 +/-  1.092 |    4.457 +/-  1.014 |   -6.465 +/-  0.545 |    1.104 +/-  0.040 |   17.514 +/-  3.143
LEU  48 |   17.581 +/-  3.568 |   -6.749 +/-  1.437 |  -28.656 +/-  1.318 |    0.971 +/-  0.764 |    0.056 +/-  0.017 |  -16.797 +/-  3.593
ASN  49 |   23.806 +/-  2.956 |   -5.716 +/-  1.084 |  -90.740 +/-  3.601 |   -5.911 +/-  2.615 |    0.312 +/-  0.056 |  -78.249 +/-  2.764
ASP  50 |   16.312 +/-  2.356 |   -4.211 +/-  1.243 |  -57.309 +/-  4.556 |  -20.726 +/-  4.462 |    0.387 +/-  0.079 |  -65.547 +/-  2.337
GLU  51 |   17.906 +/-  2.792 |   -5.575 +/-  1.528 |  -37.826 +/-  5.812 |  -31.009 +/-  5.808 |    0.340 +/-  0.043 |  -56.165 +/-  2.977
ILE  52 |   18.642 +/-  3.037 |   -7.266 +/-  1.417 |  -11.559 +/-  1.253 |    1.411 +/-  0.479 |    0.000 +/-  0.000 |    1.228 +/-  2.972
ILE  53 |   17.068 +/-  2.707 |   -6.948 +/-  1.673 |  -14.804 +/-  0.974 |    1.004 +/-  0.536 |    0.008 +/-  0.007 |   -3.672 +/-  2.918
ASN  54 |   20.837 +/-  2.211 |   -6.131 +/-  1.050 | -104.710 +/-  2.451 |    4.830 +/-  1.118 |    0.064 +/-  0.037 |  -85.111 +/-  2.302
PHE  55 |   16.730 +/-  2.686 |   -8.832 +/-  1.197 |  -11.769 +/-  1.092 |    1.319 +/-  0.497 |    0.002 +/-  0.006 |   -2.551 +/-  2.900
TYR  56 |   17.707 +/-  2.822 |   -8.358 +/-  1.319 |  -36.275 +/-  1.472 |    0.782 +/-  0.661 |    0.073 +/-  0.026 |  -26.072 +/-  2.971
MET  57 |   16.419 +/-  2.673 |   -9.424 +/-  1.202 |  -10.549 +/-  1.080 |    0.303 +/-  0.728 |    0.015 +/-  0.010 |   -3.236 +/-  2.664
ASN  58 |   22.065 +/-  2.671 |   -5.885 +/-  1.246 |  -91.064 +/-  2.515 |   -2.332 +/-  1.671 |    0.209 +/-  0.043 |  -77.007 +/-  2.543
MET  59 |   15.006 +/-  2.925 |  -10.888 +/-  1.076 |   -8.089 +/-  1.090 |    1.103 +/-  0.673 |    0.016 +/-  0.019 |   -2.852 +/-  3.165
LEU  60 |   16.108 +/-  2.456 |   -7.533 +/-  1.260 |  -30.576 +/-  0.944 |    0.839 +/-  0.567 |    0.001 +/-  0.002 |  -21.162 +/-  2.630
MET  61 |   15.446 +/-  2.665 |   -6.545 +/-  1.182 |  -15.501 +/-  1.251 |    0.017 +/-  0.999 |    0.420 +/-  0.061 |   -6.162 +/-  2.738
GLU  62 |   16.891 +/-  2.834 |   -3.059 +/-  1.325 |  -72.068 +/-  9.686 |    3.637 +/-  8.551 |    0.511 +/-  0.099 |  -54.089 +/-  3.179
ARG  63 |   21.520 +/-  3.989 |   -5.617 +/-  1.405 | -153.814 +/-  5.879 |  -38.420 +/-  5.525 |    0.343 +/-  0.073 | -175.989 +/-  3.558
SER  64 |   12.070 +/-  2.351 |   -3.840 +/-  1.120 |  -10.157 +/-  1.746 |   -5.942 +/-  1.280 |    0.112 +/-  0.056 |   -7.756 +/-  2.802
LYS  65 |   18.050 +/-  3.375 |   -0.326 +/-  1.546 |    4.773 +/-  6.956 |  -43.576 +/-  6.898 |    1.213 +/-  0.074 |  -19.865 +/-  4.213
GLU  66 |   17.338 +/-  2.588 |   -2.140 +/-  1.165 |  -53.661 +/- 10.459 |  -18.053 +/-  9.699 |    0.746 +/-  0.073 |  -55.771 +/-  2.613
LYS  67 |   17.699 +/-  3.168 |    0.694 +/-  1.204 |   43.878 +/-  8.195 |  -76.709 +/-  7.390 |    1.585 +/-  0.084 |  -12.853 +/-  3.522
GLY  68 |    5.934 +/-  1.417 |   -0.731 +/-  0.509 |   -9.792 +/-  1.985 |   -4.924 +/-  1.498 |    0.604 +/-  0.060 |   -8.910 +/-  1.562
LEU  69 |   18.251 +/-  2.636 |   -2.136 +/-  1.106 |  -17.795 +/-  1.391 |   -4.255 +/-  0.985 |    0.343 +/-  0.061 |   -5.593 +/-  2.759
PRO  70 |   20.802 +/-  2.387 |   -5.464 +/-  0.907 |   -7.701 +/-  0.927 |   -2.127 +/-  0.785 |    0.116 +/-  0.043 |    5.626 +/-  2.535
SER  71 |   10.889 +/-  1.835 |   -2.745 +/-  1.302 |  -16.859 +/-  2.213 |   -0.177 +/-  1.468 |    0.326 +/-  0.030 |   -8.566 +/-  2.248
VAL  72 |   15.286 +/-  2.888 |   -5.436 +/-  1.349 |  -22.423 +/-  0.999 |   -1.784 +/-  0.638 |    0.065 +/-  0.021 |  -14.291 +/-  2.878
HIE  73 |   35.458 +/-  2.278 |   -8.196 +/-  1.026 |  -18.696 +/-  1.950 |   -5.541 +/-  1.148 |    0.225 +/-  0.046 |    3.250 +/-  2.497
ALA  74 |    6.992 +/-  1.915 |   -4.038 +/-  0.742 |   -2.757 +/-  1.099 |   -1.446 +/-  0.947 |    0.097 +/-  0.039 |   -1.151 +/-  2.192
PHE  75 |   17.427 +/-  3.441 |   -4.757 +/-  1.041 |   -0.630 +/-  1.146 |   -6.666 +/-  0.815 |    0.158 +/-  0.042 |    5.533 +/-  3.115
ASN  76 |   22.317 +/-  2.826 |   -4.219 +/-  1.022 |  -89.485 +/-  5.420 |   -3.883 +/-  4.442 |    0.471 +/-  0.072 |  -74.800 +/-  2.642
THR  77 |   17.232 +/-  2.907 |   -4.879 +/-  1.206 |  -36.768 +/-  1.652 |   -4.397 +/-  1.168 |    0.033 +/-  0.026 |  -28.779 +/-  3.043
PHE  78 |   17.357 +/-  3.404 |   -1.447 +/-  1.106 |  -10.928 +/-  1.559 |    0.651 +/-  1.063 |    0.771 +/-  0.142 |    6.403 +/-  3.815
PHE  79 |   16.509 +/-  2.923 |   -6.724 +/-  1.217 |  -10.130 +/-  0.967 |    0.909 +/-  0.507 |    0.016 +/-  0.013 |    0.579 +/-  3.278
PHE  80 |   15.096 +/-  2.791 |   -5.782 +/-  1.233 |   -9.042 +/-  1.039 |   -0.836 +/-  0.523 |    0.081 +/-  0.043 |   -0.484 +/-  3.205
THR  81 |   16.407 +/-  2.392 |   -2.672 +/-  1.176 |  -30.752 +/-  1.954 |   -4.280 +/-  1.182 |    0.403 +/-  0.081 |  -20.894 +/-  2.772
LYS  82 |   18.151 +/-  3.158 |   -6.010 +/-  1.237 |   76.871 +/-  3.817 | -103.972 +/-  3.667 |    0.583 +/-  0.103 |  -14.377 +/-  3.556
LEU  83 |   17.422 +/-  3.198 |   -6.906 +/-  1.189 |  -29.580 +/-  1.105 |   -0.660 +/-  0.784 |    0.062 +/-  0.026 |  -19.662 +/-  3.308
LYS  84 |   18.079 +/-  3.537 |   -3.291 +/-  1.147 |   59.787 +/-  4.776 |  -93.136 +/-  4.645 |    0.925 +/-  0.118 |  -17.636 +/-  3.615
THR  85 |   16.928 +/-  2.470 |   -0.675 +/-  1.069 |  -37.827 +/-  1.754 |   -7.547 +/-  1.176 |    0.795 +/-  0.043 |  -28.326 +/-  2.443
ALA  86 |    8.445 +/-  2.099 |   -1.091 +/-  0.835 |   -3.280 +/-  2.126 |   -2.710 +/-  1.509 |    0.446 +/-  0.077 |    1.811 +/-  2.174
GLY  87 |    5.931 +/-  1.398 |   -2.334 +/-  0.697 |   -8.028 +/-  1.009 |   -0.999 +/-  0.732 |    0.201 +/-  0.036 |   -5.229 +/-  1.507
TYR  88 |   18.081 +/-  3.256 |   -5.651 +/-  1.456 |  -33.010 +/-  2.268 |   -1.797 +/-  0.843 |    0.179 +/-  0.062 |  -22.197 +/-  3.376
GLN  89 |   24.532 +/-  3.021 |   -1.753 +/-  1.422 |  -76.160 +/-  4.568 |   -7.283 +/-  3.737 |    1.040 +/-  0.093 |  -59.625 +/-  2.573
ALA  90 |    7.785 +/-  2.115 |   -2.182 +/-  1.098 |   -7.740 +/-  2.626 |    2.765 +/-  1.711 |    0.207 +/-  0.066 |    0.835 +/-  2.324
VAL  91 |   15.760 +/-  2.541 |   -4.829 +/-  1.411 |  -22.657 +/-  1.639 |    1.079 +/-  0.842 |    0.002 +/-  0.006 |  -10.645 +/-  2.460
LYS  92 |   18.997 +/-  3.071 |   -4.678 +/-  1.584 |   77.575 +/-  7.035 | -102.230 +/-  6.244 |    0.580 +/-  0.105 |   -9.755 +/-  3.608
ARG  93 |   22.311 +/-  3.851 |   -2.099 +/-  0.991 |  -60.270 +/-  5.392 | -135.230 +/-  4.488 |    1.401 +/-  0.062 | -173.886 +/-  3.303
TRP  94 |   23.624 +/-  4.006 |   -4.613 +/-  1.078 |   -0.557 +/-  1.748 |  -10.642 +/-  1.279 |    0.844 +/-  0.064 |    8.655 +/-  4.100
THR  95 |   16.809 +/-  2.314 |   -2.306 +/-  1.628 |  -33.487 +/-  1.806 |   -1.314 +/-  0.858 |    0.031 +/-  0.025 |  -20.266 +/-  2.686
LYS  96 |   17.938 +/-  2.918 |   -2.306 +/-  1.162 |  128.657 +/-  6.808 | -150.397 +/-  6.094 |    1.047 +/-  0.089 |   -5.061 +/-  3.382
LYS  97 |   17.919 +/-  2.991 |    0.437 +/-  1.201 |   98.307 +/-  9.100 | -131.819 +/-  8.755 |    1.506 +/-  0.072 |  -13.649 +/-  3.596
VAL  98 |   14.663 +/-  3.036 |   -1.045 +/-  1.330 |  -31.150 +/-  1.317 |   -0.935 +/-  1.019 |    0.438 +/-  0.114 |  -18.028 +/-  3.117
ASP  99 |   15.865 +/-  2.170 |   -1.137 +/-  1.450 | -122.604 +/-  7.829 |   42.964 +/-  6.767 |    0.369 +/-  0.056 |  -64.543 +/-  2.909
VAL 100 |   14.630 +/-  2.588 |   -5.009 +/-  1.270 |  -22.243 +/-  0.912 |   -4.148 +/-  0.699 |    0.006 +/-  0.005 |  -16.764 +/-  2.675
PHE 101 |   15.635 +/-  2.442 |   -4.469 +/-  1.048 |   -6.272 +/-  1.147 |   -5.581 +/-  0.786 |    0.339 +/-  0.065 |   -0.347 +/-  2.755
SER 102 |   12.352 +/-  2.042 |   -0.094 +/-  1.187 |  -12.924 +/-  1.591 |   -4.696 +/-  0.992 |    0.605 +/-  0.036 |   -4.757 +/-  2.218
VAL 103 |   15.218 +/-  2.695 |   -3.939 +/-  1.457 |  -28.202 +/-  0.794 |   -0.847 +/-  0.765 |    0.144 +/-  0.026 |  -17.627 +/-  2.760
ASP 104 |   14.432 +/-  2.277 |   -4.624 +/-  1.267 |  -67.221 +/-  5.110 |   -5.819 +/-  4.431 |    0.313 +/-  0.033 |  -62.920 +/-  2.135
ILE 105 |   17.614 +/-  2.914 |   -6.748 +/-  1.307 |   -9.492 +/-  0.862 |   -0.864 +/-  0.380 |    0.006 +/-  0.005 |    0.517 +/-  2.900
LEU 106 |   18.202 +/-  3.060 |   -7.082 +/-  1.435 |  -31.415 +/-  0.960 |    1.009 +/-  0.367 |    0.001 +/-  0.002 |  -19.285 +/-  3.153
LEU 107 |   16.412 +/-  2.982 |   -7.392 +/-  1.447 |  -30.533 +/-  0.875 |    1.689 +/-  0.423 |    0.000 +/-  0.001 |  -19.823 +/-  3.636
VAL 108 |   15.434 +/-  2.553 |   -4.617 +/-  1.210 |  -21.468 +/-  0.863 |    1.372 +/-  0.313 |    0.001 +/-  0.002 |   -9.279 +/-  2.549
PRO 109 |   21.478 +/-  2.907 |   -7.206 +/-  0.730 |   -6.582 +/-  0.597 |   -0.107 +/-  0.519 |    0.008 +/-  0.005 |    7.590 +/-  3.060
ILE 110 |   17.445 +/-  2.879 |   -5.540 +/-  1.461 |   -9.847 +/-  0.848 |   -1.713 +/-  0.355 |    0.015 +/-  0.018 |    0.360 +/-  2.884
HIE 111 |   34.357 +/-  2.698 |   -7.521 +/-  0.878 |  -18.747 +/-  1.552 |   -4.071 +/-  1.356 |    0.530 +/-  0.072 |    4.548 +/-  2.778
LEU 112 |   17.194 +/-  3.008 |   -1.261 +/-  1.474 |  -29.594 +/-  1.157 |   -2.807 +/-  0.622 |    0.609 +/-  0.078 |  -15.858 +/-  3.078
GLY 113 |    5.682 +/-  1.716 |   -1.583 +/-  0.603 |   -7.652 +/-  0.728 |   -3.802 +/-  0.625 |    0.414 +/-  0.037 |   -6.941 +/-  1.660
VAL 114 |   16.179 +/-  2.697 |    1.164 +/-  1.212 |  -23.099 +/-  1.056 |   -4.647 +/-  0.480 |    0.768 +/-  0.037 |   -9.635 +/-  2.641
HIE 115 |   34.853 +/-  2.550 |   -7.205 +/-  0.990 |  -26.038 +/-  1.705 |   -1.259 +/-  0.683 |    0.152 +/-  0.043 |    0.504 +/-  2.695
TRP 116 |   21.997 +/-  3.622 |  -11.611 +/-  0.915 |   -1.044 +/-  1.584 |   -3.021 +/-  0.650 |    0.130 +/-  0.028 |    6.450 +/-  3.999
CYS 117 |   10.822 +/-  2.570 |   -5.403 +/-  0.972 |   -0.410 +/-  1.633 |   -0.902 +/-  0.735 |    0.005 +/-  0.004 |    4.112 +/-  2.651
LEU 118 |   17.301 +/-  2.953 |   -7.707 +/-  1.352 |  -32.575 +/-  1.115 |    1.880 +/-  0.358 |    0.000 +/-  0.001 |  -21.101 +/-  2.920
ALA 119 |    7.490 +/-  1.872 |   -4.824 +/-  0.813 |   -4.829 +/-  0.820 |   -0.819 +/-  0.297 |    0.001 +/-  0.004 |   -2.981 +/-  2.004
VAL 120 |   13.947 +/-  2.655 |   -5.027 +/-  1.204 |  -28.100 +/-  1.048 |    1.633 +/-  0.391 |    0.025 +/-  0.010 |  -17.522 +/-  2.957
VAL 121 |   14.800 +/-  2.611 |   -5.274 +/-  1.372 |  -30.339 +/-  1.092 |   -1.156 +/-  0.310 |    0.001 +/-  0.001 |  -21.968 +/-  2.451
ASP 122 |   17.048 +/-  2.708 |   -6.235 +/-  1.407 | -118.375 +/- 10.035 |   35.152 +/-  7.744 |    0.099 +/-  0.043 |  -72.311 +/-  3.524
PHE 123 |   15.917 +/-  3.072 |   -6.401 +/-  1.033 |   -1.240 +/-  1.758 |   -1.068 +/-  1.440 |    0.245 +/-  0.053 |    7.453 +/-  3.124
ARG 124 |   20.708 +/-  3.715 |   -1.774 +/-  1.738 | -165.165 +/-  8.402 |  -32.198 +/-  6.293 |    0.775 +/-  0.062 | -177.655 +/-  4.118
LYS 125 |   18.603 +/-  3.568 |   -2.156 +/-  1.445 |   50.291 +/-  8.201 |  -75.693 +/-  9.118 |    1.061 +/-  0.122 |   -7.892 +/-  3.942
LYS 126 |   18.446 +/-  2.980 |   -4.106 +/-  1.202 |   43.460 +/-  7.479 |  -76.197 +/-  6.899 |    0.763 +/-  0.089 |  -17.635 +/-  3.352
ASN 127 |   22.322 +/-  2.402 |   -6.279 +/-  0.995 |  -90.313 +/-  3.217 |   -6.536 +/-  2.436 |    0.220 +/-  0.085 |  -80.586 +/-  2.881
ILE 128 |   17.859 +/-  3.198 |   -6.465 +/-  1.415 |  -11.979 +/-  1.337 |    0.558 +/-  0.664 |    0.000 +/-  0.002 |   -0.027 +/-  3.367
THR 129 |   15.202 +/-  2.576 |   -3.986 +/-  1.239 |  -40.405 +/-  1.282 |   -0.762 +/-  1.127 |    0.046 +/-  0.021 |  -29.905 +/-  2.637
TYR 130 |   17.723 +/-  2.673 |   -8.928 +/-  1.245 |  -28.593 +/-  2.301 |   -2.866 +/-  1.597 |    0.030 +/-  0.015 |  -22.634 +/-  2.888
TYR 131 |   17.353 +/-  3.237 |   -7.866 +/-  1.020 |  -27.001 +/-  1.314 |   -5.495 +/-  0.998 |    0.114 +/-  0.031 |  -22.895 +/-  3.403
ASP 132 |   16.326 +/-  2.486 |   -5.185 +/-  1.483 |  -89.859 +/-  4.454 |   16.113 +/-  3.552 |    0.067 +/-  0.017 |  -62.538 +/-  2.516
SER 133 |   11.191 +/-  2.109 |   -6.420 +/-  0.872 |   -9.829 +/-  1.927 |   -7.437 +/-  1.212 |    0.003 +/-  0.003 |  -12.493 +/-  2.650
MET 134 |   16.085 +/-  2.974 |   -3.412 +/-  1.002 |   -7.821 +/-  1.230 |   -4.443 +/-  0.769 |    0.901 +/-  0.057 |    1.310 +/-  2.750
GLY 135 |    7.131 +/-  1.520 |   -2.018 +/-  0.617 |   -9.828 +/-  1.279 |   -2.200 +/-  0.973 |    0.173 +/-  0.062 |   -6.742 +/-  1.626
GLY 136 |    5.575 +/-  1.536 |   -1.558 +/-  0.746 |   -7.283 +/-  1.800 |   -2.748 +/-  1.118 |    0.214 +/-  0.033 |   -5.800 +/-  1.634
ILE 137 |   17.768 +/-  2.898 |   -0.373 +/-  1.506 |   -5.519 +/-  1.178 |   -4.752 +/-  0.945 |    0.887 +/-  0.130 |    8.012 +/-  2.712
ASN 138 |   22.625 +/-  2.785 |   -4.252 +/-  1.268 |  -91.192 +/-  2.410 |   -3.860 +/-  1.515 |    0.269 +/-  0.065 |  -76.410 +/-  2.676
ASN 139 |   20.563 +/-  2.964 |   -3.326 +/-  1.358 |  -93.182 +/-  2.349 |   -5.634 +/-  1.114 |    0.438 +/-  0.080 |  -81.140 +/-  2.933
GLU 140 |   17.400 +/-  2.978 |   -1.523 +/-  1.515 | -113.907 +/-  8.136 |   37.085 +/-  7.385 |    0.625 +/-  0.073 |  -60.320 +/-  2.832
ALA 141 |    6.775 +/-  1.810 |   -4.684 +/-  0.860 |   -6.937 +/-  1.155 |    0.476 +/-  0.568 |    0.013 +/-  0.021 |   -4.357 +/-  1.817
CYS 142 |   10.846 +/-  2.033 |   -8.115 +/-  0.934 |    3.140 +/-  1.361 |   -0.439 +/-  0.598 |    0.001 +/-  0.003 |    5.432 +/-  2.218
ARG 143 |   22.505 +/-  3.751 |   -4.117 +/-  1.634 | -134.164 +/-  7.387 |  -65.805 +/-  5.518 |    0.877 +/-  0.117 | -180.703 +/-  3.760
ILE 144 |   17.936 +/-  3.022 |   -4.633 +/-  1.587 |  -16.891 +/-  1.195 |    1.161 +/-  0.565 |    0.185 +/-  0.084 |   -2.242 +/-  3.147
LEU 145 |   16.640 +/-  2.792 |   -6.781 +/-  1.284 |  -31.367 +/-  1.045 |    1.309 +/-  0.415 |    0.001 +/-  0.003 |  -20.196 +/-  2.833
LEU 146 |   17.206 +/-  2.662 |   -6.327 +/-  1.513 |  -33.832 +/-  1.256 |    0.630 +/-  0.636 |    0.092 +/-  0.049 |  -22.231 +/-  3.091
GLN 147 |   23.701 +/-  2.790 |   -4.473 +/-  1.135 |  -76.573 +/-  3.212 |   -7.095 +/-  2.078 |    0.591 +/-  0.093 |  -63.849 +/-  3.034
TYR 148 |   18.435 +/-  2.643 |   -7.258 +/-  1.491 |  -30.204 +/-  2.766 |   -1.759 +/-  1.380 |    0.006 +/-  0.009 |  -20.779 +/-  3.033
LEU 149 |   15.930 +/-  2.611 |   -7.652 +/-  1.264 |  -25.964 +/-  0.996 |    0.734 +/-  0.445 |    0.000 +/-  0.001 |  -16.951 +/-  2.514
LYS 150 |   18.706 +/-  2.971 |   -5.745 +/-  1.484 |   29.112 +/- 12.680 |  -62.629 +/- 11.446 |    0.454 +/-  0.120 |  -20.102 +/-  3.695
GLN 151 |   23.979 +/-  3.250 |   -6.071 +/-  1.158 |  -80.615 +/-  3.153 |   -8.476 +/-  2.670 |    0.509 +/-  0.080 |  -70.675 +/-  3.423
GLU 152 |   17.741 +/-  2.834 |   -4.842 +/-  1.696 | -140.670 +/-  5.768 |   61.650 +/-  4.626 |    0.002 +/-  0.003 |  -66.119 +/-  3.210
SER 153 |   10.285 +/-  1.949 |   -5.573 +/-  1.099 |  -18.011 +/-  1.881 |    2.075 +/-  0.861 |    0.015 +/-  0.014 |  -11.209 +/-  2.133
ILE 154 |   17.698 +/-  2.669 |   -2.974 +/-  1.563 |  -13.397 +/-  1.605 |   -0.327 +/-  1.219 |    0.621 +/-  0.076 |    1.621 +/-  3.304
ASP 155 |   17.772 +/-  2.472 |   -3.850 +/-  1.459 | -133.870 +/- 12.314 |   58.837 +/- 10.368 |    0.316 +/-  0.085 |  -60.794 +/-  2.952
LYS 156 |   18.367 +/-  3.140 |   -4.084 +/-  1.436 |   45.577 +/-  7.236 |  -75.473 +/-  5.470 |    0.423 +/-  0.073 |  -15.191 +/-  3.586
LYS 157 |   18.727 +/-  3.141 |   -3.351 +/-  1.347 |   52.382 +/-  6.481 |  -79.123 +/-  5.584 |    0.639 +/-  0.066 |  -10.726 +/-  3.728
ARG 158 |   22.806 +/-  4.451 |   -0.427 +/-  1.224 |  -96.869 +/-  4.988 |  -94.906 +/-  3.977 |    1.584 +/-  0.108 | -167.813 +/-  3.807
LYS 159 |   18.180 +/-  3.430 |   -2.364 +/-  1.310 |   53.297 +/-  5.565 |  -92.531 +/-  5.535 |    1.019 +/-  0.095 |  -22.398 +/-  3.470
GLU 160 |   17.883 +/-  2.822 |   -0.761 +/-  1.538 | -103.715 +/- 12.304 |   25.289 +/- 11.081 |    0.920 +/-  0.092 |  -60.384 +/-  3.250
PHE 161 |   15.861 +/-  2.634 |   -5.069 +/-  1.299 |   -8.628 +/-  3.015 |   -2.326 +/-  1.734 |    0.196 +/-  0.065 |    0.034 +/-  2.966
ASP 162 |   16.242 +/-  2.187 |   -1.694 +/-  1.381 |  -91.776 +/-  9.754 |   16.287 +/-  9.831 |    0.648 +/-  0.086 |  -60.293 +/-  2.952
THR 163 |   15.961 +/-  2.160 |   -2.831 +/-  1.252 |  -31.080 +/-  2.161 |   -7.231 +/-  1.802 |    0.348 +/-  0.094 |  -24.833 +/-  2.286
ASN 164 |   21.711 +/-  3.251 |   -0.064 +/-  1.236 |  -86.317 +/-  3.921 |  -12.353 +/-  2.601 |    1.054 +/-  0.058 |  -75.970 +/-  3.358
GLY 165 |    6.296 +/-  1.570 |   -1.509 +/-  0.588 |   -7.818 +/-  2.330 |   -3.462 +/-  2.016 |    0.319 +/-  0.077 |   -6.173 +/-  1.901
TRP 166 |   22.217 +/-  3.505 |  -10.539 +/-  1.128 |    2.191 +/-  1.809 |   -6.914 +/-  1.655 |    0.159 +/-  0.037 |    7.114 +/-  3.767
GLN 167 |   24.172 +/-  3.048 |   -3.350 +/-  1.295 |  -70.539 +/-  3.535 |   -9.577 +/-  2.090 |    0.764 +/-  0.107 |  -58.532 +/-  3.239
LEU 168 |   18.081 +/-  2.977 |   -4.006 +/-  1.565 |  -27.801 +/-  1.698 |   -2.270 +/-  0.891 |    0.337 +/-  0.071 |  -15.657 +/-  3.558
PHE 169 |   17.147 +/-  3.080 |   -0.730 +/-  1.452 |  -10.045 +/-  1.836 |   -2.826 +/-  1.293 |    0.921 +/-  0.177 |    4.467 +/-  3.075
SER 170 |   12.533 +/-  2.109 |   -4.129 +/-  1.232 |   -8.416 +/-  1.849 |   -3.102 +/-  1.187 |    0.071 +/-  0.042 |   -3.042 +/-  2.508
LYS 171 |   17.979 +/-  2.899 |   -4.896 +/-  1.290 |   65.900 +/- 11.919 |  -85.226 +/- 10.443 |    0.526 +/-  0.099 |   -5.717 +/-  3.499
LYS 172 |   17.625 +/-  2.949 |   -2.520 +/-  1.330 |   42.239 +/- 14.519 |  -76.735 +/- 13.951 |    0.937 +/-  0.171 |  -18.454 +/-  3.273
SER 173 |   12.126 +/-  2.206 |   -2.999 +/-  1.023 |  -11.731 +/-  3.758 |   -9.715 +/-  2.963 |    0.363 +/-  0.073 |  -11.955 +/-  2.383
GLN 174 |   24.483 +/-  2.983 |   -0.630 +/-  1.223 |  -70.853 +/-  4.756 |  -15.158 +/-  4.008 |    1.193 +/-  0.088 |  -60.965 +/-  3.309
GLU 175 |   18.314 +/-  2.941 |   -1.904 +/-  1.069 |  -76.622 +/- 18.048 |    5.099 +/- 17.392 |    0.832 +/-  0.107 |  -54.281 +/-  2.881
ILE 176 |   19.535 +/-  3.482 |   -3.666 +/-  1.697 |    1.324 +/-  1.739 |   -4.072 +/-  1.166 |    0.075 +/-  0.037 |   13.196 +/-  3.224
PRO 177 |   20.473 +/-  2.060 |   -5.445 +/-  1.010 |  -10.317 +/-  1.105 |    0.201 +/-  0.517 |    0.169 +/-  0.041 |    5.080 +/-  2.303
GLN 178 |   24.472 +/-  2.705 |   -6.700 +/-  1.154 |  -78.330 +/-  2.655 |   -4.236 +/-  1.449 |    0.405 +/-  0.049 |  -64.389 +/-  2.500
GLN 179 |   25.314 +/-  2.823 |   -6.271 +/-  1.247 |  -72.228 +/-  2.441 |   -5.350 +/-  1.745 |    0.155 +/-  0.031 |  -58.380 +/-  3.078
MET 180 |   15.858 +/-  2.531 |   -1.913 +/-  1.063 |   -3.455 +/-  1.254 |   -6.113 +/-  0.935 |    1.157 +/-  0.108 |    5.534 +/-  2.808
ASN 181 |   21.059 +/-  2.856 |   -2.132 +/-  1.216 |  -81.700 +/-  3.001 |  -12.365 +/-  1.525 |    0.615 +/-  0.093 |  -74.523 +/-  3.518
GLY 182 |    5.945 +/-  1.797 |   -1.011 +/-  0.721 |   -8.741 +/-  1.459 |   -3.551 +/-  0.667 |    0.307 +/-  0.032 |   -7.050 +/-  1.790
SER 183 |   12.614 +/-  1.975 |   -3.617 +/-  1.217 |  -14.918 +/-  2.369 |   -1.250 +/-  1.245 |    0.053 +/-  0.019 |   -7.118 +/-  2.052
ASP 184 |   14.915 +/-  2.754 |   -2.649 +/-  1.516 |  -96.665 +/-  5.626 |   18.548 +/-  4.023 |    0.016 +/-  0.011 |  -65.836 +/-  3.136
ALA 185 |    7.214 +/-  2.058 |   -4.444 +/-  0.911 |   -4.738 +/-  0.896 |    0.792 +/-  0.478 |    0.045 +/-  0.010 |   -1.132 +/-  2.079
GLY 186 |    5.570 +/-  1.777 |   -4.235 +/-  0.686 |   -9.226 +/-  0.900 |   -0.380 +/-  0.511 |    0.004 +/-  0.003 |   -8.267 +/-  1.836
MET 187 |   16.788 +/-  2.732 |  -10.372 +/-  1.067 |  -10.129 +/-  0.967 |    0.331 +/-  0.633 |    0.019 +/-  0.010 |   -3.364 +/-  2.817
PHE 188 |   16.738 +/-  2.677 |   -9.651 +/-  1.105 |  -11.605 +/-  1.095 |   -0.229 +/-  0.523 |    0.000 +/-  0.001 |   -4.747 +/-  2.918
ALA 189 |    7.271 +/-  2.121 |   -5.647 +/-  0.891 |   -8.038 +/-  0.953 |    1.505 +/-  0.407 |    0.013 +/-  0.009 |   -4.895 +/-  2.117
CYS 190 |   10.225 +/-  1.788 |   -7.100 +/-  0.953 |    1.592 +/-  1.031 |   -0.368 +/-  0.548 |    0.003 +/-  0.004 |    4.351 +/-  2.177
LYS 191 |   19.382 +/-  3.078 |   -6.679 +/-  1.371 |   30.113 +/-  5.886 |  -59.187 +/-  5.158 |    0.248 +/-  0.062 |  -16.124 +/-  3.423
TYR 192 |   17.881 +/-  2.525 |   -9.121 +/-  1.405 |  -35.521 +/-  1.353 |   -1.399 +/-  0.577 |    0.003 +/-  0.004 |  -28.157 +/-  2.557
ALA 193 |    7.600 +/-  2.242 |   -4.862 +/-  1.065 |  -10.966 +/-  1.064 |    0.933 +/-  0.464 |    0.000 +/-  0.000 |   -7.294 +/-  2.225
ASP 194 |   16.568 +/-  2.642 |   -4.170 +/-  1.723 | -135.626 +/-  7.890 |   45.504 +/-  5.755 |    0.046 +/-  0.022 |  -77.678 +/-  3.881
CYS 195 |   10.140 +/-  2.270 |   -7.197 +/-  0.960 |   -3.854 +/-  1.145 |   -1.294 +/-  0.780 |    0.066 +/-  0.022 |   -2.139 +/-  2.387
ILE 196 |   17.406 +/-  2.693 |   -4.945 +/-  1.420 |   -8.696 +/-  1.053 |   -1.681 +/-  0.836 |    0.136 +/-  0.024 |    2.220 +/-  2.670
THR 197 |   16.882 +/-  2.644 |   -4.943 +/-  1.142 |  -31.566 +/-  1.301 |   -3.406 +/-  1.056 |    0.005 +/-  0.006 |  -23.028 +/-  2.736
LYS 198 |   18.938 +/-  3.235 |   -4.620 +/-  1.225 |   36.144 +/-  8.454 |  -65.462 +/-  7.779 |    0.543 +/-  0.117 |  -14.457 +/-  4.115
ASP 199 |   18.151 +/-  2.666 |   -0.924 +/-  1.306 |  -85.506 +/-  9.211 |    6.719 +/-  8.651 |    0.524 +/-  0.073 |  -61.037 +/-  2.799
ARG 200 |   23.675 +/-  3.225 |   -2.622 +/-  1.195 | -109.267 +/-  7.506 |  -74.266 +/-  6.594 |    1.197 +/-  0.104 | -161.283 +/-  2.965
PRO 201 |   21.128 +/-  2.180 |   -1.676 +/-  0.898 |   -7.178 +/-  1.282 |   -2.904 +/-  1.248 |    0.789 +/-  0.111 |   10.158 +/-  2.349
ILE 202 |   17.780 +/-  2.847 |   -3.313 +/-  1.606 |   -4.621 +/-  1.606 |   -5.286 +/-  1.448 |    0.210 +/-  0.062 |    4.770 +/-  2.771
ASN 203 |   21.696 +/-  2.991 |   -1.510 +/-  1.001 |  -82.286 +/-  3.154 |  -12.650 +/-  2.681 |    0.950 +/-  0.068 |  -73.799 +/-  2.837
PHE 204 |   17.356 +/-  3.049 |   -5.320 +/-  1.349 |   -5.264 +/-  1.390 |   -3.803 +/-  1.284 |    0.108 +/-  0.037 |    3.077 +/-  3.371
THR 205 |   16.075 +/-  2.498 |   -2.889 +/-  1.139 |  -34.162 +/-  1.475 |   -3.029 +/-  1.675 |    0.459 +/-  0.060 |  -23.546 +/-  2.748
GLN 206 |   24.220 +/-  2.808 |   -5.678 +/-  1.458 |  -82.034 +/-  2.255 |   -2.071 +/-  0.900 |    0.150 +/-  0.061 |  -65.414 +/-  2.903
GLN 207 |   24.149 +/-  2.903 |   -1.839 +/-  1.266 |  -69.837 +/-  2.971 |  -11.755 +/-  2.468 |    1.083 +/-  0.098 |  -58.199 +/-  2.565
HIE 208 |   34.535 +/-  3.225 |   -6.678 +/-  0.938 |  -21.873 +/-  1.560 |   -3.197 +/-  0.905 |    0.610 +/-  0.051 |    3.398 +/-  2.936
MET 209 |   20.137 +/-  3.173 |   -9.181 +/-  1.412 |   -2.782 +/-  1.002 |   -0.178 +/-  0.656 |    0.003 +/-  0.004 |    7.998 +/-  3.420
PRO 210 |   21.013 +/-  2.234 |   -4.687 +/-  1.007 |   -8.971 +/-  0.827 |   -2.294 +/-  0.733 |    0.355 +/-  0.077 |    5.416 +/-  2.334
TYR 211 |   17.469 +/-  2.989 |   -3.722 +/-  1.149 |  -28.407 +/-  3.863 |   -6.544 +/-  3.556 |    0.685 +/-  0.203 |  -20.520 +/-  3.122
PHE 212 |   17.170 +/-  2.997 |   -6.552 +/-  1.246 |   -1.425 +/-  1.185 |   -2.997 +/-  0.644 |    0.177 +/-  0.055 |    6.373 +/-  3.267
ARG 213 |   24.098 +/-  4.055 |  -10.476 +/-  1.719 | -168.415 +/-  4.972 |  -21.911 +/-  3.383 |    0.015 +/-  0.011 | -176.688 +/-  3.967
LYS 214 |   17.862 +/-  2.610 |   -6.073 +/-  1.306 |   18.261 +/-  8.714 |  -44.857 +/-  8.904 |    0.390 +/-  0.083 |  -14.417 +/-  3.257
ARG 215 |   22.715 +/-  4.073 |   -6.867 +/-  1.667 | -191.188 +/- 12.651 |  -17.272 +/- 10.315 |    0.223 +/-  0.087 | -192.390 +/-  4.043
MET 216 |   16.988 +/-  2.589 |   -9.945 +/-  1.241 |  -12.821 +/-  1.030 |   -0.716 +/-  0.657 |    0.003 +/-  0.006 |   -6.490 +/-  2.688
VAL 217 |   14.620 +/-  2.894 |   -6.037 +/-  1.246 |  -27.412 +/-  0.948 |   -0.751 +/-  0.459 |    0.001 +/-  0.004 |  -19.579 +/-  2.765
TRP 218 |   22.659 +/-  3.540 |   -9.939 +/-  1.564 |   -4.306 +/-  2.158 |   -3.892 +/-  1.594 |    0.344 +/-  0.104 |    4.866 +/-  3.948
GLU 219 |   18.737 +/-  2.941 |   -8.689 +/-  1.293 |  -74.015 +/- 10.470 |    5.194 +/-  8.258 |    0.038 +/-  0.025 |  -58.735 +/-  3.739
ILE 220 |   17.273 +/-  3.537 |   -7.045 +/-  1.621 |  -12.988 +/-  1.036 |    1.889 +/-  0.519 |    0.000 +/-  0.001 |   -0.870 +/-  3.358
LEU 221 |   16.580 +/-  3.121 |   -5.081 +/-  1.283 |  -31.697 +/-  1.817 |   -0.575 +/-  1.039 |    0.250 +/-  0.056 |  -20.523 +/-  3.379
HIE 222 |   35.030 +/-  2.704 |   -5.687 +/-  1.276 |  -12.793 +/-  3.903 |   -6.995 +/-  3.386 |    0.653 +/-  0.152 |   10.208 +/-  2.977
ARG 223 |   24.137 +/-  3.561 |   -4.457 +/-  1.625 | -181.508 +/-  7.726 |  -10.524 +/-  5.846 |    0.726 +/-  0.076 | -171.625 +/-  3.893
LYS 224 |   17.569 +/-  2.829 |   -3.730 +/-  1.430 |   23.336 +/- 11.035 |  -52.783 +/- 10.690 |    0.871 +/-  0.176 |  -14.737 +/-  3.595
LEU 225 |   16.980 +/-  2.644 |   -4.975 +/-  1.378 |  -23.422 +/-  1.799 |   -2.576 +/-  1.427 |    0.154 +/-  0.057 |  -13.840 +/-  3.033
LEU 226 |   20.832 +/-  3.205 |   -4.047 +/-  1.576 |  -93.008 +/- 15.791 |   -7.294 +/- 14.948 |    0.443 +/-  0.102 |  -83.075 +/-  3.461

Sidechain Energy Decomposition:
Residue |       Internal      |    van der Waals    |    Electrostatic    |   Polar Solvation   |   Non-Polar Solv.   |       TOTAL
-------------------------------------------------------------------------------------------------------------------------------------------
GLU   1 |   13.834 +/-  2.404 |    0.330 +/-  1.101 |  -64.842 +/- 17.961 |  -10.395 +/- 16.964 |    0.847 +/-  0.146 |  -60.226 +/-  2.704
PHE   2 |   12.940 +/-  2.583 |   -1.505 +/-  2.997 |    2.005 +/-  1.035 |   -1.847 +/-  0.722 |    0.575 +/-  0.544 |   12.168 +/-  3.542
PRO   3 |   15.025 +/-  1.891 |   -1.345 +/-  0.791 |    2.085 +/-  1.084 |   -2.468 +/-  0.999 |    0.518 +/-  0.179 |   13.816 +/-  1.894
GLU   4 |   13.849 +/-  2.380 |   -0.319 +/-  1.071 |  -35.999 +/- 12.674 |  -27.381 +/- 11.038 |    0.797 +/-  0.186 |  -49.053 +/-  3.309
ILE   5 |   13.545 +/-  2.702 |   -3.331 +/-  1.054 |   -1.776 +/-  0.376 |   -0.490 +/-  0.267 |    0.082 +/-  0.047 |    8.031 +/-  2.526
THR   6 |   11.634 +/-  1.873 |   -1.452 +/-  0.746 |  -23.029 +/-  2.810 |   -3.385 +/-  2.213 |    0.497 +/-  0.061 |  -15.735 +/-  2.058
GLU   7 |   13.496 +/-  2.309 |   -0.748 +/-  0.954 |  -23.622 +/- 10.924 |  -38.131 +/- 10.238 |    0.921 +/-  0.095 |  -48.083 +/-  2.215
GLU   8 |   13.432 +/-  2.354 |   -0.880 +/-  1.143 |  -28.540 +/- 13.169 |  -33.996 +/- 12.463 |    0.844 +/-  0.077 |  -49.139 +/-  2.623
MET   9 |   11.233 +/-  2.194 |   -5.647 +/-  0.957 |    0.909 +/-  0.755 |   -0.891 +/-  0.645 |    0.323 +/-  0.107 |    5.927 +/-  2.524
GLU  10 |   14.371 +/-  2.305 |   -2.319 +/-  1.213 |  -61.021 +/- 16.625 |   -1.665 +/- 15.526 |    0.345 +/-  0.097 |  -50.289 +/-  2.277
LYS  11 |   14.312 +/-  2.954 |   -1.475 +/-  1.055 |    3.216 +/- 19.100 |  -28.829 +/- 17.492 |    0.922 +/-  0.140 |  -11.854 +/-  3.502
GLU  12 |   13.414 +/-  2.518 |   -2.737 +/-  0.936 |  -25.443 +/-  7.835 |  -36.142 +/-  7.609 |    0.544 +/-  0.065 |  -50.364 +/-  2.376
ILE  13 |   13.471 +/-  2.375 |   -4.175 +/-  1.164 |   -1.298 +/-  0.214 |   -0.728 +/-  0.173 |    0.027 +/-  0.022 |    7.297 +/-  2.410
LYS  14 |   13.764 +/-  2.614 |   -2.719 +/-  1.053 |   43.131 +/- 12.527 |  -64.582 +/- 12.416 |    0.813 +/-  0.210 |   -9.592 +/-  3.455
ASN  15 |   17.081 +/-  2.746 |   -2.261 +/-  0.881 |  -86.492 +/-  5.310 |   -1.738 +/-  3.632 |    0.486 +/-  0.099 |  -72.925 +/-  2.738
VAL  16 |   10.528 +/-  2.004 |   -2.669 +/-  0.860 |  -16.147 +/-  0.287 |    0.185 +/-  0.125 |    0.118 +/-  0.037 |   -7.985 +/-  1.975
PHE  17 |   13.307 +/-  2.845 |   -5.235 +/-  0.847 |    2.820 +/-  0.375 |   -3.153 +/-  0.363 |    0.078 +/-  0.035 |    7.817 +/-  3.045
ARG  18 |   18.299 +/-  3.486 |   -2.347 +/-  0.981 | -117.344 +/-  5.743 |  -66.405 +/-  5.068 |    1.151 +/-  0.151 | -166.647 +/-  3.317
ASN  19 |   17.418 +/-  2.711 |   -1.593 +/-  0.977 |  -81.322 +/-  2.535 |   -4.968 +/-  2.064 |    0.515 +/-  0.137 |  -69.950 +/-  2.005
GLY  20 |    1.711 +/-  0.574 |   -0.384 +/-  0.184 |   -0.110 +/-  0.128 |    0.296 +/-  0.139 |    0.012 +/-  0.008 |    1.525 +/-  0.651
ASN  21 |   17.987 +/-  2.436 |   -1.622 +/-  0.851 |  -79.880 +/-  3.063 |   -7.206 +/-  2.223 |    0.612 +/-  0.058 |  -70.109 +/-  2.115
GLN  22 |   20.374 +/-  2.818 |   -2.356 +/-  1.076 |  -68.165 +/-  2.542 |   -5.985 +/-  1.643 |    0.570 +/-  0.065 |  -55.562 +/-  2.338
ASP  23 |   10.443 +/-  2.160 |   -1.328 +/-  0.578 |  -27.897 +/-  6.698 |  -35.906 +/-  6.990 |    0.690 +/-  0.082 |  -53.999 +/-  1.846
GLU  24 |   14.340 +/-  2.177 |   -1.257 +/-  1.062 |  -37.306 +/-  4.401 |  -27.631 +/-  4.016 |    0.524 +/-  0.042 |  -51.330 +/-  2.288
VAL  25 |    9.712 +/-  2.128 |   -1.793 +/-  0.823 |  -16.569 +/-  0.326 |   -0.016 +/-  0.123 |    0.395 +/-  0.048 |   -8.273 +/-  2.190
LEU  26 |   12.623 +/-  2.629 |   -3.789 +/-  0.981 |  -21.901 +/-  0.438 |    0.031 +/-  0.158 |    0.142 +/-  0.036 |  -12.893 +/-  2.780
SER  27 |    6.613 +/-  1.409 |   -3.186 +/-  0.742 |   -4.209 +/-  0.975 |   -1.396 +/-  0.775 |    0.000 +/-  0.000 |   -2.177 +/-  1.678
GLU  28 |   14.845 +/-  2.418 |   -1.920 +/-  1.099 |  -39.120 +/-  7.381 |  -23.769 +/-  6.556 |    0.629 +/-  0.048 |  -49.335 +/-  2.290
ALA  29 |    3.923 +/-  1.460 |   -1.679 +/-  0.529 |    2.564 +/-  0.201 |   -0.579 +/-  0.127 |    0.071 +/-  0.024 |    4.300 +/-  1.533
PHE  30 |   12.760 +/-  2.571 |   -2.308 +/-  1.261 |    1.045 +/-  0.557 |   -1.466 +/-  0.419 |    0.338 +/-  0.171 |   10.368 +/-  2.975
ARG  31 |   19.308 +/-  3.679 |    0.602 +/-  0.920 | -104.289 +/-  7.044 |  -81.174 +/-  6.991 |    1.567 +/-  0.058 | -163.986 +/-  3.030
LEU  32 |   12.903 +/-  2.144 |   -3.563 +/-  1.004 |  -21.718 +/-  0.443 |   -0.438 +/-  0.202 |    0.199 +/-  0.042 |  -12.616 +/-  2.313
THR  33 |   11.064 +/-  2.015 |   -1.772 +/-  0.612 |  -21.745 +/-  1.332 |   -4.145 +/-  1.076 |    0.459 +/-  0.048 |  -16.139 +/-  2.066
ILE  34 |   13.919 +/-  2.900 |   -5.497 +/-  1.128 |   -1.698 +/-  0.184 |   -0.338 +/-  0.120 |    0.000 +/-  0.001 |    6.386 +/-  2.757
THR  35 |   11.118 +/-  1.860 |   -3.789 +/-  0.915 |  -27.843 +/-  1.730 |    1.260 +/-  1.247 |    0.142 +/-  0.034 |  -19.113 +/-  2.108
ARG  36 |   18.773 +/-  3.265 |   -7.390 +/-  1.466 | -183.653 +/-  5.389 |   -4.573 +/-  3.846 |    0.114 +/-  0.035 | -176.728 +/-  3.259
LYS  37 |   14.922 +/-  3.022 |   -2.334 +/-  0.974 |    8.158 +/- 13.887 |  -31.710 +/- 13.244 |    0.882 +/-  0.114 |  -10.083 +/-  3.287
ASP  38 |    9.987 +/-  1.945 |   -3.223 +/-  1.031 |  -48.510 +/- 10.737 |  -16.145 +/-  8.812 |    0.079 +/-  0.046 |  -57.811 +/-  3.024
ILE  39 |   14.585 +/-  2.485 |   -5.057 +/-  1.060 |   -1.733 +/-  0.184 |   -0.131 +/-  0.142 |    0.000 +/-  0.004 |    7.664 +/-  2.631
GLN  40 |   20.520 +/-  2.959 |   -3.140 +/-  1.215 |  -72.340 +/-  3.320 |   -3.188 +/-  1.759 |    0.283 +/-  0.049 |  -57.866 +/-  2.379
THR  41 |   12.113 +/-  1.971 |   -3.182 +/-  1.000 |  -25.804 +/-  0.943 |   -0.654 +/-  0.445 |    0.133 +/-  0.032 |  -17.394 +/-  1.911
LEU  42 |   12.305 +/-  2.388 |   -5.294 +/-  1.252 |  -22.219 +/-  0.401 |    0.156 +/-  0.148 |    0.000 +/-  0.000 |  -15.052 +/-  2.635
ASN  43 |   18.495 +/-  2.408 |   -3.110 +/-  0.770 |  -80.380 +/-  2.158 |   -4.820 +/-  1.616 |    0.294 +/-  0.077 |  -69.522 +/-  2.154
HIE  44 |   30.931 +/-  2.386 |   -4.012 +/-  1.168 |   -5.614 +/-  1.793 |   -7.469 +/-  1.519 |    0.658 +/-  0.177 |   14.494 +/-  2.459
LEU  45 |   12.668 +/-  2.539 |   -0.342 +/-  1.329 |  -21.867 +/-  0.405 |   -1.172 +/-  0.155 |    0.741 +/-  0.163 |   -9.972 +/-  2.897
ASN  46 |   16.198 +/-  2.524 |   -2.879 +/-  0.944 |  -78.941 +/-  1.790 |   -5.482 +/-  1.232 |    0.389 +/-  0.042 |  -70.716 +/-  2.243
TRP  47 |   17.671 +/-  2.957 |   -1.869 +/-  0.728 |    7.873 +/-  0.816 |   -3.305 +/-  0.340 |    0.997 +/-  0.038 |   21.367 +/-  2.972
LEU  48 |   13.628 +/-  2.902 |   -5.689 +/-  1.012 |  -21.142 +/-  0.448 |   -0.243 +/-  0.171 |    0.002 +/-  0.004 |  -13.445 +/-  2.915
ASN  49 |   18.844 +/-  2.355 |   -3.739 +/-  0.789 |  -80.323 +/-  3.799 |   -6.043 +/-  2.643 |    0.264 +/-  0.053 |  -70.997 +/-  2.160
ASP  50 |   11.605 +/-  1.980 |   -2.884 +/-  0.750 |  -39.530 +/-  4.078 |  -21.971 +/-  3.988 |    0.367 +/-  0.076 |  -52.412 +/-  1.771
GLU  51 |   13.881 +/-  2.292 |   -3.927 +/-  1.005 |  -25.196 +/-  5.164 |  -32.556 +/-  5.524 |    0.339 +/-  0.042 |  -47.460 +/-  2.361
ILE  52 |   14.546 +/-  2.585 |   -5.441 +/-  1.048 |   -1.735 +/-  0.255 |   -0.392 +/-  0.129 |    0.000 +/-  0.000 |    6.979 +/-  2.456
ILE  53 |   13.143 +/-  2.322 |   -5.519 +/-  1.085 |   -1.217 +/-  0.159 |   -0.891 +/-  0.128 |    0.008 +/-  0.007 |    5.524 +/-  2.307
ASN  54 |   16.681 +/-  1.870 |   -4.535 +/-  0.830 |  -89.322 +/-  1.998 |    2.508 +/-  0.933 |    0.059 +/-  0.034 |  -74.610 +/-  1.798
PHE  55 |   12.925 +/-  2.453 |   -6.845 +/-  0.874 |    1.312 +/-  0.339 |   -1.237 +/-  0.265 |    0.001 +/-  0.005 |    6.157 +/-  2.541
TYR  56 |   13.778 +/-  2.350 |   -5.824 +/-  1.140 |  -24.768 +/-  1.346 |   -0.889 +/-  0.511 |    0.073 +/-  0.026 |  -17.631 +/-  2.535
MET  57 |   12.427 +/-  2.015 |   -7.356 +/-  0.788 |    1.216 +/-  0.351 |   -1.012 +/-  0.379 |    0.014 +/-  0.009 |    5.289 +/-  2.125
ASN  58 |   17.616 +/-  2.137 |   -4.092 +/-  0.812 |  -81.334 +/-  2.425 |   -3.060 +/-  1.635 |    0.204 +/-  0.041 |  -70.666 +/-  1.916
MET  59 |   10.905 +/-  2.326 |   -8.431 +/-  0.676 |    1.619 +/-  0.314 |   -0.787 +/-  0.280 |    0.007 +/-  0.014 |    3.314 +/-  2.381
LEU  60 |   12.137 +/-  2.085 |   -5.257 +/-  0.941 |  -21.639 +/-  0.380 |   -0.213 +/-  0.184 |    0.001 +/-  0.002 |  -14.971 +/-  2.266
MET  61 |   11.600 +/-  2.232 |   -5.745 +/-  0.683 |    0.589 +/-  0.818 |   -0.741 +/-  0.602 |    0.400 +/-  0.059 |    6.103 +/-  2.314
GLU  62 |   12.969 +/-  2.281 |   -2.112 +/-  0.989 |  -64.084 +/-  9.080 |    1.919 +/-  8.086 |    0.477 +/-  0.102 |  -50.832 +/-  2.740
ARG  63 |   17.517 +/-  3.625 |   -5.227 +/-  1.203 | -148.645 +/-  4.818 |  -34.474 +/-  4.542 |    0.283 +/-  0.061 | -170.545 +/-  3.319
SER  64 |    7.118 +/-  1.764 |   -2.467 +/-  0.805 |   -3.766 +/-  1.152 |   -1.736 +/-  0.744 |    0.060 +/-  0.033 |   -0.790 +/-  2.131
LYS  65 |   14.073 +/-  2.901 |   -0.729 +/-  1.135 |   13.465 +/-  6.526 |  -38.541 +/-  6.494 |    0.950 +/-  0.068 |  -10.782 +/-  3.539
GLU  66 |   13.366 +/-  2.222 |   -1.827 +/-  0.810 |  -47.103 +/- 10.080 |  -15.248 +/-  9.613 |    0.688 +/-  0.076 |  -50.125 +/-  2.312
LYS  67 |   13.946 +/-  2.809 |    0.405 +/-  0.755 |   41.869 +/-  6.950 |  -65.546 +/-  6.479 |    1.375 +/-  0.058 |   -7.951 +/-  3.031
GLY  68 |    1.643 +/-  0.462 |   -0.185 +/-  0.162 |   -0.224 +/-  0.188 |    0.609 +/-  0.181 |    0.018 +/-  0.007 |    1.860 +/-  0.478
LEU  69 |   13.005 +/-  2.264 |   -2.490 +/-  0.964 |  -21.541 +/-  0.460 |   -0.558 +/-  0.219 |    0.211 +/-  0.051 |  -11.373 +/-  2.398
PRO  70 |   14.869 +/-  1.954 |   -4.049 +/-  0.616 |    3.213 +/-  0.923 |   -2.674 +/-  0.865 |    0.062 +/-  0.037 |   11.421 +/-  2.033
SER  71 |    6.584 +/-  1.397 |   -1.296 +/-  0.903 |   -6.709 +/-  1.832 |   -0.482 +/-  1.246 |    0.312 +/-  0.026 |   -1.590 +/-  1.596
VAL  72 |   10.538 +/-  2.441 |   -4.095 +/-  0.976 |  -15.859 +/-  0.372 |   -0.169 +/-  0.115 |    0.000 +/-  0.001 |   -9.584 +/-  2.578
HIE  73 |   31.201 +/-  2.041 |   -6.874 +/-  0.650 |   -7.355 +/-  1.462 |   -4.740 +/-  1.121 |    0.224 +/-  0.046 |   12.456 +/-  2.144
ALA  74 |    3.638 +/-  1.329 |   -2.561 +/-  0.446 |    2.967 +/-  0.171 |   -0.836 +/-  0.116 |    0.005 +/-  0.007 |    3.212 +/-  1.429
PHE  75 |   13.328 +/-  2.942 |   -3.694 +/-  0.742 |    2.178 +/-  0.354 |   -2.081 +/-  0.256 |    0.114 +/-  0.041 |    9.845 +/-  2.753
ASN  76 |   17.836 +/-  2.255 |   -3.120 +/-  0.674 |  -79.851 +/-  5.466 |   -5.547 +/-  4.841 |    0.412 +/-  0.062 |  -70.271 +/-  2.129
THR  77 |   12.122 +/-  2.192 |   -3.603 +/-  0.867 |  -22.724 +/-  1.298 |   -4.954 +/-  1.055 |    0.026 +/-  0.023 |  -19.133 +/-  2.567
PHE  78 |   13.188 +/-  2.960 |   -0.722 +/-  0.964 |    1.396 +/-  1.013 |   -1.850 +/-  0.729 |    0.765 +/-  0.141 |   12.776 +/-  3.304
PHE  79 |   12.654 +/-  2.484 |   -5.077 +/-  0.800 |    2.685 +/-  0.362 |   -2.502 +/-  0.186 |    0.016 +/-  0.013 |    7.775 +/-  2.705
PHE  80 |   11.446 +/-  2.365 |   -4.526 +/-  0.832 |    3.039 +/-  0.336 |   -3.014 +/-  0.287 |    0.081 +/-  0.043 |    7.025 +/-  2.666
THR  81 |   11.819 +/-  1.934 |   -2.236 +/-  0.608 |  -19.614 +/-  1.300 |   -5.513 +/-  1.027 |    0.388 +/-  0.078 |  -15.157 +/-  2.024
LYS  82 |   14.580 +/-  2.912 |   -4.104 +/-  1.035 |   70.554 +/-  3.541 |  -89.951 +/-  3.426 |    0.569 +/-  0.103 |   -8.351 +/-  3.247
LEU  83 |   13.298 +/-  2.737 |   -5.172 +/-  0.903 |  -20.719 +/-  0.382 |   -1.281 +/-  0.133 |    0.033 +/-  0.019 |  -13.839 +/-  2.928
LYS  84 |   14.458 +/-  3.100 |   -2.832 +/-  0.787 |   55.906 +/-  4.117 |  -76.513 +/-  4.009 |    0.743 +/-  0.109 |   -8.238 +/-  3.220
THR  85 |   11.941 +/-  1.908 |   -0.849 +/-  0.813 |  -22.724 +/-  1.441 |   -2.624 +/-  1.107 |    0.514 +/-  0.047 |  -13.743 +/-  1.841
ALA  86 |    4.163 +/-  1.294 |   -1.158 +/-  0.405 |    4.030 +/-  0.186 |   -2.170 +/-  0.138 |    0.223 +/-  0.048 |    5.088 +/-  1.351
GLY  87 |    1.611 +/-  0.504 |   -0.542 +/-  0.177 |   -1.525 +/-  0.114 |    1.678 +/-  0.104 |    0.015 +/-  0.006 |    1.237 +/-  0.527
TYR  88 |   13.900 +/-  2.697 |   -4.791 +/-  1.201 |  -20.517 +/-  1.552 |   -3.583 +/-  0.592 |    0.117 +/-  0.056 |  -14.875 +/-  2.739
GLN  89 |   20.449 +/-  2.511 |   -1.232 +/-  1.033 |  -65.150 +/-  4.393 |   -8.477 +/-  3.694 |    0.909 +/-  0.093 |  -53.501 +/-  2.057
ALA  90 |    3.896 +/-  1.344 |   -1.797 +/-  0.498 |    4.442 +/-  0.198 |   -2.494 +/-  0.132 |    0.074 +/-  0.047 |    4.122 +/-  1.399
VAL  91 |   10.848 +/-  2.128 |   -4.621 +/-  0.980 |  -15.601 +/-  0.390 |   -0.614 +/-  0.158 |    0.001 +/-  0.002 |   -9.987 +/-  2.240
LYS  92 |   14.740 +/-  2.751 |   -3.555 +/-  1.196 |   61.405 +/-  6.469 |  -83.045 +/-  5.721 |    0.575 +/-  0.105 |   -9.880 +/-  3.355
ARG  93 |   18.193 +/-  3.518 |   -1.559 +/-  0.639 |  -72.614 +/-  4.702 | -111.051 +/-  3.970 |    1.329 +/-  0.057 | -165.703 +/-  3.009
TRP  94 |   19.449 +/-  3.289 |   -4.566 +/-  0.738 |   12.545 +/-  1.309 |   -7.046 +/-  0.722 |    0.608 +/-  0.061 |   20.990 +/-  3.269
THR  95 |   12.012 +/-  1.571 |   -2.206 +/-  1.057 |  -30.794 +/-  1.190 |    1.893 +/-  0.407 |    0.018 +/-  0.017 |  -19.078 +/-  1.844
LYS  96 |   13.969 +/-  2.639 |   -1.782 +/-  0.807 |  104.492 +/-  5.921 | -124.438 +/-  5.378 |    0.858 +/-  0.088 |   -6.901 +/-  3.225
LYS  97 |   14.094 +/-  2.595 |   -0.102 +/-  0.799 |   87.799 +/-  8.426 | -108.606 +/-  7.817 |    1.234 +/-  0.077 |   -5.581 +/-  3.211
VAL  98 |   10.211 +/-  2.388 |   -1.219 +/-  0.933 |  -15.250 +/-  0.377 |   -0.915 +/-  0.159 |    0.355 +/-  0.128 |   -6.818 +/-  2.437
ASP  99 |   10.828 +/-  1.789 |   -0.307 +/-  1.239 | -106.080 +/-  7.396 |   38.301 +/-  6.339 |    0.282 +/-  0.052 |  -56.976 +/-  2.296
VAL 100 |   10.153 +/-  2.116 |   -3.659 +/-  0.904 |  -14.984 +/-  0.325 |   -1.065 +/-  0.109 |    0.002 +/-  0.003 |   -9.553 +/-  2.152
PHE 101 |   11.688 +/-  2.100 |   -3.989 +/-  0.742 |    2.254 +/-  0.586 |   -1.797 +/-  0.267 |    0.187 +/-  0.047 |    8.344 +/-  2.332
SER 102 |    7.711 +/-  1.321 |    0.203 +/-  1.009 |   -4.866 +/-  1.466 |   -3.159 +/-  0.763 |    0.381 +/-  0.027 |    0.270 +/-  1.418
VAL 103 |   10.673 +/-  2.206 |   -3.619 +/-  1.035 |  -15.659 +/-  0.289 |   -0.722 +/-  0.104 |    0.021 +/-  0.012 |   -9.306 +/-  2.405
ASP 104 |   10.129 +/-  1.759 |   -2.692 +/-  1.013 |  -54.361 +/-  4.065 |  -10.328 +/-  3.728 |    0.307 +/-  0.031 |  -56.946 +/-  1.674
ILE 105 |   13.469 +/-  2.649 |   -5.341 +/-  0.963 |   -1.507 +/-  0.204 |   -0.759 +/-  0.151 |    0.006 +/-  0.005 |    5.868 +/-  2.700
LEU 106 |   13.987 +/-  2.634 |   -5.001 +/-  1.110 |  -21.534 +/-  0.387 |   -1.005 +/-  0.147 |    0.001 +/-  0.002 |  -13.553 +/-  2.746
LEU 107 |   12.635 +/-  2.544 |   -5.143 +/-  1.097 |  -21.676 +/-  0.419 |   -0.173 +/-  0.159 |    0.000 +/-  0.001 |  -14.356 +/-  2.933
VAL 108 |   10.020 +/-  2.090 |   -3.532 +/-  0.864 |  -15.013 +/-  0.300 |   -0.666 +/-  0.131 |    0.001 +/-  0.002 |   -9.190 +/-  2.246
PRO 109 |   15.463 +/-  2.273 |   -4.791 +/-  0.570 |    6.468 +/-  0.560 |   -5.117 +/-  0.488 |    0.008 +/-  0.005 |   12.031 +/-  2.287
ILE 110 |   13.374 +/-  2.397 |   -4.501 +/-  1.046 |   -0.703 +/-  0.178 |   -1.321 +/-  0.129 |    0.015 +/-  0.018 |    6.864 +/-  2.454
HIE 111 |   30.635 +/-  2.279 |   -5.949 +/-  0.619 |  -10.936 +/-  0.993 |   -2.720 +/-  0.827 |    0.459 +/-  0.066 |   11.489 +/-  2.313
LEU 112 |   13.027 +/-  2.578 |   -1.291 +/-  1.183 |  -21.586 +/-  0.396 |   -1.029 +/-  0.161 |    0.446 +/-  0.106 |  -10.434 +/-  2.657
GLY 113 |    1.511 +/-  0.531 |   -0.324 +/-  0.172 |   -0.698 +/-  0.076 |    0.871 +/-  0.069 |    0.025 +/-  0.009 |    1.385 +/-  0.517
VAL 114 |   11.168 +/-  2.128 |    0.075 +/-  0.725 |  -16.442 +/-  0.282 |   -0.565 +/-  0.067 |    0.645 +/-  0.033 |   -5.120 +/-  2.084
HIE 115 |   30.497 +/-  2.131 |   -5.952 +/-  0.804 |  -14.251 +/-  1.222 |   -0.829 +/-  0.699 |    0.138 +/-  0.043 |    9.603 +/-  2.321
TRP 116 |   18.279 +/-  3.092 |   -9.572 +/-  0.717 |    7.226 +/-  1.108 |   -2.848 +/-  0.421 |    0.128 +/-  0.028 |   13.214 +/-  3.480
CYS 117 |    6.948 +/-  1.899 |   -4.203 +/-  0.713 |    6.122 +/-  1.228 |   -0.823 +/-  0.711 |    0.001 +/-  0.002 |    8.045 +/-  2.006
LEU 118 |   13.107 +/-  2.294 |   -5.858 +/-  1.032 |  -21.675 +/-  0.346 |   -0.550 +/-  0.128 |    0.000 +/-  0.001 |  -14.975 +/-  2.399
ALA 119 |    3.890 +/-  1.278 |   -2.934 +/-  0.377 |    3.566 +/-  0.152 |   -1.464 +/-  0.097 |    0.001 +/-  0.004 |    3.060 +/-  1.336
VAL 120 |    9.801 +/-  2.170 |   -3.604 +/-  0.819 |  -15.552 +/-  0.305 |   -0.400 +/-  0.128 |    0.023 +/-  0.009 |   -9.732 +/-  2.298
VAL 121 |   10.492 +/-  2.067 |   -4.120 +/-  0.839 |  -15.691 +/-  0.352 |   -0.508 +/-  0.112 |    0.001 +/-  0.001 |   -9.826 +/-  1.932
ASP 122 |   11.922 +/-  2.214 |   -3.795 +/-  1.161 |  -95.449 +/-  9.541 |   27.056 +/-  7.162 |    0.098 +/-  0.043 |  -60.168 +/-  3.165
PHE 123 |   11.916 +/-  2.621 |   -4.952 +/-  0.784 |    3.002 +/-  0.417 |   -2.152 +/-  0.289 |    0.157 +/-  0.029 |    7.970 +/-  2.682
ARG 124 |   16.959 +/-  3.255 |   -1.821 +/-  1.413 | -171.045 +/-  7.638 |  -21.429 +/-  5.539 |    0.468 +/-  0.057 | -176.868 +/-  3.904
LYS 125 |   14.218 +/-  2.966 |   -2.221 +/-  1.097 |   46.412 +/-  8.325 |  -64.254 +/-  9.228 |    0.866 +/-  0.133 |   -4.980 +/-  3.232
LYS 126 |   14.092 +/-  2.576 |   -3.098 +/-  0.920 |   47.054 +/-  7.042 |  -67.012 +/-  6.471 |    0.756 +/-  0.088 |   -8.207 +/-  2.960
ASN 127 |   17.812 +/-  2.067 |   -4.317 +/-  0.706 |  -77.601 +/-  2.901 |   -6.564 +/-  2.373 |    0.218 +/-  0.084 |  -70.452 +/-  2.059
ILE 128 |   13.766 +/-  2.736 |   -5.421 +/-  1.016 |   -0.711 +/-  0.186 |   -1.353 +/-  0.101 |    0.000 +/-  0.000 |    6.282 +/-  2.640
THR 129 |   10.495 +/-  2.031 |   -2.517 +/-  0.924 |  -26.483 +/-  1.152 |   -0.660 +/-  1.039 |    0.046 +/-  0.021 |  -19.119 +/-  2.312
TYR 130 |   13.635 +/-  2.335 |   -6.856 +/-  0.932 |  -18.507 +/-  1.936 |   -4.850 +/-  1.544 |    0.027 +/-  0.015 |  -16.551 +/-  2.329
TYR 131 |   13.652 +/-  2.762 |   -5.806 +/-  0.798 |  -16.291 +/-  1.091 |   -6.173 +/-  0.948 |    0.112 +/-  0.032 |  -14.506 +/-  2.944
ASP 132 |   11.260 +/-  1.948 |   -3.067 +/-  1.178 |  -74.395 +/-  3.839 |   12.229 +/-  3.079 |    0.047 +/-  0.013 |  -53.927 +/-  2.140
SER 133 |    6.698 +/-  1.596 |   -4.527 +/-  0.413 |   -0.369 +/-  1.243 |   -5.455 +/-  0.888 |    0.001 +/-  0.001 |   -3.652 +/-  2.184
MET 134 |   11.621 +/-  2.498 |   -3.609 +/-  0.698 |    1.085 +/-  0.601 |   -1.290 +/-  0.428 |    0.672 +/-  0.058 |    8.479 +/-  2.467
GLY 135 |    2.127 +/-  0.550 |   -0.731 +/-  0.193 |   -0.202 +/-  0.119 |    0.415 +/-  0.096 |    0.000 +/-  0.002 |    1.609 +/-  0.556
GLY 136 |    1.508 +/-  0.509 |   -0.404 +/-  0.170 |   -0.416 +/-  0.094 |    0.657 +/-  0.082 |    0.016 +/-  0.007 |    1.360 +/-  0.522
ILE 137 |   13.692 +/-  2.375 |   -0.652 +/-  1.093 |   -0.787 +/-  0.262 |   -1.466 +/-  0.160 |    0.661 +/-  0.130 |   11.447 +/-  2.263
ASN 138 |   18.135 +/-  2.306 |   -2.970 +/-  0.772 |  -82.543 +/-  2.081 |   -3.517 +/-  1.470 |    0.237 +/-  0.065 |  -70.659 +/-  2.066
ASN 139 |   16.595 +/-  2.435 |   -2.210 +/-  0.951 |  -83.455 +/-  2.306 |   -4.268 +/-  1.205 |    0.406 +/-  0.078 |  -72.932 +/-  2.211
GLU 140 |   13.340 +/-  2.567 |   -1.015 +/-  1.042 |  -93.462 +/-  7.610 |   29.552 +/-  6.924 |    0.584 +/-  0.075 |  -51.001 +/-  2.486
ALA 141 |    3.429 +/-  1.105 |   -2.639 +/-  0.401 |    3.710 +/-  0.180 |   -1.762 +/-  0.104 |    0.010 +/-  0.016 |    2.748 +/-  1.116
CYS 142 |    6.898 +/-  1.531 |   -5.527 +/-  0.576 |    5.029 +/-  0.666 |   -1.061 +/-  0.379 |    0.001 +/-  0.003 |    5.340 +/-  1.674
ARG 143 |   18.626 +/-  3.499 |   -2.554 +/-  1.402 | -136.034 +/-  6.481 |  -55.637 +/-  4.858 |    0.875 +/-  0.116 | -174.725 +/-  3.249
ILE 144 |   13.696 +/-  2.516 |   -3.623 +/-  1.197 |   -0.010 +/-  0.172 |   -1.670 +/-  0.114 |    0.177 +/-  0.080 |    8.569 +/-  2.631
LEU 145 |   12.364 +/-  2.334 |   -4.850 +/-  0.973 |  -21.146 +/-  0.394 |   -0.792 +/-  0.126 |    0.001 +/-  0.003 |  -14.421 +/-  2.376
LEU 146 |   13.039 +/-  2.278 |   -4.061 +/-  1.248 |  -21.431 +/-  0.417 |   -1.074 +/-  0.148 |    0.091 +/-  0.049 |  -13.437 +/-  2.546
GLN 147 |   19.794 +/-  2.519 |   -2.987 +/-  0.882 |  -62.416 +/-  2.987 |   -9.113 +/-  2.086 |    0.580 +/-  0.092 |  -54.143 +/-  2.685
TYR 148 |   14.506 +/-  2.426 |   -5.839 +/-  1.099 |  -19.127 +/-  2.273 |   -3.844 +/-  1.227 |    0.003 +/-  0.006 |  -14.301 +/-  2.518
LEU 149 |   12.126 +/-  2.056 |   -5.233 +/-  0.881 |  -20.893 +/-  0.389 |   -0.888 +/-  0.122 |    0.000 +/-  0.001 |  -14.888 +/-  2.078
LYS 150 |   15.140 +/-  2.571 |   -3.458 +/-  1.299 |   27.562 +/- 11.904 |  -50.821 +/- 10.713 |    0.453 +/-  0.119 |  -11.123 +/-  3.258
GLN 151 |   19.888 +/-  2.693 |   -3.885 +/-  0.842 |  -62.335 +/-  2.671 |   -9.256 +/-  2.289 |    0.498 +/-  0.082 |  -55.089 +/-  2.672
GLU 152 |   13.665 +/-  2.208 |   -3.282 +/-  1.440 | -117.711 +/-  4.880 |   51.932 +/-  3.927 |    0.002 +/-  0.003 |  -55.394 +/-  2.566
SER 153 |    6.043 +/-  1.313 |   -3.416 +/-  0.739 |   -3.292 +/-  1.411 |   -1.088 +/-  0.704 |    0.015 +/-  0.014 |   -1.738 +/-  1.683
ILE 154 |   13.446 +/-  2.123 |   -1.966 +/-  1.353 |   -0.736 +/-  0.242 |   -1.631 +/-  0.190 |    0.589 +/-  0.084 |    9.703 +/-  2.486
ASP 155 |   12.499 +/-  1.947 |   -2.321 +/-  1.192 | -117.843 +/- 10.729 |   50.289 +/-  8.790 |    0.193 +/-  0.055 |  -57.183 +/-  2.616
LYS 156 |   14.553 +/-  2.662 |   -3.648 +/-  1.248 |   33.264 +/-  6.266 |  -60.169 +/-  4.611 |    0.232 +/-  0.048 |  -15.769 +/-  3.214
LYS 157 |   14.407 +/-  2.528 |   -2.854 +/-  0.989 |   43.006 +/-  5.535 |  -62.791 +/-  4.829 |    0.502 +/-  0.058 |   -7.731 +/-  2.978
ARG 158 |   18.665 +/-  3.979 |   -0.955 +/-  1.017 | -105.663 +/-  4.581 |  -77.119 +/-  3.770 |    1.370 +/-  0.102 | -163.703 +/-  3.325
LYS 159 |   14.355 +/-  2.763 |   -1.974 +/-  0.858 |   58.962 +/-  5.259 |  -79.897 +/-  5.291 |    0.949 +/-  0.098 |   -7.605 +/-  3.021
GLU 160 |   13.827 +/-  2.387 |   -0.291 +/-  1.160 |  -82.344 +/- 10.916 |   18.755 +/-  9.968 |    0.758 +/-  0.083 |  -49.295 +/-  2.624
PHE 161 |   12.404 +/-  2.268 |   -4.395 +/-  0.921 |    2.562 +/-  0.606 |   -2.096 +/-  0.413 |    0.154 +/-  0.066 |    8.629 +/-  2.359
ASP 162 |   11.415 +/-  1.743 |   -0.558 +/-  1.029 |  -75.095 +/-  9.590 |    9.234 +/-  9.112 |    0.542 +/-  0.080 |  -54.462 +/-  2.269
THR 163 |   11.230 +/-  1.703 |   -2.347 +/-  0.741 |  -20.306 +/-  1.800 |   -5.259 +/-  1.295 |    0.290 +/-  0.079 |  -16.391 +/-  1.931
ASN 164 |   17.393 +/-  2.692 |   -0.429 +/-  0.830 |  -80.387 +/-  3.661 |   -8.575 +/-  2.088 |    0.809 +/-  0.057 |  -71.188 +/-  2.816
GLY 165 |    1.753 +/-  0.571 |   -0.397 +/-  0.212 |   -0.802 +/-  0.223 |    1.014 +/-  0.196 |    0.015 +/-  0.009 |    1.583 +/-  0.560
TRP 166 |   18.254 +/-  3.163 |   -9.728 +/-  0.835 |    8.665 +/-  0.967 |   -3.730 +/-  0.834 |    0.060 +/-  0.034 |   13.522 +/-  3.400
GLN 167 |   20.088 +/-  2.562 |   -2.139 +/-  0.828 |  -63.677 +/-  2.922 |   -9.406 +/-  2.160 |    0.733 +/-  0.109 |  -54.401 +/-  2.477
LEU 168 |   13.613 +/-  2.519 |   -2.927 +/-  1.100 |  -21.181 +/-  0.472 |   -1.177 +/-  0.206 |    0.266 +/-  0.052 |  -11.407 +/-  2.673
PHE 169 |   12.911 +/-  2.623 |    0.141 +/-  1.070 |    2.408 +/-  0.712 |   -2.877 +/-  0.387 |    0.907 +/-  0.172 |   13.490 +/-  2.458
SER 170 |    7.706 +/-  1.507 |   -3.154 +/-  0.791 |   -3.759 +/-  1.134 |   -3.653 +/-  0.760 |    0.008 +/-  0.012 |   -2.851 +/-  1.780
LYS 171 |   14.215 +/-  2.652 |   -3.830 +/-  1.013 |   51.293 +/- 10.767 |  -70.019 +/-  9.486 |    0.482 +/-  0.094 |   -7.860 +/-  3.021
LYS 172 |   13.913 +/-  2.665 |   -1.279 +/-  1.100 |   42.652 +/- 13.003 |  -64.592 +/- 12.319 |    0.909 +/-  0.156 |   -8.397 +/-  3.136
SER 173 |    7.410 +/-  1.606 |   -1.818 +/-  0.608 |   -0.789 +/-  2.774 |   -4.856 +/-  2.464 |    0.270 +/-  0.058 |    0.218 +/-  1.596
GLN 174 |   20.255 +/-  2.468 |   -0.845 +/-  0.923 |  -65.893 +/-  4.142 |   -8.465 +/-  3.641 |    0.912 +/-  0.101 |  -54.037 +/-  2.683
GLU 175 |   14.024 +/-  2.514 |   -1.500 +/-  0.954 |  -68.134 +/- 17.294 |    6.106 +/- 16.721 |    0.646 +/-  0.100 |  -48.859 +/-  2.689
ILE 176 |   14.336 +/-  2.734 |   -4.038 +/-  1.155 |   -0.388 +/-  0.266 |   -1.332 +/-  0.146 |    0.062 +/-  0.037 |    8.640 +/-  2.596
PRO 177 |   14.556 +/-  1.662 |   -3.938 +/-  0.628 |    6.779 +/-  0.796 |   -6.682 +/-  0.672 |    0.089 +/-  0.040 |   10.805 +/-  1.842
GLN 178 |   20.406 +/-  2.226 |   -5.416 +/-  0.934 |  -69.236 +/-  2.633 |   -4.449 +/-  1.250 |    0.290 +/-  0.038 |  -58.405 +/-  2.183
GLN 179 |   21.000 +/-  2.514 |   -5.670 +/-  0.895 |  -68.462 +/-  2.097 |   -2.143 +/-  1.434 |    0.039 +/-  0.014 |  -55.236 +/-  2.681
MET 180 |   11.420 +/-  2.149 |   -2.065 +/-  0.676 |    1.644 +/-  0.810 |   -1.890 +/-  0.666 |    0.904 +/-  0.116 |   10.013 +/-  2.315
ASN 181 |   16.728 +/-  2.453 |   -2.180 +/-  0.841 |  -77.780 +/-  2.439 |   -7.730 +/-  1.262 |    0.379 +/-  0.093 |  -70.583 +/-  2.780
GLY 182 |    1.688 +/-  0.594 |   -0.312 +/-  0.224 |   -0.208 +/-  0.112 |    0.438 +/-  0.079 |    0.018 +/-  0.008 |    1.625 +/-  0.605
SER 183 |    7.235 +/-  1.289 |   -2.786 +/-  0.734 |   -3.926 +/-  1.722 |   -1.509 +/-  1.087 |    0.034 +/-  0.018 |   -0.952 +/-  1.469
ASP 184 |    9.568 +/-  2.070 |   -2.474 +/-  1.316 |  -79.487 +/-  5.322 |   14.181 +/-  3.690 |    0.016 +/-  0.011 |  -58.195 +/-  2.739
ALA 185 |    3.551 +/-  1.373 |   -2.534 +/-  0.467 |    3.005 +/-  0.160 |   -0.912 +/-  0.085 |    0.031 +/-  0.011 |    3.140 +/-  1.379
GLY 186 |    1.534 +/-  0.597 |   -1.172 +/-  0.162 |   -0.812 +/-  0.069 |    0.697 +/-  0.062 |    0.000 +/-  0.000 |    0.246 +/-  0.625
MET 187 |   12.658 +/-  2.292 |   -8.160 +/-  0.698 |    2.219 +/-  0.436 |   -1.896 +/-  0.445 |    0.018 +/-  0.010 |    4.839 +/-  2.286
PHE 188 |   12.718 +/-  2.542 |   -7.474 +/-  0.816 |    1.538 +/-  0.373 |   -2.127 +/-  0.329 |    0.000 +/-  0.001 |    4.656 +/-  2.579
ALA 189 |    3.670 +/-  1.351 |   -3.197 +/-  0.361 |    3.092 +/-  0.141 |   -1.120 +/-  0.075 |    0.013 +/-  0.009 |    2.457 +/-  1.421
CYS 190 |    6.022 +/-  1.289 |   -4.863 +/-  0.504 |    4.996 +/-  0.490 |   -1.343 +/-  0.239 |    0.001 +/-  0.002 |    4.813 +/-  1.495
LYS 191 |   14.941 +/-  2.923 |   -5.174 +/-  0.940 |   33.459 +/-  5.462 |  -53.673 +/-  4.865 |    0.245 +/-  0.062 |  -10.201 +/-  2.985
TYR 192 |   14.014 +/-  2.296 |   -7.318 +/-  1.033 |  -17.822 +/-  1.053 |   -3.812 +/-  0.505 |    0.003 +/-  0.004 |  -14.936 +/-  2.267
ALA 193 |    3.912 +/-  1.483 |   -3.221 +/-  0.447 |    3.188 +/-  0.144 |   -1.028 +/-  0.108 |    0.000 +/-  0.000 |    2.851 +/-  1.578
ASP 194 |   11.601 +/-  1.921 |   -1.595 +/-  1.421 | -116.635 +/-  7.398 |   39.057 +/-  5.146 |    0.046 +/-  0.022 |  -67.526 +/-  3.408
CYS 195 |    6.236 +/-  1.592 |   -4.547 +/-  0.540 |    3.678 +/-  0.853 |    0.183 +/-  0.698 |    0.062 +/-  0.021 |    5.612 +/-  1.783
ILE 196 |   13.465 +/-  2.311 |   -3.958 +/-  1.054 |   -0.534 +/-  0.176 |   -1.096 +/-  0.137 |    0.101 +/-  0.027 |    7.977 +/-  2.303
THR 197 |   11.802 +/-  1.891 |   -3.608 +/-  0.815 |  -26.332 +/-  1.036 |   -1.085 +/-  0.652 |    0.004 +/-  0.004 |  -19.218 +/-  2.182
LYS 198 |   14.589 +/-  2.730 |   -3.798 +/-  0.912 |   38.506 +/-  7.479 |  -57.460 +/-  7.214 |    0.482 +/-  0.115 |   -7.680 +/-  3.774
ASP 199 |   12.456 +/-  2.302 |   -0.607 +/-  1.018 |  -74.995 +/-  7.240 |    6.000 +/-  6.752 |    0.358 +/-  0.057 |  -56.789 +/-  2.496
ARG 200 |   18.745 +/-  2.796 |   -2.594 +/-  0.899 | -121.044 +/-  7.139 |  -61.526 +/-  6.039 |    1.122 +/-  0.108 | -165.296 +/-  2.677
PRO 201 |   15.156 +/-  1.812 |   -0.839 +/-  0.559 |    9.348 +/-  1.313 |   -9.485 +/-  1.186 |    0.664 +/-  0.105 |   14.845 +/-  1.845
ILE 202 |   13.556 +/-  2.313 |   -2.991 +/-  1.252 |   -0.670 +/-  0.209 |   -1.270 +/-  0.154 |    0.092 +/-  0.042 |    8.716 +/-  2.057
ASN 203 |   17.173 +/-  2.248 |   -0.996 +/-  0.696 |  -75.908 +/-  2.335 |  -10.415 +/-  1.956 |    0.773 +/-  0.073 |  -69.373 +/-  2.084
PHE 204 |   13.258 +/-  2.707 |   -4.790 +/-  1.071 |    1.615 +/-  0.327 |   -2.037 +/-  0.293 |    0.026 +/-  0.020 |    8.071 +/-  2.869
THR 205 |   11.450 +/-  1.966 |   -1.921 +/-  0.733 |  -21.750 +/-  1.449 |   -3.816 +/-  1.448 |    0.447 +/-  0.063 |  -15.590 +/-  2.083
GLN 206 |   20.328 +/-  2.348 |   -4.802 +/-  0.970 |  -72.440 +/-  1.778 |   -2.813 +/-  0.727 |    0.128 +/-  0.059 |  -59.600 +/-  2.243
GLN 207 |   20.069 +/-  2.614 |   -1.330 +/-  0.921 |  -63.239 +/-  2.379 |   -9.768 +/-  2.316 |    0.943 +/-  0.106 |  -53.326 +/-  2.318
HIE 208 |   30.418 +/-  2.570 |   -5.158 +/-  0.609 |  -11.113 +/-  1.429 |   -2.456 +/-  0.856 |    0.590 +/-  0.053 |   12.281 +/-  2.491
MET 209 |   13.858 +/-  2.462 |   -8.069 +/-  0.938 |    1.673 +/-  0.496 |   -1.619 +/-  0.401 |    0.003 +/-  0.004 |    5.847 +/-  2.719
PRO 210 |   14.805 +/-  1.770 |   -2.761 +/-  0.616 |    7.553 +/-  0.950 |   -7.302 +/-  0.888 |    0.350 +/-  0.073 |   12.644 +/-  1.913
TYR 211 |   13.663 +/-  2.582 |   -1.905 +/-  0.974 |  -18.353 +/-  3.664 |   -5.721 +/-  3.241 |    0.674 +/-  0.203 |  -11.642 +/-  2.712
PHE 212 |   13.002 +/-  2.589 |   -4.718 +/-  0.830 |    1.395 +/-  0.578 |   -1.767 +/-  0.362 |    0.169 +/-  0.056 |    8.081 +/-  2.665
ARG 213 |   20.144 +/-  3.720 |   -8.280 +/-  1.438 | -171.736 +/-  4.364 |  -15.818 +/-  2.636 |    0.015 +/-  0.011 | -175.676 +/-  3.718
LYS 214 |   14.133 +/-  2.445 |   -3.740 +/-  1.120 |   17.898 +/-  8.080 |  -39.161 +/-  8.011 |    0.387 +/-  0.083 |  -10.482 +/-  2.882
ARG 215 |   18.775 +/-  3.671 |   -4.871 +/-  1.469 | -180.905 +/- 11.997 |  -12.648 +/-  9.655 |    0.220 +/-  0.087 | -179.428 +/-  3.953
MET 216 |   12.735 +/-  2.041 |   -7.992 +/-  0.846 |    1.095 +/-  0.438 |   -0.264 +/-  0.554 |    0.003 +/-  0.005 |    5.578 +/-  2.243
VAL 217 |   10.447 +/-  2.381 |   -4.193 +/-  0.908 |  -15.775 +/-  0.304 |    0.046 +/-  0.110 |    0.001 +/-  0.004 |   -9.473 +/-  2.297
TRP 218 |   18.693 +/-  3.318 |   -7.883 +/-  1.234 |    8.432 +/-  1.739 |   -3.210 +/-  1.153 |    0.342 +/-  0.103 |   16.373 +/-  3.692
GLU 219 |   14.865 +/-  2.683 |   -6.031 +/-  1.140 |  -61.991 +/- 10.238 |    4.287 +/-  7.869 |    0.037 +/-  0.025 |  -48.833 +/-  3.648
ILE 220 |   13.234 +/-  2.812 |   -5.690 +/-  1.064 |   -1.825 +/-  0.148 |   -0.207 +/-  0.097 |    0.000 +/-  0.001 |    5.512 +/-  2.752
LEU 221 |   12.641 +/-  2.613 |   -3.563 +/-  1.050 |  -22.258 +/-  0.383 |   -0.033 +/-  0.165 |    0.188 +/-  0.052 |  -13.024 +/-  2.747
HIE 222 |   30.610 +/-  2.400 |   -5.066 +/-  0.862 |   -5.332 +/-  2.321 |   -7.144 +/-  2.386 |    0.529 +/-  0.142 |   13.597 +/-  2.649
ARG 223 |   19.709 +/-  3.308 |   -3.819 +/-  1.330 | -179.678 +/-  7.346 |   -8.388 +/-  5.402 |    0.657 +/-  0.061 | -171.520 +/-  3.556
LYS 224 |   13.728 +/-  2.391 |   -2.196 +/-  1.108 |   27.945 +/-  9.788 |  -48.470 +/-  9.680 |    0.856 +/-  0.177 |   -8.138 +/-  3.061
LEU 225 |   12.028 +/-  2.099 |   -3.899 +/-  1.128 |  -20.659 +/-  0.409 |   -0.472 +/-  0.200 |    0.040 +/-  0.036 |  -12.961 +/-  2.340
LEU 226 |   14.580 +/-  2.248 |   -3.382 +/-  1.226 |  -32.067 +/-  2.822 |   -0.206 +/-  2.438 |    0.148 +/-  0.098 |  -20.926 +/-  2.351

Backbone Energy Decomposition:
Residue |       Internal      |    van der Waals    |    Electrostatic    |   Polar Solvation   |   Non-Polar Solv.   |       TOTAL
-------------------------------------------------------------------------------------------------------------------------------------------
GLU   1 |    4.957 +/-  1.609 |    0.580 +/-  0.990 |  -41.781 +/-  9.449 |  -34.870 +/-  8.599 |    0.524 +/-  0.115 |  -70.590 +/-  2.642
PHE   2 |    5.546 +/-  1.224 |   -0.174 +/-  0.760 |    5.562 +/-  2.175 |   -4.863 +/-  1.826 |    0.100 +/-  0.061 |    6.171 +/-  1.622
PRO   3 |    6.276 +/-  1.174 |   -0.807 +/-  0.593 |   -9.231 +/-  2.393 |   -1.200 +/-  2.035 |    0.092 +/-  0.032 |   -4.870 +/-  1.552
GLU   4 |    4.453 +/-  1.279 |   -0.483 +/-  0.662 |   -3.988 +/-  1.659 |   -4.083 +/-  1.588 |    0.088 +/-  0.041 |   -4.013 +/-  1.661
ILE   5 |    4.246 +/-  1.140 |   -0.022 +/-  0.720 |   -5.201 +/-  2.036 |   -5.070 +/-  1.590 |    0.149 +/-  0.046 |   -5.898 +/-  1.566
THR   6 |    4.626 +/-  1.211 |   -0.486 +/-  0.723 |  -13.492 +/-  2.139 |   -1.486 +/-  1.583 |    0.069 +/-  0.017 |  -10.768 +/-  1.506
GLU   7 |    3.925 +/-  1.143 |   -0.872 +/-  0.868 |  -11.270 +/-  2.143 |   -1.060 +/-  1.714 |    0.061 +/-  0.029 |   -9.217 +/-  1.564
GLU   8 |    3.949 +/-  1.167 |   -0.943 +/-  0.748 |   -7.979 +/-  2.299 |   -2.611 +/-  1.703 |    0.033 +/-  0.022 |   -7.551 +/-  1.342
MET   9 |    3.979 +/-  1.082 |   -1.711 +/-  0.699 |  -13.173 +/-  1.257 |    0.627 +/-  0.834 |    0.012 +/-  0.011 |  -10.266 +/-  1.232
GLU  10 |    4.139 +/-  1.293 |   -1.850 +/-  0.696 |   -9.675 +/-  2.065 |    3.196 +/-  1.424 |    0.013 +/-  0.017 |   -4.178 +/-  1.598
LYS  11 |    3.735 +/-  1.182 |   -1.209 +/-  0.770 |  -13.162 +/-  2.165 |   -0.013 +/-  1.566 |    0.039 +/-  0.039 |  -10.611 +/-  1.728
GLU  12 |    3.930 +/-  1.073 |   -0.612 +/-  1.052 |  -17.838 +/-  1.970 |    0.921 +/-  1.065 |    0.009 +/-  0.009 |  -13.590 +/-  1.544
ILE  13 |    4.391 +/-  1.313 |   -0.857 +/-  0.874 |   -4.910 +/-  1.134 |    0.685 +/-  0.655 |    0.000 +/-  0.002 |   -0.690 +/-  1.508
LYS  14 |    3.784 +/-  1.153 |   -1.613 +/-  0.630 |   -5.893 +/-  2.111 |   -4.771 +/-  1.572 |    0.014 +/-  0.017 |   -8.479 +/-  1.435
ASN  15 |    3.998 +/-  1.091 |   -1.285 +/-  0.834 |  -14.808 +/-  2.000 |    1.512 +/-  1.375 |    0.031 +/-  0.026 |  -10.553 +/-  1.431
VAL  16 |    4.343 +/-  1.293 |   -0.836 +/-  0.851 |  -14.075 +/-  1.458 |    0.897 +/-  0.611 |    0.023 +/-  0.012 |   -9.648 +/-  1.346
PHE  17 |    4.110 +/-  1.245 |   -0.984 +/-  0.985 |   -4.798 +/-  1.899 |   -1.032 +/-  1.188 |    0.010 +/-  0.018 |   -2.693 +/-  1.769
ARG  18 |    4.583 +/-  1.138 |   -0.355 +/-  0.694 |   -3.843 +/-  3.045 |   -7.783 +/-  2.315 |    0.187 +/-  0.042 |   -7.210 +/-  1.533
ASN  19 |    4.572 +/-  1.330 |   -0.394 +/-  0.748 |   -9.512 +/-  1.475 |   -3.560 +/-  0.980 |    0.147 +/-  0.065 |   -8.748 +/-  1.576
GLY  20 |    4.364 +/-  1.121 |   -0.985 +/-  0.625 |   -6.984 +/-  1.234 |   -4.178 +/-  1.312 |    0.411 +/-  0.107 |   -7.372 +/-  1.232
ASN  21 |    4.553 +/-  1.065 |   -0.745 +/-  0.849 |   -9.485 +/-  1.413 |   -2.014 +/-  1.245 |    0.111 +/-  0.047 |   -7.579 +/-  1.310
GLN  22 |    4.210 +/-  1.076 |   -1.697 +/-  0.700 |   -9.769 +/-  1.440 |   -1.616 +/-  0.814 |    0.022 +/-  0.011 |   -8.851 +/-  1.387
ASP  23 |    4.577 +/-  1.136 |   -0.350 +/-  0.627 |   -7.135 +/-  1.304 |   -5.757 +/-  1.405 |    0.093 +/-  0.031 |   -8.572 +/-  1.375
GLU  24 |    3.979 +/-  1.169 |   -1.013 +/-  0.876 |   -7.304 +/-  1.286 |   -3.100 +/-  0.666 |    0.066 +/-  0.019 |   -7.372 +/-  1.366
VAL  25 |    3.942 +/-  1.003 |   -0.572 +/-  0.609 |   -3.559 +/-  0.994 |   -3.725 +/-  0.591 |    0.172 +/-  0.025 |   -3.743 +/-  1.389
LEU  26 |    3.953 +/-  1.041 |   -0.509 +/-  0.739 |   -7.843 +/-  1.141 |   -0.589 +/-  0.851 |    0.113 +/-  0.033 |   -4.875 +/-  1.352
SER  27 |    4.027 +/-  1.029 |   -1.524 +/-  0.666 |  -13.659 +/-  1.156 |   -1.484 +/-  0.548 |    0.002 +/-  0.005 |  -12.638 +/-  1.399
GLU  28 |    4.098 +/-  1.172 |   -0.638 +/-  0.914 |   -6.798 +/-  2.580 |   -2.173 +/-  1.135 |    0.028 +/-  0.022 |   -5.483 +/-  2.009
ALA  29 |    3.674 +/-  1.207 |   -1.006 +/-  0.817 |   -1.251 +/-  1.201 |   -3.681 +/-  0.754 |    0.085 +/-  0.019 |   -2.179 +/-  1.393
PHE  30 |    4.572 +/-  1.157 |   -0.138 +/-  0.581 |    3.753 +/-  1.528 |   -5.495 +/-  1.211 |    0.263 +/-  0.041 |    2.955 +/-  1.385
ARG  31 |    4.774 +/-  1.285 |    0.274 +/-  0.543 |    2.319 +/-  2.152 |  -11.458 +/-  1.899 |    0.311 +/-  0.038 |   -3.781 +/-  1.441
LEU  32 |    3.983 +/-  1.189 |   -0.302 +/-  0.800 |  -16.239 +/-  1.382 |    2.046 +/-  0.820 |    0.020 +/-  0.014 |  -10.493 +/-  1.789
THR  33 |    4.543 +/-  1.188 |   -1.064 +/-  0.664 |   -8.996 +/-  1.878 |   -2.795 +/-  0.817 |    0.032 +/-  0.012 |   -8.280 +/-  1.783
ILE  34 |    3.910 +/-  1.163 |   -1.333 +/-  0.815 |  -12.666 +/-  1.192 |    0.391 +/-  0.482 |    0.000 +/-  0.000 |   -9.698 +/-  1.565
THR  35 |    4.683 +/-  1.058 |   -0.715 +/-  0.928 |  -11.421 +/-  1.038 |    2.099 +/-  0.424 |    0.000 +/-  0.000 |   -5.354 +/-  1.358
ARG  36 |    4.018 +/-  1.120 |   -2.258 +/-  0.870 |   -4.687 +/-  1.283 |    3.495 +/-  0.839 |    0.000 +/-  0.000 |    0.568 +/-  1.508
LYS  37 |    3.940 +/-  1.312 |   -1.749 +/-  0.768 |  -16.454 +/-  1.643 |    1.650 +/-  1.024 |    0.033 +/-  0.017 |  -12.580 +/-  1.654
ASP  38 |    4.106 +/-  1.023 |   -1.349 +/-  0.845 |  -19.157 +/-  1.385 |    2.712 +/-  0.685 |    0.003 +/-  0.004 |  -13.685 +/-  1.470
ILE  39 |    4.761 +/-  1.306 |   -1.041 +/-  0.872 |  -13.473 +/-  0.915 |    3.008 +/-  0.438 |    0.000 +/-  0.000 |   -6.746 +/-  1.656
GLN  40 |    4.425 +/-  1.010 |   -1.001 +/-  0.851 |  -16.119 +/-  1.468 |    2.960 +/-  0.509 |    0.004 +/-  0.004 |   -9.731 +/-  1.430
THR  41 |    4.842 +/-  1.235 |   -1.489 +/-  0.722 |  -13.092 +/-  1.079 |    1.405 +/-  0.459 |    0.007 +/-  0.006 |   -8.328 +/-  1.493
LEU  42 |    4.315 +/-  1.194 |   -0.635 +/-  0.862 |  -10.309 +/-  1.257 |    2.042 +/-  0.446 |    0.007 +/-  0.007 |   -4.580 +/-  1.602
ASN  43 |    5.383 +/-  1.270 |   -1.334 +/-  0.753 |   -7.098 +/-  1.496 |   -3.178 +/-  0.591 |    0.008 +/-  0.008 |   -6.219 +/-  1.653
HIE  44 |    5.289 +/-  1.121 |   -1.394 +/-  0.806 |   -4.582 +/-  1.074 |   -4.139 +/-  0.945 |    0.057 +/-  0.059 |   -4.768 +/-  1.550
LEU  45 |    4.078 +/-  1.064 |   -0.097 +/-  0.780 |   -6.675 +/-  0.976 |   -2.609 +/-  0.983 |    0.099 +/-  0.028 |   -5.204 +/-  1.356
ASN  46 |    3.808 +/-  1.087 |   -0.773 +/-  0.871 |  -10.456 +/-  1.384 |   -0.716 +/-  0.438 |    0.040 +/-  0.013 |   -8.097 +/-  1.512
TRP  47 |    3.856 +/-  1.108 |   -1.241 +/-  0.588 |   -3.416 +/-  0.634 |   -3.160 +/-  0.436 |    0.108 +/-  0.015 |   -3.853 +/-  1.317
LEU  48 |    3.953 +/-  1.333 |   -1.060 +/-  0.744 |   -7.514 +/-  1.228 |    1.214 +/-  0.720 |    0.055 +/-  0.016 |   -3.353 +/-  1.522
ASN  49 |    4.963 +/-  1.396 |   -1.977 +/-  0.709 |  -10.417 +/-  1.003 |    0.132 +/-  0.607 |    0.048 +/-  0.014 |   -7.252 +/-  1.609
ASP  50 |    4.707 +/-  1.132 |   -1.327 +/-  0.846 |  -17.780 +/-  1.774 |    1.245 +/-  0.797 |    0.020 +/-  0.008 |  -13.135 +/-  1.638
GLU  51 |    4.025 +/-  1.025 |   -1.648 +/-  0.899 |  -12.631 +/-  1.425 |    1.547 +/-  0.775 |    0.001 +/-  0.003 |   -8.705 +/-  1.346
ILE  52 |    4.096 +/-  1.103 |   -1.825 +/-  0.690 |   -9.824 +/-  1.089 |    1.802 +/-  0.452 |    0.000 +/-  0.000 |   -5.751 +/-  1.557
ILE  53 |    3.925 +/-  1.109 |   -1.429 +/-  0.853 |  -13.587 +/-  0.952 |    1.895 +/-  0.504 |    0.000 +/-  0.000 |   -9.196 +/-  1.503
ASN  54 |    4.156 +/-  1.138 |   -1.596 +/-  0.711 |  -15.388 +/-  1.616 |    2.322 +/-  0.474 |    0.005 +/-  0.008 |  -10.501 +/-  1.662
PHE  55 |    3.805 +/-  1.110 |   -1.988 +/-  0.776 |  -13.081 +/-  0.985 |    2.555 +/-  0.411 |    0.001 +/-  0.002 |   -8.708 +/-  1.345
TYR  56 |    3.929 +/-  0.921 |   -2.534 +/-  0.688 |  -11.508 +/-  0.863 |    1.671 +/-  0.485 |    0.000 +/-  0.000 |   -8.441 +/-  1.136
MET  57 |    3.992 +/-  1.107 |   -2.068 +/-  0.724 |  -11.765 +/-  0.979 |    1.315 +/-  0.529 |    0.000 +/-  0.001 |   -8.526 +/-  1.302
ASN  58 |    4.449 +/-  1.143 |   -1.793 +/-  0.763 |   -9.730 +/-  1.353 |    0.728 +/-  0.639 |    0.005 +/-  0.005 |   -6.341 +/-  1.292
MET  59 |    4.100 +/-  1.349 |   -2.457 +/-  0.802 |   -9.708 +/-  1.042 |    1.890 +/-  0.721 |    0.008 +/-  0.008 |   -6.166 +/-  1.518
LEU  60 |    3.971 +/-  1.142 |   -2.276 +/-  0.653 |   -8.938 +/-  0.940 |    1.052 +/-  0.554 |    0.001 +/-  0.001 |   -6.191 +/-  1.226
MET  61 |    3.846 +/-  1.050 |   -0.800 +/-  0.888 |  -16.089 +/-  1.276 |    0.759 +/-  0.794 |    0.020 +/-  0.017 |  -12.265 +/-  1.380
GLU  62 |    3.922 +/-  1.091 |   -0.947 +/-  0.869 |   -7.984 +/-  2.635 |    1.718 +/-  1.715 |    0.034 +/-  0.021 |   -3.257 +/-  1.337
ARG  63 |    4.002 +/-  1.258 |   -0.391 +/-  0.759 |   -5.169 +/-  1.937 |   -3.946 +/-  1.391 |    0.059 +/-  0.028 |   -5.444 +/-  1.562
SER  64 |    4.952 +/-  1.248 |   -1.373 +/-  0.626 |   -6.391 +/-  1.126 |   -4.205 +/-  0.796 |    0.052 +/-  0.028 |   -6.966 +/-  1.379
LYS  65 |    3.977 +/-  1.160 |    0.403 +/-  0.685 |   -8.692 +/-  1.933 |   -5.035 +/-  1.599 |    0.263 +/-  0.037 |   -9.083 +/-  1.513
GLU  66 |    3.972 +/-  1.113 |   -0.313 +/-  0.722 |   -6.558 +/-  2.098 |   -2.805 +/-  1.454 |    0.058 +/-  0.025 |   -5.646 +/-  1.456
LYS  67 |    3.753 +/-  1.131 |    0.289 +/-  0.707 |    2.010 +/-  3.191 |  -11.163 +/-  2.360 |    0.210 +/-  0.047 |   -4.901 +/-  1.822
GLY  68 |    4.291 +/-  1.043 |   -0.546 +/-  0.500 |   -9.568 +/-  2.122 |   -5.534 +/-  1.626 |    0.586 +/-  0.060 |  -10.770 +/-  1.336
LEU  69 |    5.246 +/-  1.192 |    0.353 +/-  0.541 |    3.746 +/-  1.137 |   -3.697 +/-  0.908 |    0.131 +/-  0.039 |    5.780 +/-  1.157
PRO  70 |    5.933 +/-  0.985 |   -1.415 +/-  0.626 |  -10.914 +/-  1.203 |    0.546 +/-  1.065 |    0.055 +/-  0.015 |   -5.795 +/-  1.397
SER  71 |    4.305 +/-  0.925 |   -1.449 +/-  0.889 |  -10.150 +/-  1.270 |    0.305 +/-  0.519 |    0.014 +/-  0.012 |   -6.975 +/-  1.469
VAL  72 |    4.748 +/-  1.149 |   -1.341 +/-  0.631 |   -6.563 +/-  0.958 |   -1.615 +/-  0.609 |    0.065 +/-  0.021 |   -4.707 +/-  1.318
HIE  73 |    4.256 +/-  1.004 |   -1.322 +/-  0.797 |  -11.341 +/-  1.234 |   -0.801 +/-  0.651 |    0.001 +/-  0.003 |   -9.207 +/-  1.336
ALA  74 |    3.354 +/-  1.020 |   -1.477 +/-  0.556 |   -5.723 +/-  1.104 |   -0.610 +/-  0.988 |    0.092 +/-  0.035 |   -4.364 +/-  1.327
PHE  75 |    4.099 +/-  1.220 |   -1.062 +/-  0.632 |   -2.808 +/-  1.018 |   -4.585 +/-  0.707 |    0.044 +/-  0.013 |   -4.313 +/-  1.407
ASN  76 |    4.481 +/-  1.080 |   -1.099 +/-  0.694 |   -9.635 +/-  1.787 |    1.664 +/-  0.905 |    0.059 +/-  0.023 |   -4.529 +/-  1.437
THR  77 |    5.110 +/-  1.208 |   -1.275 +/-  0.559 |  -14.044 +/-  1.185 |    0.557 +/-  0.712 |    0.006 +/-  0.006 |   -9.646 +/-  1.419
PHE  78 |    4.169 +/-  1.104 |   -0.724 +/-  0.959 |  -12.324 +/-  1.277 |    2.501 +/-  0.599 |    0.006 +/-  0.010 |   -6.373 +/-  1.860
PHE  79 |    3.854 +/-  1.171 |   -1.647 +/-  0.735 |  -12.814 +/-  0.881 |    3.411 +/-  0.446 |    0.000 +/-  0.001 |   -7.196 +/-  1.467
PHE  80 |    3.650 +/-  1.107 |   -1.256 +/-  0.810 |  -12.081 +/-  0.897 |    2.178 +/-  0.529 |    0.000 +/-  0.000 |   -7.509 +/-  1.297
THR  81 |    4.588 +/-  1.137 |   -0.436 +/-  0.921 |  -11.138 +/-  1.404 |    1.233 +/-  0.644 |    0.016 +/-  0.013 |   -5.738 +/-  1.515
LYS  82 |    3.571 +/-  1.007 |   -1.906 +/-  0.617 |    6.317 +/-  1.247 |  -14.021 +/-  0.693 |    0.014 +/-  0.012 |   -6.025 +/-  1.512
LEU  83 |    4.124 +/-  1.086 |   -1.735 +/-  0.679 |   -8.862 +/-  0.989 |    0.621 +/-  0.744 |    0.029 +/-  0.015 |   -5.823 +/-  1.216
LYS  84 |    3.622 +/-  1.087 |   -0.460 +/-  0.806 |    3.881 +/-  1.382 |  -16.623 +/-  1.201 |    0.182 +/-  0.028 |   -9.398 +/-  1.206
THR  85 |    4.987 +/-  1.136 |    0.174 +/-  0.679 |  -15.103 +/-  1.013 |   -4.923 +/-  0.599 |    0.281 +/-  0.020 |  -14.583 +/-  1.457
ALA  86 |    4.282 +/-  1.156 |    0.068 +/-  0.682 |   -7.310 +/-  2.135 |   -0.540 +/-  1.508 |    0.224 +/-  0.057 |   -3.277 +/-  1.424
GLY  87 |    4.320 +/-  1.019 |   -1.792 +/-  0.669 |   -6.503 +/-  1.053 |   -2.677 +/-  0.776 |    0.185 +/-  0.035 |   -6.466 +/-  1.273
TYR  88 |    4.182 +/-  1.219 |   -0.860 +/-  0.799 |  -12.493 +/-  1.255 |    1.787 +/-  0.580 |    0.063 +/-  0.016 |   -7.322 +/-  1.434
GLN  89 |    4.083 +/-  1.313 |   -0.522 +/-  0.592 |  -11.010 +/-  1.218 |    1.194 +/-  1.415 |    0.131 +/-  0.031 |   -6.124 +/-  1.402
ALA  90 |    3.889 +/-  1.272 |   -0.385 +/-  0.932 |  -12.182 +/-  2.637 |    5.259 +/-  1.687 |    0.133 +/-  0.031 |   -3.287 +/-  1.641
VAL  91 |    4.913 +/-  1.193 |   -0.209 +/-  0.880 |   -7.056 +/-  1.629 |    1.693 +/-  0.766 |    0.001 +/-  0.004 |   -0.658 +/-  1.350
LYS  92 |    4.257 +/-  1.256 |   -1.123 +/-  0.802 |   16.170 +/-  1.776 |  -19.185 +/-  1.247 |    0.005 +/-  0.006 |    0.124 +/-  1.513
ARG  93 |    4.118 +/-  1.187 |   -0.539 +/-  0.649 |   12.345 +/-  1.926 |  -24.179 +/-  1.496 |    0.073 +/-  0.019 |   -8.183 +/-  1.553
TRP  94 |    4.175 +/-  1.326 |   -0.047 +/-  0.694 |  -13.102 +/-  1.309 |   -3.597 +/-  1.008 |    0.236 +/-  0.028 |  -12.335 +/-  1.691
THR  95 |    4.798 +/-  1.181 |   -0.099 +/-  0.906 |   -2.693 +/-  1.515 |   -3.207 +/-  0.858 |    0.013 +/-  0.013 |   -1.189 +/-  1.608
LYS  96 |    3.969 +/-  1.117 |   -0.524 +/-  0.643 |   24.165 +/-  1.864 |  -25.958 +/-  1.558 |    0.189 +/-  0.030 |    1.841 +/-  1.341
LYS  97 |    3.825 +/-  1.124 |    0.539 +/-  0.635 |   10.508 +/-  1.627 |  -23.213 +/-  1.785 |    0.272 +/-  0.032 |   -8.069 +/-  1.794
VAL  98 |    4.453 +/-  1.166 |    0.174 +/-  0.779 |  -15.900 +/-  1.175 |   -0.020 +/-  1.013 |    0.083 +/-  0.038 |  -11.210 +/-  1.417
ASP  99 |    5.036 +/-  1.117 |   -0.830 +/-  0.627 |  -16.524 +/-  1.341 |    4.663 +/-  0.957 |    0.088 +/-  0.023 |   -7.567 +/-  1.495
VAL 100 |    4.478 +/-  1.174 |   -1.350 +/-  0.652 |   -7.259 +/-  0.794 |   -3.084 +/-  0.683 |    0.004 +/-  0.003 |   -7.211 +/-  1.418
PHE 101 |    3.947 +/-  1.188 |   -0.480 +/-  0.672 |   -8.526 +/-  1.012 |   -3.784 +/-  0.729 |    0.152 +/-  0.042 |   -8.691 +/-  1.329
SER 102 |    4.641 +/-  1.236 |   -0.297 +/-  0.582 |   -8.058 +/-  0.672 |   -1.538 +/-  0.650 |    0.224 +/-  0.032 |   -5.028 +/-  1.409
VAL 103 |    4.545 +/-  1.199 |   -0.320 +/-  0.692 |  -12.544 +/-  0.726 |   -0.125 +/-  0.739 |    0.123 +/-  0.026 |   -8.320 +/-  1.387
ASP 104 |    4.303 +/-  1.058 |   -1.932 +/-  0.724 |  -12.861 +/-  1.529 |    4.509 +/-  0.863 |    0.007 +/-  0.006 |   -5.974 +/-  1.360
ILE 105 |    4.145 +/-  0.979 |   -1.406 +/-  0.781 |   -7.984 +/-  0.870 |   -0.105 +/-  0.381 |    0.000 +/-  0.000 |   -5.350 +/-  1.248
LEU 106 |    4.215 +/-  1.119 |   -2.081 +/-  0.771 |   -9.881 +/-  0.853 |    2.014 +/-  0.329 |    0.000 +/-  0.000 |   -5.733 +/-  1.374
LEU 107 |    3.777 +/-  1.080 |   -2.249 +/-  0.627 |   -8.857 +/-  0.847 |    1.862 +/-  0.393 |    0.000 +/-  0.000 |   -5.467 +/-  1.438
VAL 108 |    5.414 +/-  1.192 |   -1.085 +/-  0.698 |   -6.456 +/-  0.823 |    2.038 +/-  0.319 |    0.000 +/-  0.000 |   -0.089 +/-  1.291
PRO 109 |    6.015 +/-  1.230 |   -2.416 +/-  0.523 |  -13.050 +/-  0.789 |    5.010 +/-  0.642 |    0.000 +/-  0.001 |   -4.441 +/-  1.482
ILE 110 |    4.071 +/-  1.209 |   -1.039 +/-  0.815 |   -9.144 +/-  0.837 |   -0.392 +/-  0.338 |    0.000 +/-  0.000 |   -6.505 +/-  1.390
HIE 111 |    3.722 +/-  1.114 |   -1.572 +/-  0.608 |   -7.811 +/-  0.958 |   -1.351 +/-  0.731 |    0.071 +/-  0.030 |   -6.940 +/-  1.368
LEU 112 |    4.167 +/-  1.124 |    0.031 +/-  0.847 |   -8.008 +/-  1.017 |   -1.778 +/-  0.620 |    0.163 +/-  0.052 |   -5.425 +/-  1.190
GLY 113 |    4.171 +/-  1.316 |   -1.259 +/-  0.528 |   -6.954 +/-  0.740 |   -4.674 +/-  0.642 |    0.389 +/-  0.038 |   -8.326 +/-  1.372
VAL 114 |    5.011 +/-  1.290 |    1.089 +/-  0.819 |   -6.657 +/-  1.041 |   -4.082 +/-  0.509 |    0.123 +/-  0.020 |   -4.515 +/-  1.446
HIE 115 |    4.356 +/-  1.089 |   -1.253 +/-  0.639 |  -11.787 +/-  0.921 |   -0.430 +/-  0.308 |    0.014 +/-  0.010 |   -9.099 +/-  1.334
TRP 116 |    3.718 +/-  1.217 |   -2.040 +/-  0.605 |   -8.270 +/-  1.029 |   -0.173 +/-  0.477 |    0.002 +/-  0.002 |   -6.764 +/-  1.436
CYS 117 |    3.874 +/-  1.082 |   -1.200 +/-  0.678 |   -6.533 +/-  0.965 |   -0.079 +/-  0.327 |    0.004 +/-  0.003 |   -3.933 +/-  1.310
LEU 118 |    4.194 +/-  1.130 |   -1.850 +/-  0.765 |  -10.900 +/-  1.064 |    2.430 +/-  0.316 |    0.000 +/-  0.000 |   -6.126 +/-  1.326
ALA 119 |    3.600 +/-  1.034 |   -1.891 +/-  0.681 |   -8.395 +/-  0.783 |    0.645 +/-  0.295 |    0.000 +/-  0.001 |   -6.041 +/-  1.203
VAL 120 |    4.147 +/-  1.053 |   -1.423 +/-  0.708 |  -12.548 +/-  0.981 |    2.033 +/-  0.374 |    0.002 +/-  0.003 |   -7.790 +/-  1.443
VAL 121 |    4.308 +/-  1.182 |   -1.154 +/-  0.816 |  -14.648 +/-  0.967 |   -0.648 +/-  0.315 |    0.000 +/-  0.000 |  -12.142 +/-  1.408
ASP 122 |    5.126 +/-  1.118 |   -2.440 +/-  0.680 |  -22.926 +/-  1.592 |    8.096 +/-  0.896 |    0.001 +/-  0.001 |  -12.143 +/-  1.519
PHE 123 |    4.001 +/-  1.147 |   -1.449 +/-  0.608 |   -4.242 +/-  1.761 |    1.084 +/-  1.482 |    0.088 +/-  0.038 |   -0.517 +/-  1.220
ARG 124 |    3.750 +/-  1.075 |    0.047 +/-  0.645 |    5.879 +/-  1.652 |  -10.770 +/-  1.194 |    0.307 +/-  0.035 |   -0.787 +/-  1.303
LYS 125 |    4.386 +/-  1.321 |    0.065 +/-  0.674 |    3.879 +/-  2.041 |  -11.438 +/-  1.481 |    0.196 +/-  0.034 |   -2.913 +/-  1.872
LYS 126 |    4.354 +/-  1.293 |   -1.008 +/-  0.773 |   -3.595 +/-  1.881 |   -9.186 +/-  1.331 |    0.006 +/-  0.010 |   -9.428 +/-  1.627
ASN 127 |    4.510 +/-  0.962 |   -1.962 +/-  0.621 |  -12.712 +/-  1.419 |    0.028 +/-  0.528 |    0.002 +/-  0.002 |  -10.134 +/-  1.588
ILE 128 |    4.093 +/-  1.188 |   -1.044 +/-  0.890 |  -11.269 +/-  1.359 |    1.911 +/-  0.658 |    0.000 +/-  0.002 |   -6.309 +/-  1.720
THR 129 |    4.707 +/-  1.117 |   -1.470 +/-  0.790 |  -13.921 +/-  1.200 |   -0.103 +/-  0.367 |    0.000 +/-  0.000 |  -10.786 +/-  1.459
TYR 130 |    4.088 +/-  1.172 |   -2.071 +/-  0.673 |  -10.086 +/-  1.083 |    1.984 +/-  0.494 |    0.002 +/-  0.003 |   -6.083 +/-  1.438
TYR 131 |    3.700 +/-  1.171 |   -2.059 +/-  0.688 |  -10.710 +/-  0.926 |    0.678 +/-  0.367 |    0.001 +/-  0.002 |   -8.389 +/-  1.173
ASP 132 |    5.066 +/-  1.033 |   -2.117 +/-  0.586 |  -15.464 +/-  1.365 |    3.884 +/-  0.913 |    0.020 +/-  0.011 |   -8.611 +/-  1.162
SER 133 |    4.493 +/-  1.025 |   -1.893 +/-  0.651 |   -9.461 +/-  1.182 |   -1.982 +/-  0.672 |    0.002 +/-  0.002 |   -8.841 +/-  1.401
MET 134 |    4.464 +/-  1.135 |    0.198 +/-  0.669 |   -8.906 +/-  1.128 |   -3.153 +/-  0.521 |    0.229 +/-  0.025 |   -7.169 +/-  1.335
GLY 135 |    5.004 +/-  1.083 |   -1.288 +/-  0.549 |   -9.625 +/-  1.288 |   -2.615 +/-  0.973 |    0.172 +/-  0.061 |   -8.352 +/-  1.338
GLY 136 |    4.068 +/-  1.137 |   -1.154 +/-  0.703 |   -6.867 +/-  1.805 |   -3.404 +/-  1.122 |    0.198 +/-  0.033 |   -7.160 +/-  1.435
ILE 137 |    4.076 +/-  1.259 |    0.280 +/-  0.687 |   -4.732 +/-  1.091 |   -3.286 +/-  0.908 |    0.226 +/-  0.025 |   -3.435 +/-  1.429
ASN 138 |    4.490 +/-  1.035 |   -1.281 +/-  0.831 |   -8.649 +/-  1.336 |   -0.343 +/-  0.596 |    0.033 +/-  0.011 |   -5.751 +/-  1.403
ASN 139 |    3.969 +/-  1.145 |   -1.116 +/-  0.737 |   -9.727 +/-  1.078 |   -1.366 +/-  0.627 |    0.032 +/-  0.014 |   -8.208 +/-  1.379
GLU 140 |    4.060 +/-  1.167 |   -0.509 +/-  0.823 |  -20.444 +/-  1.164 |    7.533 +/-  0.858 |    0.040 +/-  0.013 |   -9.320 +/-  1.276
ALA 141 |    3.346 +/-  1.110 |   -2.044 +/-  0.663 |  -10.647 +/-  1.101 |    2.239 +/-  0.546 |    0.003 +/-  0.005 |   -7.104 +/-  1.211
CYS 142 |    3.947 +/-  0.932 |   -2.589 +/-  0.637 |   -1.888 +/-  1.032 |    0.622 +/-  0.382 |    0.000 +/-  0.000 |    0.092 +/-  1.382
ARG 143 |    3.879 +/-  1.124 |   -1.563 +/-  0.860 |    1.870 +/-  1.452 |  -10.167 +/-  0.994 |    0.003 +/-  0.006 |   -5.979 +/-  1.643
ILE 144 |    4.240 +/-  1.167 |   -1.010 +/-  0.875 |  -16.881 +/-  1.156 |    2.831 +/-  0.565 |    0.008 +/-  0.011 |  -10.811 +/-  1.535
LEU 145 |    4.276 +/-  1.055 |   -1.931 +/-  0.766 |  -10.221 +/-  1.018 |    2.101 +/-  0.392 |    0.000 +/-  0.000 |   -5.775 +/-  1.326
LEU 146 |    4.167 +/-  1.101 |   -2.265 +/-  0.700 |  -12.401 +/-  1.170 |    1.704 +/-  0.587 |    0.000 +/-  0.001 |   -8.794 +/-  1.442
GLN 147 |    3.907 +/-  1.017 |   -1.486 +/-  0.646 |  -14.156 +/-  1.386 |    2.017 +/-  0.720 |    0.011 +/-  0.011 |   -9.706 +/-  1.475
TYR 148 |    3.929 +/-  1.077 |   -1.418 +/-  0.844 |  -11.077 +/-  1.087 |    2.085 +/-  0.450 |    0.003 +/-  0.005 |   -6.478 +/-  1.407
LEU 149 |    3.804 +/-  1.088 |   -2.418 +/-  0.774 |   -5.071 +/-  0.914 |    1.622 +/-  0.461 |    0.000 +/-  0.000 |   -2.064 +/-  1.217
LYS 150 |    3.566 +/-  1.323 |   -2.287 +/-  0.691 |    1.550 +/-  1.831 |  -11.809 +/-  1.136 |    0.001 +/-  0.004 |   -8.979 +/-  1.722
GLN 151 |    4.091 +/-  1.185 |   -2.186 +/-  0.739 |  -18.281 +/-  1.201 |    0.780 +/-  0.783 |    0.011 +/-  0.015 |  -15.586 +/-  1.458
GLU 152 |    4.076 +/-  1.142 |   -1.559 +/-  0.931 |  -22.959 +/-  1.336 |    9.718 +/-  0.910 |    0.000 +/-  0.000 |  -10.724 +/-  1.290
SER 153 |    4.243 +/-  1.125 |   -2.157 +/-  0.837 |  -14.719 +/-  1.274 |    3.163 +/-  0.521 |    0.000 +/-  0.000 |   -9.471 +/-  1.366
ILE 154 |    4.252 +/-  1.282 |   -1.008 +/-  0.672 |  -12.661 +/-  1.618 |    1.303 +/-  1.263 |    0.032 +/-  0.026 |   -8.082 +/-  1.643
ASP 155 |    5.273 +/-  1.160 |   -1.529 +/-  0.659 |  -16.027 +/-  2.581 |    8.548 +/-  2.199 |    0.124 +/-  0.052 |   -3.611 +/-  1.278
LYS 156 |    3.815 +/-  1.120 |   -0.436 +/-  0.799 |   12.313 +/-  1.604 |  -15.305 +/-  1.344 |    0.191 +/-  0.048 |    0.578 +/-  1.290
LYS 157 |    4.321 +/-  1.471 |   -0.497 +/-  0.739 |    9.376 +/-  2.152 |  -16.332 +/-  1.646 |    0.137 +/-  0.032 |   -2.995 +/-  1.826
ARG 158 |    4.141 +/-  1.147 |    0.528 +/-  0.721 |    8.794 +/-  2.291 |  -17.787 +/-  1.557 |    0.214 +/-  0.021 |   -4.109 +/-  1.525
LYS 159 |    3.825 +/-  1.282 |   -0.389 +/-  0.861 |   -5.665 +/-  2.393 |  -12.634 +/-  1.760 |    0.070 +/-  0.023 |  -14.793 +/-  1.445
GLU 160 |    4.056 +/-  1.081 |   -0.470 +/-  0.762 |  -21.371 +/-  3.076 |    6.534 +/-  2.521 |    0.162 +/-  0.036 |  -11.089 +/-  1.639
PHE 161 |    3.457 +/-  0.966 |   -0.673 +/-  0.930 |  -11.190 +/-  3.014 |   -0.230 +/-  1.727 |    0.042 +/-  0.031 |   -8.594 +/-  1.783
ASP 162 |    4.827 +/-  0.892 |   -1.136 +/-  0.668 |  -16.681 +/-  1.717 |    7.053 +/-  1.429 |    0.107 +/-  0.029 |   -5.831 +/-  1.479
THR 163 |    4.730 +/-  1.082 |   -0.483 +/-  0.788 |  -10.774 +/-  1.408 |   -1.973 +/-  1.127 |    0.058 +/-  0.034 |   -8.443 +/-  1.490
ASN 164 |    4.318 +/-  1.186 |    0.365 +/-  0.747 |   -5.931 +/-  1.549 |   -3.778 +/-  1.077 |    0.245 +/-  0.043 |   -4.782 +/-  1.513
GLY 165 |    4.544 +/-  1.135 |   -1.112 +/-  0.537 |   -7.016 +/-  2.398 |   -4.476 +/-  2.015 |    0.304 +/-  0.075 |   -7.756 +/-  1.716
TRP 166 |    3.963 +/-  0.946 |   -0.811 +/-  0.645 |   -6.474 +/-  1.648 |   -3.185 +/-  1.432 |    0.099 +/-  0.031 |   -6.408 +/-  1.174
GLN 167 |    4.083 +/-  1.127 |   -1.211 +/-  0.886 |   -6.862 +/-  2.246 |   -0.171 +/-  0.963 |    0.030 +/-  0.019 |   -4.131 +/-  1.882
LEU 168 |    4.469 +/-  1.123 |   -1.079 +/-  0.774 |   -6.619 +/-  1.752 |   -1.093 +/-  0.960 |    0.072 +/-  0.066 |   -4.250 +/-  1.789
PHE 169 |    4.236 +/-  0.968 |   -0.871 +/-  0.828 |  -12.453 +/-  1.802 |    0.051 +/-  1.313 |    0.015 +/-  0.013 |   -9.023 +/-  1.376
SER 170 |    4.827 +/-  0.992 |   -0.976 +/-  0.822 |   -4.657 +/-  1.339 |    0.551 +/-  1.011 |    0.063 +/-  0.035 |   -0.192 +/-  1.418
LYS 171 |    3.764 +/-  1.003 |   -1.065 +/-  0.580 |   14.607 +/-  1.784 |  -15.207 +/-  1.503 |    0.044 +/-  0.021 |    2.143 +/-  1.434
LYS 172 |    3.711 +/-  1.178 |   -1.241 +/-  0.733 |   -0.412 +/-  2.297 |  -12.143 +/-  2.127 |    0.029 +/-  0.021 |  -10.057 +/-  1.500
SER 173 |    4.716 +/-  1.125 |   -1.181 +/-  0.637 |  -10.942 +/-  1.471 |   -4.858 +/-  1.085 |    0.093 +/-  0.032 |  -12.173 +/-  1.360
GLN 174 |    4.228 +/-  1.211 |    0.215 +/-  0.665 |   -4.960 +/-  1.672 |   -6.693 +/-  1.221 |    0.281 +/-  0.039 |   -6.928 +/-  1.508
GLU 175 |    4.290 +/-  1.153 |   -0.404 +/-  0.632 |   -8.488 +/-  1.772 |   -1.006 +/-  1.587 |    0.186 +/-  0.037 |   -5.422 +/-  1.340
ILE 176 |    5.199 +/-  1.353 |    0.372 +/-  0.888 |    1.712 +/-  1.685 |   -2.740 +/-  1.156 |    0.013 +/-  0.011 |    4.556 +/-  1.565
PRO 177 |    5.918 +/-  0.930 |   -1.508 +/-  0.759 |  -17.097 +/-  1.315 |    6.882 +/-  0.786 |    0.080 +/-  0.011 |   -5.724 +/-  1.150
GLN 178 |    4.066 +/-  1.235 |   -1.284 +/-  0.596 |   -9.094 +/-  0.856 |    0.214 +/-  0.853 |    0.115 +/-  0.027 |   -5.984 +/-  1.393
GLN 179 |    4.314 +/-  1.207 |   -0.601 +/-  0.839 |   -3.766 +/-  1.029 |   -3.207 +/-  0.747 |    0.115 +/-  0.026 |   -3.144 +/-  1.504
MET 180 |    4.438 +/-  1.156 |    0.152 +/-  0.702 |   -5.098 +/-  0.917 |   -4.223 +/-  0.612 |    0.253 +/-  0.025 |   -4.479 +/-  1.371
ASN 181 |    4.331 +/-  0.994 |    0.048 +/-  0.585 |   -3.920 +/-  1.157 |   -4.635 +/-  0.656 |    0.236 +/-  0.025 |   -3.940 +/-  1.378
GLY 182 |    4.257 +/-  1.297 |   -0.699 +/-  0.621 |   -8.532 +/-  1.514 |   -3.990 +/-  0.693 |    0.289 +/-  0.032 |   -8.674 +/-  1.464
SER 183 |    5.379 +/-  1.100 |   -0.831 +/-  0.803 |  -10.991 +/-  1.331 |    0.259 +/-  0.694 |    0.018 +/-  0.007 |   -6.166 +/-  1.374
ASP 184 |    5.346 +/-  1.285 |   -0.175 +/-  0.835 |  -17.179 +/-  1.337 |    4.367 +/-  0.594 |    0.000 +/-  0.001 |   -7.640 +/-  1.547
ALA 185 |    3.663 +/-  1.014 |   -1.910 +/-  0.669 |   -7.743 +/-  0.856 |    1.704 +/-  0.472 |    0.014 +/-  0.007 |   -4.272 +/-  1.143
GLY 186 |    4.037 +/-  1.261 |   -3.063 +/-  0.637 |   -8.414 +/-  0.913 |   -1.077 +/-  0.534 |    0.004 +/-  0.003 |   -8.514 +/-  1.444
MET 187 |    4.130 +/-  1.047 |   -2.212 +/-  0.665 |  -12.348 +/-  0.958 |    2.227 +/-  0.512 |    0.000 +/-  0.000 |   -8.203 +/-  1.474
PHE 188 |    4.020 +/-  0.936 |   -2.177 +/-  0.739 |  -13.143 +/-  1.026 |    1.897 +/-  0.372 |    0.000 +/-  0.000 |   -9.402 +/-  1.299
ALA 189 |    3.602 +/-  1.150 |   -2.450 +/-  0.715 |  -11.130 +/-  0.915 |    2.625 +/-  0.413 |    0.001 +/-  0.002 |   -7.352 +/-  1.258
CYS 190 |    4.203 +/-  1.000 |   -2.237 +/-  0.702 |   -3.405 +/-  1.001 |    0.975 +/-  0.466 |    0.002 +/-  0.003 |   -0.461 +/-  1.389
LYS 191 |    4.441 +/-  1.244 |   -1.506 +/-  0.777 |   -3.346 +/-  1.507 |   -5.515 +/-  0.738 |    0.003 +/-  0.003 |   -5.922 +/-  1.811
TYR 192 |    3.867 +/-  0.947 |   -1.804 +/-  0.823 |  -17.699 +/-  0.898 |    2.413 +/-  0.443 |    0.000 +/-  0.000 |  -13.222 +/-  1.223
ALA 193 |    3.688 +/-  1.153 |   -1.641 +/-  0.916 |  -14.154 +/-  1.040 |    1.961 +/-  0.472 |    0.000 +/-  0.000 |  -10.145 +/-  1.241
ASP 194 |    4.967 +/-  1.217 |   -2.576 +/-  0.712 |  -18.991 +/-  1.371 |    6.447 +/-  1.062 |    0.000 +/-  0.000 |  -10.153 +/-  1.461
CYS 195 |    3.904 +/-  1.073 |   -2.650 +/-  0.680 |   -7.532 +/-  1.095 |   -1.477 +/-  0.561 |    0.004 +/-  0.005 |   -7.751 +/-  1.224
ILE 196 |    3.941 +/-  1.090 |   -0.986 +/-  0.776 |   -8.162 +/-  1.039 |   -0.585 +/-  0.854 |    0.035 +/-  0.011 |   -5.757 +/-  1.424
THR 197 |    5.080 +/-  1.291 |   -1.335 +/-  0.639 |   -5.234 +/-  0.976 |   -2.321 +/-  0.703 |    0.001 +/-  0.003 |   -3.809 +/-  1.406
LYS 198 |    4.348 +/-  1.078 |   -0.822 +/-  0.683 |   -2.362 +/-  1.858 |   -8.002 +/-  1.299 |    0.060 +/-  0.032 |   -6.778 +/-  1.490
ASP 199 |    5.694 +/-  1.133 |   -0.317 +/-  0.704 |  -10.511 +/-  2.902 |    0.719 +/-  2.437 |    0.166 +/-  0.045 |   -4.249 +/-  1.310
ARG 200 |    4.930 +/-  1.127 |   -0.028 +/-  0.736 |   11.778 +/-  1.812 |  -12.740 +/-  1.665 |    0.074 +/-  0.023 |    4.013 +/-  1.214
PRO 201 |    5.971 +/-  1.030 |   -0.837 +/-  0.591 |  -16.526 +/-  1.583 |    6.581 +/-  1.617 |    0.124 +/-  0.024 |   -4.687 +/-  1.105
ILE 202 |    4.225 +/-  1.133 |   -0.323 +/-  0.660 |   -3.951 +/-  1.586 |   -4.016 +/-  1.425 |    0.118 +/-  0.046 |   -3.946 +/-  1.547
ASN 203 |    4.523 +/-  1.305 |   -0.514 +/-  0.584 |   -6.378 +/-  1.830 |   -2.235 +/-  1.762 |    0.178 +/-  0.039 |   -4.426 +/-  1.486
PHE 204 |    4.099 +/-  1.131 |   -0.530 +/-  0.892 |   -6.879 +/-  1.290 |   -1.766 +/-  1.165 |    0.082 +/-  0.036 |   -4.994 +/-  1.556
THR 205 |    4.625 +/-  1.122 |   -0.967 +/-  0.653 |  -12.412 +/-  1.003 |    0.787 +/-  0.502 |    0.012 +/-  0.012 |   -7.956 +/-  1.449
GLN 206 |    3.892 +/-  1.101 |   -0.877 +/-  0.813 |   -9.594 +/-  1.297 |    0.742 +/-  0.674 |    0.022 +/-  0.016 |   -5.814 +/-  1.359
GLN 207 |    4.081 +/-  0.992 |   -0.509 +/-  0.711 |   -6.598 +/-  1.069 |   -1.987 +/-  0.919 |    0.140 +/-  0.041 |   -4.873 +/-  1.184
HIE 208 |    4.117 +/-  1.156 |   -1.520 +/-  0.749 |  -10.759 +/-  0.982 |   -0.741 +/-  0.447 |    0.020 +/-  0.013 |   -8.883 +/-  1.190
MET 209 |    6.278 +/-  1.216 |   -1.112 +/-  0.831 |   -4.455 +/-  0.776 |    1.441 +/-  0.412 |    0.000 +/-  0.000 |    2.152 +/-  1.374
PRO 210 |    6.208 +/-  1.083 |   -1.926 +/-  0.718 |  -16.524 +/-  0.942 |    5.008 +/-  0.719 |    0.005 +/-  0.007 |   -7.229 +/-  1.227
TYR 211 |    3.805 +/-  1.317 |   -1.817 +/-  0.701 |  -10.054 +/-  0.926 |   -0.823 +/-  0.627 |    0.011 +/-  0.010 |   -8.878 +/-  1.313
PHE 212 |    4.167 +/-  1.067 |   -1.834 +/-  0.780 |   -2.820 +/-  1.065 |   -1.231 +/-  0.591 |    0.008 +/-  0.006 |   -1.709 +/-  1.267
ARG 213 |    3.955 +/-  1.232 |   -2.196 +/-  0.720 |    3.321 +/-  1.256 |   -6.092 +/-  0.996 |    0.000 +/-  0.001 |   -1.012 +/-  1.444
LYS 214 |    3.729 +/-  1.030 |   -2.333 +/-  0.542 |    0.363 +/-  1.341 |   -5.697 +/-  1.245 |    0.003 +/-  0.004 |   -3.935 +/-  1.445
ARG 215 |    3.940 +/-  1.272 |   -1.996 +/-  0.632 |  -10.284 +/-  1.521 |   -4.625 +/-  1.144 |    0.003 +/-  0.004 |  -12.962 +/-  1.493
MET 216 |    4.253 +/-  1.241 |   -1.954 +/-  0.809 |  -13.916 +/-  0.903 |   -0.452 +/-  0.424 |    0.000 +/-  0.001 |  -12.068 +/-  1.403
VAL 217 |    4.172 +/-  1.159 |   -1.844 +/-  0.722 |  -11.637 +/-  0.861 |   -0.797 +/-  0.425 |    0.000 +/-  0.000 |  -10.106 +/-  1.221
TRP 218 |    3.966 +/-  0.955 |   -2.055 +/-  0.910 |  -12.738 +/-  0.907 |   -0.682 +/-  0.600 |    0.002 +/-  0.004 |  -11.508 +/-  1.217
GLU 219 |    3.873 +/-  1.064 |   -2.658 +/-  0.690 |  -12.023 +/-  1.545 |    0.906 +/-  0.923 |    0.000 +/-  0.001 |   -9.902 +/-  1.340
ILE 220 |    4.039 +/-  1.188 |   -1.355 +/-  0.973 |  -11.163 +/-  1.034 |    2.097 +/-  0.522 |    0.000 +/-  0.000 |   -6.382 +/-  1.380
LEU 221 |    3.938 +/-  1.140 |   -1.518 +/-  0.616 |   -9.438 +/-  1.866 |   -0.543 +/-  1.043 |    0.061 +/-  0.020 |   -7.499 +/-  1.305
HIE 222 |    4.420 +/-  1.104 |   -0.621 +/-  0.880 |   -7.461 +/-  2.333 |    0.150 +/-  1.587 |    0.124 +/-  0.034 |   -3.389 +/-  1.445
ARG 223 |    4.428 +/-  1.170 |   -0.637 +/-  0.759 |   -1.830 +/-  1.527 |   -2.135 +/-  1.221 |    0.069 +/-  0.037 |   -0.105 +/-  1.647
LYS 224 |    3.841 +/-  1.267 |   -1.534 +/-  0.785 |   -4.609 +/-  1.968 |   -4.313 +/-  1.584 |    0.015 +/-  0.013 |   -6.599 +/-  1.812
LEU 225 |    4.952 +/-  1.064 |   -1.076 +/-  0.593 |   -2.764 +/-  1.797 |   -2.104 +/-  1.459 |    0.114 +/-  0.040 |   -0.878 +/-  1.351
LEU 226 |    6.252 +/-  1.679 |   -0.666 +/-  0.828 |  -60.941 +/- 13.188 |   -7.089 +/- 12.603 |    0.294 +/-  0.112 |  -62.149 +/-  2.226

Ligand:
Total Energy Decomposition:
Residue |       Internal      |    van der Waals    |    Electrostatic    |   Polar Solvation   |   Non-Polar Solv.   |       TOTAL
-------------------------------------------------------------------------------------------------------------------------------------------
ILE   1 |   19.494 +/-  3.098 |    0.306 +/-  1.733 |  -32.132 +/-  7.817 |  -32.492 +/-  7.219 |    0.955 +/-  0.117 |  -43.870 +/-  4.195
LYS   2 |   17.819 +/-  2.687 |   -3.513 +/-  1.713 |   -3.936 +/- 11.841 |  -23.474 +/- 11.251 |    0.528 +/-  0.098 |  -12.576 +/-  2.978
LEU   3 |   17.831 +/-  3.150 |   -4.886 +/-  1.460 |  -31.101 +/-  1.496 |    3.176 +/-  0.806 |    0.042 +/-  0.031 |  -14.937 +/-  3.262
LYS   4 |   17.842 +/-  3.218 |   -6.032 +/-  1.491 |  -21.246 +/- 11.514 |   -8.649 +/- 12.370 |    0.430 +/-  0.152 |  -17.656 +/-  3.615
VAL   5 |   14.429 +/-  2.484 |   -5.111 +/-  1.456 |  -32.044 +/-  1.146 |   -0.097 +/-  0.759 |    0.027 +/-  0.028 |  -22.796 +/-  2.508
ILE   6 |   18.346 +/-  2.825 |   -3.901 +/-  1.666 |  -14.673 +/-  1.215 |   -0.095 +/-  0.928 |    0.353 +/-  0.068 |    0.030 +/-  3.005
GLY   7 |    5.665 +/-  1.788 |   -3.278 +/-  0.768 |   -7.346 +/-  1.625 |   -4.598 +/-  1.234 |    0.043 +/-  0.018 |   -9.515 +/-  1.721
GLN   8 |   25.044 +/-  3.475 |   -3.153 +/-  1.445 |  -72.192 +/-  4.215 |  -11.281 +/-  3.979 |    0.706 +/-  0.149 |  -60.876 +/-  3.350
ASP   9 |   14.761 +/-  2.689 |    1.505 +/-  1.599 |  -38.506 +/-  7.275 |  -39.433 +/-  7.437 |    0.767 +/-  0.104 |  -60.906 +/-  2.499
SER  10 |   13.325 +/-  2.191 |   -0.350 +/-  0.950 |  -11.025 +/-  2.401 |   -9.196 +/-  1.916 |    0.674 +/-  0.082 |   -6.572 +/-  2.222
SER  11 |   11.918 +/-  2.393 |   -0.580 +/-  1.430 |  -19.954 +/-  2.465 |   -1.843 +/-  2.155 |    0.315 +/-  0.107 |  -10.143 +/-  2.540
GLU  12 |   18.731 +/-  2.495 |   -2.224 +/-  1.301 |  -24.113 +/- 15.084 |  -45.396 +/- 14.856 |    0.771 +/-  0.140 |  -52.232 +/-  2.577
ILE  13 |   19.319 +/-  3.097 |   -3.073 +/-  1.738 |   -7.487 +/-  1.516 |   -3.477 +/-  1.024 |    0.289 +/-  0.140 |    5.571 +/-  3.329
HIE  14 |   34.596 +/-  3.071 |   -5.212 +/-  1.318 |  -16.099 +/-  5.538 |   -8.783 +/-  4.919 |    0.762 +/-  0.128 |    5.264 +/-  3.334
PHE  15 |   16.263 +/-  3.175 |   -3.936 +/-  1.916 |    0.840 +/-  1.425 |   -5.069 +/-  1.064 |    0.403 +/-  0.247 |    8.502 +/-  3.706
LYS  16 |   17.632 +/-  3.211 |   -1.500 +/-  1.272 |   60.356 +/-  6.740 |  -88.860 +/-  6.240 |    1.349 +/-  0.119 |  -11.023 +/-  3.467
VAL  17 |   15.954 +/-  2.485 |   -2.804 +/-  1.373 |  -25.084 +/-  2.687 |   -2.005 +/-  1.525 |    0.189 +/-  0.099 |  -13.751 +/-  2.959
LYS  18 |   17.948 +/-  3.293 |   -1.267 +/-  1.090 |   67.258 +/-  5.812 |  -99.264 +/-  5.279 |    1.260 +/-  0.093 |  -14.064 +/-  3.878
MET  19 |   16.564 +/-  3.158 |   -4.475 +/-  1.174 |   -9.242 +/-  2.608 |   -5.250 +/-  2.113 |    0.685 +/-  0.139 |   -1.718 +/-  2.931
THR  20 |   16.421 +/-  2.288 |   -0.657 +/-  1.242 |  -33.589 +/-  2.382 |   -7.981 +/-  1.939 |    0.587 +/-  0.102 |  -25.220 +/-  2.468
THR  21 |   15.307 +/-  2.452 |   -3.224 +/-  1.108 |  -30.865 +/-  3.028 |   -4.844 +/-  2.802 |    0.232 +/-  0.062 |  -23.394 +/-  2.657
HIE  22 |   33.969 +/-  2.735 |   -6.449 +/-  1.367 |  -19.053 +/-  3.276 |   -2.461 +/-  2.865 |    0.615 +/-  0.131 |    6.622 +/-  3.137
LEU  23 |   17.590 +/-  2.801 |   -6.398 +/-  1.504 |  -29.380 +/-  1.254 |    2.561 +/-  0.668 |    0.012 +/-  0.013 |  -15.615 +/-  2.858
LYS  24 |   17.794 +/-  3.449 |   -4.006 +/-  1.349 |   45.254 +/- 10.252 |  -71.681 +/-  9.283 |    0.772 +/-  0.122 |  -11.867 +/-  3.867
LYS  25 |   17.796 +/-  3.575 |   -2.812 +/-  1.284 |   54.393 +/- 13.074 |  -87.803 +/- 11.768 |    1.099 +/-  0.104 |  -17.328 +/-  4.563
LEU  26 |   16.867 +/-  2.739 |   -5.258 +/-  1.514 |  -27.442 +/-  1.716 |   -0.962 +/-  0.877 |    0.134 +/-  0.068 |  -16.661 +/-  3.173
LYS  27 |   17.287 +/-  3.415 |   -6.981 +/-  1.440 |   17.550 +/- 14.427 |  -50.220 +/- 12.274 |    0.148 +/-  0.077 |  -22.216 +/-  4.539
GLU  28 |   17.121 +/-  2.629 |   -3.780 +/-  1.576 |  -76.288 +/- 12.065 |   -3.515 +/- 10.952 |    0.536 +/-  0.086 |  -65.927 +/-  2.538
SER  29 |   11.187 +/-  2.360 |   -3.687 +/-  1.046 |   -9.360 +/-  2.586 |   -8.786 +/-  2.589 |    0.363 +/-  0.087 |  -10.283 +/-  2.465
TYR  30 |   17.506 +/-  3.080 |   -7.625 +/-  1.483 |  -26.899 +/-  2.544 |   -6.197 +/-  1.651 |    0.053 +/-  0.046 |  -23.162 +/-  3.596
CYS  31 |   10.022 +/-  2.000 |   -6.066 +/-  1.050 |   -5.188 +/-  1.618 |   -2.192 +/-  0.997 |    0.043 +/-  0.025 |   -3.381 +/-  2.189
GLN  32 |   23.845 +/-  3.167 |   -2.157 +/-  1.148 |  -68.089 +/-  4.110 |  -11.468 +/-  2.475 |    0.985 +/-  0.079 |  -56.883 +/-  3.725
ARG  33 |   23.358 +/-  4.340 |   -3.421 +/-  1.307 | -140.175 +/-  7.871 |  -55.430 +/-  8.075 |    1.245 +/-  0.154 | -174.422 +/-  4.040
GLN  34 |   25.246 +/-  2.935 |   -4.037 +/-  1.305 |  -76.004 +/-  3.216 |  -11.874 +/-  2.843 |    0.492 +/-  0.101 |  -66.176 +/-  3.386
GLY  35 |    5.797 +/-  1.657 |   -0.997 +/-  0.587 |   -6.172 +/-  1.443 |   -4.853 +/-  0.929 |    0.494 +/-  0.025 |   -5.731 +/-  1.572
VAL  36 |   15.826 +/-  2.399 |   -1.466 +/-  1.369 |  -17.416 +/-  1.075 |   -1.047 +/-  0.676 |    0.279 +/-  0.078 |   -3.823 +/-  2.678
PRO  37 |   20.924 +/-  2.484 |   -2.968 +/-  0.974 |   -5.240 +/-  1.073 |   -4.062 +/-  0.716 |    0.664 +/-  0.054 |    9.318 +/-  2.644
MET  38 |   16.042 +/-  2.735 |   -5.726 +/-  1.324 |   -6.183 +/-  1.920 |   -2.730 +/-  1.623 |    0.425 +/-  0.121 |    1.827 +/-  3.038
ASN  39 |   22.564 +/-  3.224 |   -0.793 +/-  0.981 |  -83.919 +/-  3.670 |  -14.817 +/-  3.349 |    1.010 +/-  0.047 |  -75.956 +/-  2.600
SER  40 |   12.083 +/-  2.067 |   -2.252 +/-  1.254 |  -17.303 +/-  2.525 |   -0.540 +/-  1.713 |    0.161 +/-  0.040 |   -7.850 +/-  2.442
LEU  41 |   16.734 +/-  3.051 |   -6.382 +/-  1.401 |  -25.554 +/-  1.696 |    3.254 +/-  0.891 |    0.052 +/-  0.030 |  -11.895 +/-  3.058
ARG  42 |   22.733 +/-  3.456 |   -7.813 +/-  1.459 | -141.635 +/-  6.888 |  -48.633 +/-  5.314 |    0.474 +/-  0.037 | -174.875 +/-  3.454
PHE  43 |   16.036 +/-  3.088 |   -7.950 +/-  1.319 |  -13.596 +/-  0.979 |    0.788 +/-  0.893 |    0.038 +/-  0.019 |   -4.683 +/-  3.341
LEU  44 |   17.446 +/-  2.562 |   -5.084 +/-  1.180 |  -30.436 +/-  1.179 |   -0.940 +/-  0.789 |    0.260 +/-  0.042 |  -18.754 +/-  2.759
PHE  45 |   15.821 +/-  2.860 |   -5.315 +/-  1.117 |  -12.144 +/-  1.560 |    0.642 +/-  1.014 |    0.125 +/-  0.043 |   -0.870 +/-  3.100
GLU  46 |   19.670 +/-  2.975 |   -0.575 +/-  1.129 |   22.832 +/-  4.101 |  -93.397 +/-  4.310 |    1.072 +/-  0.059 |  -50.398 +/-  2.867
GLY  47 |    5.674 +/-  1.612 |   -0.832 +/-  0.617 |   -8.852 +/-  1.226 |   -2.566 +/-  1.022 |    0.476 +/-  0.053 |   -6.101 +/-  1.506
GLN  48 |   24.266 +/-  3.093 |   -1.668 +/-  1.295 |  -61.979 +/-  5.578 |  -14.695 +/-  5.018 |    0.980 +/-  0.098 |  -53.096 +/-  2.977
ARG  49 |   22.454 +/-  3.691 |   -4.300 +/-  1.414 | -116.273 +/-  4.164 |  -72.044 +/-  4.001 |    1.106 +/-  0.065 | -169.058 +/-  3.478
ILE  50 |   19.042 +/-  3.694 |   -3.835 +/-  1.604 |  -23.063 +/-  2.530 |    3.777 +/-  1.654 |    0.074 +/-  0.044 |   -4.005 +/-  3.786
ALA  51 |    7.954 +/-  1.986 |   -2.474 +/-  0.875 |   -4.470 +/-  1.692 |   -1.723 +/-  1.053 |    0.351 +/-  0.047 |   -0.362 +/-  2.142
ASP  52 |   14.489 +/-  2.808 |   -2.282 +/-  1.465 |  -91.171 +/- 11.468 |   16.679 +/- 10.745 |    0.482 +/-  0.137 |  -61.802 +/-  2.734
ASN  53 |   22.117 +/-  3.507 |   -1.484 +/-  1.046 |  -82.406 +/-  3.708 |  -12.336 +/-  3.104 |    0.899 +/-  0.087 |  -73.209 +/-  2.705
HIE  54 |   34.520 +/-  3.117 |   -5.982 +/-  2.026 |  -21.380 +/-  3.363 |   -3.087 +/-  3.426 |    0.539 +/-  0.182 |    4.611 +/-  3.461
THR  55 |   18.292 +/-  2.292 |   -3.656 +/-  1.438 |  -25.658 +/-  5.354 |   -6.249 +/-  4.403 |    0.145 +/-  0.040 |  -17.126 +/-  2.701
PRO  56 |   21.397 +/-  2.294 |   -7.627 +/-  0.907 |    2.961 +/-  1.215 |   -7.487 +/-  1.108 |    0.048 +/-  0.027 |    9.293 +/-  2.519
LYS  57 |   17.824 +/-  3.435 |   -3.351 +/-  1.157 |   28.962 +/-  8.278 |  -65.762 +/-  8.135 |    1.048 +/-  0.087 |  -21.281 +/-  3.773
GLU  58 |   17.120 +/-  2.535 |   -2.547 +/-  1.414 |  -38.449 +/- 19.133 |  -38.649 +/- 19.493 |    0.830 +/-  0.075 |  -61.695 +/-  2.799
LEU  59 |   16.827 +/-  2.515 |   -4.321 +/-  1.297 |  -22.546 +/-  1.471 |   -8.597 +/-  0.970 |    0.267 +/-  0.077 |  -18.369 +/-  2.836
GLY  60 |    5.760 +/-  1.748 |   -1.198 +/-  0.613 |   -2.892 +/-  1.728 |  -10.297 +/-  1.245 |    0.420 +/-  0.048 |   -8.207 +/-  1.875
MET  61 |   15.501 +/-  2.429 |   -7.588 +/-  1.116 |  -16.108 +/-  2.044 |    2.789 +/-  1.525 |    0.148 +/-  0.056 |   -5.258 +/-  2.522
GLU  62 |   18.514 +/-  2.615 |   -1.972 +/-  1.308 |   -0.596 +/-  7.485 |  -72.503 +/-  7.603 |    0.839 +/-  0.064 |  -55.718 +/-  2.898
GLU  63 |   17.933 +/-  2.880 |   -2.026 +/-  1.702 |  -76.294 +/-  7.476 |   -2.540 +/-  6.622 |    0.413 +/-  0.101 |  -62.512 +/-  3.222
GLU  64 |   18.355 +/-  3.067 |    0.119 +/-  1.532 |  -46.985 +/- 16.988 |  -31.222 +/- 14.857 |    0.881 +/-  0.098 |  -58.852 +/-  4.199
ASP  65 |   14.724 +/-  2.393 |   -3.591 +/-  1.240 |   10.372 +/-  4.634 |  -77.060 +/-  4.501 |    0.318 +/-  0.039 |  -55.237 +/-  2.299
VAL  66 |   14.958 +/-  2.594 |   -2.779 +/-  1.220 |  -20.746 +/-  1.112 |   -4.589 +/-  0.787 |    0.362 +/-  0.045 |  -12.794 +/-  2.786
ILE  67 |   17.279 +/-  2.969 |   -5.737 +/-  1.599 |  -15.167 +/-  1.112 |   -1.676 +/-  0.617 |    0.024 +/-  0.015 |   -5.277 +/-  3.229
GLU  68 |   18.558 +/-  2.690 |   -3.377 +/-  1.619 |  -17.981 +/-  4.405 |  -54.927 +/-  3.907 |    0.496 +/-  0.043 |  -57.231 +/-  2.605
VAL  69 |   14.293 +/-  2.242 |   -5.270 +/-  1.361 |  -23.762 +/-  1.582 |   -4.361 +/-  1.018 |    0.012 +/-  0.008 |  -19.088 +/-  2.380
TYR  70 |   17.157 +/-  2.854 |   -2.556 +/-  1.402 |  -35.571 +/-  3.204 |   -0.454 +/-  2.107 |    0.679 +/-  0.076 |  -20.745 +/-  3.288
GLN  71 |   24.352 +/-  3.307 |   -3.733 +/-  1.312 |  -73.827 +/-  3.258 |   -9.537 +/-  2.012 |    0.571 +/-  0.105 |  -62.174 +/-  2.974
GLU  72 |   18.997 +/-  2.836 |   -2.218 +/-  1.474 |  -48.896 +/-  6.306 |  -22.383 +/-  5.752 |    0.594 +/-  0.048 |  -53.906 +/-  2.766
GLN  73 |   25.009 +/-  3.497 |   -0.575 +/-  1.204 |  -71.549 +/-  2.326 |  -11.580 +/-  1.497 |    1.075 +/-  0.091 |  -57.620 +/-  3.269
THR  74 |   15.258 +/-  2.518 |    1.240 +/-  0.903 |  -30.468 +/-  1.824 |   -9.330 +/-  0.976 |    0.848 +/-  0.053 |  -22.451 +/-  2.509
GLY  75 |    5.541 +/-  1.687 |    0.409 +/-  0.576 |    3.898 +/-  0.576 |   -8.424 +/-  0.435 |    0.583 +/-  0.021 |    2.007 +/-  1.718
GLY  76 |    6.501 +/-  1.645 |   -0.092 +/-  0.341 |  -24.923 +/-  1.592 |   -5.519 +/-  1.209 |    0.660 +/-  0.022 |  -23.374 +/-  1.506
GLY  77 |    5.534 +/-  1.803 |   -0.574 +/-  0.829 |   13.657 +/-  7.541 | -119.545 +/-  5.906 |    0.812 +/-  0.151 | -100.116 +/-  2.321
PHE  78 |   16.628 +/-  3.332 |    1.940 +/-  1.296 |    3.221 +/-  2.736 |   -5.738 +/-  1.619 |    1.422 +/-  0.137 |   17.473 +/-  3.711
LYS  79 |   18.711 +/-  3.277 |   -0.855 +/-  1.179 |   75.745 +/- 14.096 | -101.771 +/- 13.538 |    1.307 +/-  0.148 |   -6.863 +/-  3.445
LYS  80 |   18.428 +/-  3.586 |   -1.612 +/-  1.283 |   59.604 +/- 14.488 |  -94.156 +/- 13.514 |    1.107 +/-  0.137 |  -16.628 +/-  4.104
LEU  81 |   16.832 +/-  3.046 |   -0.651 +/-  1.275 |  -32.408 +/-  1.771 |   -4.843 +/-  1.022 |    0.932 +/-  0.111 |  -20.139 +/-  3.225
ALA  82 |    7.378 +/-  2.085 |   -2.689 +/-  0.676 |   -7.226 +/-  1.176 |   -3.024 +/-  0.602 |    0.390 +/-  0.037 |   -5.170 +/-  2.329
GLU  83 |   18.030 +/-  2.992 |   -2.284 +/-  1.269 |  -92.747 +/- 13.725 |   17.174 +/- 12.818 |    0.689 +/-  0.111 |  -59.139 +/-  3.144
ALA  84 |    7.729 +/-  1.991 |   -2.587 +/-  0.953 |   -4.652 +/-  1.923 |   -2.265 +/-  0.801 |    0.382 +/-  0.043 |   -1.394 +/-  2.018
VAL  85 |   14.090 +/-  2.527 |   -1.240 +/-  1.307 |  -21.740 +/-  1.504 |   -1.821 +/-  0.618 |    0.513 +/-  0.088 |  -10.199 +/-  2.724
LYS  86 |   17.504 +/-  3.088 |   -2.824 +/-  1.096 |  -10.645 +/-  1.885 |  -16.344 +/-  1.318 |    0.645 +/-  0.050 |  -11.665 +/-  3.128
PHE  87 |   16.606 +/-  2.561 |   -0.841 +/-  0.972 |  -12.874 +/-  1.195 |   -3.769 +/-  0.712 |    0.979 +/-  0.082 |    0.100 +/-  2.657
SER  88 |   10.774 +/-  2.043 |   -3.054 +/-  1.074 |  -11.323 +/-  2.553 |   -7.532 +/-  2.442 |    0.413 +/-  0.063 |  -10.722 +/-  2.461
ALA  89 |    7.703 +/-  2.147 |   -3.808 +/-  0.834 |    1.527 +/-  1.210 |   -2.969 +/-  0.602 |    0.119 +/-  0.031 |    2.572 +/-  2.348
LYS  90 |   17.963 +/-  2.910 |   -2.114 +/-  1.290 |   44.241 +/-  4.751 |  -74.918 +/-  4.550 |    1.305 +/-  0.083 |  -13.523 +/-  3.462
LEU  91 |   17.382 +/-  2.788 |   -0.302 +/-  1.294 |  -31.490 +/-  1.178 |   -6.215 +/-  0.733 |    1.034 +/-  0.078 |  -19.591 +/-  2.888
MET  92 |   15.840 +/-  2.734 |   -2.713 +/-  1.313 |   -6.239 +/-  1.386 |   -6.407 +/-  1.377 |    1.016 +/-  0.097 |    1.498 +/-  2.671
GLY  93 |    5.699 +/-  1.617 |   -0.384 +/-  0.846 |   -6.414 +/-  1.406 |   -5.915 +/-  1.039 |    0.478 +/-  0.047 |   -6.535 +/-  1.770
GLN  94 |   24.055 +/-  3.204 |   -1.520 +/-  1.141 |  -70.824 +/-  2.707 |  -12.440 +/-  2.030 |    0.905 +/-  0.104 |  -59.824 +/-  2.851
ALA  95 |    7.421 +/-  2.165 |   -0.898 +/-  0.706 |    0.298 +/-  1.882 |   -5.080 +/-  1.502 |    0.400 +/-  0.064 |    2.141 +/-  2.171
MET  96 |   15.416 +/-  2.984 |   -1.130 +/-  0.973 |   -0.573 +/-  1.389 |   -8.712 +/-  1.096 |    1.055 +/-  0.132 |    6.056 +/-  2.992
ALA  97 |    7.844 +/-  1.909 |   -0.185 +/-  0.777 |    5.675 +/-  1.635 |   -4.929 +/-  1.593 |    0.660 +/-  0.070 |    9.065 +/-  1.973
LYS  98 |   19.019 +/-  3.186 |    0.942 +/-  1.028 |   50.640 +/-  9.018 |  -75.872 +/-  8.244 |    1.576 +/-  0.083 |   -3.696 +/-  3.071
ARG  99 |   26.606 +/-  3.947 |    0.818 +/-  1.074 | -206.663 +/-  9.350 |  -73.526 +/-  8.647 |    2.250 +/-  0.079 | -250.516 +/-  3.831

Sidechain Energy Decomposition:
Residue |       Internal      |    van der Waals    |    Electrostatic    |   Polar Solvation   |   Non-Polar Solv.   |       TOTAL
-------------------------------------------------------------------------------------------------------------------------------------------
ILE   1 |   14.203 +/-  2.323 |   -0.085 +/-  0.992 |    0.532 +/-  0.895 |   -4.167 +/-  0.769 |    0.819 +/-  0.102 |   11.302 +/-  2.578
LYS   2 |   13.851 +/-  2.318 |   -3.006 +/-  1.352 |   -8.628 +/- 11.495 |  -14.465 +/- 10.982 |    0.485 +/-  0.107 |  -11.763 +/-  2.613
LEU   3 |   13.615 +/-  2.735 |   -3.489 +/-  1.101 |  -21.241 +/-  0.502 |   -0.497 +/-  0.274 |    0.035 +/-  0.028 |  -11.576 +/-  2.769
LYS   4 |   14.360 +/-  2.771 |   -3.966 +/-  1.313 |  -14.743 +/- 10.482 |   -8.059 +/- 11.540 |    0.428 +/-  0.151 |  -11.980 +/-  3.316
VAL   5 |   10.131 +/-  2.037 |   -4.037 +/-  0.886 |  -15.430 +/-  0.353 |   -0.448 +/-  0.145 |    0.025 +/-  0.026 |   -9.759 +/-  2.064
ILE   6 |   13.906 +/-  2.423 |   -2.765 +/-  1.249 |   -3.175 +/-  0.253 |    0.833 +/-  0.168 |    0.346 +/-  0.066 |    9.145 +/-  2.321
GLY   7 |    1.522 +/-  0.585 |   -1.008 +/-  0.205 |    0.643 +/-  0.126 |   -0.443 +/-  0.108 |    0.000 +/-  0.001 |    0.714 +/-  0.590
GLN   8 |   20.598 +/-  2.911 |   -2.620 +/-  1.169 |  -66.588 +/-  4.096 |   -5.943 +/-  4.020 |    0.495 +/-  0.160 |  -54.057 +/-  2.518
ASP   9 |    9.932 +/-  2.082 |    0.233 +/-  1.072 |  -34.707 +/-  6.541 |  -31.084 +/-  6.582 |    0.499 +/-  0.108 |  -55.127 +/-  2.155
SER  10 |    8.141 +/-  1.482 |   -0.550 +/-  0.527 |   -1.747 +/-  1.187 |   -5.471 +/-  1.379 |    0.537 +/-  0.044 |    0.910 +/-  1.597
SER  11 |    7.234 +/-  1.575 |   -0.265 +/-  1.007 |   -9.177 +/-  1.728 |    1.046 +/-  0.684 |    0.228 +/-  0.110 |   -0.934 +/-  2.036
GLU  12 |   14.564 +/-  2.070 |   -1.733 +/-  1.041 |  -21.429 +/- 14.276 |  -40.535 +/- 13.677 |    0.593 +/-  0.136 |  -48.539 +/-  2.235
ILE  13 |   14.749 +/-  2.702 |   -2.485 +/-  1.261 |   -1.593 +/-  0.326 |   -0.777 +/-  0.248 |    0.258 +/-  0.133 |   10.152 +/-  2.837
HIE  14 |   30.521 +/-  2.532 |   -4.385 +/-  0.893 |   -7.123 +/-  5.456 |   -6.386 +/-  4.795 |    0.626 +/-  0.149 |   13.254 +/-  2.590
PHE  15 |   12.457 +/-  2.882 |   -2.800 +/-  1.713 |    2.395 +/-  0.670 |   -2.061 +/-  0.414 |    0.358 +/-  0.241 |   10.349 +/-  3.436
LYS  16 |   13.779 +/-  2.832 |   -1.057 +/-  0.982 |   52.769 +/-  5.438 |  -75.362 +/-  5.391 |    1.148 +/-  0.110 |   -8.723 +/-  3.162
VAL  17 |   11.022 +/-  2.045 |   -2.568 +/-  0.985 |  -15.621 +/-  0.387 |   -0.070 +/-  0.356 |    0.118 +/-  0.087 |   -7.119 +/-  2.113
LYS  18 |   13.963 +/-  2.840 |   -1.009 +/-  0.841 |   58.932 +/-  4.132 |  -82.892 +/-  4.408 |    1.180 +/-  0.105 |   -9.825 +/-  3.022
MET  19 |   12.151 +/-  2.665 |   -3.150 +/-  0.838 |    2.154 +/-  2.019 |   -1.949 +/-  1.794 |    0.646 +/-  0.138 |    9.852 +/-  2.527
THR  20 |   11.505 +/-  1.789 |   -1.083 +/-  0.681 |  -22.821 +/-  2.108 |   -4.001 +/-  1.382 |    0.497 +/-  0.092 |  -15.903 +/-  1.979
THR  21 |   10.917 +/-  1.849 |   -2.346 +/-  0.784 |  -23.608 +/-  2.327 |   -0.911 +/-  2.330 |    0.176 +/-  0.060 |  -15.772 +/-  2.071
HIE  22 |   30.111 +/-  2.281 |   -4.680 +/-  0.930 |   -9.929 +/-  3.748 |   -3.608 +/-  3.232 |    0.579 +/-  0.131 |   12.473 +/-  2.428
LEU  23 |   13.118 +/-  2.459 |   -5.238 +/-  1.048 |  -22.020 +/-  0.435 |    0.186 +/-  0.197 |    0.011 +/-  0.012 |  -13.944 +/-  2.345
LYS  24 |   13.872 +/-  3.104 |   -2.671 +/-  0.952 |   37.854 +/- 10.166 |  -60.842 +/-  8.986 |    0.768 +/-  0.122 |  -11.019 +/-  3.416
LYS  25 |   13.967 +/-  3.100 |   -1.582 +/-  0.919 |   54.139 +/- 12.326 |  -75.966 +/- 11.028 |    1.058 +/-  0.099 |   -8.385 +/-  3.520
LEU  26 |   12.780 +/-  2.398 |   -3.590 +/-  1.159 |  -20.957 +/-  0.535 |   -0.506 +/-  0.230 |    0.111 +/-  0.064 |  -12.162 +/-  2.627
LYS  27 |   13.690 +/-  3.207 |   -5.557 +/-  1.140 |   23.442 +/- 13.056 |  -42.182 +/- 11.425 |    0.143 +/-  0.076 |  -10.464 +/-  4.035
GLU  28 |   13.205 +/-  2.275 |   -2.523 +/-  1.085 |  -56.953 +/- 10.966 |   -4.458 +/- 10.095 |    0.534 +/-  0.085 |  -50.195 +/-  2.147
SER  29 |    6.871 +/-  1.703 |   -2.249 +/-  0.546 |    1.691 +/-  1.974 |   -7.232 +/-  2.052 |    0.319 +/-  0.079 |   -0.601 +/-  1.954
TYR  30 |   13.692 +/-  2.601 |   -5.916 +/-  1.140 |  -16.949 +/-  2.259 |   -5.307 +/-  1.740 |    0.047 +/-  0.041 |  -14.433 +/-  2.981
CYS  31 |    6.073 +/-  1.349 |   -4.189 +/-  0.678 |    3.436 +/-  0.752 |    0.063 +/-  0.543 |    0.025 +/-  0.017 |    5.408 +/-  1.449
GLN  32 |   19.699 +/-  2.686 |   -1.519 +/-  0.856 |  -68.550 +/-  3.872 |   -7.274 +/-  2.361 |    0.804 +/-  0.090 |  -56.839 +/-  2.909
ARG  33 |   19.492 +/-  3.980 |   -2.976 +/-  1.101 | -136.113 +/-  6.980 |  -47.428 +/-  7.061 |    1.002 +/-  0.174 | -166.024 +/-  3.464
GLN  34 |   20.823 +/-  2.597 |   -3.994 +/-  0.924 |  -65.105 +/-  3.143 |   -7.415 +/-  2.535 |    0.291 +/-  0.096 |  -55.401 +/-  3.011
GLY  35 |    1.552 +/-  0.619 |   -0.342 +/-  0.193 |    0.191 +/-  0.115 |    0.037 +/-  0.115 |    0.016 +/-  0.007 |    1.454 +/-  0.663
VAL  36 |   10.089 +/-  1.955 |   -1.786 +/-  0.885 |  -16.038 +/-  0.376 |   -0.006 +/-  0.112 |    0.243 +/-  0.076 |   -7.498 +/-  2.106
PRO  37 |   14.960 +/-  1.959 |   -1.544 +/-  0.590 |    4.193 +/-  0.905 |   -4.262 +/-  0.848 |    0.602 +/-  0.053 |   13.950 +/-  2.028
MET  38 |   11.833 +/-  2.250 |   -4.660 +/-  0.958 |    1.231 +/-  1.496 |   -1.114 +/-  1.229 |    0.347 +/-  0.116 |    7.638 +/-  2.478
ASN  39 |   18.029 +/-  2.863 |   -0.693 +/-  0.550 |  -75.966 +/-  2.681 |  -11.275 +/-  2.331 |    0.858 +/-  0.057 |  -69.046 +/-  2.051
SER  40 |    7.474 +/-  1.412 |   -1.472 +/-  0.952 |   -7.353 +/-  2.520 |   -0.185 +/-  1.710 |    0.160 +/-  0.038 |   -1.376 +/-  1.502
LEU  41 |   12.506 +/-  2.538 |   -5.076 +/-  1.043 |  -22.109 +/-  0.440 |   -0.181 +/-  0.196 |    0.024 +/-  0.025 |  -14.837 +/-  2.648
ARG  42 |   18.952 +/-  3.164 |   -6.532 +/-  1.069 | -146.013 +/-  5.973 |  -36.477 +/-  4.584 |    0.471 +/-  0.038 | -169.600 +/-  2.985
PHE  43 |   12.356 +/-  2.625 |   -5.934 +/-  0.886 |    1.966 +/-  0.392 |   -2.444 +/-  0.374 |    0.035 +/-  0.019 |    5.978 +/-  2.817
LEU  44 |   13.453 +/-  2.325 |   -3.467 +/-  0.889 |  -22.215 +/-  0.608 |    0.110 +/-  0.209 |    0.259 +/-  0.041 |  -11.859 +/-  2.411
PHE  45 |   12.128 +/-  2.493 |   -3.914 +/-  0.843 |   -0.315 +/-  0.641 |    0.507 +/-  0.514 |    0.112 +/-  0.042 |    8.517 +/-  2.745
GLU  46 |   15.241 +/-  2.420 |   -0.716 +/-  0.789 |   22.398 +/-  2.863 |  -83.366 +/-  2.987 |    0.780 +/-  0.048 |  -45.663 +/-  2.328
GLY  47 |    1.589 +/-  0.571 |   -0.305 +/-  0.191 |    0.523 +/-  0.087 |   -0.392 +/-  0.081 |    0.020 +/-  0.008 |    1.436 +/-  0.595
GLN  48 |   20.206 +/-  2.707 |   -1.105 +/-  0.806 |  -62.741 +/-  4.758 |  -11.282 +/-  4.508 |    0.946 +/-  0.100 |  -53.976 +/-  2.320
ARG  49 |   19.084 +/-  3.508 |   -3.810 +/-  1.057 | -120.652 +/-  3.118 |  -60.954 +/-  3.111 |    0.973 +/-  0.052 | -165.359 +/-  2.932
ILE  50 |   14.581 +/-  3.232 |   -4.290 +/-  1.037 |   -1.334 +/-  0.496 |   -0.304 +/-  0.300 |    0.018 +/-  0.017 |    8.671 +/-  3.074
ALA  51 |    4.110 +/-  1.473 |   -1.236 +/-  0.467 |    2.735 +/-  0.234 |   -0.846 +/-  0.164 |    0.247 +/-  0.058 |    5.009 +/-  1.508
ASP  52 |    9.974 +/-  2.073 |   -1.096 +/-  0.977 |  -78.111 +/- 10.720 |   12.477 +/- 10.160 |    0.431 +/-  0.126 |  -56.325 +/-  2.038
ASN  53 |   17.376 +/-  2.674 |   -1.175 +/-  0.665 |  -78.857 +/-  3.432 |   -7.796 +/-  2.841 |    0.779 +/-  0.077 |  -69.674 +/-  2.161
HIE  54 |   30.184 +/-  2.550 |   -4.544 +/-  1.492 |   -7.258 +/-  3.642 |   -5.696 +/-  3.420 |    0.526 +/-  0.173 |   13.213 +/-  3.011
THR  55 |   12.293 +/-  1.809 |   -3.455 +/-  0.938 |  -24.159 +/-  4.146 |   -3.694 +/-  3.788 |    0.145 +/-  0.040 |  -18.869 +/-  2.205
PRO  56 |   15.226 +/-  1.660 |   -4.992 +/-  0.676 |    5.421 +/-  0.987 |   -4.167 +/-  0.923 |    0.044 +/-  0.025 |   11.533 +/-  1.758
LYS  57 |   13.909 +/-  2.830 |   -2.376 +/-  0.733 |   33.767 +/-  7.472 |  -57.748 +/-  7.072 |    0.937 +/-  0.081 |  -11.511 +/-  3.117
GLU  58 |   13.089 +/-  2.066 |   -1.987 +/-  1.140 |  -32.790 +/- 17.996 |  -28.973 +/- 18.299 |    0.605 +/-  0.098 |  -50.056 +/-  2.212
LEU  59 |   12.671 +/-  2.136 |   -3.831 +/-  1.102 |  -22.149 +/-  0.446 |   -0.153 +/-  0.194 |    0.121 +/-  0.055 |  -13.342 +/-  2.454
GLY  60 |    1.559 +/-  0.606 |   -0.446 +/-  0.175 |    1.112 +/-  0.151 |   -0.862 +/-  0.143 |    0.016 +/-  0.008 |    1.379 +/-  0.611
MET  61 |   11.067 +/-  1.780 |   -7.043 +/-  0.808 |   -2.967 +/-  1.025 |    3.144 +/-  0.813 |    0.029 +/-  0.021 |    4.230 +/-  1.857
GLU  62 |   14.202 +/-  2.182 |   -1.642 +/-  0.863 |    3.684 +/-  6.590 |  -65.091 +/-  7.231 |    0.792 +/-  0.069 |  -48.054 +/-  2.467
GLU  63 |   13.749 +/-  2.594 |   -1.385 +/-  1.290 |  -65.050 +/-  7.401 |   -0.058 +/-  6.664 |    0.388 +/-  0.100 |  -52.357 +/-  2.477
GLU  64 |   13.871 +/-  2.422 |   -0.235 +/-  1.222 |  -40.117 +/- 14.776 |  -24.611 +/- 13.252 |    0.763 +/-  0.076 |  -50.330 +/-  3.130
ASP  65 |    9.951 +/-  2.022 |   -2.748 +/-  0.740 |   11.708 +/-  3.269 |  -72.137 +/-  3.359 |    0.278 +/-  0.038 |  -52.948 +/-  1.999
VAL  66 |   10.473 +/-  2.141 |   -2.085 +/-  0.865 |  -16.995 +/-  0.347 |    0.479 +/-  0.140 |    0.295 +/-  0.045 |   -7.832 +/-  2.199
ILE  67 |   13.188 +/-  2.466 |   -4.397 +/-  1.244 |   -1.632 +/-  0.212 |   -0.548 +/-  0.139 |    0.024 +/-  0.015 |    6.635 +/-  2.498
GLU  68 |   14.596 +/-  2.004 |   -1.979 +/-  1.154 |   -6.149 +/-  3.885 |  -55.769 +/-  3.524 |    0.495 +/-  0.043 |  -48.805 +/-  2.051
VAL  69 |   10.042 +/-  1.776 |   -4.231 +/-  1.001 |  -16.318 +/-  0.342 |   -0.223 +/-  0.156 |    0.005 +/-  0.006 |  -10.725 +/-  1.853
TYR  70 |   13.485 +/-  2.616 |   -1.235 +/-  1.148 |  -22.476 +/-  2.475 |   -2.189 +/-  1.838 |    0.677 +/-  0.076 |  -11.738 +/-  2.592
GLN  71 |   20.128 +/-  2.884 |   -2.937 +/-  0.897 |  -62.775 +/-  1.982 |   -9.312 +/-  1.507 |    0.542 +/-  0.098 |  -54.353 +/-  2.524
GLU  72 |   14.810 +/-  2.371 |   -1.734 +/-  1.159 |  -44.652 +/-  5.255 |  -17.621 +/-  4.879 |    0.510 +/-  0.042 |  -48.688 +/-  2.302
GLN  73 |   21.198 +/-  2.988 |   -1.020 +/-  0.881 |  -66.329 +/-  2.295 |   -7.878 +/-  1.380 |    0.872 +/-  0.089 |  -53.158 +/-  2.739
THR  74 |   10.974 +/-  1.797 |    0.155 +/-  0.710 |  -21.444 +/-  0.974 |   -4.835 +/-  0.630 |    0.546 +/-  0.043 |  -14.604 +/-  1.897
GLY  75 |    1.462 +/-  0.508 |    0.020 +/-  0.187 |   -0.510 +/-  0.080 |    0.785 +/-  0.073 |    0.008 +/-  0.003 |    1.764 +/-  0.543
GLY  76 |    1.721 +/-  0.552 |    0.038 +/-  0.124 |   -9.297 +/-  0.677 |    7.434 +/-  0.609 |    0.010 +/-  0.006 |   -0.094 +/-  0.582
GLY  77 |    1.976 +/-  0.807 |   -0.451 +/-  0.128 |    7.999 +/-  1.419 |  -18.752 +/-  1.227 |    0.279 +/-  0.043 |   -8.950 +/-  0.825
PHE  78 |   12.561 +/-  2.771 |    2.236 +/-  0.833 |    1.859 +/-  0.482 |   -2.663 +/-  0.378 |    1.300 +/-  0.157 |   15.293 +/-  2.771
LYS  79 |   14.383 +/-  2.774 |   -0.591 +/-  0.825 |   56.282 +/- 13.265 |  -79.130 +/- 12.459 |    1.218 +/-  0.137 |   -7.838 +/-  3.037
LYS  80 |   14.370 +/-  3.070 |   -0.924 +/-  0.911 |   50.687 +/- 13.913 |  -73.382 +/- 12.667 |    1.081 +/-  0.124 |   -8.168 +/-  3.709
LEU  81 |   12.787 +/-  2.546 |    0.101 +/-  0.900 |  -20.622 +/-  0.643 |   -1.869 +/-  0.200 |    0.902 +/-  0.108 |   -8.701 +/-  2.603
ALA  82 |    3.693 +/-  1.349 |   -1.340 +/-  0.346 |    3.605 +/-  0.165 |   -1.753 +/-  0.098 |    0.321 +/-  0.031 |    4.525 +/-  1.373
GLU  83 |   14.141 +/-  2.506 |   -1.657 +/-  0.894 |  -75.574 +/- 13.180 |   12.491 +/- 12.386 |    0.660 +/-  0.108 |  -49.939 +/-  2.712
ALA  84 |    3.996 +/-  1.366 |   -1.559 +/-  0.360 |    3.450 +/-  0.230 |   -1.606 +/-  0.176 |    0.311 +/-  0.036 |    4.592 +/-  1.314
VAL  85 |    9.643 +/-  1.806 |   -0.734 +/-  0.907 |  -15.329 +/-  0.318 |   -0.971 +/-  0.081 |    0.492 +/-  0.089 |   -6.899 +/-  1.997
LYS  86 |   13.598 +/-  2.724 |   -1.602 +/-  0.852 |   -7.537 +/-  1.132 |   -6.719 +/-  0.554 |    0.618 +/-  0.042 |   -1.643 +/-  2.896
PHE  87 |   12.725 +/-  2.193 |    0.100 +/-  0.672 |    2.601 +/-  0.406 |   -2.961 +/-  0.337 |    0.955 +/-  0.072 |   13.420 +/-  2.268
SER  88 |    6.699 +/-  1.483 |   -1.727 +/-  0.667 |    0.378 +/-  1.953 |   -6.053 +/-  2.191 |    0.387 +/-  0.054 |   -0.316 +/-  1.776
ALA  89 |    3.812 +/-  1.359 |   -2.180 +/-  0.379 |    2.889 +/-  0.167 |   -1.094 +/-  0.127 |    0.088 +/-  0.024 |    3.515 +/-  1.456
LYS  90 |   14.132 +/-  2.570 |   -1.372 +/-  0.877 |   42.331 +/-  4.056 |  -64.349 +/-  3.774 |    1.157 +/-  0.092 |   -8.101 +/-  2.976
LEU  91 |   13.155 +/-  2.461 |   -0.162 +/-  1.129 |  -21.565 +/-  0.509 |   -1.288 +/-  0.130 |    0.804 +/-  0.090 |   -9.055 +/-  2.560
MET  92 |   11.636 +/-  2.262 |   -2.700 +/-  0.947 |    1.810 +/-  0.718 |   -2.047 +/-  0.727 |    0.790 +/-  0.107 |    9.489 +/-  2.289
GLY  93 |    1.564 +/-  0.550 |   -0.406 +/-  0.170 |   -0.069 +/-  0.110 |    0.325 +/-  0.099 |    0.015 +/-  0.008 |    1.428 +/-  0.606
GLN  94 |   20.187 +/-  3.013 |   -1.154 +/-  0.787 |  -63.258 +/-  2.167 |  -10.658 +/-  1.702 |    0.832 +/-  0.096 |  -54.051 +/-  2.605
ALA  95 |    3.849 +/-  1.383 |   -0.871 +/-  0.290 |    2.700 +/-  0.198 |   -0.876 +/-  0.157 |    0.225 +/-  0.051 |    5.027 +/-  1.387
MET  96 |   11.432 +/-  2.377 |   -1.384 +/-  0.747 |    2.363 +/-  0.645 |   -2.496 +/-  0.567 |    0.788 +/-  0.125 |   10.702 +/-  2.538
ALA  97 |    4.010 +/-  1.267 |   -0.322 +/-  0.392 |    2.813 +/-  0.213 |   -0.893 +/-  0.166 |    0.368 +/-  0.053 |    5.977 +/-  1.252
LYS  98 |   13.988 +/-  2.664 |    0.444 +/-  0.861 |   38.166 +/-  9.542 |  -60.675 +/-  8.291 |    1.261 +/-  0.086 |   -6.816 +/-  2.822
ARG  99 |   20.663 +/-  3.052 |    0.625 +/-  0.828 | -145.872 +/-  2.933 |  -56.308 +/-  2.699 |    1.637 +/-  0.035 | -179.255 +/-  2.985

Backbone Energy Decomposition:
Residue |       Internal      |    van der Waals    |    Electrostatic    |   Polar Solvation   |   Non-Polar Solv.   |       TOTAL
-------------------------------------------------------------------------------------------------------------------------------------------
ILE   1 |    5.291 +/-  1.459 |    0.391 +/-  1.245 |  -32.664 +/-  7.086 |  -28.325 +/-  6.609 |    0.135 +/-  0.070 |  -55.172 +/-  3.209
LYS   2 |    3.968 +/-  1.271 |   -0.507 +/-  0.804 |    4.692 +/-  1.921 |   -9.010 +/-  1.599 |    0.043 +/-  0.028 |   -0.813 +/-  1.478
LEU   3 |    4.216 +/-  1.094 |   -1.397 +/-  0.806 |   -9.860 +/-  1.297 |    3.673 +/-  0.695 |    0.007 +/-  0.008 |   -3.361 +/-  1.462
LYS   4 |    3.482 +/-  1.165 |   -2.066 +/-  0.630 |   -6.504 +/-  1.884 |   -0.591 +/-  1.517 |    0.002 +/-  0.003 |   -5.677 +/-  1.447
VAL   5 |    4.298 +/-  1.035 |   -1.074 +/-  0.924 |  -16.614 +/-  1.088 |    0.351 +/-  0.766 |    0.002 +/-  0.003 |  -13.038 +/-  1.338
ILE   6 |    4.439 +/-  1.171 |   -1.136 +/-  0.806 |  -11.497 +/-  1.179 |   -0.928 +/-  0.862 |    0.007 +/-  0.009 |   -9.115 +/-  1.512
GLY   7 |    4.143 +/-  1.315 |   -2.270 +/-  0.728 |   -7.989 +/-  1.677 |   -4.155 +/-  1.266 |    0.042 +/-  0.018 |  -10.229 +/-  1.403
GLN   8 |    4.446 +/-  1.281 |   -0.533 +/-  0.582 |   -5.604 +/-  1.406 |   -5.338 +/-  1.058 |    0.210 +/-  0.056 |   -6.820 +/-  1.499
ASP   9 |    4.829 +/-  1.269 |    1.271 +/-  0.847 |   -3.800 +/-  1.122 |   -8.348 +/-  1.209 |    0.268 +/-  0.024 |   -5.779 +/-  1.249
SER  10 |    5.185 +/-  1.287 |    0.200 +/-  0.670 |   -9.279 +/-  1.968 |   -3.725 +/-  1.287 |    0.137 +/-  0.050 |   -7.482 +/-  1.486
SER  11 |    4.685 +/-  1.245 |   -0.315 +/-  0.980 |  -10.777 +/-  2.557 |   -2.889 +/-  1.958 |    0.087 +/-  0.020 |   -9.209 +/-  1.577
GLU  12 |    4.167 +/-  1.070 |   -0.492 +/-  0.630 |   -2.684 +/-  2.233 |   -4.862 +/-  2.098 |    0.179 +/-  0.042 |   -3.693 +/-  1.330
ILE  13 |    4.570 +/-  1.155 |   -0.589 +/-  0.978 |   -5.894 +/-  1.470 |   -2.700 +/-  1.016 |    0.032 +/-  0.019 |   -4.581 +/-  1.570
HIE  14 |    4.074 +/-  1.102 |   -0.827 +/-  0.685 |   -8.976 +/-  1.367 |   -2.397 +/-  1.111 |    0.136 +/-  0.044 |   -7.989 +/-  1.558
PHE  15 |    3.806 +/-  1.024 |   -1.136 +/-  0.864 |   -1.555 +/-  1.288 |   -3.008 +/-  0.890 |    0.045 +/-  0.023 |   -1.848 +/-  1.313
LYS  16 |    3.853 +/-  1.081 |   -0.443 +/-  0.658 |    7.586 +/-  1.884 |  -13.497 +/-  1.501 |    0.201 +/-  0.047 |   -2.300 +/-  1.595
VAL  17 |    4.932 +/-  1.062 |   -0.236 +/-  0.866 |   -9.463 +/-  2.608 |   -1.935 +/-  1.319 |    0.071 +/-  0.032 |   -6.631 +/-  1.747
LYS  18 |    3.985 +/-  1.133 |   -0.257 +/-  0.720 |    8.326 +/-  2.604 |  -16.372 +/-  1.561 |    0.079 +/-  0.036 |   -4.239 +/-  1.759
MET  19 |    4.413 +/-  1.049 |   -1.325 +/-  0.655 |  -11.396 +/-  1.239 |   -3.301 +/-  0.869 |    0.039 +/-  0.023 |  -11.571 +/-  1.273
THR  20 |    4.916 +/-  1.092 |    0.426 +/-  0.875 |  -10.768 +/-  1.275 |   -3.980 +/-  1.391 |    0.090 +/-  0.027 |   -9.317 +/-  1.337
THR  21 |    4.390 +/-  1.131 |   -0.879 +/-  0.713 |   -7.257 +/-  1.386 |   -3.933 +/-  1.015 |    0.056 +/-  0.017 |   -7.622 +/-  1.286
HIE  22 |    3.858 +/-  1.053 |   -1.769 +/-  0.787 |   -9.124 +/-  1.723 |    1.148 +/-  1.436 |    0.036 +/-  0.020 |   -5.852 +/-  1.860
LEU  23 |    4.473 +/-  1.110 |   -1.160 +/-  0.970 |   -7.360 +/-  1.156 |    2.376 +/-  0.567 |    0.001 +/-  0.003 |   -1.670 +/-  1.554
LYS  24 |    3.923 +/-  1.146 |   -1.335 +/-  0.847 |    7.400 +/-  2.338 |  -10.839 +/-  1.466 |    0.005 +/-  0.006 |   -0.847 +/-  2.007
LYS  25 |    3.829 +/-  1.187 |   -1.231 +/-  0.729 |    0.254 +/-  2.103 |  -11.837 +/-  1.642 |    0.041 +/-  0.025 |   -8.943 +/-  1.861
LEU  26 |    4.087 +/-  1.046 |   -1.668 +/-  0.755 |   -6.485 +/-  1.479 |   -0.456 +/-  0.810 |    0.023 +/-  0.018 |   -4.499 +/-  1.479
LYS  27 |    3.597 +/-  0.989 |   -1.424 +/-  0.886 |   -5.892 +/-  1.965 |   -8.038 +/-  1.212 |    0.005 +/-  0.006 |  -11.751 +/-  1.702
GLU  28 |    3.915 +/-  1.037 |   -1.257 +/-  0.865 |  -19.335 +/-  1.778 |    0.943 +/-  1.361 |    0.002 +/-  0.005 |  -15.733 +/-  1.389
SER  29 |    4.316 +/-  1.143 |   -1.437 +/-  0.741 |  -11.050 +/-  1.276 |   -1.554 +/-  0.883 |    0.044 +/-  0.029 |   -9.682 +/-  1.445
TYR  30 |    3.814 +/-  1.207 |   -1.709 +/-  0.802 |   -9.949 +/-  1.269 |   -0.891 +/-  0.566 |    0.006 +/-  0.007 |   -8.729 +/-  1.521
CYS  31 |    3.949 +/-  1.126 |   -1.877 +/-  0.751 |   -8.623 +/-  1.307 |   -2.255 +/-  0.649 |    0.018 +/-  0.012 |   -8.788 +/-  1.360
GLN  32 |    4.146 +/-  1.202 |   -0.638 +/-  0.630 |    0.461 +/-  1.192 |   -4.194 +/-  0.854 |    0.181 +/-  0.048 |   -0.045 +/-  1.580
ARG  33 |    3.867 +/-  1.319 |   -0.445 +/-  0.656 |   -4.061 +/-  1.927 |   -8.002 +/-  1.618 |    0.243 +/-  0.046 |   -8.398 +/-  1.708
GLN  34 |    4.423 +/-  0.962 |   -0.042 +/-  0.701 |  -10.899 +/-  1.070 |   -4.459 +/-  0.891 |    0.201 +/-  0.026 |  -10.775 +/-  1.356
GLY  35 |    4.244 +/-  1.148 |   -0.655 +/-  0.542 |   -6.362 +/-  1.448 |   -4.889 +/-  0.944 |    0.478 +/-  0.025 |   -7.184 +/-  1.139
VAL  36 |    5.737 +/-  1.194 |    0.320 +/-  0.825 |   -1.378 +/-  0.994 |   -1.040 +/-  0.653 |    0.036 +/-  0.021 |    3.675 +/-  1.521
PRO  37 |    5.964 +/-  1.064 |   -1.424 +/-  0.644 |   -9.433 +/-  1.526 |    0.200 +/-  1.117 |    0.062 +/-  0.026 |   -4.632 +/-  1.397
MET  38 |    4.210 +/-  1.054 |   -1.066 +/-  0.663 |   -7.415 +/-  1.130 |   -1.616 +/-  0.857 |    0.077 +/-  0.020 |   -5.811 +/-  1.215
ASN  39 |    4.535 +/-  1.081 |   -0.100 +/-  0.661 |   -7.953 +/-  2.645 |   -3.542 +/-  1.949 |    0.151 +/-  0.034 |   -6.910 +/-  1.341
SER  40 |    4.609 +/-  1.112 |   -0.780 +/-  0.823 |   -9.950 +/-  1.262 |   -0.354 +/-  0.662 |    0.001 +/-  0.003 |   -6.475 +/-  1.561
LEU  41 |    4.229 +/-  1.172 |   -1.306 +/-  0.891 |   -3.445 +/-  1.803 |    3.436 +/-  0.915 |    0.028 +/-  0.014 |    2.942 +/-  1.397
ARG  42 |    3.781 +/-  1.249 |   -1.281 +/-  0.934 |    4.378 +/-  1.784 |  -12.156 +/-  1.277 |    0.003 +/-  0.004 |   -5.275 +/-  1.619
PHE  43 |    3.681 +/-  1.024 |   -2.016 +/-  0.696 |  -15.562 +/-  0.892 |    3.232 +/-  0.793 |    0.003 +/-  0.004 |  -10.662 +/-  1.306
LEU  44 |    3.994 +/-  1.107 |   -1.617 +/-  0.800 |   -8.222 +/-  1.129 |   -1.050 +/-  0.750 |    0.001 +/-  0.002 |   -6.895 +/-  1.421
PHE  45 |    3.693 +/-  1.067 |   -1.401 +/-  0.664 |  -11.829 +/-  1.509 |    0.136 +/-  0.983 |    0.013 +/-  0.011 |   -9.387 +/-  1.329
GLU  46 |    4.429 +/-  1.163 |    0.141 +/-  0.534 |    0.434 +/-  1.737 |  -10.032 +/-  1.691 |    0.291 +/-  0.044 |   -4.736 +/-  1.293
GLY  47 |    4.085 +/-  1.125 |   -0.527 +/-  0.548 |   -9.376 +/-  1.230 |   -2.175 +/-  1.030 |    0.456 +/-  0.053 |   -7.537 +/-  1.140
GLN  48 |    4.060 +/-  1.149 |   -0.563 +/-  0.817 |    0.762 +/-  1.418 |   -3.414 +/-  0.852 |    0.034 +/-  0.012 |    0.880 +/-  1.509
ARG  49 |    3.369 +/-  0.974 |   -0.491 +/-  0.698 |    4.379 +/-  1.811 |  -11.090 +/-  1.445 |    0.133 +/-  0.048 |   -3.700 +/-  1.612
ILE  50 |    4.461 +/-  1.240 |    0.454 +/-  0.955 |  -21.729 +/-  2.611 |    4.081 +/-  1.679 |    0.057 +/-  0.032 |  -12.676 +/-  1.706
ALA  51 |    3.844 +/-  1.132 |   -1.238 +/-  0.705 |   -7.205 +/-  1.623 |   -0.877 +/-  1.041 |    0.105 +/-  0.026 |   -5.371 +/-  1.444
ASP  52 |    4.515 +/-  1.166 |   -1.186 +/-  0.851 |  -13.059 +/-  2.432 |    4.203 +/-  1.885 |    0.050 +/-  0.031 |   -5.477 +/-  1.427
ASN  53 |    4.742 +/-  1.366 |   -0.309 +/-  0.651 |   -3.548 +/-  1.299 |   -4.539 +/-  1.289 |    0.120 +/-  0.040 |   -3.535 +/-  1.421
HIE  54 |    4.336 +/-  1.092 |   -1.438 +/-  0.788 |  -14.122 +/-  1.653 |    2.609 +/-  0.876 |    0.012 +/-  0.016 |   -8.602 +/-  1.504
THR  55 |    5.999 +/-  1.026 |   -0.201 +/-  0.937 |   -1.499 +/-  1.565 |   -2.556 +/-  0.818 |    0.000 +/-  0.000 |    1.743 +/-  1.351
PRO  56 |    6.171 +/-  1.149 |   -2.635 +/-  0.547 |   -2.460 +/-  1.176 |   -3.320 +/-  1.145 |    0.005 +/-  0.005 |   -2.240 +/-  1.408
LYS  57 |    3.915 +/-  1.264 |   -0.975 +/-  0.698 |   -4.805 +/-  2.161 |   -8.014 +/-  1.947 |    0.111 +/-  0.029 |   -9.769 +/-  1.740
GLU  58 |    4.031 +/-  1.073 |   -0.561 +/-  0.630 |   -5.658 +/-  1.752 |   -9.675 +/-  1.672 |    0.224 +/-  0.041 |  -11.639 +/-  1.223
LEU  59 |    4.156 +/-  1.108 |   -0.489 +/-  0.604 |   -0.397 +/-  1.311 |   -8.444 +/-  0.923 |    0.147 +/-  0.035 |   -5.027 +/-  1.291
GLY  60 |    4.201 +/-  1.269 |   -0.753 +/-  0.564 |   -4.004 +/-  1.709 |   -9.435 +/-  1.241 |    0.404 +/-  0.048 |   -9.587 +/-  1.453
MET  61 |    4.434 +/-  1.178 |   -0.545 +/-  0.574 |  -13.142 +/-  1.658 |   -0.355 +/-  1.383 |    0.119 +/-  0.045 |   -9.488 +/-  1.302
GLU  62 |    4.312 +/-  1.182 |   -0.331 +/-  0.881 |   -4.280 +/-  1.495 |   -7.412 +/-  0.987 |    0.047 +/-  0.020 |   -7.664 +/-  1.587
GLU  63 |    4.185 +/-  0.848 |   -0.641 +/-  0.995 |  -11.243 +/-  3.174 |   -2.481 +/-  1.635 |    0.025 +/-  0.015 |  -10.156 +/-  1.763
GLU  64 |    4.484 +/-  1.303 |    0.355 +/-  0.809 |   -6.868 +/-  3.504 |   -6.611 +/-  2.600 |    0.118 +/-  0.053 |   -8.522 +/-  1.864
ASP  65 |    4.773 +/-  1.083 |   -0.843 +/-  0.883 |   -1.337 +/-  2.068 |   -4.923 +/-  1.944 |    0.041 +/-  0.015 |   -2.289 +/-  1.497
VAL  66 |    4.485 +/-  0.941 |   -0.694 +/-  0.633 |   -3.751 +/-  1.000 |   -5.069 +/-  0.759 |    0.067 +/-  0.024 |   -4.962 +/-  1.254
ILE  67 |    4.091 +/-  1.075 |   -1.340 +/-  0.830 |  -13.535 +/-  1.095 |   -1.128 +/-  0.624 |    0.000 +/-  0.000 |  -11.912 +/-  1.398
GLU  68 |    3.962 +/-  1.288 |   -1.398 +/-  0.923 |  -11.833 +/-  1.351 |    0.842 +/-  0.840 |    0.000 +/-  0.001 |   -8.426 +/-  1.328
VAL  69 |    4.251 +/-  0.985 |   -1.039 +/-  0.640 |   -7.444 +/-  1.464 |   -4.138 +/-  0.978 |    0.007 +/-  0.006 |   -8.363 +/-  1.253
TYR  70 |    3.672 +/-  1.004 |   -1.321 +/-  0.839 |  -13.095 +/-  1.733 |    1.735 +/-  0.804 |    0.001 +/-  0.002 |   -9.007 +/-  1.629
GLN  71 |    4.224 +/-  1.099 |   -0.797 +/-  0.888 |  -11.052 +/-  2.028 |   -0.225 +/-  1.169 |    0.028 +/-  0.023 |   -7.821 +/-  1.361
GLU  72 |    4.187 +/-  1.026 |   -0.484 +/-  0.810 |   -4.244 +/-  2.325 |   -4.762 +/-  1.632 |    0.084 +/-  0.026 |   -5.218 +/-  1.417
GLN  73 |    3.811 +/-  1.084 |    0.445 +/-  0.631 |   -5.220 +/-  0.872 |   -3.702 +/-  0.686 |    0.203 +/-  0.026 |   -4.463 +/-  1.282
THR  74 |    4.284 +/-  1.172 |    1.085 +/-  0.476 |   -9.024 +/-  1.025 |   -4.494 +/-  0.604 |    0.302 +/-  0.029 |   -7.848 +/-  1.203
GLY  75 |    4.079 +/-  1.273 |    0.390 +/-  0.516 |    4.408 +/-  0.614 |   -9.209 +/-  0.469 |    0.575 +/-  0.021 |    0.243 +/-  1.396
GLY  76 |    4.780 +/-  1.207 |   -0.131 +/-  0.282 |  -15.626 +/-  1.529 |  -12.953 +/-  1.089 |    0.650 +/-  0.022 |  -23.280 +/-  1.226
GLY  77 |    3.559 +/-  1.222 |   -0.123 +/-  0.771 |    5.658 +/-  6.248 | -100.793 +/-  4.783 |    0.533 +/-  0.129 |  -91.166 +/-  1.925
PHE  78 |    4.067 +/-  1.262 |   -0.296 +/-  0.729 |    1.362 +/-  2.617 |   -3.075 +/-  1.550 |    0.122 +/-  0.090 |    2.180 +/-  2.008
LYS  79 |    4.329 +/-  1.327 |   -0.263 +/-  0.774 |   19.462 +/-  1.696 |  -22.641 +/-  1.603 |    0.089 +/-  0.031 |    0.975 +/-  1.710
LYS  80 |    4.058 +/-  1.263 |   -0.688 +/-  0.771 |    8.917 +/-  1.595 |  -20.774 +/-  1.484 |    0.027 +/-  0.023 |   -8.460 +/-  1.621
LEU  81 |    4.045 +/-  1.092 |   -0.753 +/-  0.700 |  -11.786 +/-  1.426 |   -2.974 +/-  0.944 |    0.030 +/-  0.021 |  -11.437 +/-  1.298
ALA  82 |    3.686 +/-  1.207 |   -1.349 +/-  0.552 |  -10.831 +/-  1.127 |   -1.270 +/-  0.595 |    0.069 +/-  0.018 |   -9.695 +/-  1.561
GLU  83 |    3.888 +/-  1.040 |   -0.627 +/-  0.830 |  -17.172 +/-  1.290 |    4.683 +/-  0.956 |    0.028 +/-  0.016 |   -9.200 +/-  1.067
ALA  84 |    3.733 +/-  1.030 |   -1.028 +/-  0.864 |   -8.102 +/-  1.881 |   -0.659 +/-  0.728 |    0.071 +/-  0.027 |   -5.985 +/-  1.298
VAL  85 |    4.447 +/-  1.266 |   -0.506 +/-  0.727 |   -6.411 +/-  1.443 |   -0.851 +/-  0.605 |    0.021 +/-  0.013 |   -3.300 +/-  1.504
LYS  86 |    3.906 +/-  1.228 |   -1.222 +/-  0.719 |   -3.108 +/-  1.578 |   -9.626 +/-  1.053 |    0.028 +/-  0.019 |  -10.022 +/-  1.353
PHE  87 |    3.881 +/-  1.054 |   -0.941 +/-  0.757 |  -15.475 +/-  1.135 |   -0.809 +/-  0.561 |    0.024 +/-  0.018 |  -13.320 +/-  1.170
SER  88 |    4.075 +/-  0.945 |   -1.327 +/-  0.654 |  -11.701 +/-  1.261 |   -1.479 +/-  0.582 |    0.025 +/-  0.020 |  -10.407 +/-  1.254
ALA  89 |    3.891 +/-  1.097 |   -1.628 +/-  0.710 |   -1.362 +/-  1.192 |   -1.875 +/-  0.570 |    0.031 +/-  0.019 |   -0.944 +/-  1.424
LYS  90 |    3.832 +/-  1.051 |   -0.743 +/-  0.655 |    1.910 +/-  1.432 |  -10.569 +/-  1.225 |    0.147 +/-  0.031 |   -5.422 +/-  1.512
LEU  91 |    4.227 +/-  0.901 |   -0.140 +/-  0.601 |   -9.925 +/-  0.946 |   -4.928 +/-  0.671 |    0.230 +/-  0.027 |  -10.536 +/-  1.112
MET  92 |    4.204 +/-  1.239 |   -0.013 +/-  0.709 |   -8.049 +/-  1.129 |   -4.359 +/-  1.037 |    0.226 +/-  0.038 |   -7.990 +/-  1.344
GLY  93 |    4.135 +/-  1.150 |    0.022 +/-  0.791 |   -6.345 +/-  1.414 |   -6.240 +/-  1.045 |    0.464 +/-  0.045 |   -7.964 +/-  1.414
GLN  94 |    3.868 +/-  1.142 |   -0.367 +/-  0.625 |   -7.566 +/-  1.331 |   -1.782 +/-  0.889 |    0.073 +/-  0.030 |   -5.773 +/-  1.254
ALA  95 |    3.572 +/-  1.207 |   -0.028 +/-  0.634 |   -2.402 +/-  1.964 |   -4.204 +/-  1.577 |    0.175 +/-  0.044 |   -2.886 +/-  1.303
MET  96 |    3.984 +/-  1.170 |    0.255 +/-  0.495 |   -2.937 +/-  1.010 |   -6.215 +/-  0.753 |    0.267 +/-  0.029 |   -4.646 +/-  1.341
ALA  97 |    3.834 +/-  1.067 |    0.136 +/-  0.527 |    2.862 +/-  1.700 |   -4.036 +/-  1.665 |    0.292 +/-  0.052 |    3.088 +/-  1.333
LYS  98 |    5.031 +/-  1.258 |    0.498 +/-  0.500 |   12.474 +/-  1.795 |  -15.197 +/-  1.485 |    0.314 +/-  0.028 |    3.119 +/-  1.337
ARG  99 |    5.943 +/-  1.826 |    0.194 +/-  0.750 |  -60.792 +/-  9.719 |  -17.218 +/-  9.181 |    0.612 +/-  0.073 |  -71.261 +/-  1.842

DELTAS:
Total Energy Decomposition:
Residue |  Location |       Internal      |    van der Waals    |    Electrostatic    |   Polar Solvation   |    Non-Polar Solv.  |       TOTAL
-------------------------------------------------------------------------------------------------------------------------------------------------------
GLU   1 | R GLU   1 |    0.003 +/-  4.174 |   -0.001 +/-  2.392 |   -1.063 +/- 28.566 |    1.066 +/- 27.396 |    0.000 +/-  0.283 |    0.006 +/-  5.187
PHE   2 | R PHE   2 |   -0.009 +/-  4.260 |   -0.002 +/-  4.743 |    0.022 +/-  3.155 |   -0.025 +/-  2.903 |    0.000 +/-  0.823 |   -0.013 +/-  6.135
PRO   3 | R PRO   3 |   -0.001 +/-  3.549 |   -0.001 +/-  1.456 |   -0.218 +/-  3.683 |    0.213 +/-  3.121 |   -0.001 +/-  0.252 |   -0.008 +/-  3.948
GLU   4 | R GLU   4 |    0.003 +/-  3.878 |   -0.000 +/-  1.878 |  -19.666 +/- 18.258 |   19.650 +/- 16.056 |   -0.000 +/-  0.263 |   -0.014 +/-  5.252
ILE   5 | R ILE   5 |   -0.002 +/-  4.551 |   -0.003 +/-  2.026 |    0.071 +/-  2.950 |   -0.054 +/-  2.235 |   -0.000 +/-  0.115 |    0.012 +/-  4.532
THR   6 | R THR   6 |    0.000 +/-  3.423 |   -0.001 +/-  1.638 |   -0.439 +/-  5.980 |    0.431 +/-  4.866 |   -0.000 +/-  0.084 |   -0.009 +/-  3.930
GLU   7 | R GLU   7 |   -0.001 +/-  3.970 |   -0.003 +/-  2.046 |  -20.653 +/- 16.437 |   20.640 +/- 15.131 |    0.001 +/-  0.144 |   -0.016 +/-  4.318
GLU   8 | R GLU   8 |   -0.014 +/-  4.118 |   -0.002 +/-  2.146 |  -19.521 +/- 19.117 |   19.512 +/- 17.910 |    0.000 +/-  0.116 |   -0.025 +/-  4.295
MET   9 | R MET   9 |   -0.006 +/-  3.724 |   -0.004 +/-  1.743 |   -0.172 +/-  2.126 |    0.200 +/-  1.468 |    0.000 +/-  0.149 |    0.017 +/-  4.328
GLU  10 | R GLU  10 |    0.001 +/-  4.169 |   -0.010 +/-  2.095 |  -22.917 +/- 24.570 |   22.915 +/- 22.682 |   -0.000 +/-  0.144 |   -0.012 +/-  4.297
LYS  11 | R LYS  11 |    0.006 +/-  4.729 |   -0.009 +/-  2.013 |   20.147 +/- 27.982 |  -20.097 +/- 25.398 |    0.000 +/-  0.202 |    0.046 +/-  5.691
GLU  12 | R GLU  12 |   -0.004 +/-  3.869 |   -0.009 +/-  2.226 |  -22.497 +/- 12.305 |   22.477 +/- 11.215 |   -0.000 +/-  0.093 |   -0.032 +/-  3.919
ILE  13 | R ILE  13 |    0.007 +/-  4.148 |   -0.028 +/-  2.222 |   -0.187 +/-  1.784 |    0.264 +/-  1.018 |   -0.000 +/-  0.032 |    0.056 +/-  4.115
LYS  14 | R LYS  14 |    0.004 +/-  4.281 |   -0.120 +/-  1.855 |   22.662 +/- 19.342 |  -22.412 +/- 18.702 |   -0.001 +/-  0.311 |    0.133 +/-  5.528
ASN  15 | R ASN  15 |   -0.004 +/-  4.612 |   -0.034 +/-  1.839 |   -1.112 +/-  8.836 |    1.162 +/-  6.040 |    0.000 +/-  0.162 |    0.012 +/-  4.680
VAL  16 | R VAL  16 |   -0.003 +/-  3.911 |   -0.042 +/-  1.880 |   -0.824 +/-  2.212 |    1.066 +/-  1.017 |   -0.000 +/-  0.054 |    0.196 +/-  3.440
PHE  17 | R PHE  17 |   -0.006 +/-  4.676 |   -0.528 +/-  2.027 |   -1.695 +/-  2.835 |    1.467 +/-  1.896 |   -0.024 +/-  0.048 |   -0.786 +/-  5.222
ARG  18 | R ARG  18 |    0.008 +/-  5.505 |   -1.128 +/-  2.161 |    8.054 +/- 11.922 |  -13.059 +/- 10.532 |   -0.519 +/-  0.230 |   -6.645 +/-  5.430
ASN  19 | R ASN  19 |    0.002 +/-  4.612 |   -0.139 +/-  1.908 |   -0.981 +/-  4.523 |    0.982 +/-  3.394 |   -0.004 +/-  0.234 |   -0.140 +/-  3.973
GLY  20 | R GLY  20 |    0.001 +/-  2.286 |   -0.106 +/-  0.969 |   -0.818 +/-  1.842 |    0.922 +/-  2.073 |   -0.024 +/-  0.162 |   -0.024 +/-  2.090
ASN  21 | R ASN  21 |    0.003 +/-  4.131 |   -0.074 +/-  1.817 |   -0.222 +/-  4.897 |    0.462 +/-  3.477 |   -0.001 +/-  0.085 |    0.169 +/-  3.796
GLN  22 | R GLN  22 |    0.012 +/-  4.470 |   -0.648 +/-  2.035 |   -1.647 +/-  4.994 |    2.119 +/-  3.502 |   -0.097 +/-  0.120 |   -0.260 +/-  4.048
ASP  23 | R ASP  23 |    0.011 +/-  3.930 |   -0.519 +/-  1.417 |  -37.571 +/- 11.728 |   38.047 +/- 12.008 |   -0.153 +/-  0.146 |   -0.184 +/-  3.353
GLU  24 | R GLU  24 |    0.001 +/-  3.920 |   -0.097 +/-  2.023 |  -28.189 +/-  6.943 |   27.987 +/-  6.339 |   -0.000 +/-  0.071 |   -0.299 +/-  4.132
VAL  25 | R VAL  25 |   -0.001 +/-  3.638 |   -0.144 +/-  1.627 |    0.389 +/-  1.536 |   -0.076 +/-  0.807 |   -0.001 +/-  0.064 |    0.167 +/-  4.035
LEU  26 | R LEU  26 |   -0.006 +/-  4.094 |   -0.044 +/-  1.851 |    0.415 +/-  1.627 |   -0.129 +/-  1.245 |   -0.000 +/-  0.064 |    0.237 +/-  4.554
SER  27 | R SER  27 |    0.007 +/-  2.962 |   -0.038 +/-  1.526 |   -0.747 +/-  2.108 |    0.717 +/-  1.186 |   -0.000 +/-  0.007 |   -0.062 +/-  3.466
GLU  28 | R GLU  28 |    0.011 +/-  3.830 |   -0.111 +/-  2.447 |  -25.897 +/- 12.742 |   26.329 +/- 10.166 |   -0.002 +/-  0.077 |    0.330 +/-  4.422
ALA  29 | R ALA  29 |   -0.001 +/-  3.336 |   -0.078 +/-  1.430 |   -1.338 +/-  1.726 |    1.487 +/-  1.016 |   -0.000 +/-  0.045 |    0.071 +/-  3.503
PHE  30 | R PHE  30 |    0.013 +/-  4.212 |   -0.345 +/-  2.072 |   -1.080 +/-  1.919 |    1.933 +/-  1.502 |   -0.020 +/-  0.228 |    0.501 +/-  4.788
ARG  31 | R ARG  31 |    0.008 +/-  5.849 |   -4.225 +/-  1.859 |    5.141 +/-  9.184 |   -0.429 +/-  8.774 |   -0.980 +/-  0.175 |   -0.485 +/-  4.944
LEU  32 | R LEU  32 |   -0.007 +/-  3.664 |   -1.418 +/-  1.959 |    2.420 +/-  1.947 |   -0.673 +/-  1.208 |   -0.160 +/-  0.051 |    0.162 +/-  4.337
THR  33 | R THR  33 |   -0.002 +/-  3.610 |   -0.774 +/-  1.450 |    1.342 +/-  3.316 |    0.499 +/-  1.917 |   -0.106 +/-  0.076 |    0.959 +/-  4.247
ILE  34 | R ILE  34 |   -0.010 +/-  4.771 |   -0.222 +/-  2.281 |   -0.459 +/-  1.632 |    0.719 +/-  0.661 |    0.000 +/-  0.001 |    0.028 +/-  5.021
THR  35 | R THR  35 |   -0.001 +/-  3.282 |   -0.624 +/-  1.975 |   -0.970 +/-  3.086 |   -0.648 +/-  1.942 |   -0.113 +/-  0.037 |   -2.356 +/-  3.794
ARG  36 | R ARG  36 |    0.002 +/-  5.169 |   -0.194 +/-  2.500 |   29.969 +/-  8.435 |  -28.972 +/-  6.556 |   -0.000 +/-  0.049 |    0.804 +/-  5.030
LYS  37 | R LYS  37 |    0.001 +/-  5.160 |   -1.055 +/-  2.052 |    3.169 +/- 28.071 |   -2.391 +/- 26.568 |   -0.392 +/-  0.233 |   -0.668 +/-  5.690
ASP  38 | R ASP  38 |   -0.005 +/-  3.484 |   -0.929 +/-  1.971 |  -20.343 +/- 14.732 |   21.623 +/- 10.901 |   -0.067 +/-  0.051 |    0.279 +/-  5.941
ILE  39 | R ILE  39 |    0.004 +/-  4.304 |   -0.095 +/-  2.224 |    0.391 +/-  1.358 |   -0.129 +/-  0.680 |    0.000 +/-  0.005 |    0.171 +/-  4.932
GLN  40 | R GLN  40 |   -0.006 +/-  4.440 |   -1.143 +/-  2.089 |    0.532 +/-  5.238 |    0.659 +/-  2.674 |   -0.140 +/-  0.093 |   -0.099 +/-  4.180
THR  41 | R THR  41 |   -0.002 +/-  3.749 |   -0.457 +/-  1.810 |   -0.300 +/-  1.998 |    0.487 +/-  1.103 |   -0.021 +/-  0.041 |   -0.293 +/-  3.868
LEU  42 | R LEU  42 |    0.004 +/-  4.228 |   -0.110 +/-  2.348 |   -0.236 +/-  1.800 |    0.588 +/-  0.649 |   -0.000 +/-  0.010 |    0.246 +/-  4.424
ASN  43 | R ASN  43 |   -0.006 +/-  4.120 |   -0.701 +/-  1.629 |   -4.840 +/-  3.958 |    3.902 +/-  2.275 |   -0.153 +/-  0.107 |   -1.798 +/-  4.014
HIE  44 | R HIE  44 |    0.004 +/-  4.063 |   -0.462 +/-  1.934 |   -0.132 +/-  3.033 |    0.585 +/-  2.684 |   -0.054 +/-  0.268 |   -0.059 +/-  4.344
LEU  45 | R LEU  45 |   -0.003 +/-  4.172 |   -1.449 +/-  2.362 |   -0.792 +/-  1.478 |    1.992 +/-  1.367 |   -0.244 +/-  0.234 |   -0.495 +/-  4.613
ASN  46 | R ASN  46 |   -0.004 +/-  4.331 |   -2.525 +/-  2.042 |   -7.406 +/-  3.894 |    7.635 +/-  1.973 |   -0.389 +/-  0.048 |   -2.688 +/-  4.209
TRP  47 | R TRP  47 |    0.010 +/-  4.671 |   -9.995 +/-  1.753 |   -3.955 +/-  1.796 |    2.430 +/-  1.132 |   -1.049 +/-  0.044 |  -12.559 +/-  4.634
LEU  48 | R LEU  48 |    0.006 +/-  5.047 |   -1.794 +/-  2.108 |   -2.759 +/-  2.033 |    1.320 +/-  0.940 |   -0.056 +/-  0.017 |   -3.283 +/-  5.031
ASN  49 | R ASN  49 |   -0.003 +/-  4.178 |   -2.224 +/-  1.690 |   -7.935 +/-  6.155 |    7.149 +/-  3.428 |   -0.282 +/-  0.060 |   -3.296 +/-  4.578
ASP  50 | R ASP  50 |   -0.009 +/-  3.331 |   -1.635 +/-  1.945 |  -55.925 +/-  7.046 |   47.864 +/-  6.384 |   -0.371 +/-  0.081 |  -10.076 +/-  3.679
GLU  51 | R GLU  51 |   -0.003 +/-  3.952 |   -0.521 +/-  2.297 |  -69.898 +/-  8.318 |   62.008 +/-  7.558 |   -0.316 +/-  0.046 |   -8.730 +/-  4.497
ILE  52 | R ILE  52 |   -0.005 +/-  4.297 |   -0.210 +/-  2.002 |   -0.281 +/-  1.800 |    0.763 +/-  0.683 |    0.000 +/-  0.000 |    0.267 +/-  4.200
ILE  53 | R ILE  53 |   -0.002 +/-  3.826 |   -0.228 +/-  2.368 |    0.611 +/-  1.398 |   -0.023 +/-  0.815 |    0.000 +/-  0.009 |    0.359 +/-  4.153
ASN  54 | R ASN  54 |   -0.000 +/-  3.128 |   -0.348 +/-  1.489 |    4.465 +/-  3.628 |   -2.604 +/-  1.976 |   -0.016 +/-  0.050 |    1.498 +/-  3.301
PHE  55 | R PHE  55 |   -0.002 +/-  3.800 |   -0.115 +/-  1.693 |    1.102 +/-  1.540 |   -1.192 +/-  0.723 |   -0.000 +/-  0.008 |   -0.208 +/-  4.105
TYR  56 | R TYR  56 |   -0.002 +/-  3.992 |   -0.034 +/-  1.865 |    0.529 +/-  2.085 |   -0.525 +/-  0.964 |   -0.000 +/-  0.037 |   -0.032 +/-  4.209
MET  57 | R MET  57 |    0.003 +/-  3.778 |   -0.040 +/-  1.699 |    1.073 +/-  1.545 |   -0.825 +/-  1.068 |    0.000 +/-  0.014 |    0.212 +/-  3.770
ASN  58 | R ASN  58 |   -0.007 +/-  3.777 |   -0.089 +/-  1.768 |    2.111 +/-  3.586 |   -1.338 +/-  2.343 |   -0.000 +/-  0.061 |    0.676 +/-  3.602
MET  59 | R MET  59 |    0.002 +/-  4.141 |   -0.020 +/-  1.521 |    0.644 +/-  1.543 |   -0.541 +/-  0.972 |   -0.000 +/-  0.027 |    0.085 +/-  4.480
LEU  60 | R LEU  60 |    0.002 +/-  3.478 |   -0.012 +/-  1.782 |    0.480 +/-  1.341 |   -0.333 +/-  0.809 |   -0.000 +/-  0.003 |    0.137 +/-  3.721
MET  61 | R MET  61 |   -0.007 +/-  3.774 |   -0.037 +/-  1.672 |    0.809 +/-  1.769 |   -0.716 +/-  1.372 |   -0.001 +/-  0.085 |    0.048 +/-  3.879
GLU  62 | R GLU  62 |    0.003 +/-  4.007 |   -0.013 +/-  1.874 |  -14.600 +/- 13.906 |   14.655 +/- 12.299 |    0.000 +/-  0.140 |    0.046 +/-  4.496
ARG  63 | R ARG  63 |    0.012 +/-  5.652 |   -0.008 +/-  1.986 |   18.897 +/-  8.544 |  -18.753 +/-  8.096 |    0.000 +/-  0.104 |    0.149 +/-  5.037
SER  64 | R SER  64 |   -0.002 +/-  3.328 |   -0.003 +/-  1.583 |    0.494 +/-  2.477 |   -0.477 +/-  1.811 |    0.000 +/-  0.079 |    0.012 +/-  3.968
LYS  65 | R LYS  65 |    0.004 +/-  4.773 |   -0.006 +/-  2.187 |   13.623 +/- 10.093 |  -13.558 +/-  9.890 |    0.000 +/-  0.104 |    0.063 +/-  5.962
GLU  66 | R GLU  66 |    0.003 +/-  3.662 |   -0.002 +/-  1.648 |  -14.195 +/- 14.987 |   14.192 +/- 13.900 |    0.000 +/-  0.104 |   -0.002 +/-  3.696
LYS  67 | R LYS  67 |    0.005 +/-  4.484 |   -0.001 +/-  1.703 |   11.916 +/- 11.486 |  -11.914 +/- 10.353 |   -0.000 +/-  0.118 |    0.006 +/-  4.984
GLY  68 | R GLY  68 |   -0.000 +/-  2.001 |   -0.000 +/-  0.720 |   -0.148 +/-  2.785 |    0.149 +/-  2.112 |    0.000 +/-  0.085 |    0.000 +/-  2.211
LEU  69 | R LEU  69 |    0.002 +/-  3.729 |   -0.001 +/-  1.565 |    0.404 +/-  1.974 |   -0.386 +/-  1.407 |    0.000 +/-  0.086 |    0.019 +/-  3.905
PRO  70 | R PRO  70 |   -0.001 +/-  3.372 |   -0.002 +/-  1.282 |   -0.214 +/-  1.320 |    0.216 +/-  1.120 |   -0.000 +/-  0.062 |   -0.001 +/-  3.579
SER  71 | R SER  71 |   -0.000 +/-  2.592 |   -0.002 +/-  1.841 |   -0.106 +/-  3.106 |    0.128 +/-  2.045 |   -0.000 +/-  0.042 |    0.021 +/-  3.180
VAL  72 | R VAL  72 |   -0.003 +/-  4.086 |   -0.009 +/-  1.910 |    0.238 +/-  1.466 |   -0.083 +/-  0.941 |    0.000 +/-  0.030 |    0.143 +/-  4.070
HIE  73 | R HIE  73 |    0.004 +/-  3.227 |   -0.026 +/-  1.451 |   -1.182 +/-  2.727 |    1.330 +/-  1.566 |    0.001 +/-  0.065 |    0.127 +/-  3.541
ALA  74 | R ALA  74 |   -0.002 +/-  2.709 |   -0.037 +/-  1.047 |    0.086 +/-  1.453 |    0.223 +/-  1.240 |   -0.001 +/-  0.054 |    0.270 +/-  3.107
PHE  75 | R PHE  75 |    0.006 +/-  4.867 |   -0.132 +/-  1.467 |   -1.575 +/-  1.599 |    1.789 +/-  1.089 |   -0.001 +/-  0.059 |    0.088 +/-  4.410
ASN  76 | R ASN  76 |    0.005 +/-  3.997 |   -0.977 +/-  1.422 |    2.125 +/-  6.154 |    0.270 +/-  4.794 |   -0.251 +/-  0.093 |    1.172 +/-  3.767
THR  77 | R THR  77 |   -0.000 +/-  4.115 |   -0.336 +/-  1.700 |    0.048 +/-  2.208 |    0.156 +/-  1.708 |   -0.008 +/-  0.035 |   -0.139 +/-  4.367
PHE  78 | R PHE  78 |   -0.002 +/-  4.808 |   -3.568 +/-  1.905 |    1.815 +/-  2.098 |   -1.417 +/-  1.329 |   -0.613 +/-  0.199 |   -3.785 +/-  5.521
PHE  79 | R PHE  79 |    0.005 +/-  4.137 |   -0.237 +/-  1.724 |    1.360 +/-  1.388 |   -1.243 +/-  0.699 |   -0.000 +/-  0.018 |   -0.116 +/-  4.648
PHE  80 | R PHE  80 |   -0.007 +/-  3.943 |   -0.071 +/-  1.744 |    1.142 +/-  1.444 |   -1.078 +/-  0.769 |   -0.000 +/-  0.060 |   -0.014 +/-  4.530
THR  81 | R THR  81 |    0.005 +/-  3.384 |   -0.302 +/-  1.651 |   -0.358 +/-  2.745 |    0.812 +/-  1.710 |   -0.042 +/-  0.107 |    0.115 +/-  3.909
LYS  82 | R LYS  82 |   -0.004 +/-  4.465 |   -0.504 +/-  1.983 |  -41.892 +/-  6.657 |   40.204 +/-  5.920 |   -0.305 +/-  0.126 |   -2.500 +/-  5.151
LEU  83 | R LEU  83 |    0.003 +/-  4.530 |   -0.059 +/-  1.682 |    0.667 +/-  1.553 |   -0.589 +/-  1.137 |   -0.000 +/-  0.037 |    0.023 +/-  4.681
LYS  84 | R LYS  84 |   -0.003 +/-  4.996 |   -0.040 +/-  1.621 |   15.625 +/-  7.573 |  -15.318 +/-  7.272 |   -0.001 +/-  0.167 |    0.262 +/-  5.133
THR  85 | R THR  85 |   -0.000 +/-  3.487 |   -0.124 +/-  1.520 |    0.503 +/-  2.242 |   -0.334 +/-  1.525 |   -0.015 +/-  0.072 |    0.030 +/-  3.506
ALA  86 | R ALA  86 |   -0.001 +/-  2.968 |   -0.073 +/-  1.183 |    0.128 +/-  2.914 |    0.008 +/-  1.939 |   -0.002 +/-  0.110 |    0.061 +/-  3.085
GLY  87 | R GLY  87 |   -0.003 +/-  1.977 |   -0.022 +/-  0.986 |    1.828 +/-  1.413 |   -1.779 +/-  1.010 |   -0.000 +/-  0.050 |    0.024 +/-  2.132
TYR  88 | R TYR  88 |   -0.002 +/-  4.606 |   -0.042 +/-  2.059 |    1.814 +/-  3.178 |   -1.842 +/-  1.153 |   -0.000 +/-  0.088 |   -0.072 +/-  4.771
GLN  89 | R GLN  89 |    0.009 +/-  4.277 |   -0.064 +/-  2.011 |    2.173 +/-  6.344 |   -1.768 +/-  5.239 |   -0.000 +/-  0.132 |    0.349 +/-  3.649
ALA  90 | R ALA  90 |   -0.008 +/-  2.985 |   -0.212 +/-  1.560 |    3.142 +/-  3.752 |   -2.821 +/-  2.346 |   -0.004 +/-  0.092 |    0.097 +/-  3.320
VAL  91 | R VAL  91 |   -0.004 +/-  3.594 |   -0.225 +/-  1.993 |    0.807 +/-  2.157 |   -0.397 +/-  1.057 |    0.000 +/-  0.008 |    0.180 +/-  3.481
LYS  92 | R LYS  92 |    0.000 +/-  4.348 |   -0.125 +/-  2.240 |  -13.451 +/-  9.530 |   13.976 +/-  8.465 |   -0.000 +/-  0.148 |    0.400 +/-  5.147
ARG  93 | R ARG  93 |    0.008 +/-  5.448 |   -1.181 +/-  2.037 |  -80.222 +/-  8.681 |   72.440 +/-  7.055 |   -0.707 +/-  0.093 |   -9.662 +/-  5.012
TRP  94 | R TRP  94 |    0.005 +/-  5.663 |   -4.558 +/-  1.845 |   -8.243 +/-  2.949 |    5.765 +/-  2.000 |   -0.692 +/-  0.085 |   -7.723 +/-  5.785
THR  95 | R THR  95 |    0.000 +/-  3.268 |   -0.259 +/-  2.306 |    0.089 +/-  2.521 |    0.080 +/-  1.233 |    0.000 +/-  0.035 |   -0.090 +/-  3.807
LYS  96 | R LYS  96 |    0.004 +/-  4.130 |   -0.481 +/-  1.723 |  -61.333 +/- 12.833 |   59.453 +/- 11.419 |   -0.130 +/-  0.119 |   -2.486 +/-  4.778
LYS  97 | R LYS  97 |   -0.003 +/-  4.230 |   -1.155 +/-  1.833 |  -29.135 +/- 12.154 |   30.891 +/- 11.789 |   -0.377 +/-  0.245 |    0.222 +/-  5.257
VAL  98 | R VAL  98 |   -0.000 +/-  4.297 |   -0.151 +/-  1.899 |    0.944 +/-  1.867 |   -0.792 +/-  1.388 |   -0.020 +/-  0.167 |   -0.019 +/-  4.422
ASP  99 | R ASP  99 |   -0.002 +/-  3.070 |   -0.017 +/-  2.051 |   -2.613 +/- 11.173 |    2.675 +/-  9.673 |    0.000 +/-  0.079 |    0.044 +/-  4.117
VAL 100 | R VAL 100 |    0.001 +/-  3.656 |   -0.016 +/-  1.794 |   -0.804 +/-  1.291 |    0.878 +/-  0.993 |   -0.000 +/-  0.007 |    0.059 +/-  3.785
PHE 101 | R PHE 101 |   -0.001 +/-  3.459 |   -0.007 +/-  1.482 |   -0.531 +/-  1.614 |    0.504 +/-  1.085 |   -0.000 +/-  0.092 |   -0.036 +/-  3.903
SER 102 | R SER 102 |   -0.002 +/-  2.887 |   -0.004 +/-  1.678 |   -0.265 +/-  2.266 |    0.286 +/-  1.397 |   -0.000 +/-  0.051 |    0.016 +/-  3.136
VAL 103 | R VAL 103 |    0.001 +/-  3.814 |   -0.006 +/-  2.061 |    0.283 +/-  1.123 |   -0.235 +/-  1.088 |    0.000 +/-  0.037 |    0.043 +/-  3.907
ASP 104 | R ASP 104 |   -0.003 +/-  3.222 |   -0.001 +/-  1.792 |  -11.427 +/-  7.308 |   11.445 +/-  6.342 |   -0.000 +/-  0.046 |    0.014 +/-  3.026
ILE 105 | R ILE 105 |   -0.006 +/-  4.122 |   -0.006 +/-  1.849 |    0.366 +/-  1.223 |   -0.305 +/-  0.547 |   -0.000 +/-  0.007 |    0.050 +/-  4.101
LEU 106 | R LEU 106 |    0.005 +/-  4.331 |   -0.014 +/-  2.030 |   -0.446 +/-  1.350 |    0.650 +/-  0.508 |    0.000 +/-  0.003 |    0.195 +/-  4.462
LEU 107 | R LEU 107 |   -0.002 +/-  4.222 |   -0.015 +/-  2.047 |    0.808 +/-  1.242 |   -0.642 +/-  0.583 |   -0.000 +/-  0.002 |    0.148 +/-  5.148
VAL 108 | R VAL 108 |    0.002 +/-  3.609 |   -0.028 +/-  1.711 |   -0.489 +/-  1.233 |    0.799 +/-  0.441 |    0.000 +/-  0.002 |    0.284 +/-  3.607
PRO 109 | R PRO 109 |    0.002 +/-  4.113 |   -0.056 +/-  1.032 |    1.206 +/-  0.876 |   -1.050 +/-  0.743 |   -0.000 +/-  0.007 |    0.102 +/-  4.334
ILE 110 | R ILE 110 |    0.005 +/-  4.071 |   -0.080 +/-  2.068 |   -0.853 +/-  1.204 |    1.085 +/-  0.549 |   -0.000 +/-  0.025 |    0.157 +/-  4.075
HIE 111 | R HIE 111 |    0.004 +/-  3.814 |   -1.813 +/-  1.351 |   -1.561 +/-  2.519 |    1.826 +/-  2.099 |   -0.353 +/-  0.090 |   -1.898 +/-  3.932
LEU 112 | R LEU 112 |   -0.006 +/-  4.257 |   -0.273 +/-  2.084 |   -1.736 +/-  1.703 |    2.079 +/-  1.089 |   -0.003 +/-  0.111 |    0.060 +/-  4.359
GLY 113 | R GLY 113 |   -0.001 +/-  2.423 |   -0.644 +/-  0.860 |    1.849 +/-  1.234 |   -0.555 +/-  0.960 |   -0.047 +/-  0.064 |    0.601 +/-  2.364
VAL 114 | R VAL 114 |    0.004 +/-  3.812 |   -3.516 +/-  1.809 |   -3.571 +/-  1.739 |    5.061 +/-  0.781 |   -0.557 +/-  0.066 |   -2.580 +/-  3.827
HIE 115 | R HIE 115 |    0.012 +/-  3.614 |   -2.547 +/-  1.433 |    0.161 +/-  2.357 |   -0.979 +/-  1.024 |   -0.054 +/-  0.054 |   -3.407 +/-  3.919
TRP 116 | R TRP 116 |   -0.008 +/-  5.115 |   -2.720 +/-  1.326 |   -2.028 +/-  2.155 |    1.306 +/-  0.937 |   -0.121 +/-  0.028 |   -3.571 +/-  5.659
CYS 117 | R CYS 117 |   -0.000 +/-  3.633 |   -0.075 +/-  1.374 |    0.078 +/-  2.294 |   -0.133 +/-  1.038 |   -0.000 +/-  0.005 |   -0.130 +/-  3.759
LEU 118 | R LEU 118 |   -0.010 +/-  4.176 |   -0.025 +/-  1.912 |   -0.668 +/-  1.558 |    0.821 +/-  0.526 |    0.000 +/-  0.001 |    0.119 +/-  4.135
ALA 119 | R ALA 119 |    0.002 +/-  2.650 |   -0.010 +/-  1.149 |   -0.026 +/-  1.149 |    0.035 +/-  0.424 |   -0.000 +/-  0.006 |    0.001 +/-  2.833
VAL 120 | R VAL 120 |   -0.004 +/-  3.752 |   -0.005 +/-  1.702 |   -0.264 +/-  1.495 |    0.319 +/-  0.573 |   -0.000 +/-  0.013 |    0.046 +/-  4.180
VAL 121 | R VAL 121 |   -0.008 +/-  3.691 |   -0.005 +/-  1.941 |   -0.096 +/-  1.543 |    0.134 +/-  0.426 |    0.000 +/-  0.002 |    0.025 +/-  3.462
ASP 122 | R ASP 122 |    0.002 +/-  3.829 |   -0.002 +/-  1.989 |  -14.943 +/- 14.178 |   14.909 +/- 10.979 |   -0.000 +/-  0.061 |   -0.035 +/-  4.987
PHE 123 | R PHE 123 |   -0.003 +/-  4.341 |   -0.003 +/-  1.462 |   -0.032 +/-  2.498 |    0.015 +/-  2.053 |   -0.000 +/-  0.075 |   -0.023 +/-  4.415
ARG 124 | R ARG 124 |    0.006 +/-  5.264 |   -0.001 +/-  2.459 |   14.971 +/- 11.981 |  -14.938 +/-  8.993 |    0.001 +/-  0.087 |    0.039 +/-  5.827
LYS 125 | R LYS 125 |    0.001 +/-  5.055 |   -0.003 +/-  2.043 |   16.413 +/- 11.925 |  -16.381 +/- 13.166 |    0.000 +/-  0.173 |    0.030 +/-  5.587
LYS 126 | R LYS 126 |   -0.002 +/-  4.213 |   -0.001 +/-  1.700 |   10.172 +/- 10.521 |  -10.165 +/-  9.693 |   -0.000 +/-  0.126 |    0.004 +/-  4.738
ASN 127 | R ASN 127 |   -0.009 +/-  3.403 |   -0.002 +/-  1.407 |    0.074 +/-  4.656 |   -0.060 +/-  3.546 |   -0.000 +/-  0.120 |    0.004 +/-  4.085
ILE 128 | R ILE 128 |   -0.005 +/-  4.524 |   -0.004 +/-  2.001 |   -0.204 +/-  1.902 |    0.257 +/-  0.944 |   -0.000 +/-  0.002 |    0.043 +/-  4.761
THR 129 | R THR 129 |    0.001 +/-  3.636 |   -0.005 +/-  1.752 |    0.275 +/-  1.827 |   -0.237 +/-  1.600 |   -0.000 +/-  0.029 |    0.033 +/-  3.729
TYR 130 | R TYR 130 |    0.000 +/-  3.782 |   -0.029 +/-  1.760 |    0.357 +/-  3.063 |   -0.324 +/-  2.083 |   -0.000 +/-  0.022 |    0.004 +/-  4.090
TYR 131 | R TYR 131 |   -0.006 +/-  4.578 |   -0.024 +/-  1.442 |    0.610 +/-  1.955 |   -0.555 +/-  1.564 |   -0.000 +/-  0.044 |    0.024 +/-  4.818
ASP 132 | R ASP 132 |    0.002 +/-  3.513 |   -0.152 +/-  2.101 |  -43.230 +/-  7.139 |   43.317 +/-  5.884 |   -0.000 +/-  0.024 |   -0.063 +/-  3.590
SER 133 | R SER 133 |   -0.003 +/-  2.980 |   -0.423 +/-  1.247 |   -2.854 +/-  2.857 |    3.146 +/-  1.688 |   -0.000 +/-  0.003 |   -0.135 +/-  3.807
MET 134 | R MET 134 |   -0.006 +/-  4.207 |   -4.023 +/-  1.591 |   -3.038 +/-  2.989 |    3.700 +/-  1.991 |   -0.706 +/-  0.092 |   -4.072 +/-  3.955
GLY 135 | R GLY 135 |    0.004 +/-  2.151 |   -0.454 +/-  0.881 |   -1.131 +/-  1.872 |    1.329 +/-  1.554 |   -0.053 +/-  0.080 |   -0.306 +/-  2.357
GLY 136 | R GLY 136 |   -0.000 +/-  2.174 |   -0.096 +/-  1.055 |   -0.246 +/-  2.442 |    0.259 +/-  1.588 |   -0.006 +/-  0.048 |   -0.089 +/-  2.329
ILE 137 | R ILE 137 |    0.008 +/-  4.101 |   -0.040 +/-  2.130 |   -0.302 +/-  1.600 |    0.363 +/-  1.310 |   -0.000 +/-  0.184 |    0.030 +/-  3.837
ASN 138 | R ASN 138 |    0.006 +/-  3.939 |   -0.018 +/-  1.792 |    1.479 +/-  3.317 |   -1.358 +/-  2.046 |   -0.000 +/-  0.092 |    0.109 +/-  3.787
ASN 139 | R ASN 139 |    0.007 +/-  4.192 |   -0.006 +/-  1.920 |    0.209 +/-  3.373 |   -0.213 +/-  1.629 |    0.000 +/-  0.113 |   -0.002 +/-  4.149
GLU 140 | R GLU 140 |   -0.004 +/-  4.214 |   -0.006 +/-  2.142 |  -14.118 +/- 11.335 |   14.141 +/- 10.264 |    0.001 +/-  0.103 |    0.014 +/-  4.012
ALA 141 | R ALA 141 |   -0.006 +/-  2.559 |   -0.006 +/-  1.217 |    1.168 +/-  1.642 |   -1.108 +/-  0.801 |   -0.000 +/-  0.029 |    0.047 +/-  2.570
CYS 142 | R CYS 142 |   -0.001 +/-  2.874 |   -0.005 +/-  1.320 |    0.647 +/-  1.916 |   -0.649 +/-  0.875 |   -0.000 +/-  0.004 |   -0.007 +/-  3.139
ARG 143 | R ARG 143 |    0.004 +/-  5.306 |   -0.006 +/-  2.310 |   13.270 +/- 10.894 |  -13.229 +/-  8.199 |    0.000 +/-  0.166 |    0.038 +/-  5.320
ILE 144 | R ILE 144 |    0.008 +/-  4.268 |   -0.011 +/-  2.244 |    0.923 +/-  1.691 |   -0.838 +/-  0.798 |   -0.000 +/-  0.119 |    0.082 +/-  4.446
LEU 145 | R LEU 145 |    0.001 +/-  3.947 |   -0.012 +/-  1.817 |    1.001 +/-  1.461 |   -0.936 +/-  0.578 |    0.000 +/-  0.004 |    0.054 +/-  4.006
LEU 146 | R LEU 146 |   -0.004 +/-  3.764 |   -0.003 +/-  2.140 |    0.685 +/-  1.757 |   -0.674 +/-  0.895 |   -0.000 +/-  0.069 |    0.003 +/-  4.374
GLN 147 | R GLN 147 |   -0.002 +/-  3.953 |   -0.006 +/-  1.605 |    0.658 +/-  4.709 |   -0.612 +/-  3.016 |    0.000 +/-  0.132 |    0.038 +/-  4.303
TYR 148 | R TYR 148 |   -0.008 +/-  3.739 |   -0.027 +/-  2.110 |    0.128 +/-  3.915 |   -0.104 +/-  1.927 |    0.000 +/-  0.013 |   -0.011 +/-  4.289
LEU 149 | R LEU 149 |    0.005 +/-  3.692 |   -0.008 +/-  1.787 |    0.758 +/-  1.400 |   -0.736 +/-  0.627 |    0.000 +/-  0.002 |    0.019 +/-  3.554
LYS 150 | R LYS 150 |    0.002 +/-  4.203 |   -0.003 +/-  2.099 |    6.577 +/- 18.010 |   -6.583 +/- 16.276 |   -0.000 +/-  0.170 |   -0.007 +/-  5.231
GLN 151 | R GLN 151 |    0.010 +/-  4.597 |   -0.008 +/-  1.638 |    0.874 +/-  4.449 |   -0.800 +/-  3.770 |   -0.000 +/-  0.113 |    0.076 +/-  4.838
GLU 152 | R GLU 152 |    0.001 +/-  4.015 |   -0.020 +/-  2.398 |    4.959 +/-  8.283 |   -4.899 +/-  6.778 |   -0.000 +/-  0.004 |    0.039 +/-  4.552
SER 153 | R SER 153 |    0.003 +/-  2.751 |   -0.003 +/-  1.555 |    0.307 +/-  2.642 |   -0.314 +/-  1.217 |   -0.000 +/-  0.020 |   -0.007 +/-  3.011
ILE 154 | R ILE 154 |    0.000 +/-  3.772 |   -0.003 +/-  2.212 |    0.158 +/-  2.273 |   -0.148 +/-  1.736 |   -0.001 +/-  0.107 |    0.006 +/-  4.671
ASP 155 | R ASP 155 |   -0.003 +/-  3.493 |   -0.014 +/-  2.064 |    9.470 +/- 17.498 |   -9.267 +/- 14.709 |    0.000 +/-  0.120 |    0.185 +/-  4.188
LYS 156 | R LYS 156 |   -0.001 +/-  4.442 |   -0.034 +/-  2.030 |  -10.212 +/- 10.279 |   10.627 +/-  7.769 |    0.000 +/-  0.103 |    0.381 +/-  5.074
LYS 157 | R LYS 157 |    0.005 +/-  4.439 |   -0.006 +/-  1.904 |    1.814 +/-  9.338 |   -1.828 +/-  8.021 |    0.000 +/-  0.092 |   -0.014 +/-  5.271
ARG 158 | R ARG 158 |    0.009 +/-  6.299 |   -0.005 +/-  1.731 |   -3.097 +/-  7.072 |    3.046 +/-  5.598 |    0.000 +/-  0.152 |   -0.047 +/-  5.386
LYS 159 | R LYS 159 |    0.001 +/-  4.854 |   -0.002 +/-  1.853 |    4.845 +/-  7.733 |   -4.868 +/-  7.681 |    0.000 +/-  0.134 |   -0.024 +/-  4.915
GLU 160 | R GLU 160 |   -0.006 +/-  3.988 |   -0.002 +/-  2.176 |   -5.501 +/- 17.558 |    5.525 +/- 15.814 |   -0.000 +/-  0.129 |    0.016 +/-  4.600
PHE 161 | R PHE 161 |   -0.001 +/-  3.718 |   -0.002 +/-  1.839 |    0.115 +/-  4.254 |   -0.122 +/-  2.436 |    0.000 +/-  0.092 |   -0.011 +/-  4.190
ASP 162 | R ASP 162 |   -0.007 +/-  3.091 |   -0.002 +/-  1.952 |   -9.216 +/- 13.891 |    9.224 +/- 14.014 |    0.001 +/-  0.121 |   -0.000 +/-  4.178
THR 163 | R THR 163 |    0.003 +/-  3.059 |   -0.001 +/-  1.770 |   -0.194 +/-  2.975 |    0.196 +/-  2.465 |   -0.000 +/-  0.132 |    0.004 +/-  3.235
ASN 164 | R ASN 164 |    0.004 +/-  4.602 |   -0.001 +/-  1.747 |   -0.557 +/-  5.561 |    0.554 +/-  3.675 |    0.000 +/-  0.082 |    0.000 +/-  4.750
GLY 165 | R GLY 165 |    0.001 +/-  2.221 |   -0.000 +/-  0.833 |   -0.246 +/-  3.263 |    0.246 +/-  2.802 |    0.000 +/-  0.109 |    0.001 +/-  2.688
TRP 166 | R TRP 166 |   -0.007 +/-  4.952 |   -0.002 +/-  1.597 |   -0.241 +/-  2.558 |    0.229 +/-  2.331 |   -0.000 +/-  0.053 |   -0.021 +/-  5.323
GLN 167 | R GLN 167 |    0.003 +/-  4.312 |   -0.001 +/-  1.832 |   -0.019 +/-  5.107 |    0.025 +/-  3.136 |    0.001 +/-  0.152 |    0.009 +/-  4.582
LEU 168 | R LEU 168 |    0.004 +/-  4.210 |   -0.003 +/-  2.214 |   -0.193 +/-  2.483 |    0.210 +/-  1.331 |    0.000 +/-  0.100 |    0.017 +/-  5.037
PHE 169 | R PHE 169 |    0.007 +/-  4.364 |   -0.004 +/-  2.054 |    0.433 +/-  2.613 |   -0.405 +/-  1.844 |    0.001 +/-  0.250 |    0.032 +/-  4.356
SER 170 | R SER 170 |   -0.002 +/-  2.982 |   -0.008 +/-  1.741 |    0.291 +/-  2.631 |   -0.244 +/-  1.674 |   -0.000 +/-  0.059 |    0.036 +/-  3.547
LYS 171 | R LYS 171 |   -0.005 +/-  4.098 |   -0.014 +/-  1.824 |   23.693 +/- 17.200 |  -23.490 +/- 15.097 |   -0.000 +/-  0.141 |    0.183 +/-  4.956
LYS 172 | R LYS 172 |    0.010 +/-  4.169 |   -0.042 +/-  1.882 |   34.109 +/- 19.284 |  -33.671 +/- 18.415 |    0.001 +/-  0.241 |    0.407 +/-  4.653
SER 173 | R SER 173 |    0.005 +/-  3.125 |   -0.335 +/-  1.511 |   -1.722 +/-  5.140 |    0.767 +/-  3.759 |   -0.118 +/-  0.115 |   -1.403 +/-  3.580
GLN 174 | R GLN 174 |   -0.002 +/-  4.220 |   -0.138 +/-  1.739 |   -0.506 +/-  6.427 |    0.581 +/-  5.406 |   -0.028 +/-  0.137 |   -0.092 +/-  4.673
GLU 175 | R GLU 175 |    0.000 +/-  4.158 |   -0.021 +/-  1.511 |  -30.387 +/- 26.138 |   30.353 +/- 25.122 |    0.000 +/-  0.150 |   -0.056 +/-  4.075
ILE 176 | R ILE 176 |    0.001 +/-  4.923 |   -0.050 +/-  2.400 |   -2.166 +/-  2.413 |    2.345 +/-  1.539 |    0.000 +/-  0.053 |    0.131 +/-  4.559
PRO 177 | R PRO 177 |    0.002 +/-  2.913 |   -0.077 +/-  1.429 |    0.649 +/-  1.735 |   -0.421 +/-  0.829 |   -0.000 +/-  0.057 |    0.154 +/-  3.293
GLN 178 | R GLN 178 |   -0.007 +/-  3.829 |   -1.321 +/-  1.673 |   -3.330 +/-  4.054 |    4.578 +/-  2.464 |   -0.210 +/-  0.094 |   -0.289 +/-  3.590
GLN 179 | R GLN 179 |   -0.008 +/-  3.988 |   -1.883 +/-  1.911 |   -7.614 +/-  3.671 |    6.955 +/-  2.523 |   -0.149 +/-  0.033 |   -2.700 +/-  4.609
MET 180 | R MET 180 |    0.003 +/-  3.580 |   -3.882 +/-  1.769 |   -2.286 +/-  2.091 |    4.886 +/-  1.768 |   -0.627 +/-  0.174 |   -1.907 +/-  4.006
ASN 181 | R ASN 181 |   -0.005 +/-  4.031 |   -1.855 +/-  1.756 |   -1.992 +/-  4.313 |    4.648 +/-  2.030 |   -0.200 +/-  0.124 |    0.595 +/-  4.999
GLY 182 | R GLY 182 |   -0.003 +/-  2.542 |   -3.192 +/-  1.100 |   -3.559 +/-  2.161 |    3.282 +/-  0.794 |   -0.307 +/-  0.032 |   -3.779 +/-  2.695
SER 183 | R SER 183 |   -0.005 +/-  2.791 |   -2.122 +/-  1.732 |   -0.714 +/-  3.285 |    0.607 +/-  1.728 |   -0.048 +/-  0.021 |   -2.281 +/-  2.912
ASP 184 | R ASP 184 |    0.007 +/-  3.898 |   -0.783 +/-  2.156 |  -32.707 +/-  8.100 |   31.266 +/-  6.020 |   -0.000 +/-  0.015 |   -2.217 +/-  4.444
ALA 185 | R ALA 185 |    0.001 +/-  2.912 |   -0.673 +/-  1.454 |   -2.859 +/-  1.321 |    1.320 +/-  0.685 |   -0.044 +/-  0.010 |   -2.255 +/-  2.927
GLY 186 | R GLY 186 |    0.006 +/-  2.515 |   -0.297 +/-  0.979 |   -0.596 +/-  1.266 |    0.930 +/-  0.734 |   -0.004 +/-  0.004 |    0.039 +/-  2.599
MET 187 | R MET 187 |    0.009 +/-  3.862 |   -0.088 +/-  1.510 |    0.334 +/-  1.376 |   -0.095 +/-  0.920 |    0.000 +/-  0.013 |    0.161 +/-  3.984
PHE 188 | R PHE 188 |    0.005 +/-  3.790 |   -0.149 +/-  1.566 |    0.443 +/-  1.552 |   -0.610 +/-  0.756 |    0.000 +/-  0.001 |   -0.311 +/-  4.138
ALA 189 | R ALA 189 |   -0.005 +/-  2.997 |   -0.033 +/-  1.261 |    0.247 +/-  1.353 |   -0.049 +/-  0.633 |    0.000 +/-  0.013 |    0.159 +/-  2.995
CYS 190 | R CYS 190 |    0.002 +/-  2.528 |   -0.025 +/-  1.349 |    0.470 +/-  1.462 |   -0.419 +/-  0.790 |    0.000 +/-  0.005 |    0.028 +/-  3.089
LYS 191 | R LYS 191 |   -0.001 +/-  4.355 |   -0.015 +/-  1.938 |   24.161 +/-  8.261 |  -23.920 +/-  7.273 |   -0.000 +/-  0.087 |    0.226 +/-  4.849
TYR 192 | R TYR 192 |   -0.013 +/-  3.564 |   -0.039 +/-  1.986 |    0.732 +/-  1.905 |   -0.833 +/-  0.850 |   -0.000 +/-  0.005 |   -0.154 +/-  3.615
ALA 193 | R ALA 193 |    0.001 +/-  3.171 |   -0.007 +/-  1.506 |    0.429 +/-  1.514 |   -0.359 +/-  0.665 |   -0.000 +/-  0.000 |    0.065 +/-  3.156
ASP 194 | R ASP 194 |   -0.005 +/-  3.741 |   -0.006 +/-  2.436 |  -20.603 +/- 11.178 |   20.490 +/-  8.269 |   -0.000 +/-  0.031 |   -0.125 +/-  5.494
CYS 195 | R CYS 195 |    0.005 +/-  3.210 |   -0.003 +/-  1.359 |    0.465 +/-  1.611 |   -0.447 +/-  1.096 |    0.000 +/-  0.031 |    0.021 +/-  3.378
ILE 196 | R ILE 196 |   -0.007 +/-  3.809 |   -0.006 +/-  2.007 |    0.476 +/-  1.489 |   -0.401 +/-  1.198 |    0.000 +/-  0.034 |    0.062 +/-  3.779
THR 197 | R THR 197 |   -0.006 +/-  3.741 |   -0.004 +/-  1.616 |    0.429 +/-  1.842 |   -0.436 +/-  1.509 |   -0.000 +/-  0.009 |   -0.017 +/-  3.876
LYS 198 | R LYS 198 |    0.004 +/-  4.575 |   -0.003 +/-  1.733 |   20.323 +/- 12.053 |  -20.257 +/- 11.119 |   -0.000 +/-  0.166 |    0.068 +/-  5.822
ASP 199 | R ASP 199 |   -0.007 +/-  3.763 |    0.000 +/-  1.848 |  -16.186 +/- 13.130 |   16.166 +/- 12.346 |    0.000 +/-  0.104 |   -0.026 +/-  3.954
ARG 200 | R ARG 200 |   -0.011 +/-  4.567 |   -0.002 +/-  1.690 |   18.058 +/- 11.259 |  -18.027 +/-  9.967 |   -0.001 +/-  0.148 |    0.018 +/-  4.186
PRO 201 | R PRO 201 |   -0.000 +/-  3.079 |   -0.001 +/-  1.270 |    0.204 +/-  1.822 |   -0.186 +/-  1.761 |    0.000 +/-  0.157 |    0.016 +/-  3.319
ILE 202 | R ILE 202 |   -0.003 +/-  4.023 |   -0.009 +/-  2.271 |   -0.413 +/-  2.411 |    0.461 +/-  2.204 |   -0.000 +/-  0.087 |    0.036 +/-  3.918
ASN 203 | R ASN 203 |    0.000 +/-  4.233 |   -0.005 +/-  1.415 |    0.140 +/-  4.438 |   -0.092 +/-  3.573 |   -0.000 +/-  0.097 |    0.043 +/-  4.017
PHE 204 | R PHE 204 |   -0.001 +/-  4.313 |   -0.023 +/-  1.908 |   -0.596 +/-  1.951 |    0.552 +/-  1.786 |   -0.000 +/-  0.052 |   -0.069 +/-  4.769
THR 205 | R THR 205 |   -0.002 +/-  3.536 |   -0.043 +/-  1.612 |    1.326 +/-  2.254 |   -1.044 +/-  2.356 |   -0.002 +/-  0.085 |    0.235 +/-  3.931
GLN 206 | R GLN 206 |   -0.001 +/-  3.976 |   -0.224 +/-  2.078 |   -0.271 +/-  3.280 |    0.262 +/-  1.402 |   -0.010 +/-  0.086 |   -0.244 +/-  4.112
GLN 207 | R GLN 207 |    0.009 +/-  4.111 |   -0.056 +/-  1.794 |    0.288 +/-  4.304 |   -0.170 +/-  3.673 |   -0.008 +/-  0.147 |    0.064 +/-  3.621
HIE 208 | R HIE 208 |    0.000 +/-  4.563 |   -0.015 +/-  1.327 |    0.086 +/-  2.299 |    0.013 +/-  1.329 |   -0.000 +/-  0.072 |    0.085 +/-  4.154
MET 209 | R MET 209 |   -0.003 +/-  4.488 |   -0.046 +/-  1.998 |    1.150 +/-  1.443 |   -1.015 +/-  0.988 |    0.000 +/-  0.006 |    0.086 +/-  4.846
PRO 210 | R PRO 210 |    0.006 +/-  3.156 |   -0.021 +/-  1.424 |    0.525 +/-  1.169 |   -0.647 +/-  1.052 |   -0.000 +/-  0.109 |   -0.137 +/-  3.301
TYR 211 | R TYR 211 |    0.011 +/-  4.228 |   -0.008 +/-  1.625 |    0.304 +/-  5.495 |   -0.254 +/-  5.056 |    0.000 +/-  0.288 |    0.053 +/-  4.420
PHE 212 | R PHE 212 |    0.000 +/-  4.242 |   -0.016 +/-  1.763 |    0.454 +/-  1.672 |   -0.339 +/-  0.915 |   -0.000 +/-  0.077 |    0.099 +/-  4.623
ARG 213 | R ARG 213 |    0.010 +/-  5.739 |   -0.165 +/-  2.431 |   27.639 +/-  7.376 |  -25.809 +/-  5.080 |   -0.000 +/-  0.016 |    1.676 +/-  5.692
LYS 214 | R LYS 214 |   -0.000 +/-  3.693 |   -0.017 +/-  1.847 |   24.561 +/- 12.455 |  -24.368 +/- 12.736 |   -0.001 +/-  0.118 |    0.176 +/-  4.615
ARG 215 | R ARG 215 |   -0.001 +/-  5.757 |   -0.008 +/-  2.358 |   21.180 +/- 18.063 |  -21.017 +/- 14.769 |    0.001 +/-  0.124 |    0.156 +/-  5.722
MET 216 | R MET 216 |    0.005 +/-  3.660 |   -0.029 +/-  1.755 |    0.073 +/-  1.450 |    0.104 +/-  0.942 |   -0.000 +/-  0.008 |    0.153 +/-  3.813
VAL 217 | R VAL 217 |   -0.006 +/-  4.097 |   -0.017 +/-  1.762 |   -0.074 +/-  1.337 |    0.253 +/-  0.652 |   -0.000 +/-  0.005 |    0.157 +/-  3.918
TRP 218 | R TRP 218 |   -0.011 +/-  5.009 |   -0.010 +/-  2.213 |   -0.004 +/-  2.980 |   -0.040 +/-  2.173 |    0.000 +/-  0.147 |   -0.064 +/-  5.590
GLU 219 | R GLU 219 |    0.004 +/-  4.164 |   -0.008 +/-  1.829 |  -21.749 +/- 15.067 |   21.802 +/- 11.931 |    0.000 +/-  0.036 |    0.050 +/-  5.294
ILE 220 | R ILE 220 |   -0.001 +/-  4.997 |   -0.028 +/-  2.293 |    0.092 +/-  1.469 |    0.135 +/-  0.736 |   -0.000 +/-  0.001 |    0.198 +/-  4.744
LEU 221 | R LEU 221 |   -0.005 +/-  4.408 |   -0.015 +/-  1.814 |   -0.027 +/-  2.563 |    0.058 +/-  1.467 |   -0.000 +/-  0.079 |    0.011 +/-  4.775
HIE 222 | R HIE 222 |    0.008 +/-  3.829 |   -0.006 +/-  1.804 |    0.091 +/-  5.476 |   -0.052 +/-  4.729 |    0.000 +/-  0.215 |    0.040 +/-  4.225
ARG 223 | R ARG 223 |    0.005 +/-  5.038 |   -0.024 +/-  2.299 |   24.284 +/- 11.057 |  -23.984 +/-  8.432 |   -0.000 +/-  0.108 |    0.280 +/-  5.513
LYS 224 | R LYS 224 |    0.011 +/-  4.005 |   -0.007 +/-  2.023 |   17.583 +/- 15.698 |  -17.508 +/- 15.221 |    0.000 +/-  0.249 |    0.080 +/-  5.091
LEU 225 | R LEU 225 |    0.003 +/-  3.742 |   -0.006 +/-  1.950 |    0.285 +/-  2.538 |   -0.226 +/-  2.014 |   -0.000 +/-  0.081 |    0.055 +/-  4.292
LEU 226 | R LEU 226 |   -0.004 +/-  4.530 |   -0.003 +/-  2.228 |  -18.951 +/- 22.510 |   18.911 +/- 21.335 |   -0.001 +/-  0.144 |   -0.047 +/-  4.886
ILE 227 | L ILE   1 |    0.003 +/-  4.381 |   -0.005 +/-  2.450 |   43.413 +/- 10.893 |  -43.123 +/- 10.007 |    0.000 +/-  0.164 |    0.289 +/-  5.936
LYS 228 | L LYS   2 |    0.009 +/-  3.805 |   -0.010 +/-  2.424 |   46.058 +/- 16.220 |  -45.732 +/- 15.439 |    0.000 +/-  0.138 |    0.325 +/-  4.215
LEU 229 | L LEU   3 |   -0.001 +/-  4.457 |   -0.019 +/-  2.066 |    1.603 +/-  2.065 |   -1.430 +/-  1.067 |    0.000 +/-  0.044 |    0.154 +/-  4.616
LYS 230 | L LYS   4 |    0.003 +/-  4.549 |   -0.035 +/-  2.111 |   51.825 +/- 14.422 |  -51.293 +/- 15.076 |    0.001 +/-  0.215 |    0.500 +/-  5.131
VAL 231 | L VAL   5 |   -0.002 +/-  3.513 |   -0.032 +/-  2.059 |    0.714 +/-  1.603 |   -0.512 +/-  0.997 |    0.000 +/-  0.039 |    0.168 +/-  3.552
ILE 232 | L ILE   6 |   -0.005 +/-  3.994 |   -0.128 +/-  2.357 |   -0.672 +/-  1.640 |    0.804 +/-  1.092 |   -0.010 +/-  0.098 |   -0.010 +/-  4.250
GLY 233 | L GLY   7 |    0.006 +/-  2.533 |   -0.058 +/-  1.088 |   -2.548 +/-  2.222 |    2.781 +/-  1.631 |   -0.002 +/-  0.025 |    0.179 +/-  2.434
GLN 234 | L GLN   8 |   -0.001 +/-  4.908 |   -0.677 +/-  1.990 |   -2.362 +/-  5.053 |    3.321 +/-  4.476 |   -0.120 +/-  0.181 |    0.161 +/-  4.829
ASP 235 | L ASP   9 |   -0.003 +/-  3.802 |   -0.062 +/-  2.264 |  -37.850 +/- 10.678 |   37.828 +/- 10.854 |    0.001 +/-  0.146 |   -0.086 +/-  3.551
SER 236 | L SER  10 |    0.000 +/-  3.094 |   -0.068 +/-  1.350 |    0.224 +/-  3.704 |    0.089 +/-  2.980 |   -0.004 +/-  0.119 |    0.241 +/-  3.145
SER 237 | L SER  11 |    0.000 +/-  3.383 |   -0.021 +/-  2.022 |   -1.493 +/-  3.322 |    1.502 +/-  2.760 |    0.000 +/-  0.151 |   -0.011 +/-  3.597
GLU 238 | L GLU  12 |   -0.002 +/-  3.526 |   -0.022 +/-  1.841 |  -44.533 +/- 20.774 |   44.570 +/- 20.501 |   -0.000 +/-  0.198 |    0.012 +/-  3.647
ILE 239 | L ILE  13 |    0.007 +/-  4.377 |   -0.011 +/-  2.458 |   -1.292 +/-  2.068 |    1.290 +/-  1.329 |   -0.000 +/-  0.198 |   -0.006 +/-  4.705
HIE 240 | L HIE  14 |   -0.003 +/-  4.343 |   -0.009 +/-  1.864 |    0.628 +/-  7.390 |   -0.589 +/-  6.497 |    0.001 +/-  0.181 |    0.027 +/-  4.720
PHE 241 | L PHE  15 |    0.007 +/-  4.485 |   -0.010 +/-  2.710 |   -1.095 +/-  1.993 |    1.064 +/-  1.458 |   -0.000 +/-  0.349 |   -0.034 +/-  5.237
LYS 242 | L LYS  16 |    0.001 +/-  4.540 |   -0.003 +/-  1.799 |   32.473 +/-  9.151 |  -32.401 +/-  8.309 |    0.001 +/-  0.168 |    0.071 +/-  4.902
VAL 243 | L VAL  17 |    0.001 +/-  3.519 |   -0.005 +/-  1.940 |   -0.651 +/-  3.730 |    0.680 +/-  2.057 |   -0.001 +/-  0.140 |    0.025 +/-  4.187
LYS 244 | L LYS  18 |    0.011 +/-  4.664 |   -0.003 +/-  1.542 |   30.234 +/-  8.119 |  -30.172 +/-  7.229 |   -0.001 +/-  0.131 |    0.068 +/-  5.494
MET 245 | L MET  19 |    0.000 +/-  4.466 |   -0.010 +/-  1.660 |   -0.905 +/-  3.448 |    0.908 +/-  2.728 |    0.001 +/-  0.196 |   -0.006 +/-  4.143
THR 246 | L THR  20 |    0.001 +/-  3.235 |   -0.007 +/-  1.757 |    0.372 +/-  3.410 |   -0.357 +/-  2.740 |   -0.000 +/-  0.144 |    0.009 +/-  3.493
THR 247 | L THR  21 |   -0.004 +/-  3.465 |   -0.008 +/-  1.567 |   -0.891 +/-  4.150 |    0.925 +/-  3.819 |    0.000 +/-  0.087 |    0.022 +/-  3.756
HIE 248 | L HIE  22 |   -0.013 +/-  3.864 |   -0.021 +/-  1.935 |    0.326 +/-  4.510 |   -0.189 +/-  3.811 |    0.001 +/-  0.185 |    0.104 +/-  4.443
LEU 249 | L LEU  23 |   -0.003 +/-  3.963 |   -0.053 +/-  2.128 |    1.174 +/-  1.760 |   -0.845 +/-  0.906 |   -0.000 +/-  0.019 |    0.273 +/-  4.034
LYS 250 | L LYS  24 |    0.004 +/-  4.874 |   -0.085 +/-  1.910 |   17.574 +/- 15.074 |  -17.044 +/- 13.726 |   -0.003 +/-  0.174 |    0.446 +/-  5.464
LYS 251 | L LYS  25 |    0.007 +/-  5.056 |   -0.014 +/-  1.816 |   25.555 +/- 19.413 |  -25.463 +/- 17.542 |   -0.000 +/-  0.147 |    0.084 +/-  6.458
LEU 252 | L LEU  26 |   -0.005 +/-  3.867 |   -0.018 +/-  2.142 |    0.889 +/-  2.386 |   -0.681 +/-  1.218 |    0.000 +/-  0.096 |    0.185 +/-  4.482
LYS 253 | L LYS  27 |    0.000 +/-  4.832 |   -0.129 +/-  2.034 |   29.949 +/- 19.073 |  -27.666 +/- 16.049 |   -0.002 +/-  0.110 |    2.152 +/-  6.442
GLU 254 | L GLU  28 |    0.004 +/-  3.725 |   -0.030 +/-  2.230 |  -18.220 +/- 17.907 |   18.337 +/- 16.321 |   -0.000 +/-  0.121 |    0.090 +/-  3.595
SER 255 | L SER  29 |    0.002 +/-  3.337 |   -0.008 +/-  1.479 |    0.456 +/-  3.708 |   -0.409 +/-  3.723 |    0.001 +/-  0.123 |    0.042 +/-  3.484
TYR 256 | L TYR  30 |   -0.005 +/-  4.349 |   -0.038 +/-  2.099 |    0.347 +/-  3.544 |   -0.260 +/-  2.289 |    0.001 +/-  0.065 |    0.045 +/-  5.085
CYS 257 | L CYS  31 |   -0.002 +/-  2.834 |   -0.031 +/-  1.485 |   -0.031 +/-  2.320 |   -0.119 +/-  1.485 |    0.000 +/-  0.035 |   -0.183 +/-  3.097
GLN 258 | L GLN  32 |    0.008 +/-  4.478 |   -0.016 +/-  1.624 |   -0.182 +/-  5.910 |    0.213 +/-  3.621 |   -0.000 +/-  0.112 |    0.023 +/-  5.270
ARG 259 | L ARG  33 |   -0.008 +/-  6.133 |   -0.011 +/-  1.849 |   29.467 +/- 10.887 |  -29.350 +/- 11.018 |    0.001 +/-  0.217 |    0.099 +/-  5.710
GLN 260 | L GLN  34 |    0.003 +/-  4.148 |   -0.022 +/-  1.845 |    0.423 +/-  4.615 |   -0.239 +/-  4.229 |   -0.001 +/-  0.143 |    0.165 +/-  4.786
GLY 261 | L GLY  35 |   -0.004 +/-  2.343 |   -0.011 +/-  0.830 |   -0.060 +/-  1.943 |    0.162 +/-  1.223 |   -0.000 +/-  0.036 |    0.087 +/-  2.224
VAL 262 | L VAL  36 |   -0.005 +/-  3.394 |   -0.062 +/-  1.938 |   -0.234 +/-  1.522 |    0.754 +/-  1.031 |    0.001 +/-  0.110 |    0.453 +/-  3.780
PRO 263 | L PRO  37 |   -0.001 +/-  3.513 |   -0.256 +/-  1.371 |   -1.423 +/-  1.493 |    1.461 +/-  1.066 |   -0.033 +/-  0.083 |   -0.251 +/-  3.751
MET 264 | L MET  38 |   -0.005 +/-  3.861 |   -0.285 +/-  1.862 |   -0.353 +/-  2.616 |    1.203 +/-  2.162 |   -0.002 +/-  0.170 |    0.558 +/-  4.308
ASN 265 | L ASN  39 |   -0.011 +/-  4.559 |   -2.604 +/-  1.574 |   -6.062 +/-  6.625 |    7.371 +/-  4.949 |   -0.771 +/-  0.119 |   -2.076 +/-  4.132
SER 266 | L SER  40 |   -0.001 +/-  2.918 |   -0.660 +/-  1.762 |    0.060 +/-  3.381 |    0.404 +/-  2.224 |   -0.047 +/-  0.057 |   -0.243 +/-  3.495
LEU 267 | L LEU  41 |    0.002 +/-  4.319 |   -0.297 +/-  1.969 |    3.251 +/-  2.180 |   -2.246 +/-  1.613 |   -0.000 +/-  0.043 |    0.710 +/-  4.383
ARG 268 | L ARG  42 |    0.003 +/-  4.884 |   -1.911 +/-  2.263 |  -18.307 +/-  9.885 |   16.931 +/-  7.540 |   -0.430 +/-  0.048 |   -3.713 +/-  5.285
PHE 269 | L PHE  43 |    0.004 +/-  4.368 |   -0.251 +/-  1.867 |    0.693 +/-  1.280 |   -1.155 +/-  1.136 |   -0.000 +/-  0.027 |   -0.709 +/-  4.758
LEU 270 | L LEU  44 |   -0.004 +/-  3.623 |   -1.624 +/-  1.678 |    0.793 +/-  1.575 |    0.548 +/-  0.980 |   -0.238 +/-  0.049 |   -0.524 +/-  3.922
PHE 271 | L PHE  45 |    0.000 +/-  4.044 |   -1.035 +/-  1.578 |    1.810 +/-  2.048 |   -1.058 +/-  1.356 |   -0.042 +/-  0.063 |   -0.326 +/-  4.411
GLU 272 | L GLU  46 |   -0.001 +/-  4.206 |   -2.477 +/-  2.045 | -148.392 +/- 12.427 |  146.135 +/- 11.754 |   -0.889 +/-  0.116 |   -5.624 +/-  4.452
GLY 273 | L GLY  47 |   -0.007 +/-  2.278 |   -2.165 +/-  1.053 |    1.242 +/-  1.727 |   -0.084 +/-  1.434 |   -0.358 +/-  0.071 |   -1.373 +/-  2.178
GLN 274 | L GLN  48 |   -0.008 +/-  4.368 |   -1.962 +/-  1.822 |   -6.180 +/-  7.107 |    9.466 +/-  6.011 |   -0.434 +/-  0.165 |    0.881 +/-  4.495
ARG 275 | L ARG  49 |   -0.010 +/-  5.219 |   -2.126 +/-  2.398 |  -14.020 +/-  7.109 |   11.784 +/-  6.383 |   -0.902 +/-  0.083 |   -5.275 +/-  5.316
ILE 276 | L ILE  50 |    0.000 +/-  5.223 |   -0.811 +/-  2.262 |    3.917 +/-  3.640 |   -3.064 +/-  2.301 |   -0.031 +/-  0.056 |    0.012 +/-  5.373
ALA 277 | L ALA  51 |    0.001 +/-  2.808 |   -0.926 +/-  1.293 |    0.058 +/-  2.387 |    0.105 +/-  1.500 |   -0.203 +/-  0.082 |   -0.965 +/-  3.075
ASP 278 | L ASP  52 |   -0.004 +/-  3.966 |   -0.278 +/-  2.065 |  -23.318 +/- 16.240 |   23.990 +/- 15.070 |   -0.028 +/-  0.189 |    0.362 +/-  3.941
ASN 279 | L ASN  53 |   -0.001 +/-  4.957 |   -0.079 +/-  1.474 |    1.051 +/-  5.234 |   -0.822 +/-  4.298 |   -0.005 +/-  0.121 |    0.144 +/-  3.827
HIE 280 | L HIE  54 |    0.000 +/-  4.406 |   -0.457 +/-  2.950 |    2.440 +/-  4.323 |   -1.936 +/-  4.033 |   -0.117 +/-  0.280 |   -0.070 +/-  4.950
THR 281 | L THR  55 |   -0.007 +/-  3.240 |   -0.023 +/-  2.033 |   -2.786 +/-  7.251 |    2.892 +/-  5.919 |    0.000 +/-  0.056 |    0.075 +/-  3.822
PRO 282 | L PRO  56 |   -0.000 +/-  3.247 |   -0.022 +/-  1.283 |   -2.870 +/-  1.766 |    2.719 +/-  1.530 |   -0.000 +/-  0.038 |   -0.174 +/-  3.569
LYS 283 | L LYS  57 |    0.005 +/-  4.858 |   -0.018 +/-  1.638 |   41.224 +/- 11.158 |  -41.025 +/- 10.901 |   -0.001 +/-  0.123 |    0.185 +/-  5.345
GLU 284 | L GLU  58 |    0.000 +/-  3.583 |   -0.072 +/-  1.999 |  -55.171 +/- 24.681 |   55.270 +/- 25.107 |   -0.006 +/-  0.109 |    0.021 +/-  3.949
LEU 285 | L LEU  59 |   -0.001 +/-  3.553 |   -0.211 +/-  1.830 |   -4.831 +/-  2.150 |    5.318 +/-  1.687 |   -0.046 +/-  0.106 |    0.229 +/-  4.006
GLY 286 | L GLY  60 |   -0.002 +/-  2.468 |   -0.068 +/-  0.872 |   -3.939 +/-  2.313 |    4.098 +/-  1.744 |   -0.005 +/-  0.068 |    0.084 +/-  2.652
MET 287 | L MET  61 |    0.003 +/-  3.436 |   -0.139 +/-  1.583 |    4.592 +/-  2.760 |   -4.307 +/-  2.070 |    0.001 +/-  0.079 |    0.150 +/-  3.579
GLU 288 | L GLU  62 |   -0.005 +/-  3.696 |   -0.142 +/-  1.850 |  -64.858 +/-  9.117 |   64.790 +/-  9.260 |   -0.001 +/-  0.091 |   -0.216 +/-  4.097
GLU 289 | L GLU  63 |    0.005 +/-  4.079 |   -0.022 +/-  2.408 |  -48.035 +/- 10.526 |   47.882 +/-  9.304 |   -0.001 +/-  0.143 |   -0.171 +/-  4.570
GLU 290 | L GLU  64 |   -0.002 +/-  4.339 |   -0.079 +/-  2.163 |  -54.245 +/- 23.630 |   54.255 +/- 20.555 |   -0.002 +/-  0.138 |   -0.073 +/-  5.954
ASP 291 | L ASP  65 |   -0.001 +/-  3.388 |    0.537 +/-  1.931 | -106.773 +/-  8.696 |  102.533 +/-  7.897 |   -0.206 +/-  0.055 |   -3.910 +/-  3.320
VAL 292 | L VAL  66 |   -0.000 +/-  3.665 |   -0.214 +/-  1.724 |   -3.053 +/-  1.578 |    3.584 +/-  1.116 |   -0.013 +/-  0.064 |    0.305 +/-  3.933
ILE 293 | L ILE  67 |    0.000 +/-  4.202 |   -0.112 +/-  2.263 |    0.589 +/-  1.550 |   -0.211 +/-  0.781 |    0.000 +/-  0.022 |    0.267 +/-  4.574
GLU 294 | L GLU  68 |    0.006 +/-  3.808 |   -0.099 +/-  2.423 | -105.409 +/- 10.004 |  104.087 +/-  7.615 |   -0.306 +/-  0.067 |   -1.723 +/-  4.425
VAL 295 | L VAL  69 |   -0.006 +/-  3.171 |   -0.170 +/-  1.921 |   -2.236 +/-  2.102 |    2.987 +/-  1.384 |   -0.000 +/-  0.011 |    0.575 +/-  3.388
TYR 296 | L TYR  70 |   -0.001 +/-  4.036 |   -3.322 +/-  2.129 |    2.378 +/-  4.189 |   -1.254 +/-  2.488 |   -0.517 +/-  0.114 |   -2.716 +/-  4.678
GLN 297 | L GLN  71 |    0.003 +/-  4.674 |   -0.623 +/-  1.867 |   -0.850 +/-  4.285 |    2.268 +/-  2.600 |   -0.015 +/-  0.148 |    0.784 +/-  4.279
GLU 298 | L GLU  72 |   -0.010 +/-  4.007 |   -1.846 +/-  2.190 |  -36.265 +/- 13.208 |   33.363 +/- 10.467 |   -0.291 +/-  0.083 |   -5.049 +/-  4.899
GLN 299 | L GLN  73 |    0.001 +/-  4.941 |   -4.310 +/-  1.789 |   -4.177 +/-  3.887 |    5.091 +/-  2.528 |   -0.651 +/-  0.135 |   -4.046 +/-  4.842
THR 300 | L THR  74 |   -0.008 +/-  3.563 |   -5.116 +/-  1.383 |   -3.890 +/-  2.417 |    7.103 +/-  1.777 |   -0.563 +/-  0.065 |   -2.474 +/-  3.760
GLY 301 | L GLY  75 |    0.004 +/-  2.387 |   -5.390 +/-  1.005 |   -6.124 +/-  1.182 |    7.858 +/-  0.605 |   -0.583 +/-  0.021 |   -4.235 +/-  2.600
GLY 302 | L GLY  76 |    0.003 +/-  2.330 |   -4.841 +/-  0.887 |  -21.621 +/-  2.509 |   19.496 +/-  1.619 |   -0.660 +/-  0.022 |   -7.622 +/-  2.638
GLY 303 | L GLY  77 |    0.002 +/-  2.551 |   -0.566 +/-  1.182 |   22.504 +/- 10.996 |  -17.555 +/- 11.439 |   -0.137 +/-  0.199 |    4.249 +/-  4.231
PHE 304 | L PHE  78 |    0.003 +/-  4.711 |   -2.881 +/-  2.195 |    0.302 +/-  4.044 |    1.156 +/-  2.436 |   -0.415 +/-  0.238 |   -1.834 +/-  5.656
LYS 305 | L LYS  79 |   -0.002 +/-  4.641 |   -3.978 +/-  2.164 |   19.265 +/- 19.859 |  -15.046 +/- 18.583 |   -0.661 +/-  0.215 |   -0.422 +/-  5.030
LYS 306 | L LYS  80 |   -0.004 +/-  5.071 |   -0.407 +/-  1.828 |   22.161 +/- 20.257 |  -21.478 +/- 18.954 |    0.000 +/-  0.194 |    0.271 +/-  5.812
LEU 307 | L LEU  81 |    0.007 +/-  4.317 |   -1.823 +/-  1.856 |   -0.712 +/-  2.724 |    1.122 +/-  1.542 |   -0.220 +/-  0.146 |   -1.626 +/-  4.624
ALA 308 | L ALA  82 |   -0.001 +/-  2.952 |   -3.679 +/-  1.060 |    0.105 +/-  1.686 |    1.291 +/-  0.863 |   -0.390 +/-  0.037 |   -2.675 +/-  3.351
GLU 309 | L GLU  83 |   -0.001 +/-  4.228 |   -1.367 +/-  1.868 |  -23.463 +/- 19.529 |   24.577 +/- 18.103 |   -0.123 +/-  0.151 |   -0.378 +/-  4.547
ALA 310 | L ALA  84 |    0.007 +/-  2.820 |   -0.198 +/-  1.348 |   -0.444 +/-  2.696 |    0.661 +/-  1.128 |    0.000 +/-  0.061 |    0.026 +/-  2.877
VAL 311 | L VAL  85 |   -0.007 +/-  3.575 |   -1.862 +/-  1.881 |   -0.855 +/-  2.130 |    1.710 +/-  0.851 |   -0.176 +/-  0.109 |   -1.190 +/-  3.876
LYS 312 | L LYS  86 |   -0.003 +/-  4.371 |   -6.191 +/-  1.591 |    1.751 +/-  2.846 |   -1.915 +/-  2.011 |   -0.599 +/-  0.057 |   -6.957 +/-  4.435
PHE 313 | L PHE  87 |    0.002 +/-  3.623 |   -0.281 +/-  1.385 |   -0.241 +/-  1.687 |    0.380 +/-  1.020 |   -0.001 +/-  0.115 |   -0.140 +/-  3.764
SER 314 | L SER  88 |   -0.006 +/-  2.887 |   -0.125 +/-  1.519 |   -0.377 +/-  3.580 |    0.722 +/-  3.431 |   -0.000 +/-  0.089 |    0.213 +/-  3.491
ALA 315 | L ALA  89 |   -0.001 +/-  3.037 |   -0.640 +/-  1.188 |   -0.265 +/-  1.712 |    0.671 +/-  0.852 |   -0.070 +/-  0.041 |   -0.306 +/-  3.342
LYS 316 | L LYS  90 |   -0.002 +/-  4.111 |   -1.164 +/-  1.854 |   29.010 +/-  6.944 |  -27.014 +/-  6.716 |   -0.280 +/-  0.122 |    0.550 +/-  4.995
LEU 317 | L LEU  91 |   -0.000 +/-  3.938 |   -0.064 +/-  1.832 |   -0.157 +/-  1.660 |    0.235 +/-  1.032 |    0.000 +/-  0.111 |    0.014 +/-  4.079
MET 318 | L MET  92 |    0.009 +/-  3.867 |   -0.084 +/-  1.860 |   -0.043 +/-  1.950 |    0.238 +/-  1.937 |    0.000 +/-  0.138 |    0.120 +/-  3.776
GLY 319 | L GLY  93 |    0.005 +/-  2.286 |   -0.068 +/-  1.197 |   -0.029 +/-  2.000 |    0.298 +/-  1.483 |   -0.000 +/-  0.066 |    0.206 +/-  2.505
GLN 320 | L GLN  94 |    0.003 +/-  4.530 |   -0.380 +/-  1.622 |    0.373 +/-  3.908 |    0.655 +/-  2.939 |   -0.007 +/-  0.146 |    0.644 +/-  4.027
ALA 321 | L ALA  95 |   -0.003 +/-  3.066 |   -1.345 +/-  1.077 |   -1.003 +/-  2.653 |    1.700 +/-  2.112 |   -0.129 +/-  0.094 |   -0.780 +/-  3.140
MET 322 | L MET  96 |    0.006 +/-  4.220 |   -5.385 +/-  1.409 |   -4.182 +/-  2.148 |    5.123 +/-  1.558 |   -0.700 +/-  0.160 |   -5.138 +/-  4.312
ALA 323 | L ALA  97 |   -0.001 +/-  2.700 |   -1.600 +/-  1.147 |   -0.286 +/-  2.309 |    1.925 +/-  2.224 |   -0.123 +/-  0.104 |   -0.085 +/-  2.812
LYS 324 | L LYS  98 |    0.004 +/-  4.502 |   -1.984 +/-  1.591 |   31.062 +/- 11.130 |  -29.377 +/- 10.594 |   -0.454 +/-  0.168 |   -0.749 +/-  4.522
ARG 325 | L ARG  99 |   -0.001 +/-  5.593 |   -3.850 +/-  2.064 |  -42.551 +/- 14.920 |   45.224 +/- 13.354 |   -1.070 +/-  0.252 |   -2.248 +/-  6.025

Sidechain Energy Decomposition:
Residue |  Location |       Internal      |    van der Waals    |    Electrostatic    |   Polar Solvation   |    Non-Polar Solv.  |       TOTAL
-------------------------------------------------------------------------------------------------------------------------------------------------------
GLU   1 | R GLU   1 |    0.004 +/-  3.401 |   -0.001 +/-  1.557 |  -14.829 +/- 26.355 |   14.810 +/- 24.968 |    0.000 +/-  0.206 |   -0.015 +/-  3.826
PHE   2 | R PHE   2 |   -0.004 +/-  3.655 |   -0.002 +/-  4.240 |    0.324 +/-  1.482 |   -0.335 +/-  1.014 |    0.000 +/-  0.769 |   -0.017 +/-  5.011
PRO   3 | R PRO   3 |   -0.000 +/-  2.674 |   -0.001 +/-  1.119 |    3.209 +/-  1.533 |   -3.205 +/-  1.412 |   -0.000 +/-  0.253 |    0.003 +/-  2.681
GLU   4 | R GLU   4 |    0.001 +/-  3.363 |   -0.000 +/-  1.515 |  -16.807 +/- 17.755 |   16.787 +/- 15.477 |   -0.001 +/-  0.263 |   -0.020 +/-  4.678
ILE   5 | R ILE   5 |   -0.003 +/-  3.821 |   -0.003 +/-  1.490 |    0.626 +/-  0.538 |   -0.621 +/-  0.387 |   -0.000 +/-  0.067 |   -0.001 +/-  3.572
THR   6 | R THR   6 |    0.000 +/-  2.649 |   -0.000 +/-  1.055 |    0.137 +/-  3.977 |   -0.140 +/-  3.115 |   -0.000 +/-  0.086 |   -0.002 +/-  2.912
GLU   7 | R GLU   7 |   -0.001 +/-  3.266 |   -0.002 +/-  1.350 |  -17.235 +/- 15.586 |   17.227 +/- 14.638 |    0.001 +/-  0.135 |   -0.010 +/-  3.134
GLU   8 | R GLU   8 |   -0.010 +/-  3.327 |   -0.001 +/-  1.616 |  -16.090 +/- 18.673 |   16.084 +/- 17.692 |    0.000 +/-  0.108 |   -0.017 +/-  3.709
MET   9 | R MET   9 |   -0.004 +/-  3.103 |   -0.002 +/-  1.353 |    0.580 +/-  1.093 |   -0.578 +/-  0.938 |    0.000 +/-  0.151 |   -0.004 +/-  3.568
GLU  10 | R GLU  10 |    0.000 +/-  3.261 |   -0.006 +/-  1.715 |  -19.343 +/- 23.799 |   19.349 +/- 22.262 |   -0.000 +/-  0.138 |   -0.001 +/-  3.223
LYS  11 | R LYS  11 |    0.002 +/-  4.176 |   -0.006 +/-  1.491 |   15.709 +/- 27.110 |  -15.712 +/- 24.840 |    0.000 +/-  0.198 |   -0.006 +/-  4.956
GLU  12 | R GLU  12 |   -0.001 +/-  3.562 |   -0.004 +/-  1.323 |  -18.691 +/- 11.135 |   18.685 +/- 10.827 |   -0.000 +/-  0.092 |   -0.012 +/-  3.359
ILE  13 | R ILE  13 |    0.008 +/-  3.364 |   -0.015 +/-  1.646 |    0.619 +/-  0.302 |   -0.615 +/-  0.244 |   -0.000 +/-  0.031 |   -0.003 +/-  3.414
LYS  14 | R LYS  14 |    0.002 +/-  3.700 |   -0.081 +/-  1.501 |   18.128 +/- 18.155 |  -18.011 +/- 17.996 |   -0.001 +/-  0.297 |    0.037 +/-  4.921
ASN  15 | R ASN  15 |   -0.004 +/-  3.883 |   -0.014 +/-  1.246 |   -0.215 +/-  7.587 |    0.251 +/-  5.211 |    0.000 +/-  0.140 |    0.019 +/-  3.871
VAL  16 | R VAL  16 |   -0.005 +/-  2.835 |   -0.018 +/-  1.217 |    0.381 +/-  0.404 |   -0.317 +/-  0.182 |   -0.000 +/-  0.052 |    0.040 +/-  2.794
PHE  17 | R PHE  17 |   -0.006 +/-  4.020 |   -0.305 +/-  1.208 |    0.364 +/-  0.522 |   -0.644 +/-  0.515 |   -0.017 +/-  0.045 |   -0.607 +/-  4.334
ARG  18 | R ARG  18 |    0.009 +/-  4.936 |   -0.952 +/-  1.717 |    2.595 +/- 10.635 |   -8.433 +/-  9.158 |   -0.429 +/-  0.219 |   -7.211 +/-  4.925
ASN  19 | R ASN  19 |    0.003 +/-  3.836 |   -0.056 +/-  1.379 |   -0.680 +/-  3.797 |    0.729 +/-  3.218 |   -0.001 +/-  0.193 |   -0.005 +/-  2.838
GLY  20 | R GLY  20 |    0.001 +/-  0.811 |   -0.021 +/-  0.260 |   -0.835 +/-  0.216 |    0.817 +/-  0.225 |   -0.000 +/-  0.011 |   -0.039 +/-  0.918
ASN  21 | R ASN  21 |    0.001 +/-  3.443 |   -0.039 +/-  1.206 |   -0.055 +/-  4.381 |    0.157 +/-  3.168 |   -0.000 +/-  0.082 |    0.064 +/-  2.996
GLN  22 | R GLN  22 |    0.006 +/-  3.988 |   -0.508 +/-  1.549 |   -0.933 +/-  4.407 |    1.318 +/-  3.116 |   -0.096 +/-  0.118 |   -0.213 +/-  3.315
ASP  23 | R ASP  23 |    0.008 +/-  3.058 |   -0.330 +/-  0.951 |  -31.189 +/- 10.677 |   31.615 +/- 10.634 |   -0.148 +/-  0.140 |   -0.045 +/-  2.763
GLU  24 | R GLU  24 |    0.003 +/-  3.078 |   -0.038 +/-  1.502 |  -23.290 +/-  6.425 |   23.316 +/-  5.932 |   -0.001 +/-  0.060 |   -0.009 +/-  3.243
VAL  25 | R VAL  25 |   -0.003 +/-  3.010 |   -0.113 +/-  1.164 |    0.602 +/-  0.475 |   -0.565 +/-  0.198 |   -0.001 +/-  0.069 |   -0.080 +/-  3.097
LEU  26 | R LEU  26 |   -0.006 +/-  3.708 |   -0.029 +/-  1.388 |    0.596 +/-  0.614 |   -0.485 +/-  0.239 |   -0.000 +/-  0.051 |    0.075 +/-  3.921
SER  27 | R SER  27 |    0.002 +/-  1.994 |   -0.014 +/-  1.050 |    0.693 +/-  1.372 |   -0.778 +/-  1.112 |   -0.000 +/-  0.001 |   -0.096 +/-  2.389
GLU  28 | R GLU  28 |    0.007 +/-  3.418 |   -0.084 +/-  1.556 |  -22.146 +/- 10.594 |   22.466 +/-  9.325 |   -0.002 +/-  0.067 |    0.242 +/-  3.271
ALA  29 | R ALA  29 |   -0.002 +/-  2.067 |   -0.021 +/-  0.748 |    0.770 +/-  0.295 |   -0.749 +/-  0.197 |   -0.000 +/-  0.034 |   -0.003 +/-  2.171
PHE  30 | R PHE  30 |    0.006 +/-  3.630 |   -0.115 +/-  1.777 |    0.378 +/-  0.776 |   -0.493 +/-  0.566 |   -0.001 +/-  0.239 |   -0.225 +/-  4.209
ARG  31 | R ARG  31 |    0.006 +/-  5.207 |   -3.339 +/-  1.470 |    0.693 +/-  9.131 |    1.462 +/-  8.598 |   -0.854 +/-  0.179 |   -2.033 +/-  4.309
LEU  32 | R LEU  32 |   -0.006 +/-  3.035 |   -1.065 +/-  1.402 |    0.703 +/-  0.602 |    0.012 +/-  0.316 |   -0.151 +/-  0.049 |   -0.507 +/-  3.307
THR  33 | R THR  33 |    0.002 +/-  2.851 |   -0.466 +/-  0.838 |    1.638 +/-  1.623 |   -0.758 +/-  1.360 |   -0.088 +/-  0.069 |    0.329 +/-  2.920
ILE  34 | R ILE  34 |   -0.007 +/-  4.107 |   -0.133 +/-  1.593 |    0.721 +/-  0.269 |   -0.691 +/-  0.180 |    0.000 +/-  0.001 |   -0.109 +/-  3.908
THR  35 | R THR  35 |   -0.001 +/-  2.627 |   -0.501 +/-  1.352 |   -1.057 +/-  2.616 |   -0.832 +/-  1.816 |   -0.113 +/-  0.037 |   -2.504 +/-  3.116
ARG  36 | R ARG  36 |   -0.002 +/-  4.612 |   -0.124 +/-  2.077 |   22.902 +/-  7.772 |  -22.881 +/-  5.592 |   -0.000 +/-  0.049 |   -0.104 +/-  4.607
LYS  37 | R LYS  37 |    0.006 +/-  4.277 |   -0.912 +/-  1.574 |   -2.866 +/- 27.966 |    2.243 +/- 25.835 |   -0.392 +/-  0.233 |   -1.921 +/-  4.813
ASP  38 | R ASP  38 |   -0.006 +/-  2.749 |   -0.807 +/-  1.469 |  -16.465 +/- 14.002 |   18.108 +/- 10.782 |   -0.067 +/-  0.048 |    0.762 +/-  4.963
ILE  39 | R ILE  39 |    0.003 +/-  3.512 |   -0.049 +/-  1.498 |    0.746 +/-  0.265 |   -0.729 +/-  0.216 |    0.000 +/-  0.005 |   -0.029 +/-  3.723
GLN  40 | R GLN  40 |   -0.003 +/-  4.186 |   -0.968 +/-  1.752 |    0.929 +/-  4.765 |    0.249 +/-  2.729 |   -0.140 +/-  0.092 |    0.067 +/-  3.437
THR  41 | R THR  41 |    0.001 +/-  2.788 |   -0.320 +/-  1.405 |    0.193 +/-  1.339 |   -0.232 +/-  0.705 |   -0.021 +/-  0.044 |   -0.379 +/-  2.716
LEU  42 | R LEU  42 |    0.001 +/-  3.382 |   -0.058 +/-  1.770 |    0.546 +/-  0.572 |   -0.442 +/-  0.229 |   -0.000 +/-  0.000 |    0.047 +/-  3.732
ASN  43 | R ASN  43 |   -0.009 +/-  3.407 |   -0.574 +/-  1.170 |   -3.908 +/-  3.456 |    3.086 +/-  2.310 |   -0.153 +/-  0.108 |   -1.559 +/-  3.205
HIE  44 | R HIE  44 |    0.006 +/-  3.374 |   -0.360 +/-  1.523 |   -0.656 +/-  2.518 |    0.679 +/-  2.106 |   -0.054 +/-  0.233 |   -0.385 +/-  3.476
LEU  45 | R LEU  45 |    0.001 +/-  3.590 |   -0.733 +/-  1.847 |    1.118 +/-  0.610 |   -0.986 +/-  0.261 |   -0.161 +/-  0.224 |   -0.761 +/-  4.108
ASN  46 | R ASN  46 |   -0.006 +/-  3.566 |   -1.934 +/-  1.553 |   -5.975 +/-  3.174 |    6.250 +/-  1.934 |   -0.349 +/-  0.051 |   -2.014 +/-  3.196
TRP  47 | R TRP  47 |    0.007 +/-  4.178 |   -8.911 +/-  1.257 |   -1.551 +/-  1.224 |    0.452 +/-  0.633 |   -0.953 +/-  0.042 |  -10.956 +/-  4.320
LEU  48 | R LEU  48 |    0.004 +/-  4.106 |   -0.761 +/-  1.442 |    0.544 +/-  0.629 |   -0.608 +/-  0.246 |   -0.001 +/-  0.004 |   -0.821 +/-  4.107
ASN  49 | R ASN  49 |    0.002 +/-  3.332 |   -1.649 +/-  1.254 |   -6.247 +/-  6.497 |    4.964 +/-  3.524 |   -0.234 +/-  0.058 |   -3.163 +/-  4.007
ASP  50 | R ASP  50 |   -0.004 +/-  2.802 |   -1.257 +/-  1.336 |  -50.120 +/-  6.488 |   42.665 +/-  5.780 |   -0.351 +/-  0.079 |   -9.067 +/-  3.119
GLU  51 | R GLU  51 |   -0.005 +/-  3.243 |   -0.102 +/-  1.645 |  -65.044 +/-  7.536 |   57.332 +/-  7.116 |   -0.316 +/-  0.045 |   -8.134 +/-  3.679
ILE  52 | R ILE  52 |   -0.001 +/-  3.659 |   -0.130 +/-  1.481 |    0.615 +/-  0.370 |   -0.570 +/-  0.193 |    0.000 +/-  0.000 |   -0.087 +/-  3.476
ILE  53 | R ILE  53 |   -0.001 +/-  3.282 |   -0.180 +/-  1.536 |    0.686 +/-  0.231 |   -0.610 +/-  0.201 |    0.000 +/-  0.009 |   -0.105 +/-  3.262
ASN  54 | R ASN  54 |   -0.003 +/-  2.646 |   -0.291 +/-  1.175 |    3.282 +/-  3.132 |   -2.045 +/-  1.655 |   -0.016 +/-  0.045 |    0.928 +/-  2.557
PHE  55 | R PHE  55 |   -0.004 +/-  3.470 |   -0.081 +/-  1.235 |    0.651 +/-  0.475 |   -0.965 +/-  0.376 |   -0.000 +/-  0.007 |   -0.399 +/-  3.596
TYR  56 | R TYR  56 |   -0.003 +/-  3.325 |   -0.021 +/-  1.613 |    0.651 +/-  1.906 |   -0.827 +/-  0.731 |   -0.000 +/-  0.037 |   -0.201 +/-  3.587
MET  57 | R MET  57 |    0.002 +/-  2.849 |   -0.028 +/-  1.115 |    0.897 +/-  0.479 |   -0.861 +/-  0.561 |    0.000 +/-  0.013 |    0.010 +/-  3.004
ASN  58 | R ASN  58 |   -0.003 +/-  3.023 |   -0.076 +/-  1.151 |    1.473 +/-  3.338 |   -0.895 +/-  2.193 |   -0.000 +/-  0.057 |    0.498 +/-  2.713
MET  59 | R MET  59 |    0.002 +/-  3.293 |   -0.014 +/-  0.956 |    0.614 +/-  0.448 |   -0.593 +/-  0.407 |   -0.000 +/-  0.020 |    0.010 +/-  3.372
LEU  60 | R LEU  60 |   -0.001 +/-  2.951 |   -0.008 +/-  1.332 |    0.500 +/-  0.540 |   -0.415 +/-  0.269 |   -0.000 +/-  0.002 |    0.077 +/-  3.207
MET  61 | R MET  61 |   -0.005 +/-  3.160 |   -0.032 +/-  0.966 |    0.824 +/-  1.091 |   -0.797 +/-  0.774 |   -0.001 +/-  0.083 |   -0.011 +/-  3.281
GLU  62 | R GLU  62 |    0.000 +/-  3.226 |   -0.010 +/-  1.399 |  -12.581 +/- 12.942 |   12.660 +/- 11.548 |    0.000 +/-  0.144 |    0.070 +/-  3.874
ARG  63 | R ARG  63 |    0.012 +/-  5.134 |   -0.005 +/-  1.701 |   15.001 +/-  6.948 |  -14.928 +/-  6.623 |    0.000 +/-  0.086 |    0.079 +/-  4.697
SER  64 | R SER  64 |   -0.001 +/-  2.495 |   -0.002 +/-  1.138 |    0.731 +/-  1.627 |   -0.721 +/-  1.047 |   -0.000 +/-  0.046 |    0.006 +/-  3.015
LYS  65 | R LYS  65 |    0.002 +/-  4.101 |   -0.004 +/-  1.606 |   10.559 +/-  9.339 |  -10.507 +/-  9.205 |    0.001 +/-  0.095 |    0.051 +/-  5.008
GLU  66 | R GLU  66 |   -0.002 +/-  3.145 |   -0.001 +/-  1.145 |  -12.148 +/- 14.372 |   12.146 +/- 13.719 |    0.000 +/-  0.107 |   -0.004 +/-  3.270
LYS  67 | R LYS  67 |    0.001 +/-  3.972 |   -0.001 +/-  1.068 |    9.306 +/-  9.653 |   -9.306 +/-  9.014 |    0.000 +/-  0.082 |    0.000 +/-  4.288
GLY  68 | R GLY  68 |    0.000 +/-  0.652 |   -0.000 +/-  0.230 |   -0.342 +/-  0.268 |    0.341 +/-  0.258 |    0.000 +/-  0.011 |   -0.000 +/-  0.675
LEU  69 | R LEU  69 |    0.002 +/-  3.203 |   -0.000 +/-  1.365 |    0.369 +/-  0.656 |   -0.364 +/-  0.320 |    0.000 +/-  0.072 |    0.007 +/-  3.395
PRO  70 | R PRO  70 |   -0.001 +/-  2.759 |   -0.001 +/-  0.872 |    2.652 +/-  1.310 |   -2.645 +/-  1.228 |    0.000 +/-  0.053 |    0.004 +/-  2.871
SER  71 | R SER  71 |    0.000 +/-  1.973 |   -0.000 +/-  1.277 |    0.499 +/-  2.569 |   -0.502 +/-  1.725 |    0.000 +/-  0.037 |   -0.002 +/-  2.256
VAL  72 | R VAL  72 |    0.001 +/-  3.455 |   -0.005 +/-  1.381 |    0.330 +/-  0.528 |   -0.289 +/-  0.170 |    0.000 +/-  0.002 |    0.037 +/-  3.647
HIE  73 | R HIE  73 |    0.005 +/-  2.893 |   -0.020 +/-  0.920 |   -0.908 +/-  2.015 |    0.921 +/-  1.519 |    0.001 +/-  0.065 |   -0.002 +/-  3.038
ALA  74 | R ALA  74 |    0.001 +/-  1.880 |   -0.012 +/-  0.630 |    0.529 +/-  0.249 |   -0.509 +/-  0.171 |   -0.000 +/-  0.009 |    0.009 +/-  2.022
PHE  75 | R PHE  75 |    0.005 +/-  4.159 |   -0.090 +/-  1.048 |    0.174 +/-  0.491 |   -0.320 +/-  0.361 |   -0.000 +/-  0.057 |   -0.232 +/-  3.898
ASN  76 | R ASN  76 |    0.004 +/-  3.192 |   -0.879 +/-  0.950 |    0.775 +/-  6.104 |    0.854 +/-  5.210 |   -0.248 +/-  0.082 |    0.506 +/-  3.039
THR  77 | R THR  77 |   -0.002 +/-  3.101 |   -0.225 +/-  1.224 |   -0.491 +/-  1.777 |    0.242 +/-  1.490 |   -0.007 +/-  0.032 |   -0.484 +/-  3.691
PHE  78 | R PHE  78 |   -0.003 +/-  4.183 |   -3.342 +/-  1.493 |    0.576 +/-  1.272 |   -0.444 +/-  0.915 |   -0.612 +/-  0.200 |   -3.826 +/-  4.739
PHE  79 | R PHE  79 |    0.004 +/-  3.516 |   -0.146 +/-  1.136 |    0.038 +/-  0.509 |   -0.218 +/-  0.264 |   -0.000 +/-  0.018 |   -0.321 +/-  3.830
PHE  80 | R PHE  80 |   -0.007 +/-  3.342 |   -0.037 +/-  1.177 |    0.353 +/-  0.470 |   -0.446 +/-  0.413 |   -0.000 +/-  0.060 |   -0.138 +/-  3.770
THR  81 | R THR  81 |    0.003 +/-  2.738 |   -0.222 +/-  0.832 |   -0.508 +/-  1.871 |    0.783 +/-  1.500 |   -0.041 +/-  0.103 |    0.014 +/-  2.846
LYS  82 | R LYS  82 |   -0.005 +/-  4.118 |   -0.397 +/-  1.735 |  -40.882 +/-  6.073 |   38.849 +/-  5.573 |   -0.304 +/-  0.125 |   -2.739 +/-  4.724
LEU  83 | R LEU  83 |   -0.003 +/-  3.877 |   -0.032 +/-  1.276 |    0.245 +/-  0.540 |   -0.217 +/-  0.205 |    0.000 +/-  0.026 |   -0.006 +/-  4.143
LYS  84 | R LYS  84 |   -0.004 +/-  4.383 |   -0.025 +/-  1.112 |   14.434 +/-  6.623 |  -14.311 +/-  6.251 |   -0.001 +/-  0.154 |    0.092 +/-  4.575
THR  85 | R THR  85 |    0.002 +/-  2.695 |   -0.095 +/-  1.153 |    0.809 +/-  1.897 |   -0.767 +/-  1.333 |   -0.015 +/-  0.077 |   -0.067 +/-  2.668
ALA  86 | R ALA  86 |   -0.001 +/-  1.828 |   -0.046 +/-  0.579 |   -0.341 +/-  0.251 |    0.342 +/-  0.188 |   -0.002 +/-  0.068 |   -0.047 +/-  1.916
GLY  87 | R GLY  87 |   -0.000 +/-  0.713 |   -0.004 +/-  0.251 |    0.058 +/-  0.164 |   -0.064 +/-  0.149 |   -0.000 +/-  0.009 |   -0.010 +/-  0.745
TYR  88 | R TYR  88 |   -0.000 +/-  3.813 |   -0.026 +/-  1.699 |    0.350 +/-  2.176 |   -0.430 +/-  0.805 |   -0.000 +/-  0.080 |   -0.106 +/-  3.872
GLN  89 | R GLN  89 |    0.009 +/-  3.553 |   -0.035 +/-  1.461 |    0.130 +/-  5.981 |    0.009 +/-  4.935 |   -0.000 +/-  0.132 |    0.113 +/-  2.920
ALA  90 | R ALA  90 |   -0.003 +/-  1.898 |   -0.071 +/-  0.706 |   -0.499 +/-  0.275 |    0.514 +/-  0.184 |   -0.000 +/-  0.066 |   -0.060 +/-  1.980
VAL  91 | R VAL  91 |   -0.003 +/-  3.010 |   -0.130 +/-  1.384 |    0.108 +/-  0.554 |    0.040 +/-  0.240 |    0.000 +/-  0.003 |    0.015 +/-  3.171
LYS  92 | R LYS  92 |   -0.000 +/-  3.893 |   -0.060 +/-  1.692 |   -9.676 +/-  8.736 |    9.428 +/-  7.646 |   -0.000 +/-  0.148 |   -0.308 +/-  4.774
ARG  93 | R ARG  93 |    0.007 +/-  4.975 |   -0.435 +/-  1.701 |  -75.418 +/-  7.656 |   65.556 +/-  6.352 |   -0.659 +/-  0.087 |  -10.948 +/-  4.661
TRP  94 | R TRP  94 |    0.004 +/-  4.647 |   -3.842 +/-  1.386 |   -8.183 +/-  2.729 |    4.890 +/-  1.331 |   -0.531 +/-  0.071 |   -7.662 +/-  4.684
THR  95 | R THR  95 |   -0.001 +/-  2.217 |   -0.107 +/-  1.496 |    1.183 +/-  1.673 |   -1.271 +/-  0.593 |    0.000 +/-  0.024 |   -0.196 +/-  2.609
LYS  96 | R LYS  96 |    0.002 +/-  3.732 |   -0.356 +/-  1.233 |  -54.834 +/- 11.664 |   52.215 +/- 10.596 |   -0.129 +/-  0.121 |   -3.101 +/-  4.557
LYS  97 | R LYS  97 |    0.003 +/-  3.672 |   -1.027 +/-  1.327 |  -24.869 +/- 11.182 |   26.103 +/- 10.652 |   -0.366 +/-  0.252 |   -0.156 +/-  4.644
VAL  98 | R VAL  98 |   -0.003 +/-  3.379 |   -0.113 +/-  1.331 |    0.011 +/-  0.537 |    0.073 +/-  0.202 |   -0.020 +/-  0.187 |   -0.052 +/-  3.452
ASP  99 | R ASP  99 |    0.001 +/-  2.530 |   -0.008 +/-  1.752 |   -2.056 +/- 10.511 |    2.100 +/-  9.022 |    0.000 +/-  0.074 |    0.038 +/-  3.250
VAL 100 | R VAL 100 |    0.001 +/-  2.992 |   -0.011 +/-  1.278 |    0.027 +/-  0.464 |    0.021 +/-  0.152 |   -0.000 +/-  0.004 |    0.038 +/-  3.043
PHE 101 | R PHE 101 |   -0.002 +/-  2.974 |   -0.005 +/-  1.049 |    0.023 +/-  0.835 |   -0.034 +/-  0.385 |   -0.000 +/-  0.067 |   -0.018 +/-  3.302
SER 102 | R SER 102 |    0.001 +/-  1.870 |   -0.002 +/-  1.428 |   -0.032 +/-  2.091 |    0.037 +/-  1.100 |   -0.000 +/-  0.038 |    0.004 +/-  2.005
VAL 103 | R VAL 103 |    0.002 +/-  3.122 |   -0.004 +/-  1.464 |    0.150 +/-  0.412 |   -0.120 +/-  0.146 |   -0.000 +/-  0.017 |    0.028 +/-  3.403
ASP 104 | R ASP 104 |    0.000 +/-  2.492 |   -0.000 +/-  1.433 |   -9.345 +/-  5.831 |    9.351 +/-  5.337 |   -0.000 +/-  0.043 |    0.005 +/-  2.372
ILE 105 | R ILE 105 |   -0.003 +/-  3.746 |   -0.004 +/-  1.362 |    0.468 +/-  0.293 |   -0.462 +/-  0.222 |   -0.000 +/-  0.007 |   -0.001 +/-  3.819
LEU 106 | R LEU 106 |    0.007 +/-  3.726 |   -0.011 +/-  1.571 |    0.125 +/-  0.542 |   -0.060 +/-  0.204 |    0.000 +/-  0.003 |    0.062 +/-  3.885
LEU 107 | R LEU 107 |    0.001 +/-  3.598 |   -0.009 +/-  1.552 |    0.454 +/-  0.599 |   -0.402 +/-  0.242 |   -0.000 +/-  0.001 |    0.044 +/-  4.148
VAL 108 | R VAL 108 |    0.004 +/-  2.955 |   -0.018 +/-  1.222 |    0.168 +/-  0.423 |   -0.107 +/-  0.185 |    0.000 +/-  0.002 |    0.048 +/-  3.177
PRO 109 | R PRO 109 |   -0.002 +/-  3.212 |   -0.035 +/-  0.805 |    3.409 +/-  0.808 |   -3.242 +/-  0.714 |   -0.000 +/-  0.007 |    0.130 +/-  3.235
ILE 110 | R ILE 110 |   -0.001 +/-  3.386 |   -0.039 +/-  1.479 |    0.625 +/-  0.250 |   -0.599 +/-  0.182 |   -0.000 +/-  0.025 |   -0.014 +/-  3.469
HIE 111 | R HIE 111 |    0.001 +/-  3.223 |   -1.724 +/-  0.990 |   -2.971 +/-  1.740 |    2.637 +/-  1.331 |   -0.353 +/-  0.078 |   -2.410 +/-  3.263
LEU 112 | R LEU 112 |   -0.002 +/-  3.647 |   -0.125 +/-  1.674 |    0.827 +/-  0.570 |   -0.749 +/-  0.265 |   -0.000 +/-  0.149 |   -0.050 +/-  3.748
GLY 113 | R GLY 113 |   -0.001 +/-  0.751 |   -0.096 +/-  0.245 |   -0.744 +/-  0.147 |    0.688 +/-  0.132 |   -0.001 +/-  0.013 |   -0.153 +/-  0.731
VAL 114 | R VAL 114 |    0.000 +/-  3.004 |   -2.386 +/-  1.066 |    1.087 +/-  0.413 |   -0.352 +/-  0.181 |   -0.435 +/-  0.064 |   -2.086 +/-  2.956
HIE 115 | R HIE 115 |    0.011 +/-  3.022 |   -1.625 +/-  1.153 |   -1.458 +/-  1.709 |    0.046 +/-  0.934 |   -0.040 +/-  0.055 |   -3.066 +/-  3.375
TRP 116 | R TRP 116 |   -0.004 +/-  4.369 |   -2.473 +/-  1.077 |   -0.961 +/-  1.532 |    0.007 +/-  0.609 |   -0.121 +/-  0.029 |   -3.552 +/-  4.921
CYS 117 | R CYS 117 |    0.004 +/-  2.686 |   -0.044 +/-  1.008 |   -0.353 +/-  1.644 |    0.336 +/-  0.937 |   -0.000 +/-  0.003 |   -0.056 +/-  2.840
LEU 118 | R LEU 118 |   -0.003 +/-  3.243 |   -0.015 +/-  1.459 |    0.524 +/-  0.492 |   -0.461 +/-  0.189 |    0.000 +/-  0.001 |    0.045 +/-  3.391
ALA 119 | R ALA 119 |    0.001 +/-  1.807 |   -0.004 +/-  0.534 |    0.597 +/-  0.217 |   -0.583 +/-  0.145 |   -0.000 +/-  0.006 |    0.010 +/-  1.888
VAL 120 | R VAL 120 |   -0.001 +/-  3.067 |   -0.004 +/-  1.157 |    0.403 +/-  0.436 |   -0.372 +/-  0.188 |   -0.000 +/-  0.013 |    0.026 +/-  3.250
VAL 121 | R VAL 121 |   -0.004 +/-  2.924 |   -0.003 +/-  1.188 |    0.125 +/-  0.502 |   -0.088 +/-  0.161 |    0.000 +/-  0.002 |    0.030 +/-  2.730
ASP 122 | R ASP 122 |    0.001 +/-  3.134 |   -0.001 +/-  1.641 |  -12.355 +/- 13.476 |   12.330 +/- 10.138 |   -0.000 +/-  0.061 |   -0.025 +/-  4.477
PHE 123 | R PHE 123 |   -0.006 +/-  3.699 |   -0.002 +/-  1.109 |    0.107 +/-  0.599 |   -0.122 +/-  0.417 |   -0.000 +/-  0.041 |   -0.022 +/-  3.787
ARG 124 | R ARG 124 |    0.004 +/-  4.608 |   -0.001 +/-  1.998 |   11.914 +/- 10.890 |  -11.889 +/-  7.908 |    0.001 +/-  0.080 |    0.029 +/-  5.526
LYS 125 | R LYS 125 |    0.003 +/-  4.201 |   -0.002 +/-  1.551 |   13.565 +/- 12.103 |  -13.542 +/- 13.318 |   -0.000 +/-  0.188 |    0.023 +/-  4.579
LYS 126 | R LYS 126 |   -0.002 +/-  3.640 |   -0.001 +/-  1.302 |    7.535 +/-  9.901 |   -7.549 +/-  9.083 |   -0.000 +/-  0.124 |   -0.017 +/-  4.185
ASN 127 | R ASN 127 |   -0.003 +/-  2.926 |   -0.001 +/-  0.998 |   -0.033 +/-  4.212 |    0.034 +/-  3.467 |   -0.000 +/-  0.119 |   -0.004 +/-  2.915
ILE 128 | R ILE 128 |   -0.001 +/-  3.869 |   -0.003 +/-  1.437 |    0.367 +/-  0.266 |   -0.360 +/-  0.147 |    0.000 +/-  0.000 |    0.004 +/-  3.731
THR 129 | R THR 129 |   -0.000 +/-  2.867 |   -0.002 +/-  1.307 |   -0.210 +/-  1.646 |    0.189 +/-  1.479 |   -0.000 +/-  0.029 |   -0.024 +/-  3.267
TYR 130 | R TYR 130 |    0.002 +/-  3.302 |   -0.024 +/-  1.317 |    1.396 +/-  2.550 |   -1.456 +/-  1.994 |   -0.000 +/-  0.022 |   -0.083 +/-  3.297
TYR 131 | R TYR 131 |   -0.006 +/-  3.906 |   -0.012 +/-  1.129 |    0.531 +/-  1.652 |   -0.596 +/-  1.465 |   -0.000 +/-  0.045 |   -0.084 +/-  4.163
ASP 132 | R ASP 132 |    0.002 +/-  2.754 |   -0.108 +/-  1.667 |  -35.227 +/-  6.111 |   35.150 +/-  5.019 |   -0.000 +/-  0.019 |   -0.182 +/-  3.067
SER 133 | R SER 133 |   -0.005 +/-  2.254 |   -0.145 +/-  0.584 |    0.806 +/-  1.690 |   -0.892 +/-  1.211 |   -0.000 +/-  0.001 |   -0.237 +/-  3.122
MET 134 | R MET 134 |   -0.007 +/-  3.530 |   -3.448 +/-  1.156 |    1.269 +/-  1.043 |   -1.243 +/-  0.614 |   -0.542 +/-  0.078 |   -3.970 +/-  3.568
GLY 135 | R GLY 135 |    0.001 +/-  0.778 |   -0.126 +/-  0.273 |   -1.478 +/-  0.230 |    1.403 +/-  0.186 |   -0.000 +/-  0.002 |   -0.201 +/-  0.796
GLY 136 | R GLY 136 |   -0.001 +/-  0.719 |   -0.023 +/-  0.242 |   -1.120 +/-  0.173 |    1.097 +/-  0.156 |   -0.001 +/-  0.010 |   -0.047 +/-  0.741
ILE 137 | R ILE 137 |    0.006 +/-  3.361 |   -0.026 +/-  1.547 |    0.989 +/-  0.360 |   -0.985 +/-  0.231 |    0.000 +/-  0.184 |   -0.016 +/-  3.202
ASN 138 | R ASN 138 |    0.002 +/-  3.264 |   -0.013 +/-  1.091 |    1.347 +/-  2.829 |   -1.250 +/-  1.961 |   -0.000 +/-  0.091 |    0.086 +/-  2.924
ASN 139 | R ASN 139 |    0.001 +/-  3.443 |   -0.004 +/-  1.344 |   -0.343 +/-  3.274 |    0.339 +/-  1.719 |   -0.000 +/-  0.111 |   -0.008 +/-  3.127
GLU 140 | R GLU 140 |   -0.003 +/-  3.633 |   -0.005 +/-  1.474 |  -12.191 +/- 10.596 |   12.203 +/-  9.606 |    0.001 +/-  0.106 |    0.005 +/-  3.521
ALA 141 | R ALA 141 |   -0.003 +/-  1.562 |   -0.003 +/-  0.568 |    0.631 +/-  0.265 |   -0.625 +/-  0.158 |   -0.000 +/-  0.023 |   -0.000 +/-  1.577
CYS 142 | R CYS 142 |   -0.002 +/-  2.164 |   -0.003 +/-  0.814 |   -0.128 +/-  0.942 |    0.116 +/-  0.575 |   -0.000 +/-  0.004 |   -0.017 +/-  2.366
ARG 143 | R ARG 143 |    0.003 +/-  4.951 |   -0.004 +/-  1.982 |    9.566 +/-  9.597 |   -9.586 +/-  7.215 |    0.000 +/-  0.165 |   -0.021 +/-  4.603
ILE 144 | R ILE 144 |    0.003 +/-  3.552 |   -0.009 +/-  1.693 |    0.329 +/-  0.248 |   -0.316 +/-  0.161 |   -0.000 +/-  0.113 |    0.008 +/-  3.717
LEU 145 | R LEU 145 |   -0.003 +/-  3.302 |   -0.009 +/-  1.376 |    0.399 +/-  0.560 |   -0.358 +/-  0.182 |    0.000 +/-  0.004 |    0.029 +/-  3.362
LEU 146 | R LEU 146 |   -0.004 +/-  3.219 |   -0.002 +/-  1.764 |    0.313 +/-  0.592 |   -0.313 +/-  0.212 |   -0.000 +/-  0.069 |   -0.006 +/-  3.601
GLN 147 | R GLN 147 |   -0.001 +/-  3.563 |   -0.004 +/-  1.248 |    0.300 +/-  4.334 |   -0.283 +/-  2.953 |    0.000 +/-  0.131 |    0.013 +/-  3.800
TYR 148 | R TYR 148 |   -0.002 +/-  3.431 |   -0.024 +/-  1.556 |   -0.486 +/-  3.196 |    0.434 +/-  1.697 |   -0.000 +/-  0.009 |   -0.077 +/-  3.559
LEU 149 | R LEU 149 |    0.002 +/-  2.907 |   -0.006 +/-  1.246 |    0.283 +/-  0.549 |   -0.256 +/-  0.175 |    0.000 +/-  0.002 |    0.022 +/-  2.938
LYS 150 | R LYS 150 |    0.000 +/-  3.639 |   -0.002 +/-  1.838 |    5.313 +/- 16.890 |   -5.345 +/- 15.207 |   -0.000 +/-  0.168 |   -0.033 +/-  4.612
GLN 151 | R GLN 151 |    0.004 +/-  3.810 |   -0.005 +/-  1.191 |    0.511 +/-  3.772 |   -0.478 +/-  3.219 |   -0.000 +/-  0.116 |    0.032 +/-  3.779
GLU 152 | R GLU 152 |   -0.000 +/-  3.131 |   -0.018 +/-  2.036 |    4.403 +/-  7.010 |   -4.353 +/-  5.762 |   -0.000 +/-  0.004 |    0.033 +/-  3.641
SER 153 | R SER 153 |    0.002 +/-  1.857 |   -0.001 +/-  1.046 |    0.007 +/-  1.992 |   -0.008 +/-  0.990 |   -0.000 +/-  0.019 |   -0.001 +/-  2.380
ILE 154 | R ILE 154 |    0.002 +/-  3.002 |   -0.002 +/-  1.915 |    0.040 +/-  0.342 |   -0.040 +/-  0.265 |   -0.001 +/-  0.120 |   -0.003 +/-  3.514
ASP 155 | R ASP 155 |   -0.001 +/-  2.754 |   -0.011 +/-  1.687 |    8.671 +/- 15.253 |   -8.516 +/- 12.463 |   -0.000 +/-  0.077 |    0.143 +/-  3.721
LYS 156 | R LYS 156 |    0.000 +/-  3.765 |   -0.031 +/-  1.765 |   -9.612 +/-  8.903 |    9.984 +/-  6.571 |   -0.000 +/-  0.068 |    0.341 +/-  4.549
LYS 157 | R LYS 157 |    0.004 +/-  3.572 |   -0.004 +/-  1.399 |    2.033 +/-  7.995 |   -2.047 +/-  6.962 |    0.000 +/-  0.082 |   -0.014 +/-  4.209
ARG 158 | R ARG 158 |    0.005 +/-  5.633 |   -0.004 +/-  1.438 |   -2.939 +/-  6.603 |    2.894 +/-  5.399 |   -0.000 +/-  0.144 |   -0.044 +/-  4.702
LYS 159 | R LYS 159 |   -0.002 +/-  3.910 |   -0.002 +/-  1.214 |    3.991 +/-  7.289 |   -4.012 +/-  7.337 |    0.000 +/-  0.139 |   -0.024 +/-  4.277
GLU 160 | R GLU 160 |   -0.005 +/-  3.375 |   -0.001 +/-  1.641 |   -4.774 +/- 15.582 |    4.791 +/- 14.233 |    0.000 +/-  0.117 |    0.011 +/-  3.713
PHE 161 | R PHE 161 |   -0.003 +/-  3.200 |   -0.001 +/-  1.302 |    0.154 +/-  0.857 |   -0.161 +/-  0.585 |   -0.000 +/-  0.094 |   -0.011 +/-  3.332
ASP 162 | R ASP 162 |   -0.003 +/-  2.464 |   -0.001 +/-  1.455 |   -7.656 +/- 13.678 |    7.661 +/- 13.018 |    0.000 +/-  0.113 |    0.001 +/-  3.212
THR 163 | R THR 163 |    0.002 +/-  2.412 |   -0.001 +/-  1.048 |    0.266 +/-  2.471 |   -0.265 +/-  1.766 |   -0.000 +/-  0.111 |    0.002 +/-  2.735
ASN 164 | R ASN 164 |    0.004 +/-  3.807 |   -0.001 +/-  1.173 |   -0.133 +/-  5.214 |    0.132 +/-  2.985 |    0.000 +/-  0.081 |    0.002 +/-  3.983
GLY 165 | R GLY 165 |    0.000 +/-  0.807 |   -0.000 +/-  0.300 |   -0.290 +/-  0.317 |    0.290 +/-  0.279 |    0.000 +/-  0.012 |    0.000 +/-  0.792
TRP 166 | R TRP 166 |   -0.006 +/-  4.468 |   -0.002 +/-  1.182 |   -0.218 +/-  1.377 |    0.200 +/-  1.183 |   -0.000 +/-  0.048 |   -0.026 +/-  4.803
GLN 167 | R GLN 167 |    0.004 +/-  3.626 |   -0.000 +/-  1.171 |    0.201 +/-  4.279 |   -0.200 +/-  3.248 |    0.000 +/-  0.154 |    0.005 +/-  3.503
LEU 168 | R LEU 168 |    0.003 +/-  3.563 |   -0.002 +/-  1.557 |    0.283 +/-  0.667 |   -0.278 +/-  0.293 |   -0.000 +/-  0.073 |    0.006 +/-  3.782
PHE 169 | R PHE 169 |    0.005 +/-  3.717 |   -0.003 +/-  1.513 |    0.374 +/-  1.006 |   -0.374 +/-  0.549 |    0.001 +/-  0.242 |    0.003 +/-  3.484
SER 170 | R SER 170 |    0.002 +/-  2.129 |   -0.005 +/-  1.117 |    0.831 +/-  1.599 |   -0.863 +/-  1.070 |    0.000 +/-  0.017 |   -0.034 +/-  2.518
LYS 171 | R LYS 171 |   -0.004 +/-  3.750 |   -0.007 +/-  1.433 |   17.634 +/- 15.315 |  -17.617 +/- 13.521 |   -0.000 +/-  0.133 |    0.007 +/-  4.273
LYS 172 | R LYS 172 |    0.009 +/-  3.770 |   -0.023 +/-  1.556 |   23.768 +/- 17.723 |  -23.762 +/- 16.686 |    0.001 +/-  0.221 |   -0.006 +/-  4.442
SER 173 | R SER 173 |    0.001 +/-  2.275 |   -0.231 +/-  0.921 |   -0.805 +/-  4.403 |   -0.494 +/-  3.374 |   -0.112 +/-  0.096 |   -1.641 +/-  2.634
GLN 174 | R GLN 174 |   -0.001 +/-  3.494 |   -0.092 +/-  1.316 |    0.739 +/-  5.684 |   -0.590 +/-  4.937 |   -0.023 +/-  0.151 |    0.033 +/-  3.779
GLU 175 | R GLU 175 |   -0.001 +/-  3.554 |   -0.010 +/-  1.348 |  -24.958 +/- 25.123 |   24.919 +/- 24.268 |   -0.000 +/-  0.141 |   -0.050 +/-  3.803
ILE 176 | R ILE 176 |   -0.001 +/-  3.864 |   -0.023 +/-  1.634 |    1.044 +/-  0.385 |   -1.011 +/-  0.231 |    0.000 +/-  0.052 |    0.009 +/-  3.672
PRO 177 | R PRO 177 |    0.000 +/-  2.350 |   -0.033 +/-  0.888 |    6.085 +/-  1.265 |   -6.012 +/-  1.108 |    0.000 +/-  0.057 |    0.040 +/-  2.603
GLN 178 | R GLN 178 |   -0.009 +/-  3.147 |   -1.052 +/-  1.383 |   -2.363 +/-  3.928 |    2.861 +/-  2.103 |   -0.176 +/-  0.074 |   -0.738 +/-  3.166
GLN 179 | R GLN 179 |   -0.007 +/-  3.554 |   -0.885 +/-  1.369 |   -1.738 +/-  2.838 |   -0.639 +/-  1.617 |   -0.039 +/-  0.014 |   -3.309 +/-  3.939
MET 180 | R MET 180 |    0.004 +/-  3.041 |   -2.262 +/-  1.145 |    1.015 +/-  1.318 |   -0.530 +/-  1.166 |   -0.388 +/-  0.175 |   -2.160 +/-  3.362
ASN 181 | R ASN 181 |   -0.004 +/-  3.462 |   -0.618 +/-  1.168 |   -1.078 +/-  3.431 |    1.595 +/-  1.740 |   -0.013 +/-  0.127 |   -0.118 +/-  3.905
GLY 182 | R GLY 182 |    0.000 +/-  0.841 |   -0.934 +/-  0.323 |   -1.101 +/-  0.167 |    0.900 +/-  0.124 |   -0.018 +/-  0.008 |   -1.152 +/-  0.878
SER 183 | R SER 183 |   -0.001 +/-  1.822 |   -0.890 +/-  1.062 |    0.338 +/-  2.494 |   -0.241 +/-  1.556 |   -0.030 +/-  0.021 |   -0.825 +/-  2.119
ASP 184 | R ASP 184 |    0.004 +/-  2.929 |   -0.338 +/-  1.865 |  -27.155 +/-  7.726 |   26.433 +/-  5.539 |   -0.000 +/-  0.015 |   -1.056 +/-  3.944
ALA 185 | R ALA 185 |   -0.001 +/-  1.942 |   -0.565 +/-  0.741 |    0.963 +/-  0.242 |   -0.964 +/-  0.137 |   -0.031 +/-  0.011 |   -0.599 +/-  2.015
GLY 186 | R GLY 186 |    0.001 +/-  0.845 |   -0.065 +/-  0.229 |   -0.623 +/-  0.108 |    0.573 +/-  0.098 |    0.000 +/-  0.000 |   -0.115 +/-  0.887
MET 187 | R MET 187 |    0.004 +/-  3.241 |   -0.047 +/-  0.988 |    0.802 +/-  0.629 |   -0.832 +/-  0.658 |    0.000 +/-  0.013 |   -0.073 +/-  3.233
PHE 188 | R PHE 188 |    0.005 +/-  3.596 |   -0.127 +/-  1.156 |    0.541 +/-  0.538 |   -0.907 +/-  0.485 |    0.000 +/-  0.001 |   -0.488 +/-  3.651
ALA 189 | R ALA 189 |   -0.002 +/-  1.909 |   -0.019 +/-  0.511 |    0.849 +/-  0.206 |   -0.826 +/-  0.119 |    0.000 +/-  0.012 |    0.001 +/-  2.008
CYS 190 | R CYS 190 |    0.000 +/-  1.822 |   -0.017 +/-  0.713 |    0.127 +/-  0.697 |   -0.212 +/-  0.347 |    0.000 +/-  0.003 |   -0.101 +/-  2.121
LYS 191 | R LYS 191 |    0.003 +/-  4.136 |   -0.009 +/-  1.329 |   18.217 +/-  7.678 |  -18.312 +/-  6.850 |   -0.000 +/-  0.087 |   -0.101 +/-  4.230
TYR 192 | R TYR 192 |   -0.009 +/-  3.239 |   -0.035 +/-  1.462 |    0.909 +/-  1.497 |   -1.119 +/-  0.737 |   -0.000 +/-  0.005 |   -0.255 +/-  3.197
ALA 193 | R ALA 193 |    0.001 +/-  2.099 |   -0.004 +/-  0.632 |    0.696 +/-  0.206 |   -0.681 +/-  0.160 |   -0.000 +/-  0.000 |    0.012 +/-  2.235
ASP 194 | R ASP 194 |   -0.005 +/-  2.718 |   -0.004 +/-  2.008 |  -17.321 +/- 10.466 |   17.247 +/-  7.369 |   -0.000 +/-  0.031 |   -0.082 +/-  4.828
CYS 195 | R CYS 195 |    0.004 +/-  2.252 |   -0.002 +/-  0.763 |   -0.037 +/-  1.171 |    0.039 +/-  0.951 |    0.000 +/-  0.030 |    0.005 +/-  2.523
ILE 196 | R ILE 196 |   -0.003 +/-  3.269 |   -0.005 +/-  1.490 |    0.580 +/-  0.254 |   -0.558 +/-  0.202 |    0.000 +/-  0.038 |    0.014 +/-  3.258
THR 197 | R THR 197 |   -0.000 +/-  2.677 |   -0.002 +/-  1.153 |    0.264 +/-  1.464 |   -0.279 +/-  0.931 |   -0.000 +/-  0.006 |   -0.018 +/-  3.091
LYS 198 | R LYS 198 |    0.002 +/-  3.861 |   -0.002 +/-  1.290 |   16.203 +/- 10.630 |  -16.160 +/- 10.263 |   -0.000 +/-  0.163 |    0.042 +/-  5.341
ASP 199 | R ASP 199 |   -0.003 +/-  3.251 |    0.001 +/-  1.440 |  -13.296 +/- 10.327 |   13.282 +/-  9.642 |    0.000 +/-  0.080 |   -0.016 +/-  3.526
ARG 200 | R ARG 200 |   -0.006 +/-  3.959 |   -0.001 +/-  1.271 |   13.655 +/- 10.664 |  -13.648 +/-  9.128 |   -0.000 +/-  0.153 |   -0.001 +/-  3.784
PRO 201 | R PRO 201 |    0.000 +/-  2.561 |   -0.001 +/-  0.791 |    3.685 +/-  1.927 |   -3.678 +/-  1.746 |    0.000 +/-  0.148 |    0.007 +/-  2.610
ILE 202 | R ILE 202 |   -0.003 +/-  3.267 |   -0.006 +/-  1.770 |    0.815 +/-  0.309 |   -0.805 +/-  0.241 |   -0.000 +/-  0.059 |    0.001 +/-  2.906
ASN 203 | R ASN 203 |    0.000 +/-  3.180 |   -0.003 +/-  0.984 |   -0.153 +/-  3.196 |    0.165 +/-  2.512 |    0.000 +/-  0.104 |    0.010 +/-  2.951
PHE 204 | R PHE 204 |    0.002 +/-  3.830 |   -0.015 +/-  1.515 |    0.427 +/-  0.471 |   -0.567 +/-  0.433 |   -0.000 +/-  0.029 |   -0.154 +/-  4.062
THR 205 | R THR 205 |    0.000 +/-  2.784 |   -0.029 +/-  1.038 |    0.425 +/-  2.081 |   -0.391 +/-  1.990 |   -0.002 +/-  0.088 |    0.004 +/-  2.955
GLN 206 | R GLN 206 |   -0.003 +/-  3.324 |   -0.194 +/-  1.378 |   -0.402 +/-  2.524 |    0.207 +/-  1.059 |   -0.007 +/-  0.084 |   -0.400 +/-  3.178
GLN 207 | R GLN 207 |    0.012 +/-  3.704 |   -0.044 +/-  1.315 |    0.653 +/-  3.499 |   -0.533 +/-  3.418 |   -0.008 +/-  0.159 |    0.080 +/-  3.277
HIE 208 | R HIE 208 |   -0.000 +/-  3.634 |   -0.009 +/-  0.862 |   -1.167 +/-  2.161 |    1.130 +/-  1.294 |   -0.000 +/-  0.074 |   -0.047 +/-  3.522
MET 209 | R MET 209 |   -0.001 +/-  3.481 |   -0.038 +/-  1.327 |    1.187 +/-  0.665 |   -1.228 +/-  0.637 |    0.000 +/-  0.006 |   -0.081 +/-  3.849
PRO 210 | R PRO 210 |    0.004 +/-  2.496 |   -0.014 +/-  0.872 |    5.298 +/-  1.389 |   -5.237 +/-  1.300 |   -0.000 +/-  0.103 |    0.050 +/-  2.701
TYR 211 | R TYR 211 |    0.006 +/-  3.651 |   -0.004 +/-  1.377 |    0.644 +/-  5.204 |   -0.655 +/-  4.604 |    0.000 +/-  0.287 |   -0.010 +/-  3.842
PHE 212 | R PHE 212 |    0.002 +/-  3.664 |   -0.011 +/-  1.175 |    0.471 +/-  0.817 |   -0.543 +/-  0.513 |   -0.000 +/-  0.079 |   -0.081 +/-  3.770
ARG 213 | R ARG 213 |    0.004 +/-  5.265 |   -0.157 +/-  2.034 |   21.639 +/-  6.433 |  -20.242 +/-  4.020 |   -0.000 +/-  0.016 |    1.245 +/-  5.319
LYS 214 | R LYS 214 |    0.001 +/-  3.459 |   -0.012 +/-  1.584 |   19.291 +/- 11.547 |  -19.310 +/- 11.468 |   -0.001 +/-  0.117 |   -0.030 +/-  4.081
ARG 215 | R ARG 215 |   -0.002 +/-  5.187 |   -0.005 +/-  2.077 |   15.753 +/- 17.117 |  -15.829 +/- 13.831 |    0.001 +/-  0.123 |   -0.082 +/-  5.591
MET 216 | R MET 216 |    0.002 +/-  2.886 |   -0.023 +/-  1.197 |    0.609 +/-  0.622 |   -0.637 +/-  0.803 |   -0.000 +/-  0.007 |   -0.049 +/-  3.185
VAL 217 | R VAL 217 |   -0.005 +/-  3.370 |   -0.012 +/-  1.285 |    0.409 +/-  0.431 |   -0.317 +/-  0.165 |   -0.000 +/-  0.005 |    0.075 +/-  3.252
TRP 218 | R TRP 218 |   -0.006 +/-  4.693 |   -0.007 +/-  1.746 |   -0.001 +/-  2.401 |   -0.055 +/-  1.561 |    0.000 +/-  0.145 |   -0.068 +/-  5.225
GLU 219 | R GLU 219 |    0.003 +/-  3.799 |   -0.005 +/-  1.613 |  -18.381 +/- 14.664 |   18.377 +/- 11.310 |    0.000 +/-  0.036 |   -0.004 +/-  5.166
ILE 220 | R ILE 220 |    0.001 +/-  3.974 |   -0.022 +/-  1.505 |    0.729 +/-  0.212 |   -0.693 +/-  0.146 |   -0.000 +/-  0.001 |    0.015 +/-  3.889
LEU 221 | R LEU 221 |   -0.007 +/-  3.688 |   -0.010 +/-  1.484 |    0.518 +/-  0.540 |   -0.456 +/-  0.240 |   -0.000 +/-  0.074 |    0.044 +/-  3.876
HIE 222 | R HIE 222 |    0.005 +/-  3.398 |   -0.004 +/-  1.219 |   -0.610 +/-  3.218 |    0.602 +/-  3.297 |    0.000 +/-  0.201 |   -0.007 +/-  3.752
ARG 223 | R ARG 223 |    0.003 +/-  4.679 |   -0.019 +/-  1.881 |   18.912 +/- 10.430 |  -18.805 +/-  7.752 |   -0.000 +/-  0.086 |    0.090 +/-  5.037
LYS 224 | R LYS 224 |    0.008 +/-  3.382 |   -0.005 +/-  1.567 |   13.448 +/- 13.863 |  -13.483 +/- 13.707 |    0.000 +/-  0.251 |   -0.032 +/-  4.329
LEU 225 | R LEU 225 |    0.000 +/-  2.973 |   -0.005 +/-  1.595 |    0.435 +/-  0.575 |   -0.382 +/-  0.293 |    0.000 +/-  0.051 |    0.049 +/-  3.314
LEU 226 | R LEU 226 |   -0.004 +/-  3.179 |   -0.002 +/-  1.733 |   -4.075 +/-  4.044 |    4.064 +/-  3.504 |   -0.000 +/-  0.139 |   -0.018 +/-  3.322
ILE 227 | L ILE   1 |   -0.001 +/-  3.283 |   -0.002 +/-  1.403 |    5.133 +/-  1.250 |   -5.100 +/-  1.067 |    0.001 +/-  0.144 |    0.031 +/-  3.641
LYS 228 | L LYS   2 |    0.007 +/-  3.279 |   -0.007 +/-  1.912 |   37.660 +/- 15.723 |  -37.482 +/- 15.028 |    0.000 +/-  0.152 |    0.179 +/-  3.698
LEU 229 | L LEU   3 |   -0.003 +/-  3.868 |   -0.014 +/-  1.558 |    0.970 +/-  0.683 |   -0.914 +/-  0.347 |    0.000 +/-  0.040 |    0.039 +/-  3.917
LYS 230 | L LYS   4 |   -0.003 +/-  3.918 |   -0.023 +/-  1.858 |   42.267 +/- 13.046 |  -41.979 +/- 13.969 |    0.000 +/-  0.213 |    0.262 +/-  4.719
VAL 231 | L VAL   5 |   -0.000 +/-  2.881 |   -0.020 +/-  1.253 |    0.541 +/-  0.495 |   -0.481 +/-  0.199 |    0.000 +/-  0.037 |    0.040 +/-  2.920
ILE 232 | L ILE   6 |   -0.007 +/-  3.425 |   -0.093 +/-  1.771 |    1.899 +/-  0.366 |   -1.858 +/-  0.241 |   -0.008 +/-  0.095 |   -0.068 +/-  3.287
GLY 233 | L GLY   7 |    0.000 +/-  0.828 |   -0.011 +/-  0.291 |   -1.161 +/-  0.187 |    1.142 +/-  0.162 |   -0.000 +/-  0.001 |   -0.030 +/-  0.835
GLN 234 | L GLN   8 |   -0.003 +/-  4.114 |   -0.586 +/-  1.590 |    0.162 +/-  4.740 |    0.502 +/-  4.378 |   -0.115 +/-  0.182 |   -0.041 +/-  3.677
ASP 235 | L ASP   9 |    0.001 +/-  2.946 |   -0.031 +/-  1.518 |  -30.464 +/-  9.584 |   30.478 +/-  9.620 |    0.001 +/-  0.153 |   -0.014 +/-  3.061
SER 236 | L SER  10 |    0.003 +/-  2.094 |   -0.045 +/-  0.753 |    0.881 +/-  1.974 |   -0.660 +/-  2.141 |   -0.004 +/-  0.068 |    0.175 +/-  2.261
SER 237 | L SER  11 |   -0.000 +/-  2.228 |   -0.009 +/-  1.425 |    1.081 +/-  2.570 |   -1.077 +/-  1.067 |    0.000 +/-  0.156 |   -0.006 +/-  2.893
GLU 238 | L GLU  12 |   -0.002 +/-  2.925 |   -0.016 +/-  1.474 |  -39.146 +/- 19.542 |   39.154 +/- 18.726 |   -0.000 +/-  0.193 |   -0.011 +/-  3.161
ILE 239 | L ILE  13 |    0.004 +/-  3.822 |   -0.007 +/-  1.783 |    0.931 +/-  0.460 |   -0.923 +/-  0.343 |   -0.000 +/-  0.188 |    0.006 +/-  4.014
HIE 240 | L HIE  14 |   -0.005 +/-  3.577 |   -0.007 +/-  1.263 |   -1.216 +/-  7.239 |    1.208 +/-  6.274 |    0.001 +/-  0.210 |   -0.018 +/-  3.661
PHE 241 | L PHE  15 |    0.005 +/-  4.070 |   -0.008 +/-  2.424 |    0.597 +/-  0.957 |   -0.614 +/-  0.580 |   -0.000 +/-  0.341 |   -0.020 +/-  4.858
LYS 242 | L LYS  16 |    0.001 +/-  4.006 |   -0.002 +/-  1.390 |   24.125 +/-  7.297 |  -24.108 +/-  7.097 |    0.001 +/-  0.155 |    0.017 +/-  4.476
VAL 243 | L VAL  17 |    0.002 +/-  2.892 |   -0.003 +/-  1.393 |    0.754 +/-  0.523 |   -0.732 +/-  0.461 |   -0.000 +/-  0.124 |    0.020 +/-  2.990
LYS 244 | L LYS  18 |    0.008 +/-  4.020 |   -0.002 +/-  1.190 |   22.530 +/-  5.628 |  -22.517 +/-  5.956 |   -0.001 +/-  0.148 |    0.018 +/-  4.280
MET 245 | L MET  19 |    0.000 +/-  3.768 |   -0.007 +/-  1.186 |    1.167 +/-  2.604 |   -1.156 +/-  2.274 |    0.000 +/-  0.194 |    0.005 +/-  3.570
THR 246 | L THR  20 |    0.002 +/-  2.531 |   -0.003 +/-  0.962 |    0.498 +/-  3.005 |   -0.495 +/-  1.950 |   -0.001 +/-  0.130 |    0.001 +/-  2.801
THR 247 | L THR  21 |   -0.000 +/-  2.613 |   -0.004 +/-  1.109 |    1.151 +/-  3.144 |   -1.120 +/-  3.146 |   -0.000 +/-  0.084 |    0.026 +/-  2.929
HIE 248 | L HIE  22 |   -0.009 +/-  3.224 |   -0.015 +/-  1.316 |   -1.082 +/-  5.048 |    1.091 +/-  4.318 |    0.001 +/-  0.185 |   -0.014 +/-  3.436
LEU 249 | L LEU  23 |   -0.002 +/-  3.480 |   -0.041 +/-  1.486 |    1.317 +/-  0.611 |   -1.143 +/-  0.264 |   -0.000 +/-  0.017 |    0.130 +/-  3.319
LYS 250 | L LYS  24 |    0.002 +/-  4.386 |   -0.073 +/-  1.347 |   10.882 +/- 14.757 |  -10.657 +/- 13.248 |   -0.003 +/-  0.174 |    0.151 +/-  4.825
LYS 251 | L LYS  25 |    0.005 +/-  4.382 |   -0.008 +/-  1.300 |   18.839 +/- 18.312 |  -18.880 +/- 16.469 |   -0.000 +/-  0.140 |   -0.045 +/-  4.976
LEU 252 | L LEU  26 |   -0.006 +/-  3.388 |   -0.012 +/-  1.639 |    1.083 +/-  0.749 |   -1.037 +/-  0.315 |   -0.000 +/-  0.091 |    0.028 +/-  3.713
LYS 253 | L LYS  27 |   -0.002 +/-  4.536 |   -0.117 +/-  1.613 |   23.521 +/- 17.017 |  -21.735 +/- 14.742 |   -0.002 +/-  0.108 |    1.665 +/-  5.714
GLU 254 | L GLU  28 |   -0.000 +/-  3.219 |   -0.022 +/-  1.536 |  -14.477 +/- 16.317 |   14.752 +/- 15.041 |   -0.000 +/-  0.120 |    0.252 +/-  3.039
SER 255 | L SER  29 |    0.002 +/-  2.410 |   -0.003 +/-  0.772 |    0.716 +/-  2.820 |   -0.702 +/-  2.943 |    0.001 +/-  0.112 |    0.013 +/-  2.766
TYR 256 | L TYR  30 |   -0.003 +/-  3.675 |   -0.032 +/-  1.613 |    0.850 +/-  3.100 |   -0.947 +/-  2.370 |    0.001 +/-  0.058 |   -0.131 +/-  4.216
CYS 257 | L CYS  31 |    0.000 +/-  1.911 |   -0.022 +/-  0.959 |    0.084 +/-  1.017 |   -0.229 +/-  0.798 |    0.000 +/-  0.024 |   -0.168 +/-  2.051
GLN 258 | L GLN  32 |    0.011 +/-  3.800 |   -0.011 +/-  1.211 |    0.217 +/-  5.573 |   -0.183 +/-  3.465 |   -0.000 +/-  0.127 |    0.035 +/-  4.118
ARG 259 | L ARG  33 |   -0.008 +/-  5.624 |   -0.007 +/-  1.557 |   23.243 +/-  9.619 |  -23.212 +/-  9.559 |    0.001 +/-  0.246 |    0.018 +/-  4.894
GLN 260 | L GLN  34 |   -0.000 +/-  3.670 |   -0.017 +/-  1.307 |    1.228 +/-  4.475 |   -1.106 +/-  3.732 |   -0.000 +/-  0.136 |    0.105 +/-  4.256
GLY 261 | L GLY  35 |   -0.002 +/-  0.875 |   -0.002 +/-  0.273 |   -0.568 +/-  0.171 |    0.563 +/-  0.169 |   -0.000 +/-  0.010 |   -0.009 +/-  0.938
VAL 262 | L VAL  36 |    0.000 +/-  2.769 |   -0.041 +/-  1.253 |    0.512 +/-  0.531 |   -0.398 +/-  0.167 |    0.001 +/-  0.107 |    0.074 +/-  2.976
PRO 263 | L PRO  37 |    0.001 +/-  2.772 |   -0.189 +/-  0.834 |    2.561 +/-  1.542 |   -2.446 +/-  1.461 |   -0.033 +/-  0.084 |   -0.106 +/-  2.855
MET 264 | L MET  38 |   -0.002 +/-  3.179 |   -0.153 +/-  1.348 |    0.092 +/-  2.115 |   -0.046 +/-  1.669 |   -0.002 +/-  0.162 |   -0.111 +/-  3.506
ASN 265 | L ASN  39 |   -0.007 +/-  4.049 |   -2.134 +/-  0.976 |   -6.272 +/-  5.108 |    6.995 +/-  3.568 |   -0.720 +/-  0.122 |   -2.138 +/-  3.385
SER 266 | L SER  40 |    0.002 +/-  1.994 |   -0.398 +/-  1.328 |    0.969 +/-  3.321 |   -0.627 +/-  2.213 |   -0.047 +/-  0.054 |   -0.102 +/-  2.159
LEU 267 | L LEU  41 |    0.000 +/-  3.591 |   -0.116 +/-  1.476 |    0.795 +/-  0.633 |   -0.617 +/-  0.298 |   -0.000 +/-  0.035 |    0.062 +/-  3.749
ARG 268 | L ARG  42 |    0.004 +/-  4.472 |   -1.746 +/-  1.701 |  -22.347 +/-  8.741 |   18.568 +/-  6.541 |   -0.430 +/-  0.048 |   -5.952 +/-  4.607
PHE 269 | L PHE  43 |    0.003 +/-  3.715 |   -0.124 +/-  1.254 |    0.412 +/-  0.548 |   -0.929 +/-  0.550 |   -0.000 +/-  0.026 |   -0.640 +/-  4.004
LEU 270 | L LEU  44 |   -0.004 +/-  3.284 |   -1.483 +/-  1.311 |    1.372 +/-  0.797 |   -0.617 +/-  0.330 |   -0.238 +/-  0.048 |   -0.970 +/-  3.454
PHE 271 | L PHE  45 |    0.001 +/-  3.525 |   -0.759 +/-  1.183 |    1.530 +/-  0.846 |   -1.996 +/-  0.675 |   -0.041 +/-  0.062 |   -1.264 +/-  3.859
GLU 272 | L GLU  46 |    0.003 +/-  3.422 |   -0.951 +/-  1.657 | -134.959 +/- 11.105 |  130.596 +/- 10.284 |   -0.655 +/-  0.101 |   -5.967 +/-  3.846
GLY 273 | L GLY  47 |   -0.002 +/-  0.807 |   -0.631 +/-  0.300 |   -1.995 +/-  0.161 |    1.868 +/-  0.148 |   -0.020 +/-  0.008 |   -0.780 +/-  0.843
GLN 274 | L GLN  48 |   -0.005 +/-  3.824 |   -1.537 +/-  1.195 |   -3.079 +/-  6.366 |    4.817 +/-  5.629 |   -0.431 +/-  0.168 |   -0.235 +/-  3.593
ARG 275 | L ARG  49 |   -0.008 +/-  4.958 |   -1.908 +/-  1.782 |  -17.968 +/-  5.614 |   14.135 +/-  4.903 |   -0.802 +/-  0.070 |   -6.551 +/-  4.388
ILE 276 | L ILE  50 |    0.002 +/-  4.573 |   -0.305 +/-  1.463 |    1.394 +/-  0.606 |   -1.389 +/-  0.337 |   -0.002 +/-  0.023 |   -0.299 +/-  4.321
ALA 277 | L ALA  51 |    0.000 +/-  2.083 |   -0.543 +/-  0.711 |    1.778 +/-  0.382 |   -1.670 +/-  0.269 |   -0.140 +/-  0.078 |   -0.575 +/-  2.174
ASP 278 | L ASP  52 |   -0.002 +/-  2.928 |   -0.202 +/-  1.379 |  -16.576 +/- 15.029 |   17.478 +/- 14.083 |   -0.027 +/-  0.173 |    0.671 +/-  2.904
ASN 279 | L ASN  53 |   -0.003 +/-  3.779 |   -0.050 +/-  0.935 |    1.027 +/-  4.858 |   -0.843 +/-  3.976 |   -0.005 +/-  0.107 |    0.126 +/-  3.050
HIE 280 | L HIE  54 |   -0.001 +/-  3.603 |   -0.435 +/-  2.189 |   -0.831 +/-  4.385 |    1.192 +/-  4.021 |   -0.118 +/-  0.267 |   -0.192 +/-  4.335
THR 281 | L THR  55 |   -0.006 +/-  2.559 |   -0.010 +/-  1.326 |   -0.317 +/-  5.543 |    0.300 +/-  5.039 |    0.000 +/-  0.056 |   -0.033 +/-  3.121
PRO 282 | L PRO  56 |   -0.001 +/-  2.347 |   -0.012 +/-  0.957 |    8.358 +/-  1.380 |   -8.287 +/-  1.298 |   -0.000 +/-  0.035 |    0.058 +/-  2.485
LYS 283 | L LYS  57 |    0.006 +/-  4.004 |   -0.009 +/-  1.037 |   31.491 +/-  9.909 |  -31.451 +/-  9.330 |   -0.001 +/-  0.114 |    0.036 +/-  4.414
GLU 284 | L GLU  58 |   -0.001 +/-  2.920 |   -0.044 +/-  1.613 |  -42.965 +/- 22.884 |   42.985 +/- 23.235 |   -0.004 +/-  0.138 |   -0.028 +/-  3.115
LEU 285 | L LEU  59 |   -0.000 +/-  3.020 |   -0.146 +/-  1.548 |    1.343 +/-  0.607 |   -1.084 +/-  0.283 |   -0.027 +/-  0.072 |    0.086 +/-  3.470
GLY 286 | L GLY  60 |   -0.000 +/-  0.856 |   -0.012 +/-  0.247 |   -1.889 +/-  0.229 |    1.869 +/-  0.217 |    0.000 +/-  0.011 |   -0.032 +/-  0.863
MET 287 | L MET  61 |    0.004 +/-  2.522 |   -0.097 +/-  1.145 |    3.092 +/-  1.254 |   -2.990 +/-  0.980 |    0.000 +/-  0.030 |    0.009 +/-  2.634
GLU 288 | L GLU  62 |   -0.003 +/-  3.084 |   -0.096 +/-  1.224 |  -53.580 +/-  7.840 |   53.544 +/-  8.631 |   -0.001 +/-  0.098 |   -0.135 +/-  3.492
GLU 289 | L GLU  63 |    0.003 +/-  3.672 |   -0.010 +/-  1.826 |  -38.989 +/- 10.294 |   38.871 +/-  9.253 |   -0.001 +/-  0.141 |   -0.124 +/-  3.513
GLU 290 | L GLU  64 |   -0.005 +/-  3.424 |   -0.034 +/-  1.727 |  -43.628 +/- 20.321 |   43.552 +/- 18.111 |   -0.001 +/-  0.106 |   -0.116 +/-  4.436
ASP 291 | L ASP  65 |   -0.001 +/-  2.859 |    0.636 +/-  1.261 |  -97.779 +/-  6.939 |   93.122 +/-  6.275 |   -0.191 +/-  0.052 |   -4.213 +/-  2.847
VAL 292 | L VAL  66 |    0.000 +/-  3.025 |   -0.106 +/-  1.223 |    1.294 +/-  0.483 |   -1.191 +/-  0.194 |   -0.003 +/-  0.063 |   -0.005 +/-  3.108
ILE 293 | L ILE  67 |    0.001 +/-  3.489 |   -0.066 +/-  1.760 |    1.225 +/-  0.287 |   -1.184 +/-  0.188 |    0.000 +/-  0.022 |   -0.025 +/-  3.536
GLU 294 | L GLU  68 |    0.003 +/-  2.837 |   -0.000 +/-  1.910 |  -97.050 +/-  9.400 |   95.836 +/-  7.139 |   -0.306 +/-  0.067 |   -1.517 +/-  3.745
VAL 295 | L VAL  69 |   -0.002 +/-  2.511 |   -0.075 +/-  1.416 |    0.507 +/-  0.476 |   -0.338 +/-  0.217 |   -0.000 +/-  0.009 |    0.092 +/-  2.626
TYR 296 | L TYR  70 |    0.000 +/-  3.704 |   -3.120 +/-  1.782 |    2.227 +/-  3.252 |   -1.039 +/-  2.222 |   -0.517 +/-  0.115 |   -2.448 +/-  3.726
GLN 297 | L GLN  71 |    0.000 +/-  4.077 |   -0.184 +/-  1.272 |    0.137 +/-  2.689 |    0.359 +/-  2.021 |    0.000 +/-  0.139 |    0.312 +/-  3.570
GLU 298 | L GLU  72 |   -0.007 +/-  3.348 |   -1.314 +/-  1.758 |  -28.430 +/- 12.054 |   26.229 +/-  9.431 |   -0.291 +/-  0.078 |   -3.812 +/-  4.521
GLN 299 | L GLN  73 |   -0.000 +/-  4.223 |   -2.766 +/-  1.279 |   -0.483 +/-  3.801 |    2.103 +/-  2.412 |   -0.469 +/-  0.134 |   -1.615 +/-  3.980
THR 300 | L THR  74 |   -0.003 +/-  2.540 |   -2.996 +/-  1.031 |   -0.322 +/-  1.282 |    1.800 +/-  1.357 |   -0.278 +/-  0.058 |   -1.800 +/-  2.687
GLY 301 | L GLY  75 |    0.002 +/-  0.718 |   -1.293 +/-  0.290 |   -0.664 +/-  0.138 |    0.422 +/-  0.109 |   -0.008 +/-  0.003 |   -1.541 +/-  0.787
GLY 302 | L GLY  76 |    0.001 +/-  0.780 |   -1.599 +/-  0.183 |   -7.192 +/-  1.184 |    5.210 +/-  0.993 |   -0.010 +/-  0.006 |   -3.590 +/-  1.004
GLY 303 | L GLY  77 |    0.001 +/-  1.139 |   -0.192 +/-  0.236 |    3.694 +/-  2.140 |   -3.092 +/-  2.262 |   -0.060 +/-  0.097 |    0.351 +/-  1.200
PHE 304 | L PHE  78 |    0.003 +/-  3.920 |   -1.889 +/-  1.399 |    0.268 +/-  0.730 |    0.071 +/-  0.636 |   -0.351 +/-  0.232 |   -1.897 +/-  4.070
LYS 305 | L LYS  79 |   -0.001 +/-  3.928 |   -2.992 +/-  1.508 |   15.646 +/- 18.702 |  -13.622 +/- 17.353 |   -0.592 +/-  0.201 |   -1.561 +/-  4.511
LYS 306 | L LYS  80 |   -0.003 +/-  4.341 |   -0.177 +/-  1.299 |   18.151 +/- 19.390 |  -18.474 +/- 17.673 |    0.000 +/-  0.176 |   -0.503 +/-  5.245
LEU 307 | L LEU  81 |    0.004 +/-  3.604 |   -1.258 +/-  1.328 |    0.260 +/-  0.974 |   -0.179 +/-  0.293 |   -0.213 +/-  0.145 |   -1.386 +/-  3.706
ALA 308 | L ALA  82 |   -0.000 +/-  1.908 |   -2.207 +/-  0.636 |    0.634 +/-  0.252 |   -0.399 +/-  0.160 |   -0.321 +/-  0.031 |   -2.294 +/-  1.962
GLU 309 | L GLU  83 |   -0.001 +/-  3.541 |   -0.901 +/-  1.260 |  -20.117 +/- 18.734 |   21.717 +/- 17.482 |   -0.101 +/-  0.148 |    0.597 +/-  3.963
ALA 310 | L ALA  84 |    0.003 +/-  1.936 |   -0.068 +/-  0.508 |    0.628 +/-  0.329 |   -0.608 +/-  0.259 |    0.000 +/-  0.052 |   -0.045 +/-  1.861
VAL 311 | L VAL  85 |   -0.005 +/-  2.557 |   -1.506 +/-  1.317 |    0.026 +/-  0.462 |    0.041 +/-  0.134 |   -0.176 +/-  0.110 |   -1.621 +/-  2.850
LYS 312 | L LYS  86 |   -0.004 +/-  3.854 |   -5.520 +/-  1.277 |   -2.219 +/-  1.706 |    0.393 +/-  0.811 |   -0.574 +/-  0.049 |   -7.924 +/-  4.099
PHE 313 | L PHE  87 |    0.002 +/-  3.102 |   -0.136 +/-  0.955 |    0.398 +/-  0.582 |   -0.370 +/-  0.484 |   -0.000 +/-  0.101 |   -0.105 +/-  3.206
SER 314 | L SER  88 |   -0.005 +/-  2.096 |   -0.055 +/-  0.943 |    0.586 +/-  2.744 |   -0.408 +/-  3.082 |   -0.000 +/-  0.076 |    0.117 +/-  2.517
ALA 315 | L ALA  89 |   -0.001 +/-  1.920 |   -0.410 +/-  0.579 |    0.630 +/-  0.245 |   -0.590 +/-  0.183 |   -0.065 +/-  0.030 |   -0.436 +/-  2.072
LYS 316 | L LYS  90 |    0.001 +/-  3.633 |   -0.953 +/-  1.276 |   23.891 +/-  6.025 |  -22.476 +/-  5.678 |   -0.257 +/-  0.139 |    0.206 +/-  4.311
LEU 317 | L LEU  91 |    0.000 +/-  3.478 |   -0.032 +/-  1.598 |    0.467 +/-  0.722 |   -0.463 +/-  0.184 |    0.000 +/-  0.128 |   -0.028 +/-  3.615
MET 318 | L MET  92 |    0.005 +/-  3.195 |   -0.060 +/-  1.345 |    0.582 +/-  1.008 |   -0.522 +/-  1.024 |    0.000 +/-  0.151 |    0.005 +/-  3.234
GLY 319 | L GLY  93 |    0.001 +/-  0.778 |   -0.016 +/-  0.240 |   -0.606 +/-  0.158 |    0.594 +/-  0.143 |   -0.000 +/-  0.011 |   -0.027 +/-  0.856
GLN 320 | L GLN  94 |    0.002 +/-  4.259 |   -0.126 +/-  1.116 |    0.636 +/-  3.122 |   -0.286 +/-  2.452 |    0.001 +/-  0.135 |    0.227 +/-  3.670
ALA 321 | L ALA  95 |   -0.001 +/-  1.955 |   -0.797 +/-  0.501 |    0.774 +/-  0.283 |   -0.732 +/-  0.229 |   -0.065 +/-  0.073 |   -0.821 +/-  1.994
MET 322 | L MET  96 |    0.006 +/-  3.361 |   -3.534 +/-  1.101 |    0.163 +/-  1.014 |    0.207 +/-  0.916 |   -0.478 +/-  0.154 |   -3.636 +/-  3.645
ALA 323 | L ALA  97 |   -0.002 +/-  1.790 |   -0.785 +/-  0.571 |    0.821 +/-  0.314 |   -0.778 +/-  0.243 |   -0.037 +/-  0.079 |   -0.781 +/-  1.771
LYS 324 | L LYS  98 |    0.004 +/-  3.764 |   -1.355 +/-  1.271 |   27.996 +/- 11.360 |  -27.326 +/- 10.169 |   -0.215 +/-  0.177 |   -0.896 +/-  3.975
ARG 325 | L ARG  99 |    0.003 +/-  4.323 |   -3.475 +/-  1.575 |   14.723 +/-  8.481 |  -12.306 +/-  8.633 |   -0.644 +/-  0.225 |   -1.700 +/-  4.449

Backbone Energy Decomposition:
Residue |  Location |       Internal      |    van der Waals    |    Electrostatic    |   Polar Solvation   |    Non-Polar Solv.  |       TOTAL
-------------------------------------------------------------------------------------------------------------------------------------------------------
GLU   1 | R GLU   1 |   -0.000 +/-  2.278 |    0.000 +/-  1.400 |   13.766 +/- 13.161 |  -13.745 +/- 11.940 |   -0.000 +/-  0.162 |    0.021 +/-  3.737
PHE   2 | R PHE   2 |   -0.005 +/-  1.733 |   -0.000 +/-  1.075 |   -0.301 +/-  3.109 |    0.310 +/-  2.618 |   -0.000 +/-  0.086 |    0.003 +/-  2.296
PRO   3 | R PRO   3 |   -0.001 +/-  1.656 |   -0.001 +/-  0.838 |   -3.427 +/-  3.485 |    3.419 +/-  3.012 |   -0.000 +/-  0.045 |   -0.011 +/-  2.195
GLU   4 | R GLU   4 |    0.002 +/-  1.812 |   -0.000 +/-  0.937 |   -2.859 +/-  2.359 |    2.863 +/-  2.251 |    0.000 +/-  0.057 |    0.006 +/-  2.353
ILE   5 | R ILE   5 |    0.001 +/-  1.610 |   -0.001 +/-  1.018 |   -0.555 +/-  2.893 |    0.567 +/-  2.277 |    0.000 +/-  0.066 |    0.013 +/-  2.214
THR   6 | R THR   6 |   -0.000 +/-  1.713 |   -0.001 +/-  1.023 |   -0.576 +/-  3.016 |    0.570 +/-  2.228 |   -0.000 +/-  0.024 |   -0.007 +/-  2.130
GLU   7 | R GLU   7 |   -0.000 +/-  1.616 |   -0.001 +/-  1.227 |   -3.419 +/-  3.031 |    3.414 +/-  2.433 |    0.000 +/-  0.041 |   -0.006 +/-  2.211
GLU   8 | R GLU   8 |   -0.004 +/-  1.649 |   -0.001 +/-  1.057 |   -3.432 +/-  3.253 |    3.428 +/-  2.413 |    0.000 +/-  0.032 |   -0.008 +/-  1.897
MET   9 | R MET   9 |   -0.002 +/-  1.528 |   -0.002 +/-  0.989 |   -0.752 +/-  1.786 |    0.778 +/-  1.180 |    0.000 +/-  0.016 |    0.022 +/-  1.738
GLU  10 | R GLU  10 |    0.000 +/-  1.832 |   -0.004 +/-  0.984 |   -3.574 +/-  2.869 |    3.567 +/-  1.981 |   -0.000 +/-  0.024 |   -0.011 +/-  2.265
LYS  11 | R LYS  11 |    0.004 +/-  1.674 |   -0.004 +/-  1.089 |    4.438 +/-  3.079 |   -4.386 +/-  2.226 |    0.000 +/-  0.055 |    0.052 +/-  2.448
GLU  12 | R GLU  12 |   -0.002 +/-  1.515 |   -0.005 +/-  1.487 |   -3.805 +/-  2.818 |    3.792 +/-  1.516 |    0.000 +/-  0.013 |   -0.020 +/-  2.183
ILE  13 | R ILE  13 |   -0.001 +/-  1.856 |   -0.013 +/-  1.235 |   -0.807 +/-  1.637 |    0.879 +/-  0.922 |    0.000 +/-  0.002 |    0.059 +/-  2.132
LYS  14 | R LYS  14 |    0.002 +/-  1.628 |   -0.039 +/-  0.892 |    4.535 +/-  3.020 |   -4.401 +/-  2.219 |    0.000 +/-  0.024 |    0.097 +/-  2.037
ASN  15 | R ASN  15 |   -0.000 +/-  1.545 |   -0.021 +/-  1.179 |   -0.897 +/-  2.956 |    0.911 +/-  2.060 |    0.000 +/-  0.037 |   -0.006 +/-  2.032
VAL  16 | R VAL  16 |    0.002 +/-  1.829 |   -0.025 +/-  1.202 |   -1.205 +/-  2.096 |    1.384 +/-  0.956 |   -0.000 +/-  0.017 |    0.156 +/-  1.912
PHE  17 | R PHE  17 |    0.001 +/-  1.760 |   -0.223 +/-  1.378 |   -2.060 +/-  2.692 |    2.111 +/-  1.694 |   -0.008 +/-  0.019 |   -0.179 +/-  2.525
ARG  18 | R ARG  18 |   -0.001 +/-  1.608 |   -0.175 +/-  1.019 |    5.459 +/-  5.159 |   -4.626 +/-  4.050 |   -0.090 +/-  0.080 |    0.567 +/-  2.162
ASN  19 | R ASN  19 |   -0.001 +/-  1.884 |   -0.082 +/-  1.067 |   -0.301 +/-  2.389 |    0.254 +/-  1.757 |   -0.003 +/-  0.093 |   -0.134 +/-  2.326
GLY  20 | R GLY  20 |    0.001 +/-  1.584 |   -0.085 +/-  0.881 |    0.018 +/-  1.855 |    0.105 +/-  2.173 |   -0.024 +/-  0.154 |    0.014 +/-  1.728
ASN  21 | R ASN  21 |    0.002 +/-  1.509 |   -0.035 +/-  1.201 |   -0.167 +/-  2.027 |    0.305 +/-  1.790 |   -0.000 +/-  0.067 |    0.105 +/-  1.857
GLN  22 | R GLN  22 |    0.006 +/-  1.522 |   -0.140 +/-  0.989 |   -0.714 +/-  2.039 |    0.801 +/-  1.162 |   -0.000 +/-  0.016 |   -0.048 +/-  1.973
ASP  23 | R ASP  23 |    0.003 +/-  1.606 |   -0.188 +/-  0.892 |   -6.382 +/-  1.944 |    6.433 +/-  2.115 |   -0.004 +/-  0.044 |   -0.139 +/-  1.949
GLU  24 | R GLU  24 |   -0.003 +/-  1.651 |   -0.059 +/-  1.240 |   -4.899 +/-  1.793 |    4.671 +/-  0.997 |    0.000 +/-  0.026 |   -0.289 +/-  1.941
VAL  25 | R VAL  25 |    0.002 +/-  1.419 |   -0.031 +/-  0.860 |   -0.213 +/-  1.403 |    0.489 +/-  0.845 |    0.000 +/-  0.035 |    0.247 +/-  1.975
LEU  26 | R LEU  26 |    0.000 +/-  1.468 |   -0.015 +/-  1.045 |   -0.180 +/-  1.615 |    0.356 +/-  1.209 |    0.000 +/-  0.047 |    0.162 +/-  1.920
SER  27 | R SER  27 |    0.004 +/-  1.457 |   -0.025 +/-  0.941 |   -1.440 +/-  1.632 |    1.494 +/-  0.777 |   -0.000 +/-  0.007 |    0.034 +/-  1.993
GLU  28 | R GLU  28 |    0.003 +/-  1.657 |   -0.028 +/-  1.290 |   -3.751 +/-  3.961 |    3.864 +/-  1.863 |    0.000 +/-  0.031 |    0.088 +/-  2.859
ALA  29 | R ALA  29 |    0.002 +/-  1.709 |   -0.056 +/-  1.155 |   -2.108 +/-  1.666 |    2.236 +/-  0.976 |   -0.000 +/-  0.027 |    0.074 +/-  1.993
PHE  30 | R PHE  30 |    0.007 +/-  1.639 |   -0.230 +/-  0.827 |   -1.458 +/-  2.007 |    2.425 +/-  1.603 |   -0.019 +/-  0.057 |    0.726 +/-  1.988
ARG  31 | R ARG  31 |    0.003 +/-  1.817 |   -0.886 +/-  0.806 |    4.448 +/-  2.838 |   -1.890 +/-  2.507 |   -0.126 +/-  0.053 |    1.548 +/-  2.100
LEU  32 | R LEU  32 |   -0.001 +/-  1.681 |   -0.353 +/-  1.130 |    1.717 +/-  1.972 |   -0.686 +/-  1.143 |   -0.009 +/-  0.017 |    0.669 +/-  2.584
THR  33 | R THR  33 |   -0.004 +/-  1.678 |   -0.308 +/-  0.935 |   -0.296 +/-  2.430 |    1.257 +/-  1.119 |   -0.018 +/-  0.016 |    0.631 +/-  2.520
ILE  34 | R ILE  34 |   -0.003 +/-  1.645 |   -0.089 +/-  1.153 |   -1.180 +/-  1.650 |    1.410 +/-  0.664 |    0.000 +/-  0.000 |    0.137 +/-  2.228
THR  35 | R THR  35 |   -0.000 +/-  1.494 |   -0.122 +/-  1.316 |    0.087 +/-  1.485 |    0.184 +/-  0.686 |    0.000 +/-  0.000 |    0.148 +/-  1.929
ARG  36 | R ARG  36 |    0.004 +/-  1.584 |   -0.070 +/-  1.233 |    7.067 +/-  1.898 |   -6.092 +/-  1.400 |    0.000 +/-  0.000 |    0.908 +/-  2.173
LYS  37 | R LYS  37 |   -0.005 +/-  1.853 |   -0.142 +/-  1.086 |    6.035 +/-  2.437 |   -4.635 +/-  1.745 |   -0.000 +/-  0.023 |    1.253 +/-  2.460
ASP  38 | R ASP  38 |    0.000 +/-  1.447 |   -0.121 +/-  1.192 |   -3.877 +/-  1.993 |    3.515 +/-  1.037 |   -0.000 +/-  0.006 |   -0.484 +/-  2.106
ILE  39 | R ILE  39 |    0.001 +/-  1.847 |   -0.046 +/-  1.232 |   -0.355 +/-  1.311 |    0.600 +/-  0.650 |    0.000 +/-  0.000 |    0.200 +/-  2.366
GLN  40 | R GLN  40 |   -0.003 +/-  1.430 |   -0.175 +/-  1.196 |   -0.398 +/-  2.116 |    0.409 +/-  0.752 |   -0.000 +/-  0.006 |   -0.167 +/-  2.069
THR  41 | R THR  41 |   -0.003 +/-  1.746 |   -0.137 +/-  1.020 |   -0.492 +/-  1.572 |    0.719 +/-  0.676 |   -0.001 +/-  0.009 |    0.086 +/-  2.122
LEU  42 | R LEU  42 |    0.003 +/-  1.689 |   -0.052 +/-  1.218 |   -0.782 +/-  1.783 |    1.031 +/-  0.646 |    0.000 +/-  0.010 |    0.200 +/-  2.298
ASN  43 | R ASN  43 |    0.003 +/-  1.797 |   -0.127 +/-  1.067 |   -0.931 +/-  2.130 |    0.816 +/-  0.896 |    0.000 +/-  0.012 |   -0.239 +/-  2.338
HIE  44 | R HIE  44 |   -0.002 +/-  1.585 |   -0.101 +/-  1.143 |    0.524 +/-  1.665 |   -0.094 +/-  1.548 |   -0.000 +/-  0.084 |    0.326 +/-  2.207
LEU  45 | R LEU  45 |   -0.003 +/-  1.504 |   -0.716 +/-  1.109 |   -1.909 +/-  1.323 |    2.979 +/-  1.284 |   -0.084 +/-  0.030 |    0.267 +/-  1.939
ASN  46 | R ASN  46 |    0.002 +/-  1.540 |   -0.591 +/-  1.233 |   -1.432 +/-  1.990 |    1.385 +/-  0.675 |   -0.040 +/-  0.013 |   -0.675 +/-  2.221
TRP  47 | R TRP  47 |    0.004 +/-  1.568 |   -1.084 +/-  0.902 |   -2.404 +/-  1.268 |    1.977 +/-  0.842 |   -0.096 +/-  0.016 |   -1.603 +/-  1.929
LEU  48 | R LEU  48 |    0.002 +/-  1.885 |   -1.033 +/-  1.148 |   -3.303 +/-  1.873 |    1.927 +/-  0.864 |   -0.055 +/-  0.016 |   -2.462 +/-  2.173
ASN  49 | R ASN  49 |   -0.005 +/-  1.975 |   -0.575 +/-  1.029 |   -1.688 +/-  1.445 |    2.185 +/-  0.868 |   -0.048 +/-  0.014 |   -0.132 +/-  2.304
ASP  50 | R ASP  50 |   -0.006 +/-  1.599 |   -0.377 +/-  1.216 |   -5.805 +/-  2.569 |    5.199 +/-  1.161 |   -0.020 +/-  0.008 |   -1.008 +/-  2.388
GLU  51 | R GLU  51 |    0.002 +/-  1.451 |   -0.418 +/-  1.273 |   -4.854 +/-  1.903 |    4.675 +/-  1.049 |   -0.000 +/-  0.003 |   -0.596 +/-  1.882
ILE  52 | R ILE  52 |   -0.003 +/-  1.558 |   -0.080 +/-  0.974 |   -0.896 +/-  1.557 |    1.333 +/-  0.656 |    0.000 +/-  0.000 |    0.354 +/-  2.214
ILE  53 | R ILE  53 |   -0.001 +/-  1.569 |   -0.048 +/-  1.206 |   -0.074 +/-  1.361 |    0.587 +/-  0.767 |    0.000 +/-  0.000 |    0.464 +/-  2.168
ASN  54 | R ASN  54 |    0.003 +/-  1.611 |   -0.057 +/-  1.007 |    1.183 +/-  2.259 |   -0.559 +/-  0.727 |   -0.000 +/-  0.011 |    0.570 +/-  2.383
PHE  55 | R PHE  55 |    0.002 +/-  1.570 |   -0.034 +/-  1.097 |    0.451 +/-  1.387 |   -0.228 +/-  0.629 |   -0.000 +/-  0.003 |    0.191 +/-  1.910
TYR  56 | R TYR  56 |    0.000 +/-  1.306 |   -0.013 +/-  0.973 |   -0.122 +/-  1.224 |    0.303 +/-  0.733 |    0.000 +/-  0.000 |    0.169 +/-  1.619
MET  57 | R MET  57 |    0.001 +/-  1.566 |   -0.012 +/-  1.023 |    0.176 +/-  1.395 |    0.036 +/-  0.774 |   -0.000 +/-  0.001 |    0.202 +/-  1.857
ASN  58 | R ASN  58 |   -0.004 +/-  1.613 |   -0.013 +/-  1.079 |    0.638 +/-  1.893 |   -0.443 +/-  0.910 |   -0.000 +/-  0.007 |    0.178 +/-  1.826
MET  59 | R MET  59 |   -0.000 +/-  1.909 |   -0.006 +/-  1.135 |    0.030 +/-  1.481 |    0.052 +/-  1.045 |    0.000 +/-  0.011 |    0.075 +/-  2.153
LEU  60 | R LEU  60 |    0.002 +/-  1.617 |   -0.004 +/-  0.923 |   -0.020 +/-  1.333 |    0.082 +/-  0.794 |    0.000 +/-  0.002 |    0.060 +/-  1.734
MET  61 | R MET  61 |   -0.002 +/-  1.482 |   -0.005 +/-  1.256 |   -0.015 +/-  1.805 |    0.080 +/-  1.120 |   -0.000 +/-  0.024 |    0.059 +/-  1.946
GLU  62 | R GLU  62 |    0.003 +/-  1.544 |   -0.003 +/-  1.229 |   -2.019 +/-  3.766 |    1.995 +/-  2.468 |    0.000 +/-  0.030 |   -0.025 +/-  1.895
ARG  63 | R ARG  63 |    0.001 +/-  1.780 |   -0.002 +/-  1.073 |    3.897 +/-  2.810 |   -3.825 +/-  2.038 |   -0.000 +/-  0.039 |    0.070 +/-  2.212
SER  64 | R SER  64 |   -0.002 +/-  1.768 |   -0.001 +/-  0.885 |   -0.237 +/-  1.590 |    0.244 +/-  1.128 |    0.000 +/-  0.039 |    0.005 +/-  1.954
LYS  65 | R LYS  65 |    0.001 +/-  1.642 |   -0.002 +/-  0.969 |    3.064 +/-  2.782 |   -3.051 +/-  2.301 |   -0.000 +/-  0.052 |    0.012 +/-  2.142
GLU  66 | R GLU  66 |    0.005 +/-  1.576 |   -0.001 +/-  1.021 |   -2.047 +/-  3.003 |    2.046 +/-  2.094 |   -0.000 +/-  0.036 |    0.002 +/-  2.058
LYS  67 | R LYS  67 |    0.005 +/-  1.603 |   -0.000 +/-  0.999 |    2.611 +/-  4.472 |   -2.609 +/-  3.307 |   -0.000 +/-  0.066 |    0.006 +/-  2.577
GLY  68 | R GLY  68 |   -0.000 +/-  1.474 |   -0.000 +/-  0.707 |    0.194 +/-  2.980 |   -0.193 +/-  2.292 |    0.000 +/-  0.084 |    0.000 +/-  1.890
LEU  69 | R LEU  69 |   -0.000 +/-  1.684 |   -0.001 +/-  0.765 |    0.035 +/-  1.608 |   -0.022 +/-  1.294 |   -0.000 +/-  0.055 |    0.012 +/-  1.637
PRO  70 | R PRO  70 |    0.001 +/-  1.396 |   -0.001 +/-  0.885 |   -2.866 +/-  1.731 |    2.861 +/-  1.531 |   -0.000 +/-  0.022 |   -0.005 +/-  1.978
SER  71 | R SER  71 |   -0.001 +/-  1.307 |   -0.001 +/-  1.256 |   -0.605 +/-  1.774 |    0.630 +/-  0.734 |   -0.000 +/-  0.017 |    0.023 +/-  2.078
VAL  72 | R VAL  72 |   -0.004 +/-  1.622 |   -0.004 +/-  0.893 |   -0.091 +/-  1.400 |    0.205 +/-  0.898 |    0.000 +/-  0.029 |    0.106 +/-  1.865
HIE  73 | R HIE  73 |   -0.001 +/-  1.418 |   -0.007 +/-  1.128 |   -0.273 +/-  1.738 |    0.410 +/-  0.889 |    0.000 +/-  0.004 |    0.129 +/-  1.897
ALA  74 | R ALA  74 |   -0.003 +/-  1.442 |   -0.025 +/-  0.786 |   -0.443 +/-  1.479 |    0.732 +/-  1.310 |   -0.001 +/-  0.049 |    0.261 +/-  1.889
PHE  75 | R PHE  75 |    0.002 +/-  1.726 |   -0.042 +/-  0.891 |   -1.748 +/-  1.422 |    2.110 +/-  0.954 |   -0.000 +/-  0.019 |    0.320 +/-  2.000
ASN  76 | R ASN  76 |    0.001 +/-  1.525 |   -0.098 +/-  0.979 |    1.350 +/-  2.477 |   -0.584 +/-  1.193 |   -0.003 +/-  0.032 |    0.666 +/-  2.076
THR  77 | R THR  77 |    0.002 +/-  1.709 |   -0.110 +/-  0.789 |    0.539 +/-  1.630 |   -0.086 +/-  0.996 |   -0.000 +/-  0.009 |    0.345 +/-  2.054
PHE  78 | R PHE  78 |    0.001 +/-  1.561 |   -0.226 +/-  1.367 |    1.240 +/-  1.839 |   -0.972 +/-  0.783 |   -0.001 +/-  0.013 |    0.041 +/-  2.648
PHE  79 | R PHE  79 |    0.001 +/-  1.656 |   -0.091 +/-  1.037 |    1.322 +/-  1.263 |   -1.026 +/-  0.618 |   -0.000 +/-  0.001 |    0.205 +/-  2.081
PHE  80 | R PHE  80 |    0.000 +/-  1.564 |   -0.033 +/-  1.145 |    0.789 +/-  1.263 |   -0.632 +/-  0.800 |   -0.000 +/-  0.000 |    0.125 +/-  1.829
THR  81 | R THR  81 |    0.002 +/-  1.610 |   -0.080 +/-  1.305 |    0.150 +/-  1.963 |    0.029 +/-  0.992 |   -0.000 +/-  0.019 |    0.100 +/-  2.152
LYS  82 | R LYS  82 |    0.002 +/-  1.420 |   -0.106 +/-  0.867 |   -1.010 +/-  1.873 |    1.355 +/-  1.069 |   -0.001 +/-  0.016 |    0.239 +/-  2.161
LEU  83 | R LEU  83 |    0.006 +/-  1.537 |   -0.027 +/-  0.960 |    0.422 +/-  1.394 |   -0.372 +/-  1.062 |   -0.000 +/-  0.021 |    0.029 +/-  1.725
LYS  84 | R LYS  84 |    0.002 +/-  1.535 |   -0.015 +/-  1.139 |    1.191 +/-  2.030 |   -1.007 +/-  1.800 |    0.000 +/-  0.040 |    0.170 +/-  1.714
THR  85 | R THR  85 |   -0.002 +/-  1.605 |   -0.029 +/-  0.959 |   -0.306 +/-  1.341 |    0.433 +/-  0.828 |    0.000 +/-  0.029 |    0.096 +/-  2.067
ALA  86 | R ALA  86 |   -0.000 +/-  1.636 |   -0.026 +/-  0.964 |    0.469 +/-  2.937 |   -0.335 +/-  1.947 |   -0.000 +/-  0.081 |    0.107 +/-  2.025
GLY  87 | R GLY  87 |   -0.002 +/-  1.440 |   -0.018 +/-  0.946 |    1.769 +/-  1.477 |   -1.715 +/-  1.076 |    0.000 +/-  0.050 |    0.034 +/-  1.800
TYR  88 | R TYR  88 |   -0.002 +/-  1.724 |   -0.016 +/-  1.129 |    1.464 +/-  1.737 |   -1.412 +/-  0.807 |   -0.000 +/-  0.022 |    0.034 +/-  2.033
GLN  89 | R GLN  89 |    0.000 +/-  1.858 |   -0.029 +/-  0.838 |    2.043 +/-  1.701 |   -1.778 +/-  1.971 |    0.000 +/-  0.044 |    0.236 +/-  1.987
ALA  90 | R ALA  90 |   -0.004 +/-  1.799 |   -0.140 +/-  1.324 |    3.641 +/-  3.794 |   -3.336 +/-  2.338 |   -0.004 +/-  0.041 |    0.157 +/-  2.394
VAL  91 | R VAL  91 |   -0.001 +/-  1.686 |   -0.096 +/-  1.244 |    0.699 +/-  2.127 |   -0.437 +/-  0.936 |   -0.000 +/-  0.005 |    0.165 +/-  1.929
LYS  92 | R LYS  92 |    0.001 +/-  1.777 |   -0.066 +/-  1.135 |   -3.775 +/-  2.475 |    4.548 +/-  1.782 |    0.000 +/-  0.008 |    0.709 +/-  2.164
ARG  93 | R ARG  93 |    0.001 +/-  1.681 |   -0.746 +/-  0.951 |   -4.803 +/-  2.675 |    6.883 +/-  1.983 |   -0.048 +/-  0.024 |    1.286 +/-  2.215
TRP  94 | R TRP  94 |    0.001 +/-  1.875 |   -0.716 +/-  1.053 |   -0.060 +/-  1.741 |    0.875 +/-  1.320 |   -0.161 +/-  0.043 |   -0.061 +/-  2.371
THR  95 | R THR  95 |    0.001 +/-  1.672 |   -0.152 +/-  1.283 |   -1.094 +/-  2.089 |    1.351 +/-  1.199 |    0.000 +/-  0.019 |    0.106 +/-  2.299
LYS  96 | R LYS  96 |    0.002 +/-  1.580 |   -0.125 +/-  0.913 |   -6.499 +/-  2.643 |    7.238 +/-  2.257 |   -0.001 +/-  0.043 |    0.615 +/-  1.944
LYS  97 | R LYS  97 |   -0.005 +/-  1.587 |   -0.128 +/-  0.897 |   -4.265 +/-  2.373 |    4.788 +/-  2.484 |   -0.011 +/-  0.045 |    0.378 +/-  2.532
VAL  98 | R VAL  98 |    0.003 +/-  1.649 |   -0.038 +/-  1.103 |    0.934 +/-  1.642 |   -0.865 +/-  1.374 |   -0.000 +/-  0.053 |    0.033 +/-  2.005
ASP  99 | R ASP  99 |   -0.003 +/-  1.579 |   -0.009 +/-  0.888 |   -0.557 +/-  1.951 |    0.575 +/-  1.382 |    0.000 +/-  0.032 |    0.006 +/-  2.116
VAL 100 | R VAL 100 |    0.000 +/-  1.655 |   -0.006 +/-  0.922 |   -0.831 +/-  1.123 |    0.857 +/-  0.968 |    0.000 +/-  0.005 |    0.020 +/-  2.004
PHE 101 | R PHE 101 |    0.001 +/-  1.680 |   -0.003 +/-  0.951 |   -0.554 +/-  1.408 |    0.538 +/-  0.992 |   -0.000 +/-  0.059 |   -0.018 +/-  1.881
SER 102 | R SER 102 |   -0.003 +/-  1.748 |   -0.002 +/-  0.823 |   -0.232 +/-  0.960 |    0.249 +/-  0.890 |    0.000 +/-  0.045 |    0.012 +/-  1.992
VAL 103 | R VAL 103 |   -0.001 +/-  1.698 |   -0.001 +/-  0.978 |    0.133 +/-  1.025 |   -0.116 +/-  1.048 |    0.000 +/-  0.036 |    0.015 +/-  1.965
ASP 104 | R ASP 104 |   -0.003 +/-  1.496 |   -0.001 +/-  1.024 |   -2.081 +/-  2.166 |    2.094 +/-  1.236 |    0.000 +/-  0.008 |    0.009 +/-  1.923
ILE 105 | R ILE 105 |   -0.003 +/-  1.386 |   -0.002 +/-  1.104 |   -0.102 +/-  1.234 |    0.157 +/-  0.552 |    0.000 +/-  0.000 |    0.051 +/-  1.766
LEU 106 | R LEU 106 |   -0.002 +/-  1.584 |   -0.003 +/-  1.091 |   -0.571 +/-  1.203 |    0.709 +/-  0.447 |   -0.000 +/-  0.000 |    0.133 +/-  1.951
LEU 107 | R LEU 107 |   -0.003 +/-  1.528 |   -0.007 +/-  0.886 |    0.354 +/-  1.191 |   -0.239 +/-  0.533 |    0.000 +/-  0.000 |    0.105 +/-  2.039
VAL 108 | R VAL 108 |   -0.002 +/-  1.680 |   -0.010 +/-  0.988 |   -0.658 +/-  1.178 |    0.905 +/-  0.452 |    0.000 +/-  0.000 |    0.235 +/-  1.820
PRO 109 | R PRO 109 |    0.004 +/-  1.742 |   -0.021 +/-  0.740 |   -2.203 +/-  1.118 |    2.192 +/-  0.907 |   -0.000 +/-  0.001 |   -0.028 +/-  2.108
ILE 110 | R ILE 110 |    0.006 +/-  1.713 |   -0.041 +/-  1.153 |   -1.478 +/-  1.198 |    1.684 +/-  0.526 |    0.000 +/-  0.001 |    0.171 +/-  1.973
HIE 111 | R HIE 111 |    0.003 +/-  1.571 |   -0.089 +/-  0.860 |    1.410 +/-  1.368 |   -0.811 +/-  1.090 |   -0.000 +/-  0.043 |    0.512 +/-  1.943
LEU 112 | R LEU 112 |   -0.004 +/-  1.589 |   -0.149 +/-  1.198 |   -2.563 +/-  1.539 |    2.828 +/-  1.110 |   -0.003 +/-  0.073 |    0.110 +/-  1.709
GLY 113 | R GLY 113 |   -0.001 +/-  1.858 |   -0.548 +/-  0.750 |    2.592 +/-  1.255 |   -1.243 +/-  0.985 |   -0.047 +/-  0.064 |    0.754 +/-  1.978
VAL 114 | R VAL 114 |    0.004 +/-  1.829 |   -1.130 +/-  1.280 |   -4.658 +/-  1.743 |    5.412 +/-  0.793 |   -0.122 +/-  0.020 |   -0.494 +/-  2.274
HIE 115 | R HIE 115 |    0.001 +/-  1.543 |   -0.922 +/-  0.919 |    1.619 +/-  1.322 |   -1.025 +/-  0.504 |   -0.014 +/-  0.010 |   -0.341 +/-  1.878
TRP 116 | R TRP 116 |   -0.004 +/-  1.720 |   -0.247 +/-  0.860 |   -1.068 +/-  1.409 |    1.300 +/-  0.716 |    0.000 +/-  0.003 |   -0.019 +/-  2.053
CYS 117 | R CYS 117 |   -0.004 +/-  1.529 |   -0.032 +/-  0.960 |    0.431 +/-  1.375 |   -0.469 +/-  0.495 |    0.000 +/-  0.005 |   -0.074 +/-  1.862
LEU 118 | R LEU 118 |   -0.007 +/-  1.599 |   -0.009 +/-  1.081 |   -1.191 +/-  1.481 |    1.281 +/-  0.468 |    0.000 +/-  0.000 |    0.074 +/-  1.881
ALA 119 | R ALA 119 |    0.001 +/-  1.468 |   -0.005 +/-  0.963 |   -0.623 +/-  1.099 |    0.618 +/-  0.426 |   -0.000 +/-  0.001 |   -0.009 +/-  1.705
VAL 120 | R VAL 120 |   -0.003 +/-  1.487 |   -0.002 +/-  1.002 |   -0.667 +/-  1.394 |    0.691 +/-  0.548 |   -0.000 +/-  0.004 |    0.019 +/-  2.041
VAL 121 | R VAL 121 |   -0.004 +/-  1.669 |   -0.002 +/-  1.154 |   -0.221 +/-  1.371 |    0.222 +/-  0.433 |    0.000 +/-  0.000 |   -0.005 +/-  1.990
ASP 122 | R ASP 122 |    0.001 +/-  1.579 |   -0.001 +/-  0.962 |   -2.588 +/-  2.260 |    2.579 +/-  1.299 |    0.000 +/-  0.001 |   -0.009 +/-  2.147
PHE 123 | R PHE 123 |    0.003 +/-  1.624 |   -0.001 +/-  0.860 |   -0.139 +/-  2.496 |    0.137 +/-  2.107 |    0.000 +/-  0.054 |   -0.000 +/-  1.728
ARG 124 | R ARG 124 |    0.002 +/-  1.521 |   -0.000 +/-  0.911 |    3.056 +/-  2.343 |   -3.049 +/-  1.711 |    0.000 +/-  0.050 |    0.010 +/-  1.841
LYS 125 | R LYS 125 |   -0.001 +/-  1.869 |   -0.001 +/-  0.953 |    2.849 +/-  2.867 |   -2.839 +/-  2.089 |    0.000 +/-  0.048 |    0.008 +/-  2.651
LYS 126 | R LYS 126 |    0.001 +/-  1.834 |   -0.000 +/-  1.093 |    2.637 +/-  2.648 |   -2.616 +/-  1.883 |    0.000 +/-  0.014 |    0.021 +/-  2.305
ASN 127 | R ASN 127 |   -0.006 +/-  1.360 |   -0.001 +/-  0.878 |    0.108 +/-  2.003 |   -0.093 +/-  0.748 |    0.000 +/-  0.003 |    0.008 +/-  2.250
ILE 128 | R ILE 128 |   -0.004 +/-  1.678 |   -0.001 +/-  1.259 |   -0.571 +/-  1.934 |    0.616 +/-  0.933 |   -0.000 +/-  0.002 |    0.040 +/-  2.433
THR 129 | R THR 129 |    0.001 +/-  1.577 |   -0.003 +/-  1.118 |    0.486 +/-  1.720 |   -0.427 +/-  0.518 |    0.000 +/-  0.000 |    0.057 +/-  2.068
TYR 130 | R TYR 130 |   -0.002 +/-  1.656 |   -0.005 +/-  0.952 |   -1.039 +/-  1.516 |    1.132 +/-  0.722 |    0.000 +/-  0.004 |    0.087 +/-  2.035
TYR 131 | R TYR 131 |    0.000 +/-  1.657 |   -0.012 +/-  0.972 |    0.079 +/-  1.338 |    0.041 +/-  0.543 |    0.000 +/-  0.004 |    0.108 +/-  1.667
ASP 132 | R ASP 132 |    0.000 +/-  1.463 |   -0.045 +/-  0.829 |   -8.003 +/-  2.117 |    8.166 +/-  1.565 |   -0.000 +/-  0.015 |    0.119 +/-  1.643
SER 133 | R SER 133 |    0.002 +/-  1.451 |   -0.278 +/-  0.936 |   -3.659 +/-  1.862 |    4.038 +/-  1.255 |   -0.000 +/-  0.003 |    0.102 +/-  2.032
MET 134 | R MET 134 |    0.001 +/-  1.609 |   -0.574 +/-  0.968 |   -4.307 +/-  3.056 |    4.943 +/-  2.064 |   -0.164 +/-  0.046 |   -0.102 +/-  2.008
GLY 135 | R GLY 135 |    0.003 +/-  1.533 |   -0.328 +/-  0.781 |    0.347 +/-  1.868 |   -0.074 +/-  1.538 |   -0.052 +/-  0.079 |   -0.105 +/-  1.936
GLY 136 | R GLY 136 |    0.001 +/-  1.610 |   -0.073 +/-  0.993 |    0.874 +/-  2.459 |   -0.838 +/-  1.614 |   -0.005 +/-  0.047 |   -0.041 +/-  2.042
ILE 137 | R ILE 137 |    0.002 +/-  1.780 |   -0.014 +/-  0.970 |   -1.291 +/-  1.479 |    1.348 +/-  1.272 |   -0.000 +/-  0.035 |    0.046 +/-  2.019
ASN 138 | R ASN 138 |    0.004 +/-  1.462 |   -0.005 +/-  1.175 |    0.132 +/-  1.844 |   -0.109 +/-  0.837 |   -0.000 +/-  0.015 |    0.022 +/-  1.988
ASN 139 | R ASN 139 |    0.006 +/-  1.621 |   -0.002 +/-  1.042 |    0.552 +/-  1.516 |   -0.552 +/-  0.879 |    0.000 +/-  0.021 |    0.006 +/-  1.954
GLU 140 | R GLU 140 |   -0.001 +/-  1.651 |   -0.001 +/-  1.165 |   -1.927 +/-  1.640 |    1.938 +/-  1.208 |    0.000 +/-  0.018 |    0.009 +/-  1.805
ALA 141 | R ALA 141 |   -0.003 +/-  1.569 |   -0.003 +/-  0.938 |    0.536 +/-  1.556 |   -0.482 +/-  0.764 |    0.000 +/-  0.007 |    0.048 +/-  1.714
CYS 142 | R CYS 142 |    0.001 +/-  1.319 |   -0.002 +/-  0.901 |    0.775 +/-  1.448 |   -0.764 +/-  0.547 |    0.000 +/-  0.000 |    0.010 +/-  1.955
ARG 143 | R ARG 143 |    0.001 +/-  1.586 |   -0.002 +/-  1.216 |    3.704 +/-  2.092 |   -3.643 +/-  1.438 |   -0.000 +/-  0.008 |    0.060 +/-  2.323
ILE 144 | R ILE 144 |    0.005 +/-  1.650 |   -0.002 +/-  1.237 |    0.594 +/-  1.632 |   -0.523 +/-  0.795 |    0.000 +/-  0.015 |    0.073 +/-  2.172
LEU 145 | R LEU 145 |    0.004 +/-  1.489 |   -0.003 +/-  1.083 |    0.603 +/-  1.423 |   -0.578 +/-  0.542 |    0.000 +/-  0.000 |    0.026 +/-  1.873
LEU 146 | R LEU 146 |   -0.000 +/-  1.558 |   -0.002 +/-  0.990 |    0.372 +/-  1.633 |   -0.362 +/-  0.828 |   -0.000 +/-  0.002 |    0.009 +/-  2.040
GLN 147 | R GLN 147 |   -0.001 +/-  1.440 |   -0.002 +/-  0.913 |    0.358 +/-  1.955 |   -0.329 +/-  1.007 |   -0.000 +/-  0.015 |    0.026 +/-  2.088
TYR 148 | R TYR 148 |   -0.006 +/-  1.523 |   -0.003 +/-  1.193 |    0.613 +/-  1.553 |   -0.538 +/-  0.640 |    0.000 +/-  0.007 |    0.067 +/-  1.988
LEU 149 | R LEU 149 |    0.004 +/-  1.539 |   -0.002 +/-  1.093 |    0.475 +/-  1.284 |   -0.480 +/-  0.645 |    0.000 +/-  0.000 |   -0.003 +/-  1.722
LYS 150 | R LYS 150 |    0.001 +/-  1.870 |   -0.001 +/-  0.977 |    1.263 +/-  2.593 |   -1.238 +/-  1.634 |   -0.000 +/-  0.006 |    0.026 +/-  2.437
GLN 151 | R GLN 151 |    0.006 +/-  1.674 |   -0.003 +/-  1.045 |    0.363 +/-  1.708 |   -0.322 +/-  1.101 |    0.000 +/-  0.022 |    0.044 +/-  2.059
GLU 152 | R GLU 152 |    0.001 +/-  1.617 |   -0.003 +/-  1.316 |    0.556 +/-  1.891 |   -0.547 +/-  1.298 |    0.000 +/-  0.000 |    0.007 +/-  1.827
SER 153 | R SER 153 |    0.001 +/-  1.586 |   -0.002 +/-  1.184 |    0.300 +/-  1.777 |   -0.306 +/-  0.738 |   -0.000 +/-  0.001 |   -0.006 +/-  1.930
ILE 154 | R ILE 154 |   -0.001 +/-  1.812 |   -0.001 +/-  0.951 |    0.118 +/-  2.289 |   -0.107 +/-  1.794 |    0.000 +/-  0.036 |    0.009 +/-  2.325
ASP 155 | R ASP 155 |   -0.002 +/-  1.635 |   -0.003 +/-  0.932 |    0.799 +/-  3.634 |   -0.752 +/-  3.121 |    0.000 +/-  0.074 |    0.042 +/-  1.803
LYS 156 | R LYS 156 |   -0.001 +/-  1.583 |   -0.003 +/-  1.130 |   -0.600 +/-  2.269 |    0.643 +/-  1.888 |    0.000 +/-  0.068 |    0.039 +/-  1.828
LYS 157 | R LYS 157 |    0.002 +/-  2.079 |   -0.002 +/-  1.045 |   -0.219 +/-  3.066 |    0.219 +/-  2.342 |    0.000 +/-  0.045 |   -0.000 +/-  2.583
ARG 158 | R ARG 158 |    0.004 +/-  1.622 |   -0.001 +/-  1.020 |   -0.158 +/-  3.259 |    0.153 +/-  2.221 |    0.000 +/-  0.030 |   -0.003 +/-  2.156
LYS 159 | R LYS 159 |    0.002 +/-  1.813 |    0.000 +/-  1.219 |    0.854 +/-  3.379 |   -0.856 +/-  2.490 |    0.000 +/-  0.032 |   -0.000 +/-  2.045
[truncated: 25,234 more chars]
