# Supplementary material for: K739 is preferentially targeted over K725 in the deSUMOylation process of neuronal nitric oxide synthase
Source: Front Chem. 2025 Sep 4;13:1672437. doi: 10.3389/fchem.2025.1672437 (PMC12445055; doi:10.3389/fchem.2025.1672437)
Supplement: Supplementary file 2 [file DataSheet2.zip › raw-data/739/correl.out]

  0.938  0.578  0.519  0.488  0.392  0.395  0.120  0.164  0.309  0.084 -0.196 -0.129 -0.171 -0.046 -0.175 -0.137 -0.203 -0.070 -0.027 -0.044 -0.167 -0.186 -0.212 -0.189 -0.158 -0.137 -0.148 -0.057 -0.064 -0.038  0.103  0.014 -0.025 -0.110 -0.216 -0.226 -0.185 -0.223 -0.147 -0.306 -0.195 -0.100 -0.372 -0.055 -0.088 -0.236 -0.175 -0.127 -0.111 -0.162 -0.110 -0.082 -0.100 -0.128 -0.088 -0.076 -0.115 -0.123 -0.122 -0.136 -0.117 -0.131 -0.110 -0.136 -0.030 -0.139 -0.069 -0.130 -0.136 -0.155 -0.178 -0.166 -0.115 -0.080 -0.048 -0.027 -0.089  0.141  0.019  0.037  0.095  0.144  0.102  0.056  0.119  0.272  0.262  0.195  0.222  0.282  0.200  0.169  0.106  0.186  0.286  0.205  0.047  0.025  0.034  0.064 -0.049 -0.070 -0.095 -0.170 -0.171 -0.098 -0.174 -0.025 -0.093 -0.102 -0.148 -0.117 -0.118 -0.136 -0.155 -0.158 -0.127 -0.115 -0.115 -0.204 -0.119 -0.209 -0.048 -0.193 -0.118  0.008 -0.117 -0.147 -0.151 -0.087 -0.180 -0.156 -0.208 -0.125 -0.022 -0.060 -0.067 -0.027 -0.078  0.030  0.006 -0.087  0.025  0.111  0.027 -0.048  0.090  0.137  0.030  0.105  0.175  0.198  0.083  0.037  0.092  0.116 -0.043  0.004  0.011  0.035  0.023 -0.125 -0.040 -0.139  0.087  0.027 -0.063 -0.066  0.085 -0.149 -0.150 -0.097 -0.151 -0.105 -0.104 -0.199 -0.291 -0.293 -0.252 -0.113 -0.287 -0.227 -0.244 -0.203 -0.149 -0.178 -0.126 -0.229 -0.150 -0.164 -0.192 -0.228 -0.158 -0.225 -0.248 -0.147 -0.114 -0.121 -0.141 -0.108 -0.152 -0.133 -0.143 -0.259 -0.210 -0.178 -0.097 -0.222 -0.160 -0.111 -0.195 -0.208 -0.203 -0.074  0.071 -0.213 -0.210 -0.092 -0.288 -0.183 -0.208 -0.111 -0.096 -0.048 -0.143 -0.241  0.055  0.051 -0.052  0.003  0.092  0.079  0.006 -0.122  0.178  0.079  0.220  0.149  0.106  0.170  0.044  0.040  0.053  0.050  0.090  0.011 -0.070 -0.025 -0.109 -0.156 -0.067  0.012 -0.064 -0.034 -0.074 -0.079 -0.116 -0.061  0.019 -0.053 -0.082 -0.146 -0.261 -0.087 -0.114 -0.221 -0.096 -0.068 -0.018  0.096  0.122  0.094  0.174  0.167  0.062  0.049  0.064  0.220  0.034 -0.225 -0.072 -0.007  0.074  0.040  0.060  0.087  0.071 -0.012  0.023  0.068  0.063  0.000  0.048  0.064 -0.057  0.011 -0.113 -0.130 -0.113 -0.135 -0.213 -0.250 -0.010  0.049 -0.034  0.013 -0.125 -0.147 -0.088 -0.153 -0.219 -0.148 -0.074 -0.165 -0.169 -0.038 -0.070 -0.138 -0.114 -0.157 -0.165 -0.131 -0.123 -0.041  0.023
  0.578  0.843  0.583  0.548  0.541  0.509  0.469  0.278  0.388  0.450  0.161 -0.093 -0.163 -0.057 -0.156 -0.115 -0.231 -0.082 -0.033  0.014 -0.101 -0.117 -0.102 -0.150 -0.089 -0.163 -0.151 -0.026 -0.038 -0.036  0.086  0.005  0.023 -0.099 -0.149 -0.230 -0.125 -0.161 -0.162 -0.282 -0.205 -0.133 -0.288  0.060 -0.148 -0.196 -0.141 -0.108 -0.098 -0.179 -0.110 -0.157 -0.118 -0.141 -0.166 -0.212 -0.175 -0.112 -0.156 -0.192 -0.086 -0.112 -0.193 -0.133 -0.041 -0.108 -0.007 -0.193 -0.201 -0.161 -0.126 -0.125  0.050 -0.018  0.023  0.077 -0.110  0.116  0.034 -0.065  0.010  0.062  0.035 -0.023  0.037  0.137  0.126  0.164  0.113  0.188  0.173  0.195  0.151  0.295  0.337  0.166  0.196  0.040  0.107  0.024 -0.018  0.010  0.028 -0.098 -0.109 -0.056 -0.150 -0.082 -0.135 -0.040 -0.075 -0.102 -0.087 -0.102 -0.125 -0.156 -0.105 -0.125 -0.135 -0.191 -0.093 -0.181 -0.045 -0.179 -0.076 -0.038 -0.119 -0.112 -0.149 -0.095 -0.202 -0.184 -0.242 -0.095 -0.002 -0.121 -0.105 -0.064 -0.149 -0.069 -0.101 -0.178 -0.033  0.028  0.019 -0.040  0.102  0.089  0.038  0.113  0.148  0.191  0.115  0.073  0.205  0.175  0.044  0.057  0.044  0.076  0.024 -0.111 -0.164 -0.214  0.014 -0.054 -0.001 -0.008 -0.026 -0.191 -0.215 -0.187 -0.216 -0.040 -0.111 -0.236 -0.344 -0.339 -0.257 -0.127 -0.369 -0.254 -0.254 -0.265 -0.184 -0.190 -0.092 -0.327 -0.185 -0.211 -0.164 -0.287 -0.238 -0.250 -0.297 -0.223 -0.203 -0.193 -0.202 -0.142 -0.179 -0.192 -0.179 -0.290 -0.288 -0.325 -0.206 -0.303 -0.209 -0.203 -0.153 -0.167 -0.161  0.001  0.027 -0.212 -0.158 -0.078 -0.205 -0.128 -0.191 -0.226 -0.063 -0.118 -0.128 -0.114  0.044  0.058 -0.097 -0.174 -0.010  0.011  0.082  0.072  0.112 -0.105  0.117  0.002  0.002  0.042  0.027 -0.001 -0.018  0.074  0.038 -0.078 -0.096 -0.058 -0.134 -0.047 -0.090 -0.129 -0.196 -0.082 -0.141 -0.105 -0.186 -0.103 -0.025 -0.069 -0.102 -0.142 -0.238 -0.215 -0.156 -0.210 -0.120 -0.149 -0.096  0.052  0.072  0.050  0.159  0.096  0.041 -0.009  0.087  0.272  0.110 -0.189 -0.133 -0.022  0.001 -0.028  0.067  0.055  0.044 -0.002  0.026  0.092  0.022 -0.049 -0.048  0.045 -0.029  0.061 -0.082 -0.134 -0.168 -0.102 -0.172 -0.213 -0.034 -0.052  0.043  0.102 -0.088 -0.121 -0.006 -0.037 -0.148 -0.098  0.002 -0.066 -0.096  0.024 -0.021 -0.097 -0.083 -0.130 -0.191 -0.084 -0.097 -0.055 -0.011
  0.519  0.583  0.911  0.790  0.636  0.646  0.399  0.375  0.541  0.344  0.024  0.025 -0.037 -0.003 -0.094 -0.089 -0.132  0.022 -0.067 -0.023 -0.000 -0.077 -0.103 -0.114 -0.136 -0.156 -0.212 -0.110 -0.055 -0.045  0.034  0.027 -0.029 -0.082 -0.167 -0.152 -0.110 -0.161 -0.139 -0.224 -0.177 -0.070 -0.312 -0.076 -0.066 -0.161 -0.077 -0.108 -0.089 -0.135 -0.022 -0.115 -0.119 -0.121 -0.123 -0.195 -0.176 -0.138 -0.171 -0.225 -0.131 -0.130 -0.248 -0.222 -0.155 -0.220 -0.130 -0.292 -0.276 -0.286 -0.279 -0.190 -0.041 -0.150 -0.076 -0.018 -0.116  0.081  0.004 -0.000  0.056  0.035  0.065  0.041  0.042  0.127  0.137  0.128  0.114  0.110  0.084  0.111  0.090  0.208  0.215  0.111  0.114  0.013 -0.059 -0.039 -0.113 -0.144 -0.105 -0.261 -0.184 -0.138 -0.200 -0.047 -0.080 -0.020  0.001 -0.088 -0.034 -0.078 -0.077 -0.092 -0.085 -0.119 -0.118 -0.197 -0.144 -0.222 -0.162 -0.251 -0.093 -0.058 -0.144 -0.149 -0.151 -0.060 -0.192 -0.100 -0.135  0.012  0.061  0.042  0.018 -0.022 -0.029  0.026 -0.048 -0.099  0.081  0.074 -0.026 -0.060  0.083  0.050 -0.037  0.121  0.058  0.037 -0.070 -0.061  0.036  0.046 -0.072 -0.048 -0.074 -0.025 -0.032 -0.111 -0.124 -0.121  0.155 -0.077 -0.062 -0.064 -0.125 -0.107 -0.168 -0.080 -0.208 -0.079 -0.084 -0.173 -0.274 -0.197 -0.138 -0.066 -0.292 -0.145 -0.212 -0.175 -0.122 -0.155 -0.133 -0.246 -0.187 -0.206 -0.174 -0.278 -0.250 -0.295 -0.280 -0.185 -0.261 -0.191 -0.197 -0.116 -0.136 -0.168 -0.171 -0.257 -0.216 -0.219 -0.171 -0.255 -0.206 -0.166 -0.167 -0.206 -0.153 -0.061 -0.003 -0.148 -0.148 -0.001 -0.186 -0.129 -0.170 -0.212 -0.117 -0.193 -0.101 -0.150  0.065  0.095 -0.048 -0.042 -0.004  0.098  0.061  0.106  0.046 -0.053  0.022  0.021 -0.052  0.082  0.015  0.079  0.049  0.080  0.084 -0.042 -0.017 -0.046  0.003 -0.067 -0.098 -0.037 -0.115 -0.015 -0.041 -0.055 -0.085 -0.001  0.071  0.062 -0.010 -0.044 -0.220 -0.159 -0.135 -0.148 -0.083 -0.134 -0.068  0.066  0.060  0.043  0.117  0.098  0.056 -0.022 -0.054  0.011  0.055 -0.174 -0.118  0.039  0.003 -0.055 -0.001  0.020  0.021 -0.013  0.012  0.087  0.009 -0.041 -0.001  0.056 -0.018  0.015 -0.020 -0.124 -0.140 -0.074 -0.175 -0.181 -0.006 -0.043 -0.074  0.119 -0.048 -0.086  0.011 -0.046 -0.159 -0.061  0.011 -0.074 -0.122  0.002 -0.015 -0.123 -0.113 -0.163 -0.192 -0.128 -0.112 -0.031  0.023
  0.488  0.548  0.790  0.876  0.731  0.740  0.487  0.444  0.600  0.441  0.078  0.067 -0.003 -0.007 -0.087 -0.078 -0.147  0.032 -0.047 -0.005 -0.005 -0.067 -0.088 -0.115 -0.140 -0.165 -0.235 -0.122 -0.066 -0.048  0.053  0.023 -0.038 -0.076 -0.173 -0.153 -0.127 -0.164 -0.136 -0.213 -0.165 -0.082 -0.282 -0.011 -0.088 -0.169 -0.091 -0.090 -0.099 -0.161 -0.032 -0.116 -0.134 -0.150 -0.113 -0.183 -0.178 -0.153 -0.171 -0.243 -0.153 -0.168 -0.278 -0.253 -0.154 -0.233 -0.139 -0.306 -0.298 -0.306 -0.301 -0.210 -0.048 -0.138 -0.095 -0.014 -0.166  0.123 -0.019  0.032  0.089  0.066  0.113  0.089  0.077  0.173  0.190  0.167  0.147  0.162  0.117  0.124  0.118  0.227  0.258  0.140  0.129  0.016 -0.058 -0.041 -0.125 -0.164 -0.116 -0.281 -0.183 -0.128 -0.198 -0.025 -0.090 -0.038 -0.046 -0.107 -0.061 -0.087 -0.102 -0.132 -0.100 -0.131 -0.085 -0.187 -0.135 -0.251 -0.177 -0.285 -0.103 -0.046 -0.159 -0.144 -0.163 -0.072 -0.216 -0.134 -0.164 -0.033  0.070  0.016  0.006 -0.029 -0.011  0.051 -0.016 -0.070  0.106  0.114 -0.009 -0.053  0.066  0.059 -0.034  0.160  0.091  0.084 -0.018 -0.027  0.073  0.076 -0.056 -0.016 -0.039 -0.011 -0.016 -0.168 -0.127 -0.176  0.174 -0.056 -0.041 -0.067 -0.105 -0.150 -0.202 -0.113 -0.235 -0.082 -0.102 -0.219 -0.325 -0.258 -0.183 -0.104 -0.354 -0.189 -0.237 -0.193 -0.126 -0.144 -0.150 -0.285 -0.202 -0.225 -0.205 -0.289 -0.262 -0.312 -0.296 -0.189 -0.260 -0.197 -0.215 -0.138 -0.163 -0.182 -0.165 -0.281 -0.252 -0.277 -0.178 -0.264 -0.219 -0.158 -0.164 -0.221 -0.137 -0.021 -0.051 -0.180 -0.185 -0.028 -0.228 -0.159 -0.214 -0.254 -0.141 -0.204 -0.117 -0.183  0.044  0.067 -0.029 -0.043 -0.004  0.084  0.054  0.087  0.001 -0.084 -0.003  0.001 -0.072  0.060  0.027  0.062  0.060  0.091  0.061 -0.045 -0.046 -0.040  0.005 -0.086 -0.103 -0.022 -0.132 -0.038 -0.064 -0.077 -0.100 -0.016  0.031  0.050 -0.035 -0.054 -0.242 -0.183 -0.153 -0.177 -0.093 -0.159 -0.050  0.097  0.066  0.065  0.135  0.144  0.079  0.005 -0.037  0.043  0.097 -0.124 -0.073  0.036  0.025 -0.017  0.026  0.046  0.018 -0.021 -0.010  0.027 -0.034 -0.044  0.008  0.053 -0.012  0.015 -0.031 -0.156 -0.142 -0.110 -0.204 -0.211 -0.011 -0.065 -0.027  0.139 -0.060 -0.094  0.007 -0.042 -0.179 -0.074  0.004 -0.103 -0.143  0.016 -0.027 -0.146 -0.122 -0.195 -0.210 -0.131 -0.123 -0.052  0.018
  0.392  0.541  0.636  0.731  0.795  0.744  0.557  0.458  0.598  0.531  0.155  0.087  0.025  0.006 -0.057 -0.060 -0.128  0.012 -0.040  0.042  0.032 -0.012 -0.029 -0.077 -0.096 -0.149 -0.199 -0.099 -0.071 -0.027  0.043  0.025  0.003 -0.067 -0.120 -0.124 -0.064 -0.136 -0.123 -0.170 -0.147 -0.095 -0.215  0.056 -0.108 -0.147 -0.081 -0.069 -0.094 -0.170 -0.072 -0.106 -0.101 -0.140 -0.097 -0.150 -0.151 -0.125 -0.144 -0.224 -0.148 -0.165 -0.255 -0.214 -0.144 -0.189 -0.088 -0.261 -0.254 -0.255 -0.257 -0.185 -0.034 -0.099 -0.060 -0.003 -0.159  0.138 -0.041  0.023  0.114  0.058  0.131  0.111  0.086  0.188  0.220  0.193  0.141  0.172  0.139  0.140  0.138  0.237  0.293  0.140  0.159  0.004 -0.020 -0.029 -0.089 -0.128 -0.082 -0.229 -0.155 -0.107 -0.180 -0.040 -0.106 -0.042 -0.092 -0.124 -0.095 -0.094 -0.109 -0.137 -0.092 -0.109 -0.091 -0.195 -0.126 -0.242 -0.142 -0.258 -0.092 -0.025 -0.142 -0.132 -0.163 -0.059 -0.176 -0.117 -0.175 -0.045  0.095 -0.040 -0.036 -0.028 -0.009  0.058 -0.010 -0.069  0.105  0.104 -0.010 -0.064  0.058  0.046 -0.021  0.163  0.087  0.097 -0.000 -0.026  0.105  0.103 -0.030  0.028 -0.031 -0.019 -0.016 -0.168 -0.117 -0.177  0.172 -0.030 -0.009 -0.054 -0.098 -0.161 -0.200 -0.136 -0.221 -0.083 -0.115 -0.214 -0.326 -0.268 -0.200 -0.124 -0.387 -0.223 -0.271 -0.210 -0.136 -0.152 -0.137 -0.288 -0.181 -0.195 -0.200 -0.277 -0.234 -0.281 -0.276 -0.173 -0.222 -0.184 -0.197 -0.131 -0.152 -0.186 -0.159 -0.272 -0.248 -0.294 -0.170 -0.240 -0.214 -0.153 -0.136 -0.185 -0.109  0.040 -0.098 -0.175 -0.170 -0.037 -0.211 -0.146 -0.206 -0.237 -0.130 -0.190 -0.110 -0.172  0.002  0.037 -0.044 -0.104 -0.043  0.054  0.039  0.102 -0.008 -0.138 -0.018 -0.050 -0.110 -0.001  0.040  0.039  0.032  0.084  0.027 -0.077 -0.105 -0.060 -0.020 -0.106 -0.106 -0.043 -0.172 -0.075 -0.096 -0.104 -0.147 -0.048  0.006  0.036 -0.055 -0.063 -0.248 -0.201 -0.172 -0.189 -0.101 -0.150 -0.086  0.086  0.066  0.063  0.120  0.124  0.036 -0.013 -0.020  0.069  0.108 -0.094 -0.076  0.019  0.022 -0.005  0.050  0.082  0.014 -0.017 -0.021  0.035 -0.021 -0.036 -0.014  0.039 -0.028  0.013 -0.051 -0.155 -0.160 -0.134 -0.202 -0.215 -0.060 -0.107 -0.002  0.126 -0.066 -0.112  0.001 -0.044 -0.182 -0.081  0.014 -0.108 -0.156  0.011 -0.038 -0.157 -0.141 -0.207 -0.210 -0.119 -0.110 -0.059  0.006
  0.395  0.509  0.646  0.740  0.744  0.911  0.674  0.645  0.695  0.568  0.233  0.180  0.085  0.028 -0.046 -0.062 -0.163 -0.005 -0.014 -0.011  0.016 -0.018 -0.042 -0.087 -0.107 -0.142 -0.199 -0.097 -0.045 -0.000  0.063  0.026 -0.011 -0.065 -0.139 -0.112 -0.085 -0.133 -0.140 -0.177 -0.157 -0.126 -0.221  0.003 -0.112 -0.192 -0.106 -0.062 -0.088 -0.173 -0.059 -0.111 -0.132 -0.188 -0.088 -0.150 -0.181 -0.124 -0.148 -0.262 -0.165 -0.166 -0.271 -0.257 -0.168 -0.212 -0.143 -0.297 -0.286 -0.303 -0.302 -0.204 -0.038 -0.115 -0.130 -0.038 -0.200  0.169 -0.008  0.043  0.147  0.096  0.136  0.094  0.082  0.208  0.238  0.197  0.193  0.207  0.147  0.162  0.172  0.264  0.312  0.179  0.178  0.022 -0.012 -0.022 -0.101 -0.129 -0.112 -0.283 -0.192 -0.140 -0.184 -0.009 -0.076 -0.033 -0.047 -0.124 -0.062 -0.053 -0.106 -0.163 -0.066 -0.095 -0.069 -0.197 -0.130 -0.250 -0.147 -0.278 -0.105 -0.011 -0.139 -0.129 -0.148 -0.029 -0.153 -0.120 -0.180 -0.047  0.096 -0.023 -0.005  0.014  0.005  0.067  0.016 -0.043  0.103  0.134  0.013 -0.055  0.071  0.075  0.001  0.209  0.115  0.131  0.024 -0.002  0.143  0.125 -0.025  0.046 -0.008  0.012 -0.019 -0.256 -0.158 -0.269  0.206 -0.015 -0.005 -0.053 -0.090 -0.152 -0.194 -0.143 -0.232 -0.080 -0.118 -0.221 -0.354 -0.303 -0.234 -0.162 -0.428 -0.226 -0.292 -0.222 -0.136 -0.147 -0.145 -0.312 -0.199 -0.209 -0.230 -0.295 -0.241 -0.289 -0.289 -0.172 -0.234 -0.211 -0.197 -0.150 -0.147 -0.178 -0.177 -0.320 -0.307 -0.358 -0.209 -0.293 -0.265 -0.177 -0.169 -0.251 -0.156  0.032 -0.119 -0.206 -0.181 -0.008 -0.253 -0.165 -0.227 -0.247 -0.131 -0.216 -0.134 -0.159 -0.007 -0.003 -0.049 -0.027 -0.000  0.049  0.066  0.118  0.009 -0.118 -0.022 -0.060 -0.075  0.017  0.046  0.020  0.007  0.054 -0.043 -0.133 -0.195 -0.105 -0.041 -0.135 -0.079  0.006 -0.147 -0.068 -0.069 -0.054 -0.101 -0.033  0.014  0.071 -0.010 -0.019 -0.236 -0.191 -0.144 -0.163 -0.065 -0.155 -0.048  0.122  0.094  0.111  0.167  0.149  0.073 -0.005  0.026  0.070  0.108 -0.036 -0.102 -0.083 -0.022 -0.009  0.024  0.048 -0.016 -0.030 -0.078 -0.012 -0.017 -0.034  0.018  0.086  0.035  0.043  0.005 -0.151 -0.154 -0.142 -0.210 -0.236  0.014 -0.141 -0.013  0.108 -0.094 -0.129 -0.007 -0.072 -0.211 -0.071  0.003 -0.133 -0.162  0.044 -0.026 -0.165 -0.105 -0.224 -0.234 -0.147 -0.176 -0.084 -0.039
  0.120  0.469  0.399  0.487  0.557  0.674  0.821  0.564  0.493  0.696  0.507  0.183  0.101  0.081  0.021 -0.028 -0.120  0.011  0.004  0.008  0.043  0.006  0.021 -0.033 -0.040 -0.087 -0.110 -0.020 -0.014 -0.003  0.029  0.009  0.026 -0.040 -0.061 -0.068 -0.059 -0.064 -0.124 -0.142 -0.172 -0.173 -0.106  0.038 -0.125 -0.152 -0.108 -0.061 -0.084 -0.190 -0.096 -0.159 -0.135 -0.183 -0.162 -0.235 -0.192 -0.099 -0.157 -0.238 -0.096 -0.126 -0.252 -0.163 -0.091 -0.141 -0.073 -0.193 -0.198 -0.166 -0.115 -0.094  0.131  0.042 -0.004  0.083 -0.182  0.131  0.024 -0.008  0.058  0.033  0.093  0.039  0.049  0.092  0.105  0.136  0.106  0.117  0.112  0.142  0.180  0.267  0.279  0.109  0.202  0.037  0.084  0.001 -0.020 -0.004  0.066 -0.077 -0.072 -0.028 -0.065 -0.021 -0.101 -0.003 -0.047 -0.087 -0.058 -0.056 -0.101 -0.177 -0.047 -0.077 -0.059 -0.106 -0.039 -0.118 -0.028 -0.131 -0.027 -0.034 -0.078 -0.057 -0.103 -0.036 -0.115 -0.124 -0.194 -0.059  0.048 -0.058 -0.020  0.003 -0.042  0.020 -0.015 -0.074  0.022  0.083  0.031 -0.014  0.090  0.056  0.041  0.165  0.112  0.160  0.127  0.079  0.230  0.180  0.088  0.108  0.051  0.086  0.012 -0.206 -0.215 -0.294 -0.000 -0.058  0.036  0.003 -0.102 -0.152 -0.198 -0.205 -0.219 -0.019 -0.088 -0.190 -0.290 -0.310 -0.224 -0.177 -0.372 -0.241 -0.246 -0.271 -0.169 -0.156 -0.082 -0.322 -0.172 -0.194 -0.141 -0.235 -0.191 -0.207 -0.234 -0.152 -0.173 -0.190 -0.149 -0.122 -0.126 -0.146 -0.132 -0.255 -0.292 -0.384 -0.214 -0.290 -0.240 -0.200 -0.120 -0.202 -0.134  0.080 -0.117 -0.203 -0.138 -0.007 -0.139 -0.084 -0.144 -0.213 -0.041 -0.147 -0.090 -0.012 -0.070 -0.037 -0.085 -0.100 -0.037  0.007  0.121  0.209  0.018 -0.161 -0.026 -0.094 -0.073 -0.089 -0.029 -0.085 -0.102  0.024 -0.092 -0.203 -0.204 -0.120 -0.031 -0.022 -0.038 -0.087 -0.170 -0.107 -0.111 -0.063 -0.151 -0.096 -0.059 -0.032 -0.100 -0.074 -0.175 -0.230 -0.127 -0.141 -0.066 -0.181 -0.045  0.089  0.065  0.083  0.152  0.079  0.049 -0.026  0.059  0.141  0.130  0.004 -0.120 -0.067 -0.095 -0.066  0.004  0.012 -0.038 -0.003 -0.076 -0.002 -0.015 -0.053 -0.021  0.084  0.048  0.080 -0.023 -0.144 -0.191 -0.127 -0.169 -0.197  0.008 -0.194  0.073  0.102 -0.095 -0.128  0.032 -0.013 -0.126 -0.044  0.028 -0.054 -0.065  0.072  0.007 -0.081 -0.042 -0.128 -0.155 -0.052 -0.124 -0.027 -0.029
  0.164  0.278  0.375  0.444  0.458  0.645  0.564  0.681  0.551  0.472  0.364  0.358  0.230  0.123  0.126  0.066 -0.039  0.031  0.098  0.033  0.025  0.030 -0.002 -0.031 -0.055 -0.036 -0.077 -0.037 -0.048  0.000  0.029  0.009  0.009 -0.022 -0.081  0.000 -0.060 -0.053 -0.057 -0.036 -0.068 -0.075 -0.048 -0.012 -0.074 -0.111 -0.092 -0.061 -0.083 -0.145 -0.067 -0.080 -0.100 -0.148 -0.087 -0.122 -0.140 -0.102 -0.131 -0.207 -0.114 -0.115 -0.216 -0.190 -0.122 -0.153 -0.078 -0.215 -0.207 -0.222 -0.209 -0.133 -0.006 -0.054 -0.081 -0.026 -0.152  0.098  0.004  0.043  0.100  0.062  0.093  0.060  0.065  0.126  0.145  0.122  0.132  0.146  0.102  0.099  0.137  0.181  0.185  0.113  0.128  0.027 -0.031 -0.027 -0.082 -0.118 -0.073 -0.196 -0.136 -0.097 -0.108 -0.005 -0.057 -0.022 -0.026 -0.083 -0.047 -0.046 -0.094 -0.141 -0.046 -0.069 -0.040 -0.117 -0.079 -0.167 -0.111 -0.189 -0.054 -0.014 -0.088 -0.085 -0.101 -0.014 -0.090 -0.100 -0.152 -0.046  0.008 -0.037  0.009  0.043  0.035  0.065  0.042  0.007  0.085  0.111  0.027 -0.014  0.063  0.050  0.001  0.164  0.094  0.093  0.041  0.006  0.107  0.061 -0.014  0.036  0.023  0.043 -0.000 -0.171 -0.100 -0.188  0.116 -0.009 -0.003 -0.035 -0.083 -0.105 -0.121 -0.105 -0.131 -0.043 -0.073 -0.150 -0.230 -0.212 -0.171 -0.113 -0.265 -0.161 -0.220 -0.177 -0.113 -0.109 -0.129 -0.249 -0.151 -0.145 -0.167 -0.210 -0.171 -0.211 -0.215 -0.127 -0.172 -0.170 -0.137 -0.134 -0.098 -0.119 -0.115 -0.244 -0.230 -0.293 -0.153 -0.184 -0.182 -0.085 -0.068 -0.145 -0.078  0.098 -0.076 -0.104 -0.071  0.057 -0.118 -0.086 -0.125 -0.134 -0.087 -0.141 -0.063 -0.022 -0.052 -0.046 -0.019  0.038  0.009  0.034  0.074  0.113  0.010 -0.067 -0.025 -0.057 -0.040 -0.011  0.027 -0.034 -0.037 -0.002 -0.082 -0.146 -0.197 -0.146 -0.053 -0.160 -0.112 -0.043 -0.134 -0.135 -0.096 -0.051 -0.116 -0.094 -0.037  0.029 -0.056 -0.024 -0.150 -0.139 -0.096 -0.091 -0.039 -0.131 -0.031  0.089  0.069  0.110  0.126  0.087  0.030 -0.011 -0.023 -0.050 -0.011 -0.001 -0.096 -0.100 -0.062 -0.040 -0.007  0.029 -0.022 -0.001 -0.065 -0.029  0.006 -0.012  0.026  0.074  0.041  0.031 -0.002 -0.110 -0.139 -0.120 -0.183 -0.214  0.040 -0.118 -0.033  0.021 -0.054 -0.098 -0.017 -0.032 -0.111 -0.043  0.000 -0.057 -0.070  0.078  0.009 -0.073 -0.013 -0.106 -0.114 -0.075 -0.114 -0.030 -0.021
  0.309  0.388  0.541  0.600  0.598  0.695  0.493  0.551  0.685  0.449  0.196  0.283  0.186  0.081  0.080  0.052 -0.052  0.037  0.079  0.058  0.026 -0.002 -0.044 -0.054 -0.094 -0.089 -0.151 -0.091 -0.052 -0.008  0.033  0.010 -0.031 -0.053 -0.117 -0.040 -0.081 -0.108 -0.085 -0.106 -0.099 -0.054 -0.162 -0.041 -0.064 -0.125 -0.080 -0.079 -0.095 -0.136 -0.021 -0.085 -0.119 -0.126 -0.063 -0.149 -0.153 -0.122 -0.137 -0.221 -0.140 -0.131 -0.254 -0.238 -0.162 -0.201 -0.132 -0.268 -0.266 -0.289 -0.262 -0.167 -0.020 -0.139 -0.110 -0.038 -0.147  0.085 -0.027  0.031  0.096  0.059  0.098  0.085  0.067  0.146  0.180  0.158  0.151  0.163  0.115  0.110  0.123  0.189  0.202  0.127  0.131  0.054 -0.052 -0.038 -0.117 -0.145 -0.100 -0.254 -0.171 -0.127 -0.163 -0.008 -0.066 -0.017  0.002 -0.085 -0.042 -0.064 -0.089 -0.137 -0.065 -0.092 -0.059 -0.168 -0.116 -0.205 -0.144 -0.244 -0.086 -0.019 -0.103 -0.114 -0.141 -0.035 -0.153 -0.104 -0.155 -0.037  0.047 -0.012 -0.000  0.008  0.031  0.061  0.022 -0.027  0.097  0.119  0.003 -0.058  0.064  0.041 -0.027  0.168  0.078  0.062 -0.011 -0.019  0.083  0.056 -0.051 -0.009 -0.023  0.006 -0.008 -0.136 -0.106 -0.148  0.183 -0.028  0.004 -0.051 -0.089 -0.125 -0.160 -0.099 -0.183 -0.075 -0.088 -0.194 -0.292 -0.225 -0.162 -0.096 -0.284 -0.147 -0.224 -0.168 -0.117 -0.135 -0.146 -0.262 -0.168 -0.192 -0.198 -0.278 -0.238 -0.287 -0.272 -0.166 -0.229 -0.194 -0.189 -0.148 -0.135 -0.169 -0.159 -0.272 -0.240 -0.269 -0.159 -0.220 -0.200 -0.141 -0.101 -0.174 -0.109  0.035 -0.043 -0.092 -0.072  0.075 -0.143 -0.082 -0.122 -0.171 -0.096 -0.173 -0.069 -0.098  0.024  0.017 -0.048 -0.008 -0.006  0.039  0.034  0.083 -0.013 -0.071 -0.041 -0.044 -0.063  0.049  0.051  0.034  0.026  0.048  0.016 -0.072 -0.100 -0.108 -0.085 -0.163 -0.143 -0.054 -0.168 -0.108 -0.096 -0.081 -0.118 -0.065 -0.010  0.056 -0.036 -0.043 -0.217 -0.174 -0.141 -0.144 -0.088 -0.142 -0.086  0.084  0.070  0.096  0.131  0.113  0.049 -0.027 -0.035 -0.037 -0.015 -0.096 -0.098 -0.049  0.013 -0.016  0.014  0.064  0.025  0.002 -0.029  0.022  0.010 -0.026 -0.009  0.043 -0.008  0.007 -0.013 -0.127 -0.142 -0.092 -0.197 -0.210  0.023 -0.056 -0.043  0.083 -0.049 -0.096 -0.007 -0.018 -0.125 -0.061  0.017 -0.059 -0.115  0.043  0.002 -0.103 -0.077 -0.166 -0.178 -0.112 -0.137 -0.060  0.014
  0.084  0.450  0.344  0.441  0.531  0.568  0.696  0.472  0.449  0.737  0.517  0.211  0.147  0.123  0.092  0.056 -0.039  0.036  0.049  0.071  0.048  0.021  0.027 -0.018 -0.020 -0.067 -0.079 -0.002 -0.012 -0.006  0.018 -0.000  0.031 -0.040 -0.050 -0.040 -0.048 -0.039 -0.077 -0.081 -0.104 -0.109 -0.054  0.087 -0.145 -0.117 -0.119 -0.066 -0.081 -0.180 -0.115 -0.141 -0.116 -0.174 -0.148 -0.193 -0.163 -0.089 -0.138 -0.198 -0.077 -0.108 -0.215 -0.125 -0.077 -0.089 -0.032 -0.158 -0.162 -0.120 -0.075 -0.072  0.098  0.025 -0.008  0.063 -0.185  0.100 -0.022 -0.056  0.016 -0.008  0.048  0.012  0.025  0.058  0.075  0.098  0.047  0.083  0.090  0.117  0.152  0.235  0.247  0.085  0.195  0.043  0.084  0.004 -0.013  0.001  0.067 -0.041 -0.045 -0.021 -0.076 -0.059 -0.128 -0.028 -0.089 -0.080 -0.096 -0.091 -0.123 -0.170 -0.063 -0.086 -0.077 -0.116 -0.044 -0.119 -0.044 -0.126 -0.036 -0.032 -0.093 -0.075 -0.117 -0.060 -0.126 -0.137 -0.206 -0.079  0.020 -0.078 -0.060 -0.034 -0.083 -0.020 -0.043 -0.087 -0.006  0.052  0.027 -0.018  0.076  0.033  0.031  0.138  0.086  0.120  0.102  0.060  0.181  0.142  0.085  0.096  0.052  0.086  0.008 -0.148 -0.158 -0.222 -0.002 -0.044  0.032  0.011 -0.118 -0.174 -0.189 -0.208 -0.179 -0.013 -0.088 -0.176 -0.254 -0.279 -0.212 -0.149 -0.317 -0.241 -0.241 -0.240 -0.180 -0.151 -0.073 -0.288 -0.155 -0.167 -0.115 -0.212 -0.176 -0.180 -0.202 -0.143 -0.150 -0.155 -0.146 -0.107 -0.108 -0.134 -0.117 -0.210 -0.241 -0.332 -0.183 -0.223 -0.163 -0.138 -0.059 -0.116 -0.066  0.132 -0.086 -0.149 -0.100 -0.007 -0.108 -0.066 -0.119 -0.183 -0.034 -0.117 -0.076 -0.000 -0.050 -0.002 -0.041 -0.109 -0.040  0.022  0.140  0.201  0.027 -0.150  0.004 -0.073 -0.068 -0.072 -0.013 -0.069 -0.073  0.031 -0.047 -0.154 -0.156 -0.108 -0.073 -0.035 -0.079 -0.129 -0.203 -0.115 -0.128 -0.068 -0.147 -0.098 -0.060 -0.019 -0.084 -0.056 -0.157 -0.221 -0.129 -0.125 -0.068 -0.175 -0.084  0.055  0.049  0.070  0.126  0.035 -0.010 -0.050 -0.014  0.101  0.095 -0.038 -0.102 -0.020 -0.055 -0.065  0.028  0.051  0.012  0.039 -0.017  0.052  0.022 -0.018 -0.029  0.064  0.039  0.073 -0.033 -0.122 -0.179 -0.125 -0.172 -0.208 -0.057 -0.161  0.038  0.062 -0.097 -0.137 -0.014 -0.036 -0.125 -0.074 -0.024 -0.076 -0.097  0.030 -0.036 -0.107 -0.075 -0.121 -0.149 -0.070 -0.081 -0.022 -0.007
 -0.196  0.161  0.024  0.078  0.155  0.233  0.507  0.364  0.196  0.517  0.717  0.333  0.244  0.212  0.238  0.163  0.079  0.052  0.150  0.083  0.080  0.095  0.093  0.077  0.059  0.054  0.046  0.076  0.014  0.006 -0.029 -0.024  0.030  0.010  0.045  0.101  0.001  0.078  0.003  0.055 -0.033 -0.085  0.107  0.023 -0.075 -0.049 -0.098 -0.037 -0.037 -0.138 -0.095 -0.123 -0.098 -0.135 -0.123 -0.165 -0.146 -0.068 -0.104 -0.133 -0.023 -0.036 -0.118 -0.030 -0.007 -0.011  0.019 -0.063 -0.070 -0.020  0.043  0.015  0.172  0.087  0.032  0.055 -0.158 -0.027 -0.021 -0.099 -0.086 -0.037 -0.030 -0.083 -0.044 -0.064 -0.063  0.005  0.008 -0.007  0.016  0.047  0.117  0.104  0.080  0.006  0.122  0.012  0.076 -0.018  0.027  0.046  0.129  0.069  0.028  0.023  0.007 -0.056 -0.103  0.007 -0.014 -0.017 -0.051 -0.037 -0.057 -0.134 -0.022 -0.050 -0.063 -0.028  0.004 -0.012  0.016 -0.002  0.033 -0.033 -0.019 -0.005 -0.074 -0.054 -0.051 -0.086 -0.137 -0.047 -0.037 -0.055  0.002 -0.004 -0.037 -0.008 -0.010 -0.025 -0.011  0.020  0.032  0.052  0.079  0.006  0.054  0.103  0.061  0.103  0.161  0.099  0.177  0.116  0.155  0.110  0.102  0.121  0.049 -0.077 -0.124 -0.176 -0.109 -0.066  0.036  0.048 -0.111 -0.120 -0.109 -0.155 -0.056  0.043 -0.050 -0.081 -0.105 -0.164 -0.121 -0.106 -0.148 -0.158 -0.133 -0.189 -0.140 -0.102 -0.036 -0.195 -0.087 -0.096 -0.016 -0.102 -0.094 -0.068 -0.101 -0.082 -0.066 -0.075 -0.062 -0.070 -0.034 -0.055 -0.061 -0.107 -0.153 -0.242 -0.136 -0.138 -0.107 -0.098  0.028 -0.053 -0.042  0.135 -0.043 -0.090 -0.003  0.048  0.017  0.010 -0.014 -0.075  0.023 -0.035 -0.009  0.143 -0.099 -0.064 -0.043 -0.029 -0.032 -0.042  0.152  0.220  0.044 -0.096 -0.009 -0.098 -0.035 -0.117 -0.034 -0.123 -0.146 -0.016 -0.106 -0.165 -0.146 -0.130 -0.062  0.001 -0.039 -0.136 -0.122 -0.106 -0.087  0.015 -0.084 -0.085 -0.062 -0.027 -0.064 -0.027 -0.029 -0.143 -0.087 -0.037 -0.010 -0.143 -0.031  0.015  0.017  0.074  0.075 -0.040 -0.024 -0.041  0.012  0.020  0.009  0.081 -0.067 -0.057 -0.108 -0.066 -0.015 -0.006 -0.025  0.048 -0.041 -0.002  0.025 -0.018 -0.032  0.047  0.060  0.074  0.001 -0.055 -0.128 -0.078 -0.088 -0.116  0.003 -0.152  0.063 -0.013 -0.089 -0.095  0.004 -0.010 -0.046 -0.032 -0.019 -0.019 -0.018  0.048  0.006 -0.014  0.015 -0.021 -0.050  0.015 -0.081 -0.008 -0.043
 -0.129 -0.093  0.025  0.067  0.087  0.180  0.183  0.358  0.283  0.211  0.333  0.689  0.498  0.290  0.489  0.401  0.281  0.197  0.290  0.179  0.153  0.173  0.124  0.174  0.089  0.163  0.113  0.056 -0.007  0.006 -0.046 -0.010  0.010  0.050  0.065  0.278  0.067  0.092  0.122  0.227  0.082  0.079  0.134 -0.071 -0.008  0.001 -0.068 -0.056 -0.045 -0.077 -0.039 -0.005 -0.048 -0.045 -0.003 -0.040 -0.047 -0.045 -0.034 -0.042 -0.037 -0.048 -0.061 -0.051 -0.097 -0.064 -0.028 -0.058 -0.063 -0.066 -0.045 -0.035  0.006 -0.033 -0.016 -0.041 -0.077 -0.054 -0.058 -0.004  0.007  0.004  0.008  0.044  0.009  0.004  0.042  0.035  0.080  0.023 -0.015 -0.009 -0.004 -0.040 -0.081 -0.041 -0.035 -0.012 -0.082 -0.050 -0.022 -0.080 -0.008 -0.047 -0.026 -0.032 -0.027 -0.015 -0.035  0.004 -0.002 -0.019 -0.052 -0.088 -0.083 -0.079 -0.031 -0.055 -0.023 -0.028 -0.017 -0.023 -0.046 -0.039  0.003 -0.009  0.024 -0.014 -0.044 -0.042 -0.042 -0.087 -0.095 -0.057 -0.107 -0.033  0.005  0.030  0.071  0.069  0.061  0.075  0.086  0.064  0.009  0.042  0.030 -0.005 -0.007  0.097  0.052 -0.010  0.040  0.020  0.015 -0.044  0.014 -0.006  0.030  0.061  0.042  0.017  0.021  0.036  0.060  0.003  0.016 -0.005 -0.067 -0.047 -0.015 -0.016  0.011 -0.047 -0.044 -0.053 -0.066 -0.052 -0.057 -0.053  0.004 -0.055 -0.113 -0.083 -0.089 -0.085 -0.110 -0.112 -0.077 -0.065 -0.032 -0.090 -0.073 -0.065 -0.057 -0.020 -0.050 -0.035 -0.042 -0.083 -0.006 -0.018 -0.004 -0.060 -0.064 -0.108 -0.034 -0.009 -0.024  0.018  0.063  0.042  0.041  0.115  0.041  0.110  0.141  0.194  0.120  0.071  0.091  0.059  0.018  0.011  0.075  0.132 -0.096 -0.073 -0.006  0.098  0.020  0.012  0.043  0.028  0.037  0.064  0.015  0.016 -0.010 -0.006  0.011 -0.049 -0.092 -0.093 -0.103 -0.140 -0.141 -0.183 -0.110 -0.191 -0.145 -0.098 -0.129 -0.151 -0.082 -0.006 -0.063 -0.078 -0.012  0.086 -0.000  0.040 -0.031 -0.075 -0.080 -0.019 -0.034 -0.088 -0.081  0.010 -0.028  0.041  0.022 -0.050 -0.067 -0.061 -0.147 -0.262 -0.234 -0.040 -0.124 -0.124 -0.097 -0.086 -0.065 -0.005 -0.013  0.041 -0.038 -0.000  0.024  0.019  0.006  0.031  0.004 -0.009 -0.011 -0.015 -0.084 -0.057 -0.133 -0.165  0.053 -0.015 -0.119 -0.079 -0.056 -0.112 -0.086 -0.043 -0.044 -0.075 -0.055 -0.034 -0.042  0.013 -0.016 -0.030 -0.015 -0.002  0.002 -0.015 -0.035  0.030  0.048
 -0.171 -0.163 -0.037 -0.003  0.025  0.085  0.101  0.230  0.186  0.147  0.244  0.498  0.578  0.311  0.397  0.344  0.337  0.193  0.213  0.107  0.154  0.146  0.109  0.158  0.070  0.148  0.108  0.046  0.019  0.015 -0.047 -0.018 -0.016  0.051  0.076  0.267  0.073  0.100  0.140  0.256  0.120  0.116  0.200 -0.060  0.026  0.057 -0.007 -0.004 -0.025 -0.047 -0.024  0.030 -0.021 -0.024  0.032  0.004 -0.036 -0.027 -0.001 -0.028 -0.039 -0.030 -0.040 -0.063 -0.086 -0.046 -0.040 -0.032 -0.038 -0.047 -0.027 -0.014  0.000 -0.024 -0.015 -0.033 -0.037 -0.031 -0.026  0.023  0.038  0.013  0.029  0.057  0.032  0.006  0.057  0.031  0.064  0.000 -0.025 -0.021 -0.005 -0.069 -0.087 -0.031 -0.040 -0.002 -0.058 -0.037 -0.031 -0.060 -0.010 -0.032 -0.033 -0.027  0.002  0.011 -0.028 -0.008 -0.011 -0.009 -0.025 -0.051 -0.065 -0.047 -0.009 -0.025 -0.003 -0.026 -0.019 -0.032 -0.058 -0.046 -0.025 -0.006 -0.014 -0.012 -0.038 -0.009 -0.034 -0.050 -0.064 -0.052 -0.088 -0.009 -0.000  0.024  0.074  0.068  0.070  0.093  0.096  0.058  0.021  0.021  0.010 -0.005 -0.018  0.070  0.024 -0.033 -0.003  0.002 -0.010 -0.050  0.007 -0.018  0.022  0.035  0.024 -0.024  0.003  0.002  0.021 -0.012 -0.009 -0.020 -0.063 -0.012 -0.008  0.001  0.002 -0.043 -0.005 -0.008 -0.011 -0.014 -0.027 -0.055  0.036 -0.010 -0.042 -0.022 -0.059 -0.037 -0.062 -0.037 -0.025 -0.034  0.002 -0.034 -0.015 -0.025 -0.030  0.002 -0.016 -0.015 -0.029 -0.060 -0.002 -0.005  0.018  0.007  0.011 -0.014  0.023  0.059  0.038  0.108  0.101  0.084  0.105  0.159  0.065  0.120  0.168  0.233  0.136  0.095  0.117  0.079  0.031  0.028  0.082  0.120 -0.088 -0.079  0.023  0.112  0.006  0.027  0.026  0.007  0.005  0.093 -0.010  0.025 -0.014 -0.026 -0.022 -0.063 -0.069 -0.082 -0.106 -0.124 -0.133 -0.145 -0.043 -0.159 -0.080 -0.043 -0.079 -0.116 -0.044  0.002 -0.041 -0.051 -0.022  0.069 -0.004  0.022 -0.023 -0.033 -0.057 -0.002 -0.027 -0.052 -0.056  0.000 -0.033  0.022  0.013 -0.037 -0.057 -0.055 -0.129 -0.263 -0.173  0.022 -0.083 -0.098 -0.067 -0.074 -0.095 -0.023 -0.048  0.034 -0.065 -0.022  0.017  0.018  0.012  0.018 -0.003 -0.027 -0.014 -0.011 -0.059 -0.033 -0.072 -0.096  0.046 -0.060 -0.127 -0.079 -0.053 -0.108 -0.080 -0.060 -0.045 -0.062 -0.052 -0.048 -0.041  0.007 -0.019 -0.026  0.003  0.004  0.030 -0.014 -0.020  0.028  0.033
 -0.046 -0.057 -0.003 -0.007  0.006  0.028  0.081  0.123  0.081  0.123  0.212  0.290  0.311  0.579  0.360  0.233  0.302  0.246  0.175  0.126  0.132  0.107  0.071  0.110  0.052  0.111  0.054  0.045 -0.005 -0.038 -0.065 -0.038 -0.023 -0.006  0.061  0.213  0.042  0.091  0.100  0.157  0.020  0.003  0.079 -0.107  0.026  0.022 -0.064 -0.065 -0.057 -0.124 -0.123 -0.055 -0.052 -0.073 -0.111 -0.080 -0.060 -0.078 -0.096 -0.048 -0.016 -0.056 -0.059 -0.008 -0.017 -0.061 -0.042  0.016 -0.008  0.030  0.067 -0.016  0.069  0.054  0.073  0.026 -0.038  0.002 -0.017 -0.055 -0.029 -0.004  0.001 -0.002  0.018 -0.024  0.002  0.039  0.057 -0.001 -0.001  0.015  0.042  0.004 -0.004 -0.015 -0.043 -0.014  0.030 -0.006  0.048  0.021  0.090  0.087  0.026  0.034  0.002 -0.055 -0.066 -0.001 -0.057 -0.010 -0.076 -0.081 -0.097 -0.095 -0.042 -0.040 -0.039 -0.013  0.001  0.015 -0.005  0.020 -0.002 -0.012 -0.010 -0.030 -0.018 -0.066 -0.032 -0.085 -0.105 -0.104 -0.100 -0.065 -0.032 -0.037 -0.015  0.006 -0.002  0.023  0.004  0.021  0.007  0.069  0.083  0.017  0.044  0.064  0.094  0.082  0.117  0.093  0.083  0.052  0.115  0.056  0.089  0.137  0.053  0.019 -0.030 -0.026 -0.117 -0.037 -0.035  0.013 -0.004 -0.062 -0.029 -0.052 -0.025 -0.023 -0.035 -0.035 -0.020 -0.083 -0.110 -0.080 -0.003 -0.108 -0.074 -0.101 -0.103 -0.081 -0.031 -0.082 -0.036 -0.042  0.020 -0.049 -0.014 -0.012 -0.020  0.019  0.011  0.000 -0.013  0.005  0.004 -0.010 -0.001 -0.007 -0.038 -0.083 -0.048 -0.059 -0.018 -0.007 -0.006 -0.016 -0.031  0.025  0.024 -0.035  0.025  0.121  0.020  0.039  0.066  0.053 -0.003  0.030 -0.036  0.011 -0.135 -0.044 -0.027  0.071  0.046  0.070  0.087  0.025  0.119  0.134  0.120  0.102  0.051  0.021 -0.109 -0.132 -0.155 -0.099 -0.055 -0.152 -0.097 -0.114  0.012 -0.048 -0.016 -0.069 -0.030 -0.061 -0.037  0.018 -0.060 -0.064 -0.022  0.008 -0.060 -0.032 -0.024 -0.033 -0.049 -0.027 -0.031 -0.080  0.010  0.040  0.042  0.070  0.101  0.008 -0.039 -0.007 -0.082 -0.066 -0.124 -0.068 -0.116 -0.032 -0.088 -0.095 -0.084 -0.012 -0.026  0.059 -0.004  0.061  0.098  0.042  0.072  0.092  0.018 -0.000 -0.080 -0.041 -0.104 -0.063 -0.090 -0.114 -0.043 -0.045 -0.115 -0.101 -0.140 -0.173 -0.120 -0.133 -0.091 -0.110 -0.113 -0.096 -0.052 -0.067 -0.075 -0.034 -0.025  0.035  0.059  0.035  0.028  0.091  0.065
 -0.175 -0.156 -0.094 -0.087 -0.057 -0.046  0.021  0.126  0.080  0.092  0.238  0.489  0.397  0.360  0.659  0.509  0.438  0.320  0.357  0.354  0.254  0.246  0.190  0.261  0.169  0.220  0.170  0.104  0.013 -0.027 -0.040 -0.011  0.047  0.066  0.165  0.377  0.126  0.169  0.191  0.327  0.141  0.117  0.171 -0.066  0.013  0.090 -0.049 -0.053 -0.010 -0.030 -0.072  0.024 -0.016 -0.001 -0.020 -0.036 -0.020 -0.035 -0.036  0.020  0.006 -0.011 -0.002  0.023 -0.048  0.001  0.029  0.032  0.013  0.023  0.035 -0.006 -0.001  0.002  0.054 -0.014 -0.014 -0.054 -0.050 -0.026 -0.019 -0.029  0.006  0.019  0.004 -0.013  0.023  0.032 -0.007 -0.029 -0.019 -0.009 -0.018 -0.050 -0.088 -0.044 -0.034 -0.001 -0.020 -0.008  0.038 -0.012  0.025  0.038  0.009 -0.006 -0.003 -0.050 -0.057 -0.007 -0.054 -0.001 -0.074 -0.109 -0.104 -0.052 -0.064 -0.057 -0.036  0.007  0.003  0.017 -0.000  0.003  0.008 -0.027 -0.002  0.021 -0.021 -0.068 -0.047 -0.102 -0.124 -0.115 -0.175 -0.056 -0.009 -0.002  0.053  0.052  0.047  0.083  0.062  0.061  0.035  0.090  0.062  0.024  0.026  0.022  0.055  0.028  0.070  0.074  0.037 -0.009  0.077  0.021  0.073  0.092  0.046  0.138  0.110  0.170 -0.036  0.000  0.010  0.053 -0.023 -0.015  0.008 -0.014  0.041 -0.037 -0.027 -0.023 -0.004 -0.043 -0.070 -0.051  0.089 -0.062 -0.062 -0.049 -0.110 -0.087 -0.079 -0.057 -0.044 -0.052 -0.007 -0.044 -0.029 -0.021 -0.003  0.014 -0.006  0.005 -0.016  0.003  0.004  0.003  0.022  0.017  0.001 -0.035  0.008  0.041  0.038  0.043  0.058  0.069  0.058  0.045  0.018  0.108  0.136  0.146  0.109  0.089  0.158  0.121  0.049  0.037  0.029  0.057 -0.110 -0.052 -0.003  0.022 -0.033  0.021  0.020 -0.004  0.067  0.093  0.053  0.037 -0.022 -0.025 -0.066 -0.101 -0.111 -0.112 -0.051 -0.103 -0.082 -0.140 -0.120 -0.156 -0.172 -0.164 -0.154 -0.168 -0.145 -0.053 -0.117 -0.127 -0.063  0.017 -0.070 -0.009 -0.007 -0.060 -0.061 -0.008 -0.050 -0.040 -0.116 -0.019 -0.023  0.026 -0.005 -0.088 -0.130 -0.084 -0.231 -0.265 -0.230 -0.126 -0.125 -0.036 -0.068 -0.114 -0.052  0.008  0.014  0.061  0.013  0.057  0.031  0.042 -0.023  0.001 -0.061 -0.021 -0.049  0.036 -0.014 -0.028 -0.085 -0.134 -0.115 -0.005 -0.134 -0.116 -0.073 -0.125 -0.133 -0.084 -0.042 -0.110 -0.110 -0.054 -0.035 -0.057 -0.070 -0.007 -0.020  0.079  0.106  0.041  0.102  0.098  0.125
 -0.137 -0.115 -0.089 -0.078 -0.060 -0.062 -0.028  0.066  0.052  0.056  0.163  0.401  0.344  0.233  0.509  0.633  0.462  0.244  0.352  0.368  0.220  0.229  0.197  0.268  0.187  0.221  0.209  0.109  0.054  0.003  0.008  0.035  0.086  0.086  0.176  0.368  0.123  0.191  0.197  0.311  0.167  0.157  0.148 -0.074 -0.012  0.044 -0.040 -0.036  0.030  0.050  0.005  0.061  0.025  0.071  0.071  0.024  0.028  0.034  0.038  0.049  0.023  0.022  0.046  0.040 -0.030  0.034  0.028  0.036  0.033  0.049  0.049  0.022 -0.003 -0.001  0.032 -0.024 -0.011 -0.080 -0.077 -0.039 -0.042 -0.045 -0.021  0.009 -0.017 -0.008  0.042  0.050 -0.026 -0.006 -0.010 -0.002 -0.038 -0.051 -0.079 -0.027 -0.029  0.019 -0.014 -0.001  0.026  0.010  0.016  0.035  0.022  0.019  0.006 -0.028 -0.007 -0.000 -0.006  0.019 -0.043 -0.089 -0.081 -0.016 -0.019 -0.028  0.002  0.027  0.024  0.040  0.032  0.021  0.015 -0.006 -0.002  0.026 -0.030 -0.039 -0.030 -0.082 -0.102 -0.105 -0.137 -0.082 -0.045  0.003  0.019  0.010  0.021  0.058  0.034  0.026  0.015  0.054  0.023 -0.001  0.016  0.008  0.036  0.007  0.052  0.063  0.037  0.006  0.056  0.036  0.070  0.066  0.024  0.136  0.135  0.182  0.027  0.025  0.013  0.050 -0.025 -0.024 -0.005 -0.024  0.027 -0.050 -0.033 -0.038 -0.027 -0.041 -0.070 -0.038  0.108 -0.031 -0.058 -0.022 -0.062 -0.028 -0.064 -0.046 -0.035 -0.008 -0.005 -0.026 -0.009 -0.006 -0.003 -0.005 -0.008 -0.004 -0.045  0.012  0.012  0.011  0.013  0.005  0.003 -0.010  0.015  0.041  0.044  0.052  0.067  0.074  0.070  0.047  0.039  0.137  0.154  0.117  0.121  0.109  0.181  0.152  0.093  0.088  0.061  0.039 -0.095 -0.045  0.006 -0.012 -0.033  0.015  0.049  0.021  0.086  0.083  0.065  0.044  0.001 -0.015 -0.014 -0.096 -0.086 -0.110 -0.079 -0.102 -0.085 -0.136 -0.177 -0.169 -0.184 -0.165 -0.162 -0.169 -0.160 -0.073 -0.105 -0.109 -0.060  0.018 -0.037  0.005  0.033 -0.046 -0.019  0.045 -0.049 -0.008 -0.131 -0.034 -0.053 -0.019 -0.034 -0.098 -0.105 -0.095 -0.213 -0.245 -0.201 -0.152 -0.158 -0.093 -0.095 -0.128 -0.065 -0.034 -0.016  0.034  0.008  0.064  0.006  0.037 -0.058 -0.030 -0.066 -0.019 -0.010  0.093  0.071  0.013 -0.038 -0.098 -0.103  0.019 -0.117 -0.135 -0.069 -0.112 -0.141 -0.094 -0.048 -0.112 -0.123 -0.065 -0.058 -0.075 -0.084 -0.010 -0.039  0.048  0.076  0.015  0.084  0.046  0.054
 -0.203 -0.231 -0.132 -0.147 -0.128 -0.163 -0.120 -0.039 -0.052 -0.039  0.079  0.281  0.337  0.302  0.438  0.462  0.695  0.342  0.271  0.330  0.290  0.276  0.222  0.265  0.144  0.191  0.119  0.045  0.005 -0.043 -0.056  0.015  0.051  0.065  0.214  0.406  0.188  0.253  0.242  0.415  0.221  0.209  0.227 -0.087  0.047  0.148  0.028 -0.020  0.018  0.023 -0.037  0.062  0.034  0.074  0.022  0.021  0.030 -0.009  0.001  0.051  0.018 -0.012  0.022  0.028 -0.051  0.018  0.007  0.069  0.051  0.070  0.060  0.026 -0.005  0.018  0.092  0.009  0.050 -0.065 -0.052 -0.000 -0.031 -0.024  0.031  0.033  0.021 -0.013  0.041  0.037 -0.019 -0.030 -0.012 -0.024 -0.029 -0.112 -0.124 -0.083 -0.091 -0.002 -0.022  0.015  0.044 -0.003  0.027  0.075  0.051  0.033  0.042 -0.041 -0.023  0.038 -0.006  0.048 -0.018 -0.093 -0.059  0.044 -0.011 -0.004  0.003  0.047  0.044  0.046  0.024  0.063  0.023 -0.011  0.003  0.042  0.018  0.005  0.013 -0.028 -0.035 -0.077 -0.102 -0.026 -0.004  0.002  0.060  0.055  0.045  0.090  0.069  0.039 -0.004  0.066  0.048  0.003  0.014 -0.013  0.012 -0.019  0.026  0.033 -0.004 -0.012  0.040 -0.004  0.074  0.073  0.030  0.160  0.149  0.212 -0.026  0.010  0.013  0.042 -0.022  0.050  0.046  0.012  0.047 -0.039  0.006  0.032  0.078  0.042 -0.020 -0.038  0.167  0.021  0.009  0.040 -0.030  0.018 -0.014  0.046  0.028  0.030  0.042  0.037  0.053  0.037  0.052  0.034  0.034  0.027 -0.017  0.036  0.031  0.050  0.031  0.086  0.082  0.091  0.059  0.084  0.100  0.104  0.062  0.094  0.107 -0.006  0.016  0.128  0.163  0.143  0.132  0.112  0.178  0.127  0.046  0.053  0.035  0.010 -0.093 -0.028  0.025 -0.019 -0.065  0.034 -0.026 -0.050  0.020  0.084  0.021  0.050 -0.037 -0.016 -0.076 -0.080 -0.085 -0.084 -0.033 -0.071 -0.026 -0.092 -0.036 -0.100 -0.122 -0.123 -0.104 -0.147 -0.132 -0.079 -0.109 -0.111 -0.081 -0.009 -0.091 -0.028  0.032 -0.001  0.005  0.059 -0.046  0.009 -0.082 -0.044 -0.022 -0.024 -0.054 -0.082 -0.107 -0.061 -0.217 -0.264 -0.158 -0.108 -0.106 -0.011 -0.060 -0.114 -0.086 -0.018 -0.021  0.054  0.038  0.086  0.045  0.046 -0.016 -0.040 -0.095 -0.084 -0.099  0.075  0.030  0.025  0.023 -0.031 -0.125 -0.012 -0.187 -0.139 -0.067 -0.124 -0.130 -0.101 -0.038 -0.108 -0.110 -0.069 -0.055 -0.095 -0.088 -0.016 -0.027  0.075  0.121  0.053  0.133  0.097  0.084
 -0.070 -0.082  0.022  0.032  0.012 -0.005  0.011  0.031  0.037  0.036  0.052  0.197  0.193  0.246  0.320  0.244  0.342  0.627  0.146  0.208  0.318  0.177  0.158  0.188  0.081  0.110  0.028  0.011 -0.089 -0.140 -0.081 -0.046 -0.010 -0.009  0.094  0.240  0.100  0.085  0.089  0.217  0.055  0.027  0.116  0.024  0.019  0.133  0.001 -0.043 -0.028 -0.079 -0.111 -0.044 -0.047 -0.043 -0.102 -0.077 -0.060 -0.103 -0.104 -0.038 -0.036 -0.096 -0.089 -0.036 -0.025 -0.005  0.015 -0.014 -0.046 -0.006  0.001 -0.034 -0.008  0.061  0.061  0.018 -0.031  0.024 -0.054 -0.021 -0.018 -0.036  0.049  0.057  0.038  0.007  0.019  0.036  0.019 -0.047 -0.024 -0.014 -0.016 -0.006 -0.027 -0.047 -0.055  0.006 -0.036 -0.002 -0.010 -0.024  0.011  0.039  0.010  0.026  0.024 -0.024 -0.047  0.027 -0.031  0.024 -0.019 -0.066 -0.057 -0.030 -0.031 -0.017  0.009  0.042  0.017 -0.006  0.024 -0.012 -0.018 -0.017 -0.038  0.034  0.018 -0.018 -0.028 -0.045 -0.045 -0.059 -0.070  0.019  0.041  0.032  0.109  0.094  0.043  0.092  0.067  0.061  0.009  0.089  0.081  0.022  0.030  0.028  0.063  0.014  0.044  0.038  0.000 -0.008  0.022  0.006  0.071  0.118  0.034  0.068  0.056  0.067 -0.058 -0.002  0.005  0.022  0.021  0.050  0.022  0.015 -0.014 -0.035  0.002  0.007  0.004 -0.034 -0.043 -0.055  0.033 -0.055 -0.001 -0.032 -0.077 -0.080 -0.024 -0.032  0.006 -0.058 -0.040 -0.012 -0.015 -0.037 -0.026 -0.003 -0.044 -0.021 -0.023  0.004 -0.034 -0.020 -0.007  0.015 -0.005 -0.042 -0.019 -0.009  0.002 -0.015 -0.041  0.001 -0.010 -0.067 -0.070 -0.042  0.006  0.050 -0.035 -0.009  0.018 -0.024 -0.037 -0.016 -0.079 -0.076 -0.151 -0.042  0.010  0.001 -0.051  0.075 -0.017 -0.012  0.014  0.088  0.008  0.056 -0.068 -0.034 -0.184 -0.139 -0.129 -0.103 -0.071 -0.124 -0.067 -0.082  0.076 -0.004 -0.055 -0.037 -0.056 -0.089 -0.099 -0.053 -0.095 -0.099 -0.081 -0.048 -0.134 -0.073 -0.057 -0.039 -0.021 -0.067 -0.052 -0.062 -0.049  0.024  0.003  0.002  0.014  0.009 -0.064 -0.032 -0.177 -0.148 -0.081 -0.073 -0.099  0.006 -0.085 -0.118 -0.097 -0.044 -0.067  0.014 -0.033  0.028  0.010  0.019  0.020  0.029 -0.057 -0.021 -0.113 -0.035 -0.054 -0.032 -0.026 -0.024 -0.036 -0.050 -0.053 -0.041 -0.103 -0.109 -0.063 -0.092 -0.051 -0.064 -0.074 -0.058  0.010 -0.039 -0.071  0.002  0.035  0.113  0.151  0.146  0.243  0.299  0.313
 -0.027 -0.033 -0.067 -0.047 -0.040 -0.014  0.004  0.098  0.079  0.049  0.150  0.290  0.213  0.175  0.357  0.352  0.271  0.146  0.697  0.515  0.051  0.212  0.178  0.187  0.138  0.185  0.153  0.097  0.066  0.048  0.038  0.081  0.112  0.110  0.140  0.293  0.093  0.145  0.144  0.236  0.186  0.156  0.113 -0.064  0.008  0.048 -0.026 -0.071  0.000  0.010  0.053  0.054 -0.019  0.033  0.074 -0.048 -0.038 -0.019 -0.012 -0.039 -0.001  0.067 -0.022 -0.022 -0.094 -0.064 -0.103 -0.026 -0.037 -0.046 -0.050 -0.021 -0.010 -0.120 -0.053 -0.051 -0.035 -0.130 -0.049  0.014 -0.030 -0.001  0.005  0.035 -0.033 -0.015  0.039  0.080  0.051  0.167  0.087  0.032  0.041  0.001  0.027  0.047  0.088  0.106  0.005  0.002  0.005 -0.001 -0.038 -0.049 -0.049 -0.038 -0.035 -0.031 -0.015 -0.008  0.031 -0.036 -0.049 -0.071 -0.099 -0.028 -0.083 -0.069 -0.025 -0.025 -0.023 -0.037 -0.019 -0.069 -0.033  0.026  0.020 -0.043 -0.065 -0.080 -0.114 -0.144 -0.174 -0.110 -0.192 -0.085 -0.037 -0.018 -0.043 -0.006  0.018  0.001  0.046  0.056  0.008  0.020  0.037  0.025  0.024  0.080  0.059  0.065  0.073  0.058  0.053  0.049  0.034  0.004  0.027  0.048  0.074  0.152  0.133  0.178  0.118  0.052  0.054  0.027 -0.001 -0.108 -0.082 -0.015  0.023 -0.081 -0.051 -0.095 -0.106 -0.119 -0.116 -0.018  0.024 -0.037 -0.132 -0.074 -0.125 -0.094 -0.120 -0.122 -0.115 -0.114 -0.088 -0.132 -0.096 -0.113 -0.067 -0.047 -0.063 -0.034 -0.040  0.004  0.021 -0.013 -0.007 -0.105 -0.079 -0.057 -0.010 -0.004 -0.019 -0.015  0.011  0.009  0.042  0.045  0.053  0.127  0.135  0.102  0.050  0.111  0.155  0.025  0.046 -0.058  0.012  0.001  0.058 -0.014 -0.053  0.009  0.006 -0.070 -0.085 -0.071 -0.016 -0.065 -0.009 -0.023  0.029  0.015  0.094  0.039 -0.001 -0.044  0.006 -0.005 -0.029 -0.138 -0.284 -0.238 -0.260 -0.206 -0.211 -0.240 -0.211 -0.156 -0.211 -0.176 -0.116 -0.023 -0.109 -0.054 -0.085 -0.126 -0.116 -0.068 -0.106 -0.073 -0.196 -0.046  0.019  0.054  0.031 -0.020 -0.040 -0.058 -0.061 -0.154 -0.182 -0.132 -0.070 -0.105  0.015  0.024  0.070  0.114  0.106  0.082  0.112  0.067  0.048  0.020 -0.071 -0.054 -0.102 -0.063 -0.032  0.017 -0.001 -0.019 -0.119 -0.193 -0.087  0.051 -0.134 -0.079  0.004 -0.048 -0.044  0.052  0.019 -0.066  0.031  0.070 -0.004  0.058  0.079  0.053  0.008 -0.015 -0.035 -0.027 -0.028  0.004  0.030
 -0.044  0.014 -0.023 -0.005  0.042 -0.011  0.008  0.033  0.058  0.071  0.083  0.179  0.107  0.126  0.354  0.368  0.330  0.208  0.515  0.869  0.260  0.308  0.242  0.256  0.164  0.156  0.092  0.066  0.014 -0.050  0.016  0.038  0.081  0.052  0.151  0.289  0.122  0.134  0.123  0.244  0.181  0.134  0.096 -0.018 -0.007  0.029 -0.032 -0.095  0.011  0.074 -0.033  0.077  0.037  0.071  0.051 -0.009 -0.013 -0.032 -0.021  0.006 -0.001  0.024 -0.009 -0.017 -0.096  0.021 -0.019  0.025  0.010  0.001 -0.040 -0.029 -0.073 -0.095 -0.032 -0.048  0.022 -0.093 -0.074  0.013 -0.032 -0.057  0.000  0.029 -0.015  0.006  0.087  0.103 -0.091  0.065  0.064  0.006  0.005  0.019  0.023  0.022  0.081  0.106  0.038  0.046  0.049  0.021 -0.066 -0.012 -0.018 -0.026 -0.028 -0.070 -0.022 -0.013 -0.027 -0.015 -0.095 -0.085 -0.090  0.028 -0.069 -0.048 -0.009  0.015  0.012  0.010 -0.016 -0.014  0.019  0.043  0.001 -0.010 -0.016 -0.027 -0.077 -0.107 -0.146 -0.105 -0.126 -0.061 -0.009 -0.020 -0.013  0.007  0.015  0.022  0.055  0.037  0.023  0.038  0.044  0.023  0.027  0.006  0.037  0.054  0.052  0.042  0.039  0.061  0.040  0.011  0.067  0.051  0.054  0.246  0.252  0.310  0.155  0.130  0.126  0.109  0.006 -0.026 -0.050 -0.046  0.008 -0.053 -0.028 -0.085 -0.080 -0.102 -0.107  0.002  0.122 -0.011 -0.073 -0.049 -0.091 -0.064 -0.134 -0.081 -0.082 -0.082 -0.091 -0.094 -0.064 -0.081 -0.033 -0.015 -0.028 -0.028 -0.022  0.090  0.038  0.004 -0.003 -0.058 -0.052 -0.026  0.001 -0.014  0.002 -0.037 -0.032  0.001  0.005 -0.034 -0.064  0.092  0.099  0.033 -0.001  0.076  0.160  0.110  0.009 -0.031 -0.034 -0.099  0.078  0.053  0.014 -0.200 -0.116 -0.057 -0.132 -0.064 -0.046 -0.106 -0.050 -0.079 -0.072 -0.054  0.077  0.020  0.062  0.027  0.080  0.061  0.042 -0.063 -0.242 -0.200 -0.274 -0.246 -0.273 -0.233 -0.264 -0.200 -0.241 -0.200 -0.154 -0.063 -0.137 -0.071 -0.066 -0.134 -0.085 -0.071 -0.144 -0.045 -0.291 -0.105 -0.016 -0.052 -0.116 -0.114 -0.175 -0.134 -0.236 -0.232 -0.135 -0.215 -0.052  0.030  0.058 -0.011  0.088  0.121  0.105  0.084  0.160  0.152  0.004  0.029 -0.143 -0.124 -0.181 -0.108 -0.062  0.088  0.125 -0.004 -0.037 -0.143 -0.355  0.102 -0.154 -0.126  0.009 -0.056 -0.144 -0.029  0.009 -0.119 -0.063  0.002 -0.049 -0.063 -0.044  0.029 -0.067  0.024  0.041  0.019  0.130  0.049  0.102
 -0.167 -0.101 -0.000 -0.005  0.032  0.016  0.043  0.025  0.026  0.048  0.080  0.153  0.154  0.132  0.254  0.220  0.290  0.318  0.051  0.260  0.664  0.476  0.497  0.515  0.352  0.279  0.229  0.166  0.040 -0.031 -0.007  0.062  0.157  0.152  0.392  0.495  0.298  0.314  0.175  0.327  0.112  0.042  0.079 -0.034  0.034  0.092  0.050  0.037  0.093  0.066 -0.004  0.031  0.041  0.088  0.028  0.007 -0.011  0.022  0.013  0.009  0.040  0.002  0.015  0.050  0.019  0.065  0.077  0.048  0.029  0.055  0.060  0.041  0.034  0.109  0.099  0.075  0.052  0.100  0.031  0.034  0.048  0.012  0.082  0.054  0.058  0.040  0.072  0.062 -0.033 -0.087 -0.033  0.001 -0.060  0.030  0.008 -0.051 -0.026 -0.025  0.009  0.040  0.053  0.033  0.042  0.093  0.058  0.067  0.049  0.039  0.011  0.078  0.031  0.038  0.015 -0.017 -0.004  0.064  0.056  0.050  0.056  0.064  0.057  0.053  0.028  0.027  0.016 -0.022 -0.026  0.040  0.004  0.024  0.005 -0.019 -0.026 -0.029 -0.009  0.000 -0.000  0.008  0.067  0.037  0.044  0.095  0.067  0.055  0.053  0.098  0.096  0.084  0.074  0.027  0.042  0.056  0.039  0.015  0.047  0.037  0.053  0.060  0.075  0.064  0.024  0.026  0.006 -0.002 -0.066 -0.013  0.018  0.040 -0.002  0.037  0.020 -0.014  0.004 -0.023 -0.027 -0.012 -0.018 -0.027 -0.036 -0.078 -0.008 -0.039  0.011 -0.006 -0.012  0.011 -0.006 -0.015  0.032  0.003  0.007 -0.012  0.017  0.038 -0.002 -0.005 -0.006  0.003 -0.027  0.012 -0.035 -0.025 -0.045 -0.027 -0.063 -0.097 -0.062 -0.108 -0.059 -0.086 -0.076 -0.074 -0.039 -0.075 -0.114 -0.022  0.026  0.048  0.005  0.071  0.082  0.051  0.044  0.012 -0.036 -0.073 -0.240 -0.124 -0.071 -0.067 -0.180 -0.005 -0.023  0.085 -0.000  0.016 -0.083 -0.063 -0.168 -0.134 -0.231 -0.180 -0.219 -0.160 -0.156 -0.232 -0.162 -0.149 -0.003 -0.055 -0.103 -0.083 -0.100 -0.113 -0.137 -0.050 -0.063 -0.061 -0.076  0.027 -0.029  0.045  0.052  0.003  0.049  0.070  0.006  0.061 -0.063 -0.004 -0.078 -0.049 -0.000 -0.042 -0.064 -0.076 -0.197 -0.172 -0.101 -0.092 -0.222 -0.144 -0.197 -0.208 -0.159 -0.178 -0.175 -0.103 -0.170 -0.079 -0.119 -0.047 -0.064 -0.010 -0.019  0.037  0.009  0.099  0.069  0.052  0.065  0.034 -0.017 -0.111 -0.033 -0.061 -0.110 -0.114 -0.069 -0.121 -0.090 -0.039 -0.064 -0.100 -0.035 -0.024 -0.084 -0.020  0.014  0.057  0.110  0.067  0.138  0.129  0.166
 -0.186 -0.117 -0.077 -0.067 -0.012 -0.018  0.006  0.030 -0.002  0.021  0.095  0.173  0.146  0.107  0.246  0.229  0.276  0.177  0.212  0.308  0.476  0.612  0.551  0.489  0.350  0.269  0.223  0.163  0.089  0.069  0.060  0.119  0.213  0.203  0.443  0.514  0.360  0.400  0.205  0.423  0.219  0.125  0.137 -0.049  0.035  0.140  0.098  0.066  0.127  0.104  0.068  0.076  0.063  0.110  0.095  0.021 -0.005  0.033  0.045 -0.007  0.035  0.044  0.025  0.023 -0.004  0.034  0.030  0.032  0.029  0.026  0.023  0.026  0.015  0.052  0.059  0.027  0.046  0.025  0.014  0.024  0.059  0.023  0.073  0.042  0.026  0.025  0.087  0.057 -0.013  0.012  0.008  0.001 -0.040 -0.010  0.011 -0.031 -0.000 -0.031 -0.003  0.027  0.065  0.023  0.006  0.040  0.018  0.028  0.010  0.025  0.015  0.061  0.045  0.028  0.038  0.015 -0.005  0.086  0.026  0.021  0.031  0.034  0.027  0.024 -0.004 -0.018 -0.023 -0.010 -0.010  0.007 -0.011  0.001 -0.022 -0.036 -0.033 -0.032 -0.036 -0.041 -0.017  0.007  0.022  0.015  0.042  0.066  0.077  0.052  0.038  0.077  0.084  0.077  0.071  0.058  0.054  0.061  0.051  0.007  0.024  0.025  0.048  0.060  0.078  0.061  0.051  0.045  0.039  0.024 -0.013 -0.007  0.001  0.040 -0.031 -0.006  0.010 -0.023  0.046 -0.029 -0.008 -0.029 -0.029 -0.027 -0.040 -0.053 -0.026 -0.020 -0.032  0.011 -0.012  0.017 -0.039 -0.026  0.009  0.017  0.011 -0.028 -0.006  0.014 -0.010 -0.028 -0.025 -0.027 -0.040  0.004 -0.017 -0.011 -0.020 -0.025 -0.050 -0.055 -0.024 -0.067 -0.049 -0.065 -0.072 -0.053  0.028 -0.021 -0.098  0.018  0.058  0.044 -0.000  0.086  0.086  0.012  0.040 -0.052 -0.019 -0.050 -0.177 -0.149 -0.085 -0.033 -0.154 -0.066 -0.062  0.032 -0.033 -0.046 -0.101 -0.115 -0.151 -0.136 -0.123 -0.117 -0.178 -0.137 -0.108 -0.164 -0.141 -0.157 -0.081 -0.122 -0.148 -0.113 -0.124 -0.145 -0.165 -0.085 -0.109 -0.102 -0.092  0.031 -0.048  0.033  0.019 -0.027 -0.010  0.062 -0.003  0.044 -0.087 -0.016 -0.047 -0.005  0.022 -0.020 -0.030 -0.053 -0.110 -0.158 -0.096 -0.029 -0.151 -0.149 -0.126 -0.090 -0.067 -0.058 -0.089 -0.066 -0.127 -0.099 -0.103 -0.054 -0.066 -0.043 -0.033 -0.000  0.034  0.123  0.077  0.056  0.038 -0.004 -0.004 -0.120 -0.082 -0.059 -0.044 -0.071 -0.059 -0.059 -0.069 -0.017 -0.009 -0.043 -0.018  0.051 -0.010  0.004  0.035  0.028  0.082  0.051  0.073  0.041  0.063
 -0.212 -0.102 -0.103 -0.088 -0.029 -0.042  0.021 -0.002 -0.044  0.027  0.093  0.124  0.109  0.071  0.190  0.197  0.222  0.158  0.178  0.242  0.497  0.551  0.746  0.611  0.481  0.366  0.375  0.263  0.185  0.134  0.103  0.182  0.290  0.303  0.552  0.525  0.394  0.457  0.230  0.381  0.194  0.121  0.119 -0.010 -0.001  0.110  0.073  0.087  0.154  0.141  0.126  0.117  0.118  0.171  0.179  0.108  0.061  0.116  0.125  0.042  0.083  0.085  0.084  0.103  0.024  0.085  0.052  0.067  0.067  0.081  0.090  0.080  0.047  0.113  0.073  0.050  0.055  0.051  0.056  0.056  0.084  0.045  0.102  0.089  0.030  0.037  0.092  0.066 -0.003  0.013  0.017  0.018 -0.055 -0.001  0.018 -0.041  0.005 -0.034 -0.008  0.026  0.071  0.057  0.034  0.099  0.078  0.080  0.074  0.060  0.031  0.053  0.025  0.018  0.018  0.011 -0.004  0.105  0.035  0.045  0.079  0.077  0.063  0.076  0.046  0.019  0.000 -0.019 -0.002  0.030  0.010  0.002 -0.021 -0.055 -0.047 -0.049 -0.054 -0.057 -0.044 -0.006  0.017  0.010  0.053  0.077  0.056  0.062  0.056  0.082  0.086  0.091  0.073  0.053  0.049  0.066  0.050  0.011  0.066  0.050  0.052  0.072  0.049  0.028  0.016 -0.004  0.007 -0.027 -0.036  0.002  0.005  0.029 -0.036 -0.020 -0.004  0.003  0.031 -0.047 -0.015 -0.045 -0.046 -0.062 -0.052 -0.072 -0.064 -0.040 -0.042  0.001 -0.005  0.052 -0.007 -0.028  0.027  0.043  0.045 -0.018  0.024  0.060  0.018 -0.003  0.027 -0.006 -0.017  0.005 -0.007 -0.001 -0.041 -0.052 -0.098 -0.108 -0.061 -0.123 -0.081 -0.106 -0.087 -0.056  0.018 -0.017 -0.087  0.030  0.079  0.048  0.059  0.142  0.118  0.027  0.109 -0.008  0.033 -0.012 -0.227 -0.186 -0.130 -0.047 -0.178 -0.077 -0.053  0.066 -0.031 -0.060 -0.090 -0.109 -0.154 -0.152 -0.154 -0.127 -0.232 -0.213 -0.204 -0.262 -0.222 -0.182 -0.091 -0.104 -0.147 -0.115 -0.142 -0.148 -0.179 -0.090 -0.105 -0.085 -0.086  0.028 -0.028  0.058  0.052 -0.031  0.022  0.114  0.016  0.087 -0.090 -0.022 -0.107 -0.051  0.007 -0.060 -0.020 -0.065 -0.089 -0.116 -0.088 -0.033 -0.221 -0.239 -0.225 -0.152 -0.117 -0.156 -0.164 -0.129 -0.189 -0.155 -0.168 -0.062 -0.088 -0.030 -0.002  0.055  0.067  0.148  0.080  0.063  0.050 -0.008  0.068 -0.132 -0.035 -0.047 -0.075 -0.088 -0.036 -0.064 -0.086 -0.028 -0.008 -0.056 -0.039  0.031 -0.027 -0.020  0.009  0.026  0.057  0.056  0.063  0.014  0.031
 -0.189 -0.150 -0.114 -0.115 -0.077 -0.087 -0.033 -0.031 -0.054 -0.018  0.077  0.174  0.158  0.110  0.261  0.268  0.265  0.188  0.187  0.256  0.515  0.489  0.611  0.769  0.576  0.476  0.463  0.309  0.215  0.127  0.101  0.187  0.306  0.329  0.560  0.627  0.356  0.453  0.275  0.399  0.187  0.122  0.110 -0.066  0.025  0.109  0.036  0.064  0.145  0.139  0.107  0.120  0.095  0.174  0.183  0.115  0.066  0.129  0.127  0.072  0.099  0.078  0.099  0.120  0.028  0.069  0.046  0.065  0.065  0.090  0.100  0.072  0.059  0.132  0.095  0.056  0.060  0.039  0.064  0.055  0.069  0.052  0.090  0.075  0.029  0.043  0.094  0.079  0.015  0.021  0.025  0.022 -0.047  0.000 -0.007 -0.040 -0.017 -0.043 -0.005  0.029  0.073  0.049  0.044  0.107  0.079  0.078  0.067  0.054  0.029  0.061  0.036  0.035  0.033 -0.008 -0.015  0.093  0.035  0.042  0.078  0.055  0.048  0.068  0.051  0.031 -0.012 -0.024  0.005  0.031 -0.012 -0.037 -0.037 -0.087 -0.086 -0.079 -0.095 -0.064 -0.037  0.011  0.024 -0.002  0.053  0.069  0.032  0.056  0.053  0.080  0.095  0.093  0.067  0.028  0.045  0.078  0.069  0.042  0.072  0.052  0.071  0.075  0.044  0.049  0.017  0.014  0.012 -0.009 -0.064 -0.022  0.009  0.019 -0.014 -0.022 -0.011  0.005  0.022 -0.066 -0.043 -0.036 -0.048 -0.066 -0.060 -0.090 -0.029 -0.059 -0.030 -0.003 -0.032  0.021 -0.010 -0.038  0.003  0.030  0.026 -0.043  0.021  0.045  0.002 -0.008  0.036  0.010 -0.005  0.017 -0.009 -0.010 -0.045 -0.043 -0.082 -0.095 -0.063 -0.105 -0.053 -0.093 -0.047 -0.051  0.000 -0.011 -0.047  0.055  0.110  0.113  0.112  0.175  0.199  0.119  0.166  0.071  0.064  0.009 -0.254 -0.199 -0.138 -0.019 -0.147 -0.033 -0.004  0.067  0.039  0.049 -0.025 -0.050 -0.116 -0.124 -0.187 -0.181 -0.261 -0.241 -0.213 -0.288 -0.243 -0.229 -0.121 -0.146 -0.174 -0.129 -0.138 -0.171 -0.189 -0.070 -0.097 -0.098 -0.077  0.035 -0.024  0.055  0.073 -0.014  0.040  0.132  0.021  0.110 -0.079  0.009 -0.070 -0.028  0.015 -0.054 -0.032 -0.080 -0.160 -0.181 -0.178 -0.104 -0.272 -0.261 -0.250 -0.210 -0.159 -0.172 -0.172 -0.123 -0.185 -0.130 -0.131 -0.038 -0.069  0.001  0.002  0.077  0.064  0.172  0.109  0.077  0.062 -0.003  0.045 -0.101 -0.029 -0.074 -0.116 -0.123 -0.071 -0.098 -0.096 -0.053 -0.039 -0.067 -0.033 -0.001 -0.051 -0.008  0.009  0.051  0.093  0.072  0.070  0.044  0.059
 -0.158 -0.089 -0.136 -0.140 -0.096 -0.107 -0.040 -0.055 -0.094 -0.020  0.059  0.089  0.070  0.052  0.169  0.187  0.144  0.081  0.138  0.164  0.352  0.350  0.481  0.576  0.637  0.440  0.539  0.372  0.280  0.190  0.156  0.227  0.379  0.353  0.525  0.471  0.303  0.414  0.244  0.303  0.154  0.096  0.079 -0.043  0.014  0.067  0.018  0.058  0.141  0.149  0.114  0.122  0.116  0.204  0.215  0.129  0.103  0.185  0.173  0.107  0.130  0.128  0.156  0.167  0.082  0.101  0.081  0.069  0.092  0.110  0.134  0.090  0.077  0.153  0.104  0.067  0.088  0.046  0.066  0.044  0.051  0.039  0.066  0.063  0.037  0.050  0.065  0.077  0.000  0.027  0.023  0.039 -0.045  0.007  0.009 -0.048  0.000 -0.044  0.011  0.033  0.068  0.070  0.077  0.136  0.101  0.084  0.072  0.046  0.033  0.049  0.028  0.026  0.011 -0.007 -0.027  0.084  0.016  0.024  0.074  0.070  0.072  0.090  0.060  0.052 -0.010 -0.034  0.018  0.045 -0.013 -0.044 -0.035 -0.094 -0.092 -0.095 -0.120 -0.131 -0.076 -0.002 -0.010 -0.031  0.029  0.055 -0.010  0.036  0.060  0.088  0.100  0.076  0.071  0.022  0.052  0.071  0.074  0.053  0.082  0.050  0.070  0.075  0.030  0.047  0.032 -0.006 -0.020 -0.049 -0.089 -0.036  0.002  0.030 -0.008 -0.034 -0.011 -0.005  0.023 -0.044 -0.032 -0.047 -0.026 -0.077 -0.072 -0.070 -0.048 -0.081 -0.030 -0.006 -0.012  0.041  0.025 -0.027  0.012  0.059  0.070 -0.018  0.057  0.109  0.033  0.018  0.076  0.028  0.025  0.025  0.005  0.019 -0.026 -0.031 -0.082 -0.110 -0.072 -0.098 -0.049 -0.090 -0.008 -0.006  0.012  0.024 -0.003  0.081  0.119  0.095  0.165  0.205  0.208  0.148  0.209  0.111  0.094  0.056 -0.226 -0.167 -0.146 -0.029 -0.126 -0.047  0.034  0.092  0.068  0.035  0.009 -0.049 -0.066 -0.108 -0.174 -0.156 -0.253 -0.226 -0.226 -0.300 -0.241 -0.228 -0.165 -0.146 -0.165 -0.120 -0.126 -0.154 -0.175 -0.049 -0.073 -0.082 -0.063  0.020  0.001  0.060  0.081 -0.006  0.045  0.137  0.040  0.104 -0.078 -0.020 -0.092 -0.041  0.006 -0.073 -0.033 -0.076 -0.125 -0.112 -0.174 -0.124 -0.289 -0.284 -0.261 -0.223 -0.161 -0.214 -0.169 -0.132 -0.163 -0.119 -0.132 -0.039 -0.098 -0.017  0.016  0.085  0.086  0.176  0.106  0.070  0.047 -0.020  0.059 -0.074 -0.002 -0.083 -0.098 -0.114 -0.073 -0.103 -0.097 -0.060 -0.051 -0.082 -0.052 -0.007 -0.065 -0.050 -0.020  0.030  0.061  0.036  0.027  0.006 -0.000
 -0.137 -0.163 -0.156 -0.165 -0.149 -0.142 -0.087 -0.036 -0.089 -0.067  0.054  0.163  0.148  0.111  0.220  0.221  0.191  0.110  0.185  0.156  0.279  0.269  0.366  0.476  0.440  0.530  0.526  0.320  0.216  0.130  0.081  0.141  0.264  0.302  0.401  0.465  0.231  0.360  0.263  0.312  0.173  0.118  0.105 -0.070  0.017  0.077  0.011  0.027  0.099  0.089  0.044  0.104  0.088  0.135  0.174  0.125  0.091  0.143  0.141  0.105  0.120  0.113  0.144  0.168  0.079  0.081  0.052  0.103  0.101  0.126  0.133  0.087  0.053  0.140  0.077  0.042  0.054  0.019  0.038  0.025  0.032  0.045  0.048  0.040  0.033  0.029  0.039  0.049  0.010  0.012  0.009  0.017 -0.033 -0.035 -0.038 -0.039 -0.044 -0.026  0.015  0.022  0.061  0.055  0.053  0.117  0.095  0.076  0.076  0.050  0.010  0.042 -0.005  0.018 -0.001 -0.029 -0.049  0.049  0.013  0.028  0.065  0.050  0.067  0.088  0.060  0.068  0.002 -0.023  0.018  0.028 -0.011 -0.031 -0.025 -0.065 -0.068 -0.082 -0.120 -0.088 -0.033  0.005 -0.014 -0.024  0.029  0.047 -0.000  0.030  0.039  0.062  0.077  0.055  0.043  0.011  0.036  0.051  0.066  0.045  0.059  0.033  0.068  0.046  0.051  0.046  0.021  0.009  0.004 -0.004 -0.090 -0.007 -0.010  0.011 -0.008 -0.033 -0.008  0.010  0.042 -0.047 -0.052 -0.021 -0.006 -0.047 -0.053 -0.058  0.017 -0.043 -0.012  0.002 -0.021  0.021  0.013 -0.008  0.026  0.064  0.073  0.007  0.075  0.110  0.068  0.057  0.086  0.055  0.062  0.042  0.054  0.037  0.014  0.000 -0.034 -0.048 -0.019 -0.032 -0.002 -0.019  0.034  0.020  0.038  0.022  0.047  0.113  0.147  0.144  0.186  0.198  0.219  0.172  0.194  0.128  0.103  0.086 -0.192 -0.147 -0.090  0.047 -0.069 -0.010  0.017  0.037  0.066  0.093  0.019  0.013 -0.024 -0.048 -0.154 -0.141 -0.219 -0.211 -0.193 -0.251 -0.217 -0.220 -0.151 -0.157 -0.157 -0.111 -0.105 -0.153 -0.136 -0.028 -0.062 -0.074 -0.037  0.030 -0.012  0.042  0.066  0.006  0.010  0.093  0.005  0.056 -0.070 -0.020 -0.079 -0.041 -0.013 -0.089 -0.065 -0.077 -0.152 -0.153 -0.210 -0.136 -0.259 -0.247 -0.215 -0.203 -0.170 -0.174 -0.146 -0.080 -0.116 -0.079 -0.074 -0.009 -0.053  0.006 -0.001  0.039  0.022  0.114  0.058  0.046  0.029 -0.027  0.063 -0.034 -0.039 -0.119 -0.101 -0.119 -0.090 -0.105 -0.079 -0.063 -0.063 -0.072 -0.032 -0.026 -0.065 -0.019 -0.009  0.057  0.085  0.052  0.044  0.036  0.037
 -0.148 -0.151 -0.212 -0.235 -0.199 -0.199 -0.110 -0.077 -0.151 -0.079  0.046  0.113  0.108  0.054  0.170  0.209  0.119  0.028  0.153  0.092  0.229  0.223  0.375  0.463  0.539  0.526  0.848  0.504  0.371  0.235  0.179  0.234  0.444  0.438  0.485  0.430  0.255  0.435  0.280  0.263  0.172  0.123  0.112 -0.051 -0.031  0.029 -0.004  0.039  0.137  0.157  0.105  0.148  0.152  0.232  0.294  0.211  0.178  0.256  0.274  0.185  0.197  0.216  0.262  0.277  0.160  0.162  0.119  0.134  0.173  0.195  0.205  0.148  0.099  0.210  0.108  0.086  0.109  0.054  0.090  0.035  0.040  0.067  0.050  0.057  0.039  0.070  0.062  0.044  0.007  0.037  0.026  0.032 -0.023 -0.006 -0.030 -0.040 -0.039 -0.015  0.020  0.022  0.047  0.076  0.109  0.176  0.152  0.125  0.139  0.104  0.063  0.054 -0.008  0.029 -0.007 -0.041 -0.043  0.072  0.041  0.068  0.093  0.086  0.081  0.106  0.095  0.087 -0.021 -0.039  0.011  0.035  0.007 -0.027 -0.006 -0.080 -0.074 -0.100 -0.119 -0.166 -0.104  0.014 -0.051 -0.037  0.031  0.040 -0.037  0.024  0.069  0.061  0.089  0.059  0.046 -0.031  0.027  0.030  0.030  0.034  0.061  0.013  0.040  0.058  0.000  0.001 -0.019 -0.070 -0.051 -0.072 -0.151 -0.036 -0.024  0.001  0.010 -0.043 -0.024  0.008  0.062 -0.034 -0.046  0.012  0.033 -0.035 -0.052 -0.049  0.014 -0.090 -0.031  0.016  0.002  0.071  0.069  0.022  0.075  0.129  0.129  0.051  0.145  0.195  0.112  0.099  0.178  0.078  0.097  0.048  0.050  0.044  0.002  0.035 -0.020 -0.046 -0.016 -0.001  0.015  0.015  0.090  0.089  0.075  0.095  0.106  0.191  0.240  0.191  0.329  0.326  0.326  0.291  0.345  0.234  0.189  0.168 -0.247 -0.162 -0.157  0.012 -0.066 -0.011  0.096  0.094  0.146  0.129  0.103  0.037  0.013 -0.061 -0.185 -0.178 -0.291 -0.271 -0.291 -0.355 -0.326 -0.297 -0.240 -0.214 -0.182 -0.132 -0.139 -0.202 -0.164 -0.029 -0.066 -0.082 -0.040  0.020  0.008  0.074  0.107  0.010  0.025  0.135  0.037  0.099 -0.076 -0.032 -0.122 -0.067 -0.022 -0.129 -0.083 -0.111 -0.167 -0.158 -0.262 -0.176 -0.359 -0.366 -0.305 -0.265 -0.215 -0.255 -0.199 -0.114 -0.132 -0.083 -0.089  0.005 -0.077  0.021  0.028  0.096  0.069  0.163  0.104  0.067  0.030 -0.032  0.085 -0.015 -0.013 -0.163 -0.127 -0.140 -0.121 -0.141 -0.104 -0.091 -0.095 -0.092 -0.073 -0.069 -0.101 -0.053 -0.058  0.040  0.023  0.018 -0.000 -0.026 -0.055
 -0.057 -0.026 -0.110 -0.122 -0.099 -0.097 -0.020 -0.037 -0.091 -0.002  0.076  0.056  0.046  0.045  0.104  0.109  0.045  0.011  0.097  0.066  0.166  0.163  0.263  0.309  0.372  0.320  0.504  0.520  0.410  0.228  0.192  0.245  0.342  0.299  0.341  0.276  0.183  0.299  0.162  0.144  0.083  0.048  0.048 -0.016 -0.034 -0.006 -0.039  0.020  0.098  0.109  0.100  0.091  0.111  0.196  0.226  0.128  0.141  0.254  0.204  0.134  0.164  0.175  0.182  0.205  0.131  0.090  0.061  0.136  0.121  0.157  0.199  0.129  0.114  0.156  0.114  0.116  0.102  0.091  0.094  0.043  0.036  0.047  0.049  0.037  0.030  0.031  0.032  0.062  0.002  0.036  0.041  0.062  0.002  0.049  0.059 -0.002  0.015 -0.007  0.068  0.037  0.050  0.083  0.106  0.167  0.125  0.109  0.103  0.059  0.017  0.032 -0.005 -0.009 -0.041 -0.060 -0.068  0.028 -0.009  0.015  0.034  0.051  0.067  0.087  0.078  0.071 -0.009 -0.026  0.004  0.023 -0.021 -0.068 -0.021 -0.095 -0.105 -0.109 -0.115 -0.130 -0.092 -0.034 -0.097 -0.061 -0.014 -0.019 -0.058  0.019  0.063  0.042  0.074  0.066  0.065  0.002  0.054  0.086  0.075  0.050  0.092  0.065  0.057  0.039  0.015  0.008  0.010 -0.041 -0.051 -0.082 -0.131 -0.031 -0.022 -0.001  0.006 -0.078 -0.032 -0.041  0.013 -0.032 -0.048 -0.032 -0.019 -0.080 -0.072 -0.067 -0.033 -0.114 -0.062 -0.062 -0.014  0.041  0.046 -0.029  0.041  0.090  0.088 -0.004  0.075  0.125  0.058  0.052  0.123  0.060  0.071  0.032  0.012  0.011  0.011 -0.011 -0.052 -0.091 -0.035 -0.040 -0.029 -0.019  0.026  0.028  0.019  0.056  0.076  0.091  0.124  0.113  0.209  0.231  0.215  0.190  0.292  0.174  0.150  0.121 -0.167 -0.148 -0.124 -0.013 -0.039 -0.013  0.089  0.074  0.146  0.083  0.125  0.049  0.040 -0.067 -0.136 -0.145 -0.214 -0.210 -0.206 -0.272 -0.252 -0.233 -0.200 -0.176 -0.139 -0.143 -0.117 -0.143 -0.131 -0.025 -0.056 -0.056 -0.018  0.030  0.022  0.044  0.052 -0.018  0.020  0.088  0.013  0.061 -0.069 -0.029 -0.084 -0.042  0.028 -0.060 -0.022 -0.080 -0.116 -0.072 -0.181 -0.160 -0.299 -0.287 -0.240 -0.241 -0.184 -0.240 -0.165 -0.110 -0.155 -0.096 -0.096 -0.018 -0.075  0.004  0.023  0.084  0.035  0.118  0.051  0.047  0.014 -0.054  0.030 -0.096 -0.033 -0.119 -0.118 -0.127 -0.100 -0.113 -0.089 -0.086 -0.076 -0.091 -0.068 -0.039 -0.072 -0.057 -0.047  0.006 -0.000  0.018 -0.008 -0.015 -0.039
 -0.064 -0.038 -0.055 -0.066 -0.071 -0.045 -0.014 -0.048 -0.052 -0.012  0.014 -0.007  0.019 -0.005  0.013  0.054  0.005 -0.089  0.066  0.014  0.040  0.089  0.185  0.215  0.280  0.216  0.371  0.410  0.684  0.436  0.277  0.367  0.290  0.293  0.277  0.177  0.143  0.260  0.132  0.095  0.085  0.074  0.019 -0.058 -0.019 -0.000  0.005  0.080  0.122  0.197  0.247  0.162  0.132  0.293  0.403  0.188  0.226  0.385  0.322  0.173  0.189  0.246  0.187  0.185  0.069  0.010 -0.109  0.132  0.097  0.104  0.169  0.146  0.104  0.069  0.038  0.068  0.081  0.051  0.086  0.047  0.063  0.030  0.044  0.062  0.027  0.013  0.034  0.034 -0.009  0.046  0.030  0.044 -0.034  0.006  0.029 -0.006  0.035  0.028  0.043  0.022  0.022  0.070  0.066  0.123  0.115  0.091  0.101  0.088  0.075  0.019  0.070 -0.006 -0.008 -0.012 -0.044  0.027 -0.004  0.024  0.049  0.054  0.056  0.083  0.051  0.057 -0.005 -0.014  0.012  0.024 -0.014 -0.048 -0.027 -0.086 -0.089 -0.087 -0.051 -0.078 -0.082 -0.044 -0.125 -0.080 -0.015 -0.042 -0.099  0.021  0.020 -0.014  0.022  0.013  0.028  0.004  0.005  0.025  0.022  0.025  0.059  0.050  0.034  0.000 -0.032 -0.013  0.020 -0.018 -0.044 -0.056 -0.077 -0.039 -0.038 -0.021 -0.052 -0.111 -0.054 -0.075 -0.037 -0.071 -0.032 -0.026 -0.019 -0.040 -0.055 -0.070 -0.036 -0.060 -0.069 -0.041  0.013  0.091  0.076 -0.006  0.031  0.121  0.094 -0.014  0.071  0.114  0.091  0.072  0.145  0.066  0.085  0.048  0.045  0.020  0.030 -0.012 -0.057 -0.089 -0.045 -0.054 -0.038 -0.014  0.002 -0.006  0.050  0.045  0.112  0.113  0.118  0.137  0.244  0.256  0.234  0.205  0.364  0.160  0.203  0.147 -0.024 -0.137 -0.122  0.013 -0.006 -0.025  0.079  0.068  0.098  0.027  0.077  0.041  0.048 -0.058 -0.036 -0.068 -0.093 -0.151 -0.155 -0.180 -0.170 -0.159 -0.194 -0.154 -0.116 -0.118 -0.096 -0.112 -0.096 -0.032 -0.033 -0.016 -0.001  0.032  0.048  0.043  0.042 -0.032  0.014  0.069 -0.005  0.068 -0.086 -0.031 -0.082 -0.051  0.024 -0.056  0.055 -0.083 -0.076 -0.088 -0.145 -0.130 -0.241 -0.250 -0.198 -0.209 -0.184 -0.255 -0.160 -0.120 -0.156 -0.098 -0.103 -0.001 -0.090 -0.024  0.032  0.047  0.088  0.127  0.092  0.089  0.060 -0.019 -0.003 -0.131 -0.110 -0.070 -0.082 -0.110 -0.079 -0.083 -0.085 -0.080 -0.053 -0.066 -0.072 -0.052 -0.053 -0.043 -0.046 -0.049 -0.035 -0.012 -0.048 -0.093 -0.129
 -0.038 -0.036 -0.045 -0.048 -0.027 -0.000 -0.003  0.000 -0.008 -0.006  0.006  0.006  0.015 -0.038 -0.027  0.003 -0.043 -0.140  0.048 -0.050 -0.031  0.069  0.134  0.127  0.190  0.130  0.235  0.228  0.436  0.564  0.269  0.313  0.230  0.204  0.191  0.098  0.124  0.188  0.076  0.069  0.092  0.064  0.020 -0.038  0.010  0.027  0.062  0.101  0.107  0.171  0.220  0.152  0.122  0.230  0.326  0.187  0.183  0.331  0.276  0.129  0.133  0.213  0.150  0.125  0.053 -0.001 -0.098  0.041  0.043  0.018  0.043  0.077  0.029 -0.003 -0.026 -0.006  0.022 -0.011  0.067  0.054  0.094  0.053  0.074  0.082  0.042  0.069  0.086  0.047  0.051  0.091  0.047  0.045 -0.013 -0.009  0.016  0.019  0.004 -0.008 -0.015 -0.013 -0.011 -0.020 -0.007  0.014  0.017  0.007  0.022  0.073  0.050 -0.002  0.073 -0.011  0.026  0.025 -0.010  0.037  0.006  0.026  0.046 -0.000  0.004 -0.001  0.001 -0.032 -0.032  0.003 -0.014 -0.018 -0.038 -0.014 -0.028 -0.050 -0.064 -0.035 -0.002 -0.025 -0.049 -0.003 -0.077 -0.048  0.016 -0.028 -0.052  0.038  0.005 -0.034  0.017  0.023  0.008  0.058  0.027  0.018  0.002 -0.015  0.046  0.033 -0.005  0.025 -0.029 -0.026  0.004 -0.071 -0.035 -0.079 -0.009 -0.039 -0.054 -0.045 -0.065 -0.091 -0.049 -0.040 -0.037 -0.058 -0.016 -0.036 -0.027 -0.043 -0.039 -0.042 -0.079 -0.006 -0.045  0.005  0.030  0.086  0.045 -0.003  0.007  0.082  0.021 -0.023  0.034  0.042  0.037  0.024  0.078  0.026  0.036  0.015  0.024  0.005  0.002 -0.046 -0.058 -0.061 -0.026 -0.062 -0.046 -0.005 -0.023 -0.049  0.050  0.060  0.044  0.071  0.045  0.067  0.131  0.144  0.108  0.090  0.229  0.066  0.146  0.093 -0.027 -0.139 -0.099  0.039  0.002 -0.046  0.030  0.031  0.035 -0.010  0.016 -0.026  0.019 -0.045  0.024 -0.038 -0.059 -0.096 -0.146 -0.132 -0.169 -0.116 -0.139 -0.128 -0.069 -0.053 -0.052 -0.073 -0.073 -0.023 -0.026 -0.003  0.009  0.018  0.037  0.034  0.012 -0.026 -0.007  0.057  0.018  0.069 -0.045  0.000 -0.034 -0.005  0.041 -0.011  0.094 -0.026  0.026 -0.052 -0.061  0.003 -0.137 -0.208 -0.129 -0.090 -0.085 -0.136 -0.113 -0.117 -0.168 -0.148 -0.115 -0.028 -0.061 -0.010  0.051  0.043  0.088  0.104  0.086  0.065  0.040 -0.008  0.059 -0.128 -0.087 -0.051  0.025 -0.033 -0.036 -0.015 -0.039 -0.022  0.022 -0.014 -0.030  0.014  0.018 -0.016  0.014 -0.035 -0.036 -0.048 -0.104 -0.111 -0.130
  0.103  0.086  0.034  0.053  0.043  0.063  0.029  0.029  0.033  0.018 -0.029 -0.046 -0.047 -0.065 -0.040  0.008 -0.056 -0.081  0.038  0.016 -0.007  0.060  0.103  0.101  0.156  0.081  0.179  0.192  0.277  0.269  0.515  0.265  0.247  0.173  0.149  0.074  0.062  0.148  0.042  0.025  0.046  0.012 -0.038 -0.025 -0.005 -0.021  0.007  0.030  0.056  0.087  0.122  0.097  0.068  0.135  0.218  0.129  0.071  0.151  0.139  0.042  0.045  0.044  0.070  0.013 -0.006 -0.031 -0.068  0.017  0.021 -0.010 -0.030 -0.003 -0.019  0.001 -0.024  0.019  0.006  0.087  0.062  0.047  0.105  0.052  0.069  0.078  0.072  0.132  0.158  0.109  0.063  0.145  0.110  0.101  0.038  0.118  0.161  0.101  0.067  0.012  0.045  0.020 -0.003  0.000 -0.030 -0.038 -0.052 -0.027 -0.033  0.029  0.001 -0.039  0.002 -0.018  0.035 -0.016 -0.073 -0.044 -0.049 -0.053 -0.039 -0.059 -0.052 -0.076 -0.041 -0.086 -0.076 -0.032 -0.084 -0.048 -0.075 -0.048 -0.070 -0.116 -0.129 -0.098 -0.052 -0.081 -0.066 -0.005 -0.073 -0.043  0.009 -0.018 -0.036  0.049  0.023 -0.007  0.034  0.062  0.027  0.058  0.078  0.097  0.053  0.023  0.073  0.094  0.009  0.035  0.028 -0.011 -0.018 -0.092 -0.006 -0.073 -0.037 -0.044 -0.059 -0.003 -0.007 -0.095 -0.049 -0.086 -0.070 -0.073 -0.025 -0.053 -0.062 -0.120 -0.117 -0.045 -0.086 -0.037 -0.065 -0.063 -0.031 -0.025 -0.013 -0.062 -0.050 -0.014 -0.039 -0.065 -0.012 -0.022 -0.039 -0.033  0.004 -0.034 -0.026 -0.021 -0.034 -0.034 -0.009 -0.084 -0.080 -0.073 -0.018 -0.074 -0.058 -0.017 -0.054 -0.065 -0.014  0.020  0.018 -0.025 -0.034 -0.006 -0.010  0.055  0.038  0.074  0.152  0.088  0.039 -0.057 -0.060 -0.127 -0.052 -0.007  0.033 -0.001  0.020 -0.011  0.057 -0.011  0.084 -0.004  0.026 -0.041  0.007 -0.088 -0.054 -0.113 -0.094 -0.085 -0.159 -0.085 -0.116 -0.135 -0.101 -0.072 -0.080 -0.118 -0.141 -0.108 -0.125 -0.106 -0.068 -0.055 -0.063 -0.039 -0.067 -0.060 -0.007 -0.030 -0.022  0.080 -0.018  0.080  0.057  0.076  0.162  0.105  0.134  0.025  0.066  0.052  0.017 -0.003 -0.065 -0.117 -0.036 -0.014  0.003 -0.043 -0.066 -0.096 -0.130 -0.105 -0.076 -0.006 -0.002  0.039  0.047  0.080  0.056  0.052  0.068 -0.000 -0.043 -0.069  0.022 -0.076 -0.017 -0.042  0.037 -0.045 -0.072 -0.064 -0.083 -0.048 -0.031 -0.069 -0.046  0.003 -0.027 -0.062  0.004 -0.028 -0.037 -0.034 -0.051 -0.071 -0.101
  0.014  0.005  0.027  0.023  0.025  0.026  0.009  0.009  0.010 -0.000 -0.024 -0.010 -0.018 -0.038 -0.011  0.035  0.015 -0.046  0.081  0.038  0.062  0.119  0.182  0.187  0.227  0.141  0.234  0.245  0.367  0.313  0.265  0.407  0.336  0.250  0.239  0.157  0.121  0.215  0.105  0.094  0.104  0.092  0.007 -0.039 -0.016  0.024  0.052  0.061  0.106  0.182  0.244  0.129  0.122  0.284  0.292  0.151  0.149  0.257  0.211  0.096  0.102  0.166  0.114  0.107  0.041 -0.011 -0.056  0.039  0.033  0.026  0.034  0.063  0.034  0.017  0.013  0.043  0.076  0.045  0.071  0.069  0.087  0.050  0.095  0.098  0.070  0.085  0.098  0.088  0.021  0.096  0.070  0.060  0.003  0.036  0.062  0.031  0.045  0.022  0.011  0.020  0.010 -0.001 -0.013  0.004  0.020  0.028  0.047  0.059  0.065  0.006  0.065 -0.004  0.030 -0.004 -0.048  0.028 -0.009  0.011  0.017  0.009 -0.000 -0.021 -0.019 -0.039 -0.057 -0.035 -0.034 -0.050 -0.051 -0.031 -0.037 -0.074 -0.077 -0.052 -0.056 -0.046 -0.068 -0.022 -0.082 -0.035  0.005 -0.050 -0.024  0.045 -0.001 -0.027  0.021  0.044  0.005  0.025  0.026  0.035  0.007 -0.005  0.043  0.045  0.007  0.027 -0.022 -0.012 -0.011 -0.026 -0.041 -0.047 -0.037 -0.059 -0.058 -0.038 -0.058 -0.097 -0.066 -0.064 -0.046 -0.064 -0.046 -0.048 -0.034 -0.063 -0.045 -0.032 -0.069 -0.036 -0.065 -0.015  0.009  0.049  0.022 -0.021  0.002  0.056  0.004 -0.031  0.026  0.026  0.017  0.008  0.062  0.011  0.019  0.031  0.011 -0.017 -0.000 -0.061 -0.062 -0.058 -0.031 -0.056 -0.048 -0.036 -0.061 -0.039  0.031  0.021  0.029  0.061  0.048  0.051  0.108  0.136  0.112  0.079  0.199  0.075  0.115  0.022 -0.055 -0.129 -0.121 -0.035 -0.036 -0.026 -0.003  0.036  0.049 -0.008  0.010 -0.030 -0.023 -0.072 -0.041 -0.077 -0.084 -0.139 -0.115 -0.134 -0.144 -0.126 -0.143 -0.132 -0.121 -0.102 -0.082 -0.111 -0.114 -0.065 -0.066 -0.053 -0.041  0.006 -0.001  0.026  0.014 -0.037  0.029  0.061  0.018  0.105 -0.043  0.015 -0.004  0.010  0.072  0.033  0.114 -0.018 -0.010 -0.044 -0.073 -0.092 -0.177 -0.194 -0.134 -0.119 -0.079 -0.135 -0.099 -0.123 -0.144 -0.114 -0.097 -0.041 -0.065 -0.017  0.017  0.050  0.078  0.117  0.090  0.073  0.012 -0.026  0.026 -0.086 -0.047 -0.049 -0.012 -0.056 -0.034 -0.037 -0.065 -0.038 -0.012 -0.038 -0.043 -0.006 -0.011 -0.046 -0.013 -0.049 -0.033 -0.034 -0.047 -0.074 -0.082
 -0.025  0.023 -0.029 -0.038  0.003 -0.011  0.026  0.009 -0.031  0.031  0.030  0.010 -0.016 -0.023  0.047  0.086  0.051 -0.010  0.112  0.081  0.157  0.213  0.290  0.306  0.379  0.264  0.444  0.342  0.290  0.230  0.247  0.336  0.646  0.375  0.388  0.293  0.222  0.368  0.189  0.201  0.148  0.088  0.043  0.017 -0.040  0.048  0.043  0.048  0.126  0.143  0.179  0.127  0.107  0.180  0.209  0.126  0.081  0.174  0.148  0.056  0.106  0.108  0.092  0.150  0.074  0.033  0.040  0.026  0.053  0.064  0.078  0.064  0.077  0.119  0.026  0.049  0.031  0.090  0.039  0.004  0.068  0.054  0.074  0.076  0.065  0.106  0.100  0.088  0.040  0.110  0.091  0.090  0.046  0.091  0.122  0.040  0.065  0.015  0.021  0.026  0.025  0.008  0.045  0.051  0.045  0.060  0.064  0.071  0.042  0.036  0.048  0.015  0.044  0.004 -0.029  0.034  0.022  0.019  0.039  0.020  0.039  0.012  0.037 -0.013 -0.080 -0.043 -0.034 -0.016 -0.026  0.000 -0.022 -0.077 -0.091 -0.069 -0.068 -0.098 -0.062  0.008 -0.090 -0.042 -0.000 -0.040  0.008  0.039  0.036  0.011  0.079  0.050  0.040  0.037  0.055  0.082  0.049  0.021  0.071  0.076  0.023  0.054 -0.004  0.003 -0.014 -0.092 -0.096 -0.113 -0.069 -0.048 -0.035 -0.012 -0.027 -0.059 -0.045 -0.037 -0.025 -0.022 -0.021 -0.042 -0.051 -0.098 -0.074 -0.042 -0.094 -0.074 -0.072 -0.022 -0.013  0.014  0.020 -0.065 -0.003  0.028  0.001 -0.048  0.012  0.014 -0.042 -0.022  0.042 -0.019 -0.014  0.002 -0.050 -0.046 -0.051 -0.098 -0.092 -0.098 -0.047 -0.067 -0.054 -0.039 -0.024 -0.036  0.021  0.036 -0.008  0.045  0.083  0.048  0.093  0.149  0.134  0.077  0.203  0.082  0.041 -0.003 -0.174 -0.127 -0.148 -0.057 -0.065 -0.017  0.056  0.082  0.117  0.003  0.056 -0.034 -0.032 -0.115 -0.116 -0.150 -0.204 -0.179 -0.201 -0.253 -0.266 -0.242 -0.199 -0.170 -0.177 -0.145 -0.132 -0.178 -0.200 -0.097 -0.119 -0.114 -0.091 -0.005 -0.053  0.031  0.021 -0.032  0.050  0.109  0.038  0.104 -0.032  0.066  0.041  0.070  0.136  0.051  0.070 -0.008 -0.047 -0.036 -0.131 -0.111 -0.255 -0.278 -0.203 -0.145 -0.075 -0.104 -0.088 -0.061 -0.096 -0.086 -0.038 -0.011 -0.042  0.051  0.043  0.104  0.075  0.135  0.059  0.051  0.005 -0.034  0.049 -0.084 -0.008 -0.088 -0.045 -0.099 -0.066 -0.072 -0.096 -0.045 -0.030 -0.067 -0.053  0.001 -0.034 -0.075 -0.035 -0.018 -0.020  0.003 -0.011 -0.073 -0.073
 -0.110 -0.099 -0.082 -0.076 -0.067 -0.065 -0.040 -0.022 -0.053 -0.040  0.010  0.050  0.051 -0.006  0.066  0.086  0.065 -0.009  0.110  0.052  0.152  0.203  0.303  0.329  0.353  0.302  0.438  0.299  0.293  0.204  0.173  0.250  0.375  0.448  0.394  0.306  0.211  0.395  0.222  0.228  0.193  0.124  0.097 -0.018  0.002  0.074  0.085  0.077  0.150  0.190  0.218  0.170  0.128  0.206  0.283  0.153  0.111  0.198  0.197  0.090  0.115  0.139  0.120  0.116  0.042  0.051  0.017  0.033  0.062  0.045  0.056  0.070  0.058  0.076  0.003  0.015  0.059  0.042  0.066  0.045  0.074  0.055  0.062  0.073  0.046  0.052  0.041  0.045  0.023  0.050  0.025  0.026  0.006  0.017  0.006  0.002  0.025 -0.001 -0.020 -0.003 -0.021  0.001  0.007  0.027  0.062  0.049  0.072  0.088  0.073  0.033  0.064  0.026  0.047  0.043  0.003  0.066  0.030  0.026  0.053  0.034  0.033  0.020  0.016 -0.004 -0.044 -0.018 -0.005 -0.006 -0.008 -0.010 -0.022 -0.054 -0.044 -0.038 -0.062 -0.053 -0.049  0.007 -0.039 -0.041  0.009 -0.004  0.004  0.018  0.024 -0.016  0.024  0.039  0.010  0.009  0.003  0.013 -0.011 -0.016  0.018  0.013  0.003  0.022 -0.043 -0.045 -0.010 -0.051 -0.045 -0.049 -0.026 -0.027 -0.035 -0.026 -0.036 -0.034 -0.016  0.004  0.011 -0.032 -0.008 -0.019 -0.017 -0.034 -0.018 -0.034 -0.019 -0.006 -0.015  0.020  0.014  0.049  0.021 -0.010  0.016  0.051  0.039 -0.010  0.045  0.065  0.032  0.027  0.069  0.014  0.038  0.015  0.012 -0.004 -0.019 -0.045 -0.053 -0.054 -0.012 -0.032 -0.037 -0.027 -0.002 -0.017  0.046  0.036  0.025  0.123  0.128  0.113  0.165  0.199  0.166  0.108  0.182  0.078  0.111  0.072 -0.118 -0.124 -0.113  0.017 -0.052 -0.028 -0.001  0.054  0.023  0.009 -0.015 -0.031 -0.036 -0.074 -0.100 -0.095 -0.151 -0.166 -0.181 -0.211 -0.202 -0.189 -0.150 -0.165 -0.151 -0.095 -0.100 -0.145 -0.127 -0.050 -0.047 -0.059 -0.029  0.038  0.006  0.061  0.055 -0.008  0.036  0.107  0.019  0.097 -0.062  0.011 -0.022 -0.005  0.030 -0.013  0.046 -0.053 -0.056 -0.111 -0.134 -0.060 -0.209 -0.256 -0.174 -0.134 -0.114 -0.137 -0.113 -0.070 -0.119 -0.102 -0.067 -0.016 -0.050  0.010  0.030  0.059  0.096  0.129  0.097  0.086  0.036 -0.001  0.088 -0.069 -0.032 -0.070 -0.055 -0.071 -0.033 -0.054 -0.069 -0.016 -0.008 -0.033 -0.031  0.022 -0.011 -0.039 -0.004 -0.021 -0.005 -0.014 -0.028 -0.071 -0.069
 -0.216 -0.149 -0.167 -0.173 -0.120 -0.139 -0.061 -0.081 -0.117 -0.050  0.045  0.065  0.076  0.061  0.165  0.176  0.214  0.094  0.140  0.151  0.392  0.443  0.552  0.560  0.525  0.401  0.485  0.341  0.277  0.191  0.149  0.239  0.388  0.394  0.698  0.549  0.419  0.594  0.304  0.408  0.243  0.145  0.130 -0.033  0.029  0.135  0.095  0.097  0.194  0.191  0.177  0.148  0.136  0.223  0.237  0.123  0.083  0.178  0.178  0.088  0.124  0.125  0.125  0.144  0.068  0.100  0.071  0.078  0.086  0.093  0.119  0.104  0.091  0.142  0.103  0.060  0.084  0.041  0.074  0.042  0.056  0.052  0.091  0.078  0.041  0.042  0.059  0.052 -0.010  0.004  0.014  0.021 -0.040  0.005 -0.007 -0.052 -0.011 -0.047  0.006  0.014  0.052  0.060  0.069  0.120  0.090  0.082  0.084  0.053  0.033  0.073  0.079  0.052  0.071  0.039  0.001  0.114  0.038  0.022  0.061  0.060  0.050  0.077  0.061  0.054 -0.011 -0.016  0.009  0.024 -0.000 -0.019 -0.033 -0.056 -0.053 -0.043 -0.053 -0.064 -0.052 -0.012 -0.022 -0.045  0.017  0.024 -0.008  0.024  0.029  0.045  0.076  0.071  0.065  0.020  0.031  0.054  0.048  0.026  0.053  0.041  0.066  0.080  0.015  0.017  0.014  0.002 -0.022 -0.028 -0.077 -0.035 -0.021  0.016 -0.026 -0.025 -0.003 -0.005  0.044 -0.032 -0.022 -0.035 -0.018 -0.046 -0.037 -0.070 -0.038 -0.044 -0.018  0.020 -0.000  0.066  0.028  0.004  0.040  0.068  0.072 -0.019  0.040  0.087  0.029 -0.001  0.051  0.014 -0.002  0.021 -0.013 -0.012 -0.034 -0.024 -0.071 -0.064 -0.028 -0.088 -0.051 -0.078 -0.036 -0.034  0.034 -0.010 -0.027  0.094  0.131  0.101  0.153  0.208  0.182  0.120  0.198  0.068  0.067  0.036 -0.226 -0.177 -0.144 -0.024 -0.142 -0.048  0.005  0.089  0.038  0.026 -0.035 -0.065 -0.100 -0.131 -0.178 -0.161 -0.258 -0.233 -0.218 -0.287 -0.234 -0.235 -0.143 -0.142 -0.182 -0.143 -0.126 -0.168 -0.176 -0.069 -0.067 -0.088 -0.053  0.047  0.014  0.082  0.095  0.039  0.073  0.168  0.038  0.134 -0.058 -0.000 -0.055 -0.020  0.043 -0.035  0.011 -0.063 -0.102 -0.129 -0.160 -0.087 -0.276 -0.282 -0.246 -0.195 -0.156 -0.197 -0.165 -0.114 -0.167 -0.117 -0.128 -0.033 -0.079  0.006  0.019  0.083  0.089  0.208  0.123  0.115  0.082  0.019  0.067 -0.123 -0.032 -0.077 -0.082 -0.113 -0.051 -0.082 -0.085 -0.033 -0.023 -0.053 -0.039  0.027 -0.025 -0.018  0.017  0.037  0.082  0.037  0.039 -0.013 -0.006
 -0.226 -0.230 -0.152 -0.153 -0.124 -0.112 -0.068  0.000 -0.040 -0.040  0.101  0.278  0.267  0.213  0.377  0.368  0.406  0.240  0.293  0.289  0.495  0.514  0.525  0.627  0.471  0.465  0.430  0.276  0.177  0.098  0.074  0.157  0.293  0.306  0.549  0.791  0.380  0.536  0.354  0.541  0.292  0.175  0.174 -0.125  0.077  0.162  0.076  0.056  0.144  0.106  0.080  0.110  0.065  0.147  0.159  0.075  0.034  0.084  0.084  0.051  0.080  0.071  0.073  0.109  0.012  0.059  0.051  0.071  0.061  0.094  0.085  0.068  0.066  0.112  0.089  0.043  0.053  0.008  0.022  0.042  0.045  0.033  0.073  0.062  0.035  0.042  0.087  0.066  0.021  0.005  0.011  0.010 -0.035 -0.029 -0.039 -0.064 -0.045 -0.036 -0.023 -0.003  0.047  0.024  0.039  0.099  0.073  0.064  0.057  0.037  0.022  0.081  0.058  0.051  0.043 -0.017 -0.026  0.077  0.024  0.007  0.049  0.056  0.051  0.072  0.031  0.038 -0.014 -0.016  0.003  0.016 -0.018 -0.032 -0.044 -0.076 -0.076 -0.069 -0.131 -0.042  0.005  0.010  0.022  0.004  0.055  0.077  0.053  0.056  0.031  0.080  0.085  0.050  0.050  0.037  0.039  0.044  0.062  0.041  0.036  0.016  0.077  0.053  0.060  0.074  0.038  0.063  0.034  0.062 -0.042 -0.016 -0.020  0.029 -0.019 -0.003  0.008 -0.004  0.044 -0.048 -0.030 -0.034 -0.011 -0.037 -0.046 -0.067  0.024 -0.029 -0.030  0.002 -0.039 -0.009 -0.039 -0.017  0.004  0.002  0.014 -0.041  0.003  0.037  0.009 -0.001  0.007  0.011 -0.006  0.017  0.009 -0.006 -0.024 -0.026 -0.044 -0.042 -0.016 -0.052 -0.015 -0.043 -0.017 -0.027  0.031 -0.026 -0.023  0.102  0.144  0.143  0.110  0.173  0.204  0.134  0.154  0.054  0.041  0.005 -0.258 -0.185 -0.110  0.025 -0.120 -0.022  0.004  0.042  0.050  0.071 -0.032 -0.035 -0.103 -0.100 -0.172 -0.192 -0.258 -0.250 -0.193 -0.278 -0.224 -0.274 -0.132 -0.184 -0.194 -0.135 -0.132 -0.198 -0.173 -0.058 -0.097 -0.105 -0.062  0.061 -0.032  0.050  0.063  0.001  0.013  0.117  0.001  0.065 -0.080  0.010 -0.042  0.006  0.053 -0.037 -0.034 -0.079 -0.181 -0.244 -0.232 -0.111 -0.275 -0.255 -0.225 -0.199 -0.164 -0.144 -0.142 -0.076 -0.143 -0.092 -0.085 -0.016 -0.049  0.015 -0.005  0.033  0.028  0.148  0.079  0.067  0.028 -0.024  0.033 -0.091 -0.110 -0.119 -0.082 -0.135 -0.101 -0.091 -0.075 -0.053 -0.056 -0.064 -0.019  0.008 -0.030  0.005  0.034  0.064  0.115  0.063  0.069  0.051  0.068
 -0.185 -0.125 -0.110 -0.127 -0.064 -0.085 -0.059 -0.060 -0.081 -0.048  0.001  0.067  0.073  0.042  0.126  0.123  0.188  0.100  0.093  0.122  0.298  0.360  0.394  0.356  0.303  0.231  0.255  0.183  0.143  0.124  0.062  0.121  0.222  0.211  0.419  0.380  0.470  0.404  0.214  0.347  0.210  0.147  0.131  0.017  0.034  0.139  0.087  0.081  0.137  0.128  0.108  0.094  0.104  0.144  0.146  0.078  0.067  0.105  0.114  0.051  0.061  0.084  0.069  0.094  0.013  0.049  0.028  0.046  0.048  0.063  0.071  0.077  0.038  0.072  0.100  0.042  0.060  0.007  0.042  0.017  0.060  0.010  0.060  0.066 -0.003  0.009  0.037  0.025  0.009 -0.013 -0.020 -0.007 -0.041 -0.032 -0.037 -0.068 -0.037 -0.058 -0.017 -0.009  0.045  0.045  0.042  0.075  0.063  0.049  0.042  0.012  0.002  0.059  0.055  0.028  0.037  0.005  0.002  0.077  0.032  0.018  0.022  0.032  0.039  0.047  0.011  0.023 -0.019  0.000 -0.003  0.014 -0.013 -0.010 -0.015 -0.030 -0.019 -0.008 -0.015 -0.061 -0.043 -0.034 -0.029 -0.018  0.000  0.012  0.015  0.014  0.006  0.035  0.035  0.017  0.036  0.020  0.007 -0.003  0.003 -0.012  0.004 -0.008  0.009  0.043 -0.016  0.005  0.001  0.025  0.005  0.013 -0.013 -0.002 -0.010 -0.001 -0.039 -0.017 -0.001  0.016  0.061 -0.029 -0.019 -0.011  0.010  0.005 -0.006 -0.032 -0.011 -0.001 -0.012  0.024  0.000  0.028  0.020  0.009  0.038  0.037  0.043  0.002  0.032  0.041  0.010  0.003  0.017 -0.009 -0.016  0.006 -0.024  0.001 -0.014  0.008 -0.022 -0.019 -0.008 -0.024 -0.009 -0.027 -0.007  0.019  0.077  0.004 -0.019  0.094  0.112  0.059  0.087  0.124  0.103  0.039  0.075 -0.021  0.032  0.004 -0.147 -0.126 -0.105 -0.047 -0.107 -0.040 -0.011  0.037 -0.022 -0.020 -0.061 -0.057 -0.102 -0.122 -0.090 -0.080 -0.152 -0.141 -0.129 -0.171 -0.151 -0.121 -0.060 -0.073 -0.093 -0.071 -0.063 -0.098 -0.104 -0.030 -0.052 -0.055 -0.017  0.053  0.005  0.059  0.056  0.022  0.016  0.110  0.020  0.093 -0.032 -0.014 -0.042 -0.029  0.017 -0.045 -0.018 -0.046 -0.057 -0.103 -0.082 -0.025 -0.157 -0.171 -0.144 -0.089 -0.081 -0.096 -0.103 -0.064 -0.093 -0.090 -0.086 -0.022 -0.045  0.002  0.017  0.032  0.054  0.150  0.075  0.085  0.059  0.031  0.060 -0.078 -0.076 -0.046 -0.030 -0.066 -0.038 -0.037 -0.041 -0.012  0.004 -0.031 -0.030  0.012 -0.024 -0.011 -0.003  0.029  0.065  0.042  0.060  0.018  0.022
 -0.223 -0.161 -0.161 -0.164 -0.136 -0.133 -0.064 -0.053 -0.108 -0.039  0.078  0.092  0.100  0.091  0.169  0.191  0.253  0.085  0.145  0.134  0.314  0.400  0.457  0.453  0.414  0.360  0.435  0.299  0.260  0.188  0.148  0.215  0.368  0.395  0.594  0.536  0.404  0.816  0.388  0.461  0.387  0.188  0.141 -0.102  0.066  0.150  0.126  0.102  0.227  0.212  0.174  0.159  0.138  0.218  0.233  0.119  0.070  0.156  0.160  0.074  0.122  0.095  0.097  0.115  0.029  0.085  0.066  0.078  0.072  0.110  0.125  0.114  0.148  0.179  0.102  0.078  0.061  0.038  0.048 -0.001  0.030  0.033  0.067  0.038  0.019  0.041  0.066  0.045  0.003  0.022  0.033  0.046  0.022  0.011  0.007 -0.030 -0.011 -0.020  0.031  0.019  0.066  0.073  0.092  0.122  0.117  0.114  0.102  0.077  0.038  0.097  0.098  0.077  0.105  0.046  0.013  0.067  0.051  0.029  0.080  0.083  0.070  0.096  0.079  0.062 -0.022 -0.004  0.010  0.029  0.013  0.007 -0.026 -0.056 -0.039 -0.035 -0.044 -0.062 -0.036 -0.028 -0.060 -0.068 -0.000 -0.002 -0.039 -0.002  0.025  0.036  0.070  0.053  0.084  0.026  0.018  0.054  0.059  0.035  0.057  0.057  0.073  0.056  0.034  0.019  0.021 -0.009 -0.034 -0.039 -0.079 -0.031 -0.033  0.010 -0.038 -0.036  0.002 -0.019  0.056  0.007  0.003 -0.020 -0.006 -0.034 -0.034 -0.065  0.012 -0.014  0.013  0.042  0.010  0.067  0.009  0.033  0.057  0.069  0.071  0.011  0.040  0.083  0.037  0.008  0.046  0.003 -0.002  0.018  0.033 -0.007 -0.027 -0.000 -0.070 -0.061 -0.034 -0.089 -0.052 -0.080 -0.047 -0.048  0.027 -0.039 -0.027  0.075  0.123  0.103  0.136  0.189  0.157  0.116  0.200  0.064  0.045  0.048 -0.246 -0.176 -0.117  0.013 -0.097 -0.039  0.065  0.107  0.084  0.040 -0.014 -0.048 -0.080 -0.092 -0.167 -0.200 -0.266 -0.225 -0.211 -0.288 -0.234 -0.272 -0.126 -0.137 -0.168 -0.126 -0.109 -0.180 -0.160 -0.054 -0.074 -0.094 -0.055  0.035 -0.011  0.069  0.068  0.020  0.057  0.175  0.041  0.091 -0.025  0.035 -0.008  0.023  0.112  0.002  0.042 -0.036 -0.084 -0.121 -0.144 -0.075 -0.272 -0.284 -0.248 -0.191 -0.161 -0.184 -0.153 -0.082 -0.158 -0.086 -0.077  0.002 -0.031  0.059  0.056  0.092  0.081  0.205  0.125  0.118  0.077  0.043  0.045 -0.129 -0.097 -0.132 -0.095 -0.141 -0.095 -0.119 -0.098 -0.031 -0.059 -0.073 -0.038  0.011 -0.036 -0.018  0.043  0.079  0.107  0.065  0.028 -0.008 -0.047
 -0.147 -0.162 -0.139 -0.136 -0.123 -0.140 -0.124 -0.057 -0.085 -0.077  0.003  0.122  0.140  0.100  0.191  0.197  0.242  0.089  0.144  0.123  0.175  0.205  0.230  0.275  0.244  0.263  0.280  0.162  0.132  0.076  0.042  0.105  0.189  0.222  0.304  0.354  0.214  0.388  0.354  0.365  0.266  0.213  0.169 -0.015  0.063  0.172  0.088  0.054  0.095  0.097  0.089  0.118  0.085  0.143  0.156  0.108  0.073  0.094  0.108  0.086  0.073  0.072  0.078  0.083  0.010  0.034  0.011  0.046  0.046  0.061  0.050  0.048  0.025  0.065  0.053  0.013  0.061 -0.012  0.006  0.032  0.024  0.005  0.033  0.042  0.011  0.005  0.014  0.009 -0.016 -0.006 -0.016  0.007 -0.020 -0.047 -0.058 -0.026 -0.024 -0.001 -0.011 -0.004  0.030  0.015  0.009  0.050  0.056  0.047  0.049  0.034  0.019  0.024  0.012  0.020  0.007 -0.013 -0.021  0.048  0.012  0.004  0.035  0.029  0.027  0.030  0.019  0.031 -0.015 -0.013 -0.007  0.006 -0.016 -0.024 -0.024 -0.040 -0.027 -0.050 -0.083 -0.073 -0.037 -0.014 -0.016  0.001  0.029  0.033  0.016  0.025  0.022  0.037  0.042  0.032  0.032  0.002  0.002  0.002  0.018  0.019 -0.010 -0.015  0.031 -0.001  0.023  0.019  0.031  0.050  0.057  0.072 -0.031 -0.024 -0.034  0.000 -0.022 -0.023  0.013  0.010  0.052 -0.027 -0.015 -0.007  0.031  0.001  0.001 -0.025  0.059  0.014  0.026  0.062  0.010  0.050  0.008  0.034  0.046  0.050  0.036  0.007  0.029  0.055  0.045  0.023  0.048  0.040  0.016  0.033  0.028  0.011 -0.006  0.028  0.013  0.020  0.022  0.031  0.047  0.045  0.051  0.081  0.112  0.026  0.051  0.154  0.161  0.114  0.156  0.157  0.169  0.120  0.114  0.059  0.066  0.048 -0.101 -0.088 -0.040  0.026 -0.038 -0.009 -0.005 -0.006  0.015  0.049 -0.013  0.006 -0.029 -0.033 -0.077 -0.086 -0.100 -0.123 -0.087 -0.107 -0.094 -0.134 -0.105 -0.128 -0.143 -0.096 -0.081 -0.123 -0.112 -0.053 -0.069 -0.070 -0.031  0.024 -0.022  0.031  0.036  0.012  0.011  0.074 -0.006  0.057 -0.057 -0.004 -0.015  0.003  0.017 -0.028 -0.024 -0.045 -0.118 -0.158 -0.151 -0.086 -0.138 -0.130 -0.098 -0.103 -0.097 -0.066 -0.058 -0.012 -0.038 -0.023 -0.015  0.024 -0.023 -0.001 -0.018 -0.010 -0.000  0.091  0.042  0.063  0.041  0.009  0.007 -0.047 -0.105 -0.110 -0.050 -0.096 -0.085 -0.066 -0.042 -0.049 -0.058 -0.043 -0.023 -0.025 -0.043 -0.003  0.010  0.058  0.094  0.046  0.060  0.018  0.003
 -0.306 -0.282 -0.224 -0.213 -0.170 -0.177 -0.142 -0.036 -0.106 -0.081  0.055  0.227  0.256  0.157  0.327  0.311  0.415  0.217  0.236  0.244  0.327  0.423  0.381  0.399  0.303  0.312  0.263  0.144  0.095  0.069  0.025  0.094  0.201  0.228  0.408  0.541  0.347  0.461  0.365  0.751  0.472  0.311  0.396  0.076  0.071  0.337  0.193  0.126  0.165  0.160  0.095  0.161  0.108  0.135  0.165  0.145  0.049  0.058  0.086  0.071  0.043  0.058  0.068  0.048 -0.014  0.063  0.013  0.053  0.045  0.027  0.001  0.027 -0.056  0.016  0.003 -0.045  0.040 -0.039 -0.015  0.053  0.065 -0.009  0.037  0.056 -0.000 -0.032  0.003  0.003 -0.065 -0.056 -0.046 -0.034 -0.055 -0.085 -0.100 -0.051 -0.040 -0.021 -0.026 -0.005  0.037 -0.019 -0.059  0.015  0.008  0.013  0.043  0.011  0.017  0.039  0.049  0.040  0.037  0.036  0.019  0.113  0.032  0.013  0.029  0.040  0.038  0.010 -0.011 -0.016 -0.032 -0.021 -0.019  0.042 -0.003  0.003 -0.009 -0.026 -0.009 -0.037 -0.112 -0.038 -0.002  0.030  0.064  0.053  0.059  0.107  0.131  0.031  0.042  0.081  0.033  0.015  0.024  0.004 -0.012 -0.026  0.006 -0.005 -0.035 -0.026  0.033  0.013  0.058  0.026  0.035  0.085  0.126  0.154  0.012 -0.002 -0.025  0.048 -0.028  0.043  0.049  0.029  0.094 -0.031 -0.002  0.018  0.073  0.061  0.019 -0.008  0.104  0.092  0.058  0.114  0.027  0.056 -0.006  0.058  0.062  0.057  0.041  0.044  0.056  0.069  0.064  0.027  0.026  0.019  0.001  0.024  0.011  0.026  0.048  0.083  0.079  0.085  0.072  0.139  0.118  0.148  0.094  0.167  0.247  0.085  0.001  0.175  0.191  0.134  0.115  0.132  0.170  0.107  0.057 -0.030  0.013  0.005 -0.121 -0.135  0.007  0.002 -0.126 -0.067 -0.069 -0.025 -0.058  0.015 -0.105 -0.113 -0.118 -0.136 -0.105 -0.095 -0.081 -0.126 -0.072 -0.057 -0.089 -0.136 -0.119 -0.187 -0.195 -0.116 -0.118 -0.175 -0.156 -0.083 -0.100 -0.123 -0.074  0.028 -0.057  0.022  0.058  0.009  0.012  0.074 -0.021  0.051 -0.113 -0.029 -0.045  0.014 -0.021 -0.051 -0.069 -0.075 -0.192 -0.304 -0.171 -0.000 -0.067 -0.103 -0.040 -0.046 -0.065  0.012 -0.053 -0.011 -0.061 -0.082 -0.064  0.001 -0.051 -0.029 -0.047 -0.052  0.016  0.118  0.112  0.099  0.090  0.051 -0.024 -0.102 -0.154 -0.144 -0.013 -0.070 -0.105 -0.059 -0.026 -0.023 -0.048 -0.041  0.001  0.012 -0.035  0.005  0.062  0.084  0.169  0.059  0.147 -0.001  0.022
 -0.195 -0.205 -0.177 -0.165 -0.147 -0.157 -0.172 -0.068 -0.099 -0.104 -0.033  0.082  0.120  0.020  0.141  0.167  0.221  0.055  0.186  0.181  0.112  0.219  0.194  0.187  0.154  0.173  0.172  0.083  0.085  0.092  0.046  0.104  0.148  0.193  0.243  0.292  0.210  0.387  0.266  0.472  0.638  0.372  0.307  0.106  0.074  0.336  0.280  0.166  0.204  0.246  0.175  0.205  0.151  0.206  0.211  0.191  0.095  0.111  0.128  0.090  0.044  0.080  0.060 -0.002 -0.052  0.039 -0.020 -0.020 -0.007 -0.039 -0.087 -0.012 -0.109 -0.063 -0.074 -0.080  0.055 -0.053 -0.016  0.040  0.061 -0.008  0.020  0.035 -0.007 -0.010  0.010  0.005 -0.061  0.012 -0.003 -0.012  0.003 -0.030 -0.062 -0.003  0.039  0.020 -0.030 -0.005  0.014 -0.029 -0.119 -0.080 -0.041 -0.039  0.006 -0.005  0.017  0.010  0.093  0.051  0.095  0.103  0.065  0.129  0.036 -0.007  0.024  0.017  0.008 -0.022 -0.034 -0.055 -0.054 -0.005 -0.018  0.002 -0.017  0.019 -0.027 -0.015  0.032 -0.003 -0.081  0.024 -0.020  0.016 -0.005 -0.005  0.044  0.038  0.043 -0.005  0.027 -0.032 -0.038  0.010 -0.000 -0.031 -0.053 -0.047 -0.045 -0.023 -0.080 -0.031 -0.017  0.001  0.028 -0.044 -0.006  0.102  0.153  0.186  0.090  0.039 -0.036  0.021 -0.044  0.006  0.028  0.024  0.059 -0.028  0.024  0.028  0.077  0.070  0.067  0.054  0.158  0.186  0.145  0.196  0.071  0.101  0.009  0.096  0.048  0.062 -0.009  0.026  0.031  0.024  0.045  0.021  0.007 -0.005  0.006  0.019  0.010  0.005  0.019  0.051  0.091  0.157  0.106  0.160  0.151  0.199  0.106  0.168  0.294  0.116  0.048  0.216  0.196  0.078  0.115  0.122  0.126  0.110  0.034 -0.034  0.045  0.019  0.007 -0.048  0.044 -0.004 -0.092 -0.062 -0.057 -0.022 -0.053 -0.012 -0.097 -0.099 -0.082 -0.071  0.006  0.001  0.052 -0.053  0.014  0.052  0.007 -0.077 -0.171 -0.191 -0.227 -0.123 -0.138 -0.198 -0.183 -0.099 -0.130 -0.147 -0.091  0.003 -0.066 -0.009  0.012 -0.028  0.002  0.057 -0.033  0.072 -0.132 -0.041 -0.016 -0.005 -0.040 -0.036 -0.040 -0.075 -0.164 -0.268 -0.117 -0.052 -0.017 -0.060  0.045 -0.008 -0.019  0.025  0.006 -0.005 -0.002 -0.033 -0.038  0.027 -0.067 -0.041 -0.038 -0.039  0.031  0.145  0.193  0.152  0.150  0.106 -0.071 -0.060 -0.167 -0.159  0.029 -0.012 -0.096 -0.017  0.037  0.009 -0.025  0.019  0.043  0.031  0.020  0.045  0.085  0.091  0.154  0.045  0.162 -0.035  0.008
 -0.100 -0.133 -0.070 -0.082 -0.095 -0.126 -0.173 -0.075 -0.054 -0.109 -0.085  0.079  0.116  0.003  0.117  0.157  0.209  0.027  0.156  0.134  0.042  0.125  0.121  0.122  0.096  0.118  0.123  0.048  0.074  0.064  0.012  0.092  0.088  0.124  0.145  0.175  0.147  0.188  0.213  0.311  0.372  0.498  0.244  0.098  0.050  0.255  0.166  0.095  0.095  0.148  0.168  0.144  0.115  0.175  0.182  0.129  0.094  0.097  0.135  0.096  0.045  0.107  0.050  0.026 -0.035  0.034 -0.042 -0.037 -0.004 -0.039 -0.073 -0.013 -0.101 -0.108 -0.030 -0.040  0.073 -0.093 -0.016  0.029  0.029 -0.007  0.008  0.041 -0.025 -0.016  0.000 -0.012 -0.042  0.019 -0.011 -0.017 -0.037 -0.078 -0.110 -0.016  0.009 -0.000 -0.078 -0.054 -0.031 -0.078 -0.112 -0.091 -0.039 -0.048 -0.016 -0.031  0.006 -0.020  0.058  0.011  0.017  0.016  0.022  0.108  0.002 -0.038 -0.034 -0.017 -0.020 -0.026 -0.072 -0.042 -0.029 -0.039 -0.011 -0.032 -0.053 -0.026 -0.038  0.000  0.041  0.005 -0.060 -0.051 -0.047 -0.023 -0.007 -0.003  0.005  0.003  0.028 -0.007 -0.037 -0.045 -0.039 -0.026 -0.059 -0.033 -0.045 -0.100 -0.090 -0.036 -0.097 -0.094 -0.047 -0.054 -0.023 -0.050 -0.007  0.136  0.124  0.197  0.087  0.013 -0.026 -0.001 -0.070 -0.031 -0.004  0.008  0.043 -0.055  0.002  0.009  0.066  0.067  0.077  0.049  0.107  0.124  0.094  0.186  0.083  0.130  0.042  0.084  0.049  0.056  0.018  0.027  0.035  0.018  0.035  0.019 -0.003 -0.000  0.003  0.015  0.029  0.012  0.022  0.044  0.087  0.145  0.079  0.127  0.145  0.176  0.121  0.203  0.326  0.122  0.152  0.292  0.253  0.125  0.196  0.163  0.157  0.098  0.033 -0.014  0.095  0.066  0.067  0.002 -0.022 -0.021 -0.071 -0.041 -0.082 -0.065 -0.072 -0.022 -0.080 -0.042 -0.055 -0.030  0.047  0.069  0.060 -0.038  0.041  0.069  0.049  0.000 -0.132 -0.122 -0.182 -0.105 -0.096 -0.111 -0.119 -0.074 -0.079 -0.077 -0.035  0.028 -0.020  0.015 -0.002 -0.009 -0.023  0.017 -0.040  0.048 -0.120 -0.083 -0.043 -0.044 -0.085 -0.070 -0.045 -0.075 -0.147 -0.215 -0.126 -0.102 -0.031 -0.034  0.044 -0.022 -0.029  0.017  0.025 -0.006  0.051  0.004 -0.023  0.015 -0.076 -0.094 -0.078 -0.079  0.009  0.090  0.092  0.108  0.100  0.091 -0.033  0.015 -0.126 -0.064  0.018  0.006 -0.024  0.016  0.024  0.001  0.001  0.030  0.001 -0.001  0.001  0.009 -0.008  0.005  0.056  0.002  0.118 -0.027  0.018
 -0.372 -0.288 -0.312 -0.282 -0.215 -0.221 -0.106 -0.048 -0.162 -0.054  0.107  0.134  0.200  0.079  0.171  0.148  0.227  0.116  0.113  0.096  0.079  0.137  0.119  0.110  0.079  0.105  0.112  0.048  0.019  0.020 -0.038  0.007  0.043  0.097  0.130  0.174  0.131  0.141  0.169  0.396  0.307  0.244  0.719  0.350  0.043  0.416  0.246  0.135  0.062  0.104  0.091  0.118  0.072  0.068  0.116  0.137  0.035  0.031  0.085  0.068  0.023  0.057  0.052  0.026 -0.005  0.064  0.010  0.060  0.042  0.009 -0.013  0.039 -0.057 -0.034 -0.074 -0.084  0.006 -0.094 -0.031 -0.003  0.014 -0.037 -0.026  0.029 -0.015 -0.137 -0.158 -0.099 -0.067 -0.109 -0.091 -0.054 -0.019 -0.113 -0.162 -0.071 -0.021  0.023 -0.016 -0.012  0.003 -0.041 -0.068 -0.006 -0.004 -0.013  0.062  0.000  0.026  0.004  0.031  0.018  0.026  0.072  0.049  0.076  0.048  0.032  0.037  0.039  0.032  0.021 -0.005  0.019  0.005 -0.002  0.030  0.051  0.019  0.004  0.029  0.038  0.047  0.030 -0.055  0.028  0.006  0.037  0.030  0.039  0.048  0.033  0.077 -0.016  0.006  0.002 -0.074 -0.056 -0.032 -0.032 -0.063 -0.097 -0.054 -0.036 -0.088 -0.085 -0.004 -0.017  0.011 -0.030 -0.032  0.037  0.083  0.099 -0.005  0.016  0.021  0.011 -0.035  0.041  0.034  0.035  0.068  0.005  0.034  0.048  0.120  0.116  0.117  0.047  0.170  0.160  0.124  0.129  0.038  0.066  0.025  0.057  0.068  0.068  0.061  0.063  0.071  0.062  0.067  0.047  0.057  0.028  0.055  0.057  0.019  0.032  0.099  0.111  0.152  0.149  0.106  0.238  0.162  0.209  0.174  0.261  0.354  0.217  0.036  0.199  0.214  0.095  0.143  0.114  0.115  0.041  0.023 -0.034  0.057  0.101  0.012 -0.079  0.048 -0.012 -0.059 -0.049 -0.073 -0.019 -0.154 -0.028 -0.133 -0.097 -0.048 -0.133 -0.033 -0.064  0.054 -0.040 -0.065  0.049 -0.034 -0.003 -0.035 -0.072 -0.070 -0.055 -0.045 -0.087 -0.072 -0.045 -0.060 -0.107 -0.074 -0.040 -0.080 -0.015  0.031  0.011  0.019  0.022 -0.017  0.013 -0.071 -0.035 -0.030  0.020 -0.064 -0.035 -0.047 -0.035 -0.087 -0.232 -0.085  0.134  0.087 -0.011  0.057  0.051  0.014  0.089  0.015  0.060 -0.008 -0.078 -0.001  0.023 -0.023 -0.038 -0.029 -0.052  0.014  0.003  0.049  0.081  0.125  0.122 -0.048 -0.100 -0.059 -0.064  0.062  0.048  0.018  0.101  0.125  0.057  0.063  0.123  0.112  0.048  0.064  0.110  0.106  0.106  0.126  0.097  0.167  0.013 -0.004
 -0.055  0.060 -0.076 -0.011  0.056  0.003  0.038 -0.012 -0.041  0.087  0.023 -0.071 -0.060 -0.107 -0.066 -0.074 -0.087  0.024 -0.064 -0.018 -0.034 -0.049 -0.010 -0.066 -0.043 -0.070 -0.051 -0.016 -0.058 -0.038 -0.025 -0.039  0.017 -0.018 -0.033 -0.125  0.017 -0.102 -0.015  0.076  0.106  0.098  0.350  0.620 -0.108  0.237  0.114  0.097  0.002  0.006  0.026  0.034  0.040 -0.041  0.007  0.091  0.000 -0.041 -0.006 -0.004 -0.035 -0.030 -0.025 -0.043  0.015  0.031 -0.011 -0.018 -0.030 -0.057 -0.091 -0.050 -0.132 -0.069 -0.093 -0.095 -0.058  0.005 -0.050 -0.041  0.015 -0.019 -0.020  0.049 -0.029 -0.097 -0.146 -0.084 -0.040 -0.058 -0.048  0.000 -0.003  0.039  0.012  0.006  0.039 -0.014  0.005  0.006 -0.010 -0.017 -0.093 -0.069 -0.058 -0.052 -0.008 -0.041 -0.048 -0.054 -0.039 -0.059 -0.043  0.036  0.013  0.021 -0.008 -0.008 -0.013 -0.040 -0.021 -0.070 -0.020 -0.063 -0.023 -0.009 -0.045 -0.006 -0.027 -0.020 -0.011 -0.020 -0.016  0.008 -0.012  0.014 -0.027  0.006 -0.001  0.023 -0.020 -0.039  0.045 -0.018  0.006 -0.036 -0.088 -0.035 -0.032 -0.024 -0.045 -0.036 -0.040 -0.052 -0.044 -0.036 -0.023  0.027 -0.019 -0.067 -0.046 -0.045  0.031 -0.001  0.036  0.015 -0.008 -0.006  0.011 -0.018 -0.033  0.021 -0.010 -0.042 -0.038 -0.013 -0.032 -0.028  0.028  0.028 -0.055  0.003  0.002  0.021 -0.020  0.005  0.035 -0.069  0.030  0.015 -0.031 -0.010 -0.004  0.002 -0.012 -0.024 -0.008 -0.006  0.023  0.026 -0.042 -0.023  0.026 -0.019  0.027 -0.009  0.025  0.127  0.092  0.160  0.112  0.217  0.316  0.235  0.045  0.067  0.060 -0.067 -0.020 -0.023 -0.051 -0.085 -0.041 -0.063 -0.051 -0.037  0.121  0.021  0.054 -0.112 -0.037 -0.021 -0.024 -0.004 -0.094 -0.072 -0.043 -0.077 -0.019 -0.108  0.010  0.058  0.158  0.056  0.002  0.117  0.012  0.084 -0.050 -0.024 -0.076 -0.020 -0.047 -0.013 -0.038 -0.025 -0.053 -0.051 -0.027 -0.061 -0.042 -0.028 -0.032 -0.035  0.009 -0.071 -0.028  0.007 -0.053  0.004  0.004  0.009 -0.023  0.008 -0.037 -0.018 -0.024 -0.012  0.057  0.096  0.141  0.054  0.121  0.103  0.093  0.120  0.049  0.036  0.049 -0.061 -0.043 -0.011 -0.037 -0.003 -0.008  0.011 -0.010 -0.057 -0.025  0.018  0.064  0.066 -0.033 -0.072  0.089 -0.014 -0.004  0.026  0.023  0.043  0.032  0.035  0.041  0.047  0.041  0.040  0.025  0.021  0.019  0.007 -0.005  0.031  0.144 -0.038  0.024
 -0.088 -0.148 -0.066 -0.088 -0.108 -0.112 -0.125 -0.074 -0.064 -0.145 -0.075 -0.008  0.026  0.026  0.013 -0.012  0.047  0.019  0.008 -0.007  0.034  0.035 -0.001  0.025  0.014  0.017 -0.031 -0.034 -0.019  0.010 -0.005 -0.016 -0.040  0.002  0.029  0.077  0.034  0.066  0.063  0.071  0.074  0.050  0.043 -0.108  0.583  0.247  0.163  0.022  0.019  0.036  0.017  0.014 -0.032  0.012 -0.009 -0.075 -0.056 -0.010 -0.017 -0.028 -0.013  0.006 -0.056 -0.027 -0.041 -0.050 -0.045 -0.050 -0.018 -0.027 -0.035 -0.011  0.054 -0.049 -0.002 -0.008  0.004 -0.085 -0.023 -0.038 -0.042 -0.025 -0.038 -0.026 -0.014  0.006  0.002  0.031  0.024 -0.006 -0.032  0.006  0.024 -0.027 -0.057 -0.015  0.008  0.002 -0.008 -0.049 -0.013  0.024  0.003 -0.030 -0.016 -0.034 -0.050 -0.034 -0.014 -0.009  0.082  0.016  0.058  0.074  0.038  0.008 -0.009 -0.041 -0.042 -0.005 -0.046 -0.002 -0.112 -0.030 -0.026 -0.017  0.015 -0.048 -0.055 -0.052 -0.037  0.014  0.032  0.031  0.005 -0.008  0.004 -0.030 -0.004 -0.011 -0.033 -0.079 -0.040 -0.052 -0.093 -0.063 -0.012 -0.053 -0.044 -0.011 -0.026 -0.026 -0.030 -0.005 -0.011  0.000  0.008 -0.065 -0.011 -0.013  0.007  0.080 -0.005  0.061  0.021 -0.037 -0.007 -0.034 -0.060 -0.037  0.015 -0.005 -0.021 -0.013  0.023  0.031  0.087  0.068  0.096  0.061  0.146  0.207  0.259  0.186  0.108  0.060  0.024  0.113  0.005 -0.025 -0.036 -0.026 -0.051 -0.078 -0.045 -0.045 -0.087 -0.033 -0.048 -0.052  0.010 -0.002  0.022  0.044  0.046  0.109 -0.011 -0.001  0.039 -0.008 -0.022 -0.022  0.029 -0.035  0.010  0.045  0.049  0.052  0.034  0.034  0.035  0.007 -0.040 -0.047  0.014  0.028  0.036  0.003 -0.012  0.061 -0.002 -0.016 -0.069 -0.042 -0.078 -0.036 -0.099 -0.010  0.003  0.040 -0.010  0.032  0.002  0.031  0.044  0.045  0.077 -0.012  0.053  0.014  0.010  0.009  0.047 -0.012  0.013 -0.015 -0.040 -0.020 -0.058 -0.055 -0.079 -0.071 -0.064  0.032 -0.019 -0.036 -0.017  0.000  0.008  0.014  0.049  0.035  0.032  0.027  0.061  0.032  0.065 -0.038 -0.051  0.022  0.030  0.025  0.041  0.046  0.015  0.035  0.052  0.040  0.015  0.016  0.038 -0.003  0.024  0.015 -0.003 -0.028 -0.008  0.013  0.047  0.079  0.071  0.122  0.019  0.010 -0.042  0.031  0.059  0.100  0.092  0.131  0.140  0.112  0.105  0.138  0.128  0.064  0.108  0.103  0.107  0.089  0.091  0.127  0.002  0.082  0.045
 -0.236 -0.196 -0.161 -0.169 -0.147 -0.192 -0.152 -0.111 -0.125 -0.117 -0.049  0.001  0.057  0.022  0.090  0.044  0.148  0.133  0.048  0.029  0.092  0.140  0.110  0.109  0.067  0.077  0.029 -0.006 -0.000  0.027 -0.021  0.024  0.048  0.074  0.135  0.162  0.139  0.150  0.172  0.337  0.336  0.255  0.416  0.237  0.247  0.685  0.403  0.182  0.097  0.143  0.151  0.122  0.072  0.113  0.077  0.056  0.005  0.004  0.023  0.027  0.013  0.029 -0.046 -0.042 -0.041 -0.024 -0.045 -0.062 -0.040 -0.062 -0.088 -0.026 -0.059 -0.070 -0.039 -0.044  0.067 -0.065 -0.000  0.007  0.030 -0.026  0.011  0.029 -0.012 -0.080 -0.093 -0.050 -0.068 -0.057 -0.058 -0.035 -0.025 -0.061 -0.135 -0.067 -0.020  0.016 -0.067 -0.063 -0.034 -0.058 -0.098 -0.079 -0.073 -0.065 -0.031 -0.059 -0.024  0.023  0.125  0.058  0.120  0.126  0.074  0.139  0.017 -0.039 -0.041 -0.029 -0.035 -0.064 -0.103 -0.075 -0.056 -0.069 -0.033 -0.019 -0.044 -0.030 -0.050  0.011  0.040  0.037 -0.062  0.003 -0.000  0.016  0.029  0.040  0.027 -0.015  0.002 -0.030 -0.041 -0.053 -0.060 -0.050 -0.055 -0.039 -0.073 -0.100 -0.089 -0.053 -0.101 -0.096 -0.038 -0.051 -0.008 -0.042 -0.013  0.107  0.065  0.145 -0.005 -0.070 -0.059 -0.015 -0.069  0.001  0.013  0.010  0.007 -0.020  0.050  0.044  0.107  0.068  0.152  0.070  0.166  0.257  0.284  0.251  0.112  0.116  0.082  0.097  0.029  0.038 -0.009 -0.013 -0.026 -0.049 -0.039 -0.044 -0.082 -0.033 -0.046  0.007 -0.044 -0.011  0.020  0.056  0.122  0.168  0.071  0.152  0.162  0.183  0.104  0.185  0.352  0.124  0.052  0.192  0.182  0.071  0.114  0.091  0.086 -0.005 -0.012 -0.092  0.014  0.042  0.068 -0.035  0.007 -0.022 -0.107 -0.045 -0.129 -0.042 -0.172 -0.067 -0.168 -0.116 -0.109 -0.095 -0.056  0.006  0.066  0.002  0.056  0.119  0.096  0.027  0.002 -0.025 -0.121 -0.082 -0.060 -0.127 -0.149 -0.145 -0.176 -0.164 -0.151 -0.140 -0.199 -0.125 -0.059 -0.022 -0.021 -0.049 -0.049  0.054 -0.088 -0.024 -0.004  0.012 -0.040  0.005  0.004 -0.027 -0.053 -0.173 -0.054  0.040  0.077  0.060  0.091  0.057  0.035  0.092  0.040  0.039  0.011 -0.056 -0.008 -0.011 -0.044 -0.047 -0.071 -0.064 -0.026  0.029  0.076  0.177  0.232  0.250 -0.014 -0.105 -0.053  0.007  0.104  0.122  0.080  0.174  0.199  0.146  0.145  0.211  0.220  0.110  0.138  0.173  0.196  0.164  0.236  0.211  0.296  0.121  0.145
 -0.175 -0.141 -0.077 -0.091 -0.081 -0.106 -0.108 -0.092 -0.080 -0.119 -0.098 -0.068 -0.007 -0.064 -0.049 -0.040  0.028  0.001 -0.026 -0.032  0.050  0.098  0.073  0.036  0.018  0.011 -0.004 -0.039  0.005  0.062  0.007  0.052  0.043  0.085  0.095  0.076  0.087  0.126  0.088  0.193  0.280  0.166  0.246  0.114  0.163  0.403  0.615  0.244  0.145  0.227  0.225  0.135  0.100  0.153  0.127  0.070  0.033  0.059  0.075  0.018  0.007  0.050 -0.018 -0.052 -0.049 -0.008 -0.036 -0.102 -0.056 -0.092 -0.132 -0.015 -0.051 -0.096 -0.088 -0.055  0.086 -0.052  0.022  0.030  0.051  0.002  0.014  0.020 -0.000 -0.025 -0.020 -0.004 -0.029 -0.045 -0.033 -0.030 -0.019 -0.047 -0.079 -0.016  0.001  0.011 -0.080 -0.050 -0.058 -0.079 -0.117 -0.113 -0.060 -0.044  0.011  0.021  0.057  0.070  0.210  0.125  0.248  0.285  0.212  0.211  0.115  0.023  0.020 -0.007 -0.008 -0.030 -0.083 -0.076 -0.059 -0.020 -0.006  0.009 -0.015  0.041 -0.009  0.072  0.126  0.137  0.047  0.087  0.035  0.021  0.018  0.016  0.033 -0.010  0.022 -0.032 -0.016 -0.062 -0.070 -0.016 -0.054 -0.017 -0.054 -0.085 -0.105 -0.078 -0.101 -0.062 -0.089 -0.060 -0.064 -0.079 -0.002  0.060  0.029  0.083  0.076 -0.036 -0.043 -0.030 -0.067  0.036  0.012  0.006 -0.037 -0.017  0.034  0.025  0.051  0.098  0.174  0.073  0.171  0.339  0.317  0.256  0.176  0.143  0.053  0.114  0.051  0.026 -0.036 -0.010 -0.030 -0.067 -0.059 -0.047 -0.070 -0.050 -0.050 -0.013 -0.047 -0.055 -0.052 -0.012  0.071  0.135  0.054  0.067  0.068  0.085  0.009  0.040  0.218  0.040 -0.034  0.128  0.095  0.023  0.058  0.063  0.015 -0.062 -0.031 -0.094  0.030 -0.008  0.049 -0.054 -0.012 -0.046 -0.130 -0.091 -0.193 -0.071 -0.195 -0.092 -0.220 -0.157 -0.148 -0.123 -0.020 -0.004  0.050  0.013  0.026  0.097  0.064  0.035  0.002 -0.021 -0.090 -0.050 -0.049 -0.100 -0.120 -0.166 -0.130 -0.113 -0.143 -0.111 -0.150 -0.085 -0.021 -0.004  0.035 -0.007 -0.042  0.072 -0.097 -0.009  0.018 -0.009 -0.035  0.055  0.070  0.001  0.043 -0.115  0.043  0.092  0.081  0.023  0.073  0.090  0.053  0.080  0.031  0.009 -0.054 -0.089 -0.057 -0.058 -0.054 -0.066 -0.074 -0.068  0.041  0.058  0.153  0.249  0.365  0.342 -0.004 -0.109 -0.050  0.047  0.128  0.166  0.147  0.188  0.193  0.238  0.207  0.250  0.274  0.195  0.206  0.179  0.268  0.131  0.240  0.165  0.143  0.017  0.023
 -0.127 -0.108 -0.108 -0.090 -0.069 -0.062 -0.061 -0.061 -0.079 -0.066 -0.037 -0.056 -0.004 -0.065 -0.053 -0.036 -0.020 -0.043 -0.071 -0.095  0.037  0.066  0.087  0.064  0.058  0.027  0.039  0.020  0.080  0.101  0.030  0.061  0.048  0.077  0.097  0.056  0.081  0.102  0.054  0.126  0.166  0.095  0.135  0.097  0.022  0.182  0.244  0.321  0.206  0.233  0.190  0.155  0.135  0.140  0.173  0.151  0.090  0.119  0.129  0.060  0.032  0.055  0.048  0.006  0.039  0.029 -0.023  0.006  0.003 -0.037 -0.028  0.006 -0.058 -0.002 -0.038 -0.033  0.058  0.011  0.051  0.052  0.070  0.025  0.041  0.040  0.013  0.003  0.003 -0.037 -0.025 -0.039 -0.034 -0.046 -0.051 -0.047 -0.065 -0.026 -0.015 -0.035 -0.017 -0.002 -0.002 -0.006 -0.063 -0.040 -0.042 -0.010  0.037  0.040  0.075  0.046  0.126  0.057  0.130  0.153  0.139  0.178  0.091  0.055  0.036  0.021  0.020 -0.004  0.003 -0.020 -0.024  0.006 -0.011  0.023 -0.014  0.040  0.037  0.051  0.085  0.040  0.003  0.028 -0.010  0.041 -0.013 -0.003  0.020  0.024 -0.008 -0.011  0.013  0.001 -0.043  0.005  0.005 -0.008 -0.040 -0.031 -0.024 -0.032 -0.033 -0.023 -0.003  0.021 -0.011 -0.072 -0.005 -0.051 -0.001 -0.039 -0.003 -0.010 -0.033 -0.028 -0.055  0.005 -0.004  0.011 -0.035 -0.040 -0.005  0.000  0.020  0.023  0.068 -0.013  0.013  0.103  0.153  0.165  0.141  0.181  0.113  0.093  0.093  0.099  0.022  0.058  0.050  0.036  0.018  0.012  0.011 -0.012 -0.007 -0.014 -0.018  0.001 -0.006  0.011  0.012  0.028  0.008  0.010  0.045  0.071  0.019  0.020  0.142  0.078 -0.012  0.041  0.029  0.005  0.031  0.023 -0.005  0.004  0.026  0.012  0.042  0.025 -0.025 -0.085 -0.002  0.016 -0.072 -0.037 -0.005  0.034 -0.029  0.013 -0.057 -0.062 -0.055 -0.102 -0.019 -0.028 -0.016 -0.060 -0.080 -0.038 -0.045  0.028  0.019  0.032  0.027  0.039  0.043  0.016  0.009  0.006  0.031  0.029 -0.015  0.009  0.034  0.045  0.089  0.037  0.061  0.079  0.075  0.123  0.029  0.006 -0.032 -0.034 -0.052 -0.007  0.031 -0.006  0.011 -0.031  0.039  0.102 -0.008 -0.079 -0.049 -0.024 -0.055 -0.078 -0.100 -0.091 -0.117 -0.141 -0.113 -0.042 -0.027 -0.007  0.060  0.033  0.104  0.125  0.163  0.172  0.277  0.213  0.035 -0.086  0.018 -0.030 -0.010  0.028  0.016 -0.025 -0.006  0.075  0.017  0.007  0.051  0.042  0.025  0.013  0.101  0.023  0.091  0.032  0.055 -0.042 -0.045
 -0.111 -0.098 -0.089 -0.099 -0.094 -0.088 -0.084 -0.083 -0.095 -0.081 -0.037 -0.045 -0.025 -0.057 -0.010  0.030  0.018 -0.028  0.000  0.011  0.093  0.127  0.154  0.145  0.141  0.099  0.137  0.098  0.122  0.107  0.056  0.106  0.126  0.150  0.194  0.144  0.137  0.227  0.095  0.165  0.204  0.095  0.062  0.002  0.019  0.097  0.145  0.206  0.349  0.342  0.246  0.188  0.186  0.225  0.199  0.148  0.110  0.157  0.135  0.068  0.064  0.078  0.070  0.042  0.037  0.064  0.032  0.014  0.021  0.013  0.026  0.039 -0.005  0.026 -0.007  0.002  0.088 -0.007  0.055  0.030  0.036  0.020  0.018  0.010 -0.021  0.007  0.006 -0.017 -0.055 -0.031 -0.011 -0.014 -0.065 -0.019 -0.047 -0.028 -0.012 -0.020  0.018  0.009  0.016  0.043 -0.014  0.002  0.000  0.024  0.063  0.050  0.087  0.061  0.144  0.071  0.129  0.128  0.122  0.167  0.087  0.065  0.057  0.053  0.030  0.019  0.027 -0.006 -0.011  0.010 -0.004  0.004  0.003  0.035  0.015  0.038  0.056  0.026 -0.013  0.017 -0.012  0.027 -0.036 -0.047 -0.013 -0.013 -0.037 -0.032  0.008 -0.007 -0.024  0.011  0.009 -0.021 -0.040 -0.016 -0.009 -0.008 -0.004  0.010  0.029  0.050  0.013 -0.028 -0.005 -0.017  0.007 -0.013 -0.004 -0.004 -0.017 -0.018 -0.054 -0.002 -0.000  0.003 -0.010 -0.012  0.002 -0.022  0.014  0.015  0.039  0.006  0.033  0.059  0.097  0.127  0.114  0.151  0.080  0.082  0.087  0.103  0.019  0.049  0.057  0.052  0.032  0.014  0.025 -0.008 -0.013 -0.010 -0.010  0.002 -0.004  0.000 -0.014  0.015 -0.019 -0.023  0.010  0.020 -0.000 -0.015  0.062  0.004 -0.033  0.038  0.027 -0.014  0.011  0.034  0.031  0.050  0.059  0.017  0.027 -0.005 -0.077 -0.086 -0.024 -0.013 -0.090 -0.032  0.044  0.090  0.045  0.020 -0.027 -0.051 -0.066 -0.096 -0.052 -0.070 -0.064 -0.082 -0.098 -0.088 -0.059 -0.029 -0.032 -0.005 -0.026 -0.002  0.015 -0.006 -0.020  0.036  0.052  0.018  0.001  0.043  0.068  0.085  0.113  0.049  0.089  0.155  0.089  0.153  0.028  0.015 -0.034 -0.034 -0.028 -0.035  0.036 -0.027 -0.047 -0.072  0.001  0.045 -0.071 -0.124 -0.106 -0.065 -0.076 -0.118 -0.110 -0.111 -0.109 -0.100 -0.121 -0.029 -0.038  0.016  0.084  0.084  0.134  0.225  0.262  0.195  0.223  0.162  0.009 -0.037 -0.029 -0.085 -0.049 -0.026 -0.057 -0.084 -0.055  0.025 -0.048 -0.046 -0.014 -0.008 -0.024 -0.011  0.034  0.005  0.064  0.009  0.041 -0.046 -0.040
 -0.162 -0.179 -0.135 -0.161 -0.170 -0.173 -0.190 -0.145 -0.136 -0.180 -0.138 -0.077 -0.047 -0.124 -0.030  0.050  0.023 -0.079  0.010  0.074  0.066  0.104  0.141  0.139  0.149  0.089  0.157  0.109  0.197  0.171  0.087  0.182  0.143  0.190  0.191  0.106  0.128  0.212  0.097  0.160  0.246  0.148  0.104  0.006  0.036  0.143  0.227  0.233  0.342  0.671  0.445  0.307  0.309  0.461  0.360  0.241  0.225  0.282  0.244  0.143  0.104  0.187  0.124  0.065  0.038  0.074  0.023  0.038  0.047 -0.007  0.006  0.081 -0.037 -0.042 -0.007  0.037  0.234 -0.021  0.122  0.129  0.092  0.023  0.052  0.072  0.018  0.013  0.014  0.011 -0.083 -0.041 -0.020 -0.051 -0.078 -0.010 -0.092 -0.035  0.007  0.036 -0.012  0.010 -0.018  0.014 -0.088 -0.058 -0.014  0.002  0.073  0.084  0.170  0.102  0.241  0.113  0.189  0.160  0.173  0.278  0.146  0.102  0.089  0.070  0.026  0.018 -0.040 -0.029 -0.035 -0.017 -0.016  0.001  0.020  0.067  0.033  0.067  0.088  0.043 -0.021  0.020 -0.026  0.055 -0.040 -0.045  0.012 -0.013 -0.020 -0.036  0.005 -0.068 -0.085 -0.008 -0.038 -0.082 -0.098 -0.090 -0.089 -0.049 -0.040 -0.004 -0.019 -0.006 -0.039 -0.089 -0.035  0.091  0.069  0.137  0.066  0.027 -0.013 -0.022 -0.062  0.007  0.026  0.045 -0.009 -0.023  0.034  0.011  0.057  0.108  0.134  0.065  0.220  0.202  0.189  0.175  0.189  0.206  0.063  0.110  0.103  0.108 -0.003  0.039  0.066  0.038  0.030  0.023  0.043 -0.009  0.003  0.023 -0.007  0.002 -0.024  0.005  0.025  0.085  0.010  0.038  0.028  0.017 -0.009  0.011  0.089 -0.035 -0.020  0.161  0.110  0.014  0.107  0.133  0.131  0.115  0.096  0.051  0.114  0.000  0.014 -0.076 -0.033 -0.093 -0.117 -0.044 -0.036  0.058 -0.016  0.003 -0.102 -0.078 -0.078 -0.109 -0.022 -0.024  0.016 -0.068 -0.061 -0.012  0.022 -0.014 -0.104 -0.079 -0.096 -0.082 -0.032 -0.072 -0.107 -0.070 -0.007 -0.047 -0.072 -0.034  0.023  0.069  0.142  0.056  0.154  0.193  0.057  0.265 -0.058 -0.035 -0.056 -0.090 -0.112 -0.072  0.060 -0.070 -0.090 -0.169 -0.060 -0.044 -0.083 -0.128 -0.075 -0.081 -0.077 -0.133 -0.087 -0.110 -0.091 -0.116 -0.122 -0.047 -0.100 -0.040  0.026  0.054  0.186  0.314  0.423  0.327  0.307  0.221 -0.026  0.010 -0.079 -0.140  0.021  0.055 -0.033 -0.006  0.067  0.081  0.007  0.074  0.080  0.005  0.045  0.085  0.092  0.045  0.095  0.007  0.062 -0.074 -0.040
 -0.110 -0.110 -0.022 -0.032 -0.072 -0.059 -0.096 -0.067 -0.021 -0.115 -0.095 -0.039 -0.024 -0.123 -0.072  0.005 -0.037 -0.111  0.053 -0.033 -0.004  0.068  0.126  0.107  0.114  0.044  0.105  0.100  0.247  0.220  0.122  0.244  0.179  0.218  0.177  0.080  0.108  0.174  0.089  0.095  0.175  0.168  0.091  0.026  0.017  0.151  0.225  0.190  0.246  0.445  0.685  0.254  0.200  0.397  0.388  0.135  0.145  0.261  0.219  0.056  0.068  0.189  0.023 -0.016 -0.036 -0.059 -0.100 -0.084 -0.061 -0.090 -0.083  0.065  0.060 -0.112 -0.078  0.025  0.132 -0.071  0.083  0.089  0.089  0.051  0.045  0.086 -0.004 -0.040 -0.048 -0.014 -0.023 -0.029 -0.006 -0.025 -0.112 -0.072 -0.122 -0.061  0.001  0.026 -0.089 -0.067 -0.088 -0.066 -0.088 -0.120 -0.020 -0.014  0.048  0.095  0.174  0.113  0.357  0.109  0.255  0.159  0.152  0.178  0.109  0.050  0.063  0.017 -0.018 -0.005 -0.086 -0.075 -0.053 -0.029  0.010 -0.045 -0.042  0.019 -0.036  0.019  0.049  0.072  0.014 -0.003 -0.040  0.034 -0.021 -0.042 -0.009 -0.056 -0.005 -0.018 -0.040 -0.117 -0.078 -0.007 -0.080  0.003 -0.062 -0.109 -0.115 -0.066 -0.066 -0.071 -0.074 -0.036 -0.093 -0.099 -0.015  0.050 -0.038  0.047  0.095 -0.053 -0.063 -0.081 -0.111 -0.058 -0.060 -0.026 -0.106 -0.052 -0.015 -0.075 -0.054  0.002  0.113  0.048  0.061  0.165  0.106  0.103  0.128  0.151  0.048  0.030  0.016  0.014 -0.025 -0.069 -0.052 -0.070 -0.050 -0.055 -0.055 -0.054 -0.038 -0.019 -0.012 -0.070 -0.054 -0.076 -0.036  0.009 -0.032 -0.024 -0.015 -0.025 -0.042 -0.007  0.101  0.022  0.062  0.183  0.151  0.070  0.151  0.207  0.150  0.006  0.129 -0.008  0.146  0.050  0.056 -0.142 -0.145 -0.024 -0.049 -0.074 -0.069  0.031 -0.084 -0.034 -0.162 -0.102 -0.061 -0.090 -0.023 -0.027  0.029 -0.093 -0.093 -0.021  0.006 -0.007 -0.097 -0.050 -0.064 -0.052 -0.005 -0.035 -0.044 -0.066  0.022  0.002 -0.011  0.035  0.062  0.094  0.111  0.057  0.137  0.173  0.049  0.200 -0.020  0.010 -0.001  0.002  0.030  0.079  0.288  0.007  0.080 -0.099 -0.063  0.036 -0.066 -0.208 -0.067  0.006 -0.031 -0.081 -0.078 -0.132 -0.153 -0.180 -0.130 -0.081 -0.090 -0.037  0.039  0.033  0.184  0.210  0.225  0.273  0.209  0.201  0.132 -0.028  0.008  0.065  0.098  0.135  0.122  0.153  0.088  0.122  0.142  0.141  0.084  0.091  0.140  0.083  0.085 -0.056 -0.045 -0.040 -0.062 -0.157 -0.079
 -0.082 -0.157 -0.115 -0.116 -0.106 -0.111 -0.159 -0.080 -0.085 -0.141 -0.123 -0.005  0.030 -0.055  0.024  0.061  0.062 -0.044  0.054  0.077  0.031  0.076  0.117  0.120  0.122  0.104  0.148  0.091  0.162  0.152  0.097  0.129  0.127  0.170  0.148  0.110  0.094  0.159  0.118  0.161  0.205  0.144  0.118  0.034  0.014  0.122  0.135  0.155  0.188  0.307  0.254  0.348  0.255  0.264  0.312  0.276  0.205  0.212  0.223  0.155  0.077  0.113  0.128  0.052 -0.006  0.055 -0.019  0.025  0.043 -0.001 -0.022  0.041 -0.089 -0.025 -0.055 -0.046  0.100  0.003  0.041  0.084  0.102  0.031  0.043  0.079  0.030  0.044  0.052  0.008 -0.033  0.011 -0.011 -0.026 -0.046 -0.047 -0.064  0.003 -0.013  0.016 -0.031  0.008 -0.009 -0.015 -0.094 -0.053 -0.018 -0.003  0.041  0.052  0.081  0.009  0.070  0.036  0.072  0.078  0.075  0.152  0.045  0.036  0.040  0.017  0.011 -0.009 -0.019 -0.029 -0.036  0.010 -0.018 -0.016 -0.012  0.021  0.006  0.006  0.011 -0.011 -0.046  0.012 -0.018  0.037 -0.015  0.010  0.042  0.032  0.023  0.006  0.014 -0.032 -0.058  0.001 -0.033 -0.040 -0.044 -0.037 -0.051 -0.035 -0.052 -0.015 -0.027 -0.015 -0.033 -0.067 -0.022  0.011  0.083  0.079  0.051  0.031 -0.046 -0.035 -0.043  0.000  0.019  0.031  0.001 -0.055  0.010 -0.002  0.019  0.036  0.056  0.024  0.087  0.097  0.074  0.106  0.090  0.116  0.033  0.071  0.054  0.118  0.009  0.034  0.083  0.058  0.054  0.057  0.086  0.025  0.042  0.029  0.008  0.011  0.008  0.006  0.017  0.063  0.042  0.055  0.050  0.081  0.023  0.045  0.116  0.024  0.012  0.135  0.090  0.046  0.087  0.094  0.101  0.119  0.087  0.062  0.097  0.008  0.001 -0.068  0.001 -0.018 -0.077 -0.044 -0.088 -0.046 -0.059 -0.019 -0.077 -0.062 -0.059 -0.081  0.010 -0.005  0.028 -0.059 -0.054 -0.002 -0.041 -0.009 -0.082 -0.112 -0.088 -0.030 -0.042 -0.082 -0.089 -0.079 -0.027 -0.038 -0.033  0.006  0.012  0.048  0.083  0.027  0.041  0.081  0.008  0.141 -0.078 -0.029 -0.048 -0.033 -0.063 -0.037 -0.008 -0.048 -0.079 -0.152 -0.049  0.010 -0.022 -0.084 -0.011 -0.021 -0.044 -0.046 -0.055 -0.058 -0.053 -0.087 -0.084 -0.010 -0.054 -0.050 -0.013 -0.015  0.077  0.150  0.208  0.134  0.147  0.078 -0.036 -0.015 -0.081 -0.087  0.012  0.010 -0.036 -0.027  0.002  0.016  0.004  0.016  0.019  0.006  0.023  0.031  0.056  0.032  0.078 -0.003  0.067 -0.046 -0.052
 -0.100 -0.118 -0.119 -0.134 -0.101 -0.132 -0.135 -0.100 -0.119 -0.116 -0.098 -0.048 -0.021 -0.052 -0.016  0.025  0.034 -0.047 -0.019  0.037  0.041  0.063  0.118  0.095  0.116  0.088  0.152  0.111  0.132  0.122  0.068  0.122  0.107  0.128  0.136  0.065  0.104  0.138  0.085  0.108  0.151  0.115  0.072  0.040 -0.032  0.072  0.100  0.135  0.186  0.309  0.200  0.255  0.381  0.350  0.273  0.279  0.263  0.250  0.219  0.192  0.116  0.127  0.154  0.117  0.046  0.106  0.035  0.069  0.079  0.073  0.068  0.085 -0.042  0.058  0.063  0.062  0.192  0.052  0.090  0.108  0.099  0.048  0.060  0.078  0.030  0.022  0.023 -0.006 -0.058  0.005  0.006 -0.030 -0.039 -0.017 -0.050 -0.017 -0.026 -0.020 -0.032  0.004  0.019  0.007 -0.024  0.032  0.039  0.056  0.089  0.056  0.101  0.065  0.069  0.051  0.064  0.050  0.081  0.190  0.090  0.088  0.082  0.074  0.041  0.017  0.022  0.024 -0.011 -0.016 -0.013  0.016  0.034  0.040  0.037  0.025  0.032 -0.014 -0.020 -0.018 -0.027  0.053  0.002  0.012  0.043  0.035 -0.011 -0.003  0.020 -0.013 -0.030  0.010 -0.019 -0.058 -0.033 -0.033 -0.039 -0.024 -0.024 -0.019 -0.018  0.001 -0.025 -0.053 -0.038 -0.005  0.052  0.045 -0.020  0.031 -0.029 -0.002 -0.024  0.028  0.024  0.021  0.015 -0.037  0.008  0.024  0.063  0.053  0.060  0.024  0.104  0.074  0.072  0.098  0.113  0.144  0.073  0.093  0.104  0.163  0.059  0.088  0.136  0.121  0.089  0.086  0.130  0.031  0.062  0.048  0.026  0.024  0.022  0.052  0.042  0.062  0.041  0.058  0.050  0.074  0.027  0.071  0.103  0.022  0.004  0.112  0.061  0.009  0.105  0.087  0.074  0.113  0.075  0.066  0.106  0.023 -0.069 -0.084 -0.023 -0.067 -0.092 -0.042 -0.059 -0.027 -0.032 -0.026 -0.042 -0.047 -0.057 -0.082 -0.011 -0.037 -0.030 -0.071 -0.074 -0.051 -0.058 -0.006 -0.052 -0.058 -0.050 -0.048 -0.040 -0.066 -0.082 -0.056 -0.029 -0.027 -0.039 -0.012  0.017  0.047  0.101  0.025  0.058  0.111  0.027  0.146 -0.058 -0.052 -0.079 -0.089 -0.106 -0.071 -0.035 -0.056 -0.096 -0.092 -0.033 -0.030 -0.065 -0.079 -0.059 -0.076 -0.086 -0.107 -0.111 -0.107 -0.083 -0.092 -0.107 -0.030 -0.066 -0.050 -0.016 -0.000  0.055  0.168  0.196  0.127  0.168  0.092 -0.037 -0.023 -0.084 -0.112 -0.025 -0.023 -0.060 -0.054  0.000  0.006 -0.035 -0.013  0.003 -0.025 -0.020  0.005  0.034  0.032  0.080 -0.002  0.094 -0.022 -0.028
 -0.128 -0.141 -0.121 -0.150 -0.140 -0.188 -0.183 -0.148 -0.126 -0.174 -0.135 -0.045 -0.024 -0.073 -0.001  0.071  0.074 -0.043  0.033  0.071  0.088  0.110  0.171  0.174  0.204  0.135  0.232  0.196  0.293  0.230  0.135  0.284  0.180  0.206  0.223  0.147  0.144  0.218  0.143  0.135  0.206  0.175  0.068 -0.041  0.012  0.113  0.153  0.140  0.225  0.461  0.397  0.264  0.350  0.735  0.461  0.281  0.357  0.432  0.340  0.257  0.207  0.267  0.210  0.165  0.067  0.085  0.003  0.066  0.068  0.067  0.087  0.137  0.045  0.061  0.155  0.203  0.376  0.061  0.213  0.212  0.151  0.092  0.131  0.145  0.087  0.028  0.037  0.045 -0.071  0.027  0.050 -0.002 -0.078  0.005 -0.061 -0.038 -0.008  0.035 -0.026 -0.016  0.006  0.026 -0.007  0.031  0.060  0.070  0.127  0.103  0.184  0.099  0.172  0.093  0.098  0.038  0.066  0.212  0.103  0.091  0.087  0.078  0.039  0.026 -0.007  0.015 -0.039 -0.051 -0.000 -0.012 -0.001  0.025 -0.000 -0.033 -0.006 -0.032 -0.085 -0.087 -0.104  0.018 -0.033 -0.010  0.026 -0.012 -0.039  0.015  0.022 -0.051 -0.026  0.026 -0.022 -0.076 -0.045 -0.037 -0.049 -0.007  0.010  0.008 -0.016  0.006 -0.032 -0.062 -0.013  0.109  0.060  0.133 -0.014 -0.009 -0.038 -0.024 -0.057 -0.050 -0.009 -0.022 -0.014 -0.039 -0.006 -0.009  0.052  0.033  0.077  0.032  0.174  0.103  0.087  0.087  0.123  0.145  0.067  0.075  0.083  0.138  0.042  0.022  0.102  0.090  0.066  0.060  0.119  0.039  0.058  0.036 -0.001  0.006 -0.001  0.019  0.030  0.055  0.034  0.057  0.057  0.039  0.012  0.070  0.114 -0.007  0.076  0.218  0.164  0.077  0.248  0.246  0.215  0.177  0.202  0.124  0.235  0.080 -0.062 -0.143 -0.111 -0.112 -0.141 -0.065 -0.082 -0.000 -0.026 -0.011 -0.069 -0.034 -0.062 -0.079 -0.041 -0.067 -0.060 -0.126 -0.087 -0.091 -0.036 -0.095 -0.173 -0.128 -0.151 -0.177 -0.102 -0.150 -0.174 -0.138 -0.092 -0.082 -0.080 -0.031 -0.016  0.011  0.065  0.012  0.071  0.119 -0.022  0.176 -0.123 -0.089 -0.114 -0.129 -0.092 -0.075  0.043 -0.092 -0.136 -0.178 -0.157 -0.196 -0.216 -0.179 -0.133 -0.181 -0.150 -0.202 -0.142 -0.163 -0.145 -0.140 -0.161 -0.066 -0.149 -0.103 -0.076 -0.016  0.061  0.210  0.253  0.238  0.206  0.130 -0.012 -0.023 -0.116 -0.112  0.022 -0.003 -0.045  0.022  0.074  0.031  0.026  0.073  0.078 -0.015  0.046  0.080  0.088  0.048  0.063  0.022  0.083 -0.049 -0.016
 -0.088 -0.166 -0.123 -0.113 -0.097 -0.088 -0.162 -0.087 -0.063 -0.148 -0.123 -0.003  0.032 -0.111 -0.020  0.071  0.022 -0.102  0.074  0.051  0.028  0.095  0.179  0.183  0.215  0.174  0.294  0.226  0.403  0.326  0.218  0.292  0.209  0.283  0.237  0.159  0.146  0.233  0.156  0.165  0.211  0.182  0.116  0.007 -0.009  0.077  0.127  0.173  0.199  0.360  0.388  0.312  0.273  0.461  0.688  0.426  0.321  0.440  0.461  0.263  0.195  0.295  0.279  0.187  0.065  0.097 -0.058  0.062  0.085  0.049  0.042  0.139 -0.025 -0.017 -0.081 -0.036  0.121  0.008  0.088  0.122  0.160  0.076  0.081  0.131  0.063  0.074  0.070  0.041 -0.001  0.049  0.017 -0.003 -0.058 -0.062 -0.052  0.025  0.007  0.031 -0.044 -0.016 -0.031  0.002 -0.097 -0.036  0.038  0.023  0.097  0.135  0.144  0.024  0.132  0.016  0.067  0.060  0.032  0.106  0.044  0.056  0.081  0.027 -0.003  0.011 -0.006 -0.010 -0.032 -0.000 -0.005 -0.034 -0.028  0.002 -0.018 -0.063 -0.047 -0.027 -0.063 -0.046 -0.087  0.012 -0.050 -0.046  0.019 -0.014 -0.033  0.003 -0.004 -0.081 -0.086 -0.008 -0.052 -0.025 -0.053 -0.061 -0.071 -0.063 -0.048 -0.008 -0.034 -0.009 -0.076 -0.119 -0.029 -0.006  0.065  0.058  0.095  0.028 -0.036 -0.049 -0.053 -0.058 -0.008  0.000 -0.030 -0.087 -0.029 -0.040 -0.011 -0.001  0.023 -0.006  0.045  0.059 -0.018  0.061  0.073  0.107  0.031  0.058  0.075  0.167  0.048  0.032  0.125  0.143  0.117  0.099  0.159  0.058  0.097  0.038  0.048  0.019  0.021 -0.016 -0.006  0.029  0.038  0.048  0.016  0.061  0.014  0.040  0.126  0.063  0.073  0.210  0.159  0.117  0.221  0.235  0.207  0.192  0.233  0.118  0.227  0.091  0.012 -0.127 -0.090 -0.015 -0.067 -0.065 -0.063 -0.024 -0.047 -0.009 -0.064 -0.052 -0.030 -0.071  0.036 -0.011  0.004 -0.138 -0.154 -0.089 -0.136 -0.091 -0.221 -0.221 -0.134 -0.072 -0.089 -0.134 -0.101 -0.083 -0.011 -0.023 -0.005  0.062  0.078  0.088  0.080  0.008  0.058  0.111 -0.005  0.148 -0.122 -0.053 -0.093 -0.064 -0.063 -0.053  0.038 -0.093 -0.079 -0.208 -0.152 -0.059 -0.150 -0.265 -0.099 -0.095 -0.125 -0.158 -0.137 -0.126 -0.148 -0.129 -0.128 -0.018 -0.098 -0.069 -0.021 -0.007  0.142  0.185  0.230  0.149  0.124  0.048  0.019 -0.053 -0.109 -0.064  0.007 -0.002 -0.034 -0.021 -0.033  0.001  0.021  0.000 -0.020  0.006  0.008 -0.002  0.014 -0.062 -0.027 -0.055 -0.034 -0.148 -0.123
 -0.076 -0.212 -0.195 -0.183 -0.150 -0.150 -0.235 -0.122 -0.149 -0.193 -0.165 -0.040  0.004 -0.080 -0.036  0.024  0.021 -0.077 -0.048 -0.009  0.007  0.021  0.108  0.115  0.129  0.125  0.211  0.128  0.188  0.187  0.129  0.151  0.126  0.153  0.123  0.075  0.078  0.119  0.108  0.145  0.191  0.129  0.137  0.091 -0.075  0.056  0.070  0.151  0.148  0.241  0.135  0.276  0.279  0.281  0.426  0.687  0.366  0.298  0.402  0.348  0.141  0.146  0.334  0.200  0.098  0.169  0.040  0.167  0.163  0.131  0.068  0.085 -0.172  0.065 -0.076 -0.110  0.062  0.045  0.025  0.083  0.140  0.039  0.048  0.071  0.042  0.076  0.056 -0.036 -0.074 -0.022 -0.038 -0.041 -0.067 -0.089 -0.057  0.023 -0.043 -0.024 -0.004  0.008  0.028  0.047 -0.104  0.007  0.032  0.007  0.076  0.085  0.076 -0.043 -0.061 -0.002 -0.025  0.027  0.041  0.128  0.022  0.069  0.077  0.036  0.001  0.005  0.031  0.035 -0.018  0.026 -0.052 -0.006  0.029  0.045  0.068  0.003  0.015 -0.044 -0.082  0.021 -0.040  0.047 -0.002  0.013  0.037  0.046  0.008 -0.013  0.015 -0.006 -0.092 -0.008 -0.013 -0.065 -0.057 -0.044 -0.048 -0.061 -0.091 -0.032 -0.020  0.019 -0.034 -0.085 -0.055 -0.077  0.138  0.045  0.038  0.080 -0.067 -0.017  0.013  0.044  0.083  0.049  0.023 -0.064  0.001  0.050  0.067  0.036  0.005  0.005  0.036  0.025  0.003  0.117  0.111  0.158  0.060  0.135  0.164  0.283  0.080  0.169  0.250  0.267  0.225  0.180  0.275  0.147  0.163  0.088  0.066  0.098  0.061  0.075  0.083  0.098  0.101  0.158  0.103  0.192  0.083  0.125  0.170  0.089  0.009  0.110  0.056  0.038  0.151  0.070  0.098  0.218  0.135  0.163  0.179  0.045 -0.055 -0.092  0.050 -0.008 -0.084 -0.051 -0.081 -0.089 -0.032  0.025 -0.012 -0.062 -0.037 -0.078  0.036 -0.027  0.021 -0.096 -0.113 -0.023 -0.129  0.003 -0.100 -0.144 -0.028  0.059 -0.011 -0.014  0.016  0.022  0.069  0.050  0.029  0.098  0.148  0.155  0.154  0.074  0.077  0.117  0.062  0.190 -0.030 -0.022 -0.106 -0.076 -0.138 -0.107 -0.104 -0.074 -0.147 -0.177 -0.053  0.036 -0.018 -0.116 -0.030 -0.028 -0.074 -0.071 -0.091 -0.089 -0.105 -0.122 -0.117  0.011 -0.029 -0.053  0.003  0.008  0.086  0.149  0.218  0.047  0.110  0.031 -0.067 -0.044 -0.087 -0.148 -0.044 -0.050 -0.116 -0.144 -0.099 -0.058 -0.095 -0.127 -0.086 -0.080 -0.105 -0.079 -0.044 -0.019  0.041 -0.057  0.049 -0.092 -0.119
 -0.115 -0.175 -0.176 -0.178 -0.151 -0.181 -0.192 -0.140 -0.153 -0.163 -0.146 -0.047 -0.036 -0.060 -0.020  0.028  0.030 -0.060 -0.038 -0.013 -0.011 -0.005  0.061  0.066  0.103  0.091  0.178  0.141  0.226  0.183  0.071  0.149  0.081  0.111  0.083  0.034  0.067  0.070  0.073  0.049  0.095  0.094  0.035  0.000 -0.056  0.005  0.033  0.090  0.110  0.225  0.145  0.205  0.263  0.357  0.321  0.366  0.570  0.445  0.364  0.381  0.244  0.239  0.317  0.276  0.133  0.189  0.092  0.182  0.181  0.188  0.185  0.165 -0.010  0.109  0.128  0.067  0.189  0.017  0.037  0.056  0.024 -0.006  0.004  0.032  0.015 -0.015 -0.028 -0.047 -0.089 -0.054 -0.047 -0.043 -0.110 -0.099 -0.104 -0.041 -0.061 -0.011 -0.008  0.002  0.033  0.056  0.031  0.116  0.139  0.099  0.138  0.064  0.089  0.029  0.008  0.035 -0.017 -0.007  0.018  0.129  0.044  0.087  0.087  0.096  0.054  0.084  0.062  0.137  0.017  0.007  0.038  0.028  0.044  0.006  0.079  0.003  0.020 -0.038 -0.066 -0.070 -0.052 -0.021 -0.008 -0.030 -0.035  0.005 -0.054 -0.062 -0.009 -0.012 -0.057 -0.029 -0.027 -0.119 -0.067 -0.063 -0.085 -0.034 -0.050 -0.032 -0.022 -0.017 -0.063 -0.096 -0.064  0.017  0.059  0.094 -0.063  0.026 -0.016 -0.012 -0.022 -0.002  0.058  0.029  0.049 -0.013  0.017  0.076  0.114  0.089  0.040  0.010  0.088  0.020  0.019  0.066  0.119  0.156  0.082  0.147  0.154  0.251  0.149  0.170  0.232  0.271  0.251  0.184  0.261  0.141  0.169  0.111  0.100  0.097  0.078  0.122  0.088  0.072  0.074  0.131  0.082  0.103  0.080  0.115  0.104  0.021  0.038  0.172  0.085  0.043  0.214  0.134  0.135  0.184  0.132  0.163  0.209  0.090 -0.067 -0.086 -0.029 -0.060 -0.089 -0.034 -0.031 -0.041 -0.005  0.033 -0.000  0.011 -0.021 -0.057 -0.012 -0.032 -0.026 -0.094 -0.075 -0.047 -0.036 -0.002 -0.074 -0.069 -0.046 -0.049 -0.022 -0.019 -0.009 -0.015  0.047  0.045  0.023  0.064  0.115  0.104  0.148  0.069  0.074  0.151  0.031  0.133 -0.056 -0.089 -0.131 -0.165 -0.160 -0.145 -0.096 -0.087 -0.155 -0.150 -0.088 -0.083 -0.102 -0.095 -0.093 -0.132 -0.131 -0.162 -0.112 -0.122 -0.080 -0.091 -0.124 -0.005 -0.085 -0.112 -0.048 -0.023  0.037  0.151  0.152  0.084  0.101  0.036 -0.055 -0.009 -0.072 -0.097 -0.036 -0.042 -0.080 -0.078 -0.023 -0.024 -0.065 -0.057 -0.045 -0.070 -0.072 -0.033 -0.028  0.012  0.053 -0.033  0.063 -0.041 -0.051
 -0.123 -0.112 -0.138 -0.153 -0.125 -0.124 -0.099 -0.102 -0.122 -0.089 -0.068 -0.045 -0.027 -0.078 -0.035  0.034 -0.009 -0.103 -0.019 -0.032  0.022  0.033  0.116  0.129  0.185  0.143  0.256  0.254  0.385  0.331  0.151  0.257  0.174  0.198  0.178  0.084  0.105  0.156  0.094  0.058  0.111  0.097  0.031 -0.041 -0.010  0.004  0.059  0.119  0.157  0.282  0.261  0.212  0.250  0.432  0.440  0.298  0.445  0.680  0.485  0.358  0.326  0.409  0.343  0.350  0.179  0.171  0.051  0.169  0.169  0.176  0.202  0.207  0.069  0.090  0.100  0.115  0.197  0.040  0.095  0.089  0.068  0.027  0.037  0.054  0.037  0.022 -0.001 -0.009 -0.057 -0.005 -0.005  0.014 -0.078 -0.026 -0.036 -0.017  0.003  0.035  0.020  0.008  0.025  0.056  0.054  0.123  0.135  0.094  0.138  0.111  0.121  0.067  0.099  0.032  0.012  0.005  0.005  0.107  0.057  0.076  0.087  0.086  0.059  0.102  0.064  0.113  0.031  0.006  0.022  0.005  0.007 -0.019  0.029 -0.050 -0.017 -0.046 -0.073 -0.103 -0.108 -0.048 -0.071 -0.060 -0.016 -0.025 -0.081 -0.022  0.011 -0.038 -0.022  0.021  0.002 -0.062 -0.044 -0.021 -0.057 -0.019 -0.003  0.018 -0.014 -0.020 -0.048 -0.080 -0.041  0.018  0.011  0.041 -0.041 -0.004 -0.024 -0.021 -0.048 -0.074  0.000 -0.036 -0.014 -0.046 -0.016  0.019  0.052  0.016  0.007 -0.010  0.050  0.021 -0.000  0.029  0.100  0.119  0.069  0.082  0.092  0.190  0.107  0.069  0.148  0.202  0.167  0.123  0.201  0.111  0.127  0.061  0.068  0.062  0.044  0.039  0.005 -0.005  0.013  0.037  0.010  0.023  0.021  0.020  0.070  0.024  0.051  0.165  0.098  0.079  0.246  0.217  0.175  0.192  0.245  0.172  0.259  0.145 -0.067 -0.146 -0.099 -0.058 -0.084 -0.039  0.011  0.039  0.042  0.027  0.000 -0.000 -0.008 -0.072 -0.033 -0.071 -0.070 -0.133 -0.146 -0.136 -0.123 -0.100 -0.167 -0.129 -0.100 -0.117 -0.069 -0.090 -0.080 -0.036  0.036  0.004  0.020  0.072  0.108  0.106  0.127  0.029  0.084  0.177  0.029  0.127 -0.075 -0.081 -0.130 -0.131 -0.079 -0.103 -0.009 -0.100 -0.121 -0.141 -0.138 -0.116 -0.223 -0.233 -0.179 -0.206 -0.190 -0.253 -0.188 -0.192 -0.194 -0.140 -0.156 -0.030 -0.111 -0.082 -0.009  0.025  0.092  0.189  0.185  0.132  0.114  0.037 -0.022 -0.075 -0.086 -0.099 -0.032 -0.063 -0.083 -0.073 -0.034 -0.030 -0.039 -0.050 -0.042 -0.045 -0.040 -0.026  0.001 -0.016  0.006 -0.055 -0.025 -0.079 -0.073
 -0.122 -0.156 -0.171 -0.171 -0.144 -0.148 -0.157 -0.131 -0.137 -0.138 -0.104 -0.034 -0.001 -0.096 -0.036  0.038  0.001 -0.104 -0.012 -0.021  0.013  0.045  0.125  0.127  0.173  0.141  0.274  0.204  0.322  0.276  0.139  0.211  0.148  0.197  0.178  0.084  0.114  0.160  0.108  0.086  0.128  0.135  0.085 -0.006 -0.017  0.023  0.075  0.129  0.135  0.244  0.219  0.223  0.219  0.340  0.461  0.402  0.364  0.485  0.593  0.374  0.273  0.396  0.413  0.346  0.175  0.210  0.053  0.172  0.198  0.180  0.177  0.180  0.010  0.059  0.008  0.006  0.119  0.010  0.060  0.063  0.080  0.041  0.023  0.050  0.022  0.038  0.002 -0.018 -0.042 -0.012 -0.021 -0.008 -0.077 -0.069 -0.056 -0.010  0.003 -0.001 -0.017 -0.007  0.013  0.036  0.000  0.101  0.125  0.059  0.128  0.110  0.122  0.022  0.063  0.015  0.016  0.025  0.027  0.098  0.044  0.080  0.081  0.067  0.032  0.070  0.050  0.072  0.006 -0.011 -0.000 -0.002  0.015 -0.005  0.040 -0.025 -0.011 -0.030 -0.060 -0.073 -0.109 -0.037 -0.066 -0.070 -0.017 -0.011 -0.071 -0.041 -0.007 -0.051 -0.067 -0.007 -0.031 -0.075 -0.053 -0.052 -0.076 -0.056 -0.035 -0.016 -0.032 -0.025 -0.068 -0.109 -0.074 -0.043  0.008  0.011 -0.017  0.001 -0.035 -0.035 -0.043 -0.055  0.030  0.002  0.006 -0.062 -0.016  0.027  0.063  0.019  0.006 -0.035  0.025  0.014 -0.005  0.068  0.095  0.134  0.074  0.098  0.110  0.206  0.103  0.104  0.203  0.260  0.201  0.144  0.245  0.144  0.141  0.078  0.064  0.087  0.066  0.040  0.024  0.036  0.055  0.065  0.039  0.076  0.036  0.057  0.116  0.060  0.079  0.185  0.138  0.106  0.278  0.218  0.194  0.212  0.240  0.183  0.277  0.130 -0.023 -0.101 -0.073 -0.025 -0.080 -0.054 -0.029 -0.009 -0.010  0.020 -0.017 -0.029 -0.023 -0.074 -0.008 -0.043 -0.041 -0.118 -0.144 -0.098 -0.123 -0.057 -0.163 -0.139 -0.084 -0.052 -0.050 -0.071 -0.044 -0.016  0.050  0.032  0.028  0.090  0.121  0.112  0.099  0.021  0.051  0.107  0.014  0.125 -0.081 -0.078 -0.114 -0.110 -0.110 -0.101 -0.041 -0.091 -0.099 -0.156 -0.124 -0.061 -0.155 -0.207 -0.128 -0.127 -0.140 -0.171 -0.130 -0.117 -0.116 -0.090 -0.109 -0.000 -0.087 -0.092 -0.025  0.002  0.096  0.161  0.192  0.104  0.114  0.050 -0.035 -0.077 -0.075 -0.085 -0.051 -0.052 -0.046 -0.067 -0.058 -0.010 -0.007 -0.036 -0.037 -0.024 -0.025 -0.029 -0.001 -0.031 -0.009 -0.042 -0.028 -0.095 -0.101
 -0.136 -0.192 -0.225 -0.243 -0.224 -0.262 -0.238 -0.207 -0.221 -0.198 -0.133 -0.042 -0.028 -0.048  0.020  0.049  0.051 -0.038 -0.039  0.006  0.009 -0.007  0.042  0.072  0.107  0.105  0.185  0.134  0.173  0.129  0.042  0.096  0.056  0.090  0.088  0.051  0.051  0.074  0.086  0.071  0.090  0.096  0.068 -0.004 -0.028  0.027  0.018  0.060  0.068  0.143  0.056  0.155  0.192  0.257  0.263  0.348  0.381  0.358  0.374  0.468  0.278  0.272  0.397  0.333  0.176  0.234  0.121  0.239  0.219  0.210  0.195  0.149 -0.036  0.113  0.095  0.039  0.146 -0.002  0.041  0.045  0.017 -0.009 -0.035 -0.002 -0.004 -0.028 -0.061 -0.076 -0.121 -0.082 -0.063 -0.058 -0.109 -0.125 -0.132 -0.057 -0.067 -0.020 -0.012 -0.013  0.036  0.045  0.022  0.140  0.138  0.077  0.130  0.064  0.070  0.008 -0.044  0.025 -0.050 -0.026  0.017  0.105  0.035  0.073  0.054  0.090  0.051  0.096  0.058  0.124  0.041 -0.007  0.020  0.016  0.043 -0.009  0.076  0.002  0.029 -0.030 -0.071 -0.060 -0.062 -0.034 -0.016 -0.034 -0.017  0.009 -0.073 -0.055 -0.009  0.001 -0.052 -0.024 -0.017 -0.133 -0.073 -0.067 -0.070 -0.020 -0.070 -0.049 -0.020 -0.019 -0.046 -0.072 -0.062  0.031  0.081  0.106 -0.085  0.018 -0.023 -0.004 -0.005  0.016  0.070  0.028  0.047 -0.019  0.020  0.096  0.148  0.087  0.036  0.001  0.104  0.019  0.037  0.084  0.089  0.120  0.082  0.157  0.146  0.236  0.155  0.180  0.241  0.305  0.271  0.180  0.281  0.198  0.173  0.108  0.094  0.116  0.085  0.137  0.116  0.098  0.097  0.152  0.111  0.124  0.082  0.139  0.107  0.015  0.065  0.159  0.093  0.065  0.243  0.134  0.168  0.229  0.150  0.196  0.226  0.126 -0.045 -0.042 -0.008 -0.033 -0.072 -0.027 -0.034 -0.064  0.007  0.067  0.035  0.023 -0.000 -0.029 -0.011 -0.038 -0.029 -0.076 -0.045 -0.015 -0.012  0.013 -0.077 -0.054 -0.013 -0.029 -0.011 -0.004  0.015  0.017  0.073  0.051  0.033  0.068  0.119  0.105  0.152  0.074  0.060  0.117  0.030  0.101 -0.053 -0.103 -0.140 -0.157 -0.187 -0.159 -0.136 -0.084 -0.165 -0.149 -0.118 -0.095 -0.080 -0.053 -0.081 -0.130 -0.123 -0.146 -0.093 -0.080 -0.050 -0.032 -0.085  0.010 -0.080 -0.113 -0.059 -0.034  0.017  0.126  0.139  0.058  0.097  0.037 -0.089 -0.005 -0.068 -0.099 -0.046 -0.052 -0.077 -0.075 -0.019 -0.029 -0.065 -0.046 -0.026 -0.077 -0.076 -0.024 -0.028  0.048  0.076 -0.007  0.074 -0.009 -0.033
 -0.117 -0.086 -0.131 -0.153 -0.148 -0.165 -0.096 -0.114 -0.140 -0.077 -0.023 -0.037 -0.039 -0.016  0.006  0.023  0.018 -0.036 -0.001 -0.001  0.040  0.035  0.083  0.099  0.130  0.120  0.197  0.164  0.189  0.133  0.045  0.102  0.106  0.115  0.124  0.080  0.061  0.122  0.073  0.043  0.044  0.045  0.023 -0.035 -0.013  0.013  0.007  0.032  0.064  0.104  0.068  0.077  0.116  0.207  0.195  0.141  0.244  0.326  0.273  0.278  0.356  0.329  0.303  0.358  0.205  0.197  0.123  0.187  0.186  0.218  0.252  0.201  0.117  0.180  0.103  0.104  0.129  0.019  0.058  0.017 -0.014 -0.009 -0.033 -0.018 -0.013 -0.038 -0.064 -0.059 -0.069 -0.034 -0.023 -0.007 -0.048 -0.032 -0.034 -0.024  0.017  0.034  0.040  0.004  0.029  0.072  0.108  0.205  0.173  0.130  0.153  0.109  0.087  0.066  0.029  0.018 -0.030 -0.032 -0.014  0.064  0.048  0.077  0.093  0.112  0.090  0.126  0.101  0.145  0.052 -0.016  0.042  0.021  0.039 -0.023  0.042 -0.045 -0.019 -0.045 -0.061 -0.105 -0.086 -0.068 -0.076 -0.090 -0.048 -0.036 -0.102 -0.056  0.011  0.002 -0.000 -0.004  0.018 -0.069 -0.028 -0.014 -0.010  0.016  0.015  0.015  0.010 -0.017 -0.006 -0.017 -0.032  0.008 -0.031 -0.010 -0.117 -0.028 -0.007 -0.000 -0.026 -0.031  0.020 -0.013  0.026 -0.009  0.007  0.045  0.078  0.020 -0.002 -0.008  0.046 -0.023 -0.009  0.006  0.032  0.062  0.060  0.068  0.083  0.138  0.117  0.085  0.135  0.196  0.166  0.110  0.176  0.107  0.114  0.062  0.071  0.074  0.050  0.057  0.023 -0.006  0.013  0.023  0.020  0.012  0.033  0.041  0.027 -0.015  0.038  0.093  0.069  0.044  0.174  0.144  0.139  0.136  0.155  0.126  0.151  0.120 -0.078 -0.069 -0.077 -0.041 -0.049 -0.016  0.038  0.028  0.041  0.030  0.037  0.021  0.007 -0.034 -0.060 -0.069 -0.103 -0.096 -0.096 -0.116 -0.071 -0.084 -0.106 -0.060 -0.060 -0.094 -0.043 -0.060 -0.052  0.002  0.031 -0.001  0.015  0.041  0.061  0.059  0.084  0.025  0.043  0.100  0.016  0.025 -0.055 -0.078 -0.116 -0.101 -0.074 -0.111 -0.075 -0.079 -0.128 -0.081 -0.120 -0.108 -0.166 -0.130 -0.150 -0.173 -0.140 -0.178 -0.113 -0.083 -0.078 -0.035 -0.069 -0.012 -0.074 -0.053 -0.021  0.010  0.021  0.087  0.072  0.058  0.057  0.007 -0.029 -0.044 -0.042 -0.068 -0.045 -0.051 -0.039 -0.039 -0.015 -0.019 -0.020 -0.007  0.002 -0.031 -0.022  0.005  0.001  0.035  0.026 -0.000  0.018 -0.014 -0.008
 -0.131 -0.112 -0.130 -0.168 -0.165 -0.166 -0.126 -0.115 -0.131 -0.108 -0.036 -0.048 -0.030 -0.056 -0.011  0.022 -0.012 -0.096  0.067  0.024  0.002  0.044  0.085  0.078  0.128  0.113  0.216  0.175  0.246  0.213  0.044  0.166  0.108  0.139  0.125  0.071  0.084  0.095  0.072  0.058  0.080  0.107  0.057 -0.030  0.006  0.029  0.050  0.055  0.078  0.187  0.189  0.113  0.127  0.267  0.295  0.146  0.239  0.409  0.396  0.272  0.329  0.678  0.420  0.441  0.284  0.236  0.114  0.148  0.199  0.192  0.208  0.210  0.080  0.032  0.025  0.043  0.137 -0.059  0.059  0.022 -0.009 -0.002 -0.038 -0.008 -0.018 -0.050 -0.088 -0.055 -0.059 -0.026 -0.036 -0.011 -0.094 -0.081 -0.089 -0.049  0.035  0.039 -0.020 -0.020 -0.006  0.028  0.055  0.152  0.163  0.076  0.116  0.080  0.098  0.047  0.095 -0.015 -0.025 -0.012 -0.005  0.060  0.025  0.065  0.057  0.081  0.064  0.124  0.053  0.117  0.053 -0.003  0.048 -0.002 -0.001 -0.054  0.029 -0.043 -0.016 -0.010 -0.092 -0.109 -0.109 -0.098 -0.115 -0.130 -0.070 -0.070 -0.096 -0.061 -0.010 -0.042 -0.045 -0.010 -0.010 -0.069 -0.056 -0.078 -0.087 -0.026 -0.017 -0.018 -0.034 -0.036 -0.046 -0.060 -0.024  0.085 -0.006  0.063 -0.036 -0.013  0.003 -0.012 -0.041 -0.081  0.001 -0.009  0.058 -0.031 -0.012  0.055  0.092  0.053  0.022  0.018  0.073  0.017 -0.019 -0.005  0.021  0.018  0.034  0.037  0.024  0.111  0.099  0.057  0.106  0.203  0.188  0.101  0.171  0.135  0.133  0.085  0.116  0.070  0.080  0.062  0.036  0.022  0.024  0.071  0.031  0.022  0.048  0.058  0.066  0.028  0.078  0.164  0.130  0.049  0.202  0.196  0.165  0.108  0.153  0.053  0.200  0.131  0.048 -0.046 -0.103 -0.054 -0.065 -0.060 -0.009  0.039 -0.018 -0.002 -0.049 -0.036 -0.010 -0.049 -0.015  0.026 -0.025 -0.078 -0.076 -0.052 -0.028 -0.070 -0.171 -0.103 -0.120 -0.124 -0.054 -0.069 -0.047 -0.003  0.052  0.013  0.042  0.073  0.099  0.071  0.082  0.018  0.038  0.097 -0.004  0.021 -0.139 -0.155 -0.141 -0.141 -0.155 -0.144 -0.072 -0.101 -0.101 -0.144 -0.166 -0.113 -0.160 -0.169 -0.107 -0.140 -0.120 -0.164 -0.089 -0.084 -0.040 -0.055 -0.100 -0.053 -0.155 -0.145 -0.062 -0.047  0.073  0.094  0.131  0.116  0.074  0.015 -0.028 -0.050 -0.054 -0.072 -0.016  0.005  0.000  0.013  0.035  0.017  0.045  0.061  0.040 -0.005  0.041  0.052  0.035 -0.009 -0.017 -0.025 -0.044 -0.074 -0.015
 -0.110 -0.193 -0.248 -0.278 -0.255 -0.271 -0.252 -0.216 -0.254 -0.215 -0.118 -0.061 -0.040 -0.059 -0.002  0.046  0.022 -0.089 -0.022 -0.009  0.015  0.025  0.084  0.099  0.156  0.144  0.262  0.182  0.187  0.150  0.070  0.114  0.092  0.120  0.125  0.073  0.069  0.097  0.078  0.068  0.060  0.050  0.052 -0.025 -0.056 -0.046 -0.018  0.048  0.070  0.124  0.023  0.128  0.154  0.210  0.279  0.334  0.317  0.343  0.413  0.397  0.303  0.420  0.731  0.534  0.296  0.395  0.260  0.357  0.379  0.361  0.328  0.234 -0.004  0.143  0.034 -0.017  0.098  0.002  0.010 -0.002 -0.006 -0.022 -0.074 -0.034 -0.022 -0.030 -0.075 -0.102 -0.113 -0.102 -0.076 -0.064 -0.116 -0.149 -0.118 -0.029 -0.036 -0.035  0.008  0.015  0.071  0.111  0.066  0.251  0.208  0.124  0.161  0.077  0.069 -0.031 -0.107 -0.023 -0.101 -0.069 -0.049  0.047  0.032  0.111  0.074  0.125  0.101  0.152  0.131  0.186  0.043  0.014  0.037  0.038  0.068 -0.019  0.101 -0.025 -0.007 -0.052 -0.098 -0.060 -0.093 -0.068 -0.069 -0.120 -0.060 -0.005 -0.099 -0.090  0.011  0.016 -0.073 -0.038  0.002 -0.132 -0.072 -0.080 -0.067 -0.037 -0.064 -0.045 -0.013 -0.001 -0.031 -0.080 -0.083 -0.034  0.028  0.033 -0.102  0.042 -0.028 -0.006  0.026 -0.008  0.074  0.007  0.071 -0.031 -0.002  0.114  0.147  0.051 -0.002 -0.027  0.066 -0.016 -0.024  0.013  0.034  0.061  0.064  0.147  0.147  0.264  0.203  0.214  0.312  0.467  0.364  0.255  0.410  0.293  0.259  0.153  0.132  0.140  0.146  0.165  0.122  0.114  0.120  0.174  0.098  0.132  0.096  0.112  0.058  0.014  0.044  0.098  0.061  0.025  0.191  0.115  0.133  0.221  0.162  0.198  0.201  0.088 -0.076 -0.045 -0.030 -0.013 -0.056 -0.031  0.009 -0.026  0.073  0.106  0.083  0.033  0.017 -0.043 -0.029 -0.038 -0.088 -0.134 -0.119 -0.093 -0.118 -0.041 -0.102 -0.099 -0.022 -0.006 -0.007 -0.007  0.031  0.079  0.129  0.077  0.082  0.115  0.171  0.134  0.129  0.072  0.038  0.109  0.056  0.109 -0.050 -0.131 -0.187 -0.159 -0.190 -0.173 -0.168 -0.093 -0.154 -0.131 -0.126 -0.055 -0.113 -0.123 -0.120 -0.148 -0.136 -0.180 -0.122 -0.070 -0.057 -0.046 -0.085  0.006 -0.092 -0.104 -0.032 -0.018  0.065  0.123  0.151  0.011  0.038  0.002 -0.100 -0.045 -0.057 -0.121 -0.069 -0.085 -0.112 -0.126 -0.077 -0.073 -0.085 -0.112 -0.078 -0.097 -0.094 -0.070 -0.046  0.002  0.038 -0.022  0.017 -0.035 -0.053
 -0.136 -0.133 -0.222 -0.253 -0.214 -0.257 -0.163 -0.190 -0.238 -0.125 -0.030 -0.051 -0.063 -0.008  0.023  0.040  0.028 -0.036 -0.022 -0.017  0.050  0.023  0.103  0.120  0.167  0.168  0.277  0.205  0.185  0.125  0.013  0.107  0.150  0.116  0.144  0.109  0.094  0.115  0.083  0.048 -0.002  0.026  0.026 -0.043 -0.027 -0.042 -0.052  0.006  0.042  0.065 -0.016  0.052  0.117  0.165  0.187  0.200  0.276  0.350  0.346  0.333  0.358  0.441  0.534  0.841  0.443  0.387  0.315  0.375  0.380  0.482  0.485  0.359  0.154  0.243  0.146  0.109  0.110  0.010  0.016 -0.046 -0.063 -0.050 -0.075 -0.055 -0.043 -0.077 -0.112 -0.082 -0.094 -0.098 -0.069 -0.041 -0.100 -0.121 -0.068 -0.056 -0.020  0.010  0.060  0.023  0.088  0.129  0.184  0.364  0.319  0.193  0.213  0.101  0.094  0.077 -0.048 -0.014 -0.132 -0.114 -0.093  0.019  0.043  0.116  0.123  0.183  0.132  0.200  0.183  0.268  0.076 -0.017  0.067  0.059  0.100 -0.036  0.091 -0.055 -0.041 -0.090 -0.134 -0.134 -0.096 -0.135 -0.112 -0.154 -0.112 -0.055 -0.144 -0.100 -0.025  0.014 -0.032 -0.043  0.028 -0.125 -0.051 -0.035 -0.001  0.006  0.002 -0.012  0.002 -0.003 -0.025 -0.035 -0.046  0.016 -0.040 -0.002 -0.180 -0.003  0.000  0.001 -0.000 -0.018  0.081 -0.004  0.037 -0.012 -0.019  0.069  0.126  0.013 -0.023 -0.035  0.011 -0.103 -0.068 -0.045  0.003  0.020  0.082  0.104  0.139  0.222  0.208  0.171  0.245  0.369  0.311  0.226  0.359  0.255  0.270  0.162  0.144  0.109  0.088  0.118  0.073  0.005  0.021  0.062  0.058  0.016  0.071  0.099  0.011 -0.016  0.046  0.092  0.072  0.025  0.224  0.139  0.127  0.177  0.175  0.166  0.174  0.163 -0.120 -0.054 -0.091 -0.048 -0.057 -0.004  0.103  0.046  0.141  0.106  0.120  0.053  0.023 -0.035 -0.075 -0.074 -0.167 -0.137 -0.150 -0.195 -0.138 -0.110 -0.117 -0.057 -0.041 -0.084 -0.028 -0.032 -0.020  0.077  0.098  0.055  0.056  0.094  0.127  0.107  0.116  0.029  0.027  0.109  0.031  0.024 -0.057 -0.123 -0.209 -0.145 -0.142 -0.190 -0.174 -0.115 -0.165 -0.088 -0.155 -0.140 -0.221 -0.166 -0.233 -0.239 -0.200 -0.238 -0.158 -0.087 -0.049 -0.023 -0.080 -0.005 -0.097 -0.051 -0.008  0.013  0.013  0.090  0.065  0.011  0.025 -0.020 -0.110 -0.042 -0.043 -0.104 -0.074 -0.110 -0.095 -0.101 -0.075 -0.082 -0.077 -0.081 -0.051 -0.077 -0.085 -0.047 -0.065  0.028  0.031  0.030  0.031  0.005 -0.003
 -0.030 -0.041 -0.155 -0.154 -0.144 -0.168 -0.091 -0.122 -0.162 -0.077 -0.007 -0.097 -0.086 -0.017 -0.048 -0.030 -0.051 -0.025 -0.094 -0.096  0.019 -0.004  0.024  0.028  0.082  0.079  0.160  0.131  0.069  0.053 -0.006  0.041  0.074  0.042  0.068  0.012  0.013  0.029  0.010 -0.014 -0.052 -0.035 -0.005  0.015 -0.041 -0.041 -0.049  0.039  0.037  0.038 -0.036 -0.006  0.046  0.067  0.065  0.098  0.133  0.179  0.175  0.176  0.205  0.284  0.296  0.443  0.602  0.339  0.314  0.247  0.247  0.245  0.287  0.195  0.112  0.172  0.123  0.087  0.042  0.006  0.015 -0.046 -0.067 -0.013 -0.032 -0.033  0.025 -0.015 -0.075 -0.054 -0.052 -0.061 -0.034 -0.033 -0.092 -0.069 -0.039 -0.067 -0.032 -0.042  0.039  0.015  0.044  0.073  0.141  0.227  0.172  0.112  0.129  0.055  0.044  0.030 -0.027 -0.004 -0.039 -0.046 -0.022 -0.003  0.027  0.070  0.061  0.095  0.066  0.110  0.121  0.162  0.040 -0.023  0.022  0.020  0.028 -0.030  0.063 -0.025 -0.024 -0.057 -0.103 -0.124 -0.092 -0.098 -0.098 -0.116 -0.104 -0.076 -0.095 -0.075 -0.015  0.031  0.001  0.007  0.038 -0.065  0.000  0.002  0.031  0.024  0.023  0.002  0.035  0.049  0.019  0.005 -0.001 -0.019 -0.080 -0.069 -0.184 -0.023 -0.011 -0.002  0.031 -0.028  0.007 -0.033  0.016 -0.035 -0.049  0.028  0.064 -0.010 -0.023  0.003 -0.004 -0.065  0.006 -0.020  0.027  0.021  0.078  0.034  0.101  0.116  0.112  0.107  0.120  0.215  0.160  0.098  0.174  0.140  0.152  0.085  0.086  0.031  0.025  0.064  0.019 -0.025 -0.007  0.014  0.017 -0.004  0.053  0.051 -0.019  0.033  0.021  0.003  0.005 -0.047  0.078  0.036  0.037  0.072  0.108  0.119  0.091  0.063 -0.125 -0.047 -0.051 -0.039 -0.030  0.016  0.114  0.089  0.123  0.128  0.089  0.034  0.046 -0.025 -0.113 -0.096 -0.140 -0.138 -0.129 -0.159 -0.089 -0.081 -0.051  0.000 -0.010 -0.030  0.040  0.011  0.024  0.096  0.090  0.056  0.037  0.002  0.060  0.025  0.061  0.040  0.055  0.045  0.049 -0.003  0.025 -0.063 -0.142 -0.106 -0.102 -0.132 -0.095 -0.048 -0.090  0.001 -0.111 -0.105 -0.185 -0.135 -0.198 -0.205 -0.174 -0.214 -0.145 -0.115 -0.064 -0.074 -0.093 -0.046 -0.057 -0.018 -0.002  0.029 -0.007  0.014  0.042  0.030  0.047  0.025 -0.025  0.015  0.101 -0.083 -0.062 -0.024 -0.033 -0.057 -0.007 -0.002 -0.013 -0.013  0.035 -0.000 -0.016  0.024  0.039  0.046  0.026  0.039 -0.003 -0.009  0.023
 -0.139 -0.108 -0.220 -0.233 -0.189 -0.212 -0.141 -0.153 -0.201 -0.089 -0.011 -0.064 -0.046 -0.061  0.001  0.034  0.018 -0.005 -0.064  0.021  0.065  0.034  0.085  0.069  0.101  0.081  0.162  0.090  0.010 -0.001 -0.031 -0.011  0.033  0.051  0.100  0.059  0.049  0.085  0.034  0.063  0.039  0.034  0.064  0.031 -0.050 -0.024 -0.008  0.029  0.064  0.074 -0.059  0.055  0.106  0.085  0.097  0.169  0.189  0.171  0.210  0.234  0.197  0.236  0.395  0.387  0.339  0.706  0.517  0.352  0.396  0.318  0.242  0.160  0.022  0.122  0.042 -0.002  0.084 -0.036 -0.005 -0.027 -0.048 -0.026 -0.046 -0.047 -0.018 -0.008 -0.053 -0.033 -0.094 -0.086 -0.042 -0.025 -0.061 -0.089 -0.060 -0.033 -0.018 -0.023  0.023  0.020  0.071  0.084  0.078  0.206  0.180  0.104  0.122  0.029  0.046 -0.004 -0.076 -0.008 -0.100 -0.047 -0.021  0.051  0.045  0.049  0.060  0.114  0.071  0.105  0.100  0.152  0.035 -0.017  0.029  0.058  0.056 -0.015  0.029 -0.021 -0.020 -0.037 -0.085 -0.068 -0.068 -0.076 -0.058 -0.099 -0.084 -0.025 -0.078 -0.100 -0.011  0.012 -0.051 -0.021  0.003 -0.098 -0.031 -0.024 -0.001  0.013  0.008 -0.005  0.043  0.038 -0.009 -0.041 -0.052  0.026  0.027  0.064 -0.084  0.029  0.015  0.042  0.012  0.042  0.046  0.006  0.066 -0.001  0.013  0.078  0.094  0.037  0.008 -0.002  0.079 -0.026  0.003  0.026  0.020  0.015  0.045  0.100  0.074  0.103  0.111  0.113  0.156  0.245  0.194  0.138  0.211  0.163  0.161  0.081  0.086  0.055  0.073  0.101  0.078  0.072  0.044  0.072  0.053  0.037  0.094  0.080  0.024  0.002 -0.037  0.056  0.037 -0.036  0.073  0.017  0.027  0.060  0.006  0.054  0.069  0.034 -0.084 -0.003 -0.026 -0.083 -0.118 -0.070 -0.014  0.003  0.042  0.036  0.009 -0.054 -0.030 -0.055 -0.013 -0.017 -0.085 -0.063 -0.103 -0.067 -0.064 -0.013 -0.053 -0.027 -0.033 -0.033 -0.042 -0.023 -0.011  0.023  0.060  0.026  0.003  0.032  0.069  0.074  0.109  0.048  0.083  0.106  0.037  0.038 -0.090 -0.130 -0.170 -0.138 -0.186 -0.194 -0.196 -0.104 -0.130 -0.097 -0.076 -0.016 -0.068 -0.071 -0.088 -0.103 -0.097 -0.137 -0.092 -0.048 -0.040 -0.020 -0.058 -0.005 -0.077 -0.086 -0.055 -0.002  0.063  0.084  0.123  0.018  0.034  0.014 -0.074 -0.000 -0.042 -0.103 -0.042 -0.045 -0.064 -0.061  0.006 -0.019 -0.026 -0.005  0.000 -0.043 -0.020  0.014  0.040  0.078  0.074  0.020  0.058 -0.014 -0.000
 -0.069 -0.007 -0.130 -0.139 -0.088 -0.143 -0.073 -0.078 -0.132 -0.032  0.019 -0.028 -0.040 -0.042  0.029  0.028  0.007  0.015 -0.103 -0.019  0.077  0.030  0.052  0.046  0.081  0.052  0.119  0.061 -0.109 -0.098 -0.068 -0.056  0.040  0.017  0.071  0.051  0.028  0.066  0.011  0.013 -0.020 -0.042  0.010 -0.011 -0.045 -0.045 -0.036 -0.023  0.032  0.023 -0.100 -0.019  0.035  0.003 -0.058  0.040  0.092  0.051  0.053  0.121  0.123  0.114  0.260  0.315  0.314  0.517  0.765  0.292  0.260  0.250  0.201  0.108  0.052  0.160  0.112  0.053  0.081  0.002 -0.004 -0.044 -0.060 -0.032 -0.047 -0.073 -0.006 -0.010 -0.059 -0.045 -0.092 -0.127 -0.045 -0.037 -0.055 -0.046 -0.058 -0.067 -0.064 -0.065 -0.010 -0.023  0.005  0.017  0.082  0.164  0.123  0.070  0.072 -0.003 -0.009  0.031 -0.084 -0.006 -0.078 -0.085 -0.040  0.025  0.041  0.027  0.034  0.066  0.034  0.063  0.044  0.096  0.009 -0.047  0.009  0.036  0.054  0.035  0.013 -0.021 -0.011 -0.026 -0.071 -0.076 -0.060 -0.045 -0.033 -0.060 -0.066 -0.042 -0.008 -0.090 -0.017  0.004 -0.029 -0.051 -0.027 -0.113 -0.036 -0.057 -0.037 -0.014 -0.031 -0.058  0.001  0.006 -0.001 -0.012 -0.052  0.005 -0.056  0.009 -0.133  0.000  0.020  0.024  0.027  0.043  0.044 -0.016  0.026  0.032 -0.016  0.025  0.048  0.015  0.007 -0.002  0.034 -0.049  0.005 -0.003  0.032 -0.005 -0.017  0.069  0.053  0.016  0.068  0.056  0.055  0.122  0.075  0.054  0.108  0.096  0.086  0.037  0.010 -0.020  0.017  0.054  0.026  0.016  0.017  0.037  0.004 -0.012  0.053  0.030 -0.054 -0.020 -0.055  0.002  0.012 -0.084  0.017 -0.039 -0.045 -0.001 -0.056  0.055  0.037  0.019 -0.171 -0.009 -0.014 -0.083 -0.106 -0.004  0.064  0.068  0.091  0.084  0.031 -0.018 -0.047 -0.038 -0.056 -0.049 -0.132 -0.057 -0.102 -0.117 -0.074 -0.054  0.011  0.014 -0.012 -0.034 -0.010 -0.000  0.011  0.052  0.053  0.005  0.002  0.030  0.048  0.070  0.088  0.059  0.096  0.116  0.064  0.043 -0.002 -0.084 -0.147 -0.136 -0.155 -0.156 -0.157 -0.040 -0.104 -0.040 -0.052 -0.025 -0.092 -0.042 -0.107 -0.128 -0.086 -0.123 -0.082 -0.059 -0.037 -0.006 -0.055 -0.023 -0.036 -0.033 -0.020  0.046  0.018  0.053  0.065 -0.001  0.000 -0.011 -0.053 -0.012  0.010 -0.064 -0.027 -0.034 -0.030 -0.035  0.008 -0.015 -0.005  0.002  0.025  0.016  0.001  0.026  0.051  0.099  0.096  0.053  0.062  0.047  0.065
 -0.130 -0.193 -0.292 -0.306 -0.261 -0.297 -0.193 -0.215 -0.268 -0.158 -0.063 -0.058 -0.032  0.016  0.032  0.036  0.069 -0.014 -0.026  0.025  0.048  0.032  0.067  0.065  0.069  0.103  0.134  0.136  0.132  0.041  0.017  0.039  0.026  0.033  0.078  0.071  0.046  0.078  0.046  0.053 -0.020 -0.037  0.060 -0.018 -0.050 -0.062 -0.102  0.006  0.014  0.038 -0.084  0.025  0.069  0.066  0.062  0.167  0.182  0.169  0.172  0.239  0.187  0.148  0.357  0.375  0.247  0.352  0.292  0.883  0.539  0.503  0.476  0.260  0.086  0.187  0.109  0.056  0.052  0.014 -0.005 -0.042 -0.077 -0.062 -0.080 -0.055 -0.033 -0.111 -0.124 -0.119 -0.127 -0.151 -0.089 -0.062 -0.069 -0.109 -0.074 -0.036 -0.082 -0.017  0.089  0.068  0.136  0.190  0.190  0.383  0.271  0.179  0.162  0.047  0.035 -0.006 -0.102 -0.003 -0.103 -0.110 -0.060 -0.004  0.009  0.088  0.073  0.157  0.139  0.225  0.225  0.289  0.100  0.032  0.087  0.048  0.080 -0.014  0.077 -0.030 -0.036 -0.094 -0.110 -0.060 -0.081 -0.067 -0.072 -0.076 -0.065 -0.021 -0.086 -0.065  0.007  0.043 -0.041 -0.031  0.059 -0.126 -0.056  0.011  0.052  0.011 -0.017  0.004  0.058  0.009  0.038 -0.002 -0.035  0.012  0.034  0.056 -0.200  0.053  0.036  0.019  0.057  0.013  0.074 -0.004  0.069 -0.023  0.004  0.086  0.118  0.032 -0.044 -0.058  0.079 -0.082 -0.022 -0.026  0.005  0.039  0.063  0.088  0.134  0.178  0.181  0.177  0.246  0.334  0.319  0.221  0.334  0.260  0.264  0.159  0.131  0.107  0.136  0.123  0.081  0.038  0.072  0.108  0.081  0.074  0.051  0.085  0.004 -0.005  0.021  0.003  0.003 -0.027  0.098  0.039  0.087  0.177  0.161  0.214  0.071  0.066 -0.102 -0.036  0.029  0.005  0.022  0.011  0.041 -0.028  0.125  0.150  0.173  0.113  0.129  0.023 -0.028 -0.071 -0.098 -0.082 -0.096 -0.094 -0.087 -0.042 -0.043 -0.028  0.051 -0.024  0.011 -0.001  0.030  0.051  0.071  0.027  0.020  0.005  0.048  0.048  0.095  0.058  0.078  0.072  0.044  0.030  0.006 -0.080 -0.123 -0.104 -0.097 -0.135 -0.138 -0.056 -0.122 -0.020 -0.097 -0.074 -0.106 -0.066 -0.108 -0.150 -0.125 -0.138 -0.095 -0.029 -0.031 -0.004 -0.025  0.026 -0.027 -0.046  0.005 -0.006 -0.023  0.044  0.029 -0.023 -0.003 -0.024 -0.132  0.006 -0.028 -0.163 -0.091 -0.109 -0.122 -0.135 -0.063 -0.093 -0.121 -0.118 -0.082 -0.101 -0.110 -0.048 -0.024  0.049  0.022 -0.024 -0.010 -0.006 -0.020
 -0.136 -0.201 -0.276 -0.298 -0.254 -0.286 -0.198 -0.207 -0.266 -0.162 -0.070 -0.063 -0.038 -0.008  0.013  0.033  0.051 -0.046 -0.037  0.010  0.029  0.029  0.067  0.065  0.092  0.101  0.173  0.121  0.097  0.043  0.021  0.033  0.053  0.062  0.086  0.061  0.048  0.072  0.046  0.045 -0.007 -0.004  0.042 -0.030 -0.018 -0.040 -0.056  0.003  0.021  0.047 -0.061  0.043  0.079  0.068  0.085  0.163  0.181  0.169  0.198  0.219  0.186  0.199  0.379  0.380  0.247  0.396  0.260  0.539  0.579  0.502  0.429  0.266  0.072  0.158  0.056  0.013  0.058 -0.025 -0.022 -0.060 -0.082 -0.045 -0.088 -0.053 -0.039 -0.060 -0.080 -0.097 -0.097 -0.096 -0.061 -0.049 -0.067 -0.113 -0.077 -0.036 -0.050 -0.020  0.072  0.058  0.130  0.171  0.157  0.351  0.267  0.177  0.165  0.057  0.046 -0.023 -0.098 -0.001 -0.079 -0.057 -0.050  0.029  0.020  0.078  0.075  0.158  0.147  0.215  0.205  0.280  0.080  0.031  0.096  0.068  0.079 -0.022  0.081 -0.007 -0.011 -0.053 -0.074 -0.065 -0.078 -0.105 -0.078 -0.108 -0.078 -0.022 -0.107 -0.090  0.005  0.039 -0.040 -0.032  0.043 -0.116 -0.038 -0.019  0.019  0.009 -0.023  0.001  0.053  0.009  0.015 -0.032 -0.034  0.019  0.029  0.048 -0.143  0.052  0.030  0.017  0.028  0.022  0.083  0.013  0.100 -0.017  0.022  0.113  0.139  0.053 -0.006 -0.024  0.078 -0.045  0.008  0.015  0.021  0.038  0.063  0.125  0.112  0.171  0.171  0.191  0.251  0.326  0.307  0.237  0.333  0.249  0.254  0.133  0.145  0.134  0.124  0.153  0.101  0.087  0.085  0.111  0.088  0.059  0.080  0.086  0.004 -0.022 -0.001  0.029  0.021 -0.022  0.090  0.045  0.074  0.159  0.106  0.157  0.063  0.062 -0.084 -0.013 -0.022 -0.021 -0.016 -0.009  0.020 -0.014  0.087  0.092  0.109  0.048  0.064 -0.018 -0.030 -0.048 -0.101 -0.084 -0.102 -0.086 -0.073 -0.035 -0.057 -0.023  0.007 -0.021  0.018  0.007  0.031  0.070  0.101  0.062  0.040  0.032  0.088  0.081  0.135  0.073  0.091  0.103  0.072  0.065  0.001 -0.083 -0.118 -0.101 -0.120 -0.151 -0.152 -0.073 -0.110 -0.051 -0.090 -0.050 -0.093 -0.082 -0.100 -0.120 -0.107 -0.135 -0.079 -0.012 -0.012  0.002 -0.010  0.035 -0.028 -0.047  0.004 -0.005  0.021  0.070  0.079 -0.009  0.028  0.008 -0.101  0.016 -0.037 -0.149 -0.072 -0.074 -0.102 -0.126 -0.047 -0.057 -0.096 -0.088 -0.046 -0.095 -0.093 -0.033 -0.025  0.050  0.046 -0.001  0.013 -0.037 -0.050
 -0.155 -0.161 -0.286 -0.306 -0.255 -0.303 -0.166 -0.222 -0.289 -0.120 -0.020 -0.066 -0.047  0.030  0.023  0.049  0.070 -0.006 -0.046  0.001  0.055  0.026  0.081  0.090  0.110  0.126  0.195  0.157  0.104  0.018 -0.010  0.026  0.064  0.045  0.093  0.094  0.063  0.110  0.061  0.027 -0.039 -0.039  0.009 -0.057 -0.027 -0.062 -0.092 -0.037  0.013 -0.007 -0.090 -0.001  0.073  0.067  0.049  0.131  0.188  0.176  0.180  0.210  0.218  0.192  0.361  0.482  0.245  0.318  0.250  0.503  0.502  0.762  0.639  0.382  0.189  0.286  0.157  0.104  0.070 -0.006 -0.002 -0.089 -0.130 -0.055 -0.101 -0.085 -0.055 -0.093 -0.108 -0.112 -0.116 -0.113 -0.061 -0.044 -0.076 -0.115 -0.061 -0.057 -0.061 -0.024  0.108  0.064  0.178  0.247  0.286  0.530  0.397  0.282  0.243  0.087  0.051  0.036 -0.080  0.014 -0.073 -0.101 -0.074  0.016  0.037  0.121  0.125  0.229  0.214  0.318  0.304  0.403  0.149  0.035  0.128  0.120  0.154 -0.001  0.135  0.001 -0.020 -0.085 -0.074 -0.110 -0.098 -0.139 -0.105 -0.150 -0.096 -0.012 -0.148 -0.108  0.013  0.068 -0.015 -0.046  0.071 -0.133 -0.029  0.008  0.064  0.042  0.019  0.027  0.078  0.018  0.039  0.006 -0.033  0.017 -0.022  0.003 -0.225  0.033  0.066  0.050  0.054  0.025  0.096  0.008  0.094 -0.006  0.018  0.120  0.162  0.037 -0.031 -0.046  0.061 -0.119 -0.020 -0.029  0.008  0.040  0.085  0.137  0.151  0.213  0.210  0.240  0.279  0.357  0.340  0.265  0.388  0.253  0.283  0.164  0.168  0.159  0.120  0.172  0.091  0.043  0.049  0.070  0.073 -0.003  0.070  0.083 -0.034 -0.061  0.002  0.008  0.002 -0.028  0.106  0.061  0.069  0.145  0.130  0.170  0.058  0.106 -0.164 -0.050 -0.030 -0.032 -0.014  0.011  0.093  0.026  0.129  0.098  0.152  0.088  0.062 -0.020 -0.073 -0.108 -0.164 -0.125 -0.134 -0.178 -0.116 -0.075 -0.054  0.026  0.028 -0.053  0.006 -0.000  0.034  0.099  0.098  0.059  0.053  0.050  0.105  0.097  0.152  0.065  0.083  0.139  0.088  0.044  0.031 -0.085 -0.158 -0.120 -0.115 -0.157 -0.162 -0.086 -0.135 -0.011 -0.093 -0.102 -0.172 -0.106 -0.186 -0.196 -0.170 -0.206 -0.122 -0.047 -0.038  0.005 -0.049  0.028 -0.028 -0.033  0.035  0.024 -0.021  0.066  0.019 -0.018  0.020 -0.013 -0.111 -0.004 -0.041 -0.144 -0.099 -0.120 -0.131 -0.152 -0.077 -0.092 -0.141 -0.122 -0.061 -0.108 -0.132 -0.048 -0.051  0.056  0.052  0.010  0.038  0.011 -0.023
 -0.178 -0.126 -0.279 -0.301 -0.257 -0.302 -0.115 -0.209 -0.262 -0.075  0.043 -0.045 -0.027  0.067  0.035  0.049  0.060  0.001 -0.050 -0.040  0.060  0.023  0.090  0.100  0.134  0.133  0.205  0.199  0.169  0.043 -0.030  0.034  0.078  0.056  0.119  0.085  0.071  0.125  0.050  0.001 -0.087 -0.073 -0.013 -0.091 -0.035 -0.088 -0.132 -0.028  0.026  0.006 -0.083 -0.022  0.068  0.087  0.042  0.068  0.185  0.202  0.177  0.195  0.252  0.208  0.328  0.485  0.287  0.242  0.201  0.476  0.429  0.639  0.874  0.513  0.360  0.404  0.249  0.206  0.100  0.031  0.044 -0.093 -0.148 -0.062 -0.107 -0.104 -0.072 -0.145 -0.150 -0.098 -0.101 -0.119 -0.061 -0.029 -0.084 -0.077 -0.041 -0.079 -0.031  0.032  0.208  0.119  0.224  0.392  0.453  0.690  0.462  0.398  0.326  0.153  0.086  0.090 -0.038  0.013 -0.082 -0.122 -0.080  0.003  0.046  0.162  0.157  0.274  0.310  0.434  0.406  0.500  0.194  0.063  0.193  0.164  0.172 -0.002  0.142 -0.007 -0.035 -0.099 -0.058 -0.129 -0.115 -0.152 -0.135 -0.158 -0.108 -0.025 -0.161 -0.100  0.042  0.104  0.043  0.005  0.129 -0.093  0.020  0.077  0.156  0.122  0.095  0.088  0.153  0.065  0.089  0.076 -0.003  0.007 -0.128 -0.072 -0.281  0.030  0.097  0.057  0.041 -0.004  0.072 -0.028  0.077  0.010  0.013  0.086  0.136 -0.003 -0.061 -0.055  0.033 -0.150 -0.041 -0.096 -0.003  0.043  0.100  0.081  0.166  0.230  0.249  0.247  0.291  0.367  0.335  0.261  0.381  0.225  0.277  0.134  0.134  0.139  0.094  0.152  0.031 -0.054 -0.004  0.017  0.020 -0.061  0.066  0.076 -0.055 -0.076  0.027 -0.004  0.009 -0.000  0.139  0.102  0.093  0.146  0.193  0.197  0.066  0.139 -0.210 -0.072 -0.082 -0.044 -0.001  0.014  0.163  0.098  0.197  0.138  0.195  0.121  0.092 -0.034 -0.139 -0.157 -0.230 -0.160 -0.201 -0.290 -0.153 -0.144 -0.094  0.029  0.020 -0.111 -0.011 -0.016  0.003  0.101  0.095  0.046  0.033  0.060  0.109  0.092  0.139  0.041  0.058  0.135  0.072  0.007  0.035 -0.080 -0.192 -0.135 -0.088 -0.181 -0.149 -0.104 -0.142  0.012 -0.150 -0.169 -0.289 -0.202 -0.291 -0.294 -0.261 -0.311 -0.180 -0.085 -0.074 -0.026 -0.082 -0.016 -0.055 -0.016  0.054  0.055 -0.033  0.075 -0.010  0.005  0.027 -0.026 -0.044 -0.023 -0.009 -0.154 -0.157 -0.173 -0.151 -0.166 -0.081 -0.110 -0.162 -0.129 -0.062 -0.101 -0.130 -0.044 -0.055  0.054  0.045  0.026  0.014  0.034 -0.020
 -0.166 -0.125 -0.190 -0.210 -0.185 -0.204 -0.094 -0.133 -0.167 -0.072  0.015 -0.035 -0.014 -0.016 -0.006  0.022  0.026 -0.034 -0.021 -0.029  0.041  0.026  0.080  0.072  0.090  0.087  0.148  0.129  0.146  0.077 -0.003  0.063  0.064  0.070  0.104  0.068  0.077  0.114  0.048  0.027 -0.012 -0.013  0.039 -0.050 -0.011 -0.026 -0.015  0.006  0.039  0.081  0.065  0.041  0.085  0.137  0.139  0.085  0.165  0.207  0.180  0.149  0.201  0.210  0.234  0.359  0.195  0.160  0.108  0.260  0.266  0.382  0.513  0.464  0.279  0.257  0.118  0.127  0.100  0.003  0.044 -0.022 -0.060 -0.034 -0.050 -0.035 -0.051 -0.087 -0.094 -0.078 -0.070 -0.091 -0.056 -0.028 -0.060 -0.058 -0.047 -0.053  0.008  0.064  0.116  0.071  0.094  0.211  0.236  0.379  0.322  0.279  0.281  0.167  0.129  0.099  0.050  0.028  0.013 -0.033 -0.009  0.045  0.090  0.153  0.150  0.207  0.195  0.274  0.236  0.316  0.103  0.038  0.134  0.107  0.125  0.022  0.111  0.007  0.006 -0.019 -0.022 -0.067 -0.076 -0.085 -0.066 -0.114 -0.061 -0.012 -0.086 -0.071  0.027  0.031 -0.015 -0.003  0.045 -0.061 -0.026 -0.006  0.025  0.025  0.031  0.038  0.044  0.008  0.003  0.002 -0.016  0.020 -0.082 -0.030 -0.119  0.033  0.067  0.022  0.015  0.006  0.047 -0.019  0.039  0.004  0.018  0.062  0.098  0.033  0.011 -0.010  0.059 -0.019  0.002 -0.035  0.026  0.033  0.057  0.080  0.121  0.166  0.154  0.180  0.204  0.241  0.236  0.186  0.265  0.140  0.206  0.091  0.116  0.075  0.063  0.104  0.041  0.003  0.008  0.041  0.014 -0.039  0.042  0.058 -0.008 -0.050  0.012  0.054  0.048  0.027  0.131  0.107  0.094  0.101  0.150  0.111  0.083  0.118 -0.094 -0.060 -0.094 -0.047 -0.036 -0.018  0.066  0.064  0.058  0.048  0.038  0.019  0.019 -0.052 -0.083 -0.078 -0.124 -0.110 -0.147 -0.176 -0.089 -0.091 -0.101 -0.013 -0.007 -0.081 -0.026 -0.031 -0.011  0.040  0.070  0.026  0.015  0.059  0.095  0.084  0.096  0.022  0.054  0.102  0.034  0.014 -0.024 -0.077 -0.147 -0.103 -0.082 -0.127 -0.078 -0.090 -0.079 -0.051 -0.120 -0.101 -0.190 -0.191 -0.196 -0.190 -0.190 -0.227 -0.134 -0.070 -0.066 -0.036 -0.072 -0.031 -0.070 -0.037  0.029  0.021  0.019  0.062  0.034  0.049  0.052  0.017 -0.009 -0.027 -0.022 -0.060 -0.037 -0.052 -0.046 -0.036 -0.021 -0.031 -0.044 -0.032 -0.019 -0.029 -0.033 -0.005 -0.015  0.000  0.023 -0.001 -0.012 -0.028 -0.046
 -0.115  0.050 -0.041 -0.048 -0.034 -0.038  0.131 -0.006 -0.020  0.098  0.172  0.006  0.000  0.069 -0.001 -0.003 -0.005 -0.008 -0.010 -0.073  0.034  0.015  0.047  0.059  0.077  0.053  0.099  0.114  0.104  0.029 -0.019  0.034  0.077  0.058  0.091  0.066  0.038  0.148  0.025 -0.056 -0.109 -0.101 -0.057 -0.132  0.054 -0.059 -0.051 -0.058 -0.005 -0.037  0.060 -0.089 -0.042  0.045 -0.025 -0.172 -0.010  0.069  0.010 -0.036  0.117  0.080 -0.004  0.154  0.112  0.022  0.052  0.086  0.072  0.189  0.360  0.279  0.532  0.295  0.199  0.241  0.058  0.024  0.070 -0.050 -0.084 -0.001 -0.018 -0.042 -0.028 -0.070 -0.084  0.013  0.041 -0.012  0.027  0.052  0.026  0.046  0.062 -0.023  0.043  0.072  0.153  0.045  0.076  0.205  0.349  0.329  0.283  0.297  0.238  0.136  0.094  0.152  0.137  0.057  0.086 -0.028 -0.005 -0.052  0.071  0.092  0.126  0.171  0.179  0.239  0.178  0.239  0.071 -0.005  0.150  0.112  0.084  0.005  0.029 -0.032 -0.050 -0.026  0.008 -0.123 -0.069 -0.084 -0.086 -0.107 -0.071 -0.070 -0.093 -0.047  0.014  0.034  0.062  0.015  0.076  0.047  0.062  0.100  0.129  0.106  0.161  0.124  0.109  0.029  0.057  0.102  0.049 -0.025 -0.242 -0.184 -0.185 -0.081  0.066  0.010 -0.025 -0.055 -0.036 -0.089 -0.037  0.063  0.011 -0.027 -0.018 -0.078 -0.036 -0.062 -0.054 -0.084 -0.017 -0.123 -0.025 -0.051  0.017 -0.051 -0.000 -0.022  0.072  0.001  0.011  0.034  0.007  0.018  0.047 -0.003  0.048 -0.025  0.018 -0.024 -0.034 -0.005 -0.101 -0.161 -0.133 -0.153 -0.109 -0.207 -0.066 -0.082 -0.139 -0.081  0.023 -0.042  0.025  0.055  0.098  0.119  0.064 -0.027  0.137  0.053  0.036  0.109 -0.161 -0.112 -0.174 -0.032  0.011 -0.020  0.130  0.151  0.096  0.013  0.039  0.015  0.041 -0.014 -0.153 -0.169 -0.227 -0.093 -0.200 -0.281 -0.141 -0.172 -0.024  0.057  0.033 -0.094 -0.021 -0.044 -0.009  0.026 -0.005 -0.006  0.010  0.000 -0.001  0.002  0.002 -0.040  0.008  0.055  0.014 -0.095  0.047  0.004 -0.054 -0.024  0.083 -0.001  0.082 -0.018  0.056  0.087 -0.091 -0.064 -0.244 -0.231 -0.253 -0.181 -0.165 -0.210 -0.132 -0.071 -0.123 -0.044 -0.041 -0.065 -0.023  0.030  0.055  0.069 -0.004 -0.021 -0.115  0.025 -0.032  0.002  0.110 -0.056  0.062  0.050 -0.046 -0.054  0.046  0.060  0.027  0.015  0.044  0.045  0.036  0.041  0.045  0.023  0.003 -0.022 -0.061  0.049 -0.122 -0.011 -0.040
 -0.080 -0.018 -0.150 -0.138 -0.099 -0.115  0.042 -0.054 -0.139  0.025  0.087 -0.033 -0.024  0.054  0.002 -0.001  0.018  0.061 -0.120 -0.095  0.109  0.052  0.113  0.132  0.153  0.140  0.210  0.156  0.069 -0.003  0.001  0.017  0.119  0.076  0.142  0.112  0.072  0.179  0.065  0.016 -0.063 -0.108 -0.034 -0.069 -0.049 -0.070 -0.096 -0.002  0.026 -0.042 -0.112 -0.025  0.058  0.061 -0.017  0.065  0.109  0.090  0.059  0.113  0.180  0.032  0.143  0.243  0.172  0.122  0.160  0.187  0.158  0.286  0.404  0.257  0.295  0.621  0.339  0.281  0.135  0.193  0.118  0.039  0.029  0.047  0.043 -0.007  0.044  0.032  0.012 -0.009 -0.017  0.001  0.032  0.024  0.023  0.061  0.091  0.000 -0.011  0.000  0.137  0.082  0.108  0.181  0.283  0.368  0.277  0.300  0.287  0.185  0.091  0.123 -0.073  0.035 -0.025 -0.075 -0.041  0.017  0.098  0.163  0.191  0.216  0.203  0.243  0.230  0.250  0.079  0.019  0.090  0.135  0.157  0.069  0.122 -0.021 -0.039 -0.086 -0.030 -0.132 -0.040  0.004 -0.029 -0.012  0.028  0.058 -0.046  0.015  0.102  0.114  0.116  0.085  0.118 -0.018  0.085  0.126  0.139  0.115  0.125  0.114  0.085  0.064  0.064  0.096 -0.010 -0.139 -0.168 -0.220 -0.270 -0.017  0.038  0.040  0.061  0.030  0.023 -0.047  0.018  0.019 -0.021  0.002  0.024 -0.100 -0.115 -0.090 -0.083 -0.175 -0.059 -0.100 -0.007  0.022  0.062  0.020  0.131  0.144  0.142  0.129  0.172  0.190  0.103  0.113  0.205  0.072  0.094  0.012 -0.013  0.045  0.022  0.076 -0.037 -0.123 -0.037 -0.061 -0.031 -0.070 -0.010 -0.004 -0.092 -0.061 -0.048 -0.099 -0.063  0.001  0.063  0.036  0.021  0.091  0.120  0.166  0.033  0.081 -0.329 -0.181 -0.082 -0.028 -0.054  0.012  0.124  0.086  0.129  0.062  0.110  0.031 -0.007 -0.070 -0.211 -0.256 -0.312 -0.162 -0.227 -0.320 -0.250 -0.160  0.018  0.027  0.049 -0.044 -0.004 -0.041 -0.040  0.031  0.019 -0.014 -0.006 -0.000  0.011  0.038  0.074  0.016  0.028  0.086  0.059 -0.010  0.102  0.035 -0.095 -0.052  0.028 -0.046 -0.067 -0.020 -0.068  0.081 -0.036 -0.053 -0.233 -0.183 -0.274 -0.223 -0.207 -0.227 -0.183 -0.086 -0.172 -0.108 -0.087 -0.016  0.035  0.065  0.054  0.086 -0.046  0.038 -0.037 -0.053 -0.016 -0.048  0.072 -0.093  0.042 -0.091 -0.119 -0.149 -0.102 -0.142 -0.111 -0.085 -0.110 -0.125 -0.042 -0.040 -0.090 -0.064 -0.015  0.052  0.059  0.058  0.042  0.051 -0.016
 -0.048  0.023 -0.076 -0.095 -0.060 -0.130 -0.004 -0.081 -0.110 -0.008  0.032 -0.016 -0.015  0.073  0.054  0.032  0.092  0.061 -0.053 -0.032  0.099  0.059  0.073  0.095  0.104  0.077  0.108  0.114  0.038 -0.026 -0.024  0.013  0.026  0.003  0.103  0.089  0.100  0.102  0.053  0.003 -0.074 -0.030 -0.074 -0.093 -0.002 -0.039 -0.088 -0.038 -0.007 -0.007 -0.078 -0.055  0.063  0.155 -0.081 -0.076  0.128  0.100  0.008  0.095  0.103  0.025  0.034  0.146  0.123  0.042  0.112  0.109  0.056  0.157  0.249  0.118  0.199  0.339  0.585  0.432  0.301  0.149  0.210  0.116  0.038  0.082  0.104  0.031  0.064  0.013  0.023  0.059 -0.021  0.034  0.070  0.055 -0.016  0.078  0.066 -0.032 -0.020 -0.041  0.081  0.030  0.094  0.113  0.242  0.251  0.166  0.211  0.134  0.023 -0.007  0.108 -0.045  0.052 -0.039 -0.118 -0.059  0.041  0.022  0.054  0.039  0.123  0.126  0.143  0.104  0.162  0.050 -0.039  0.040  0.085  0.049 -0.030  0.020 -0.047 -0.063 -0.084 -0.069 -0.188 -0.055 -0.063 -0.039 -0.001  0.000  0.024 -0.048  0.016  0.047  0.104  0.140  0.108  0.090 -0.043  0.088  0.123  0.125  0.131  0.135  0.100  0.080  0.078  0.060  0.092  0.028  0.048 -0.082 -0.034 -0.249 -0.058  0.018  0.039  0.024 -0.060 -0.014 -0.053  0.019  0.012 -0.075 -0.001  0.051 -0.037 -0.066 -0.055 -0.005 -0.126 -0.004 -0.090 -0.018  0.012  0.053  0.001  0.060  0.061  0.119  0.026  0.036  0.070  0.007  0.002  0.051  0.027 -0.000  0.004 -0.021  0.017  0.002  0.086 -0.012 -0.092 -0.053 -0.047 -0.004 -0.078 -0.000  0.041 -0.057 -0.060  0.048  0.019  0.014  0.027  0.142  0.111  0.073  0.083  0.095  0.128  0.096  0.074 -0.230 -0.146 -0.087 -0.090 -0.088  0.003  0.072  0.040  0.107  0.041  0.074  0.045 -0.041 -0.041 -0.176 -0.169 -0.225 -0.106 -0.075 -0.194 -0.073 -0.088  0.027  0.022 -0.017 -0.122 -0.032 -0.064 -0.080 -0.046 -0.067 -0.037 -0.034 -0.058 -0.042 -0.039  0.026  0.011 -0.018  0.053 -0.007  0.006  0.036 -0.033 -0.087 -0.133 -0.032 -0.065 -0.038 -0.024 -0.080  0.049 -0.063 -0.170 -0.218 -0.070 -0.199 -0.222 -0.190 -0.200 -0.148 -0.136 -0.130 -0.086 -0.123 -0.083 -0.044 -0.026 -0.045  0.009 -0.128  0.055 -0.048  0.020  0.030 -0.009  0.015 -0.019  0.014 -0.049 -0.094 -0.112 -0.060 -0.075 -0.032 -0.044 -0.065 -0.056  0.008 -0.018 -0.052  0.001  0.016  0.095  0.097  0.083  0.097  0.088  0.075
 -0.027  0.077 -0.018 -0.014 -0.003 -0.038  0.083 -0.026 -0.038  0.063  0.055 -0.041 -0.033  0.026 -0.014 -0.024  0.009  0.018 -0.051 -0.048  0.075  0.027  0.050  0.056  0.067  0.042  0.086  0.116  0.068 -0.006  0.019  0.043  0.049  0.015  0.060  0.043  0.042  0.078  0.013 -0.045 -0.080 -0.040 -0.084 -0.095 -0.008 -0.044 -0.055 -0.033  0.002  0.037  0.025 -0.046  0.062  0.203 -0.036 -0.110  0.067  0.115  0.006  0.039  0.104  0.043 -0.017  0.109  0.087 -0.002  0.053  0.056  0.013  0.104  0.206  0.127  0.241  0.281  0.432  0.565  0.338  0.265  0.278  0.180  0.125  0.109  0.127  0.065  0.101  0.023  0.034  0.066 -0.009  0.063  0.109  0.077  0.036  0.181  0.141  0.011  0.055  0.042  0.095  0.018  0.040  0.086  0.222  0.192  0.142  0.193  0.135  0.079  0.075  0.152  0.039  0.075  0.016 -0.083 -0.021  0.059  0.085  0.084  0.072  0.115  0.112  0.104  0.072  0.102  0.022 -0.050  0.020  0.059  0.044  0.020  0.022 -0.048 -0.066 -0.076 -0.028 -0.173 -0.082 -0.032 -0.074 -0.006  0.016 -0.017 -0.051  0.035  0.065  0.040  0.113  0.088  0.069 -0.016  0.065  0.099  0.095  0.104  0.139  0.100  0.043  0.040  0.046  0.075  0.013  0.013 -0.141 -0.088 -0.187 -0.059  0.023  0.023  0.015 -0.070 -0.045 -0.081 -0.037  0.024 -0.038 -0.015 -0.000 -0.058 -0.044 -0.026 -0.006 -0.075 -0.000 -0.088  0.004  0.014  0.045 -0.036  0.021 -0.013  0.071 -0.023 -0.009  0.009 -0.062 -0.024  0.012 -0.023 -0.038 -0.018 -0.042 -0.030 -0.040  0.014 -0.066 -0.134 -0.077 -0.100 -0.051 -0.133 -0.067 -0.008 -0.076 -0.086  0.041  0.006  0.009  0.029  0.119  0.127  0.070  0.042  0.102  0.096  0.084  0.097 -0.189 -0.148 -0.109 -0.074 -0.058  0.007  0.079  0.069  0.094 -0.002  0.052  0.043 -0.023 -0.022 -0.161 -0.155 -0.202 -0.093 -0.082 -0.187 -0.088 -0.129 -0.033  0.011 -0.035 -0.144 -0.073 -0.125 -0.134 -0.101 -0.132 -0.088 -0.087 -0.098 -0.112 -0.080 -0.048 -0.060 -0.035  0.004 -0.043 -0.033 -0.002  0.001 -0.048 -0.058  0.086  0.020  0.043 -0.015 -0.034  0.089 -0.069 -0.206 -0.241 -0.113 -0.193 -0.221 -0.177 -0.198 -0.146 -0.124 -0.143 -0.090 -0.086 -0.072 -0.045  0.020 -0.017  0.046 -0.083  0.014 -0.040  0.044  0.038  0.017  0.036 -0.040  0.017 -0.009 -0.048 -0.066 -0.021 -0.004  0.006 -0.013 -0.016 -0.004  0.033 -0.002 -0.005  0.002  0.023  0.046  0.017  0.051  0.029  0.031  0.053
 -0.089 -0.110 -0.116 -0.166 -0.159 -0.200 -0.182 -0.152 -0.147 -0.185 -0.158 -0.077 -0.037 -0.038 -0.014 -0.011  0.050 -0.031 -0.035  0.022  0.052  0.046  0.055  0.060  0.088  0.054  0.109  0.102  0.081  0.022  0.006  0.076  0.031  0.059  0.084  0.053  0.060  0.061  0.061  0.040  0.055  0.073  0.006 -0.058  0.004  0.067  0.086  0.058  0.088  0.234  0.132  0.100  0.192  0.376  0.121  0.062  0.189  0.197  0.119  0.146  0.129  0.137  0.098  0.110  0.042  0.084  0.081  0.052  0.058  0.070  0.100  0.100  0.058  0.135  0.301  0.338  0.630  0.195  0.337  0.290  0.209  0.144  0.143  0.096  0.100  0.051  0.045  0.025 -0.081  0.019  0.056 -0.018 -0.054  0.076 -0.006 -0.022  0.001  0.060  0.041  0.030  0.002  0.039  0.028  0.068  0.080  0.102  0.138  0.137  0.219  0.142  0.098  0.084  0.049  0.010  0.077  0.244  0.136  0.116  0.115  0.118  0.064  0.057  0.001  0.042  0.010 -0.036  0.014  0.047  0.082  0.065  0.047  0.019  0.013 -0.011 -0.062 -0.046 -0.013  0.056  0.029  0.048  0.075  0.061 -0.003  0.015  0.058  0.003  0.008  0.068  0.008 -0.085 -0.025 -0.014 -0.051  0.004 -0.021 -0.014 -0.047 -0.044 -0.041 -0.018  0.004  0.125  0.072  0.136 -0.053 -0.004 -0.003  0.003  0.031  0.053  0.043  0.041  0.016 -0.013  0.004  0.022  0.067  0.045  0.056  0.039  0.187  0.077  0.102  0.050  0.093  0.088  0.048  0.081  0.048  0.058  0.042  0.026  0.042  0.039  0.002  0.032  0.053  0.005  0.004  0.003 -0.037  0.009 -0.002  0.080  0.080  0.079  0.047  0.088  0.062  0.026  0.031  0.100  0.052 -0.054  0.048  0.160  0.101  0.052  0.163  0.148  0.125  0.120  0.059  0.077  0.152  0.052 -0.055 -0.116 -0.048 -0.099 -0.140 -0.047 -0.068 -0.046 -0.012 -0.000 -0.048 -0.024 -0.072 -0.048 -0.082  0.002 -0.043 -0.052  0.012 -0.007  0.055 -0.013 -0.054 -0.034 -0.099 -0.121 -0.046 -0.096 -0.119 -0.116 -0.071 -0.066 -0.079 -0.062 -0.054 -0.026  0.069  0.033  0.054  0.089 -0.036  0.123 -0.090 -0.098 -0.093 -0.144 -0.121 -0.083 -0.038 -0.067 -0.104 -0.100 -0.101 -0.157 -0.111 -0.043 -0.072 -0.124 -0.108 -0.147 -0.108 -0.130 -0.098 -0.115 -0.129 -0.072 -0.095 -0.091 -0.086 -0.041 -0.021  0.145  0.149  0.156  0.168  0.103  0.010  0.001 -0.103 -0.077  0.026 -0.011 -0.048  0.011  0.069  0.023 -0.010  0.054  0.073 -0.023  0.021  0.050  0.061  0.075  0.103  0.037  0.095  0.006  0.034
  0.141  0.116  0.081  0.123  0.138  0.169  0.131  0.098  0.085  0.100 -0.027 -0.054 -0.031  0.002 -0.054 -0.080 -0.065  0.024 -0.130 -0.093  0.100  0.025  0.051  0.039  0.046  0.019  0.054  0.091  0.051 -0.011  0.087  0.045  0.090  0.042  0.041  0.008  0.007  0.038 -0.012 -0.039 -0.053 -0.093 -0.094  0.005 -0.085 -0.065 -0.052  0.011 -0.007 -0.021 -0.071  0.003  0.052  0.061  0.008  0.045  0.017  0.040  0.010 -0.002  0.019 -0.059  0.002  0.010  0.006 -0.036  0.002  0.014 -0.025 -0.006  0.031  0.003  0.024  0.193  0.149  0.265  0.195  0.507  0.279  0.266  0.344  0.201  0.225  0.164  0.220  0.192  0.174  0.088  0.029  0.121  0.142  0.094  0.109  0.252  0.252  0.097  0.062  0.028  0.068  0.067  0.003  0.031  0.037  0.030  0.021  0.085  0.066  0.115  0.065  0.052 -0.088 -0.025 -0.056 -0.045 -0.061 -0.002  0.063  0.058  0.084  0.035  0.028 -0.025  0.045 -0.042 -0.044 -0.008 -0.051  0.017  0.039  0.051  0.007 -0.071 -0.096 -0.099 -0.019 -0.041 -0.035  0.083  0.012  0.111  0.121  0.078  0.050  0.129  0.127  0.026  0.094  0.129  0.078  0.030  0.085  0.137  0.042  0.029  0.080  0.090 -0.017  0.044  0.008  0.001 -0.052 -0.206 -0.105 -0.203 -0.050  0.022  0.000  0.009  0.093 -0.008 -0.010 -0.042 -0.080 -0.036 -0.041 -0.043 -0.100 -0.144 -0.141 -0.098 -0.157 -0.152 -0.088 -0.102 -0.036 -0.030  0.004 -0.088 -0.010 -0.011 -0.019 -0.036  0.012  0.008 -0.082 -0.009  0.032 -0.041 -0.049 -0.041 -0.119 -0.065 -0.045 -0.071 -0.105 -0.142 -0.029 -0.096 -0.086 -0.034 -0.093 -0.087 -0.082 -0.039 -0.052 -0.113 -0.117 -0.005 -0.070 -0.031 -0.064  0.018  0.034  0.046 -0.032 -0.059 -0.160 -0.116 -0.005  0.015 -0.007  0.048  0.054  0.019  0.082  0.016  0.092  0.053 -0.011 -0.011 -0.115 -0.090 -0.121 -0.078 -0.093 -0.147 -0.198 -0.109 -0.034 -0.089 -0.023 -0.016 -0.067 -0.109 -0.118 -0.092 -0.102 -0.080 -0.083 -0.055 -0.085 -0.051 -0.086 -0.064 -0.021 -0.057 -0.041  0.004 -0.005  0.085  0.008  0.042  0.151  0.104  0.006 -0.008 -0.031  0.090  0.018 -0.093 -0.148 -0.123 -0.100 -0.116 -0.102 -0.104 -0.122 -0.086 -0.162 -0.117 -0.064 -0.020  0.045  0.097  0.032  0.083 -0.031 -0.035 -0.025 -0.072 -0.047 -0.081  0.001 -0.144 -0.020 -0.035 -0.110 -0.146 -0.097 -0.160 -0.171 -0.099 -0.094 -0.167 -0.105 -0.052 -0.098 -0.131 -0.049 -0.056 -0.034 -0.017  0.008  0.008  0.020
  0.019  0.034  0.004 -0.019 -0.041 -0.008  0.024  0.004 -0.027 -0.022 -0.021 -0.058 -0.026 -0.017 -0.050 -0.077 -0.052 -0.054 -0.049 -0.074  0.031  0.014  0.056  0.064  0.066  0.038  0.090  0.094  0.086  0.067  0.062  0.071  0.039  0.066  0.074  0.022  0.042  0.048  0.006 -0.015 -0.016 -0.016 -0.031 -0.050 -0.023 -0.000  0.022  0.051  0.055  0.122  0.083  0.041  0.090  0.213  0.088  0.025  0.037  0.095  0.060  0.041  0.058  0.059  0.010  0.016  0.015 -0.005 -0.004 -0.005 -0.022 -0.002  0.044  0.044  0.070  0.118  0.210  0.278  0.337  0.279  0.623  0.376  0.338  0.279  0.291  0.174  0.176  0.154  0.168  0.134  0.062  0.188  0.199  0.091  0.062  0.207  0.148  0.065  0.074  0.032  0.086  0.060  0.029  0.077  0.048  0.031  0.013  0.076  0.081  0.144  0.106  0.089  0.038 -0.000  0.010  0.002 -0.013  0.078  0.063  0.075  0.072  0.021  0.035  0.012  0.025  0.000 -0.024 -0.019 -0.026  0.022  0.013  0.007 -0.024 -0.074 -0.089 -0.068 -0.082 -0.034 -0.021  0.088 -0.009  0.062  0.131  0.049  0.009  0.117  0.130  0.053  0.100  0.210  0.099  0.025  0.085  0.165  0.099  0.088  0.133  0.135  0.061  0.085  0.015  0.019  0.011 -0.040 -0.049 -0.064 -0.048  0.003 -0.006 -0.004  0.017 -0.002 -0.043 -0.021 -0.063 -0.031 -0.051 -0.067 -0.060 -0.096 -0.078 -0.074 -0.025 -0.043 -0.002 -0.076 -0.015 -0.005  0.013 -0.050 -0.003 -0.022 -0.009 -0.065 -0.023 -0.049 -0.107 -0.051 -0.025 -0.077 -0.059 -0.074 -0.103 -0.068 -0.057 -0.032 -0.055 -0.096 -0.047 -0.070 -0.070 -0.074 -0.069 -0.054 -0.041 -0.037  0.018  0.013  0.002  0.046  0.062  0.096  0.027  0.025  0.036  0.020  0.061  0.040 -0.094 -0.163 -0.095 -0.038 -0.061 -0.022 -0.025  0.000  0.008  0.001 -0.006 -0.016 -0.020 -0.052 -0.079 -0.065 -0.110 -0.095 -0.099 -0.121 -0.116 -0.069 -0.073 -0.071 -0.045 -0.084 -0.071 -0.087 -0.105 -0.088 -0.054 -0.050 -0.063 -0.038 -0.031 -0.017 -0.003 -0.022  0.018  0.025 -0.021  0.059 -0.040 -0.016 -0.033 -0.023  0.027  0.015  0.040 -0.029  0.005  0.005 -0.044 -0.083 -0.152 -0.156 -0.129 -0.111 -0.104 -0.141 -0.128 -0.145 -0.186 -0.190 -0.140 -0.089 -0.046  0.015 -0.003  0.045 -0.003  0.048  0.052  0.068  0.057 -0.001  0.075 -0.076 -0.037 -0.062 -0.066 -0.086 -0.032 -0.046 -0.044 -0.029 -0.007 -0.018  0.008 -0.001  0.009 -0.007  0.034 -0.008  0.007 -0.003 -0.013 -0.036 -0.021
  0.037 -0.065 -0.000  0.032  0.023  0.043 -0.008  0.043  0.031 -0.056 -0.099 -0.004  0.023 -0.055 -0.026 -0.039 -0.000 -0.021  0.014  0.013  0.034  0.024  0.056  0.055  0.044  0.025  0.035  0.043  0.047  0.054  0.047  0.069  0.004  0.045  0.042  0.042  0.017 -0.001  0.032  0.053  0.040  0.029 -0.003 -0.041 -0.038  0.007  0.030  0.052  0.030  0.129  0.089  0.084  0.108  0.212  0.122  0.083  0.056  0.089  0.063  0.045  0.017  0.022 -0.002 -0.046 -0.046 -0.027 -0.044 -0.042 -0.060 -0.089 -0.093 -0.022 -0.050  0.039  0.116  0.180  0.290  0.266  0.376  0.699  0.495  0.269  0.392  0.371  0.290  0.213  0.246  0.130  0.024  0.130  0.125 -0.008 -0.009  0.097  0.060 -0.018 -0.022 -0.011 -0.067  0.001 -0.048 -0.098 -0.083 -0.096 -0.033  0.029  0.067  0.184  0.178  0.117  0.009  0.009  0.010  0.022  0.031  0.155  0.096  0.096  0.156  0.064  0.017 -0.036 -0.023 -0.070 -0.039 -0.017  0.005  0.063  0.073  0.093  0.012 -0.010 -0.033 -0.043 -0.057  0.025  0.054  0.212  0.214  0.299  0.335  0.280  0.226  0.292  0.180  0.100  0.126  0.181  0.055  0.062  0.043  0.029 -0.042 -0.020 -0.020 -0.037 -0.102 -0.059 -0.071 -0.020  0.009 -0.002  0.070  0.057  0.116  0.070  0.044  0.033  0.075  0.085  0.003  0.009 -0.057 -0.089 -0.047 -0.049 -0.058 -0.066 -0.045 -0.066  0.009  0.004 -0.021 -0.019  0.018  0.048 -0.010 -0.001  0.006  0.022 -0.031 -0.046 -0.004 -0.058 -0.075 -0.014 -0.007 -0.044 -0.044 -0.058 -0.094 -0.033 -0.048 -0.030 -0.017 -0.013  0.026  0.008 -0.017  0.015 -0.052 -0.009 -0.008 -0.024 -0.029  0.062  0.021  0.034  0.038  0.069  0.033  0.025  0.001 -0.008  0.072 -0.029 -0.034 -0.137 -0.043 -0.051 -0.106 -0.094 -0.193 -0.111 -0.142 -0.098 -0.138 -0.090 -0.075 -0.061 -0.035  0.027  0.014 -0.015 -0.016  0.002 -0.029 -0.002 -0.019 -0.089 -0.053 -0.025 -0.054 -0.101 -0.103 -0.161 -0.111 -0.072 -0.107 -0.105 -0.104 -0.073 -0.028  0.001  0.002 -0.022 -0.058  0.034 -0.109 -0.074 -0.114 -0.102 -0.100 -0.013 -0.027 -0.037 -0.037 -0.068 -0.016 -0.051 -0.033 -0.060 -0.031 -0.027 -0.059 -0.066 -0.092 -0.149 -0.165 -0.204 -0.179 -0.120 -0.085 -0.101 -0.115 -0.073 -0.047  0.000  0.042  0.011  0.025 -0.053  0.052 -0.081 -0.068 -0.043 -0.015 -0.034 -0.026 -0.006 -0.014 -0.021  0.017  0.001  0.014  0.010  0.021 -0.001  0.032 -0.042 -0.008 -0.055 -0.010 -0.032  0.015
  0.095  0.010  0.056  0.089  0.114  0.147  0.058  0.100  0.096  0.016 -0.086  0.007  0.038 -0.029 -0.019 -0.042 -0.031 -0.018 -0.030 -0.032  0.048  0.059  0.084  0.069  0.051  0.032  0.040  0.036  0.063  0.094  0.105  0.087  0.068  0.074  0.056  0.045  0.060  0.030  0.024  0.065  0.061  0.029  0.014  0.015 -0.042  0.030  0.051  0.070  0.036  0.092  0.089  0.102  0.099  0.151  0.160  0.140  0.024  0.068  0.080  0.017 -0.014 -0.009 -0.006 -0.063 -0.067 -0.048 -0.060 -0.077 -0.082 -0.130 -0.148 -0.060 -0.084  0.029  0.038  0.125  0.209  0.344  0.338  0.495  0.687  0.351  0.398  0.397  0.379  0.320  0.327  0.159  0.083  0.204  0.171  0.050  0.058  0.163  0.134  0.042  0.014 -0.012 -0.066  0.015 -0.049 -0.084 -0.109 -0.153 -0.070 -0.005  0.039  0.170  0.123  0.040 -0.038 -0.039 -0.007  0.024  0.001  0.083  0.074  0.064  0.118  0.010 -0.037 -0.106 -0.050 -0.151 -0.093 -0.018 -0.069 -0.006  0.025  0.089 -0.008 -0.051 -0.051 -0.049 -0.041  0.017  0.018  0.174  0.124  0.241  0.255  0.169  0.181  0.239  0.123  0.014  0.079  0.168  0.027  0.062  0.057  0.049 -0.070 -0.046 -0.015 -0.013 -0.106 -0.017 -0.086 -0.052 -0.051 -0.130  0.006 -0.061  0.104  0.049 -0.036 -0.021  0.044  0.026 -0.023 -0.009 -0.088 -0.067 -0.031 -0.048 -0.074 -0.094 -0.088 -0.094 -0.089 -0.028 -0.078 -0.029 -0.007 -0.014 -0.026 -0.047 -0.027 -0.014 -0.052 -0.041 -0.010 -0.069 -0.102 -0.014 -0.025 -0.067 -0.052 -0.079 -0.101 -0.041 -0.036 -0.063 -0.054 -0.059  0.015 -0.017 -0.042  0.015 -0.087 -0.048  0.018  0.008 -0.050  0.015 -0.025  0.053 -0.001  0.026 -0.006 -0.001  0.015 -0.043  0.044 -0.043 -0.058 -0.172 -0.052 -0.003 -0.077 -0.055 -0.158 -0.112 -0.115 -0.069 -0.107 -0.073 -0.080 -0.060 -0.049 -0.026 -0.022 -0.040 -0.080 -0.055 -0.139 -0.048 -0.012 -0.132 -0.054  0.004 -0.077 -0.135 -0.137 -0.167 -0.148 -0.118 -0.147 -0.091 -0.135 -0.091 -0.088 -0.041 -0.025 -0.060 -0.062  0.037 -0.079  0.035 -0.018  0.023  0.044  0.080  0.035 -0.003 -0.005 -0.059 -0.002 -0.009 -0.042 -0.097 -0.021  0.000 -0.030 -0.021 -0.093 -0.113 -0.190 -0.186 -0.121 -0.059 -0.010  0.014 -0.062 -0.026 -0.028 -0.016  0.027 -0.018 -0.013 -0.063  0.059 -0.126 -0.086 -0.004  0.005 -0.050 -0.032 -0.024 -0.062 -0.026  0.028 -0.027 -0.015  0.017  0.016 -0.050  0.013 -0.066 -0.030 -0.038 -0.016 -0.065 -0.048
  0.144  0.062  0.035  0.066  0.058  0.096  0.033  0.062  0.059 -0.008 -0.037  0.004  0.013 -0.004 -0.029 -0.045 -0.024 -0.036 -0.001 -0.057  0.012  0.023  0.045  0.052  0.039  0.045  0.067  0.047  0.030  0.053  0.052  0.050  0.054  0.055  0.052  0.033  0.010  0.033  0.005 -0.009 -0.008 -0.007 -0.037 -0.019 -0.025 -0.026  0.002  0.025  0.020  0.023  0.051  0.031  0.048  0.092  0.076  0.039 -0.006  0.027  0.041 -0.009 -0.009 -0.002 -0.022 -0.050 -0.013 -0.026 -0.032 -0.062 -0.045 -0.055 -0.062 -0.034 -0.001  0.047  0.082  0.109  0.144  0.201  0.279  0.269  0.351  0.451  0.313  0.230  0.287  0.317  0.322  0.226  0.198  0.335  0.270  0.140  0.114  0.170  0.127  0.071  0.009 -0.010 -0.003  0.052  0.003 -0.022 -0.018 -0.061 -0.033  0.021  0.024  0.116  0.061  0.035 -0.009 -0.027  0.001  0.012 -0.029  0.041  0.029  0.044  0.053 -0.022 -0.006 -0.057 -0.005 -0.082 -0.072 -0.004 -0.035  0.001 -0.012  0.025 -0.033 -0.086 -0.093 -0.068 -0.058 -0.047 -0.015  0.082  0.045  0.106  0.119  0.079  0.091  0.144  0.094  0.035  0.095  0.197  0.069  0.084  0.143  0.161  0.063  0.054  0.124  0.094 -0.011  0.052 -0.019 -0.007  0.005 -0.106 -0.050 -0.101  0.040  0.029 -0.012 -0.028  0.035 -0.038 -0.048 -0.014 -0.071 -0.046 -0.046 -0.072 -0.098 -0.126 -0.115 -0.118 -0.108 -0.081 -0.068 -0.064 -0.039 -0.039 -0.016 -0.076 -0.048 -0.037 -0.042 -0.075 -0.046 -0.078 -0.121 -0.037 -0.034 -0.062 -0.047 -0.091 -0.115 -0.066 -0.056 -0.077 -0.072 -0.107 -0.036 -0.065 -0.066 -0.037 -0.078 -0.080 -0.033 -0.001 -0.003 -0.027 -0.017  0.034 -0.008  0.030 -0.017 -0.041  0.016 -0.016  0.017 -0.051 -0.112 -0.176 -0.109 -0.018 -0.033 -0.022 -0.063 -0.065 -0.007  0.016 -0.009 -0.025 -0.021 -0.040 -0.072 -0.109 -0.097 -0.081 -0.130 -0.127 -0.150 -0.059 -0.042 -0.091 -0.038 -0.014 -0.031 -0.089 -0.081 -0.084 -0.082 -0.053 -0.077 -0.063 -0.087 -0.068 -0.064 -0.011  0.009 -0.020 -0.004  0.028  0.007  0.053  0.024  0.042  0.063  0.081  0.071  0.034  0.047  0.015 -0.034 -0.028 -0.107 -0.165 -0.097 -0.036 -0.054 -0.063 -0.093 -0.127 -0.184 -0.178 -0.101 -0.058  0.021  0.057 -0.018  0.043 -0.022 -0.001 -0.010 -0.010 -0.011 -0.043  0.113 -0.068  0.013  0.018 -0.027 -0.063 -0.003 -0.014 -0.070 -0.033  0.016 -0.025 -0.021  0.011  0.020 -0.052 -0.014 -0.075 -0.051 -0.019 -0.051 -0.069 -0.041
  0.102  0.035  0.065  0.113  0.131  0.136  0.093  0.093  0.098  0.048 -0.030  0.008  0.029  0.001  0.006 -0.021  0.031  0.049  0.005  0.000  0.082  0.073  0.102  0.090  0.066  0.048  0.050  0.049  0.044  0.074  0.069  0.095  0.074  0.062  0.091  0.073  0.060  0.067  0.033  0.037  0.020  0.008 -0.026 -0.020 -0.038  0.011  0.014  0.041  0.018  0.052  0.045  0.043  0.060  0.131  0.081  0.048  0.004  0.037  0.023 -0.035 -0.033 -0.038 -0.074 -0.075 -0.032 -0.046 -0.047 -0.080 -0.088 -0.101 -0.107 -0.050 -0.018  0.043  0.104  0.127  0.143  0.225  0.291  0.392  0.398  0.313  0.583  0.378  0.359  0.386  0.450  0.326  0.200  0.311  0.269  0.143  0.113  0.158  0.189  0.080  0.009 -0.008  0.010  0.072  0.015 -0.039 -0.038 -0.099 -0.064  0.009  0.004  0.103  0.040  0.041 -0.027 -0.033 -0.033 -0.037 -0.054  0.031  0.006  0.025  0.052 -0.014 -0.010 -0.107 -0.030 -0.119 -0.103 -0.049 -0.098  0.006 -0.010  0.038 -0.055 -0.073 -0.088 -0.098 -0.067 -0.044 -0.002  0.136  0.105  0.240  0.260  0.184  0.178  0.286  0.158  0.099  0.170  0.280  0.124  0.137  0.190  0.228  0.122  0.090  0.165  0.145  0.023  0.077  0.013  0.011  0.034 -0.066 -0.012 -0.054  0.024  0.008 -0.044 -0.004  0.012 -0.016 -0.066 -0.050 -0.100 -0.070 -0.053 -0.080 -0.094 -0.115 -0.091 -0.098 -0.107 -0.098 -0.068 -0.080 -0.046 -0.050 -0.019 -0.087 -0.060 -0.067 -0.071 -0.110 -0.077 -0.125 -0.153 -0.063 -0.066 -0.095 -0.084 -0.093 -0.134 -0.078 -0.067 -0.082 -0.085 -0.083 -0.031 -0.072 -0.071 -0.049 -0.095 -0.103 -0.031 -0.018 -0.036 -0.023 -0.025  0.035  0.011  0.020 -0.012 -0.032  0.018 -0.024  0.017 -0.063 -0.119 -0.181 -0.104 -0.068 -0.110 -0.036 -0.138 -0.070 -0.071 -0.080 -0.085 -0.080 -0.113 -0.093 -0.097 -0.082 -0.065 -0.081 -0.098 -0.109 -0.135 -0.051  0.000 -0.091 -0.055 -0.051 -0.092 -0.125 -0.153 -0.182 -0.171 -0.120 -0.142 -0.118 -0.177 -0.131 -0.123 -0.066 -0.048 -0.100 -0.071 -0.000 -0.063  0.020 -0.017  0.010  0.035  0.068  0.037 -0.002  0.004 -0.001  0.003 -0.041 -0.096 -0.102 -0.081 -0.050 -0.067 -0.070 -0.109 -0.151 -0.200 -0.191 -0.129 -0.084 -0.033 -0.005 -0.087 -0.019 -0.074 -0.052 -0.032 -0.013 -0.037 -0.073  0.050 -0.095 -0.008 -0.011 -0.032 -0.072 -0.027 -0.025 -0.055 -0.052  0.010 -0.028 -0.019 -0.020 -0.001 -0.041 -0.015 -0.044 -0.025 -0.009  0.022 -0.015  0.030
  0.056 -0.023  0.041  0.089  0.111  0.094  0.039  0.060  0.085  0.012 -0.083  0.044  0.057 -0.002  0.019  0.009  0.033  0.057  0.035  0.029  0.054  0.042  0.089  0.075  0.063  0.040  0.057  0.037  0.062  0.082  0.078  0.098  0.076  0.073  0.078  0.062  0.066  0.038  0.042  0.056  0.035  0.041  0.029  0.049 -0.026  0.029  0.020  0.040  0.010  0.072  0.086  0.079  0.078  0.145  0.131  0.071  0.032  0.054  0.050 -0.002 -0.018 -0.008 -0.034 -0.055 -0.033 -0.047 -0.073 -0.055 -0.053 -0.085 -0.104 -0.035 -0.042 -0.007  0.031  0.065  0.096  0.164  0.174  0.371  0.397  0.230  0.378  0.515  0.330  0.271  0.309  0.183  0.127  0.194  0.145  0.041  0.020  0.074  0.065  0.003 -0.026 -0.016 -0.072  0.029 -0.031 -0.087 -0.063 -0.102 -0.055  0.001  0.030  0.107  0.062  0.062 -0.001 -0.018 -0.002 -0.029 -0.014  0.057  0.047  0.038  0.094  0.016 -0.013 -0.083 -0.035 -0.120 -0.085 -0.034 -0.042 -0.001 -0.009  0.044 -0.030 -0.057 -0.050 -0.065 -0.048 -0.018 -0.002  0.118  0.124  0.195  0.215  0.167  0.162  0.222  0.104  0.059  0.090  0.135  0.036  0.067  0.064  0.054 -0.017 -0.018  0.028  0.007 -0.073 -0.022 -0.065 -0.038 -0.023 -0.065  0.014 -0.003  0.079  0.032  0.009 -0.027 -0.005 -0.008 -0.059 -0.010 -0.058 -0.066 -0.028 -0.040 -0.057 -0.068 -0.058 -0.090 -0.065 -0.042 -0.070 -0.033 -0.017  0.010 -0.021 -0.065 -0.031 -0.029 -0.051 -0.060 -0.035 -0.071 -0.100 -0.021 -0.015 -0.048 -0.050 -0.068 -0.088 -0.046 -0.030 -0.072 -0.058 -0.067 -0.007 -0.019 -0.044 -0.017 -0.067 -0.033  0.023  0.024 -0.019  0.045  0.031  0.046  0.039  0.059  0.037  0.003  0.041 -0.015  0.048 -0.034 -0.054 -0.130 -0.067 -0.044 -0.055 -0.008 -0.128 -0.082 -0.094 -0.044 -0.066 -0.019 -0.055 -0.070 -0.058 -0.030 -0.017 -0.067 -0.101 -0.073 -0.103 -0.044  0.007 -0.094 -0.045 -0.012 -0.065 -0.090 -0.094 -0.126 -0.126 -0.086 -0.082 -0.078 -0.116 -0.081 -0.090 -0.039 -0.037 -0.065 -0.054  0.006 -0.068  0.008 -0.044 -0.022  0.008  0.046  0.021 -0.007 -0.031 -0.060 -0.035 -0.033 -0.064 -0.088 -0.053 -0.023 -0.044 -0.043 -0.087 -0.101 -0.125 -0.144 -0.123 -0.052 -0.026 -0.005 -0.058 -0.035 -0.059 -0.049 -0.032 -0.013 -0.035 -0.054  0.052 -0.048 -0.029  0.001 -0.011 -0.056 -0.014 -0.012 -0.039 -0.035  0.012 -0.016 -0.015 -0.006  0.002 -0.036 -0.019 -0.065 -0.060 -0.026  0.012 -0.011  0.003
  0.119  0.037  0.042  0.077  0.086  0.082  0.049  0.065  0.067  0.025 -0.044  0.009  0.032  0.018  0.004 -0.017  0.021  0.038 -0.033 -0.015  0.058  0.026  0.030  0.029  0.037  0.033  0.039  0.030  0.027  0.042  0.072  0.070  0.065  0.046  0.041  0.035 -0.003  0.019  0.011 -0.000 -0.007 -0.025 -0.015 -0.029 -0.014 -0.012 -0.000  0.013 -0.021  0.018 -0.004  0.030  0.030  0.087  0.063  0.042  0.015  0.037  0.022 -0.004 -0.013 -0.018 -0.022 -0.043  0.025 -0.018 -0.006 -0.033 -0.039 -0.055 -0.072 -0.051 -0.028  0.044  0.064  0.101  0.100  0.220  0.176  0.290  0.379  0.287  0.359  0.330  0.526  0.420  0.408  0.269  0.160  0.251  0.189  0.094  0.075  0.129  0.125  0.041 -0.033 -0.020 -0.030  0.058 -0.001 -0.062 -0.025 -0.078 -0.039  0.015  0.023  0.095  0.042  0.017 -0.056 -0.031 -0.030 -0.025 -0.039 -0.001  0.012  0.033  0.056 -0.001 -0.010 -0.083 -0.025 -0.092 -0.063 -0.047 -0.056  0.010  0.000  0.058 -0.010 -0.062 -0.067 -0.078 -0.064 -0.037 -0.005  0.099  0.073  0.175  0.182  0.130  0.145  0.200  0.111  0.054  0.109  0.175  0.073  0.070  0.140  0.124  0.037  0.039  0.091  0.062 -0.018  0.022  0.004 -0.003 -0.009 -0.057 -0.014 -0.035 -0.008  0.014 -0.021  0.003  0.025 -0.013 -0.040 -0.041 -0.065 -0.027  0.004  0.006 -0.022 -0.059 -0.068 -0.083 -0.046 -0.082 -0.055 -0.051 -0.030 -0.034 -0.019 -0.049 -0.042 -0.027 -0.016 -0.029 -0.026 -0.059 -0.093 -0.010 -0.027 -0.065 -0.047 -0.067 -0.092 -0.019 -0.028 -0.043 -0.035 -0.058  0.006 -0.010 -0.027  0.008 -0.042 -0.049 -0.040  0.001 -0.014 -0.010 -0.031  0.018  0.014  0.022 -0.002  0.025  0.032  0.028  0.041 -0.042 -0.085 -0.133 -0.046 -0.039 -0.055 -0.004 -0.106 -0.063 -0.053 -0.019 -0.041 -0.023 -0.045 -0.049 -0.102 -0.106 -0.043 -0.058 -0.085 -0.076 -0.100 -0.065 -0.002 -0.096 -0.055 -0.038 -0.055 -0.133 -0.136 -0.150 -0.160 -0.123 -0.130 -0.131 -0.163 -0.146 -0.126 -0.038 -0.018 -0.102 -0.062 -0.016 -0.052  0.029 -0.009  0.016  0.041  0.078  0.021  0.002 -0.043 -0.017 -0.032 -0.065 -0.100 -0.085 -0.063 -0.069 -0.075 -0.070 -0.084 -0.104 -0.158 -0.137 -0.087 -0.054 -0.020  0.007 -0.076 -0.017 -0.077 -0.085 -0.044 -0.037 -0.051 -0.071  0.018 -0.071  0.000 -0.021 -0.019 -0.071 -0.045 -0.049 -0.046 -0.046 -0.026 -0.043 -0.006 -0.006 -0.031 -0.047 -0.006 -0.033 -0.018 -0.019  0.006 -0.014  0.032
  0.272  0.137  0.127  0.173  0.188  0.208  0.092  0.126  0.146  0.058 -0.064  0.004  0.006 -0.024 -0.013 -0.008 -0.013  0.007 -0.015  0.006  0.040  0.025  0.037  0.043  0.050  0.029  0.070  0.031  0.013  0.069  0.132  0.085  0.106  0.052  0.042  0.042  0.009  0.041  0.005 -0.032 -0.010 -0.016 -0.137 -0.097  0.006 -0.080 -0.025  0.003  0.007  0.013 -0.040  0.044  0.022  0.028  0.074  0.076 -0.015  0.022  0.038 -0.028 -0.038 -0.050 -0.030 -0.077 -0.015 -0.008 -0.010 -0.111 -0.060 -0.093 -0.145 -0.087 -0.070  0.032  0.013  0.023  0.051  0.192  0.154  0.213  0.320  0.317  0.386  0.271  0.420  0.713  0.694  0.418  0.277  0.447  0.309  0.201  0.175  0.219  0.253  0.145  0.026  0.010  0.035  0.120  0.020 -0.030 -0.074 -0.150 -0.091 -0.019 -0.027  0.111  0.019 -0.027 -0.090 -0.054 -0.041 -0.023 -0.067 -0.035 -0.018 -0.007  0.025 -0.062 -0.036 -0.142 -0.065 -0.163 -0.111 -0.044 -0.127 -0.034 -0.059  0.027 -0.071 -0.091 -0.115 -0.092 -0.057 -0.075 -0.045  0.092  0.039  0.155  0.161  0.103  0.120  0.194  0.109  0.054  0.116  0.223  0.083  0.118  0.222  0.245  0.097  0.070  0.159  0.163  0.007  0.053  0.034  0.010 -0.007 -0.137 -0.008 -0.097  0.045  0.033 -0.049 -0.007  0.029 -0.056 -0.077 -0.071 -0.093 -0.079 -0.030 -0.058 -0.114 -0.138 -0.142 -0.101 -0.146 -0.125 -0.098 -0.059 -0.049 -0.063 -0.060 -0.088 -0.074 -0.064 -0.094 -0.100 -0.061 -0.125 -0.150 -0.040 -0.051 -0.093 -0.091 -0.120 -0.123 -0.058 -0.110 -0.132 -0.110 -0.085 -0.032 -0.097 -0.088 -0.034 -0.088 -0.128 -0.089 -0.027 -0.053 -0.081 -0.103  0.003 -0.072 -0.046 -0.052  0.033 -0.002  0.019 -0.009 -0.119 -0.122 -0.137 -0.078 -0.064 -0.077 -0.014 -0.097 -0.072  0.011 -0.036 -0.029 -0.059 -0.087 -0.046 -0.072 -0.115 -0.071 -0.064 -0.093 -0.103 -0.158 -0.068 -0.049 -0.147 -0.088 -0.026 -0.082 -0.153 -0.172 -0.160 -0.162 -0.140 -0.122 -0.098 -0.151 -0.121 -0.137 -0.047 -0.028 -0.102 -0.043  0.018 -0.025  0.093  0.056  0.080  0.112  0.129  0.047  0.025 -0.012  0.028  0.024 -0.068 -0.094 -0.104 -0.053 -0.019 -0.033 -0.026 -0.072 -0.113 -0.159 -0.113 -0.063 -0.036  0.018  0.062 -0.041  0.043 -0.047 -0.038 -0.001 -0.061 -0.084 -0.110  0.035 -0.047 -0.032 -0.056 -0.036 -0.102 -0.101 -0.123 -0.129 -0.081 -0.055 -0.109 -0.068 -0.044 -0.066 -0.109 -0.056 -0.074 -0.036 -0.052 -0.022 -0.044 -0.004
  0.262  0.126  0.137  0.190  0.220  0.238  0.105  0.145  0.180  0.075 -0.063  0.042  0.057  0.002  0.023  0.042  0.041  0.019  0.039  0.087  0.072  0.087  0.092  0.094  0.065  0.039  0.062  0.032  0.034  0.086  0.158  0.098  0.100  0.041  0.059  0.087  0.037  0.066  0.014  0.003  0.010  0.000 -0.158 -0.146  0.002 -0.093 -0.020  0.003  0.006  0.014 -0.048  0.052  0.023  0.037  0.070  0.056 -0.028 -0.001  0.002 -0.061 -0.064 -0.088 -0.075 -0.112 -0.075 -0.053 -0.059 -0.124 -0.080 -0.108 -0.150 -0.094 -0.084  0.012  0.023  0.034  0.045  0.174  0.168  0.246  0.327  0.322  0.450  0.309  0.408  0.694  0.906  0.568  0.344  0.539  0.374  0.246  0.180  0.221  0.288  0.176  0.034  0.017  0.050  0.130  0.047 -0.010 -0.070 -0.151 -0.115 -0.022 -0.061  0.098  0.007 -0.023 -0.099 -0.073 -0.064 -0.039 -0.084 -0.025 -0.040 -0.017  0.015 -0.076 -0.030 -0.138 -0.050 -0.171 -0.122 -0.022 -0.116 -0.027 -0.086  0.031 -0.086 -0.116 -0.135 -0.120 -0.050 -0.093 -0.028  0.103  0.069  0.174  0.189  0.140  0.143  0.221  0.130  0.100  0.157  0.282  0.129  0.166  0.279  0.325  0.178  0.120  0.234  0.241  0.038  0.092  0.073  0.035  0.036 -0.081  0.023 -0.064  0.090  0.039 -0.039  0.002  0.002 -0.063 -0.081 -0.075 -0.092 -0.087 -0.040 -0.074 -0.141 -0.160 -0.165 -0.121 -0.146 -0.132 -0.131 -0.074 -0.061 -0.064 -0.074 -0.080 -0.088 -0.083 -0.104 -0.108 -0.080 -0.153 -0.167 -0.056 -0.072 -0.105 -0.121 -0.129 -0.128 -0.071 -0.113 -0.132 -0.117 -0.096 -0.051 -0.117 -0.104 -0.051 -0.121 -0.161 -0.109 -0.046 -0.067 -0.102 -0.100  0.022 -0.089 -0.036 -0.043  0.022 -0.005 -0.003 -0.031 -0.154 -0.143 -0.177 -0.095 -0.090 -0.103 -0.033 -0.139 -0.097 -0.014 -0.076 -0.044 -0.069 -0.106 -0.073 -0.049 -0.121 -0.087 -0.080 -0.092 -0.114 -0.181 -0.087 -0.063 -0.160 -0.098 -0.048 -0.114 -0.152 -0.195 -0.200 -0.193 -0.160 -0.149 -0.116 -0.178 -0.135 -0.160 -0.059 -0.048 -0.111 -0.051  0.013 -0.056  0.089  0.026  0.068  0.098  0.114  0.045  0.019 -0.008  0.018  0.031 -0.075 -0.110 -0.113 -0.056 -0.016 -0.037 -0.026 -0.084 -0.138 -0.189 -0.135 -0.099 -0.049  0.010  0.047 -0.076  0.006 -0.068 -0.036  0.002 -0.063 -0.086 -0.138  0.001 -0.061 -0.048 -0.051 -0.024 -0.107 -0.107 -0.115 -0.141 -0.096 -0.051 -0.113 -0.080 -0.045 -0.072 -0.115 -0.064 -0.076 -0.039 -0.047 -0.011 -0.034 -0.009
  0.195  0.164  0.128  0.167  0.193  0.197  0.136  0.122  0.158  0.098  0.005  0.035  0.031  0.039  0.032  0.050  0.037  0.036  0.080  0.103  0.062  0.057  0.066  0.079  0.077  0.049  0.044  0.062  0.034  0.047  0.109  0.088  0.088  0.045  0.052  0.066  0.025  0.045  0.009  0.003  0.005 -0.012 -0.099 -0.084  0.031 -0.050 -0.004 -0.037 -0.017  0.011 -0.014  0.008 -0.006  0.045  0.041 -0.036 -0.047 -0.009 -0.018 -0.076 -0.059 -0.055 -0.102 -0.082 -0.054 -0.033 -0.045 -0.119 -0.097 -0.112 -0.098 -0.078  0.013 -0.009  0.059  0.066  0.025  0.088  0.134  0.130  0.159  0.226  0.326  0.183  0.269  0.418  0.568  0.703  0.351  0.428  0.354  0.325  0.221  0.243  0.320  0.238  0.124  0.091  0.164  0.148  0.095  0.074 -0.010 -0.105 -0.080  0.006 -0.066  0.012 -0.020 -0.016 -0.040 -0.055 -0.059 -0.063 -0.109 -0.064 -0.089 -0.062 -0.046 -0.087 -0.011 -0.130 -0.048 -0.163 -0.130 -0.045 -0.092 -0.039 -0.138 -0.079 -0.143 -0.163 -0.186 -0.128 -0.099 -0.142 -0.092 -0.005 -0.052  0.056  0.075  0.020  0.073  0.145  0.114  0.093  0.165  0.316  0.167  0.201  0.345  0.435  0.301  0.224  0.402  0.387  0.131  0.155  0.121  0.105  0.107  0.037  0.004 -0.024  0.052 -0.008 -0.027 -0.020 -0.052 -0.157 -0.121 -0.094 -0.099 -0.097 -0.066 -0.126 -0.161 -0.159 -0.150 -0.080 -0.097 -0.112 -0.106 -0.117 -0.100 -0.110 -0.071 -0.141 -0.112 -0.104 -0.107 -0.177 -0.120 -0.160 -0.184 -0.095 -0.108 -0.116 -0.119 -0.105 -0.112 -0.101 -0.110 -0.150 -0.106 -0.112 -0.079 -0.124 -0.110 -0.097 -0.093 -0.109 -0.090 -0.033 -0.012 -0.054 -0.026  0.036 -0.035  0.036  0.006 -0.023  0.003 -0.038 -0.034 -0.106 -0.132 -0.168 -0.147 -0.125 -0.084 -0.026 -0.105 -0.056 -0.009 -0.075 -0.039 -0.066 -0.088 -0.075 -0.074 -0.144 -0.098 -0.091 -0.097 -0.135 -0.171 -0.132 -0.123 -0.167 -0.155 -0.138 -0.165 -0.183 -0.215 -0.228 -0.218 -0.185 -0.150 -0.107 -0.179 -0.130 -0.143 -0.097 -0.026 -0.079 -0.090 -0.028 -0.112  0.063  0.040  0.075  0.111  0.105  0.076 -0.006  0.017  0.020 -0.025 -0.125 -0.159 -0.153 -0.084 -0.040 -0.034 -0.035 -0.052 -0.101 -0.177 -0.113 -0.059 -0.057 -0.036  0.023 -0.102  0.015 -0.049 -0.041 -0.029 -0.015 -0.072 -0.124 -0.029 -0.041 -0.060 -0.021 -0.021 -0.083 -0.055 -0.023 -0.042 -0.066  0.009 -0.006 -0.011 -0.012  0.007 -0.022 -0.029 -0.043 -0.040  0.015  0.000 -0.007  0.015
  0.222  0.113  0.114  0.147  0.141  0.193  0.106  0.132  0.151  0.047  0.008  0.080  0.064  0.057 -0.007 -0.026 -0.019  0.019  0.051 -0.091 -0.033 -0.013 -0.003  0.015  0.000  0.010  0.007  0.002 -0.009  0.051  0.063  0.021  0.040  0.023 -0.010  0.021  0.009  0.003 -0.016 -0.065 -0.061 -0.042 -0.067 -0.040  0.024 -0.068 -0.029 -0.025 -0.055 -0.083 -0.023 -0.033 -0.058 -0.071 -0.001 -0.074 -0.089 -0.057 -0.042 -0.121 -0.069 -0.059 -0.113 -0.094 -0.052 -0.094 -0.092 -0.127 -0.097 -0.116 -0.101 -0.070  0.041 -0.017 -0.021 -0.009 -0.081  0.029  0.062  0.024  0.083  0.198  0.200  0.127  0.160  0.277  0.344  0.351  0.533  0.407  0.239  0.259  0.215  0.152  0.200  0.161  0.057  0.040  0.063  0.093  0.029  0.028 -0.007 -0.098 -0.080 -0.029 -0.063  0.037 -0.026  0.006 -0.002 -0.058 -0.014 -0.043 -0.094 -0.119 -0.079 -0.054 -0.050 -0.107 -0.050 -0.102 -0.020 -0.111 -0.100 -0.005 -0.047 -0.063 -0.092 -0.043 -0.112 -0.115 -0.127 -0.077 -0.041 -0.081 -0.055 -0.011 -0.057  0.006  0.015 -0.043  0.052  0.076  0.032  0.006  0.068  0.178  0.096  0.170  0.233  0.255  0.168  0.102  0.218  0.206  0.051  0.066  0.022  0.051  0.053 -0.122 -0.112 -0.176  0.036 -0.016 -0.033 -0.078  0.010 -0.124 -0.109 -0.025 -0.077 -0.060 -0.063 -0.122 -0.151 -0.133 -0.124 -0.091 -0.157 -0.118 -0.126 -0.146 -0.118 -0.138 -0.079 -0.160 -0.106 -0.125 -0.113 -0.163 -0.129 -0.159 -0.169 -0.081 -0.100 -0.110 -0.078 -0.109 -0.089 -0.092 -0.087 -0.135 -0.115 -0.133 -0.077 -0.133 -0.139 -0.106 -0.115 -0.166 -0.106 -0.029 -0.011 -0.092 -0.046  0.020 -0.083 -0.018 -0.066 -0.124 -0.033 -0.062 -0.044 -0.085 -0.134 -0.147 -0.168  0.026  0.086  0.034  0.011 -0.043  0.058  0.039  0.059  0.044  0.036  0.008 -0.042 -0.130 -0.134 -0.104 -0.173 -0.192 -0.226 -0.133 -0.039 -0.108  0.001  0.011 -0.021 -0.058 -0.047 -0.056 -0.068 -0.049 -0.010 -0.005 -0.060 -0.051 -0.146 -0.066 -0.036 -0.068 -0.012 -0.034  0.064  0.147  0.145  0.176  0.231  0.172  0.150  0.088  0.172  0.112 -0.003  0.012 -0.113 -0.207 -0.086  0.034  0.005  0.004 -0.043 -0.042 -0.149 -0.081  0.037 -0.002  0.111  0.145  0.029  0.096  0.007 -0.077 -0.105 -0.060 -0.130 -0.124  0.117 -0.020 -0.029  0.015 -0.066 -0.089  0.012 -0.015 -0.073 -0.035  0.038 -0.011 -0.018  0.035  0.044 -0.018 -0.002 -0.066 -0.093 -0.005 -0.105 -0.006 -0.028
  0.282  0.188  0.110  0.162  0.172  0.207  0.117  0.146  0.163  0.083 -0.007  0.023  0.000 -0.001 -0.029 -0.006 -0.030 -0.047  0.167  0.065 -0.087  0.012  0.013  0.021  0.027  0.012  0.037  0.036  0.046  0.091  0.145  0.096  0.110  0.050  0.004  0.005 -0.013  0.022 -0.006 -0.056  0.012  0.019 -0.109 -0.058 -0.006 -0.057 -0.045 -0.039 -0.031 -0.041 -0.029  0.011  0.005  0.027  0.049 -0.022 -0.054 -0.005 -0.012 -0.082 -0.034 -0.026 -0.102 -0.098 -0.061 -0.086 -0.127 -0.151 -0.096 -0.113 -0.119 -0.091 -0.012  0.001  0.034  0.063  0.019  0.121  0.188  0.130  0.204  0.335  0.311  0.194  0.251  0.447  0.539  0.428  0.407  0.743  0.463  0.300  0.288  0.289  0.334  0.234  0.157  0.107  0.096  0.109  0.024  0.023 -0.025 -0.116 -0.105 -0.025 -0.069  0.044 -0.029 -0.040 -0.064 -0.104 -0.078 -0.061 -0.150 -0.075 -0.107 -0.055 -0.048 -0.116 -0.048 -0.147 -0.035 -0.159 -0.106 -0.008 -0.081 -0.058 -0.117 -0.059 -0.129 -0.190 -0.193 -0.143 -0.115 -0.164 -0.088  0.003 -0.074  0.038  0.065 -0.011  0.033  0.134  0.086  0.031  0.104  0.231  0.135  0.178  0.263  0.329  0.199  0.157  0.271  0.279  0.063  0.089  0.043  0.035  0.043 -0.087 -0.030 -0.103  0.065  0.007 -0.034 -0.038  0.003 -0.170 -0.135 -0.059 -0.062 -0.080 -0.038 -0.111 -0.166 -0.189 -0.187 -0.093 -0.157 -0.145 -0.150 -0.137 -0.115 -0.107 -0.076 -0.169 -0.133 -0.114 -0.131 -0.184 -0.127 -0.188 -0.198 -0.093 -0.100 -0.125 -0.108 -0.120 -0.120 -0.067 -0.100 -0.159 -0.143 -0.145 -0.058 -0.126 -0.124 -0.063 -0.090 -0.141 -0.070  0.009  0.003 -0.053 -0.047  0.026 -0.076 -0.012 -0.037 -0.063 -0.017 -0.058 -0.032 -0.110 -0.096 -0.155 -0.138 -0.033  0.029  0.008 -0.032 -0.074  0.054 -0.059  0.066 -0.001  0.011 -0.003  0.034 -0.095 -0.090 -0.075 -0.094 -0.135 -0.187 -0.153 -0.184 -0.218 -0.173 -0.128 -0.138 -0.221 -0.248 -0.207 -0.241 -0.191 -0.149 -0.125 -0.198 -0.150 -0.179 -0.120 -0.080 -0.097 -0.053 -0.032 -0.037  0.125  0.126  0.155  0.214  0.165  0.106  0.048  0.073  0.071 -0.038 -0.128 -0.148 -0.180 -0.061  0.012  0.027  0.033  0.004 -0.055 -0.109 -0.075  0.019  0.012  0.042  0.110 -0.028  0.072 -0.050 -0.034 -0.049 -0.074 -0.155 -0.175  0.053 -0.024 -0.062 -0.039 -0.017 -0.094 -0.056 -0.017 -0.065 -0.074  0.013  0.003 -0.008  0.019  0.042 -0.035 -0.012 -0.061 -0.064 -0.004 -0.057 -0.048 -0.037
  0.200  0.173  0.084  0.117  0.139  0.147  0.112  0.102  0.115  0.090  0.016 -0.015 -0.025 -0.001 -0.019 -0.010 -0.012 -0.024  0.087  0.064 -0.033  0.008  0.017  0.025  0.023  0.009  0.026  0.041  0.030  0.047  0.110  0.070  0.091  0.025  0.014  0.011 -0.020  0.033 -0.016 -0.046 -0.003 -0.011 -0.091 -0.048 -0.032 -0.058 -0.033 -0.034 -0.011 -0.020 -0.006 -0.011  0.006  0.050  0.017 -0.038 -0.047 -0.005 -0.021 -0.063 -0.023 -0.036 -0.076 -0.069 -0.034 -0.042 -0.045 -0.089 -0.061 -0.061 -0.061 -0.056  0.027  0.032  0.070  0.109  0.056  0.142  0.199  0.125  0.171  0.270  0.269  0.145  0.189  0.309  0.374  0.354  0.239  0.463  0.457  0.278  0.236  0.266  0.286  0.178  0.126  0.091  0.098  0.082  0.022  0.028  0.013 -0.054 -0.064  0.010 -0.029  0.032 -0.011  0.001 -0.031 -0.042 -0.042 -0.053 -0.083 -0.048 -0.059 -0.026 -0.028 -0.067 -0.012 -0.083 -0.011 -0.107 -0.084 -0.001 -0.066 -0.029 -0.080 -0.042 -0.088 -0.136 -0.159 -0.107 -0.076 -0.125 -0.070  0.008 -0.057  0.024  0.052 -0.014  0.018  0.110  0.071  0.031  0.102  0.200  0.121  0.129  0.211  0.276  0.184  0.141  0.253  0.253  0.075  0.106  0.060  0.038  0.055 -0.041 -0.022 -0.074  0.034  0.021  0.000 -0.012  0.003 -0.123 -0.109 -0.074 -0.080 -0.062 -0.055 -0.106 -0.144 -0.168 -0.155 -0.091 -0.125 -0.131 -0.104 -0.119 -0.087 -0.086 -0.053 -0.121 -0.088 -0.099 -0.097 -0.151 -0.099 -0.154 -0.177 -0.089 -0.078 -0.098 -0.083 -0.104 -0.112 -0.082 -0.080 -0.115 -0.115 -0.127 -0.062 -0.112 -0.098 -0.081 -0.086 -0.124 -0.082 -0.007 -0.002 -0.057 -0.036  0.016 -0.053  0.017 -0.021 -0.048 -0.002 -0.037 -0.039 -0.095 -0.112 -0.154 -0.127 -0.082 -0.026 -0.007 -0.022 -0.020  0.060 -0.034  0.038 -0.021 -0.023 -0.044 -0.029 -0.131 -0.110 -0.085 -0.089 -0.122 -0.155 -0.113 -0.120 -0.134 -0.124 -0.115 -0.125 -0.175 -0.194 -0.175 -0.201 -0.157 -0.137 -0.113 -0.170 -0.132 -0.120 -0.086 -0.034 -0.055 -0.039 -0.006 -0.044  0.083  0.091  0.101  0.155  0.146  0.097  0.036  0.064  0.078 -0.007 -0.095 -0.126 -0.129 -0.076 -0.009  0.019  0.010 -0.015 -0.070 -0.123 -0.087 -0.020 -0.014  0.004  0.067 -0.042  0.052 -0.044 -0.025 -0.048 -0.052 -0.095 -0.110 -0.004 -0.052 -0.020  0.004  0.001 -0.074 -0.028  0.005 -0.037 -0.059  0.013  0.003 -0.014 -0.000  0.024 -0.040 -0.009 -0.042 -0.041  0.023 -0.005 -0.030 -0.016
  0.169  0.195  0.111  0.124  0.140  0.162  0.142  0.099  0.110  0.117  0.047 -0.009 -0.021  0.015 -0.009 -0.002 -0.024 -0.014  0.032  0.006  0.001  0.001  0.018  0.022  0.039  0.017  0.032  0.062  0.044  0.045  0.101  0.060  0.090  0.026  0.021  0.010 -0.007  0.046  0.007 -0.034 -0.012 -0.017 -0.054  0.000  0.006 -0.035 -0.030 -0.046 -0.014 -0.051 -0.025 -0.026 -0.030 -0.002 -0.003 -0.041 -0.043  0.014 -0.008 -0.058 -0.007 -0.011 -0.064 -0.041 -0.033 -0.025 -0.037 -0.062 -0.049 -0.044 -0.029 -0.028  0.052  0.024  0.055  0.077 -0.018  0.094  0.091 -0.008  0.050  0.140  0.143  0.041  0.094  0.201  0.246  0.325  0.259  0.300  0.278  0.434  0.272  0.289  0.332  0.241  0.167  0.109  0.173  0.096  0.070  0.098  0.037 -0.022 -0.041  0.015 -0.047 -0.005 -0.061 -0.027 -0.051 -0.055 -0.081 -0.061 -0.095 -0.098 -0.083 -0.062 -0.065 -0.080 -0.010 -0.071  0.008 -0.079 -0.070 -0.006 -0.073 -0.063 -0.100 -0.081 -0.118 -0.146 -0.146 -0.097 -0.084 -0.139 -0.119 -0.080 -0.131 -0.069 -0.060 -0.107 -0.039  0.021  0.038  0.009  0.086  0.176  0.099  0.131  0.227  0.328  0.231  0.176  0.340  0.332  0.142  0.137  0.118  0.084  0.070 -0.044 -0.047 -0.104  0.000 -0.021 -0.035 -0.035 -0.030 -0.176 -0.125 -0.101 -0.081 -0.056 -0.081 -0.124 -0.141 -0.148 -0.134 -0.078 -0.142 -0.124 -0.106 -0.116 -0.080 -0.089 -0.040 -0.136 -0.066 -0.075 -0.072 -0.143 -0.095 -0.113 -0.131 -0.084 -0.065 -0.062 -0.060 -0.060 -0.083 -0.084 -0.074 -0.133 -0.121 -0.131 -0.088 -0.125 -0.107 -0.080 -0.074 -0.102 -0.055 -0.013  0.008 -0.065 -0.042  0.002 -0.051  0.011 -0.025 -0.043  0.030 -0.027 -0.046 -0.063 -0.100 -0.116 -0.129 -0.074 -0.027 -0.005  0.017  0.026  0.057 -0.052  0.030 -0.019 -0.022 -0.033 -0.069 -0.137 -0.119 -0.081 -0.086 -0.126 -0.179 -0.134 -0.140 -0.153 -0.110 -0.104 -0.122 -0.140 -0.150 -0.130 -0.154 -0.108 -0.076 -0.041 -0.100 -0.080 -0.129 -0.100 -0.032 -0.059 -0.053 -0.036 -0.045  0.086  0.078  0.135  0.185  0.111  0.083  0.012  0.043  0.078 -0.006 -0.091 -0.145 -0.151 -0.064 -0.042 -0.035 -0.022 -0.033 -0.040 -0.115 -0.048 -0.006 -0.019 -0.011  0.070 -0.020  0.077 -0.018 -0.033 -0.055 -0.058 -0.096 -0.089 -0.015 -0.101 -0.053  0.003 -0.047 -0.093 -0.037 -0.028 -0.061 -0.053  0.005 -0.027 -0.041 -0.007  0.006 -0.023 -0.021 -0.029 -0.057  0.026 -0.002  0.012 -0.007
  0.106  0.151  0.090  0.118  0.138  0.172  0.180  0.137  0.123  0.152  0.117 -0.004 -0.005  0.042 -0.018 -0.038 -0.029 -0.016  0.041  0.005 -0.060 -0.040 -0.055 -0.047 -0.045 -0.033 -0.023  0.002 -0.034 -0.013  0.038  0.003  0.046  0.006 -0.040 -0.035 -0.041  0.022 -0.020 -0.055  0.003 -0.037 -0.019 -0.003  0.024 -0.025 -0.019 -0.051 -0.065 -0.078 -0.112 -0.046 -0.039 -0.078 -0.058 -0.067 -0.110 -0.078 -0.077 -0.109 -0.048 -0.094 -0.116 -0.100 -0.092 -0.061 -0.055 -0.069 -0.067 -0.076 -0.084 -0.060  0.026  0.023 -0.016  0.036 -0.054  0.109  0.062 -0.009  0.058  0.114  0.113  0.020  0.075  0.175  0.180  0.221  0.215  0.288  0.236  0.272  0.570  0.374  0.353  0.316  0.247  0.152  0.165  0.075  0.011  0.046 -0.018 -0.098 -0.087 -0.031 -0.057 -0.021 -0.094 -0.056 -0.111 -0.071 -0.088 -0.041 -0.104 -0.116 -0.066 -0.059 -0.082 -0.107 -0.070 -0.140 -0.051 -0.126 -0.079 -0.040 -0.103 -0.094 -0.115 -0.082 -0.113 -0.125 -0.120 -0.060 -0.028 -0.040 -0.044 -0.031 -0.108 -0.013 -0.019 -0.110 -0.011  0.025  0.023 -0.044  0.053  0.102  0.031  0.061  0.114  0.222  0.120  0.089  0.242  0.271  0.073  0.053  0.025  0.010 -0.017 -0.108 -0.081 -0.128 -0.023 -0.051 -0.057 -0.052 -0.046 -0.138 -0.119 -0.071 -0.089 -0.034 -0.046 -0.089 -0.107 -0.111 -0.107 -0.053 -0.051 -0.058 -0.069 -0.091 -0.105 -0.145 -0.075 -0.139 -0.101 -0.118 -0.109 -0.161 -0.100 -0.155 -0.155 -0.086 -0.072 -0.099 -0.072 -0.054 -0.090 -0.084 -0.072 -0.107 -0.077 -0.071 -0.016 -0.050 -0.097 -0.065 -0.047 -0.099 -0.059 -0.003 -0.048 -0.076 -0.051  0.011 -0.080 -0.033 -0.055 -0.055 -0.034 -0.055 -0.079 -0.040 -0.044 -0.011 -0.050 -0.007  0.018  0.043  0.019  0.030  0.002 -0.052  0.005 -0.025 -0.019  0.022 -0.022 -0.097 -0.087 -0.031 -0.029 -0.077 -0.168 -0.142 -0.122 -0.163 -0.109 -0.114 -0.140 -0.188 -0.182 -0.147 -0.193 -0.179 -0.114 -0.069 -0.165 -0.103 -0.139 -0.132 -0.084 -0.065 -0.078 -0.064 -0.041  0.147  0.252  0.291  0.240  0.153  0.059  0.038  0.074  0.067  0.027 -0.041 -0.052 -0.049  0.039  0.059  0.094  0.149  0.119  0.168  0.040  0.124  0.279  0.123  0.104  0.164  0.013  0.079 -0.021 -0.064 -0.085 -0.088 -0.127 -0.126 -0.013 -0.079 -0.085  0.003 -0.012 -0.060 -0.008  0.024 -0.005 -0.037  0.019  0.035 -0.020  0.003  0.055  0.001 -0.011 -0.030 -0.034  0.032  0.001  0.016 -0.050
  0.186  0.295  0.208  0.227  0.237  0.264  0.267  0.181  0.189  0.235  0.104 -0.040 -0.069  0.004 -0.050 -0.051 -0.112 -0.006  0.001  0.019  0.030 -0.010 -0.001  0.000  0.007 -0.035 -0.006  0.049  0.006 -0.009  0.118  0.036  0.091  0.017  0.005 -0.029 -0.032  0.011 -0.047 -0.085 -0.030 -0.078 -0.113  0.039 -0.027 -0.061 -0.047 -0.047 -0.019 -0.010 -0.072 -0.047 -0.017  0.005 -0.062 -0.089 -0.099 -0.026 -0.069 -0.125 -0.032 -0.081 -0.149 -0.121 -0.069 -0.089 -0.046 -0.109 -0.113 -0.115 -0.077 -0.058  0.046  0.061  0.078  0.181  0.076  0.252  0.207  0.097  0.163  0.170  0.158  0.074  0.129  0.219  0.221  0.243  0.152  0.289  0.266  0.289  0.374  0.723  0.563  0.312  0.355  0.236  0.247  0.123  0.011  0.116  0.023 -0.074 -0.103 -0.017 -0.067 -0.004 -0.044 -0.025 -0.076 -0.063 -0.076 -0.063 -0.115 -0.092 -0.066 -0.062 -0.058 -0.110 -0.059 -0.141 -0.062 -0.135 -0.074 -0.062 -0.113 -0.098 -0.106 -0.081 -0.140 -0.184 -0.203 -0.113 -0.071 -0.091 -0.090 -0.002 -0.106 -0.025 -0.017 -0.083 -0.018  0.055  0.075 -0.036  0.083  0.172  0.065  0.078  0.125  0.292  0.127  0.096  0.290  0.322  0.106  0.074  0.061  0.022 -0.034 -0.110 -0.115 -0.156 -0.040 -0.046 -0.018 -0.026  0.006 -0.167 -0.147 -0.075 -0.111 -0.066 -0.087 -0.125 -0.186 -0.191 -0.173 -0.057 -0.133 -0.126 -0.105 -0.173 -0.136 -0.159 -0.080 -0.220 -0.134 -0.148 -0.163 -0.230 -0.150 -0.205 -0.242 -0.139 -0.126 -0.144 -0.134 -0.099 -0.162 -0.142 -0.115 -0.188 -0.171 -0.190 -0.095 -0.147 -0.153 -0.129 -0.119 -0.141 -0.111 -0.053 -0.061 -0.131 -0.131 -0.036 -0.144 -0.050 -0.090 -0.066 -0.027 -0.059 -0.101 -0.115 -0.082 -0.073 -0.075 -0.092 -0.022  0.044  0.090  0.135  0.050 -0.109  0.027 -0.024 -0.032 -0.046 -0.074 -0.110 -0.109 -0.024 -0.036 -0.112 -0.142 -0.157 -0.158 -0.140 -0.199 -0.174 -0.161 -0.207 -0.238 -0.156 -0.210 -0.166 -0.128 -0.066 -0.151 -0.105 -0.145 -0.157 -0.047 -0.051 -0.068 -0.014 -0.025  0.195  0.200  0.204  0.345  0.202  0.100  0.008  0.026  0.103  0.017 -0.144 -0.150 -0.096 -0.057 -0.043  0.025  0.036  0.018  0.014 -0.054  0.019  0.077  0.019  0.064  0.204  0.063  0.190 -0.000 -0.020 -0.046 -0.063 -0.114 -0.155 -0.009 -0.138 -0.055 -0.059 -0.096 -0.145 -0.069 -0.059 -0.081 -0.066 -0.028 -0.039 -0.041  0.007  0.006 -0.050 -0.023 -0.055 -0.066  0.012  0.003  0.010  0.013
  0.286  0.337  0.215  0.258  0.293  0.312  0.279  0.185  0.202  0.247  0.080 -0.081 -0.087 -0.004 -0.088 -0.079 -0.124 -0.027  0.027  0.023  0.008  0.011  0.018 -0.007  0.009 -0.038 -0.030  0.059  0.029  0.016  0.161  0.062  0.122  0.006 -0.007 -0.039 -0.037  0.007 -0.058 -0.100 -0.062 -0.110 -0.162  0.012 -0.057 -0.135 -0.079 -0.065 -0.047 -0.092 -0.122 -0.064 -0.050 -0.061 -0.052 -0.057 -0.104 -0.036 -0.056 -0.132 -0.034 -0.089 -0.118 -0.068 -0.039 -0.060 -0.058 -0.074 -0.077 -0.061 -0.041 -0.047  0.062  0.091  0.066  0.141 -0.006  0.252  0.148  0.060  0.134  0.127  0.189  0.065  0.125  0.253  0.288  0.320  0.200  0.334  0.286  0.332  0.353  0.563  0.747  0.404  0.367  0.227  0.324  0.189  0.086  0.171  0.049 -0.030 -0.059  0.017 -0.068  0.012 -0.077 -0.049 -0.132 -0.097 -0.118 -0.092 -0.145 -0.153 -0.110 -0.064 -0.054 -0.089 -0.030 -0.135 -0.012 -0.123 -0.081 -0.039 -0.089 -0.072 -0.097 -0.082 -0.139 -0.189 -0.230 -0.155 -0.102 -0.105 -0.103 -0.043 -0.118 -0.019 -0.009 -0.072 -0.006  0.070  0.086  0.008  0.120  0.235  0.131  0.156  0.217  0.433  0.259  0.144  0.361  0.439  0.157  0.132  0.095  0.058  0.024 -0.147 -0.101 -0.207 -0.033 -0.037 -0.018 -0.015  0.026 -0.174 -0.144 -0.118 -0.103 -0.084 -0.102 -0.156 -0.223 -0.241 -0.220 -0.083 -0.239 -0.210 -0.175 -0.212 -0.153 -0.164 -0.085 -0.212 -0.112 -0.130 -0.150 -0.213 -0.126 -0.165 -0.212 -0.133 -0.092 -0.114 -0.124 -0.095 -0.146 -0.134 -0.108 -0.210 -0.203 -0.208 -0.100 -0.182 -0.169 -0.156 -0.143 -0.169 -0.156 -0.051 -0.065 -0.196 -0.187 -0.053 -0.189 -0.090 -0.128 -0.094 -0.036 -0.072 -0.132 -0.161 -0.102 -0.083 -0.077 -0.061 -0.006  0.009  0.050  0.063  0.092 -0.128  0.082 -0.032 -0.028 -0.032 -0.050 -0.113 -0.114 -0.047 -0.052 -0.140 -0.213 -0.176 -0.175 -0.177 -0.181 -0.148 -0.189 -0.213 -0.240 -0.186 -0.232 -0.168 -0.127 -0.075 -0.163 -0.121 -0.191 -0.179 -0.068 -0.100 -0.093 -0.057 -0.060  0.161  0.149  0.212  0.344  0.208  0.084  0.006  0.055  0.163  0.051 -0.119 -0.145 -0.116 -0.046 -0.018  0.016  0.038  0.008  0.004 -0.076 -0.002  0.061 -0.002  0.028  0.130  0.010  0.141 -0.047 -0.070 -0.098 -0.119 -0.166 -0.215 -0.042 -0.158 -0.075 -0.066 -0.115 -0.173 -0.095 -0.113 -0.133 -0.098 -0.037 -0.079 -0.068  0.010 -0.002 -0.073 -0.022 -0.062 -0.087 -0.004 -0.051 -0.015 -0.040
  0.205  0.166  0.111  0.140  0.140  0.179  0.109  0.113  0.127  0.085  0.006 -0.041 -0.031 -0.015 -0.044 -0.027 -0.083 -0.047  0.047  0.022 -0.051 -0.031 -0.041 -0.040 -0.048 -0.039 -0.040 -0.002 -0.006  0.019  0.101  0.031  0.040  0.002 -0.052 -0.064 -0.068 -0.030 -0.026 -0.051 -0.003 -0.016 -0.071  0.006 -0.015 -0.067 -0.016 -0.026 -0.028 -0.035 -0.061  0.003 -0.017 -0.038  0.025  0.023 -0.041 -0.017 -0.010 -0.057 -0.024 -0.049 -0.029 -0.056 -0.067 -0.033 -0.067 -0.036 -0.036 -0.057 -0.079 -0.053 -0.023  0.000 -0.032  0.011 -0.022  0.097  0.065 -0.018  0.042  0.071  0.080  0.003  0.041  0.145  0.176  0.238  0.161  0.234  0.178  0.241  0.316  0.312  0.404  0.553  0.311  0.179  0.216  0.079  0.027  0.099 -0.059 -0.096 -0.082 -0.021 -0.060  0.006 -0.062 -0.076 -0.091 -0.073 -0.071 -0.032 -0.090 -0.099 -0.076 -0.050 -0.066 -0.087 -0.047 -0.140 -0.031 -0.115 -0.092 -0.023 -0.109 -0.082 -0.104 -0.099 -0.105 -0.136 -0.132 -0.075 -0.064 -0.023 -0.055 -0.046 -0.116 -0.064 -0.042 -0.101 -0.034  0.008  0.041 -0.029  0.023  0.145  0.048  0.075  0.140  0.289  0.160  0.093  0.236  0.314  0.081  0.077  0.065  0.007  0.006 -0.097 -0.001 -0.094  0.004 -0.011 -0.065 -0.051 -0.019 -0.145 -0.096 -0.073 -0.063 -0.071 -0.065 -0.114 -0.148 -0.131 -0.119 -0.039 -0.090 -0.071 -0.077 -0.096 -0.085 -0.091 -0.066 -0.128 -0.067 -0.050 -0.108 -0.118 -0.049 -0.097 -0.107 -0.055 -0.020 -0.053 -0.040 -0.034 -0.084 -0.074 -0.064 -0.126 -0.087 -0.080 -0.035 -0.052 -0.089 -0.050 -0.088 -0.094 -0.057 -0.010 -0.035 -0.102 -0.111 -0.030 -0.130 -0.081 -0.083 -0.032 -0.038 -0.049 -0.092 -0.096 -0.055 -0.082 -0.031 -0.007  0.011  0.032  0.009 -0.013  0.053 -0.032  0.048 -0.019 -0.018 -0.008 -0.009 -0.107 -0.055 -0.070 -0.047 -0.076 -0.177 -0.101 -0.155 -0.187 -0.123 -0.066 -0.126 -0.148 -0.153 -0.112 -0.121 -0.108 -0.046  0.002 -0.053 -0.042 -0.094 -0.085 -0.035 -0.028 -0.037 -0.004 -0.039  0.113  0.147  0.203  0.201  0.145  0.069  0.016  0.025  0.040  0.029 -0.038 -0.061 -0.086  0.007  0.033  0.043  0.072  0.048  0.048 -0.073 -0.005  0.096  0.067  0.066  0.095  0.018  0.084  0.017 -0.022 -0.019 -0.051 -0.091 -0.115 -0.045 -0.045 -0.077 -0.044 -0.016 -0.061 -0.052 -0.038 -0.042 -0.044 -0.019 -0.008 -0.028  0.021  0.036 -0.003  0.001 -0.031 -0.018 -0.010 -0.012 -0.033 -0.062
  0.047  0.196  0.114  0.129  0.159  0.178  0.202  0.128  0.131  0.195  0.122 -0.035 -0.040 -0.043 -0.034 -0.029 -0.091 -0.055  0.088  0.081 -0.026 -0.000  0.005 -0.017  0.000 -0.044 -0.039  0.015  0.035  0.004  0.067  0.045  0.065  0.025 -0.011 -0.045 -0.037 -0.011 -0.024 -0.040  0.039  0.009 -0.021  0.039  0.008 -0.020  0.001 -0.015 -0.012  0.007  0.001 -0.013 -0.026 -0.008  0.007 -0.043 -0.061  0.003  0.003 -0.067  0.017  0.035 -0.036 -0.020 -0.032 -0.018 -0.064 -0.082 -0.050 -0.061 -0.031  0.008  0.043 -0.011 -0.020  0.055  0.001  0.062  0.074 -0.022  0.014  0.009  0.009 -0.026 -0.033  0.026  0.034  0.124  0.057  0.157  0.126  0.167  0.247  0.355  0.367  0.311  0.634  0.297  0.243  0.091  0.009  0.110 -0.004 -0.031 -0.035 -0.005 -0.026 -0.003 -0.026 -0.023 -0.010 -0.053 -0.068 -0.025 -0.052 -0.061 -0.037 -0.033 -0.045 -0.056 -0.010 -0.087 -0.014 -0.054 -0.052 -0.026 -0.043 -0.056 -0.088 -0.089 -0.063 -0.093 -0.112 -0.044 -0.042 -0.015 -0.071 -0.030 -0.113 -0.082 -0.093 -0.152 -0.070 -0.039  0.004 -0.065 -0.004  0.071  0.018  0.037  0.046  0.153  0.040  0.026  0.175  0.239  0.059  0.011  0.019 -0.023 -0.020 -0.032 -0.047 -0.080  0.002 -0.026 -0.013 -0.017 -0.057 -0.145 -0.121 -0.077 -0.045 -0.046 -0.016 -0.071 -0.108 -0.101 -0.080 -0.025 -0.070 -0.027 -0.044 -0.074 -0.071 -0.073 -0.036 -0.119 -0.065 -0.078 -0.089 -0.120 -0.083 -0.099 -0.101 -0.068 -0.065 -0.075 -0.060 -0.032 -0.031 -0.059 -0.052 -0.113 -0.099 -0.109 -0.069 -0.077 -0.097 -0.102 -0.059 -0.058 -0.014  0.021 -0.011 -0.031 -0.034  0.001 -0.055  0.001 -0.017 -0.066 -0.044 -0.086 -0.030 -0.033  0.037 -0.010 -0.044 -0.070 -0.007  0.013  0.039  0.091 -0.017 -0.125 -0.026 -0.057 -0.031 -0.029  0.024 -0.024 -0.024 -0.021  0.009 -0.057 -0.084 -0.122 -0.194 -0.140 -0.186 -0.171 -0.188 -0.191 -0.205 -0.136 -0.163 -0.132 -0.088 -0.001 -0.078 -0.034 -0.099 -0.145 -0.069 -0.050 -0.062 -0.057 -0.129  0.057  0.108  0.124  0.145  0.102  0.029 -0.058 -0.022  0.002 -0.008 -0.116 -0.105 -0.072  0.004 -0.027  0.025  0.035  0.053  0.064  0.017  0.075  0.095  0.043 -0.018  0.070  0.017  0.061  0.013 -0.022 -0.023 -0.029 -0.067 -0.075 -0.085 -0.095 -0.098 -0.054 -0.032 -0.060 -0.031  0.010  0.013 -0.009  0.031  0.069  0.035  0.051  0.089  0.036  0.041 -0.035 -0.060 -0.006 -0.013 -0.015 -0.040
  0.025  0.040  0.013  0.016  0.004  0.022  0.037  0.027  0.054  0.043  0.012 -0.012 -0.002 -0.014 -0.001  0.019 -0.002  0.006  0.106  0.106 -0.025 -0.031 -0.034 -0.043 -0.044 -0.026 -0.015 -0.007  0.028 -0.008  0.012  0.022  0.015 -0.001 -0.047 -0.036 -0.058 -0.020 -0.001 -0.021  0.020 -0.000  0.023 -0.014  0.002  0.016  0.011 -0.035 -0.020  0.036  0.026  0.016 -0.020  0.035  0.031 -0.024 -0.011  0.035 -0.001 -0.020  0.034  0.039 -0.035  0.010 -0.042 -0.023 -0.065 -0.017 -0.020 -0.024  0.032  0.064  0.072  0.000 -0.041  0.042  0.060  0.028  0.032 -0.011 -0.012 -0.010 -0.008 -0.016 -0.020  0.010  0.017  0.091  0.040  0.107  0.091  0.109  0.152  0.236  0.227  0.179  0.297  0.529  0.360  0.210  0.054  0.222  0.040  0.003  0.012  0.051  0.038  0.038  0.041  0.005  0.036  0.002 -0.023 -0.025 -0.039 -0.022 -0.014 -0.005  0.009 -0.001  0.019 -0.021  0.039 -0.016 -0.033  0.007  0.008 -0.029 -0.029 -0.037 -0.052 -0.077 -0.090 -0.032 -0.062 -0.006 -0.055 -0.041 -0.091 -0.063 -0.048 -0.090 -0.060 -0.045 -0.011 -0.039 -0.016  0.065  0.043  0.031  0.023  0.140  0.043  0.005  0.091  0.178  0.048 -0.028  0.010  0.007  0.023  0.028 -0.004 -0.004  0.022 -0.008  0.001 -0.032  0.009 -0.085 -0.053 -0.017 -0.024 -0.014  0.035 -0.036 -0.043 -0.038 -0.023  0.024  0.059  0.035  0.010 -0.031 -0.060 -0.064 -0.048 -0.056 -0.045 -0.045 -0.076 -0.085 -0.039 -0.090 -0.063 -0.017 -0.023 -0.024 -0.026 -0.020 -0.019 -0.032 -0.051 -0.063 -0.031 -0.034 -0.011 -0.016 -0.037 -0.064 -0.010 -0.023 -0.035 -0.030  0.009  0.017  0.001  0.028 -0.015  0.020  0.032 -0.013 -0.020 -0.037 -0.005 -0.024  0.054  0.019 -0.023 -0.038 -0.001  0.001 -0.012  0.005 -0.023 -0.048 -0.028 -0.009  0.006  0.006  0.011  0.026  0.015 -0.006  0.032  0.011  0.014 -0.091 -0.160 -0.108 -0.159 -0.137 -0.141 -0.176 -0.182 -0.165 -0.147 -0.146 -0.129 -0.048 -0.107 -0.057 -0.079 -0.107 -0.043 -0.044 -0.071 -0.038 -0.130  0.026  0.064  0.090  0.119  0.082  0.012 -0.043 -0.041 -0.074 -0.089 -0.131 -0.060 -0.041  0.010 -0.002  0.027  0.034  0.071  0.070  0.054  0.089  0.107  0.042 -0.001  0.049 -0.023  0.012 -0.008 -0.029 -0.012 -0.001 -0.040 -0.059 -0.031  0.004 -0.110 -0.047  0.011 -0.018 -0.018  0.039  0.072  0.005  0.027  0.094  0.053  0.013  0.079  0.062  0.038 -0.005 -0.029  0.008 -0.013  0.028  0.008
  0.034  0.107 -0.059 -0.058 -0.020 -0.012  0.084 -0.031 -0.052  0.084  0.076 -0.082 -0.058  0.030 -0.020 -0.014 -0.022 -0.036  0.005  0.038  0.009 -0.003 -0.008 -0.005  0.011  0.015  0.020  0.068  0.043 -0.015  0.045  0.011  0.021 -0.020  0.006 -0.023 -0.017  0.031 -0.011 -0.026 -0.030 -0.078 -0.016  0.005 -0.008 -0.067 -0.080 -0.017  0.018 -0.012 -0.089 -0.031 -0.032 -0.026 -0.044 -0.004 -0.008  0.020 -0.017 -0.012  0.040 -0.020  0.008  0.060  0.039  0.023 -0.010  0.089  0.072  0.108  0.208  0.116  0.153  0.137  0.081  0.095  0.041  0.068  0.086 -0.067 -0.066 -0.003  0.010 -0.072 -0.030  0.035  0.050  0.164  0.063  0.096  0.098  0.173  0.165  0.247  0.324  0.216  0.243  0.360  0.714  0.398  0.300  0.529  0.187  0.187  0.085  0.134  0.055  0.014 -0.030 -0.035 -0.069 -0.031 -0.065 -0.077 -0.095 -0.082 -0.069 -0.013 -0.036  0.007  0.096  0.075  0.174  0.104 -0.002  0.018  0.012 -0.009 -0.071 -0.099 -0.067 -0.140 -0.184 -0.120 -0.127 -0.046 -0.093 -0.136 -0.194 -0.142 -0.129 -0.144 -0.104 -0.066  0.043  0.067  0.070  0.194  0.204  0.073  0.138  0.384  0.344  0.203  0.332  0.410  0.326  0.174  0.181  0.124  0.118 -0.003 -0.046 -0.104 -0.111 -0.008 -0.010 -0.006 -0.002 -0.171 -0.087 -0.113 -0.040 -0.031 -0.068 -0.082 -0.093 -0.139 -0.127 -0.031 -0.053 -0.126 -0.064 -0.149 -0.123 -0.102 -0.022 -0.112 -0.030 -0.018 -0.027 -0.062  0.014 -0.007 -0.003  0.000  0.050  0.007  0.012 -0.008 -0.023 -0.011 -0.000 -0.020 -0.067 -0.101 -0.054 -0.072 -0.068 -0.091  0.006 -0.020 -0.065 -0.025  0.003 -0.097 -0.083 -0.030 -0.044 -0.017 -0.016  0.030  0.032  0.049 -0.044 -0.012 -0.088 -0.046 -0.052 -0.087 -0.004 -0.002  0.097  0.064  0.108  0.007  0.088 -0.001  0.018 -0.045 -0.065 -0.091 -0.127 -0.070 -0.081 -0.138 -0.136 -0.106 -0.161 -0.050 -0.047 -0.104 -0.079 -0.070 -0.083 -0.024 -0.045 -0.061 -0.032  0.013  0.010  0.020  0.011 -0.062  0.000  0.004 -0.024 -0.004 -0.049  0.041  0.037  0.073  0.129  0.013 -0.033 -0.055 -0.023  0.075 -0.042 -0.114 -0.149 -0.141 -0.107 -0.087 -0.065 -0.092 -0.052 -0.030 -0.042  0.025  0.032 -0.015 -0.008  0.070  0.052  0.083 -0.017  0.004 -0.009 -0.023 -0.038 -0.097 -0.033 -0.005 -0.039 -0.120 -0.113 -0.144 -0.135 -0.133 -0.072 -0.098 -0.116 -0.076 -0.058 -0.079 -0.056 -0.026 -0.058 -0.007 -0.028 -0.003 -0.026  0.011 -0.040
  0.064  0.024 -0.039 -0.041 -0.029 -0.022  0.001 -0.027 -0.038  0.004 -0.018 -0.050 -0.037 -0.006 -0.008 -0.001  0.015 -0.002  0.002  0.046  0.040  0.027  0.026  0.029  0.033  0.022  0.022  0.037  0.022 -0.013  0.020  0.020  0.026 -0.003  0.014 -0.003 -0.009  0.019 -0.004 -0.005 -0.005 -0.054 -0.012  0.006 -0.049 -0.063 -0.050 -0.002  0.009  0.010 -0.067  0.008  0.004 -0.016 -0.016  0.008  0.002  0.008 -0.007 -0.013  0.004 -0.020  0.015  0.023  0.015  0.020 -0.023  0.068  0.058  0.064  0.119  0.071  0.045  0.082  0.030  0.018  0.030  0.067  0.060  0.001  0.015  0.052  0.072  0.029  0.058  0.120  0.130  0.148  0.093  0.109  0.082  0.096  0.075  0.123  0.189  0.079  0.091  0.210  0.398  0.505  0.298  0.353  0.095  0.111  0.059  0.108  0.084  0.058  0.024 -0.012 -0.058 -0.031 -0.055 -0.052 -0.041 -0.022 -0.023  0.037  0.020  0.046  0.113  0.072  0.166  0.062 -0.004  0.027  0.024  0.045 -0.001 -0.028 -0.003 -0.054 -0.090 -0.071 -0.071  0.022 -0.026 -0.055 -0.105 -0.043 -0.004 -0.024 -0.032  0.005  0.075  0.074  0.063  0.224  0.191  0.059  0.120  0.294  0.238  0.120  0.193  0.256  0.189  0.121  0.113  0.054  0.074 -0.021  0.033 -0.040 -0.035  0.042  0.019  0.010  0.028 -0.072 -0.049 -0.047  0.000 -0.048 -0.027 -0.058 -0.050 -0.065 -0.071 -0.037 -0.027 -0.071 -0.056 -0.072 -0.047 -0.049 -0.019 -0.048  0.009  0.008 -0.028 -0.010  0.013  0.011  0.001  0.015  0.068  0.021  0.035  0.005 -0.040 -0.016 -0.016 -0.024 -0.044 -0.044  0.001 -0.045 -0.038 -0.037 -0.017 -0.045 -0.057 -0.034 -0.030 -0.077 -0.079 -0.031 -0.076 -0.040 -0.027  0.017  0.006  0.021 -0.064 -0.067 -0.068 -0.028 -0.020 -0.036  0.001  0.002  0.013 -0.001  0.064  0.026  0.049 -0.008  0.001 -0.014 -0.045 -0.042 -0.059 -0.044 -0.059 -0.086 -0.069 -0.051 -0.089 -0.048 -0.040 -0.055 -0.052 -0.051 -0.067 -0.046 -0.024 -0.052 -0.036 -0.006 -0.022 -0.005 -0.009 -0.043  0.021 -0.006 -0.014  0.012 -0.041  0.028 -0.008  0.035  0.058  0.026 -0.051 -0.036 -0.026  0.023 -0.033 -0.084 -0.092 -0.089 -0.069 -0.062 -0.044 -0.083 -0.062 -0.046 -0.042 -0.002 -0.027 -0.024 -0.002  0.034  0.001  0.028 -0.021 -0.008 -0.008 -0.030 -0.027 -0.063 -0.016  0.007 -0.045 -0.118 -0.088 -0.113 -0.120 -0.132 -0.075 -0.085 -0.113 -0.087 -0.071 -0.076 -0.066 -0.054 -0.066 -0.016 -0.024 -0.021 -0.019  0.008 -0.026
 -0.049 -0.018 -0.113 -0.125 -0.089 -0.101 -0.020 -0.082 -0.117 -0.013  0.027 -0.022 -0.031  0.048  0.038  0.026  0.044 -0.010  0.005  0.049  0.053  0.065  0.071  0.073  0.068  0.061  0.047  0.050  0.022 -0.011 -0.003  0.010  0.025 -0.021  0.052  0.047  0.045  0.066  0.030  0.037  0.014 -0.031  0.003 -0.010 -0.013 -0.034 -0.058 -0.002  0.016 -0.018 -0.088 -0.009  0.019  0.006 -0.031  0.028  0.033  0.025  0.013  0.036  0.029 -0.006  0.071  0.088  0.044  0.071  0.005  0.136  0.130  0.178  0.224  0.094  0.076  0.108  0.094  0.040  0.002  0.003  0.029 -0.048 -0.049  0.003  0.015 -0.031 -0.001  0.020  0.047  0.095  0.029  0.024  0.022  0.070  0.011  0.011  0.086  0.027  0.009  0.054  0.300  0.298  0.480  0.412  0.190  0.247  0.148  0.158  0.081  0.025 -0.036 -0.028 -0.086 -0.022 -0.074 -0.070 -0.061 -0.038 -0.056 -0.001 -0.012  0.071  0.151  0.156  0.203  0.141  0.046  0.037  0.053  0.049 -0.011 -0.061 -0.007 -0.061 -0.087 -0.090 -0.076 -0.014 -0.046 -0.097 -0.103 -0.064 -0.039 -0.021 -0.050 -0.023  0.044  0.139  0.082  0.153  0.198  0.047  0.145  0.293  0.328  0.171  0.223  0.244  0.287  0.179  0.183  0.149  0.120  0.059  0.036  0.007 -0.102  0.047  0.026  0.042 -0.012 -0.086 -0.038 -0.048  0.019 -0.015 -0.027 -0.031 -0.017 -0.066 -0.070 -0.044 -0.011 -0.087 -0.033 -0.081 -0.076 -0.046 -0.003 -0.033  0.028  0.071  0.057  0.027  0.057  0.080  0.084  0.059  0.107  0.062  0.069  0.025  0.012 -0.011  0.005  0.041 -0.012 -0.032 -0.011 -0.020 -0.001 -0.025  0.002  0.008 -0.028 -0.037 -0.024 -0.069 -0.042 -0.020 -0.021 -0.021  0.007  0.056  0.038  0.037 -0.046 -0.009 -0.106 -0.028 -0.042 -0.050  0.005 -0.016  0.038  0.002  0.074  0.025  0.080  0.009  0.016 -0.036 -0.060 -0.075 -0.100 -0.055 -0.064 -0.101 -0.064 -0.035 -0.081  0.000  0.000 -0.063 -0.028 -0.009 -0.020  0.025  0.017 -0.021  0.004  0.024  0.036  0.038  0.048 -0.008  0.028  0.057  0.018  0.025  0.013 -0.010 -0.059 -0.030 -0.012 -0.057 -0.065 -0.044 -0.032  0.040 -0.037 -0.078 -0.102 -0.074 -0.091 -0.086 -0.075 -0.096 -0.074 -0.052 -0.027 -0.006 -0.039 -0.024 -0.029  0.003  0.016  0.023 -0.035  0.032 -0.015 -0.013  0.005 -0.037 -0.024  0.005 -0.026 -0.133 -0.118 -0.137 -0.140 -0.149 -0.074 -0.095 -0.141 -0.110 -0.064 -0.095 -0.096 -0.034 -0.054  0.054  0.041  0.019 -0.012 -0.001 -0.035
 -0.070  0.010 -0.144 -0.164 -0.128 -0.129 -0.004 -0.118 -0.145  0.001  0.046 -0.080 -0.060  0.021 -0.012  0.010 -0.003 -0.024 -0.001  0.021  0.033  0.023  0.057  0.049  0.070  0.055  0.076  0.083  0.070 -0.020  0.000 -0.001  0.008  0.001  0.060  0.024  0.045  0.073  0.015 -0.019 -0.029 -0.078 -0.041 -0.017  0.024 -0.058 -0.079 -0.006  0.043  0.014 -0.066 -0.015  0.007  0.026  0.002  0.047  0.056  0.056  0.036  0.045  0.072  0.028  0.111  0.129  0.073  0.084  0.017  0.190  0.171  0.247  0.392  0.211  0.205  0.181  0.113  0.086  0.039  0.031  0.077 -0.098 -0.084 -0.022 -0.039 -0.087 -0.062 -0.030 -0.010  0.074  0.028  0.023  0.028  0.098  0.046  0.116  0.171  0.099  0.110  0.222  0.529  0.353  0.412  0.833  0.341  0.394  0.234  0.213  0.141  0.049  0.002 -0.022 -0.049 -0.025 -0.063 -0.065 -0.076 -0.050 -0.046  0.034  0.008  0.113  0.185  0.231  0.264  0.242  0.066  0.053  0.081  0.030 -0.017 -0.073  0.002 -0.078 -0.109 -0.087 -0.103 -0.025 -0.085 -0.136 -0.168 -0.138 -0.122 -0.116 -0.143 -0.106  0.034  0.071  0.019  0.114  0.186  0.009  0.092  0.297  0.312  0.166  0.239  0.317  0.320  0.188  0.159  0.108  0.076  0.020 -0.053 -0.060 -0.147  0.024  0.035  0.019  0.006 -0.142 -0.042 -0.082  0.015 -0.024 -0.027 -0.015 -0.018 -0.079 -0.085 -0.014 -0.022 -0.115 -0.024 -0.110 -0.069 -0.056  0.022 -0.040  0.035  0.077  0.048  0.056  0.097  0.114  0.132  0.104  0.151  0.078  0.116  0.033  0.062  0.031  0.011  0.034 -0.053 -0.090 -0.047 -0.049 -0.041 -0.089 -0.001  0.002 -0.056 -0.051  0.004 -0.066 -0.033 -0.021  0.009 -0.007  0.024  0.074  0.088  0.066 -0.036  0.037 -0.115 -0.023 -0.070 -0.080  0.010 -0.008  0.123  0.085  0.123  0.039  0.113  0.042  0.056 -0.022 -0.055 -0.076 -0.140 -0.084 -0.136 -0.208 -0.116 -0.107 -0.131 -0.013 -0.008 -0.071 -0.037 -0.029 -0.007  0.058  0.020 -0.002  0.022  0.046  0.068  0.064  0.093 -0.010  0.064  0.085  0.040  0.038  0.015  0.007 -0.068 -0.023  0.023 -0.098 -0.080 -0.088 -0.022  0.059 -0.077 -0.133 -0.198 -0.181 -0.193 -0.151 -0.134 -0.200 -0.124 -0.076 -0.056  0.019 -0.039 -0.043 -0.031  0.050  0.084  0.073 -0.003  0.048 -0.011  0.010 -0.005 -0.058  0.000  0.038 -0.016 -0.129 -0.128 -0.133 -0.139 -0.145 -0.071 -0.091 -0.141 -0.111 -0.073 -0.100 -0.096 -0.040 -0.076 -0.001 -0.002  0.024 -0.025  0.016 -0.039
 -0.095  0.028 -0.105 -0.116 -0.082 -0.112  0.066 -0.073 -0.100  0.067  0.129 -0.008 -0.010  0.090  0.025  0.016  0.027  0.011 -0.038 -0.066  0.042  0.006  0.034  0.044  0.077  0.053  0.109  0.106  0.066 -0.007 -0.030 -0.013  0.045  0.007  0.069  0.039  0.042  0.092  0.009 -0.059 -0.119 -0.112 -0.068 -0.093  0.003 -0.098 -0.117 -0.063 -0.014 -0.088 -0.088 -0.094 -0.024 -0.007 -0.097 -0.104  0.031  0.054  0.000  0.022  0.108  0.055  0.066  0.184  0.141  0.078  0.082  0.190  0.157  0.286  0.453  0.236  0.349  0.283  0.242  0.222  0.028  0.037  0.048 -0.083 -0.109 -0.018 -0.038 -0.063 -0.025 -0.074 -0.070 -0.010 -0.007 -0.025  0.013  0.037 -0.018  0.023  0.049 -0.059 -0.004  0.040  0.187  0.095  0.190  0.341  0.483  0.475  0.303  0.278  0.190  0.075  0.022  0.088  0.010  0.027 -0.021 -0.080 -0.047 -0.053  0.009  0.061  0.066  0.161  0.221  0.295  0.261  0.325  0.114  0.037  0.141  0.117  0.087 -0.019  0.049 -0.018 -0.049 -0.061 -0.011 -0.150 -0.089 -0.110 -0.103 -0.097 -0.072 -0.035 -0.115 -0.047  0.032  0.093  0.088  0.037  0.107 -0.002  0.074  0.127  0.168  0.124  0.152  0.118  0.148  0.094  0.091  0.118  0.033 -0.013 -0.179 -0.136 -0.234 -0.037  0.070  0.043  0.015 -0.053 -0.003 -0.061  0.046  0.051  0.009  0.010  0.031 -0.059 -0.066 -0.058 -0.041 -0.135 -0.027 -0.110 -0.041 -0.020  0.063 -0.015  0.041  0.047  0.122  0.069  0.086  0.130  0.089  0.079  0.129  0.070  0.089  0.011  0.028  0.016 -0.006  0.056 -0.052 -0.133 -0.073 -0.101 -0.050 -0.134 -0.010 -0.025 -0.102 -0.053  0.023 -0.062  0.001  0.023  0.085  0.075  0.058  0.036  0.135  0.100  0.012  0.089 -0.195 -0.066 -0.112 -0.030  0.027  0.013  0.151  0.121  0.155  0.066  0.144  0.083  0.069 -0.005 -0.137 -0.155 -0.220 -0.087 -0.161 -0.257 -0.134 -0.133 -0.019  0.068  0.035 -0.084 -0.014 -0.027  0.006  0.056  0.004  0.014  0.014  0.004  0.020  0.014  0.045 -0.005  0.029  0.067  0.029 -0.068  0.054 -0.011 -0.086 -0.047  0.047 -0.056 -0.028 -0.038 -0.017  0.107 -0.075 -0.112 -0.233 -0.152 -0.229 -0.203 -0.172 -0.209 -0.126 -0.068 -0.074 -0.014 -0.048 -0.034 -0.017  0.024  0.047  0.056 -0.060 -0.015 -0.108 -0.017 -0.027 -0.017  0.050 -0.028  0.051 -0.042 -0.112 -0.118 -0.061 -0.064 -0.037 -0.051 -0.070 -0.055 -0.022 -0.038 -0.056 -0.021 -0.027  0.031 -0.023  0.041 -0.051  0.028 -0.021
 -0.170 -0.098 -0.261 -0.281 -0.229 -0.283 -0.077 -0.196 -0.254 -0.041  0.069 -0.047 -0.032  0.087  0.038  0.035  0.075  0.039 -0.049 -0.012  0.093  0.040  0.099  0.107  0.136  0.117  0.176  0.167  0.123  0.014 -0.038  0.004  0.051  0.027  0.120  0.099  0.075  0.122  0.050  0.015 -0.080 -0.091 -0.006 -0.069 -0.030 -0.079 -0.113 -0.040  0.002 -0.058 -0.120 -0.053  0.032  0.031 -0.036  0.007  0.116  0.123  0.101  0.140  0.205  0.152  0.251  0.364  0.227  0.206  0.164  0.383  0.351  0.530  0.690  0.379  0.329  0.368  0.251  0.192  0.068  0.030  0.031 -0.096 -0.153 -0.061 -0.099 -0.102 -0.078 -0.150 -0.151 -0.105 -0.098 -0.116 -0.054 -0.022 -0.098 -0.074 -0.030 -0.096 -0.031  0.003  0.187  0.111  0.247  0.394  0.475  0.753  0.476  0.395  0.291  0.138  0.079  0.092 -0.031  0.030 -0.067 -0.101 -0.054  0.004  0.054  0.146  0.153  0.272  0.340  0.470  0.423  0.493  0.219  0.093  0.213  0.195  0.179  0.022  0.135  0.004 -0.045 -0.083 -0.045 -0.122 -0.087 -0.128 -0.103 -0.123 -0.079  0.013 -0.135 -0.082  0.061  0.151  0.061  0.013  0.131 -0.070  0.041  0.085  0.164  0.117  0.099  0.081  0.158  0.071  0.106  0.091  0.010 -0.015 -0.117 -0.094 -0.274  0.042  0.115  0.079  0.073  0.015  0.056 -0.038  0.073  0.008  0.010  0.059  0.100 -0.032 -0.069 -0.063  0.008 -0.162 -0.028 -0.103 -0.035  0.015  0.082  0.048  0.113  0.146  0.200  0.186  0.218  0.290  0.259  0.205  0.303  0.188  0.227  0.108  0.096  0.099  0.079  0.146  0.008 -0.079 -0.022 -0.021  0.007 -0.076  0.025  0.032 -0.077 -0.076 -0.003 -0.049 -0.005  0.000  0.097  0.073  0.085  0.118  0.165  0.157  0.017  0.102 -0.218 -0.062 -0.070 -0.039  0.021  0.016  0.147  0.099  0.164  0.097  0.173  0.108  0.092 -0.022 -0.143 -0.177 -0.228 -0.126 -0.186 -0.265 -0.134 -0.121 -0.039  0.062  0.045 -0.079  0.006  0.003  0.025  0.114  0.084  0.052  0.046  0.043  0.087  0.069  0.127  0.038  0.060  0.120  0.076 -0.011  0.055 -0.065 -0.167 -0.132 -0.077 -0.154 -0.127 -0.084 -0.115  0.045 -0.106 -0.119 -0.246 -0.165 -0.265 -0.253 -0.231 -0.288 -0.183 -0.091 -0.073 -0.020 -0.098 -0.026 -0.046 -0.014  0.059  0.053 -0.051  0.041 -0.045 -0.021  0.021 -0.015 -0.059 -0.034  0.004 -0.145 -0.164 -0.172 -0.146 -0.156 -0.078 -0.100 -0.152 -0.121 -0.049 -0.089 -0.126 -0.034 -0.030  0.069  0.042  0.041  0.019  0.066  0.001
 -0.171 -0.109 -0.184 -0.183 -0.155 -0.192 -0.072 -0.136 -0.171 -0.045  0.028 -0.026 -0.033  0.026  0.009  0.022  0.051  0.010 -0.049 -0.018  0.058  0.018  0.078  0.079  0.101  0.095  0.152  0.125  0.115  0.017 -0.052  0.020  0.045  0.062  0.090  0.073  0.063  0.117  0.056  0.008 -0.041 -0.039 -0.004 -0.058 -0.016 -0.073 -0.060 -0.042  0.000 -0.014 -0.020 -0.018  0.039  0.060  0.038  0.032  0.139  0.135  0.125  0.138  0.173  0.163  0.208  0.319  0.172  0.180  0.123  0.271  0.267  0.397  0.462  0.322  0.283  0.277  0.166  0.142  0.080  0.021  0.013 -0.033 -0.070 -0.033 -0.064 -0.055 -0.039 -0.091 -0.115 -0.080 -0.080 -0.105 -0.064 -0.041 -0.087 -0.103 -0.059 -0.082 -0.035  0.012  0.085  0.059  0.148  0.234  0.303  0.476  0.523  0.372  0.307  0.174  0.127  0.103  0.024  0.039  0.002 -0.042 -0.014  0.018  0.076  0.144  0.182  0.276  0.283  0.368  0.286  0.370  0.149  0.063  0.198  0.182  0.192  0.054  0.146  0.039  0.003 -0.021 -0.002 -0.086 -0.041 -0.075 -0.037 -0.077 -0.040  0.018 -0.084 -0.065  0.035  0.071  0.014 -0.017  0.072 -0.044  0.001  0.007  0.067  0.042  0.024  0.015  0.061  0.015  0.028  0.043  0.030  0.018 -0.063 -0.041 -0.147  0.046  0.102  0.051  0.040  0.044  0.064 -0.029  0.037 -0.000  0.002  0.050  0.080  0.006 -0.018 -0.035  0.016 -0.096 -0.033 -0.056  0.005  0.037  0.055  0.053  0.107  0.148  0.175  0.150  0.184  0.248  0.233  0.174  0.245  0.150  0.181  0.089  0.096  0.062  0.043  0.121  0.030 -0.046 -0.003  0.011  0.005 -0.072  0.012  0.027 -0.050 -0.084 -0.005  0.013  0.023  0.033  0.132  0.085  0.085  0.087  0.117  0.091  0.064  0.105 -0.118 -0.039 -0.057 -0.023 -0.006 -0.014  0.077  0.048  0.058  0.036  0.063  0.040  0.030 -0.012 -0.104 -0.077 -0.122 -0.078 -0.132 -0.160 -0.072 -0.070 -0.045  0.026  0.006 -0.064 -0.014 -0.003  0.022  0.067  0.082  0.067  0.041  0.053  0.099  0.082  0.113  0.030  0.065  0.122  0.043 -0.032 -0.000 -0.094 -0.165 -0.131 -0.098 -0.142 -0.094 -0.091 -0.111 -0.026 -0.103 -0.090 -0.176 -0.147 -0.186 -0.190 -0.194 -0.239 -0.142 -0.062 -0.063 -0.024 -0.085 -0.024 -0.070 -0.063  0.012 -0.007 -0.016  0.036 -0.024  0.005  0.027 -0.003 -0.019 -0.023 -0.015 -0.078 -0.095 -0.093 -0.072 -0.083 -0.049 -0.060 -0.097 -0.077 -0.046 -0.077 -0.087 -0.033 -0.046  0.017  0.004 -0.006 -0.019 -0.008 -0.035
 -0.098 -0.056 -0.138 -0.128 -0.107 -0.140 -0.028 -0.097 -0.127 -0.021  0.023 -0.032 -0.027  0.034 -0.006  0.019  0.033  0.026 -0.038 -0.026  0.067  0.028  0.080  0.078  0.084  0.076  0.125  0.109  0.091  0.007 -0.027  0.028  0.060  0.049  0.082  0.064  0.049  0.114  0.047  0.013 -0.039 -0.048 -0.013 -0.052 -0.034 -0.065 -0.044 -0.010  0.024  0.002 -0.014 -0.003  0.056  0.070  0.023  0.007  0.099  0.094  0.059  0.077  0.130  0.076  0.124  0.193  0.112  0.104  0.070  0.179  0.177  0.282  0.398  0.279  0.297  0.300  0.211  0.193  0.102  0.085  0.076  0.029 -0.005  0.021  0.009  0.001  0.015 -0.019 -0.022  0.006 -0.029 -0.025  0.010  0.015 -0.031 -0.017  0.017 -0.021 -0.005  0.051  0.134  0.108  0.158  0.213  0.278  0.395  0.372  0.509  0.356  0.240  0.165  0.132  0.041  0.045  0.033 -0.040 -0.004  0.036  0.100  0.170  0.209  0.278  0.331  0.329  0.301  0.296  0.109  0.057  0.182  0.204  0.171  0.069  0.123  0.011 -0.009 -0.048 -0.003 -0.077 -0.021 -0.024 -0.026 -0.013  0.017  0.050 -0.043  0.003  0.084  0.115  0.074  0.060  0.118  0.007  0.071  0.107  0.145  0.097  0.098  0.094  0.103  0.056  0.090  0.098  0.034 -0.029 -0.091 -0.106 -0.154  0.053  0.095  0.058  0.051  0.014  0.030 -0.035  0.019 -0.004 -0.002  0.027  0.041 -0.029 -0.040 -0.042 -0.013 -0.099 -0.016 -0.062 -0.007  0.018  0.046  0.009  0.086  0.127  0.130  0.121  0.149  0.168  0.143  0.135  0.196  0.085  0.112  0.050  0.016  0.032  0.004  0.068 -0.019 -0.093 -0.051 -0.045 -0.019 -0.080 -0.031 -0.011 -0.064 -0.089 -0.018 -0.037 -0.029  0.007  0.064  0.053  0.051  0.070  0.113  0.105  0.024  0.044 -0.166 -0.106 -0.082 -0.061 -0.037 -0.033  0.049  0.056  0.066  0.006  0.036  0.004  0.007 -0.059 -0.142 -0.126 -0.171 -0.115 -0.173 -0.199 -0.120 -0.087 -0.047  0.019 -0.008 -0.072 -0.025 -0.043 -0.029 -0.001  0.024  0.003 -0.012  0.010  0.036  0.035  0.064  0.002  0.044  0.090  0.036 -0.022  0.003 -0.042 -0.142 -0.089 -0.024 -0.080 -0.044 -0.058 -0.086  0.019 -0.067 -0.096 -0.191 -0.182 -0.203 -0.189 -0.194 -0.227 -0.153 -0.086 -0.118 -0.079 -0.104 -0.052 -0.055 -0.027  0.017  0.028 -0.027  0.022 -0.022  0.014  0.034 -0.021 -0.001 -0.046 -0.024 -0.092 -0.120 -0.120 -0.081 -0.101 -0.068 -0.067 -0.099 -0.088 -0.040 -0.062 -0.083 -0.043 -0.026  0.018  0.024  0.011  0.009  0.020 -0.028
 -0.174 -0.150 -0.200 -0.198 -0.180 -0.184 -0.065 -0.108 -0.163 -0.076  0.007 -0.027  0.002  0.002 -0.003  0.006  0.042  0.024 -0.035 -0.028  0.049  0.010  0.074  0.067  0.072  0.076  0.139  0.103  0.101  0.022 -0.033  0.047  0.064  0.072  0.084  0.057  0.042  0.102  0.049  0.043  0.006 -0.016  0.062 -0.008 -0.050 -0.031  0.011  0.037  0.063  0.073  0.048  0.041  0.089  0.127  0.097  0.076  0.138  0.138  0.128  0.130  0.153  0.116  0.161  0.213  0.129  0.122  0.072  0.162  0.165  0.243  0.326  0.281  0.238  0.287  0.134  0.135  0.138  0.066  0.081  0.067  0.039  0.024  0.004  0.030  0.023 -0.027 -0.061 -0.066 -0.063 -0.069 -0.029 -0.047 -0.057 -0.067 -0.068 -0.060 -0.026  0.038  0.055  0.084  0.081  0.141  0.190  0.291  0.307  0.356  0.494  0.290  0.249  0.165  0.083  0.059  0.066  0.009  0.044  0.101  0.179  0.244  0.260  0.311  0.251  0.271  0.228  0.255  0.094  0.048  0.153  0.183  0.222  0.142  0.198  0.084  0.079  0.015  0.024 -0.018  0.004  0.008  0.012 -0.018  0.032  0.069 -0.038 -0.026  0.072  0.045  0.001  0.019  0.037 -0.066 -0.022 -0.017  0.001  0.003 -0.011 -0.015  0.001 -0.009 -0.007 -0.009 -0.028 -0.023 -0.073 -0.059 -0.120  0.055  0.072  0.042  0.044  0.077  0.077  0.003  0.036  0.027  0.029  0.065  0.104  0.051  0.023 -0.042  0.047 -0.017  0.012  0.020  0.070  0.092  0.078  0.073  0.145  0.171  0.141  0.193  0.214  0.229  0.200  0.175  0.242  0.129  0.158  0.073  0.061  0.068  0.017  0.090  0.046 -0.012  0.012  0.037  0.026 -0.007  0.021  0.035 -0.001 -0.036 -0.012  0.026  0.026  0.031  0.120  0.074  0.092  0.106  0.125  0.123  0.078  0.085 -0.101 -0.088 -0.057 -0.046 -0.038 -0.030  0.025  0.036  0.039  0.029  0.008 -0.006 -0.001 -0.073 -0.107 -0.088 -0.114 -0.101 -0.153 -0.164 -0.105 -0.072 -0.036  0.009  0.008 -0.048 -0.016 -0.042 -0.019  0.018  0.048  0.010 -0.013  0.018  0.043  0.059  0.108  0.020  0.077  0.111  0.043  0.012 -0.003 -0.054 -0.124 -0.092 -0.083 -0.086 -0.049 -0.053 -0.081 -0.053 -0.075 -0.043 -0.151 -0.170 -0.175 -0.155 -0.175 -0.210 -0.143 -0.071 -0.102 -0.068 -0.090 -0.021 -0.036 -0.014  0.021  0.014  0.008  0.049  0.041  0.048  0.079  0.033  0.015 -0.049 -0.028 -0.101 -0.073 -0.072 -0.057 -0.074 -0.038 -0.034 -0.086 -0.072 -0.039 -0.042 -0.062 -0.043 -0.025 -0.011  0.043 -0.007  0.006 -0.025 -0.055
 -0.025 -0.082 -0.047 -0.025 -0.040 -0.009 -0.021 -0.005 -0.008 -0.059 -0.056 -0.015  0.011 -0.055 -0.050 -0.028 -0.041 -0.024 -0.031 -0.070  0.039  0.025  0.060  0.054  0.046  0.050  0.104  0.059  0.088  0.073  0.029  0.059  0.071  0.088  0.053  0.037  0.012  0.077  0.034  0.011 -0.005 -0.031  0.000 -0.041 -0.034 -0.059  0.021  0.040  0.050  0.084  0.095  0.052  0.056  0.103  0.135  0.085  0.064  0.111  0.110  0.064  0.109  0.080  0.077  0.101  0.055  0.029 -0.003  0.047  0.057  0.087  0.153  0.167  0.136  0.185  0.023  0.079  0.137  0.115  0.144  0.184  0.170  0.116  0.103  0.107  0.095  0.111  0.098  0.012  0.037  0.044  0.032 -0.005 -0.021 -0.004  0.012  0.006 -0.003  0.038  0.014  0.058  0.025  0.049  0.075  0.138  0.174  0.240  0.290  0.503  0.356  0.181  0.111  0.046  0.110  0.062  0.082  0.091  0.197  0.254  0.321  0.223  0.181  0.163  0.149  0.098  0.042  0.053  0.097  0.137  0.180  0.207  0.151  0.080  0.054  0.020  0.039  0.020  0.025  0.107  0.066  0.096  0.146  0.119  0.095  0.089  0.110  0.045  0.050  0.107  0.051  0.040  0.041  0.042  0.004 -0.015 -0.009  0.002 -0.044 -0.018 -0.027 -0.003 -0.007 -0.108 -0.075 -0.112  0.019  0.068  0.049  0.017  0.067  0.094  0.053  0.015 -0.030 -0.017  0.005  0.002 -0.017 -0.018 -0.020 -0.046 -0.037 -0.039 -0.028 -0.004  0.049  0.054  0.010 -0.009  0.091  0.092  0.038  0.092  0.112  0.086  0.060  0.099  0.131  0.031  0.050 -0.015 -0.034 -0.010 -0.063 -0.034 -0.037 -0.071 -0.024 -0.050 -0.057 -0.047 -0.067 -0.054 -0.051 -0.048 -0.057 -0.029 -0.017  0.027  0.033  0.041  0.032  0.046  0.079  0.046  0.040  0.021 -0.108 -0.143 -0.091 -0.011 -0.028 -0.040 -0.028 -0.004 -0.004  0.008 -0.034 -0.034 -0.013 -0.044 -0.091 -0.080 -0.094 -0.088 -0.157 -0.133 -0.125 -0.078 -0.054 -0.054 -0.037 -0.005  0.000 -0.051 -0.030  0.000  0.044  0.011 -0.026  0.016  0.024  0.037  0.052  0.033  0.070  0.085  0.033  0.016  0.002  0.007 -0.088 -0.032 -0.003  0.017  0.040 -0.013 -0.019 -0.039 -0.058 -0.012 -0.128 -0.205 -0.149 -0.096 -0.132 -0.176 -0.152 -0.114 -0.174 -0.149 -0.126 -0.047 -0.022  0.004  0.020  0.016  0.028  0.015  0.030  0.015  0.012  0.002  0.089 -0.055 -0.044 -0.069 -0.042 -0.072 -0.045 -0.064 -0.071 -0.018 -0.028 -0.061 -0.028  0.003 -0.032 -0.050  0.011 -0.045 -0.035 -0.071 -0.095 -0.082 -0.075
 -0.093 -0.135 -0.080 -0.090 -0.106 -0.076 -0.101 -0.057 -0.066 -0.128 -0.103 -0.035 -0.028 -0.066 -0.057 -0.007 -0.023 -0.047 -0.015 -0.022  0.011  0.015  0.031  0.029  0.033  0.010  0.063  0.017  0.075  0.050  0.001  0.065  0.042  0.073  0.033  0.022  0.002  0.038  0.019  0.017  0.017  0.006  0.026 -0.048 -0.014 -0.024  0.057  0.075  0.087  0.170  0.174  0.081  0.101  0.184  0.144  0.076  0.089  0.121  0.122  0.070  0.087  0.098  0.069  0.094  0.044  0.046 -0.009  0.035  0.046  0.051  0.086  0.129  0.094  0.091 -0.007  0.075  0.219  0.065  0.106  0.178  0.123  0.061  0.040  0.062  0.042  0.019  0.007 -0.020 -0.026 -0.029 -0.011 -0.061 -0.094 -0.044 -0.077 -0.062 -0.026  0.041 -0.030  0.024 -0.036  0.002  0.022  0.079  0.127  0.165  0.249  0.356  0.617  0.253  0.274  0.146  0.223  0.129  0.182  0.180  0.270  0.255  0.277  0.221  0.137  0.124  0.081  0.067  0.040  0.017  0.086  0.117  0.191  0.219  0.173  0.114  0.107  0.071  0.011  0.068  0.032  0.147  0.083  0.078  0.097  0.101  0.040  0.026  0.050  0.019 -0.004  0.039  0.004 -0.002 -0.025 -0.071 -0.077 -0.068 -0.070 -0.092 -0.091 -0.067 -0.077 -0.055 -0.012 -0.019 -0.021 -0.003  0.039  0.042  0.031  0.012  0.062  0.135  0.085  0.031 -0.027 -0.026  0.002  0.037  0.024  0.056  0.056  0.025  0.046  0.066  0.026  0.062  0.124  0.109  0.039  0.055  0.066  0.080  0.015  0.100  0.099  0.069  0.077  0.108  0.124  0.061  0.074  0.030  0.020  0.027 -0.009  0.011  0.017  0.012 -0.017  0.004 -0.003 -0.020 -0.033 -0.007 -0.026 -0.027 -0.032  0.040  0.037  0.020  0.077  0.065  0.054  0.034  0.052  0.014  0.073  0.044 -0.025 -0.089 -0.059 -0.022 -0.022 -0.055 -0.052 -0.020 -0.045 -0.027 -0.075 -0.046 -0.003 -0.022 -0.020 -0.009 -0.027 -0.050 -0.087 -0.055 -0.019 -0.021 -0.025  0.005 -0.015  0.020  0.048 -0.002  0.003  0.017  0.073  0.036 -0.011  0.015  0.051  0.057  0.111  0.059  0.112  0.107  0.045  0.047 -0.004 -0.041 -0.089 -0.054 -0.069 -0.037  0.030 -0.020 -0.017 -0.061 -0.049 -0.007 -0.077 -0.141 -0.101 -0.057 -0.097 -0.138 -0.113 -0.102 -0.109 -0.127 -0.129 -0.060 -0.034 -0.029 -0.005 -0.030  0.059  0.062  0.098  0.090  0.105  0.089  0.018 -0.009 -0.043 -0.072  0.005  0.014  0.008 -0.002 -0.017  0.033  0.017 -0.001  0.000  0.002  0.003 -0.016  0.025 -0.047 -0.054 -0.076 -0.076 -0.074 -0.075
 -0.102 -0.040 -0.020 -0.038 -0.042 -0.033 -0.003 -0.022 -0.017 -0.028  0.007  0.004 -0.008 -0.001 -0.007 -0.000  0.038  0.027 -0.008 -0.013  0.078  0.061  0.053  0.061  0.049  0.042  0.054  0.032  0.019 -0.002 -0.039  0.006  0.036  0.033  0.073  0.081  0.059  0.097  0.024  0.039  0.010 -0.020  0.004 -0.054 -0.009  0.023  0.070  0.046  0.061  0.102  0.113  0.009  0.065  0.099  0.024 -0.043  0.029  0.067  0.022  0.008  0.066  0.047 -0.031  0.077  0.030 -0.004  0.031 -0.006 -0.023  0.036  0.090  0.099  0.152  0.123  0.108  0.152  0.142  0.052  0.089  0.117  0.040  0.035  0.041  0.062  0.017 -0.027 -0.023 -0.016  0.006 -0.040  0.001 -0.027 -0.056 -0.025 -0.049 -0.076 -0.023  0.005 -0.035 -0.012 -0.028 -0.022  0.088  0.092  0.103  0.132  0.165  0.181  0.253  0.447  0.362  0.197  0.252  0.088  0.194  0.186  0.265  0.198  0.231  0.184  0.108  0.121  0.056  0.075  0.033 -0.003  0.088  0.107  0.154  0.173  0.138  0.115  0.110  0.079  0.071  0.018  0.065  0.087  0.058 -0.002  0.048  0.059 -0.004 -0.017  0.009  0.012  0.024  0.006  0.012  0.002 -0.014 -0.049 -0.041 -0.048 -0.037 -0.065 -0.063 -0.044 -0.038 -0.003 -0.005 -0.009 -0.082 -0.040 -0.022 -0.010  0.041  0.011  0.022  0.105  0.057  0.007 -0.016  0.040  0.013  0.029  0.005  0.030  0.041 -0.020  0.003  0.015  0.038  0.048  0.104  0.119  0.037  0.043  0.072  0.030  0.036  0.053  0.022  0.013  0.003  0.024  0.013 -0.008 -0.008  0.001  0.004 -0.004 -0.038 -0.011 -0.036 -0.043 -0.069 -0.060 -0.038 -0.092 -0.063 -0.027 -0.035 -0.073 -0.044  0.012  0.028  0.018  0.071  0.070  0.051 -0.029  0.049 -0.007  0.022  0.046 -0.090 -0.112 -0.078 -0.046 -0.019 -0.016  0.017  0.033  0.022  0.008 -0.023 -0.015 -0.017 -0.042 -0.089 -0.082 -0.094 -0.044 -0.107 -0.117 -0.038 -0.061  0.032  0.035  0.009 -0.022  0.006 -0.021 -0.013 -0.004  0.012 -0.002 -0.023  0.002  0.018  0.040  0.080  0.037  0.081  0.109  0.039  0.006  0.031 -0.020 -0.092 -0.064 -0.024 -0.009  0.038 -0.003 -0.029 -0.024 -0.019 -0.035 -0.120 -0.130 -0.148 -0.107 -0.127 -0.172 -0.138 -0.107 -0.118 -0.098 -0.113 -0.067 -0.016  0.009  0.011  0.017 -0.005  0.050  0.025  0.114  0.124  0.100  0.015 -0.069 -0.048 -0.018 -0.027 -0.008  0.012  0.007  0.015  0.047  0.020  0.018  0.035  0.047  0.012  0.004  0.043  0.016  0.018  0.001 -0.018  0.017 -0.013
 -0.148 -0.075  0.001 -0.046 -0.092 -0.047 -0.047 -0.026  0.002 -0.089 -0.014 -0.002 -0.011 -0.057 -0.054 -0.006 -0.006 -0.031  0.031 -0.027  0.031  0.045  0.025  0.036  0.028 -0.005 -0.008 -0.005  0.070  0.073  0.002  0.065  0.048  0.064  0.079  0.058  0.055  0.098  0.012  0.049  0.093  0.058  0.031 -0.039  0.082  0.125  0.210  0.126  0.144  0.241  0.357  0.070  0.069  0.172  0.132 -0.061  0.008  0.099  0.063 -0.044  0.029  0.095 -0.107 -0.048 -0.027 -0.076 -0.084 -0.102 -0.098 -0.080 -0.038  0.050  0.137 -0.073 -0.045  0.039  0.098 -0.088  0.038  0.009 -0.038 -0.009 -0.027 -0.001 -0.056 -0.090 -0.099 -0.040 -0.002 -0.064 -0.031 -0.051 -0.111 -0.076 -0.132 -0.091 -0.010  0.036 -0.069 -0.058 -0.086 -0.049  0.010 -0.031  0.024  0.041  0.083  0.111  0.274  0.362  0.766  0.318  0.537  0.296  0.338  0.247  0.246  0.118  0.137  0.106  0.033  0.045 -0.045 -0.001  0.005 -0.018  0.059  0.033  0.048  0.121  0.054  0.122  0.139  0.157  0.057  0.071  0.041  0.061  0.024 -0.048 -0.023 -0.032 -0.036 -0.067 -0.062 -0.068 -0.026 -0.028 -0.033  0.033 -0.040 -0.096 -0.079 -0.077 -0.082 -0.084 -0.078 -0.043 -0.044 -0.037  0.023  0.057 -0.074  0.004  0.050 -0.056 -0.012 -0.027 -0.049  0.041 -0.008  0.003 -0.080  0.014  0.010 -0.019 -0.037  0.039  0.139  0.060  0.083  0.197  0.167  0.178  0.183  0.173  0.066  0.059  0.051 -0.001 -0.032 -0.018 -0.057 -0.087 -0.079 -0.067 -0.105 -0.072 -0.075 -0.036  0.012 -0.045 -0.070 -0.109 -0.069 -0.020 -0.085 -0.088 -0.033 -0.088 -0.057 -0.044  0.030 -0.033  0.008  0.085  0.083  0.045  0.094  0.110  0.071 -0.056  0.058 -0.048  0.055  0.080  0.037 -0.095 -0.094 -0.028 -0.023 -0.062 -0.029  0.046 -0.043 -0.040 -0.114 -0.098 -0.043 -0.055 -0.049 -0.034  0.003 -0.046 -0.073 -0.034  0.057 -0.026 -0.017  0.039 -0.011 -0.018  0.054 -0.023 -0.016 -0.019  0.028 -0.004 -0.028 -0.005  0.026  0.043  0.121  0.073  0.128  0.136  0.055  0.056  0.040 -0.007 -0.027 -0.015  0.024  0.049  0.172  0.012  0.061 -0.056 -0.040  0.020 -0.072 -0.155 -0.090 -0.034 -0.072 -0.123 -0.092 -0.114 -0.110 -0.127 -0.104 -0.096 -0.049 -0.004  0.050  0.010  0.104  0.125  0.154  0.313  0.316  0.296  0.092 -0.038 -0.006  0.033  0.069  0.133  0.132  0.147  0.131  0.189  0.149  0.158  0.132  0.135  0.139  0.108  0.145  0.024 -0.005 -0.008 -0.040 -0.045 -0.021
 -0.117 -0.102 -0.088 -0.107 -0.124 -0.124 -0.087 -0.083 -0.085 -0.080 -0.017 -0.019 -0.009 -0.010 -0.001  0.019  0.048  0.024 -0.036 -0.015  0.038  0.028  0.018  0.035  0.026  0.018  0.029 -0.009 -0.006 -0.011 -0.018 -0.004  0.015  0.026  0.052  0.051  0.028  0.077  0.020  0.040  0.051  0.011  0.018 -0.059  0.016  0.058  0.125  0.057  0.071  0.113  0.109  0.036  0.051  0.093  0.016 -0.002  0.035  0.032  0.015  0.025  0.018 -0.015 -0.023 -0.014 -0.004 -0.008 -0.006 -0.003 -0.001  0.014  0.013  0.028  0.057  0.035  0.052  0.075  0.084 -0.025 -0.000  0.009 -0.039 -0.027 -0.033 -0.018 -0.031 -0.054 -0.073 -0.055 -0.058 -0.104 -0.042 -0.055 -0.071 -0.063 -0.097 -0.073 -0.053  0.002 -0.031 -0.031 -0.022 -0.025  0.027  0.030  0.039  0.045  0.059  0.046  0.146  0.197  0.318  0.395  0.399  0.200  0.264  0.151  0.192  0.089  0.093  0.094  0.045  0.035 -0.011  0.022 -0.000 -0.023  0.028  0.062  0.068  0.108  0.041  0.115  0.124  0.105  0.070  0.068  0.048  0.060  0.033 -0.024  0.007  0.014 -0.040 -0.046 -0.030 -0.011 -0.028 -0.038 -0.022 -0.041 -0.041 -0.080 -0.040 -0.032 -0.067 -0.069 -0.035 -0.004 -0.002 -0.013 -0.028  0.011 -0.033  0.005 -0.057 -0.032 -0.006  0.006 -0.000  0.079  0.046  0.013  0.012  0.073  0.042  0.040  0.045  0.096  0.119  0.044  0.108  0.147  0.146  0.151  0.134  0.139  0.072  0.102  0.089  0.058  0.027  0.060  0.035  0.019  0.007  0.003 -0.008 -0.002 -0.033  0.001 -0.003 -0.014 -0.051  0.006  0.015  0.049 -0.004 -0.005  0.025 -0.022 -0.010  0.012  0.004 -0.053 -0.016  0.038  0.030 -0.018  0.059  0.046  0.030 -0.003  0.026  0.044  0.035  0.041 -0.059 -0.058 -0.021 -0.033 -0.047 -0.028 -0.030  0.001 -0.016 -0.012 -0.036 -0.031 -0.051 -0.039 -0.073 -0.059 -0.045 -0.042 -0.036 -0.012  0.041  0.015  0.052  0.070  0.033  0.004  0.053 -0.012 -0.018 -0.024  0.000 -0.025 -0.046 -0.046 -0.037 -0.011  0.091  0.058  0.071  0.069  0.024  0.042  0.044 -0.011 -0.036 -0.038 -0.016  0.012  0.045  0.016  0.022 -0.004  0.013  0.017 -0.008 -0.021 -0.040 -0.021 -0.040 -0.060 -0.046 -0.035 -0.044 -0.063 -0.054 -0.039 -0.024 -0.011  0.003 -0.004  0.017  0.079  0.098  0.149  0.217  0.215  0.026 -0.009  0.016  0.017  0.042  0.092  0.067  0.063  0.096  0.132  0.049  0.063  0.101  0.051  0.024  0.050  0.098  0.087  0.085  0.039  0.053  0.035  0.015
 -0.118 -0.087 -0.034 -0.061 -0.095 -0.062 -0.058 -0.047 -0.042 -0.096 -0.051 -0.052 -0.025 -0.076 -0.074 -0.043 -0.018 -0.019 -0.049 -0.095  0.015  0.038  0.018  0.033  0.011 -0.001 -0.007 -0.041 -0.008  0.026  0.035  0.030  0.044  0.047  0.071  0.043  0.037  0.105  0.007  0.037  0.095  0.017  0.026 -0.043  0.058  0.120  0.248  0.130  0.129  0.189  0.255  0.072  0.064  0.098  0.067 -0.025 -0.017  0.012  0.016 -0.050 -0.030 -0.025 -0.101 -0.132 -0.039 -0.100 -0.078 -0.103 -0.079 -0.073 -0.082  0.013  0.086 -0.025 -0.039  0.016  0.049 -0.056  0.010  0.010 -0.007  0.001 -0.033 -0.002 -0.030 -0.041 -0.064 -0.059 -0.014 -0.078 -0.042 -0.081 -0.088 -0.076 -0.118 -0.071 -0.068 -0.023 -0.065 -0.055 -0.074 -0.063 -0.021 -0.067  0.002  0.033  0.066  0.110  0.223  0.252  0.537  0.399  0.875  0.453  0.395  0.201  0.226  0.096  0.118  0.081  0.042  0.026 -0.044 -0.034 -0.013 -0.018  0.048  0.060  0.063  0.159  0.034  0.165  0.180  0.185  0.116  0.123  0.053  0.085  0.034 -0.021  0.020  0.004  0.005 -0.034 -0.038 -0.051 -0.044 -0.018 -0.033  0.013 -0.035 -0.107 -0.089 -0.087 -0.117 -0.101 -0.101 -0.037 -0.022 -0.039 -0.018 -0.025 -0.071 -0.048  0.001 -0.030 -0.020 -0.006 -0.035  0.068  0.013 -0.015 -0.048  0.040  0.004  0.010 -0.018  0.072  0.156  0.043  0.074  0.228  0.197  0.150  0.149  0.139  0.025  0.060  0.045 -0.007 -0.029  0.042 -0.004 -0.058 -0.068 -0.041 -0.080 -0.070 -0.082 -0.051 -0.022 -0.055 -0.068 -0.062 -0.040  0.002 -0.041 -0.046 -0.022 -0.049 -0.071 -0.033 -0.001 -0.043 -0.043  0.034  0.007 -0.023  0.020  0.034  0.001 -0.091  0.025 -0.039  0.010 -0.004 -0.027 -0.117 -0.039 -0.010 -0.030 -0.064 -0.079 -0.006 -0.068 -0.047 -0.107 -0.112 -0.068 -0.074 -0.067 -0.065 -0.015 -0.036 -0.080  0.003  0.022  0.025  0.073  0.072  0.049  0.048  0.082 -0.025 -0.026 -0.052 -0.014 -0.035 -0.057 -0.073 -0.047 -0.028  0.086  0.093  0.126  0.104  0.053  0.074  0.084  0.027  0.009  0.015  0.043  0.095  0.182  0.070  0.108 -0.008  0.058  0.120  0.030 -0.081 -0.008  0.049 -0.020 -0.039 -0.060 -0.066 -0.116 -0.129 -0.093 -0.083 -0.016  0.003  0.036 -0.001  0.068  0.106  0.164  0.255  0.339  0.329  0.093 -0.066  0.041  0.086  0.121  0.185  0.170  0.172  0.171  0.247  0.162  0.173  0.204  0.168  0.139  0.131  0.210  0.085  0.072  0.017  0.004 -0.041 -0.018
 -0.136 -0.102 -0.078 -0.087 -0.094 -0.053 -0.056 -0.046 -0.064 -0.091 -0.037 -0.088 -0.051 -0.081 -0.109 -0.089 -0.093 -0.066 -0.071 -0.085 -0.017  0.015  0.011 -0.008 -0.007 -0.029 -0.041 -0.060 -0.012  0.025 -0.016 -0.004  0.004  0.043  0.039 -0.017  0.005  0.046 -0.013  0.036  0.103  0.016  0.072  0.036  0.074  0.126  0.285  0.153  0.128  0.160  0.159  0.078  0.050  0.038  0.060  0.027 -0.007  0.005  0.025 -0.026 -0.032 -0.012 -0.069 -0.114 -0.046 -0.047 -0.085 -0.110 -0.057 -0.101 -0.122 -0.033 -0.028 -0.075 -0.118 -0.083  0.010 -0.045  0.002  0.022  0.024  0.012 -0.037 -0.029 -0.025 -0.023 -0.039 -0.063 -0.043 -0.061 -0.053 -0.061 -0.041 -0.063 -0.092 -0.032 -0.025 -0.025 -0.077 -0.052 -0.070 -0.065 -0.080 -0.101 -0.042 -0.040  0.009  0.062  0.129  0.088  0.296  0.200  0.453  0.573  0.401  0.210  0.172  0.069  0.070  0.037 -0.007 -0.029 -0.048 -0.054 -0.013 -0.007  0.016  0.019  0.028  0.111  0.041  0.193  0.210  0.203  0.128  0.175  0.083  0.089  0.053  0.022  0.045  0.010  0.018 -0.024 -0.018 -0.061 -0.064 -0.035 -0.037 -0.009 -0.050 -0.093 -0.102 -0.084 -0.108 -0.083 -0.081 -0.045 -0.056 -0.074 -0.018 -0.033 -0.026 -0.035  0.056 -0.016 -0.002 -0.010 -0.030  0.080  0.017  0.023  0.005  0.027  0.018  0.014 -0.011  0.099  0.138  0.034  0.061  0.209  0.197  0.170  0.151  0.125  0.043  0.089  0.065  0.031 -0.004  0.038 -0.006 -0.032 -0.029 -0.038 -0.068 -0.038 -0.042 -0.032 -0.019 -0.038 -0.065 -0.026 -0.000  0.019 -0.026 -0.021 -0.008 -0.003 -0.028 -0.035  0.037  0.021 -0.059  0.019  0.013 -0.038 -0.041 -0.004 -0.030 -0.082 -0.036 -0.072 -0.022 -0.022  0.043 -0.054 -0.010 -0.015 -0.067 -0.098 -0.121 -0.028 -0.129 -0.096 -0.165 -0.139 -0.077 -0.088 -0.022 -0.005  0.027  0.020 -0.005  0.073  0.058  0.071  0.071  0.057  0.048  0.072  0.078  0.020  0.010 -0.030  0.031  0.016 -0.057 -0.060 -0.019 -0.009  0.081  0.075  0.087  0.062  0.063  0.067  0.027  0.003  0.017  0.027 -0.014  0.049  0.110  0.058  0.108 -0.002  0.102  0.172  0.117  0.007  0.060  0.116  0.054  0.037  0.014 -0.007 -0.070 -0.102 -0.062 -0.066 -0.022 -0.039  0.016 -0.015  0.105  0.085  0.165  0.193  0.335  0.313  0.061 -0.058  0.068  0.051  0.082  0.165  0.166  0.126  0.135  0.263  0.163  0.157  0.207  0.192  0.146  0.131  0.234  0.094  0.127  0.055  0.015 -0.061 -0.037
 -0.155 -0.125 -0.077 -0.102 -0.109 -0.106 -0.101 -0.094 -0.089 -0.123 -0.057 -0.083 -0.065 -0.097 -0.104 -0.081 -0.059 -0.057 -0.099 -0.090 -0.004 -0.005 -0.004 -0.015 -0.027 -0.049 -0.043 -0.068 -0.044 -0.010 -0.073 -0.048 -0.029  0.003  0.001 -0.026  0.002  0.013 -0.021  0.019  0.065  0.022  0.049  0.013  0.038  0.074  0.212  0.139  0.122  0.173  0.152  0.075  0.081  0.066  0.032  0.041  0.018  0.005  0.027  0.017 -0.014 -0.005 -0.049 -0.093 -0.022 -0.021 -0.040 -0.060 -0.050 -0.074 -0.080 -0.009 -0.005 -0.041 -0.059 -0.021  0.077 -0.061 -0.013  0.031  0.001 -0.029 -0.054 -0.014 -0.039 -0.067 -0.084 -0.109 -0.094 -0.150 -0.083 -0.095 -0.104 -0.115 -0.145 -0.090 -0.052 -0.039 -0.095 -0.041 -0.061 -0.076 -0.047 -0.054 -0.014 -0.004  0.044  0.082  0.182  0.194  0.338  0.264  0.395  0.401  0.649  0.346  0.293  0.147  0.113  0.090  0.032  0.020 -0.031 -0.027  0.005 -0.015  0.033  0.057  0.084  0.181  0.151  0.319  0.327  0.274  0.203  0.210  0.122  0.117  0.068  0.021  0.031  0.000 -0.003 -0.067 -0.056 -0.081 -0.098 -0.092 -0.072 -0.066 -0.101 -0.144 -0.127 -0.104 -0.137 -0.129 -0.101 -0.070 -0.052 -0.079 -0.043 -0.023 -0.038 -0.011  0.032 -0.019  0.012 -0.017 -0.026  0.141  0.058  0.049  0.042  0.053  0.065  0.091  0.087  0.207  0.228  0.069  0.123  0.245  0.218  0.272  0.300  0.269  0.103  0.182  0.154  0.079  0.024  0.134  0.060  0.019 -0.000 -0.005 -0.024 -0.035 -0.036 -0.051 -0.031  0.001 -0.060  0.024  0.049  0.088 -0.006  0.024  0.016  0.002  0.007  0.006  0.042  0.012 -0.022  0.039  0.034 -0.024  0.022  0.009 -0.004 -0.055 -0.024 -0.026  0.018  0.046  0.029 -0.024  0.001 -0.022 -0.073 -0.093 -0.117 -0.027 -0.120 -0.070 -0.145 -0.100 -0.059 -0.078 -0.028  0.013  0.034  0.034  0.001  0.070  0.102  0.090  0.097  0.109  0.081  0.090  0.093  0.081  0.073  0.007  0.077  0.052 -0.008 -0.032  0.016  0.023  0.106  0.081  0.085  0.076  0.067  0.060  0.038 -0.047 -0.067 -0.064 -0.119 -0.019  0.026  0.014  0.049 -0.037  0.074  0.121  0.084  0.012  0.025  0.060 -0.007 -0.027 -0.029 -0.041 -0.036 -0.079 -0.094 -0.082 -0.044 -0.069 -0.000 -0.034  0.073  0.075  0.131  0.203  0.347  0.372  0.061 -0.015  0.058  0.052  0.080  0.160  0.152  0.130  0.137  0.251  0.122  0.122  0.131  0.107  0.079  0.067  0.132  0.051  0.062  0.019  0.000 -0.045 -0.012
 -0.158 -0.156 -0.092 -0.132 -0.137 -0.163 -0.177 -0.141 -0.137 -0.170 -0.134 -0.079 -0.047 -0.095 -0.052 -0.016  0.044 -0.030 -0.028  0.028  0.064  0.086  0.105  0.093  0.084  0.049  0.072  0.028  0.027  0.037 -0.044  0.028  0.034  0.066  0.114  0.077  0.077  0.067  0.048  0.113  0.129  0.108  0.076  0.021  0.008  0.139  0.211  0.178  0.167  0.278  0.178  0.152  0.190  0.212  0.106  0.128  0.129  0.107  0.098  0.105  0.064  0.060  0.047  0.019 -0.003  0.051  0.025 -0.004  0.029  0.016  0.003  0.045 -0.052  0.017  0.041  0.059  0.244 -0.002  0.078  0.155  0.083  0.041  0.031  0.057 -0.001 -0.035 -0.025 -0.064 -0.119 -0.075 -0.048 -0.098 -0.116 -0.092 -0.153 -0.099 -0.061 -0.022 -0.082 -0.022 -0.038 -0.050 -0.053  0.004  0.018  0.036  0.101  0.091  0.180  0.186  0.247  0.151  0.201  0.210  0.346  0.582  0.267  0.156  0.139  0.109  0.049  0.043 -0.010  0.025 -0.010 -0.012  0.025  0.058  0.089  0.153  0.119  0.187  0.228  0.131  0.075  0.087  0.045  0.107  0.051  0.051  0.062  0.046  0.004 -0.037 -0.001 -0.037 -0.073 -0.031 -0.047 -0.080 -0.092 -0.131 -0.146 -0.099 -0.131 -0.120 -0.085 -0.051 -0.061 -0.078 -0.036  0.050  0.055  0.099  0.059  0.012 -0.005  0.002 -0.051  0.108  0.059  0.069  0.014 -0.001  0.064  0.059  0.077  0.125  0.167  0.057  0.150  0.185  0.203  0.266  0.284  0.315  0.133  0.185  0.158  0.150  0.064  0.117  0.096  0.074  0.037  0.033  0.029  0.009 -0.002  0.031  0.020  0.053  0.004  0.066  0.087  0.124  0.044  0.078  0.085  0.074  0.035  0.055  0.118 -0.014 -0.027  0.124  0.090  0.011  0.093  0.075  0.072  0.041  0.020  0.042  0.076  0.045 -0.002 -0.053 -0.031 -0.066 -0.142 -0.063 -0.121 -0.049 -0.113 -0.047 -0.120 -0.083 -0.103 -0.113 -0.057  0.018  0.002 -0.018 -0.016  0.018  0.062  0.051  0.015  0.043 -0.022 -0.008 -0.001  0.014 -0.017 -0.040  0.028  0.015 -0.040 -0.011  0.024  0.059  0.134  0.063  0.086  0.132  0.067  0.145 -0.046 -0.112 -0.144 -0.168 -0.234 -0.128 -0.078 -0.066 -0.108 -0.135 -0.006 -0.002 -0.016 -0.029 -0.046 -0.057 -0.088 -0.117 -0.089 -0.090 -0.048 -0.104 -0.153 -0.080 -0.078 -0.103 -0.034 -0.043  0.065  0.173  0.209  0.237  0.405  0.275 -0.020 -0.008 -0.040 -0.050  0.056  0.099  0.034  0.045  0.083  0.111  0.046  0.072  0.093  0.056  0.054  0.059  0.099  0.072  0.131  0.017  0.115  0.010  0.018
 -0.127 -0.105 -0.085 -0.100 -0.092 -0.066 -0.047 -0.046 -0.065 -0.063 -0.022 -0.031 -0.009 -0.042 -0.064 -0.019 -0.011 -0.031 -0.083 -0.069  0.056  0.026  0.035  0.035  0.016  0.013  0.041 -0.009 -0.004  0.006 -0.049 -0.009  0.022  0.030  0.038  0.024  0.032  0.051  0.012  0.032  0.036  0.002  0.048 -0.008 -0.009  0.017  0.115  0.091  0.087  0.146  0.109  0.045  0.090  0.103  0.044  0.022  0.044  0.057  0.044  0.035  0.048  0.025  0.032  0.043  0.027  0.045  0.041  0.009  0.020  0.037  0.046  0.090  0.071  0.098  0.022  0.085  0.136  0.063  0.063  0.096  0.074  0.029  0.006  0.047  0.012 -0.018 -0.040 -0.089 -0.079 -0.107 -0.059 -0.083 -0.066 -0.066 -0.110 -0.076 -0.037 -0.014 -0.069 -0.023 -0.056 -0.046  0.009  0.054  0.076  0.100  0.179  0.197  0.270  0.265  0.246  0.192  0.226  0.172  0.293  0.267  0.521  0.335  0.276  0.204  0.107  0.095  0.039  0.039 -0.004 -0.008  0.056  0.094  0.184  0.289  0.256  0.250  0.235  0.144  0.161  0.107  0.056  0.169  0.093  0.059  0.080  0.054  0.005 -0.024 -0.001 -0.067 -0.052 -0.045 -0.054 -0.074 -0.074 -0.127 -0.149 -0.108 -0.106 -0.116 -0.106 -0.070 -0.067 -0.071 -0.098 -0.103 -0.088 -0.073 -0.036 -0.006  0.006 -0.003  0.043  0.162  0.083  0.028  0.002  0.046  0.034  0.080  0.070  0.127  0.119 -0.005  0.063  0.126  0.135  0.176  0.200  0.190  0.084  0.130  0.139  0.081  0.051  0.154  0.103  0.081  0.053  0.064  0.078  0.014  0.014  0.004  0.008  0.009 -0.023  0.048  0.034  0.040 -0.003  0.014  0.015 -0.009 -0.014  0.017  0.014 -0.030 -0.025  0.030  0.026  0.006  0.043  0.033  0.031  0.007  0.031  0.037  0.036  0.054 -0.042 -0.058 -0.022 -0.026 -0.025 -0.019 -0.019  0.009 -0.042 -0.010 -0.069 -0.018 -0.018 -0.062 -0.047 -0.042 -0.043 -0.030 -0.083 -0.047 -0.027  0.008  0.060  0.054  0.050  0.048  0.037 -0.002  0.005 -0.007  0.026 -0.009 -0.051 -0.026  0.003  0.031  0.093  0.045  0.085  0.100  0.051  0.057  0.026 -0.025 -0.059 -0.070 -0.079 -0.026  0.002  0.003  0.002 -0.028  0.017  0.044 -0.032 -0.069 -0.076 -0.052 -0.092 -0.117 -0.102 -0.043 -0.063 -0.073 -0.063 -0.032  0.006 -0.004  0.023  0.004  0.052  0.068  0.082  0.114  0.187  0.202  0.032 -0.071 -0.021 -0.033 -0.009  0.031  0.018 -0.010  0.009  0.093  0.015  0.006  0.032  0.037  0.001  0.011  0.063  0.021  0.041 -0.025 -0.018 -0.018 -0.041
 -0.115 -0.125 -0.119 -0.131 -0.109 -0.095 -0.077 -0.069 -0.092 -0.086 -0.050 -0.055 -0.025 -0.040 -0.057 -0.028 -0.004 -0.017 -0.069 -0.048  0.050  0.021  0.045  0.042  0.024  0.028  0.068  0.015  0.024  0.026 -0.053  0.011  0.019  0.026  0.022  0.007  0.018  0.029  0.004  0.013 -0.007 -0.038  0.032 -0.008 -0.041 -0.039  0.023  0.055  0.065  0.102  0.050  0.036  0.088  0.091  0.056  0.069  0.087  0.076  0.080  0.073  0.077  0.065  0.111  0.116  0.070  0.049  0.027  0.088  0.078  0.121  0.162  0.153  0.092  0.163  0.054  0.084  0.116  0.058  0.075  0.096  0.064  0.044  0.025  0.038  0.033 -0.007 -0.017 -0.062 -0.054 -0.055 -0.026 -0.062 -0.059 -0.062 -0.064 -0.050 -0.033 -0.005 -0.013  0.037 -0.001  0.034  0.061  0.146  0.144  0.170  0.244  0.254  0.255  0.198  0.118  0.089  0.096  0.069  0.147  0.156  0.335  0.488  0.352  0.268  0.176  0.168  0.129  0.125  0.050  0.043  0.098  0.142  0.252  0.256  0.330  0.210  0.165  0.075  0.113  0.068  0.062  0.150  0.092  0.035  0.080  0.094  0.010  0.004  0.058 -0.012 -0.017  0.017  0.006 -0.057 -0.053 -0.062 -0.090 -0.077 -0.056 -0.058 -0.076 -0.031 -0.055 -0.081 -0.082 -0.104 -0.079 -0.076 -0.066  0.029  0.039  0.022  0.084  0.167  0.119  0.061  0.056  0.027  0.052  0.109  0.103  0.111  0.065 -0.015  0.020  0.011  0.034  0.086  0.128  0.146  0.094  0.126  0.184  0.175  0.098  0.235  0.209  0.185  0.165  0.164  0.178  0.080  0.103  0.060  0.077  0.081  0.033  0.097  0.044  0.017  0.022  0.038  0.021  0.009 -0.014  0.017 -0.001 -0.019 -0.050 -0.010  0.000  0.004  0.029  0.015  0.037  0.043  0.060  0.054  0.025  0.030 -0.066 -0.054 -0.022 -0.015 -0.003 -0.009  0.005  0.014  0.009  0.033 -0.021  0.010  0.017 -0.042 -0.063 -0.051 -0.060 -0.052 -0.121 -0.108 -0.074 -0.033  0.023  0.029  0.041  0.032  0.030 -0.011  0.008  0.029  0.031  0.017 -0.028 -0.008  0.028  0.033  0.075  0.037  0.057  0.083  0.055  0.024  0.020 -0.038 -0.091 -0.077 -0.090 -0.046 -0.033 -0.014 -0.054 -0.044 -0.025  0.000 -0.094 -0.114 -0.143 -0.105 -0.140 -0.166 -0.125 -0.057 -0.058 -0.067 -0.081 -0.024 -0.005 -0.006  0.019  0.004  0.016  0.046  0.050  0.047  0.093  0.093  0.025 -0.028 -0.005 -0.083 -0.049 -0.026 -0.040 -0.074 -0.050  0.013 -0.039 -0.056 -0.023 -0.016 -0.052 -0.027  0.005 -0.008  0.017 -0.030 -0.016 -0.029 -0.076
 -0.115 -0.135 -0.118 -0.085 -0.091 -0.069 -0.059 -0.040 -0.059 -0.077 -0.063 -0.023 -0.003 -0.039 -0.036  0.002  0.003  0.009 -0.025 -0.009  0.056  0.031  0.079  0.078  0.074  0.065  0.093  0.034  0.049  0.046 -0.039  0.017  0.039  0.053  0.061  0.049  0.022  0.080  0.035  0.029  0.024 -0.034  0.037 -0.013 -0.042 -0.041  0.020  0.036  0.057  0.089  0.063  0.040  0.082  0.087  0.081  0.077  0.087  0.087  0.081  0.054  0.093  0.057  0.074  0.123  0.061  0.060  0.034  0.073  0.075  0.125  0.157  0.150  0.126  0.191  0.039  0.072  0.115  0.084  0.072  0.156  0.118  0.053  0.052  0.094  0.056  0.025  0.015 -0.046 -0.050 -0.048 -0.028 -0.065 -0.082 -0.058 -0.054 -0.066 -0.045  0.009 -0.036  0.020 -0.012  0.008  0.066  0.153  0.182  0.209  0.260  0.321  0.277  0.231  0.137  0.093  0.118  0.070  0.113  0.139  0.276  0.352  0.558  0.367  0.218  0.209  0.161  0.157  0.090  0.064  0.169  0.222  0.301  0.280  0.231  0.152  0.118  0.033  0.067  0.032  0.073  0.155  0.151  0.090  0.152  0.192  0.065  0.069  0.109  0.053  0.030  0.043  0.032 -0.014 -0.021 -0.036 -0.050 -0.063 -0.071 -0.067 -0.091 -0.062 -0.066 -0.043 -0.034 -0.066 -0.053 -0.059 -0.002  0.070  0.094  0.059  0.100  0.200  0.124  0.059  0.010  0.010  0.064  0.047  0.032  0.037  0.008 -0.039  0.003 -0.032 -0.026  0.035  0.077  0.109  0.029  0.058  0.125  0.110  0.063  0.160  0.135  0.112  0.115  0.136  0.127  0.042  0.069  0.038  0.051  0.061  0.019  0.034 -0.003 -0.027  0.001 -0.022 -0.009 -0.033 -0.048 -0.013 -0.027 -0.051 -0.071 -0.013  0.001 -0.014  0.015  0.025  0.034  0.037  0.063  0.038  0.028  0.002 -0.073 -0.094 -0.034 -0.025 -0.033 -0.042 -0.013 -0.004 -0.007  0.014 -0.044 -0.027 -0.001 -0.041 -0.055 -0.045 -0.050 -0.051 -0.135 -0.115 -0.068 -0.055  0.011  0.016  0.014  0.008  0.005 -0.014 -0.013  0.006  0.047  0.024 -0.043  0.009  0.025  0.044  0.098  0.055  0.088  0.112  0.045  0.011 -0.002 -0.033 -0.136 -0.101 -0.086 -0.031 -0.025 -0.032 -0.074 -0.059 -0.043 -0.007 -0.095 -0.138 -0.153 -0.116 -0.150 -0.200 -0.155 -0.108 -0.116 -0.119 -0.153 -0.047 -0.034 -0.028  0.006 -0.014  0.017  0.035  0.045  0.033  0.050  0.034  0.026 -0.064 -0.031 -0.078 -0.056 -0.049 -0.056 -0.074 -0.051 -0.011 -0.040 -0.058 -0.019  0.000 -0.049 -0.025  0.011 -0.005  0.021 -0.019 -0.007 -0.020 -0.036
 -0.204 -0.191 -0.197 -0.187 -0.195 -0.197 -0.106 -0.117 -0.168 -0.116 -0.028 -0.028 -0.026 -0.013  0.007  0.027  0.047  0.042 -0.025  0.015  0.064  0.034  0.077  0.055  0.070  0.050  0.086  0.051  0.054 -0.000 -0.059  0.009  0.020  0.034  0.060  0.056  0.032  0.083  0.029  0.040  0.017 -0.017  0.039 -0.040 -0.005 -0.029 -0.007  0.021  0.053  0.070  0.017  0.017  0.074  0.078  0.027  0.036  0.096  0.086  0.067  0.090  0.112  0.081  0.125  0.183  0.095  0.114  0.066  0.157  0.158  0.229  0.274  0.207  0.171  0.216  0.123  0.115  0.118  0.035  0.021  0.064  0.010 -0.022 -0.014  0.016 -0.001 -0.062 -0.076 -0.087 -0.107 -0.116 -0.067 -0.080 -0.107 -0.110 -0.089 -0.087 -0.056 -0.001  0.007  0.046  0.071  0.113  0.161  0.272  0.276  0.278  0.311  0.223  0.221  0.184  0.106  0.094  0.081  0.037  0.090  0.109  0.204  0.268  0.367  0.502  0.317  0.314  0.229  0.254  0.121  0.061  0.222  0.244  0.316  0.206  0.269  0.137  0.129  0.041  0.033  0.027  0.066  0.061  0.102  0.034  0.081  0.145 -0.004 -0.008  0.068  0.085  0.002  0.007  0.056 -0.067 -0.028 -0.030  0.005 -0.027 -0.054 -0.057 -0.024 -0.030  0.002  0.013 -0.001  0.031 -0.011  0.000 -0.094  0.072  0.102  0.084  0.096  0.173  0.153  0.052  0.074  0.036  0.072  0.114  0.144  0.106  0.045 -0.005  0.081 -0.015  0.021  0.034  0.062  0.098  0.056  0.082  0.120  0.131  0.112  0.211  0.173  0.190  0.199  0.179  0.189  0.118  0.133  0.086  0.084  0.104  0.057  0.098  0.026 -0.013  0.006  0.006  0.023 -0.042 -0.009  0.034 -0.029 -0.084 -0.059 -0.003  0.004 -0.018  0.067  0.030  0.055  0.081  0.084  0.069  0.037  0.045 -0.081 -0.055 -0.020 -0.054 -0.039 -0.055  0.009  0.010  0.027  0.024 -0.005 -0.007  0.009 -0.057 -0.078 -0.053 -0.076 -0.062 -0.103 -0.095 -0.029 -0.034  0.015  0.056  0.037 -0.009  0.040  0.013  0.031  0.058  0.085  0.060  0.002  0.023  0.060  0.062  0.140  0.074  0.098  0.116  0.055  0.007  0.007 -0.076 -0.165 -0.147 -0.137 -0.116 -0.064 -0.048 -0.097 -0.052 -0.058 -0.024 -0.094 -0.095 -0.151 -0.147 -0.187 -0.243 -0.151 -0.091 -0.081 -0.078 -0.133 -0.049 -0.054 -0.067  0.004 -0.022 -0.011  0.037  0.039  0.034  0.061  0.050 -0.024 -0.027 -0.018 -0.092 -0.073 -0.046 -0.055 -0.082 -0.027 -0.013 -0.089 -0.062 -0.016 -0.040 -0.073 -0.010  0.012  0.045  0.060  0.012  0.031  0.008 -0.028
 -0.119 -0.093 -0.144 -0.135 -0.126 -0.130 -0.039 -0.079 -0.116 -0.044  0.004 -0.017 -0.019  0.001  0.003  0.024  0.044  0.017 -0.023  0.012  0.057  0.027  0.063  0.048  0.072  0.067  0.081  0.067  0.056  0.004 -0.052 -0.000  0.039  0.033  0.050  0.051  0.039  0.070  0.027  0.038  0.008 -0.020  0.032 -0.021 -0.046 -0.035 -0.008  0.020  0.030  0.026 -0.018  0.011  0.041  0.039 -0.003  0.001  0.054  0.059  0.032  0.051  0.090  0.064  0.101  0.132  0.066  0.071  0.034  0.139  0.147  0.214  0.310  0.195  0.179  0.203  0.126  0.112  0.064  0.028  0.035  0.017 -0.037 -0.006 -0.010 -0.013 -0.010 -0.036 -0.030 -0.011 -0.050 -0.048 -0.012 -0.010 -0.070 -0.059 -0.030 -0.047 -0.010  0.019  0.096  0.113  0.151  0.185  0.221  0.340  0.283  0.331  0.251  0.181  0.137  0.108  0.033  0.045  0.042 -0.007  0.032  0.049  0.107  0.176  0.218  0.317  0.495  0.439  0.309  0.309  0.152  0.112  0.231  0.283  0.224  0.127  0.190  0.081  0.039 -0.004  0.011 -0.040  0.020  0.008  0.014  0.017  0.059  0.117 -0.003  0.019  0.119  0.134  0.057  0.068  0.124  0.001  0.068  0.082  0.130  0.077  0.072  0.064  0.082  0.055  0.084  0.070  0.047 -0.005 -0.041 -0.041 -0.094  0.125  0.126  0.098  0.064  0.082  0.076 -0.019  0.042  0.012  0.029  0.058  0.082  0.033 -0.004 -0.037  0.012 -0.054  0.003 -0.025  0.016  0.055  0.055  0.015  0.083  0.101  0.104  0.137  0.136  0.146  0.142  0.147  0.170  0.074  0.120  0.046  0.029  0.060  0.019  0.058 -0.010 -0.067 -0.037 -0.033 -0.008 -0.043  0.002  0.006 -0.025 -0.059 -0.036 -0.014 -0.008 -0.003  0.049  0.032  0.048  0.071  0.083  0.072  0.006  0.040 -0.111 -0.054 -0.051 -0.063 -0.042 -0.046 -0.005  0.031  0.031  0.004  0.011 -0.007  0.008 -0.060 -0.101 -0.093 -0.116 -0.080 -0.123 -0.133 -0.066 -0.041 -0.044  0.049  0.020 -0.043  0.007  0.004 -0.004  0.025  0.048  0.031 -0.002  0.013  0.046  0.043  0.115  0.030  0.063  0.099  0.033 -0.024 -0.028 -0.074 -0.151 -0.125 -0.120 -0.106 -0.075 -0.078 -0.097  0.002 -0.049 -0.080 -0.153 -0.136 -0.161 -0.176 -0.199 -0.237 -0.162 -0.088 -0.084 -0.067 -0.116 -0.061 -0.078 -0.066 -0.012 -0.014 -0.038  0.019  0.004  0.034  0.063  0.027 -0.013 -0.040 -0.018 -0.107 -0.121 -0.102 -0.090 -0.121 -0.065 -0.052 -0.106 -0.093 -0.036 -0.070 -0.091 -0.026 -0.003  0.039  0.046 -0.004  0.036  0.027 -0.027
 -0.209 -0.181 -0.222 -0.251 -0.242 -0.250 -0.118 -0.167 -0.205 -0.119 -0.012 -0.023 -0.032  0.015  0.017  0.040  0.046 -0.006 -0.037  0.010  0.053  0.024  0.076  0.068  0.090  0.088  0.106  0.087  0.083 -0.001 -0.076 -0.021  0.012  0.020  0.077  0.072  0.047  0.096  0.030  0.010 -0.022 -0.026  0.021 -0.070 -0.002 -0.064 -0.030 -0.004  0.019  0.018 -0.005 -0.009  0.017  0.026  0.011  0.005  0.084  0.102  0.070  0.096  0.126  0.124  0.152  0.200  0.110  0.105  0.063  0.225  0.215  0.318  0.434  0.274  0.239  0.243  0.143  0.104  0.057 -0.025  0.012 -0.036 -0.106 -0.057 -0.107 -0.083 -0.083 -0.142 -0.138 -0.130 -0.102 -0.147 -0.083 -0.071 -0.140 -0.141 -0.135 -0.140 -0.087 -0.021  0.075  0.072  0.156  0.231  0.295  0.470  0.368  0.329  0.271  0.163  0.124  0.121  0.045  0.035  0.026 -0.029  0.020  0.043  0.095  0.168  0.209  0.314  0.439  0.755  0.416  0.572  0.301  0.210  0.357  0.262  0.268  0.120  0.213  0.110  0.075  0.028  0.030 -0.048 -0.002 -0.031 -0.021 -0.068 -0.003  0.060 -0.065 -0.061  0.048  0.097  0.012 -0.014  0.078 -0.050 -0.004 -0.016  0.059  0.059 -0.011 -0.030  0.056  0.004  0.011  0.045  0.031  0.074 -0.038  0.035 -0.061  0.160  0.190  0.103  0.058  0.107  0.121 -0.013  0.065  0.004  0.002  0.064  0.089  0.050  0.005 -0.035  0.051 -0.059  0.001 -0.041  0.026  0.065  0.056  0.054  0.093  0.113  0.163  0.168  0.165  0.218  0.224  0.182  0.224  0.129  0.225  0.101  0.118  0.109  0.072  0.117 -0.003 -0.043 -0.025 -0.018  0.001 -0.073  0.002  0.006 -0.036 -0.085 -0.016  0.013  0.017 -0.004  0.105  0.064  0.085  0.090  0.105  0.083  0.023  0.076 -0.079 -0.039 -0.057 -0.029  0.019 -0.013  0.069  0.060  0.078  0.067  0.072  0.058  0.089 -0.012 -0.088 -0.073 -0.118 -0.080 -0.133 -0.143 -0.036 -0.036 -0.027  0.095  0.075 -0.015  0.061  0.084  0.100  0.133  0.162  0.122  0.080  0.081  0.154  0.133  0.200  0.078  0.112  0.185  0.092  0.002  0.024 -0.107 -0.176 -0.167 -0.164 -0.148 -0.091 -0.080 -0.070 -0.007 -0.085 -0.085 -0.178 -0.165 -0.192 -0.197 -0.227 -0.277 -0.168 -0.097 -0.072 -0.052 -0.108 -0.039 -0.056 -0.058  0.048  0.006  0.030  0.078  0.009  0.035  0.045  0.024 -0.022 -0.006  0.003 -0.067 -0.097 -0.075 -0.057 -0.092 -0.051 -0.037 -0.084 -0.069 -0.043 -0.072 -0.077 -0.026 -0.033  0.033  0.015 -0.029 -0.036 -0.014 -0.053
 -0.048 -0.045 -0.162 -0.177 -0.142 -0.147 -0.028 -0.111 -0.144 -0.044  0.016 -0.046 -0.058 -0.005 -0.000  0.032  0.024  0.024 -0.019 -0.016  0.028 -0.004  0.046  0.051  0.060  0.060  0.095  0.078  0.051  0.001 -0.041 -0.019  0.037  0.016  0.061  0.031  0.011  0.079  0.019 -0.011 -0.034 -0.072 -0.005 -0.020 -0.112 -0.103 -0.083  0.003  0.027 -0.040 -0.086 -0.019  0.022 -0.007 -0.006  0.031  0.062  0.064  0.050  0.058  0.101  0.053  0.131  0.183  0.121  0.100  0.044  0.225  0.205  0.304  0.406  0.236  0.178  0.230  0.104  0.072  0.001  0.045  0.025 -0.023 -0.050 -0.005 -0.030 -0.035 -0.025 -0.065 -0.050 -0.048 -0.020 -0.035 -0.011  0.008 -0.051 -0.062 -0.012 -0.031 -0.014  0.039  0.174  0.166  0.203  0.264  0.261  0.423  0.286  0.301  0.228  0.149  0.081  0.056 -0.045 -0.011 -0.044 -0.048 -0.031 -0.010  0.039  0.129  0.161  0.229  0.309  0.416  0.624  0.413  0.190  0.185  0.218  0.207  0.176  0.055  0.114  0.012 -0.031 -0.051 -0.029 -0.028 -0.007 -0.051 -0.060 -0.058  0.002  0.065 -0.055 -0.030  0.087  0.129  0.034  0.070  0.163 -0.003  0.061  0.123  0.192  0.111  0.092  0.103  0.113  0.101  0.100  0.086  0.063 -0.030 -0.025 -0.074 -0.086  0.150  0.113  0.072  0.082  0.033  0.060 -0.003  0.047 -0.014 -0.029  0.010  0.001 -0.057 -0.070 -0.091 -0.046 -0.147 -0.070 -0.103 -0.048  0.008  0.030 -0.027  0.066  0.101  0.091  0.117  0.135  0.164  0.171  0.134  0.205  0.116  0.175  0.060  0.033  0.054  0.006  0.041 -0.022 -0.077 -0.004 -0.049 -0.040 -0.063 -0.014 -0.040 -0.070 -0.077 -0.041 -0.068 -0.060 -0.037  0.009  0.007  0.008  0.048  0.107  0.093 -0.020  0.020 -0.132 -0.050 -0.046 -0.018  0.032 -0.017  0.070  0.031  0.116  0.058  0.117  0.061  0.078 -0.019 -0.085 -0.106 -0.140 -0.099 -0.151 -0.175 -0.130 -0.084 -0.074  0.011  0.030 -0.033 -0.002  0.005  0.021  0.060  0.085  0.053  0.025  0.040  0.084  0.056  0.087  0.025  0.061  0.069  0.047 -0.019 -0.003 -0.039 -0.112 -0.088 -0.072 -0.079 -0.081 -0.056 -0.053  0.062 -0.053 -0.078 -0.168 -0.166 -0.153 -0.160 -0.171 -0.191 -0.136 -0.071 -0.076 -0.045 -0.073 -0.021 -0.035 -0.004  0.025  0.032 -0.020  0.017 -0.017 -0.039 -0.002 -0.036 -0.031 -0.053  0.014 -0.092 -0.132 -0.151 -0.106 -0.139 -0.109 -0.089 -0.116 -0.122 -0.078 -0.074 -0.096 -0.044 -0.034  0.017 -0.008 -0.011 -0.019 -0.004 -0.026
 -0.193 -0.179 -0.251 -0.285 -0.258 -0.278 -0.131 -0.189 -0.244 -0.126 -0.002 -0.039 -0.046  0.020  0.003  0.021  0.063 -0.012 -0.069 -0.014  0.027 -0.018  0.019  0.031  0.052  0.068  0.087  0.071  0.057 -0.032 -0.086 -0.039 -0.013 -0.004  0.054  0.038  0.023  0.062  0.031 -0.016 -0.055 -0.042  0.019 -0.063 -0.030 -0.075 -0.076 -0.020 -0.006 -0.029 -0.075 -0.029  0.024  0.015 -0.010  0.035  0.137  0.113  0.072  0.124  0.145  0.117  0.186  0.268  0.162  0.152  0.096  0.289  0.280  0.403  0.500  0.316  0.239  0.250  0.162  0.102  0.042 -0.042  0.000 -0.070 -0.151 -0.082 -0.119 -0.120 -0.092 -0.163 -0.171 -0.163 -0.111 -0.159 -0.107 -0.079 -0.126 -0.135 -0.123 -0.115 -0.054 -0.016  0.104  0.062  0.141  0.242  0.325  0.493  0.370  0.296  0.255  0.098  0.067  0.075 -0.001  0.022 -0.034 -0.054 -0.027  0.025  0.039  0.125  0.157  0.254  0.309  0.572  0.413  0.727  0.313  0.183  0.294  0.226  0.222  0.039  0.184  0.084  0.056 -0.016  0.015 -0.084 -0.035 -0.102 -0.064 -0.110 -0.060  0.021 -0.121 -0.099  0.024  0.084 -0.006 -0.043  0.067 -0.082 -0.027 -0.030  0.045  0.034 -0.034 -0.032  0.064  0.000  0.028  0.035  0.030  0.079 -0.036  0.037 -0.127  0.130  0.139  0.098  0.064  0.074  0.109 -0.005  0.099  0.047  0.019  0.097  0.144  0.071  0.007 -0.021  0.073 -0.061  0.007 -0.036  0.034  0.058  0.079  0.109  0.127  0.154  0.195  0.218  0.214  0.282  0.296  0.204  0.263  0.177  0.285  0.170  0.181  0.133  0.090  0.175  0.067  0.018  0.015  0.035  0.044 -0.050  0.021  0.032 -0.041 -0.079  0.004  0.024  0.024 -0.017  0.130  0.061  0.078  0.130  0.111  0.151  0.050  0.129 -0.080 -0.002 -0.023 -0.016  0.038  0.004  0.111  0.073  0.108  0.090  0.100  0.082  0.092  0.015 -0.073 -0.067 -0.105 -0.084 -0.117 -0.148 -0.039 -0.048 -0.026  0.077  0.069 -0.030  0.040  0.079  0.117  0.143  0.165  0.134  0.109  0.089  0.168  0.125  0.175  0.081  0.116  0.150  0.081 -0.008  0.035 -0.101 -0.171 -0.170 -0.172 -0.166 -0.132 -0.084 -0.105 -0.018 -0.106 -0.104 -0.180 -0.132 -0.192 -0.214 -0.216 -0.258 -0.142 -0.072 -0.032  0.002 -0.063 -0.004 -0.038 -0.050  0.050  0.007  0.002  0.058 -0.010  0.004  0.031  0.013 -0.050  0.015  0.020 -0.112 -0.103 -0.089 -0.078 -0.114 -0.050 -0.056 -0.114 -0.083 -0.045 -0.097 -0.101 -0.033 -0.046  0.054  0.032 -0.006 -0.012 -0.006 -0.048
 -0.118 -0.076 -0.093 -0.103 -0.092 -0.105 -0.027 -0.054 -0.086 -0.036  0.033  0.003 -0.025 -0.002  0.008  0.015  0.023 -0.018 -0.033  0.019  0.016 -0.023  0.000 -0.012 -0.010  0.002 -0.021 -0.009 -0.005 -0.032 -0.076 -0.057 -0.080 -0.044 -0.011 -0.014 -0.019 -0.022 -0.015 -0.032 -0.054 -0.029  0.005 -0.023 -0.026 -0.056 -0.059 -0.024 -0.011 -0.035 -0.053 -0.036 -0.011 -0.039 -0.032 -0.018  0.017  0.031  0.006  0.041  0.052  0.053  0.043  0.076  0.040  0.035  0.009  0.100  0.080  0.149  0.194  0.103  0.071  0.079  0.050  0.022  0.010 -0.044 -0.024 -0.039 -0.093 -0.072 -0.103 -0.085 -0.063 -0.111 -0.122 -0.130 -0.100 -0.106 -0.084 -0.070 -0.079 -0.074 -0.081 -0.092 -0.052 -0.033 -0.002 -0.004  0.046  0.066  0.114  0.219  0.149  0.109  0.094  0.042  0.040  0.033  0.005 -0.000 -0.013 -0.013  0.005 -0.010 -0.004  0.050  0.090  0.121  0.152  0.301  0.190  0.313  0.515  0.183  0.220  0.137  0.137  0.051  0.066  0.057  0.032  0.005  0.030  0.005  0.040 -0.026  0.020 -0.006 -0.000  0.048 -0.028 -0.033  0.006  0.039 -0.028 -0.058  0.006 -0.032 -0.053 -0.055 -0.004 -0.001 -0.047 -0.061  0.017 -0.057  0.015  0.015  0.025  0.085  0.034  0.070  0.042  0.137  0.123  0.074  0.025  0.080  0.062  0.019  0.044  0.011  0.015  0.034  0.054  0.038 -0.016 -0.008  0.031 -0.053 -0.030 -0.070 -0.011  0.025  0.014 -0.020  0.005  0.039  0.070  0.060  0.066  0.094  0.099  0.047  0.073  0.040  0.100  0.060  0.064  0.048  0.013  0.021 -0.003 -0.057 -0.034 -0.029 -0.006 -0.035  0.007  0.002 -0.035 -0.045 -0.010  0.012  0.013 -0.030  0.028 -0.006  0.038  0.048  0.041  0.037  0.003  0.040  0.026  0.044  0.031 -0.022  0.020 -0.005  0.029  0.028 -0.012 -0.043 -0.002  0.032  0.032  0.020  0.032  0.018  0.008  0.033 -0.024 -0.036  0.042  0.005  0.018  0.061  0.029 -0.005  0.043  0.041  0.046  0.075  0.091  0.065  0.059  0.033  0.072  0.054  0.110  0.036  0.050  0.083  0.047 -0.016  0.038 -0.029 -0.084 -0.081 -0.102 -0.084 -0.062 -0.032 -0.044 -0.017 -0.030 -0.014 -0.037 -0.008 -0.068 -0.064 -0.050 -0.088 -0.042 -0.026  0.022  0.038 -0.028  0.013 -0.017 -0.019  0.037  0.005 -0.025  0.024 -0.002 -0.002  0.005 -0.018 -0.052  0.027 -0.012 -0.057 -0.066 -0.064 -0.036 -0.057 -0.016 -0.021 -0.039 -0.009  0.004 -0.029 -0.033  0.020 -0.009  0.044  0.017 -0.005 -0.015 -0.001 -0.028
  0.008 -0.038 -0.058 -0.046 -0.025 -0.011 -0.034 -0.014 -0.019 -0.032 -0.033 -0.009 -0.006 -0.012 -0.027 -0.006 -0.011 -0.017  0.026  0.043 -0.022 -0.010 -0.019 -0.024 -0.034 -0.023 -0.039 -0.026 -0.014  0.003 -0.032 -0.035 -0.043 -0.018 -0.016 -0.016  0.000 -0.004 -0.013 -0.021 -0.005 -0.039 -0.002 -0.009 -0.017 -0.069 -0.020  0.006  0.010 -0.017 -0.029  0.010 -0.016 -0.051 -0.000  0.026  0.007  0.006 -0.011 -0.007 -0.016 -0.003  0.014 -0.017 -0.023 -0.017 -0.047  0.032  0.031  0.035  0.063  0.038 -0.005  0.019 -0.039 -0.050 -0.036 -0.008 -0.019 -0.017 -0.018 -0.004 -0.049 -0.034 -0.047 -0.044 -0.022 -0.045 -0.005 -0.008 -0.001 -0.006 -0.040 -0.062 -0.039 -0.023 -0.026  0.007  0.018  0.027  0.037  0.053  0.037  0.093  0.063  0.057  0.048  0.053  0.017 -0.003 -0.018 -0.023 -0.018 -0.007 -0.015 -0.012 -0.008  0.043  0.064  0.061  0.112  0.210  0.185  0.183  0.183  0.422  0.213  0.098  0.107  0.052  0.072  0.034  0.008  0.001  0.036  0.003  0.018 -0.034 -0.009 -0.017  0.007  0.026 -0.005 -0.022  0.017  0.015 -0.028  0.004  0.062  0.047  0.014  0.016  0.066  0.034  0.004  0.009  0.010  0.048  0.034  0.031  0.092  0.076  0.147  0.108  0.282  0.320  0.137  0.051  0.056  0.053  0.045  0.021  0.047  0.004  0.005 -0.000 -0.038 -0.012 -0.037 -0.035 -0.020 -0.051 -0.053 -0.041 -0.003  0.000 -0.028 -0.040 -0.010  0.016 -0.002  0.026  0.030  0.040  0.046  0.045  0.054  0.023  0.071  0.015  0.010  0.008 -0.011 -0.050 -0.055 -0.061 -0.028 -0.059 -0.044 -0.043 -0.039 -0.079 -0.053 -0.037 -0.054 -0.027 -0.033 -0.037 -0.067 -0.048 -0.038 -0.002 -0.010 -0.007 -0.033 -0.040 -0.004 -0.013  0.004  0.022  0.048  0.007  0.007 -0.010  0.038  0.011  0.051  0.051  0.067  0.021  0.056  0.019  0.009 -0.010 -0.051 -0.053 -0.063 -0.016 -0.050 -0.016  0.013  0.011  0.022  0.033  0.044  0.063  0.076  0.072  0.040  0.058  0.080  0.056  0.057  0.037  0.051  0.056  0.049  0.008 -0.001 -0.006 -0.038 -0.063 -0.064 -0.017 -0.030 -0.021 -0.003 -0.015 -0.019 -0.012 -0.050 -0.097 -0.050 -0.040 -0.069 -0.076 -0.045 -0.052 -0.041 -0.055 -0.056  0.008 -0.006 -0.001  0.020 -0.008  0.022  0.029  0.034 -0.031 -0.010 -0.024 -0.037 -0.003 -0.052 -0.041 -0.035 -0.072 -0.080 -0.080 -0.061 -0.066 -0.060 -0.062 -0.063 -0.048 -0.035 -0.033 -0.022 -0.041 -0.030 -0.056 -0.060 -0.019 -0.031
 -0.117 -0.119 -0.144 -0.159 -0.142 -0.139 -0.078 -0.088 -0.103 -0.093 -0.019  0.024 -0.014 -0.010 -0.002 -0.002  0.003 -0.038  0.020  0.001 -0.026 -0.010 -0.002  0.005  0.018  0.018  0.011  0.004  0.012 -0.014 -0.084 -0.034 -0.034 -0.005  0.009  0.003 -0.003  0.010 -0.007 -0.019 -0.018 -0.011  0.030 -0.045  0.015 -0.033 -0.006 -0.011 -0.004 -0.016  0.010 -0.018 -0.013 -0.000 -0.005 -0.052  0.038  0.022 -0.000  0.020  0.042  0.048  0.037  0.067  0.022  0.029  0.009  0.087  0.096  0.128  0.193  0.134  0.150  0.090  0.040  0.020  0.014 -0.051 -0.026  0.005 -0.069 -0.035 -0.098 -0.042 -0.056 -0.127 -0.116 -0.092 -0.047 -0.081 -0.066 -0.073 -0.103 -0.113 -0.089 -0.109 -0.043  0.008  0.012  0.024  0.053  0.081  0.141  0.213  0.198  0.182  0.153  0.097  0.086  0.088  0.059  0.028  0.048  0.016  0.033  0.025  0.056  0.098  0.169  0.222  0.231  0.357  0.218  0.294  0.220  0.213  0.557  0.275  0.247  0.112  0.164  0.072  0.040  0.038  0.002 -0.001  0.040  0.021  0.116  0.032  0.039  0.081  0.014 -0.019  0.044  0.061 -0.018 -0.042  0.051 -0.004 -0.027 -0.048  0.007 -0.003 -0.052 -0.065 -0.029 -0.065 -0.015  0.000  0.024  0.086 -0.022  0.037  0.083  0.193  0.274  0.095  0.114  0.155  0.117  0.042  0.060  0.011  0.029  0.056  0.035  0.020  0.004 -0.007  0.027 -0.026 -0.021 -0.035 -0.000  0.014  0.006  0.011  0.034  0.050  0.070  0.093  0.074  0.097  0.120  0.077  0.094  0.047  0.101  0.049  0.092  0.065  0.057  0.013 -0.043 -0.068 -0.040 -0.028 -0.024 -0.096 -0.010 -0.005 -0.054 -0.065 -0.009  0.022  0.036  0.003  0.043  0.023  0.051  0.028  0.024 -0.000  0.001  0.049  0.021  0.005 -0.046  0.006  0.027 -0.042 -0.001  0.004  0.034  0.020  0.032  0.039  0.080  0.028  0.024  0.052 -0.009 -0.010 -0.064 -0.071  0.010 -0.044 -0.053  0.034  0.029 -0.030  0.028  0.032  0.050  0.061  0.078  0.070  0.042  0.054  0.104  0.081  0.114  0.046  0.051  0.075  0.043 -0.036 -0.041 -0.099 -0.136 -0.120 -0.122 -0.104 -0.065 -0.063 -0.028 -0.045 -0.088 -0.050 -0.089 -0.124 -0.104 -0.101 -0.111 -0.168 -0.068 -0.032  0.003 -0.011 -0.071 -0.056 -0.064 -0.064  0.006 -0.024  0.013  0.003 -0.035  0.000  0.018 -0.005  0.009 -0.004 -0.007 -0.025 -0.058 -0.022 -0.003 -0.016  0.022 -0.007 -0.002  0.032  0.030  0.013  0.020  0.040  0.027 -0.003  0.001 -0.008 -0.044  0.004 -0.019
 -0.147 -0.112 -0.149 -0.144 -0.132 -0.129 -0.057 -0.085 -0.114 -0.075 -0.005 -0.014 -0.012 -0.030  0.021  0.026  0.042  0.034 -0.043 -0.010  0.040  0.007  0.030  0.031  0.045  0.028  0.035  0.023  0.024 -0.018 -0.048 -0.050 -0.016 -0.006  0.024  0.016  0.014  0.029  0.006  0.042  0.002 -0.032  0.051 -0.006 -0.048 -0.019  0.009  0.023  0.004  0.001 -0.045 -0.016  0.016 -0.012 -0.034 -0.006  0.028  0.005 -0.002  0.016  0.021 -0.002  0.038  0.059  0.020  0.058  0.036  0.048  0.068  0.120  0.164  0.107  0.112  0.135  0.085  0.059  0.047  0.017  0.022  0.063 -0.006  0.001  0.006 -0.001  0.010 -0.034 -0.027 -0.039 -0.063 -0.058 -0.029 -0.063 -0.094 -0.098 -0.072 -0.082 -0.056 -0.029 -0.009  0.045  0.049  0.030  0.117  0.195  0.182  0.204  0.183  0.137  0.117  0.107  0.033  0.062  0.060  0.019  0.057  0.058  0.094  0.142  0.222  0.244  0.283  0.262  0.207  0.226  0.137  0.098  0.275  0.481  0.337  0.173  0.204  0.119  0.074  0.028  0.052  0.040  0.100  0.099  0.154  0.096  0.140  0.245  0.088  0.069  0.158  0.183  0.076  0.049  0.098  0.006  0.028 -0.000  0.039  0.034  0.004 -0.035 -0.012 -0.023  0.008 -0.006  0.013 -0.011 -0.010 -0.020 -0.029  0.140  0.165  0.176  0.147  0.234  0.147  0.043  0.062  0.062  0.066  0.097  0.099  0.057  0.030 -0.023  0.045 -0.005  0.030 -0.000  0.037  0.077  0.041  0.067  0.095  0.082  0.094  0.150  0.100  0.101  0.111  0.097  0.081  0.034  0.070  0.029  0.027  0.063  0.027  0.080  0.026 -0.015 -0.014  0.015  0.014 -0.047  0.001 -0.004 -0.050 -0.063 -0.060 -0.038 -0.018 -0.027  0.011 -0.008  0.007  0.037  0.026  0.031 -0.014  0.008 -0.071 -0.034  0.012 -0.027 -0.036 -0.063 -0.034 -0.013 -0.018 -0.016 -0.027 -0.034 -0.013 -0.057 -0.041 -0.031 -0.046 -0.034 -0.090 -0.063 -0.016  0.003  0.020  0.073  0.062 -0.004  0.016  0.019  0.016  0.001  0.028  0.025 -0.020 -0.028  0.005  0.004  0.109  0.024  0.054  0.050  0.015 -0.029 -0.031 -0.080 -0.153 -0.129 -0.146 -0.083 -0.076 -0.048 -0.047 -0.016  0.007  0.031 -0.038 -0.065 -0.109 -0.097 -0.116 -0.165 -0.115 -0.064 -0.071 -0.072 -0.120 -0.052 -0.048 -0.061 -0.014 -0.032 -0.034 -0.013 -0.009  0.006  0.066  0.038  0.008 -0.052  0.004 -0.051 -0.069 -0.045 -0.039 -0.076 -0.023 -0.026 -0.054 -0.048  0.006 -0.024 -0.060 -0.008  0.027  0.046  0.085  0.033  0.050  0.027 -0.005
 -0.151 -0.149 -0.151 -0.163 -0.163 -0.148 -0.103 -0.101 -0.141 -0.117 -0.074 -0.044 -0.038 -0.018 -0.021 -0.030  0.018  0.018 -0.065 -0.016  0.004 -0.011  0.010 -0.012 -0.013 -0.011  0.007 -0.021 -0.014 -0.038 -0.075 -0.051 -0.026 -0.008 -0.000 -0.018 -0.013  0.013 -0.016 -0.003 -0.017 -0.053  0.019 -0.027 -0.055 -0.044 -0.015 -0.014  0.003  0.020 -0.042 -0.012  0.034 -0.001 -0.028  0.029  0.044  0.007  0.015  0.043  0.039 -0.001  0.068  0.100  0.028  0.056  0.054  0.080  0.079  0.154  0.172  0.125  0.084  0.157  0.049  0.044  0.082  0.039  0.013  0.073  0.025 -0.012 -0.010 -0.009  0.000 -0.059 -0.086 -0.138 -0.092 -0.117 -0.080 -0.100 -0.115 -0.106 -0.097 -0.104 -0.088 -0.029 -0.071 -0.001 -0.011 -0.017  0.087  0.179  0.192  0.171  0.222  0.180  0.191  0.154  0.048  0.068  0.063  0.028  0.084  0.089  0.184  0.252  0.301  0.316  0.224  0.268  0.176  0.222  0.137  0.107  0.247  0.337  0.614  0.374  0.347  0.219  0.139  0.059  0.108  0.102  0.127  0.165  0.206  0.093  0.129  0.194  0.053  0.019  0.073  0.041 -0.019 -0.052 -0.001 -0.071 -0.063 -0.113 -0.085 -0.076 -0.118 -0.144 -0.104 -0.081 -0.059 -0.052 -0.061 -0.032 -0.027 -0.003 -0.010  0.119  0.149  0.146  0.237  0.377  0.279  0.124  0.102  0.065  0.095  0.157  0.151  0.120  0.051 -0.002  0.055 -0.002  0.015  0.013  0.048  0.085  0.039  0.093  0.113  0.105  0.111  0.224  0.165  0.158  0.163  0.158  0.141  0.064  0.111  0.056  0.035  0.084  0.056  0.104  0.038  0.028  0.018  0.031  0.023 -0.032 -0.020  0.013 -0.051 -0.104 -0.080 -0.032 -0.023 -0.040 -0.009 -0.045 -0.020  0.026  0.004  0.038 -0.023 -0.010 -0.037 -0.009  0.030 -0.005  0.020 -0.035 -0.030 -0.024 -0.006 -0.014 -0.008 -0.003  0.026 -0.011 -0.037  0.003 -0.022 -0.006 -0.057 -0.030 -0.002  0.022  0.086  0.089  0.102  0.058  0.069  0.051  0.068  0.049  0.068  0.060 -0.001 -0.002  0.024  0.029  0.114  0.057  0.083  0.062  0.044  0.001  0.032 -0.059 -0.123 -0.119 -0.134 -0.084 -0.079 -0.021 -0.025  0.002  0.026  0.045  0.005 -0.021 -0.073 -0.057 -0.099 -0.134 -0.086 -0.040 -0.028 -0.051 -0.087 -0.016  0.027 -0.020  0.006 -0.016 -0.012 -0.007  0.011 -0.021  0.026  0.022 -0.036 -0.031 -0.042 -0.079 -0.062 -0.040 -0.064 -0.088 -0.046 -0.026 -0.066 -0.056 -0.020 -0.035 -0.068 -0.030 -0.014  0.028  0.051 -0.001  0.030  0.027 -0.023
 -0.087 -0.095 -0.060 -0.072 -0.059 -0.029 -0.036 -0.014 -0.035 -0.060 -0.054 -0.042 -0.009 -0.066 -0.068 -0.039  0.005 -0.018 -0.080 -0.027  0.024  0.001  0.002 -0.037 -0.044 -0.031 -0.027 -0.068 -0.048 -0.014 -0.048 -0.031  0.000 -0.010 -0.019 -0.032 -0.010  0.007 -0.024  0.003  0.019 -0.026  0.004 -0.020 -0.052 -0.030  0.041  0.040  0.035  0.067  0.019  0.021  0.040  0.025  0.002  0.045  0.006 -0.019 -0.005 -0.009 -0.023 -0.054 -0.019 -0.036 -0.030 -0.015  0.035 -0.014 -0.022 -0.001 -0.002  0.022  0.005  0.069 -0.030  0.020  0.065  0.051  0.007  0.093  0.089  0.025  0.038  0.044  0.058  0.027  0.031 -0.079 -0.043 -0.059 -0.042 -0.081 -0.082 -0.081 -0.082 -0.099 -0.089 -0.037 -0.099 -0.028 -0.061 -0.073 -0.019  0.022  0.054  0.069  0.142  0.207  0.219  0.173  0.121  0.108  0.159  0.111  0.181  0.153  0.289  0.256  0.280  0.206  0.127  0.120  0.055  0.039  0.051  0.052  0.112  0.173  0.374  0.577  0.343  0.291  0.209  0.118  0.186  0.162  0.124  0.263  0.206  0.159  0.171  0.169  0.109  0.039  0.042 -0.012 -0.031 -0.042 -0.024 -0.046 -0.064 -0.127 -0.107 -0.100 -0.126 -0.145 -0.105 -0.064 -0.037 -0.066 -0.063 -0.097 -0.038 -0.035  0.063  0.071  0.075  0.075  0.133  0.346  0.211  0.100  0.044  0.062  0.081  0.097  0.070  0.123  0.083 -0.006  0.020  0.051  0.030  0.095  0.129  0.128  0.024  0.087  0.094  0.041  0.025  0.160  0.090  0.060  0.037  0.061  0.042 -0.015 -0.012 -0.002 -0.009  0.011 -0.012  0.028  0.014  0.024  0.012  0.015  0.018  0.032 -0.029 -0.007 -0.024 -0.070 -0.068 -0.026 -0.016 -0.048 -0.032 -0.041 -0.044 -0.013 -0.022  0.020 -0.012 -0.051 -0.022 -0.030  0.037 -0.033 -0.026 -0.049 -0.079 -0.035 -0.053 -0.064 -0.072 -0.053 -0.024 -0.026 -0.005  0.006  0.032  0.027 -0.030  0.005  0.002  0.044  0.095  0.094  0.101  0.090  0.075  0.063  0.053  0.008  0.042  0.043 -0.030 -0.034 -0.003  0.000  0.075  0.060  0.084  0.064  0.034  0.016  0.023 -0.036 -0.088 -0.080 -0.112 -0.038 -0.029  0.004 -0.005  0.003  0.064  0.066  0.020 -0.024 -0.033 -0.017 -0.071 -0.096 -0.090 -0.062 -0.063 -0.076 -0.096 -0.049 -0.002 -0.045 -0.019 -0.040  0.002  0.011  0.047  0.021  0.098  0.101  0.018 -0.029  0.002 -0.039 -0.020  0.001 -0.022 -0.058 -0.053  0.025 -0.021 -0.061 -0.032 -0.001 -0.058 -0.045 -0.016 -0.013  0.016 -0.029  0.004 -0.010 -0.015
 -0.180 -0.202 -0.192 -0.216 -0.176 -0.153 -0.115 -0.090 -0.153 -0.126 -0.051 -0.042 -0.034 -0.032 -0.047 -0.030  0.013 -0.028 -0.114 -0.077  0.005 -0.022 -0.021 -0.037 -0.035 -0.025 -0.006 -0.021 -0.027 -0.028 -0.070 -0.037 -0.022 -0.022 -0.033 -0.044 -0.015 -0.026 -0.024 -0.009 -0.027 -0.038  0.029 -0.011 -0.037 -0.050 -0.009  0.037  0.015  0.033 -0.036  0.006  0.037 -0.000 -0.018  0.068  0.079  0.029  0.040  0.076  0.042  0.029  0.101  0.091  0.063  0.029  0.013  0.077  0.081  0.135  0.142  0.111  0.029  0.122  0.020  0.022  0.047  0.007 -0.024  0.012 -0.008 -0.033 -0.055 -0.030 -0.010 -0.071 -0.086 -0.143 -0.112 -0.129 -0.088 -0.118 -0.113 -0.140 -0.139 -0.105 -0.063 -0.052 -0.067 -0.003 -0.007  0.002  0.049  0.135  0.146  0.123  0.198  0.151  0.173  0.138  0.054  0.041  0.034  0.041  0.151  0.119  0.256  0.330  0.231  0.269  0.190  0.213  0.114  0.184  0.066  0.072  0.164  0.204  0.347  0.343  0.667  0.408  0.308  0.146  0.177  0.111  0.089  0.146  0.123  0.021  0.051  0.117 -0.008 -0.046  0.021 -0.019 -0.069 -0.076 -0.037 -0.105 -0.114 -0.158 -0.138 -0.125 -0.152 -0.147 -0.091 -0.070 -0.066 -0.092 -0.085 -0.074 -0.045 -0.028 -0.048  0.071  0.071  0.079  0.128  0.283  0.251  0.125  0.136  0.098  0.151  0.266  0.254  0.239  0.119  0.021  0.073  0.032  0.047  0.087  0.150  0.134  0.094  0.183  0.186  0.194  0.142  0.362  0.251  0.244  0.253  0.223  0.202  0.120  0.152  0.095  0.162  0.221  0.152  0.185  0.097  0.074  0.029  0.096  0.053  0.013  0.022  0.048 -0.013 -0.039 -0.064 -0.024 -0.016 -0.018  0.044 -0.030  0.003  0.057 -0.005  0.067  0.019  0.057 -0.006  0.022  0.061  0.025  0.023 -0.015 -0.023 -0.020 -0.010  0.021 -0.006  0.025  0.046 -0.011 -0.003 -0.002  0.004  0.000 -0.047 -0.016 -0.003  0.031  0.086  0.074  0.098  0.075  0.092  0.082  0.109  0.093  0.100  0.100  0.041  0.024  0.091  0.070  0.101  0.065  0.071  0.077  0.067  0.010  0.040 -0.076 -0.086 -0.100 -0.173 -0.102 -0.094 -0.024 -0.053 -0.042 -0.003  0.050 -0.008 -0.021 -0.075 -0.067 -0.092 -0.128 -0.069 -0.014  0.011 -0.010 -0.024  0.006  0.007 -0.051  0.006 -0.043 -0.006 -0.004  0.001 -0.005  0.069  0.117  0.003  0.015  0.054 -0.065 -0.042  0.022 -0.027 -0.083 -0.034  0.026 -0.076 -0.069 -0.021 -0.053 -0.085 -0.055 -0.032 -0.003  0.040 -0.014  0.005 -0.003 -0.069
 -0.156 -0.184 -0.100 -0.134 -0.117 -0.120 -0.124 -0.100 -0.104 -0.137 -0.086 -0.087 -0.050 -0.085 -0.102 -0.082 -0.028 -0.045 -0.144 -0.107 -0.019 -0.036 -0.055 -0.087 -0.094 -0.065 -0.080 -0.095 -0.086 -0.050 -0.116 -0.074 -0.077 -0.054 -0.056 -0.076 -0.030 -0.056 -0.040 -0.026 -0.015  0.000  0.038 -0.020  0.014  0.011  0.072  0.051  0.038  0.067  0.019  0.006  0.025 -0.033 -0.063  0.003  0.003 -0.050 -0.025  0.002 -0.045 -0.043 -0.025 -0.055 -0.025 -0.021 -0.021 -0.030 -0.007  0.001 -0.007  0.007 -0.032 -0.021 -0.047 -0.048  0.019 -0.071 -0.074 -0.010 -0.051 -0.086 -0.073 -0.057 -0.062 -0.091 -0.116 -0.163 -0.115 -0.190 -0.136 -0.146 -0.125 -0.184 -0.189 -0.136 -0.093 -0.077 -0.140 -0.054 -0.061 -0.078 -0.018  0.004  0.039  0.011  0.084  0.080  0.114  0.115  0.122  0.115  0.165  0.193  0.319  0.187  0.250  0.210  0.152  0.137  0.081  0.110  0.012  0.084  0.057  0.034  0.072  0.119  0.219  0.291  0.408  0.638  0.497  0.309  0.355  0.275  0.188  0.161  0.138  0.062  0.065  0.075  0.020 -0.041 -0.047 -0.088 -0.081 -0.113 -0.103 -0.085 -0.119 -0.213 -0.186 -0.150 -0.196 -0.204 -0.124 -0.098 -0.081 -0.128 -0.094 -0.050 -0.024  0.005  0.014  0.028  0.046  0.031  0.058  0.275  0.161  0.117  0.178  0.132  0.124  0.222  0.244  0.376  0.263  0.087  0.114  0.164  0.146  0.194  0.234  0.200  0.098  0.235  0.181  0.131  0.104  0.302  0.147  0.108  0.142  0.107  0.051  0.026  0.039  0.040  0.116  0.124  0.073  0.167  0.146  0.156  0.029  0.085  0.054 -0.001  0.025  0.038  0.007 -0.041 -0.054  0.010 -0.001 -0.015  0.026 -0.033 -0.019 -0.011 -0.064 -0.002 -0.001  0.045  0.080  0.069  0.060  0.031 -0.025 -0.030 -0.080 -0.008 -0.080 -0.020 -0.104 -0.029 -0.030 -0.002  0.008  0.070  0.079  0.069  0.044  0.091  0.121  0.112  0.161  0.122  0.137  0.118  0.115  0.118  0.114  0.046  0.093  0.101  0.018 -0.016  0.041  0.036  0.097  0.098  0.080  0.090  0.066  0.017  0.028 -0.088 -0.072 -0.094 -0.192 -0.072 -0.054 -0.008 -0.008 -0.046  0.048  0.093  0.088  0.080  0.031  0.029 -0.018 -0.029 -0.010  0.026  0.054  0.016  0.001 -0.008 -0.017 -0.083 -0.018 -0.075  0.043  0.031  0.057  0.073  0.177  0.250  0.024  0.040  0.057  0.018  0.036  0.123  0.076  0.017  0.050  0.138  0.011  0.001  0.031 -0.008 -0.036 -0.022 -0.005  0.012  0.042 -0.010  0.011 -0.002 -0.020
 -0.208 -0.242 -0.135 -0.164 -0.175 -0.180 -0.194 -0.152 -0.155 -0.206 -0.137 -0.095 -0.064 -0.105 -0.124 -0.102 -0.035 -0.045 -0.174 -0.146 -0.026 -0.033 -0.047 -0.086 -0.092 -0.068 -0.074 -0.105 -0.089 -0.064 -0.129 -0.077 -0.091 -0.044 -0.053 -0.076 -0.019 -0.039 -0.027 -0.009  0.032  0.041  0.047 -0.016  0.032  0.040  0.126  0.085  0.056  0.088  0.049  0.011  0.032 -0.006 -0.047  0.015  0.020 -0.017 -0.011  0.029 -0.019 -0.016 -0.007 -0.041 -0.024 -0.020 -0.011 -0.036 -0.011 -0.020 -0.035  0.006 -0.050 -0.039 -0.063 -0.066  0.013 -0.096 -0.089 -0.033 -0.051 -0.093 -0.088 -0.050 -0.067 -0.115 -0.135 -0.186 -0.127 -0.193 -0.159 -0.146 -0.120 -0.203 -0.230 -0.132 -0.112 -0.090 -0.184 -0.090 -0.087 -0.109 -0.049 -0.045  0.003 -0.009  0.079  0.054  0.107  0.110  0.139  0.124  0.180  0.210  0.327  0.228  0.235  0.165  0.118  0.129  0.039  0.075 -0.031  0.056  0.032  0.008  0.040  0.074  0.139  0.209  0.308  0.497  0.753  0.371  0.377  0.216  0.129  0.110  0.098  0.035  0.029  0.043 -0.022 -0.066 -0.078 -0.086 -0.096 -0.129 -0.106 -0.116 -0.144 -0.241 -0.215 -0.150 -0.217 -0.222 -0.146 -0.088 -0.075 -0.120 -0.100 -0.008 -0.006  0.035  0.018 -0.005 -0.014 -0.001  0.005  0.223  0.129  0.163  0.219  0.160  0.159  0.274  0.327  0.484  0.403  0.158  0.186  0.249  0.217  0.283  0.300  0.272  0.146  0.343  0.215  0.155  0.127  0.354  0.138  0.127  0.173  0.103  0.024  0.026  0.029  0.048  0.136  0.155  0.071  0.179  0.170  0.221  0.064  0.121  0.110  0.055  0.054  0.085  0.052 -0.038 -0.040  0.036  0.021 -0.025  0.035 -0.017 -0.014 -0.009 -0.059 -0.020  0.018  0.054  0.085  0.065  0.059  0.048 -0.027 -0.007 -0.072 -0.017 -0.082  0.010 -0.115 -0.028 -0.039 -0.003 -0.000  0.081  0.073  0.057  0.040  0.096  0.139  0.104  0.190  0.145  0.148  0.145  0.161  0.137  0.148  0.082  0.132  0.112  0.047  0.015  0.061  0.058  0.107  0.117  0.088  0.093  0.096  0.033  0.080 -0.074 -0.054 -0.061 -0.158 -0.050 -0.017  0.024  0.010 -0.065  0.037  0.115  0.111  0.098  0.035  0.054 -0.001 -0.015 -0.001  0.034  0.048  0.009  0.012  0.005  0.004 -0.055  0.010 -0.064  0.059  0.048  0.090  0.096  0.196  0.319  0.046  0.064  0.042  0.026  0.094  0.176  0.077  0.052  0.108  0.156  0.015  0.037  0.055 -0.012 -0.023  0.002  0.000  0.030  0.075  0.031  0.026 -0.011 -0.021
 -0.125 -0.095  0.012 -0.033 -0.045 -0.047 -0.059 -0.046 -0.037 -0.079 -0.047 -0.057 -0.052 -0.104 -0.115 -0.105 -0.077 -0.059 -0.110 -0.105 -0.029 -0.032 -0.049 -0.079 -0.095 -0.082 -0.100 -0.109 -0.087 -0.035 -0.098 -0.052 -0.069 -0.038 -0.043 -0.069 -0.008 -0.035 -0.050 -0.037 -0.003  0.005  0.030  0.008  0.031  0.037  0.137  0.040  0.026  0.043  0.072 -0.011 -0.014 -0.032 -0.027 -0.044 -0.038 -0.046 -0.030 -0.030 -0.045 -0.010 -0.052 -0.090 -0.057 -0.037 -0.026 -0.094 -0.053 -0.085 -0.099 -0.019 -0.026 -0.086 -0.084 -0.076 -0.011 -0.099 -0.068 -0.043 -0.049 -0.068 -0.098 -0.065 -0.078 -0.092 -0.120 -0.128 -0.077 -0.143 -0.107 -0.097 -0.060 -0.113 -0.155 -0.075 -0.044 -0.032 -0.120 -0.071 -0.090 -0.087 -0.061 -0.083 -0.021 -0.048  0.015  0.020  0.071  0.079  0.157  0.105  0.185  0.203  0.274  0.131  0.144  0.075  0.033  0.041 -0.004  0.028 -0.051 -0.016  0.005  0.001  0.038  0.028  0.059  0.118  0.146  0.309  0.371  0.461  0.338  0.261  0.152  0.071  0.060 -0.006 -0.011 -0.028 -0.008 -0.079 -0.081 -0.091 -0.092 -0.112 -0.106 -0.066 -0.130 -0.196 -0.171 -0.143 -0.173 -0.156 -0.118 -0.073 -0.087 -0.107 -0.061 -0.016 -0.048 -0.008  0.064 -0.035 -0.011 -0.036 -0.032  0.122  0.038  0.068  0.129  0.122  0.082  0.132  0.129  0.286  0.273  0.096  0.082  0.203  0.119  0.170  0.168  0.100  0.031  0.168  0.079  0.030  0.014  0.136  0.015 -0.002  0.034  0.001 -0.054 -0.012 -0.010 -0.001  0.042  0.029 -0.016  0.060  0.081  0.134  0.026  0.045  0.027 -0.008  0.011  0.003  0.012 -0.023 -0.052  0.014  0.011 -0.025  0.002 -0.024 -0.039 -0.070 -0.067 -0.083 -0.002  0.024  0.079  0.055  0.014  0.022 -0.052 -0.041 -0.108 -0.018 -0.135 -0.063 -0.167 -0.083 -0.079 -0.031  0.022  0.066  0.072  0.083  0.051  0.103  0.113  0.080  0.122  0.090  0.100  0.092  0.090  0.084  0.092  0.012  0.086  0.074  0.031  0.007  0.029  0.023  0.049  0.070  0.044  0.046  0.041 -0.008  0.026 -0.057 -0.016 -0.028 -0.103 -0.006  0.018  0.016  0.053 -0.057  0.054  0.113  0.103  0.057  0.050  0.067  0.040  0.031  0.031  0.046  0.044  0.021  0.015 -0.031 -0.026 -0.053 -0.012 -0.057  0.072  0.017  0.031  0.077  0.134  0.248  0.081  0.017  0.076  0.147  0.129  0.216  0.224  0.182  0.129  0.217  0.156  0.139  0.097  0.103  0.099  0.049  0.052 -0.011  0.012  0.011 -0.052 -0.041 -0.020
 -0.022 -0.002  0.061  0.070  0.095  0.096  0.048  0.008  0.047  0.020 -0.037 -0.107 -0.088 -0.100 -0.175 -0.137 -0.102 -0.070 -0.192 -0.126 -0.009 -0.036 -0.054 -0.095 -0.120 -0.120 -0.119 -0.115 -0.051 -0.002 -0.052 -0.056 -0.068 -0.062 -0.053 -0.131 -0.015 -0.044 -0.083 -0.112 -0.081 -0.060 -0.055 -0.012  0.005 -0.062  0.047  0.003 -0.013 -0.021  0.014 -0.046 -0.020 -0.085 -0.063 -0.082 -0.066 -0.073 -0.060 -0.071 -0.061 -0.092 -0.098 -0.134 -0.103 -0.085 -0.071 -0.110 -0.074 -0.074 -0.058 -0.022  0.008 -0.030 -0.069 -0.028 -0.062 -0.019 -0.082 -0.057 -0.041 -0.058 -0.067 -0.048 -0.064 -0.057 -0.050 -0.099 -0.041 -0.115 -0.076 -0.084 -0.028 -0.071 -0.102 -0.064 -0.042 -0.062 -0.127 -0.071 -0.076 -0.103 -0.011 -0.045 -0.002 -0.003  0.024  0.039  0.011  0.071  0.057  0.070  0.116  0.128  0.203  0.075  0.161  0.113  0.067  0.033  0.011  0.030 -0.029  0.015  0.030  0.036  0.002  0.052  0.108  0.186  0.177  0.355  0.377  0.338  0.806  0.256  0.164  0.075  0.094  0.025  0.014 -0.012 -0.011 -0.054 -0.070 -0.105 -0.053 -0.098 -0.081 -0.041 -0.092 -0.162 -0.160 -0.147 -0.143 -0.139 -0.126 -0.077 -0.074 -0.106 -0.082 -0.106 -0.111 -0.128  0.016 -0.027  0.000 -0.016  0.001  0.161  0.032  0.063  0.128  0.166  0.109  0.142  0.119  0.279  0.183  0.020 -0.007  0.093  0.071  0.139  0.180  0.155  0.063  0.159  0.118  0.075  0.052  0.167  0.041  0.005  0.032 -0.005 -0.053 -0.047 -0.061 -0.025 -0.005  0.002 -0.044  0.072  0.029  0.047 -0.036 -0.046 -0.040 -0.107 -0.069 -0.054 -0.079 -0.063 -0.077 -0.084 -0.058 -0.051 -0.069 -0.058 -0.088 -0.085 -0.071 -0.064 -0.049 -0.051  0.056  0.093  0.032  0.029  0.033  0.017 -0.011  0.018 -0.046 -0.029 -0.051  0.003 -0.045  0.007  0.015  0.052  0.048  0.114  0.021  0.041  0.036  0.053  0.145  0.111  0.167  0.104  0.074  0.097  0.097  0.038  0.073  0.074  0.047 -0.001  0.027  0.024  0.011  0.050  0.006  0.020  0.038 -0.025  0.060 -0.009  0.011 -0.012 -0.026  0.036  0.032  0.034  0.078  0.037  0.118  0.105  0.061  0.034  0.022  0.041  0.014 -0.001 -0.001  0.035  0.022  0.052  0.043  0.014  0.039  0.003  0.025 -0.020  0.063  0.003 -0.011  0.007  0.065  0.187  0.077 -0.014  0.082  0.131  0.027  0.104  0.103  0.039 -0.011  0.112  0.057 -0.005 -0.019  0.043 -0.008 -0.059 -0.030 -0.039 -0.020  0.001 -0.066 -0.055 -0.078
 -0.060 -0.121  0.042  0.016 -0.040 -0.023 -0.058 -0.037 -0.012 -0.078 -0.055 -0.033 -0.009 -0.065 -0.056 -0.082 -0.026  0.019 -0.085 -0.061  0.000 -0.041 -0.057 -0.064 -0.131 -0.088 -0.166 -0.130 -0.078 -0.025 -0.081 -0.046 -0.098 -0.053 -0.064 -0.042 -0.061 -0.062 -0.073 -0.038  0.024 -0.051  0.028  0.014 -0.008  0.003  0.087  0.028  0.017  0.020 -0.003  0.012 -0.018 -0.087 -0.046  0.021 -0.070 -0.103 -0.073 -0.060 -0.105 -0.109 -0.060 -0.134 -0.124 -0.068 -0.076 -0.060 -0.065 -0.110 -0.129 -0.067 -0.123 -0.132 -0.188 -0.173 -0.046 -0.041 -0.034  0.025  0.017 -0.047 -0.044 -0.018 -0.037 -0.075 -0.093 -0.142 -0.081 -0.164 -0.125 -0.139 -0.040 -0.091 -0.105 -0.023 -0.015 -0.006 -0.046  0.022 -0.014 -0.025 -0.150 -0.122 -0.086 -0.077 -0.018  0.020  0.068  0.018  0.071  0.068  0.123  0.175  0.210  0.087  0.107  0.068  0.032  0.027 -0.040 -0.048 -0.028 -0.084  0.005  0.003 -0.001  0.040  0.102  0.162  0.111  0.275  0.216  0.261  0.256  0.852  0.459  0.230  0.223  0.149  0.116  0.077  0.101  0.020 -0.046 -0.038 -0.111 -0.096 -0.078 -0.062 -0.144 -0.152 -0.134 -0.152 -0.204 -0.134 -0.056 -0.085 -0.084 -0.093 -0.065 -0.057  0.027  0.017  0.076 -0.004  0.003 -0.006  0.074  0.319  0.114  0.163  0.118  0.106  0.107  0.122  0.082  0.235  0.167  0.062  0.067  0.150  0.065  0.073  0.064  0.026 -0.040  0.093  0.033  0.001 -0.041  0.111  0.030 -0.012  0.022  0.014 -0.020  0.022  0.032  0.005 -0.024 -0.008  0.036  0.057  0.112  0.171  0.068  0.096  0.021  0.014 -0.025 -0.050 -0.027 -0.043 -0.085 -0.099 -0.107 -0.088 -0.130 -0.143 -0.144 -0.080 -0.138 -0.086 -0.087 -0.076  0.095  0.122  0.128  0.038 -0.013 -0.027 -0.071 -0.017 -0.117 -0.051 -0.126 -0.056 -0.055 -0.009  0.042  0.115  0.116  0.091  0.076  0.129  0.125  0.084  0.113  0.060  0.114  0.138  0.094  0.089  0.093  0.055  0.080  0.063  0.047  0.027  0.029  0.018  0.054  0.067  0.043  0.012  0.035  0.025  0.029 -0.004  0.036  0.029 -0.068 -0.021 -0.024  0.025  0.021 -0.060  0.071  0.138  0.184  0.128  0.121  0.109  0.079  0.079  0.060  0.075  0.073  0.047  0.013 -0.007  0.032  0.009  0.023 -0.051  0.031 -0.016  0.044  0.021  0.072  0.100  0.023  0.003 -0.019 -0.005  0.011  0.065  0.065  0.010  0.006  0.074  0.015 -0.002 -0.006  0.030  0.001 -0.033  0.008  0.001  0.025 -0.025 -0.025 -0.030 -0.004
 -0.067 -0.105  0.018  0.006 -0.036 -0.005 -0.020  0.009 -0.000 -0.060  0.002  0.005 -0.000 -0.032 -0.009 -0.045 -0.004  0.041 -0.037 -0.009 -0.000 -0.017 -0.044 -0.037 -0.076 -0.033 -0.104 -0.092 -0.082 -0.049 -0.066 -0.068 -0.062 -0.049 -0.052  0.005 -0.043 -0.036 -0.037 -0.002 -0.020 -0.047  0.006 -0.027  0.004 -0.000  0.035 -0.010 -0.012 -0.026 -0.040 -0.018 -0.027 -0.104 -0.087 -0.040 -0.052 -0.108 -0.109 -0.062 -0.086 -0.109 -0.093 -0.096 -0.092 -0.068 -0.060 -0.081 -0.078 -0.098 -0.115 -0.076 -0.069 -0.040 -0.055 -0.082 -0.013 -0.035 -0.021  0.054  0.018 -0.015 -0.002 -0.002 -0.005 -0.045 -0.028 -0.092 -0.055 -0.088 -0.070 -0.119 -0.044 -0.090 -0.103 -0.055 -0.071 -0.055 -0.093 -0.026 -0.046 -0.085 -0.089 -0.087 -0.041 -0.021  0.004  0.025  0.032  0.065  0.041  0.048  0.053  0.083  0.122  0.045  0.056  0.062  0.073  0.066  0.020 -0.002 -0.007 -0.035  0.040  0.018  0.040  0.100  0.127  0.124  0.089  0.188  0.129  0.152  0.164  0.459  0.564  0.221  0.282  0.183  0.157  0.172  0.124  0.066  0.023  0.026 -0.019 -0.066 -0.041 -0.024 -0.081 -0.108 -0.077 -0.080 -0.127 -0.111 -0.053 -0.052 -0.053 -0.060 -0.025 -0.029  0.022  0.025  0.042  0.016  0.029  0.030  0.086  0.320  0.129  0.123  0.104  0.104  0.096  0.080  0.060  0.146  0.093  0.035  0.047  0.066  0.042  0.032  0.037  0.013 -0.027  0.065  0.027 -0.002 -0.003  0.068 -0.004 -0.038 -0.010 -0.000 -0.054 -0.024 -0.022 -0.014 -0.042  0.001  0.005  0.036  0.078  0.082  0.012  0.039 -0.002 -0.014 -0.003 -0.040 -0.032 -0.065 -0.074 -0.063 -0.063 -0.046 -0.081 -0.096 -0.089 -0.053 -0.096 -0.073 -0.082 -0.069  0.049  0.077  0.088  0.018 -0.032 -0.049 -0.088 -0.026 -0.114 -0.062 -0.125 -0.081 -0.062 -0.031  0.009  0.062  0.056  0.081  0.052  0.089  0.110  0.080  0.148  0.084  0.098  0.101  0.081  0.089  0.078  0.030  0.045  0.052  0.016 -0.010 -0.011 -0.010  0.018  0.045 -0.013 -0.016  0.014 -0.020  0.039 -0.006  0.003 -0.011 -0.079 -0.040 -0.028  0.030  0.010 -0.024  0.081  0.125  0.143  0.108  0.057  0.073  0.032  0.038  0.029  0.032  0.052 -0.006 -0.032 -0.019  0.018 -0.013 -0.013 -0.060 -0.028 -0.038 -0.011 -0.023  0.015  0.052  0.026 -0.001  0.006  0.010  0.007  0.043  0.044  0.010  0.003  0.048  0.008  0.002  0.011  0.035 -0.006 -0.029  0.012  0.014  0.041  0.023  0.010  0.008 -0.010
 -0.027 -0.064 -0.022 -0.029 -0.028  0.014  0.003  0.043  0.008 -0.034 -0.004  0.030  0.024 -0.037 -0.002  0.003  0.002  0.032 -0.018 -0.020  0.008  0.007 -0.006  0.011 -0.002  0.005  0.014 -0.034 -0.044 -0.003 -0.005 -0.022  0.008  0.007 -0.012  0.010 -0.034 -0.028 -0.014  0.030  0.016 -0.023  0.037  0.006 -0.030  0.016  0.021  0.041  0.027  0.055  0.034  0.037  0.053  0.018  0.012  0.047 -0.021 -0.048 -0.037 -0.034 -0.068 -0.098 -0.068 -0.135 -0.098 -0.076 -0.045 -0.067 -0.105 -0.139 -0.152 -0.085 -0.084  0.004 -0.063 -0.032  0.056  0.083  0.088  0.212  0.174  0.082  0.136  0.118  0.099  0.092  0.103 -0.005 -0.011  0.003  0.008 -0.080 -0.031 -0.002 -0.043 -0.046 -0.030 -0.041 -0.136 -0.055 -0.097 -0.136 -0.110 -0.128 -0.075 -0.024  0.008  0.107  0.147  0.087  0.061  0.060  0.085  0.089  0.117  0.107  0.169  0.150  0.155  0.061  0.008 -0.031 -0.051 -0.102 -0.026 -0.034  0.021  0.099  0.165  0.263  0.146  0.161  0.110  0.071  0.075  0.230  0.221  0.608  0.420  0.424  0.373  0.289  0.226  0.215  0.108  0.059  0.050  0.025 -0.018  0.020 -0.015 -0.074 -0.111 -0.080 -0.107 -0.127 -0.103 -0.081 -0.058 -0.043 -0.047 -0.114  0.010 -0.034  0.038  0.017  0.041  0.072  0.135  0.360  0.135  0.061  0.032  0.013  0.039  0.017 -0.021  0.020  0.012 -0.015  0.006  0.049  0.039  0.051  0.065  0.082  0.011  0.032  0.042  0.006 -0.022  0.060  0.026 -0.019 -0.034  0.001 -0.019 -0.059 -0.035 -0.031 -0.034 -0.047 -0.028 -0.020  0.005  0.015  0.012  0.029  0.011  0.036 -0.028 -0.036  0.001  0.003 -0.081 -0.053 -0.025 -0.012 -0.052 -0.029 -0.014 -0.009 -0.056 -0.029 -0.052 -0.052 -0.024 -0.049  0.026 -0.000 -0.034 -0.060 -0.132 -0.062 -0.118 -0.092 -0.127 -0.088 -0.035 -0.019 -0.019  0.006  0.018  0.019 -0.009  0.041 -0.011  0.048  0.080  0.049  0.069  0.094  0.045  0.036 -0.005 -0.047 -0.014 -0.018 -0.065 -0.060 -0.070 -0.041  0.024  0.038 -0.003 -0.012  0.017  0.018 -0.010 -0.001 -0.017  0.011 -0.041  0.014  0.017  0.029  0.036  0.008  0.067  0.100  0.083  0.027  0.039  0.083  0.037  0.060 -0.007  0.002 -0.037 -0.087 -0.058 -0.049  0.013 -0.005 -0.018 -0.040  0.000 -0.012  0.022 -0.023  0.004  0.026  0.051 -0.026 -0.003 -0.035 -0.028 -0.003 -0.020 -0.062 -0.068  0.004 -0.040 -0.064 -0.028 -0.029 -0.058 -0.042 -0.014 -0.026 -0.003 -0.016  0.011 -0.004 -0.015
 -0.078 -0.149 -0.029 -0.011 -0.009  0.005 -0.042  0.035  0.031 -0.083 -0.037  0.071  0.074 -0.015  0.053  0.019  0.060  0.109 -0.043 -0.013  0.067  0.022  0.017  0.024 -0.010 -0.014 -0.051 -0.097 -0.125 -0.077 -0.073 -0.082 -0.090 -0.039 -0.022  0.022 -0.029 -0.060 -0.016  0.064 -0.005 -0.007  0.030 -0.001 -0.004  0.029  0.018 -0.013 -0.036 -0.040 -0.021 -0.015  0.002 -0.033 -0.050 -0.002 -0.008 -0.071 -0.066 -0.016 -0.076 -0.115 -0.069 -0.112 -0.098 -0.058 -0.033 -0.072 -0.078 -0.105 -0.135 -0.066 -0.086 -0.029 -0.039 -0.074  0.029  0.012 -0.009  0.214  0.124  0.045  0.105  0.124  0.073  0.039  0.069 -0.052 -0.057 -0.074 -0.057 -0.131 -0.108 -0.106 -0.118 -0.116 -0.113 -0.091 -0.194 -0.105 -0.103 -0.168 -0.103 -0.103 -0.037 -0.026  0.012  0.066  0.083  0.058  0.024  0.033  0.034  0.053  0.068  0.051  0.093  0.092  0.151  0.102  0.014 -0.021 -0.060 -0.064  0.020 -0.009  0.116  0.154  0.206  0.206  0.123  0.138  0.098  0.060  0.094  0.223  0.282  0.420  0.757  0.534  0.354  0.462  0.364  0.242  0.112  0.143  0.079  0.008 -0.032  0.009 -0.036 -0.110 -0.157 -0.128 -0.169 -0.190 -0.153 -0.131 -0.106 -0.086 -0.036 -0.044  0.073  0.060  0.086  0.052  0.087  0.089  0.238  0.448  0.188  0.133  0.094  0.041  0.086  0.076  0.033  0.056  0.020 -0.030  0.011  0.042  0.036  0.039  0.035  0.042 -0.018  0.069  0.050 -0.012 -0.007  0.075  0.035  0.003  0.009  0.015 -0.022 -0.008 -0.010 -0.036 -0.024 -0.015 -0.013  0.010  0.034  0.030  0.005  0.045  0.029  0.028 -0.002  0.017 -0.011 -0.029 -0.081 -0.031 -0.013  0.014 -0.046 -0.059 -0.023 -0.013 -0.109 -0.059 -0.045 -0.058 -0.005 -0.019  0.044  0.005 -0.067 -0.067 -0.178 -0.090 -0.179 -0.081 -0.171 -0.098 -0.088 -0.024 -0.028  0.060  0.044  0.039  0.041  0.076  0.062  0.092  0.162  0.100  0.100  0.131  0.091  0.092  0.060 -0.008  0.028  0.035 -0.034 -0.058 -0.051 -0.035  0.053  0.080 -0.006 -0.033  0.010  0.003 -0.002 -0.051 -0.072 -0.062 -0.139 -0.042 -0.030  0.025 -0.026 -0.059  0.054  0.118  0.131  0.108  0.062  0.070 -0.002  0.025 -0.037 -0.033 -0.017 -0.096 -0.095 -0.054 -0.005 -0.071 -0.061 -0.102 -0.047 -0.061 -0.033 -0.068 -0.054  0.007  0.055 -0.044  0.020 -0.002 -0.031  0.003  0.001 -0.042 -0.040  0.019 -0.015 -0.051 -0.013 -0.027 -0.057 -0.030 -0.011 -0.003  0.042 -0.014  0.039  0.042  0.058
  0.030 -0.069  0.026  0.051  0.058  0.067  0.020  0.065  0.061 -0.020 -0.008  0.069  0.068  0.006  0.052  0.010  0.055  0.094 -0.006  0.007  0.037  0.015  0.010 -0.002 -0.031 -0.024 -0.037 -0.061 -0.080 -0.048 -0.043 -0.035 -0.042 -0.041 -0.045  0.004 -0.018 -0.068  0.001  0.053 -0.005 -0.003  0.039  0.023 -0.011  0.040  0.016 -0.003 -0.047 -0.045 -0.042  0.010  0.012 -0.010 -0.046  0.013 -0.030 -0.060 -0.070 -0.034 -0.090 -0.130 -0.120 -0.154 -0.116 -0.099 -0.060 -0.076 -0.108 -0.150 -0.158 -0.114 -0.107 -0.012 -0.001 -0.006  0.048  0.111  0.062  0.299  0.241  0.106  0.240  0.195  0.175  0.155  0.174  0.056  0.006  0.038  0.024 -0.069 -0.013 -0.025 -0.019 -0.064 -0.082 -0.063 -0.142 -0.043 -0.064 -0.138 -0.097 -0.123 -0.077 -0.013 -0.018  0.096  0.078 -0.002 -0.048 -0.024 -0.021  0.022  0.021  0.051  0.059  0.035  0.090  0.034  0.017 -0.068 -0.058 -0.110 -0.006 -0.017  0.032  0.096  0.093  0.159  0.021  0.062  0.035 -0.006  0.025  0.149  0.183  0.424  0.534  0.805  0.552  0.441  0.492  0.459  0.206  0.185  0.186  0.124  0.039  0.094  0.072  0.019 -0.040 -0.029 -0.069 -0.090 -0.080 -0.089 -0.057 -0.002  0.018 -0.049  0.071  0.020  0.074  0.054  0.040  0.099  0.146  0.283  0.052  0.051  0.004 -0.050 -0.015 -0.013 -0.060 -0.031 -0.039 -0.033 -0.025 -0.010  0.001 -0.004 -0.012 -0.006 -0.043 -0.046 -0.007 -0.065 -0.048 -0.030 -0.038 -0.090 -0.094 -0.053 -0.058 -0.035 -0.054 -0.063 -0.096 -0.082 -0.088 -0.075 -0.053 -0.055 -0.026 -0.017 -0.015  0.011 -0.049 -0.028  0.003  0.002 -0.034 -0.043 -0.035  0.022 -0.046 -0.045 -0.019  0.014 -0.072 -0.029 -0.036 -0.064 -0.025 -0.081  0.011 -0.013 -0.054 -0.080 -0.197 -0.124 -0.161 -0.113 -0.141 -0.115 -0.097 -0.028 -0.031  0.023  0.031  0.031  0.014  0.065  0.000  0.044  0.089  0.040  0.038  0.060  0.039  0.016 -0.023 -0.101 -0.076 -0.049 -0.089 -0.117 -0.153 -0.126 -0.053  0.015 -0.075 -0.105 -0.034 -0.021 -0.040  0.004 -0.020 -0.006 -0.045  0.005 -0.006  0.024  0.021  0.009  0.066  0.065  0.100  0.074  0.067  0.097  0.036  0.074  0.002 -0.032 -0.057 -0.113 -0.051 -0.044 -0.002 -0.035 -0.077 -0.095 -0.089 -0.091 -0.068 -0.081 -0.061 -0.040  0.039 -0.033 -0.014 -0.038 -0.043 -0.049 -0.056 -0.076 -0.066 -0.034 -0.065 -0.074 -0.037 -0.075 -0.081 -0.046 -0.050 -0.019 -0.009  0.023  0.026  0.038  0.046
  0.006 -0.101 -0.048 -0.016 -0.010  0.016 -0.015  0.042  0.022 -0.043 -0.010  0.061  0.070 -0.002  0.047  0.021  0.045  0.043  0.018  0.015  0.044  0.042  0.053  0.053  0.029  0.029  0.031 -0.014 -0.015  0.016  0.009  0.005 -0.000  0.009  0.017  0.055  0.000 -0.000  0.029  0.059  0.044  0.005  0.048 -0.020 -0.033  0.027  0.033  0.020 -0.013  0.012 -0.009  0.042  0.043  0.026  0.019  0.037 -0.035 -0.016 -0.017 -0.017 -0.048 -0.070 -0.060 -0.112 -0.104 -0.084 -0.066 -0.065 -0.078 -0.096 -0.108 -0.061 -0.071  0.028  0.000  0.016  0.075  0.121  0.131  0.335  0.255  0.119  0.260  0.215  0.182  0.161  0.189  0.075  0.015  0.065  0.052 -0.060 -0.019 -0.017 -0.009 -0.042 -0.093 -0.048 -0.129 -0.004 -0.039 -0.122 -0.072 -0.079 -0.040  0.017  0.032  0.146  0.097  0.048 -0.023  0.007  0.020  0.045  0.031  0.062  0.080  0.080  0.152  0.081  0.059 -0.003  0.002 -0.060 -0.000  0.007  0.039  0.140  0.129  0.171  0.051  0.065  0.029 -0.011  0.014  0.116  0.157  0.373  0.354  0.552  0.646  0.485  0.337  0.442  0.270  0.176  0.182  0.177  0.091  0.107  0.084  0.040 -0.005 -0.003 -0.053 -0.072 -0.079 -0.062 -0.039  0.028  0.015 -0.047  0.061  0.005  0.055  0.071  0.036  0.096  0.093  0.227  0.061  0.027 -0.007 -0.061 -0.008 -0.019 -0.046 -0.025 -0.021 -0.022  0.022  0.018 -0.002  0.009 -0.006  0.009 -0.043 -0.006 -0.007 -0.042 -0.037 -0.017 -0.007 -0.052 -0.074 -0.025 -0.016 -0.043 -0.055 -0.054 -0.094 -0.061 -0.060 -0.038 -0.019 -0.004  0.027  0.002 -0.001  0.020 -0.048 -0.042 -0.009 -0.019 -0.054 -0.018 -0.019  0.015 -0.029 -0.001 -0.011  0.036 -0.023 -0.006 -0.024 -0.059 -0.052 -0.106  0.004 -0.005 -0.058 -0.082 -0.175 -0.104 -0.139 -0.111 -0.131 -0.109 -0.086 -0.033 -0.018  0.011  0.028 -0.001 -0.015  0.044 -0.025  0.016  0.025 -0.011  0.009  0.019  0.001 -0.031 -0.065 -0.101 -0.079 -0.072 -0.085 -0.100 -0.131 -0.093 -0.022  0.017 -0.032 -0.044 -0.010  0.005 -0.039 -0.013 -0.048 -0.021 -0.038  0.018  0.009  0.023  0.021 -0.024  0.029  0.063  0.062  0.004  0.033  0.054 -0.002  0.014 -0.029 -0.063 -0.113 -0.136 -0.092 -0.058 -0.013 -0.041 -0.056 -0.067 -0.057 -0.054 -0.018 -0.044 -0.012 -0.031  0.043 -0.044 -0.042 -0.051 -0.028 -0.045 -0.061 -0.079 -0.067 -0.035 -0.068 -0.078 -0.033 -0.028 -0.064 -0.036 -0.013 -0.003  0.020  0.002  0.013  0.011  0.013
 -0.087 -0.178 -0.099 -0.070 -0.069 -0.043 -0.074  0.007 -0.027 -0.087 -0.025  0.075  0.093  0.023  0.083  0.058  0.090  0.092  0.001  0.022  0.095  0.066  0.077  0.069  0.055  0.047  0.040 -0.019 -0.042 -0.028 -0.018 -0.050 -0.040 -0.004  0.024  0.077  0.012 -0.002  0.033  0.107  0.038  0.003  0.033 -0.039 -0.079 -0.015 -0.010  0.024 -0.013 -0.013 -0.056  0.032  0.035 -0.012 -0.014  0.046  0.005 -0.025 -0.011  0.009 -0.036 -0.070 -0.005 -0.055 -0.076 -0.025 -0.042 -0.021 -0.022 -0.012 -0.025 -0.012 -0.070  0.058  0.024 -0.017  0.061  0.078  0.049  0.280  0.169  0.079  0.184  0.167  0.130  0.103  0.140  0.020 -0.043 -0.011 -0.014 -0.107 -0.110 -0.083 -0.072 -0.101 -0.152 -0.090 -0.144 -0.024 -0.021 -0.116 -0.035  0.013  0.018  0.050  0.069  0.119  0.101  0.059 -0.032  0.014  0.004  0.010  0.000  0.046  0.054  0.094  0.192  0.145  0.117  0.060  0.065  0.021  0.048  0.026  0.081  0.245  0.194  0.169  0.117  0.075  0.043 -0.028 -0.012  0.077  0.172  0.289  0.462  0.441  0.485  0.764  0.379  0.362  0.318  0.335  0.220  0.192  0.133  0.098  0.080  0.038  0.004 -0.019 -0.071 -0.093 -0.084 -0.065 -0.041  0.009  0.029 -0.052  0.094  0.024  0.028  0.093  0.033  0.153  0.154  0.261  0.140  0.090  0.061 -0.030  0.028  0.047  0.030 -0.003 -0.041 -0.020  0.028 -0.018 -0.028 -0.009 -0.030  0.016 -0.020  0.045  0.028  0.021  0.014  0.058  0.058  0.045  0.032  0.046  0.031  0.012 -0.002 -0.027 -0.059  0.009 -0.017  0.014  0.035  0.019  0.043  0.036  0.038  0.074  0.006 -0.004 -0.011 -0.015 -0.083 -0.026 -0.021  0.021 -0.027 -0.027 -0.009  0.048 -0.029  0.001 -0.032 -0.047 -0.081 -0.094  0.053  0.023 -0.078 -0.089 -0.157 -0.102 -0.133 -0.086 -0.120 -0.093 -0.090 -0.068 -0.042 -0.000  0.005  0.010 -0.017  0.026  0.001  0.057  0.090  0.039  0.060  0.063  0.040  0.025  0.012 -0.038  0.001  0.002 -0.023 -0.033 -0.039 -0.005  0.066  0.042 -0.012 -0.013 -0.000  0.010 -0.028 -0.039 -0.116 -0.084 -0.118 -0.044 -0.051 -0.004 -0.053 -0.071  0.058  0.106  0.080  0.031  0.003  0.013 -0.064 -0.039 -0.084 -0.083 -0.112 -0.149 -0.140 -0.070 -0.024 -0.078 -0.057 -0.081 -0.064 -0.026  0.003 -0.067 -0.030 -0.080  0.011 -0.072 -0.035 -0.057 -0.036 -0.055 -0.076 -0.117 -0.090 -0.063 -0.092 -0.123 -0.043 -0.039 -0.102 -0.046 -0.004  0.025  0.077 -0.026  0.044  0.040  0.044
  0.025 -0.033  0.081  0.106  0.105  0.103  0.022  0.085  0.097 -0.006 -0.011  0.086  0.096  0.004  0.062  0.034  0.069  0.067  0.046  0.055  0.067  0.077  0.056  0.032 -0.010 -0.000 -0.037 -0.058 -0.099 -0.052 -0.036 -0.024  0.008  0.004 -0.008  0.053  0.015 -0.039  0.016  0.131  0.043  0.028  0.077  0.045 -0.040  0.002  0.022 -0.008 -0.037 -0.020 -0.005  0.023 -0.011 -0.039 -0.033  0.008 -0.054 -0.081 -0.071 -0.073 -0.102 -0.096 -0.099 -0.144 -0.095 -0.078 -0.008 -0.086 -0.107 -0.148 -0.161 -0.086 -0.093 -0.046 -0.048 -0.051 -0.003  0.050  0.009  0.226  0.181  0.091  0.178  0.162  0.145  0.120  0.143  0.073  0.052  0.033  0.018 -0.039 -0.011 -0.018 -0.006 -0.034 -0.070 -0.060 -0.104 -0.032 -0.050 -0.143 -0.115 -0.135 -0.084 -0.043 -0.038  0.095  0.040 -0.004 -0.036 -0.040  0.005  0.018 -0.003  0.004  0.005  0.010  0.065 -0.004 -0.003 -0.065 -0.055 -0.121 -0.028 -0.005  0.014  0.088  0.053  0.109 -0.008  0.020 -0.022 -0.008 -0.011  0.101  0.124  0.226  0.364  0.492  0.337  0.379  0.596  0.347  0.184  0.206  0.170  0.123  0.047  0.123  0.086  0.014 -0.028 -0.030 -0.042 -0.064 -0.069 -0.066 -0.049 -0.006  0.035 -0.041  0.051  0.026  0.128  0.058  0.051  0.080  0.107  0.175  0.023  0.075 -0.027 -0.037 -0.024 -0.035 -0.092 -0.051 -0.039 -0.024 -0.056 -0.011 -0.061 -0.047 -0.038 -0.052 -0.117 -0.077 -0.025 -0.077 -0.048 -0.048 -0.049 -0.091 -0.094 -0.055 -0.074 -0.047 -0.050 -0.064 -0.101 -0.098 -0.095 -0.072 -0.033 -0.026 -0.006  0.020 -0.031  0.009 -0.064 -0.031 -0.003  0.001 -0.079 -0.041 -0.020  0.010 -0.075 -0.057 -0.040 -0.052 -0.096 -0.077 -0.044 -0.098 -0.022 -0.080  0.022 -0.020 -0.066 -0.083 -0.189 -0.116 -0.156 -0.085 -0.157 -0.130 -0.106 -0.055  0.003  0.034  0.043  0.027 -0.024  0.048 -0.014  0.030  0.027 -0.023  0.001  0.035  0.006  0.004 -0.007 -0.069 -0.041 -0.034 -0.033 -0.010 -0.061 -0.046 -0.051 -0.002 -0.055 -0.090 -0.062 -0.027 -0.058  0.003 -0.022  0.008 -0.035  0.030  0.005  0.020  0.015 -0.044  0.049  0.099  0.089  0.004  0.057  0.102  0.030  0.071 -0.015 -0.043 -0.063 -0.119 -0.075 -0.070 -0.018 -0.046 -0.071 -0.088 -0.055 -0.106 -0.076 -0.069 -0.102 -0.098  0.034 -0.036 -0.029 -0.017 -0.002 -0.017 -0.013 -0.019 -0.063 -0.028  0.005 -0.041 -0.042 -0.006 -0.022 -0.039 -0.038 -0.057 -0.061 -0.064 -0.051 -0.060  0.005
  0.111  0.028  0.074  0.114  0.104  0.134  0.083  0.111  0.119  0.052  0.020  0.064  0.058  0.021  0.061  0.026  0.039  0.061  0.056  0.037  0.055  0.052  0.062  0.056  0.036  0.030  0.024  0.019  0.021  0.038  0.049  0.045  0.039  0.018  0.024  0.056  0.014 -0.002  0.025  0.031 -0.005 -0.007 -0.016 -0.018 -0.052 -0.030 -0.032 -0.011 -0.032 -0.036 -0.018  0.006 -0.003  0.015  0.003 -0.013 -0.062 -0.022 -0.041 -0.055 -0.056 -0.061 -0.090 -0.100 -0.075 -0.100 -0.090 -0.065 -0.090 -0.108 -0.100 -0.071 -0.047  0.015  0.016  0.035  0.015  0.129  0.117  0.292  0.239  0.144  0.286  0.222  0.200  0.194  0.221  0.145  0.076  0.134  0.110  0.021  0.025  0.055  0.070  0.008 -0.039 -0.045 -0.066  0.005 -0.023 -0.106 -0.047 -0.082 -0.065  0.003 -0.026  0.089  0.026 -0.017 -0.067 -0.046 -0.034 -0.024 -0.067 -0.037 -0.024  0.004  0.069 -0.008  0.019 -0.061 -0.030 -0.099 -0.033 -0.022 -0.019  0.069  0.019  0.039 -0.046 -0.041 -0.066 -0.079 -0.054  0.020  0.066  0.215  0.242  0.459  0.442  0.362  0.347  0.548  0.296  0.218  0.278  0.262  0.136  0.182  0.158  0.130  0.083  0.069  0.060  0.016 -0.010 -0.007  0.001  0.077  0.063 -0.042  0.015 -0.044  0.039  0.045  0.019  0.067  0.067  0.066 -0.036 -0.016 -0.057 -0.085 -0.056 -0.072 -0.118 -0.126 -0.107 -0.056 -0.085 -0.099 -0.099 -0.096 -0.093 -0.080 -0.058 -0.107 -0.054 -0.075 -0.061 -0.104 -0.060 -0.104 -0.117 -0.061 -0.056 -0.071 -0.074 -0.074 -0.127 -0.091 -0.081 -0.100 -0.094 -0.103 -0.047 -0.070 -0.052 -0.021 -0.072 -0.077 -0.028 -0.003 -0.027 -0.064 -0.042  0.024 -0.057 -0.007 -0.011  0.003  0.008 -0.018 -0.025 -0.059 -0.052 -0.124 -0.043 -0.006 -0.025 -0.047 -0.109 -0.073 -0.079 -0.073 -0.075 -0.066 -0.050 -0.019 -0.022 -0.031 -0.013 -0.032 -0.050 -0.032 -0.084 -0.031 -0.021 -0.050 -0.022 -0.024 -0.039 -0.065 -0.099 -0.115 -0.118 -0.096 -0.073 -0.090 -0.134 -0.113 -0.096 -0.036 -0.088 -0.114 -0.061 -0.052 -0.056  0.015 -0.016  0.013  0.032  0.045  0.021  0.014  0.013  0.004  0.014 -0.013 -0.030 -0.046 -0.018 -0.001 -0.018 -0.007 -0.045 -0.072 -0.117 -0.134 -0.074 -0.050 -0.024 -0.009 -0.049 -0.043 -0.087 -0.086 -0.078 -0.076 -0.083 -0.121  0.020 -0.045 -0.027 -0.041 -0.049 -0.082 -0.067 -0.076 -0.084 -0.076 -0.066 -0.078 -0.053 -0.052 -0.062 -0.048 -0.048 -0.028 -0.039 -0.017 -0.011  0.009  0.028
  0.027  0.019 -0.026 -0.009 -0.010  0.013  0.031  0.027  0.003  0.027  0.032  0.009  0.021  0.007  0.035  0.015 -0.004  0.009  0.008  0.023  0.053  0.038  0.056  0.053  0.060  0.039  0.069  0.063  0.020  0.005  0.023 -0.001  0.036  0.024  0.029  0.031  0.006  0.025  0.022  0.042  0.027 -0.037  0.006  0.006 -0.093 -0.041 -0.016  0.013  0.008  0.005 -0.040  0.014  0.020  0.022 -0.004  0.015 -0.009  0.011 -0.007 -0.009  0.011 -0.010  0.011 -0.025 -0.015 -0.011 -0.017  0.007  0.005  0.013  0.042  0.027  0.014  0.102  0.047  0.065  0.058  0.127  0.130  0.180  0.123  0.094  0.158  0.104  0.111  0.109  0.130  0.114  0.032  0.086  0.071  0.038  0.023  0.075  0.086  0.041  0.004 -0.011  0.043  0.075  0.044  0.034  0.032  0.061  0.035  0.084  0.072  0.110  0.050  0.009 -0.062 -0.030 -0.038 -0.018 -0.056 -0.001 -0.001  0.058  0.109  0.068  0.119  0.048  0.087  0.024  0.006  0.017  0.044  0.158  0.073  0.042  0.021 -0.047 -0.078 -0.081 -0.070 -0.046  0.023  0.108  0.112  0.206  0.270  0.318  0.184  0.296  0.436  0.273  0.223  0.282  0.204  0.130  0.161  0.182  0.135  0.104  0.112  0.091  0.040  0.029  0.041  0.069  0.057 -0.041  0.008 -0.059 -0.028  0.061  0.048  0.095  0.066  0.035 -0.013 -0.019 -0.033 -0.042 -0.024 -0.041 -0.062 -0.109 -0.102 -0.037 -0.039 -0.096 -0.058 -0.077 -0.064 -0.033 -0.019 -0.058  0.009  0.016 -0.000 -0.028  0.014  0.025 -0.018  0.007  0.031 -0.023 -0.032 -0.027 -0.069 -0.050 -0.051 -0.047 -0.042 -0.074 -0.027 -0.032 -0.038 -0.008 -0.020 -0.032 -0.023 -0.018 -0.061 -0.058 -0.044 -0.009 -0.042  0.000 -0.003  0.043  0.039  0.025 -0.021 -0.020 -0.087 -0.097 -0.017 -0.022 -0.051 -0.057 -0.044 -0.008 -0.019 -0.048 -0.031 -0.058 -0.043 -0.045 -0.053 -0.054 -0.056 -0.053 -0.070 -0.069 -0.099 -0.045 -0.067 -0.054 -0.024 -0.049 -0.038 -0.049 -0.061 -0.049 -0.036 -0.046 -0.021 -0.023 -0.030 -0.024  0.014 -0.011 -0.013 -0.010 -0.021 -0.015 -0.038 -0.015 -0.054 -0.027 -0.003 -0.013 -0.028 -0.021 -0.037 -0.001  0.004 -0.024 -0.069 -0.093 -0.069 -0.057 -0.069 -0.093 -0.084 -0.088 -0.128 -0.113 -0.096 -0.045 -0.038 -0.015 -0.010  0.008 -0.030 -0.024 -0.005 -0.028 -0.027 -0.099  0.012 -0.054 -0.024 -0.085 -0.068 -0.083 -0.102 -0.114 -0.082 -0.086 -0.083 -0.095 -0.036 -0.044 -0.073 -0.031 -0.018 -0.010  0.016 -0.031  0.017 -0.009 -0.007
 -0.048 -0.040 -0.060 -0.053 -0.064 -0.055 -0.014 -0.014 -0.058 -0.018  0.052  0.042  0.021  0.069  0.090  0.054  0.066  0.089  0.020  0.038  0.098  0.077  0.082  0.080  0.088  0.062  0.061  0.042 -0.014 -0.034 -0.007 -0.027  0.011 -0.016  0.045  0.080  0.035  0.036  0.037  0.081 -0.032 -0.045  0.002 -0.036 -0.063 -0.053 -0.062  0.001 -0.007 -0.068 -0.117 -0.032 -0.013 -0.051 -0.081 -0.006 -0.012 -0.038 -0.051  0.001  0.002 -0.042  0.016  0.014  0.031  0.012  0.004  0.043  0.039  0.068  0.104  0.031  0.034  0.114  0.104  0.040  0.003  0.026  0.053  0.100  0.014  0.035  0.099  0.059  0.054  0.054  0.100  0.093  0.006  0.031  0.031  0.009 -0.044 -0.036  0.008 -0.029 -0.065 -0.039  0.067  0.074  0.139  0.071  0.093  0.151  0.071  0.115  0.045  0.045  0.019  0.012 -0.068 -0.011 -0.051 -0.061 -0.081 -0.037 -0.067 -0.012  0.053  0.085  0.134  0.097  0.129  0.084  0.039  0.015  0.061  0.183  0.041 -0.012 -0.019 -0.088 -0.086 -0.091 -0.105 -0.038  0.026  0.059  0.143  0.185  0.176  0.335  0.206  0.218  0.273  0.580  0.311  0.240  0.275  0.174  0.208  0.211  0.252  0.186  0.152  0.106  0.132  0.089  0.139  0.183  0.186  0.025  0.063 -0.040 -0.104  0.039  0.065  0.136  0.059  0.042  0.022  0.011  0.036 -0.004 -0.027 -0.037 -0.044 -0.103 -0.122 -0.067 -0.041 -0.125 -0.032 -0.068 -0.087 -0.036 -0.003 -0.045  0.002  0.029  0.035 -0.008  0.020  0.048  0.009  0.002  0.030  0.017 -0.013 -0.015 -0.043 -0.037 -0.029 -0.015 -0.035 -0.083 -0.053 -0.057 -0.030 -0.049 -0.034 -0.029 -0.059 -0.043 -0.066 -0.107 -0.075 -0.022 -0.044 -0.026 -0.001  0.043  0.024  0.036 -0.044 -0.022 -0.160 -0.110 -0.032 -0.034 -0.065 -0.061 -0.023 -0.018 -0.003 -0.027 -0.005 -0.052 -0.046 -0.079 -0.102 -0.122 -0.136 -0.103 -0.089 -0.104 -0.073 -0.008  0.042  0.077  0.060  0.003  0.039  0.046  0.022  0.024  0.034  0.015  0.006 -0.017  0.020  0.020  0.066  0.039  0.007  0.002  0.023 -0.023  0.013 -0.023 -0.110 -0.062 -0.060 -0.043 -0.045 -0.000 -0.050  0.024  0.020  0.022 -0.039 -0.029 -0.112 -0.066 -0.080 -0.126 -0.109 -0.106 -0.116 -0.131 -0.139 -0.076 -0.049 -0.048 -0.018 -0.020 -0.056 -0.013 -0.043 -0.055 -0.028 -0.101 -0.019 -0.032  0.002 -0.063 -0.078 -0.089 -0.099 -0.131 -0.077 -0.106 -0.134 -0.113 -0.032 -0.084 -0.115 -0.033 -0.015  0.026  0.073  0.025  0.045  0.073  0.023
  0.090  0.102  0.083  0.066  0.058  0.071  0.090  0.063  0.064  0.076  0.079  0.030  0.010  0.083  0.062  0.023  0.048  0.081  0.037  0.044  0.096  0.084  0.086  0.095  0.100  0.077  0.089  0.074  0.022  0.017  0.034  0.021  0.079  0.024  0.076  0.085  0.035  0.070  0.042  0.033 -0.038 -0.039 -0.074 -0.088 -0.012 -0.060 -0.070 -0.043 -0.024 -0.085 -0.078 -0.058 -0.030 -0.026 -0.086 -0.092 -0.057 -0.022 -0.067 -0.052 -0.000 -0.045 -0.073 -0.032  0.001 -0.051 -0.029 -0.041 -0.040 -0.015  0.043 -0.015  0.062  0.116  0.140  0.113  0.008  0.094  0.100  0.126  0.079  0.095  0.170  0.090  0.109  0.116  0.157  0.165  0.068  0.104  0.102  0.086  0.053  0.083  0.120  0.023 -0.004 -0.016  0.070  0.063  0.082  0.019  0.088  0.061  0.014  0.074  0.001  0.050 -0.004  0.024 -0.026 -0.028 -0.044 -0.064 -0.098 -0.073 -0.052 -0.017  0.030  0.002  0.057  0.012  0.034 -0.006 -0.028 -0.028 -0.018  0.076 -0.019 -0.031 -0.069 -0.081 -0.096 -0.092 -0.053 -0.111 -0.019  0.050  0.079  0.186  0.182  0.220  0.170  0.278  0.223  0.311  0.472  0.308  0.212  0.215  0.251  0.269  0.233  0.181  0.202  0.141  0.103  0.073  0.088  0.159  0.113 -0.034 -0.065 -0.116 -0.095 -0.037  0.019  0.071  0.015 -0.032 -0.071 -0.063 -0.054 -0.037 -0.064 -0.071 -0.093 -0.144 -0.142 -0.058 -0.107 -0.144 -0.067 -0.092 -0.093 -0.069 -0.011 -0.087 -0.022 -0.030  0.000 -0.085 -0.057 -0.065 -0.095 -0.066 -0.041 -0.059 -0.084 -0.061 -0.104 -0.079 -0.083 -0.073 -0.112 -0.138 -0.091 -0.143 -0.078 -0.103 -0.056 -0.066 -0.082 -0.035 -0.016 -0.094 -0.043  0.035 -0.008  0.030  0.016  0.020  0.050  0.011 -0.026 -0.006 -0.152 -0.113 -0.094 -0.031 -0.060 -0.028 -0.014  0.004  0.015 -0.027 -0.001 -0.035 -0.052 -0.034 -0.128 -0.135 -0.158 -0.085 -0.075 -0.138 -0.107 -0.084 -0.023  0.008 -0.014 -0.076 -0.046 -0.056 -0.096 -0.085 -0.090 -0.075 -0.066 -0.080 -0.091 -0.069 -0.036 -0.021 -0.058 -0.057 -0.050 -0.082 -0.037  0.004 -0.029  0.010  0.068  0.028  0.006 -0.005 -0.017  0.053 -0.021 -0.093 -0.141 -0.074 -0.120 -0.103 -0.086 -0.092 -0.085 -0.079 -0.115 -0.092 -0.063 -0.068 -0.044 -0.010 -0.049 -0.018 -0.103 -0.038 -0.099 -0.054 -0.067 -0.107  0.043 -0.040  0.007 -0.045 -0.077 -0.112 -0.073 -0.107 -0.095 -0.092 -0.080 -0.093 -0.044 -0.042 -0.071 -0.037 -0.028  0.004 -0.001  0.025  0.018  0.071  0.050
  0.137  0.089  0.050  0.059  0.046  0.075  0.056  0.050  0.041  0.033  0.006 -0.005 -0.005  0.017  0.024 -0.001  0.003  0.022  0.025  0.023  0.084  0.077  0.091  0.093  0.076  0.055  0.059  0.066  0.013  0.023  0.062  0.044  0.050  0.039  0.071  0.050  0.017  0.053  0.032  0.015  0.010 -0.026 -0.056 -0.035 -0.053 -0.050 -0.016  0.005  0.011 -0.008 -0.007  0.001  0.010  0.026 -0.008 -0.008 -0.029  0.021 -0.007 -0.024 -0.004 -0.010 -0.038 -0.043  0.007 -0.021 -0.051 -0.031 -0.032 -0.046  0.005 -0.003  0.015  0.085  0.108  0.088  0.068  0.129  0.210  0.181  0.168  0.197  0.280  0.135  0.175  0.223  0.282  0.316  0.178  0.231  0.200  0.176  0.102  0.172  0.235  0.145  0.071  0.065  0.194  0.224  0.153  0.114  0.037  0.013 -0.017  0.060  0.019  0.107  0.039  0.006 -0.028 -0.038 -0.018 -0.035 -0.092 -0.031 -0.045  0.017  0.043  0.007  0.068 -0.014  0.070 -0.043 -0.058  0.004 -0.042  0.049 -0.052 -0.042 -0.076 -0.113 -0.129 -0.112 -0.098 -0.096 -0.066  0.025  0.008  0.124  0.177  0.192  0.123  0.262  0.282  0.240  0.308  0.612  0.316  0.217  0.330  0.468  0.312  0.225  0.297  0.296  0.149  0.164  0.106  0.126  0.126 -0.019  0.005 -0.062 -0.039  0.032 -0.026  0.031  0.022 -0.099 -0.099 -0.097 -0.110 -0.089 -0.112 -0.142 -0.148 -0.185 -0.161 -0.088 -0.084 -0.123 -0.063 -0.110 -0.101 -0.094 -0.037 -0.117 -0.037 -0.045 -0.056 -0.106 -0.054 -0.071 -0.101 -0.056 -0.031 -0.065 -0.079 -0.068 -0.106 -0.103 -0.096 -0.103 -0.108 -0.124 -0.048 -0.116 -0.076 -0.073 -0.080 -0.082 -0.076 -0.020 -0.036 -0.073 -0.070  0.011 -0.045  0.014 -0.016 -0.005  0.024 -0.007 -0.020 -0.047 -0.137 -0.187 -0.133 -0.068 -0.078 -0.052 -0.102 -0.064 -0.010 -0.018 -0.026 -0.073 -0.068 -0.072 -0.133 -0.128 -0.131 -0.135 -0.106 -0.128 -0.150 -0.065 -0.095 -0.088 -0.064 -0.096 -0.087 -0.100 -0.133 -0.127 -0.099 -0.106 -0.085 -0.071 -0.078 -0.063 -0.027 -0.029 -0.007 -0.031 -0.048 -0.006 -0.078  0.030 -0.005  0.032  0.063  0.075  0.043  0.002  0.011  0.025 -0.028 -0.096 -0.147 -0.162 -0.112 -0.080 -0.091 -0.107 -0.114 -0.135 -0.198 -0.161 -0.113 -0.086 -0.047 -0.008 -0.069  0.004 -0.057 -0.013 -0.027 -0.016 -0.033 -0.117  0.050 -0.039  0.002 -0.044 -0.076 -0.111 -0.074 -0.098 -0.091 -0.090 -0.059 -0.077 -0.033 -0.022 -0.031 -0.013  0.001 -0.008 -0.002 -0.022  0.013 -0.003  0.007
  0.030  0.038 -0.037 -0.034 -0.021  0.001  0.041  0.001 -0.027  0.031  0.054 -0.007 -0.018  0.044  0.026  0.016  0.014  0.030  0.024  0.027  0.074  0.071  0.073  0.067  0.071  0.043  0.046  0.065  0.028  0.008  0.027  0.005  0.040  0.010  0.065  0.050  0.036  0.084  0.032  0.024 -0.000 -0.059 -0.032 -0.032 -0.044 -0.055 -0.054  0.005  0.009 -0.038 -0.080 -0.033 -0.019 -0.022 -0.052 -0.013 -0.027  0.002 -0.031 -0.017  0.018 -0.010  0.002  0.028  0.038  0.003 -0.027  0.059  0.043  0.071  0.129  0.045  0.076  0.118  0.090  0.069  0.008  0.078  0.099  0.055  0.027  0.069  0.124  0.036  0.073  0.083  0.129  0.167  0.096  0.135  0.121  0.099  0.031  0.065  0.131  0.048  0.018  0.043  0.204  0.191  0.198  0.186  0.107  0.131  0.072  0.118  0.037  0.051  0.004  0.012 -0.033 -0.022 -0.033 -0.037 -0.072 -0.047 -0.054  0.006  0.032  0.056  0.124  0.078  0.163  0.067  0.006  0.062  0.051  0.098 -0.001 -0.024 -0.037 -0.103 -0.106 -0.106 -0.081 -0.078 -0.041 -0.018 -0.032  0.039  0.091  0.133  0.047  0.136  0.204  0.275  0.212  0.316  0.419  0.209  0.239  0.344  0.363  0.223  0.232  0.238  0.202  0.157  0.194  0.195  0.205  0.015  0.033 -0.076 -0.061  0.058  0.021  0.052  0.026 -0.063 -0.033 -0.049 -0.019 -0.026 -0.057 -0.078 -0.096 -0.131 -0.132 -0.063 -0.072 -0.129 -0.060 -0.107 -0.081 -0.046 -0.017 -0.078 -0.002  0.001 -0.002 -0.059 -0.022  0.001 -0.018 -0.015  0.014 -0.006 -0.014 -0.010 -0.047 -0.057 -0.045 -0.075 -0.098 -0.132 -0.071 -0.110 -0.071 -0.083 -0.046 -0.074 -0.083 -0.039 -0.054 -0.103 -0.074 -0.031 -0.065  0.000 -0.021  0.010  0.032  0.010 -0.051 -0.020 -0.146 -0.122 -0.068 -0.030 -0.012 -0.024  0.023  0.008  0.069  0.017  0.061 -0.010  0.002 -0.052 -0.099 -0.124 -0.140 -0.118 -0.121 -0.153 -0.140 -0.085 -0.073 -0.015 -0.007 -0.059 -0.035 -0.042 -0.051 -0.021 -0.027 -0.029 -0.024 -0.017 -0.013 -0.012  0.008 -0.019  0.005 -0.013  0.005 -0.030 -0.014  0.005 -0.062 -0.015  0.046  0.004 -0.024 -0.014 -0.018  0.055 -0.006 -0.042 -0.139 -0.141 -0.139 -0.104 -0.103 -0.141 -0.117 -0.111 -0.147 -0.116 -0.099 -0.059 -0.031  0.009 -0.004  0.028 -0.030 -0.016 -0.035 -0.030 -0.016 -0.083  0.008 -0.032 -0.006 -0.090 -0.094 -0.133 -0.124 -0.137 -0.092 -0.105 -0.119 -0.119 -0.061 -0.064 -0.086 -0.037 -0.025  0.025  0.015  0.002  0.014  0.038  0.010
  0.105  0.113  0.121  0.160  0.163  0.209  0.165  0.164  0.168  0.138  0.103  0.097  0.070  0.064  0.022  0.008 -0.013  0.028  0.080  0.006  0.027  0.058  0.053  0.028  0.022  0.011 -0.031  0.002  0.004  0.058  0.058  0.025  0.037  0.009  0.020  0.037  0.020  0.026  0.002  0.004 -0.031 -0.033 -0.032 -0.024 -0.011 -0.039 -0.017 -0.008 -0.021 -0.082  0.003 -0.040 -0.058 -0.076 -0.025 -0.065 -0.119 -0.062 -0.075 -0.133 -0.069 -0.069 -0.132 -0.125 -0.065 -0.098 -0.113 -0.126 -0.116 -0.133 -0.093 -0.061  0.047 -0.018 -0.043 -0.016 -0.085  0.030  0.025  0.062  0.062  0.084  0.137  0.067  0.070  0.118  0.166  0.201  0.170  0.178  0.129  0.131  0.061  0.078  0.156  0.075  0.037  0.031  0.073  0.059  0.047  0.009 -0.002 -0.070 -0.044  0.007 -0.066  0.040 -0.002  0.002  0.033 -0.041  0.013 -0.009 -0.066 -0.080 -0.074 -0.057 -0.014 -0.067  0.001 -0.050 -0.003 -0.082 -0.032  0.047 -0.004  0.006 -0.071 -0.046 -0.105 -0.085 -0.116 -0.066 -0.041 -0.062 -0.024  0.020  0.009  0.094  0.107  0.098  0.123  0.182  0.130  0.174  0.215  0.217  0.209  0.418  0.274  0.274  0.315  0.204  0.230  0.177  0.128  0.105  0.128  0.226  0.243 -0.020  0.004 -0.133  0.130  0.041  0.006  0.010 -0.029 -0.089 -0.104 -0.080 -0.100 -0.059 -0.079 -0.139 -0.188 -0.166 -0.121 -0.051 -0.174 -0.113 -0.101 -0.113 -0.089 -0.099 -0.068 -0.158 -0.100 -0.107 -0.085 -0.179 -0.139 -0.159 -0.142 -0.098 -0.124 -0.105 -0.082 -0.088 -0.077 -0.111 -0.098 -0.170 -0.161 -0.164 -0.118 -0.183 -0.138 -0.133 -0.091 -0.134 -0.071  0.011 -0.042 -0.096 -0.063  0.022 -0.103 -0.017 -0.064 -0.100 -0.028 -0.089 -0.057 -0.053 -0.076 -0.138 -0.118  0.011 -0.017 -0.055 -0.045 -0.020 -0.033 -0.089 -0.039 -0.069 -0.028 -0.037 -0.030 -0.060 -0.072 -0.041 -0.108 -0.111 -0.130 -0.070 -0.036 -0.041 -0.030 -0.008 -0.025 -0.044 -0.056 -0.056 -0.062 -0.037 -0.033 -0.013 -0.049 -0.040 -0.077 -0.057 -0.066 -0.075 -0.028 -0.092 -0.032  0.035 -0.032  0.038  0.095  0.073  0.084  0.010  0.072  0.047  0.000  0.031 -0.083 -0.155 -0.084 -0.009 -0.042 -0.060 -0.087 -0.096 -0.165 -0.161 -0.106 -0.096 -0.044 -0.013 -0.022 -0.001 -0.011 -0.061 -0.094 -0.049 -0.066 -0.109  0.071 -0.077 -0.021  0.039 -0.026 -0.060 -0.007 -0.014 -0.064 -0.043  0.021 -0.016 -0.009  0.033  0.030 -0.012  0.017 -0.043 -0.065 -0.019 -0.080  0.005 -0.010
  0.175  0.148  0.058  0.091  0.087  0.115  0.112  0.094  0.078  0.086  0.061  0.052  0.024  0.094  0.055  0.036  0.012  0.063  0.059  0.037  0.042  0.054  0.049  0.045  0.052  0.036  0.027  0.054  0.005  0.027  0.078  0.026  0.055  0.003  0.031  0.039  0.007  0.018  0.002 -0.012 -0.053 -0.045 -0.063 -0.045 -0.026 -0.073 -0.054 -0.040 -0.040 -0.098 -0.062 -0.044 -0.033 -0.045 -0.053 -0.057 -0.067 -0.044 -0.053 -0.073 -0.028 -0.056 -0.072 -0.051  0.000 -0.031 -0.036 -0.056 -0.038 -0.029  0.020 -0.026  0.062  0.085  0.088  0.065 -0.025  0.085  0.085  0.043  0.057  0.143  0.190  0.064  0.140  0.222  0.279  0.345  0.233  0.263  0.211  0.227  0.114  0.125  0.217  0.140  0.046  0.023  0.138  0.120  0.145  0.092  0.074  0.041  0.001  0.071 -0.022  0.041 -0.025 -0.014 -0.040 -0.041 -0.035 -0.050 -0.101 -0.092 -0.074 -0.053 -0.021 -0.028  0.068 -0.004  0.061 -0.027 -0.053  0.014 -0.027  0.028 -0.063 -0.064 -0.114 -0.119 -0.144 -0.130 -0.092 -0.144 -0.081 -0.015 -0.036  0.072  0.084  0.080  0.086  0.158  0.161  0.208  0.251  0.330  0.239  0.274  0.497  0.461  0.413  0.334  0.385  0.312  0.200  0.210  0.192  0.237  0.179 -0.005 -0.013 -0.109 -0.049  0.034 -0.006  0.034  0.016 -0.124 -0.122 -0.107 -0.097 -0.079 -0.102 -0.142 -0.162 -0.195 -0.168 -0.095 -0.133 -0.154 -0.079 -0.137 -0.113 -0.114 -0.055 -0.158 -0.084 -0.086 -0.042 -0.125 -0.089 -0.108 -0.122 -0.076 -0.056 -0.082 -0.078 -0.073 -0.105 -0.097 -0.086 -0.113 -0.126 -0.148 -0.096 -0.155 -0.106 -0.100 -0.097 -0.097 -0.095 -0.030 -0.017 -0.104 -0.076  0.013 -0.055  0.008 -0.035 -0.019  0.015  0.010 -0.047 -0.052 -0.175 -0.191 -0.151 -0.054 -0.040 -0.043 -0.051 -0.054  0.046 -0.026  0.024 -0.038 -0.040 -0.071 -0.132 -0.186 -0.170 -0.128 -0.137 -0.161 -0.176 -0.083 -0.078 -0.065 -0.055 -0.077 -0.059 -0.096 -0.125 -0.115 -0.119 -0.116 -0.084 -0.083 -0.113 -0.096 -0.079 -0.053 -0.034 -0.071 -0.047 -0.052 -0.037  0.052 -0.019  0.034  0.106  0.089  0.068  0.016  0.050  0.099 -0.020 -0.069 -0.147 -0.174 -0.124 -0.055 -0.083 -0.101 -0.106 -0.120 -0.197 -0.159 -0.105 -0.088 -0.037 -0.003 -0.062  0.019 -0.064 -0.040 -0.085 -0.055 -0.054 -0.107  0.027 -0.065 -0.020 -0.029 -0.076 -0.124 -0.077 -0.081 -0.085 -0.082 -0.038 -0.060 -0.022 -0.014 -0.020 -0.016  0.004  0.011 -0.015  0.007 -0.009  0.033  0.041
  0.198  0.191  0.037  0.084  0.097  0.131  0.160  0.093  0.062  0.120  0.103 -0.010 -0.033  0.082  0.028  0.007 -0.019  0.014  0.065  0.054  0.056  0.061  0.066  0.078  0.071  0.051  0.030  0.086  0.025  0.018  0.097  0.035  0.082  0.013  0.054  0.044 -0.003  0.054  0.002 -0.026 -0.047 -0.100 -0.097 -0.036 -0.026 -0.100 -0.085 -0.031 -0.016 -0.090 -0.109 -0.037 -0.033 -0.037 -0.061 -0.044 -0.063 -0.021 -0.052 -0.067 -0.014 -0.078 -0.080 -0.035  0.002 -0.024 -0.057  0.011 -0.019  0.008  0.077 -0.006  0.100  0.126  0.123  0.099 -0.014  0.137  0.165  0.029  0.049  0.161  0.228  0.054  0.124  0.245  0.325  0.435  0.255  0.329  0.276  0.328  0.222  0.292  0.433  0.289  0.153  0.140  0.384  0.294  0.293  0.297  0.127  0.085  0.007  0.107 -0.017  0.042 -0.071 -0.049 -0.096 -0.080 -0.107 -0.093 -0.144 -0.131 -0.127 -0.062 -0.036 -0.030  0.082 -0.016  0.123 -0.030 -0.055  0.016 -0.048 -0.000 -0.113 -0.127 -0.158 -0.213 -0.241 -0.196 -0.162 -0.152 -0.108 -0.074 -0.110  0.019  0.040  0.038  0.014  0.130  0.182  0.211  0.269  0.468  0.344  0.274  0.461  0.780  0.621  0.407  0.555  0.572  0.360  0.294  0.283  0.264  0.208 -0.049 -0.012 -0.158 -0.095  0.012 -0.017  0.011 -0.000 -0.210 -0.154 -0.141 -0.111 -0.087 -0.127 -0.190 -0.219 -0.278 -0.239 -0.138 -0.167 -0.219 -0.103 -0.206 -0.165 -0.152 -0.056 -0.221 -0.100 -0.084 -0.091 -0.183 -0.095 -0.123 -0.146 -0.091 -0.045 -0.066 -0.086 -0.101 -0.167 -0.125 -0.118 -0.195 -0.199 -0.234 -0.129 -0.221 -0.160 -0.141 -0.108 -0.156 -0.152 -0.050 -0.036 -0.182 -0.148 -0.012 -0.132 -0.044 -0.062 -0.021  0.015  0.004 -0.101 -0.091 -0.197 -0.192 -0.157 -0.073 -0.053 -0.036 -0.020 -0.033  0.081 -0.030  0.065 -0.039 -0.037 -0.092 -0.144 -0.204 -0.207 -0.129 -0.144 -0.196 -0.226 -0.138 -0.140 -0.115 -0.085 -0.134 -0.121 -0.142 -0.187 -0.149 -0.156 -0.143 -0.117 -0.092 -0.130 -0.102 -0.092 -0.095 -0.046 -0.059 -0.062 -0.036 -0.047  0.106  0.041  0.107  0.189  0.120  0.061  0.008  0.048  0.131 -0.007 -0.098 -0.175 -0.183 -0.137 -0.079 -0.086 -0.091 -0.108 -0.106 -0.187 -0.140 -0.066 -0.069 -0.025  0.056 -0.026  0.073 -0.065 -0.014 -0.069 -0.069 -0.081 -0.162  0.017 -0.085 -0.014 -0.079 -0.139 -0.197 -0.122 -0.139 -0.122 -0.120 -0.089 -0.102 -0.041 -0.036 -0.035 -0.022 -0.013  0.008 -0.005  0.033 -0.009  0.021  0.004
  0.083  0.115 -0.070 -0.018 -0.000  0.024  0.127  0.041 -0.011  0.102  0.161  0.040 -0.003  0.117  0.070  0.052  0.026  0.044  0.073  0.052  0.039  0.051  0.050  0.069  0.074  0.066  0.030  0.075  0.022  0.002  0.053  0.007  0.049 -0.011  0.048  0.062  0.003  0.059  0.018  0.006 -0.045 -0.090 -0.054 -0.040 -0.030 -0.089 -0.105 -0.024 -0.009 -0.089 -0.115 -0.051 -0.039 -0.049 -0.071 -0.048 -0.085 -0.057 -0.076 -0.070 -0.010 -0.087 -0.067 -0.001  0.031 -0.001 -0.037  0.052  0.019  0.064  0.156  0.025  0.129  0.139  0.125  0.095 -0.051  0.042  0.099 -0.042 -0.070  0.063  0.122 -0.017  0.037  0.097  0.178  0.301  0.168  0.199  0.184  0.231  0.120  0.127  0.259  0.160  0.040  0.043  0.344  0.238  0.328  0.312  0.168  0.164  0.067  0.145  0.001  0.004 -0.077 -0.041 -0.079 -0.040 -0.089 -0.102 -0.127 -0.146 -0.149 -0.090 -0.050  0.005  0.130  0.059  0.192  0.045 -0.004  0.066  0.007  0.039 -0.085 -0.107 -0.138 -0.186 -0.215 -0.171 -0.160 -0.134 -0.077 -0.111 -0.157 -0.040 -0.005  0.004 -0.028  0.083  0.135  0.252  0.233  0.312  0.363  0.315  0.413  0.621  0.881  0.537  0.558  0.505  0.487  0.406  0.469  0.457  0.402  0.115  0.075 -0.091 -0.089  0.054 -0.002  0.034 -0.023 -0.205 -0.136 -0.149 -0.101 -0.083 -0.154 -0.189 -0.189 -0.241 -0.184 -0.099 -0.122 -0.212 -0.093 -0.210 -0.173 -0.150 -0.053 -0.211 -0.094 -0.070 -0.053 -0.148 -0.083 -0.087 -0.097 -0.072 -0.013 -0.036 -0.051 -0.062 -0.116 -0.105 -0.075 -0.154 -0.179 -0.218 -0.135 -0.205 -0.143 -0.151 -0.063 -0.123 -0.144 -0.067 -0.010 -0.146 -0.098 -0.023 -0.078 -0.016 -0.040 -0.009  0.021  0.026 -0.072 -0.029 -0.194 -0.162 -0.137 -0.061 -0.043 -0.062  0.001 -0.024  0.107 -0.020  0.100 -0.025 -0.016 -0.086 -0.122 -0.201 -0.208 -0.110 -0.146 -0.170 -0.165 -0.095 -0.124 -0.045 -0.033 -0.113 -0.081 -0.094 -0.134 -0.087 -0.113 -0.108 -0.102 -0.092 -0.111 -0.084 -0.047 -0.076 -0.032 -0.049 -0.054 -0.060 -0.046  0.045 -0.042  0.030  0.087  0.028  0.017 -0.025  0.026  0.146 -0.024 -0.085 -0.149 -0.170 -0.145 -0.103 -0.113 -0.143 -0.131 -0.125 -0.175 -0.148 -0.098 -0.088 -0.072 -0.006 -0.045  0.022 -0.087 -0.019 -0.068 -0.039 -0.037 -0.128  0.003 -0.048  0.027 -0.071 -0.111 -0.147 -0.107 -0.102 -0.071 -0.113 -0.093 -0.078 -0.016 -0.056 -0.049  0.006 -0.019  0.043  0.016  0.043  0.000  0.049  0.034
  0.037  0.073 -0.061 -0.027 -0.026 -0.002  0.079  0.006 -0.019  0.060  0.099  0.020  0.002  0.093  0.074  0.063  0.033  0.038  0.058  0.042  0.015  0.007  0.011  0.042  0.053  0.045  0.034  0.050  0.025 -0.015  0.023 -0.005  0.021 -0.016  0.026  0.041 -0.012  0.035  0.019 -0.005 -0.023 -0.036 -0.036 -0.052 -0.005 -0.053 -0.078 -0.032 -0.008 -0.049 -0.066 -0.035 -0.024 -0.007 -0.063 -0.061 -0.034 -0.019 -0.056 -0.020  0.016 -0.026 -0.037  0.006  0.024  0.013 -0.014  0.011  0.009  0.042  0.122  0.025  0.106  0.115  0.131  0.104  0.004  0.029  0.088 -0.020 -0.046  0.054  0.090 -0.018  0.039  0.070  0.120  0.224  0.102  0.157  0.141  0.176  0.089  0.096  0.144  0.093  0.026  0.005  0.203  0.120  0.171  0.166  0.124  0.117  0.042  0.097  0.003 -0.015 -0.068 -0.048 -0.077 -0.032 -0.087 -0.084 -0.104 -0.099 -0.108 -0.077 -0.063 -0.027  0.077  0.059  0.111  0.034 -0.001  0.034 -0.003  0.034 -0.076 -0.100 -0.125 -0.150 -0.150 -0.143 -0.147 -0.152 -0.080 -0.080 -0.128 -0.029 -0.003 -0.019 -0.030  0.069  0.104  0.186  0.181  0.225  0.223  0.204  0.334  0.407  0.537  0.582  0.489  0.368  0.352  0.296  0.316  0.322  0.232  0.116  0.062 -0.006 -0.046  0.055  0.021  0.052 -0.031 -0.154 -0.115 -0.124 -0.096 -0.067 -0.115 -0.137 -0.112 -0.159 -0.100 -0.048 -0.024 -0.113 -0.019 -0.116 -0.098 -0.104 -0.016 -0.111 -0.077 -0.054 -0.002 -0.104 -0.066 -0.065 -0.070 -0.049 -0.022 -0.053 -0.049 -0.050 -0.073 -0.048 -0.030 -0.036 -0.076 -0.085 -0.057 -0.108 -0.052 -0.075 -0.010 -0.033 -0.080 -0.054  0.016 -0.055 -0.044  0.002 -0.002  0.037  0.029  0.040  0.068  0.049 -0.023 -0.000 -0.148 -0.119 -0.110 -0.065 -0.059 -0.046  0.013  0.021  0.070 -0.033  0.040 -0.031 -0.031 -0.059 -0.111 -0.166 -0.154 -0.098 -0.091 -0.106 -0.083 -0.049 -0.098 -0.002 -0.027 -0.109 -0.067 -0.069 -0.107 -0.079 -0.075 -0.087 -0.096 -0.088 -0.082 -0.076 -0.019 -0.058 -0.031 -0.034 -0.027 -0.035 -0.043  0.014 -0.053  0.010  0.039  0.008  0.007 -0.031  0.002  0.078 -0.041 -0.102 -0.126 -0.115 -0.107 -0.088 -0.089 -0.117 -0.084 -0.099 -0.131 -0.113 -0.079 -0.054 -0.074 -0.023 -0.043  0.024 -0.040  0.012 -0.012 -0.008 -0.005 -0.067 -0.032  0.003  0.025 -0.026 -0.051 -0.080 -0.072 -0.047 -0.027 -0.094 -0.097 -0.046 -0.013 -0.078 -0.047  0.026 -0.030  0.059  0.027  0.046  0.024  0.027  0.032
  0.092  0.205  0.036  0.073  0.105  0.143  0.230  0.107  0.083  0.181  0.177  0.015 -0.010  0.083  0.037  0.037 -0.004  0.000  0.053  0.039  0.047  0.024  0.066  0.072  0.082  0.059  0.061  0.092  0.059  0.046  0.073  0.043  0.071  0.018  0.053  0.036  0.004  0.057 -0.010 -0.035 -0.080 -0.097 -0.088 -0.044 -0.011 -0.101 -0.101 -0.033 -0.004 -0.040 -0.066 -0.052 -0.024  0.010 -0.048 -0.091 -0.050 -0.003 -0.035 -0.070  0.015 -0.017 -0.064  0.002  0.023  0.008 -0.031 -0.017 -0.023  0.019  0.095  0.031  0.161  0.125  0.135  0.139 -0.021  0.080  0.133 -0.020 -0.015  0.124  0.165  0.028  0.091  0.159  0.234  0.402  0.218  0.271  0.253  0.340  0.242  0.290  0.361  0.236  0.175  0.091  0.332  0.193  0.223  0.239  0.152  0.099  0.024  0.098 -0.011 -0.009 -0.070 -0.037 -0.082 -0.067 -0.117 -0.108 -0.137 -0.131 -0.106 -0.056 -0.071 -0.054  0.072 -0.011  0.092 -0.034 -0.047  0.004 -0.052  0.004 -0.118 -0.126 -0.152 -0.196 -0.217 -0.173 -0.143 -0.204 -0.127 -0.107 -0.169 -0.069 -0.053 -0.071 -0.042  0.060  0.112  0.152  0.202  0.297  0.232  0.230  0.385  0.555  0.558  0.489  0.762  0.603  0.398  0.364  0.284  0.232  0.194  0.023 -0.034 -0.116 -0.075 -0.006 -0.008  0.016 -0.060 -0.244 -0.172 -0.157 -0.116 -0.080 -0.121 -0.152 -0.173 -0.217 -0.173 -0.109 -0.132 -0.176 -0.083 -0.189 -0.139 -0.132 -0.029 -0.189 -0.110 -0.096 -0.053 -0.163 -0.105 -0.120 -0.140 -0.096 -0.062 -0.096 -0.098 -0.091 -0.114 -0.087 -0.078 -0.149 -0.177 -0.200 -0.136 -0.212 -0.146 -0.137 -0.056 -0.110 -0.126 -0.037 -0.008 -0.123 -0.072  0.011 -0.026  0.039  0.006 -0.006  0.083  0.019 -0.040 -0.012 -0.178 -0.162 -0.190 -0.124 -0.074 -0.038  0.045  0.087  0.080 -0.080  0.037 -0.056 -0.049 -0.095 -0.132 -0.211 -0.226 -0.120 -0.157 -0.227 -0.212 -0.134 -0.158 -0.070 -0.083 -0.162 -0.130 -0.150 -0.180 -0.127 -0.164 -0.139 -0.121 -0.084 -0.118 -0.088 -0.068 -0.116 -0.036 -0.032 -0.046 -0.039 -0.059  0.061  0.008  0.073  0.134  0.056  0.050 -0.034  0.048  0.135 -0.028 -0.126 -0.231 -0.215 -0.180 -0.127 -0.113 -0.131 -0.113 -0.105 -0.167 -0.119 -0.085 -0.081 -0.079  0.035 -0.019  0.094 -0.020  0.006 -0.065 -0.037 -0.056 -0.111  0.002 -0.078  0.016 -0.038 -0.101 -0.143 -0.075 -0.063 -0.062 -0.091 -0.041 -0.043 -0.037 -0.059 -0.007 -0.005 -0.042 -0.013 -0.053  0.045 -0.023  0.005 -0.015
  0.116  0.175  0.046  0.076  0.103  0.125  0.180  0.061  0.056  0.142  0.116 -0.044 -0.050  0.052 -0.009  0.006 -0.012 -0.008  0.049  0.061  0.037  0.025  0.050  0.052  0.050  0.033  0.013  0.065  0.050  0.033  0.094  0.045  0.076  0.013  0.041  0.016 -0.008  0.057 -0.015 -0.026 -0.031 -0.094 -0.085 -0.036  0.000 -0.096 -0.062 -0.023  0.010 -0.004 -0.071 -0.015 -0.019  0.008 -0.008 -0.032 -0.032  0.018 -0.016 -0.049  0.015 -0.018 -0.045 -0.012  0.002 -0.005 -0.058  0.004  0.001  0.027  0.088  0.038  0.124  0.114  0.100  0.100 -0.014  0.090  0.135 -0.037 -0.013  0.094  0.145  0.007  0.062  0.163  0.241  0.387  0.206  0.279  0.253  0.332  0.271  0.322  0.439  0.314  0.239  0.178  0.410  0.256  0.244  0.317  0.118  0.081  0.015  0.094 -0.015  0.002 -0.092 -0.065 -0.084 -0.069 -0.101 -0.083 -0.129 -0.120 -0.116 -0.058 -0.067 -0.057  0.064 -0.030  0.103 -0.032 -0.061  0.009 -0.065 -0.035 -0.144 -0.145 -0.147 -0.204 -0.222 -0.156 -0.139 -0.134 -0.111 -0.127 -0.190 -0.090 -0.072 -0.093 -0.064  0.016  0.091  0.106  0.141  0.296  0.238  0.177  0.312  0.572  0.505  0.368  0.603  0.705  0.404  0.337  0.269  0.175  0.154 -0.005 -0.006 -0.097 -0.062 -0.005 -0.029 -0.007 -0.060 -0.248 -0.160 -0.128 -0.092 -0.084 -0.107 -0.147 -0.171 -0.194 -0.176 -0.085 -0.101 -0.144 -0.078 -0.178 -0.142 -0.143 -0.039 -0.168 -0.082 -0.073 -0.084 -0.147 -0.087 -0.120 -0.115 -0.068 -0.037 -0.077 -0.084 -0.063 -0.078 -0.071 -0.061 -0.129 -0.148 -0.155 -0.100 -0.161 -0.133 -0.121 -0.072 -0.126 -0.134 -0.074 -0.051 -0.155 -0.125 -0.025 -0.102 -0.016 -0.041 -0.025  0.021 -0.005 -0.081 -0.074 -0.161 -0.134 -0.137 -0.116 -0.068 -0.025  0.027  0.068  0.074 -0.068  0.039 -0.064 -0.058 -0.108 -0.103 -0.185 -0.180 -0.095 -0.109 -0.169 -0.184 -0.130 -0.159 -0.101 -0.093 -0.151 -0.140 -0.142 -0.176 -0.130 -0.151 -0.127 -0.119 -0.070 -0.106 -0.072 -0.078 -0.119 -0.034 -0.035 -0.053 -0.031 -0.081  0.080  0.045  0.102  0.166  0.080  0.031 -0.029  0.026  0.115  0.008 -0.105 -0.174 -0.157 -0.121 -0.086 -0.067 -0.076 -0.075 -0.067 -0.134 -0.074 -0.031 -0.048 -0.048  0.046 -0.013  0.083 -0.018  0.009 -0.014 -0.034 -0.055 -0.112 -0.037 -0.061 -0.023 -0.070 -0.084 -0.131 -0.089 -0.090 -0.071 -0.092 -0.066 -0.062 -0.051 -0.068 -0.018 -0.024 -0.045 -0.019 -0.026  0.039 -0.008  0.019 -0.012
 -0.043  0.044 -0.072 -0.056 -0.030 -0.025  0.088 -0.014 -0.051  0.085  0.155  0.014  0.007  0.115  0.077  0.056  0.040  0.022  0.034  0.040  0.053  0.048  0.052  0.071  0.070  0.068  0.040  0.057  0.034 -0.005  0.009  0.007  0.023  0.003  0.066  0.077  0.009  0.073  0.031  0.033 -0.017 -0.047 -0.004 -0.023  0.008 -0.038 -0.089 -0.003  0.029 -0.019 -0.074 -0.027 -0.018 -0.016 -0.034 -0.020 -0.022 -0.014 -0.032 -0.020  0.010 -0.034 -0.013  0.002  0.035  0.043  0.001  0.058  0.053  0.078  0.153  0.044  0.109  0.085  0.080  0.043 -0.047 -0.017  0.061 -0.102 -0.106 -0.011  0.023 -0.073 -0.018  0.007  0.038  0.131  0.051  0.063  0.075  0.142  0.073  0.106  0.157  0.081  0.059  0.048  0.326  0.189  0.287  0.320  0.148  0.158  0.061  0.103  0.001 -0.044 -0.091 -0.063 -0.078 -0.035 -0.101 -0.081 -0.101 -0.085 -0.106 -0.076 -0.091 -0.024  0.082  0.056  0.113  0.064  0.017  0.010 -0.029 -0.012 -0.104 -0.105 -0.091 -0.124 -0.146 -0.118 -0.126 -0.056 -0.053 -0.103 -0.153 -0.080 -0.079 -0.084 -0.069 -0.010  0.040  0.132  0.103  0.149  0.202  0.128  0.200  0.360  0.487  0.352  0.398  0.404  0.551  0.338  0.320  0.250  0.203  0.075  0.033 -0.025 -0.101 -0.001 -0.037  0.027 -0.067 -0.166 -0.095 -0.098 -0.047 -0.041 -0.087 -0.083 -0.075 -0.110 -0.096 -0.035 -0.052 -0.151 -0.048 -0.120 -0.110 -0.091 -0.011 -0.101 -0.050 -0.037 -0.002 -0.072 -0.026 -0.017 -0.014 -0.022  0.011 -0.007 -0.016 -0.021 -0.027 -0.039  0.001 -0.017 -0.058 -0.076 -0.064 -0.082 -0.055 -0.047  0.009 -0.036 -0.057 -0.025 -0.012 -0.089 -0.053 -0.012 -0.024 -0.004  0.005  0.027  0.035  0.049 -0.046 -0.011 -0.139 -0.070 -0.078 -0.057 -0.021 -0.016  0.069  0.080  0.076 -0.009  0.057 -0.018 -0.016 -0.078 -0.090 -0.149 -0.149 -0.075 -0.085 -0.119 -0.084 -0.053 -0.085  0.009 -0.000 -0.088 -0.043 -0.012 -0.035  0.016 -0.004 -0.011 -0.017 -0.000  0.012  0.004 -0.002 -0.052 -0.026  0.006 -0.003 -0.001 -0.009  0.023 -0.020  0.020  0.041 -0.045 -0.031 -0.044 -0.013  0.064 -0.027 -0.056 -0.111 -0.093 -0.103 -0.092 -0.076 -0.108 -0.083 -0.063 -0.087 -0.043 -0.026 -0.029 -0.042  0.016  0.022  0.058 -0.021  0.028 -0.012 -0.013 -0.018 -0.073 -0.033  0.003  0.031 -0.098 -0.113 -0.113 -0.094 -0.106 -0.061 -0.095 -0.127 -0.102 -0.064 -0.108 -0.090 -0.025 -0.075  0.021  0.007  0.020 -0.005  0.038 -0.001
  0.004  0.057 -0.048 -0.016  0.028  0.046  0.108  0.036 -0.009  0.096  0.110 -0.006 -0.018  0.056  0.021  0.036 -0.004  0.006  0.004  0.011  0.060  0.060  0.072  0.075  0.075  0.046  0.058  0.039  0.000  0.025  0.035  0.027  0.054  0.022  0.080  0.053  0.043  0.056 -0.001  0.013  0.001 -0.054 -0.017  0.027 -0.065 -0.051 -0.060  0.021  0.050 -0.006 -0.036 -0.015  0.001  0.006 -0.009  0.019 -0.017 -0.020 -0.025 -0.019 -0.017 -0.036 -0.001 -0.003  0.049  0.038  0.006  0.009  0.009  0.018  0.065  0.008  0.029  0.064  0.078  0.040 -0.044  0.044  0.085 -0.059 -0.017  0.052  0.077 -0.022  0.022  0.053  0.092  0.155  0.066  0.089  0.106  0.137  0.053  0.074  0.132  0.077  0.011 -0.028  0.174  0.121  0.179  0.188  0.094  0.071  0.015  0.056 -0.009 -0.018 -0.067 -0.044 -0.043 -0.004 -0.037 -0.045 -0.070 -0.051 -0.070 -0.031 -0.062 -0.030  0.055  0.004  0.101  0.000 -0.057  0.048 -0.065 -0.023 -0.081 -0.064 -0.070 -0.098 -0.088 -0.073 -0.077 -0.085 -0.052 -0.081 -0.131 -0.089 -0.062 -0.065 -0.066 -0.007  0.029  0.089  0.073  0.164  0.157  0.105  0.210  0.294  0.406  0.296  0.364  0.337  0.338  0.547  0.256  0.203  0.141  0.013  0.040 -0.041 -0.054  0.036 -0.052 -0.000 -0.026 -0.138 -0.076 -0.083 -0.052 -0.048 -0.092 -0.088 -0.090 -0.108 -0.080 -0.034 -0.094 -0.132 -0.053 -0.079 -0.061 -0.053  0.021 -0.071 -0.026 -0.008 -0.008 -0.034 -0.020 -0.018 -0.045 -0.032 -0.020 -0.049 -0.050 -0.014 -0.042 -0.064 -0.022 -0.052 -0.075 -0.086 -0.039 -0.092 -0.040 -0.008 -0.009 -0.043 -0.009  0.013 -0.039 -0.083 -0.082 -0.045 -0.022 -0.011 -0.038  0.011  0.027  0.036 -0.038 -0.022 -0.167 -0.119 -0.094 -0.053 -0.047 -0.008  0.064  0.072  0.112  0.010  0.087 -0.029 -0.042 -0.086 -0.093 -0.152 -0.150 -0.118 -0.117 -0.142 -0.144 -0.040 -0.086 -0.014 -0.002 -0.055 -0.061 -0.021 -0.053 -0.009 -0.032 -0.028 -0.034 -0.017  0.005 -0.003  0.007 -0.035  0.003  0.004  0.022  0.012 -0.021  0.021 -0.054 -0.016  0.003 -0.019 -0.010 -0.041 -0.019  0.061 -0.020 -0.069 -0.136 -0.145 -0.135 -0.111 -0.106 -0.133 -0.138 -0.127 -0.146 -0.133 -0.128 -0.066 -0.070  0.003 -0.004  0.066  0.008  0.047  0.025 -0.002  0.001 -0.026 -0.010 -0.024  0.065 -0.042 -0.048 -0.070 -0.065 -0.088 -0.077 -0.077 -0.075 -0.096 -0.069 -0.064 -0.065 -0.047 -0.053 -0.010 -0.008  0.008  0.031  0.023  0.021
  0.011  0.044 -0.074 -0.039 -0.031 -0.008  0.051  0.023 -0.023  0.052  0.102  0.030  0.022  0.089  0.073  0.070  0.074  0.071  0.027  0.067  0.075  0.078  0.049  0.044  0.030  0.051  0.000  0.015 -0.032 -0.029  0.028 -0.022 -0.004 -0.043  0.015  0.060 -0.016  0.034  0.023  0.058  0.028 -0.023  0.011 -0.019 -0.011 -0.008 -0.064 -0.011  0.013 -0.039 -0.093 -0.033 -0.025 -0.032 -0.076 -0.034 -0.063 -0.048 -0.068 -0.046 -0.006 -0.046 -0.031 -0.025  0.019 -0.009 -0.001  0.038  0.015  0.039  0.089  0.003  0.057  0.064  0.060  0.046 -0.041  0.008  0.015 -0.071 -0.086 -0.019  0.013 -0.065  0.004  0.034  0.073  0.121  0.022  0.043  0.060  0.118  0.025  0.061  0.095  0.065  0.019  0.010  0.181  0.113  0.183  0.159  0.091  0.106  0.028  0.090 -0.007 -0.027 -0.077 -0.038 -0.044 -0.002 -0.022 -0.056 -0.052 -0.061 -0.067 -0.055 -0.066  0.002  0.084  0.011  0.100  0.028  0.015  0.034 -0.015  0.008 -0.059 -0.037 -0.066 -0.081 -0.075 -0.087 -0.074 -0.084 -0.053 -0.058 -0.106 -0.057 -0.039 -0.041 -0.049  0.001  0.041  0.139  0.088  0.106  0.194  0.128  0.192  0.283  0.469  0.316  0.284  0.269  0.320  0.256  0.541  0.362  0.236  0.095  0.093 -0.014 -0.065  0.052  0.006  0.032 -0.029 -0.103 -0.042 -0.086 -0.029 -0.004 -0.049 -0.057 -0.064 -0.095 -0.063 -0.026 -0.023 -0.079  0.005 -0.048 -0.050 -0.031 -0.010 -0.062 -0.025 -0.028 -0.026 -0.044 -0.028 -0.032 -0.041 -0.041 -0.017 -0.032 -0.051 -0.008 -0.048 -0.025 -0.019 -0.059 -0.072 -0.079 -0.061 -0.071 -0.026 -0.030 -0.014 -0.019 -0.046 -0.031 -0.008 -0.097 -0.059 -0.041 -0.069 -0.028 -0.014  0.033  0.022  0.046 -0.068 -0.032 -0.128 -0.069 -0.019 -0.048 -0.045 -0.034 -0.009 -0.016  0.042 -0.020  0.029 -0.019 -0.011 -0.050 -0.088 -0.143 -0.096 -0.061 -0.068 -0.069 -0.074 -0.048 -0.065 -0.014 -0.011 -0.065 -0.036 -0.042 -0.079 -0.024 -0.043 -0.063 -0.057 -0.048 -0.041 -0.048 -0.046 -0.028 -0.002 -0.047 -0.029 -0.033  0.003  0.008 -0.046 -0.014  0.024 -0.005 -0.014 -0.032 -0.062  0.036 -0.000 -0.041 -0.060 -0.060 -0.061 -0.075 -0.076 -0.092 -0.072 -0.070 -0.096 -0.075 -0.061 -0.044 -0.050 -0.026 -0.018 -0.017 -0.088 -0.017 -0.006 -0.020  0.006 -0.019 -0.050 -0.021  0.010 -0.083 -0.051 -0.079 -0.113 -0.100 -0.046 -0.084 -0.114 -0.097 -0.027 -0.069 -0.088 -0.011 -0.040  0.037  0.045  0.023  0.072  0.073  0.080
  0.035  0.076 -0.025 -0.011 -0.019  0.012  0.086  0.043  0.006  0.086  0.121  0.061  0.035  0.137  0.092  0.066  0.073  0.118  0.048  0.051  0.064  0.061  0.028  0.049  0.047  0.046  0.001  0.008 -0.013 -0.026 -0.011 -0.012  0.003 -0.045  0.017  0.074  0.005  0.019  0.019  0.026 -0.044 -0.050 -0.030 -0.067 -0.013 -0.042 -0.079 -0.072 -0.028 -0.089 -0.099 -0.067 -0.053 -0.062 -0.119 -0.085 -0.096 -0.080 -0.109 -0.072 -0.017 -0.060 -0.080 -0.035  0.005 -0.041 -0.012 -0.002 -0.032  0.006  0.076  0.002  0.102  0.096  0.092  0.075 -0.018  0.001  0.019 -0.020 -0.052 -0.007  0.011 -0.038 -0.003  0.010  0.035  0.105  0.051  0.035  0.038  0.084  0.010  0.022  0.058  0.007 -0.023  0.007  0.124  0.054  0.149  0.108  0.118  0.091  0.043  0.098 -0.009 -0.003 -0.055 -0.003 -0.037 -0.013 -0.039 -0.074 -0.079 -0.078 -0.071 -0.081 -0.043  0.013  0.070  0.045  0.086  0.035  0.015  0.031  0.000 -0.006 -0.052 -0.066 -0.092 -0.128 -0.120 -0.107 -0.106 -0.093 -0.060 -0.043 -0.086 -0.002  0.028  0.009 -0.006  0.077  0.069  0.183  0.159  0.126  0.195  0.226  0.237  0.264  0.457  0.322  0.232  0.175  0.250  0.203  0.362  0.652  0.358  0.179  0.040 -0.050 -0.071  0.036  0.006  0.024 -0.024 -0.107 -0.082 -0.108 -0.077 -0.020 -0.092 -0.118 -0.110 -0.137 -0.106 -0.020 -0.038 -0.111 -0.039 -0.110 -0.111 -0.087 -0.017 -0.124 -0.058 -0.061 -0.026 -0.124 -0.079 -0.067 -0.081 -0.078 -0.065 -0.056 -0.069 -0.028 -0.085 -0.104 -0.065 -0.093 -0.103 -0.127 -0.093 -0.133 -0.057 -0.100 -0.054 -0.053 -0.085 -0.067 -0.031 -0.108 -0.059 -0.016 -0.058 -0.006  0.006 -0.009  0.019  0.028 -0.063 -0.017 -0.141 -0.097 -0.085 -0.040 -0.034 -0.026 -0.002 -0.035  0.047 -0.001  0.038 -0.006 -0.007 -0.030 -0.121 -0.139 -0.128 -0.046 -0.072 -0.099 -0.070 -0.054 -0.032  0.025  0.011 -0.054 -0.025 -0.024 -0.049 -0.004 -0.038 -0.059 -0.062 -0.055 -0.064 -0.058 -0.029 -0.030 -0.010 -0.035 -0.034 -0.066  0.005  0.002 -0.067 -0.027  0.039 -0.013  0.008 -0.017 -0.030  0.056 -0.027 -0.068 -0.080 -0.062 -0.094 -0.073 -0.069 -0.076 -0.066 -0.063 -0.090 -0.071 -0.043 -0.068 -0.041 -0.053 -0.039 -0.025 -0.092 -0.042 -0.069 -0.031 -0.030 -0.060 -0.010 -0.020 -0.008 -0.011 -0.052 -0.081 -0.063 -0.036 -0.009 -0.060 -0.064 -0.021  0.040 -0.028 -0.020  0.053  0.029  0.083  0.062  0.047  0.035  0.121  0.092
  0.023  0.024 -0.032 -0.016 -0.016 -0.019  0.012 -0.000 -0.008  0.008  0.049  0.042  0.024  0.053  0.046  0.024  0.030  0.034  0.074  0.054  0.024  0.051  0.016  0.017  0.032  0.021 -0.019  0.010  0.020  0.004 -0.018 -0.011 -0.014 -0.010  0.014  0.038  0.001  0.021  0.031  0.035 -0.006 -0.007 -0.032 -0.046  0.007 -0.013 -0.002 -0.005 -0.005 -0.035 -0.015 -0.022 -0.038 -0.013 -0.029 -0.055 -0.064 -0.041 -0.074 -0.062 -0.032 -0.024 -0.083 -0.046 -0.001 -0.052 -0.052 -0.035 -0.034 -0.033 -0.003 -0.016  0.049 -0.010  0.028  0.013  0.004 -0.052  0.011  0.009 -0.051  0.005  0.034 -0.023 -0.009 -0.007  0.036  0.107  0.053  0.043  0.055  0.070 -0.017 -0.034  0.024  0.006 -0.020  0.023  0.118  0.074  0.120  0.076  0.033  0.010  0.030  0.034 -0.028 -0.007 -0.012 -0.005  0.023 -0.028 -0.018 -0.018 -0.043 -0.036 -0.098 -0.082 -0.034 -0.001  0.047  0.031  0.063  0.030  0.025  0.092  0.024  0.013 -0.061 -0.063 -0.085 -0.094 -0.100 -0.061 -0.082 -0.065 -0.025 -0.047 -0.036  0.018  0.015  0.029  0.035  0.063  0.057  0.186  0.113  0.126  0.205  0.243  0.179  0.208  0.402  0.232  0.194  0.154  0.203  0.141  0.236  0.358  0.593  0.353  0.232  0.101  0.086  0.120 -0.010  0.018 -0.026 -0.083 -0.064 -0.072 -0.037 -0.036 -0.073 -0.110 -0.115 -0.091 -0.062 -0.029 -0.013 -0.042 -0.024 -0.067 -0.069 -0.062 -0.036 -0.094 -0.068 -0.052 -0.041 -0.120 -0.075 -0.095 -0.078 -0.066 -0.072 -0.005 -0.019 -0.047 -0.043 -0.095 -0.072 -0.095 -0.059 -0.071 -0.060 -0.088 -0.058 -0.073 -0.023 -0.061 -0.052 -0.021  0.021 -0.028 -0.007  0.000 -0.035  0.022  0.009 -0.020 -0.001 -0.030 -0.019  0.014 -0.033 -0.082 -0.079 -0.020 -0.049 -0.090 -0.066 -0.059 -0.002 -0.053 -0.015 -0.047 -0.024 -0.045 -0.043 -0.049 -0.037 -0.018 -0.023 -0.029 -0.001 -0.026 -0.067 -0.013 -0.014 -0.045 -0.024 -0.012 -0.018 -0.018 -0.011  0.017 -0.014 -0.033 -0.013 -0.036 -0.029 -0.031 -0.031 -0.072 -0.045 -0.071 -0.067 -0.061 -0.086 -0.052 -0.060 -0.042 -0.007 -0.034  0.005  0.031 -0.028 -0.031 -0.059 -0.093 -0.059 -0.040 -0.051 -0.084 -0.054 -0.099 -0.094 -0.106 -0.107 -0.090 -0.102 -0.110 -0.088 -0.099 -0.056 -0.039 -0.049  0.011  0.010 -0.040 -0.001 -0.011 -0.023  0.007 -0.007 -0.032 -0.007  0.004  0.013 -0.023  0.007  0.019  0.040  0.013  0.026  0.040  0.023  0.015  0.016  0.020 -0.009  0.014  0.030
 -0.125 -0.111 -0.111 -0.168 -0.168 -0.256 -0.206 -0.171 -0.136 -0.148 -0.077  0.017 -0.024  0.019  0.138  0.136  0.160  0.068  0.152  0.246  0.026  0.045 -0.004  0.014 -0.006  0.009 -0.070 -0.041 -0.018 -0.071 -0.092 -0.026 -0.092 -0.051  0.002  0.063  0.025 -0.009  0.050  0.085  0.102  0.136  0.037 -0.045  0.080  0.107  0.060 -0.051 -0.017  0.091  0.050  0.011 -0.005  0.109 -0.006 -0.077  0.017  0.018 -0.043  0.031  0.008  0.085 -0.034  0.016 -0.019  0.026  0.005  0.012  0.019  0.017  0.007  0.020 -0.025 -0.139  0.048  0.013  0.125 -0.206 -0.040 -0.002 -0.130 -0.106 -0.066 -0.065 -0.057 -0.137 -0.081  0.037 -0.122 -0.087 -0.041 -0.044 -0.108 -0.110 -0.147 -0.097 -0.032  0.028 -0.003 -0.021  0.059  0.020 -0.013 -0.015  0.018 -0.029 -0.023 -0.108 -0.019 -0.009  0.057  0.011 -0.025 -0.033 -0.023  0.050 -0.103 -0.104 -0.066  0.031 -0.005  0.074 -0.030  0.079  0.085  0.076  0.086 -0.011 -0.032 -0.097 -0.074 -0.050 -0.008 -0.016 -0.106 -0.057 -0.029 -0.114 -0.044 -0.049 -0.047 -0.052 -0.041 -0.042 -0.041  0.025 -0.034 -0.019  0.015 -0.020 -0.005 -0.049  0.115  0.116  0.023 -0.005  0.075  0.013  0.095  0.179  0.353  0.858  0.456  0.647  0.205  0.187  0.059  0.081 -0.053 -0.027  0.010  0.001  0.038 -0.016  0.023  0.018  0.069  0.104  0.113  0.104  0.323  0.153  0.115  0.055  0.002 -0.017 -0.027  0.054 -0.058 -0.017  0.011 -0.047 -0.073 -0.082 -0.009 -0.035 -0.088  0.005 -0.001  0.032  0.088  0.018  0.017  0.056  0.109  0.148  0.053  0.103  0.106  0.025  0.077  0.120  0.080 -0.068  0.116  0.204  0.151 -0.007  0.126  0.105  0.150  0.095 -0.000  0.001  0.065  0.030  0.170  0.068 -0.015 -0.161 -0.135 -0.093 -0.146 -0.073 -0.074 -0.086 -0.108 -0.065 -0.064 -0.013  0.047  0.125  0.147  0.069  0.209  0.203  0.287  0.069 -0.137 -0.021 -0.175 -0.220 -0.096 -0.079 -0.105 -0.115 -0.074 -0.070 -0.041 -0.079 -0.063 -0.051  0.034 -0.007  0.012 -0.017 -0.097 -0.027 -0.201 -0.192 -0.099 -0.156 -0.224 -0.146 -0.099 -0.095 -0.131 -0.162 -0.144 -0.236 -0.007  0.106  0.086 -0.034  0.027  0.001  0.106 -0.017  0.120  0.070 -0.033 -0.035 -0.201 -0.214 -0.193 -0.186 -0.047  0.035  0.060  0.118  0.088  0.041 -0.154  0.122 -0.125 -0.043  0.116  0.088 -0.015  0.126  0.219  0.025  0.047  0.190  0.157 -0.015  0.079  0.174  0.051  0.122  0.137  0.058  0.150  0.039  0.136
 -0.040 -0.164 -0.124 -0.127 -0.117 -0.158 -0.215 -0.100 -0.106 -0.158 -0.124  0.021  0.003 -0.030  0.110  0.135  0.149  0.056  0.133  0.252  0.006  0.039  0.007  0.012 -0.020  0.004 -0.051 -0.051 -0.044 -0.035 -0.006 -0.041 -0.096 -0.045 -0.022  0.034  0.005 -0.034  0.057  0.126  0.153  0.124  0.083  0.031 -0.005  0.065  0.029 -0.001  0.007  0.069 -0.038  0.083  0.052  0.060  0.065  0.138  0.059  0.011  0.008  0.081 -0.031 -0.006  0.028 -0.040 -0.080  0.027 -0.056  0.034  0.029 -0.022 -0.128 -0.082 -0.242 -0.168 -0.082 -0.141  0.072 -0.105 -0.049  0.070  0.006 -0.050 -0.012  0.014 -0.014 -0.008  0.023  0.004 -0.112 -0.030 -0.022 -0.047 -0.081 -0.115 -0.101 -0.001 -0.047 -0.004 -0.046  0.033  0.036 -0.053 -0.179 -0.117 -0.063 -0.091 -0.073 -0.075 -0.021 -0.082 -0.074 -0.033 -0.071 -0.026 -0.038  0.055 -0.088 -0.079 -0.053 -0.011 -0.041 -0.038 -0.025 -0.036  0.034  0.147 -0.022 -0.010 -0.027 -0.038 -0.045 -0.024 -0.006 -0.048 -0.111  0.027  0.022  0.010  0.073  0.071  0.061  0.094  0.051  0.015  0.008  0.063 -0.065  0.005  0.033  0.004 -0.013 -0.012  0.075  0.062 -0.034 -0.006  0.033  0.040  0.093  0.040  0.232  0.456  0.718  0.593  0.359  0.301  0.058  0.097  0.027  0.057  0.050  0.031  0.053 -0.078 -0.005  0.016  0.033  0.071  0.047  0.045  0.226  0.114  0.057  0.079  0.010 -0.000 -0.054  0.053 -0.027  0.024 -0.031 -0.008  0.006 -0.019  0.037  0.023 -0.007  0.020  0.016  0.046  0.048  0.031  0.039  0.050  0.136  0.174  0.123  0.171  0.141  0.169  0.087  0.109  0.115  0.012 -0.001  0.122  0.041 -0.040 -0.018 -0.011  0.062  0.113 -0.041 -0.005 -0.001 -0.076  0.134  0.047  0.142 -0.057 -0.071 -0.067 -0.168 -0.157 -0.107 -0.091 -0.050 -0.043 -0.028 -0.001  0.128  0.131  0.212  0.075  0.202  0.254  0.200  0.128 -0.078 -0.079 -0.119 -0.061 -0.065 -0.045 -0.071 -0.091 -0.042 -0.043 -0.050 -0.048 -0.038 -0.037  0.036  0.009  0.001 -0.021 -0.063  0.039 -0.162 -0.116 -0.061 -0.097 -0.219 -0.113 -0.134 -0.065 -0.151 -0.176 -0.028 -0.050  0.150  0.171  0.176  0.087  0.076  0.090  0.089 -0.004  0.081  0.012 -0.073  0.023 -0.107 -0.159 -0.137 -0.166 -0.052  0.061  0.146  0.018  0.064 -0.006 -0.242  0.060 -0.192 -0.152  0.057  0.011 -0.128 -0.040  0.067 -0.067 -0.084  0.008  0.006 -0.095 -0.042  0.039 -0.022  0.058  0.108 -0.004  0.134  0.007  0.053
 -0.139 -0.214 -0.121 -0.176 -0.177 -0.269 -0.294 -0.188 -0.148 -0.222 -0.176  0.036  0.002 -0.026  0.170  0.182  0.212  0.067  0.178  0.310 -0.002  0.024 -0.027 -0.009 -0.049 -0.004 -0.072 -0.082 -0.056 -0.079 -0.073 -0.047 -0.113 -0.049 -0.028  0.062  0.013 -0.039  0.072  0.154  0.186  0.197  0.099 -0.001  0.061  0.145  0.083 -0.039 -0.013  0.137  0.047  0.079  0.045  0.133  0.058  0.045  0.094  0.041  0.011  0.106 -0.010  0.063  0.033 -0.002 -0.069  0.064  0.009  0.056  0.048  0.003 -0.072 -0.030 -0.184 -0.220 -0.034 -0.088  0.136 -0.203 -0.064  0.057 -0.061 -0.101 -0.054 -0.003 -0.035 -0.097 -0.064 -0.024 -0.176 -0.103 -0.074 -0.104 -0.128 -0.156 -0.207 -0.094 -0.080 -0.004 -0.104 -0.040  0.007 -0.060 -0.136 -0.094 -0.041 -0.106 -0.059 -0.112 -0.003 -0.040  0.004  0.005 -0.048 -0.035 -0.011  0.099 -0.073 -0.076 -0.059  0.000 -0.041  0.035 -0.074  0.037  0.070  0.108  0.037 -0.020 -0.003 -0.035 -0.028  0.005  0.035 -0.008 -0.128  0.017  0.025 -0.034  0.060  0.020  0.005  0.024  0.026 -0.044 -0.059 -0.040 -0.116 -0.062 -0.076 -0.133 -0.109 -0.158 -0.091 -0.006 -0.116 -0.097 -0.025 -0.041 -0.014 -0.050  0.101  0.647  0.593  0.848  0.364  0.246  0.069  0.110  0.000  0.078  0.084  0.073  0.078 -0.036  0.065  0.088  0.136  0.180  0.144  0.125  0.389  0.219  0.125  0.118  0.049  0.018 -0.046  0.121 -0.032 -0.005  0.006  0.010 -0.014 -0.029  0.063  0.030 -0.019  0.032  0.036  0.072  0.082  0.071  0.073  0.127  0.204  0.265  0.160  0.252  0.202  0.174  0.139  0.195  0.168 -0.034  0.072  0.277  0.168 -0.011  0.126  0.062  0.149  0.135 -0.039 -0.016  0.054 -0.028  0.223  0.141  0.101 -0.146 -0.102 -0.052 -0.188 -0.137 -0.119 -0.070 -0.102 -0.041 -0.043  0.021  0.135  0.210  0.264  0.114  0.277  0.314  0.341  0.136 -0.120 -0.068 -0.195 -0.176 -0.102 -0.078 -0.108 -0.136 -0.079 -0.075 -0.049 -0.062 -0.064 -0.042  0.055  0.017  0.031  0.010 -0.094  0.033 -0.219 -0.193 -0.088 -0.158 -0.284 -0.165 -0.155 -0.092 -0.204 -0.275 -0.141 -0.206  0.108  0.223  0.191  0.040  0.070  0.089  0.151  0.031  0.201  0.118 -0.004  0.031 -0.162 -0.206 -0.193 -0.201 -0.052  0.055  0.141  0.096  0.089  0.043 -0.262  0.143 -0.186 -0.115  0.135  0.101 -0.069  0.094  0.206 -0.005 -0.005  0.142  0.089 -0.074  0.025  0.127  0.005  0.111  0.137  0.011  0.181  0.014  0.113
  0.087  0.014  0.155  0.174  0.172  0.206 -0.000  0.116  0.183 -0.002 -0.109  0.060  0.021 -0.117 -0.036  0.027 -0.026 -0.058  0.118  0.155 -0.066 -0.013 -0.036 -0.064 -0.089 -0.090 -0.151 -0.131 -0.077 -0.009 -0.037 -0.037 -0.069 -0.026 -0.077 -0.042 -0.013 -0.079 -0.031  0.012  0.090  0.087 -0.005  0.036  0.021 -0.005  0.076 -0.003 -0.004  0.066  0.095  0.051 -0.020 -0.014  0.095  0.038 -0.063 -0.041 -0.017 -0.085 -0.117 -0.036 -0.102 -0.180 -0.184 -0.084 -0.133 -0.200 -0.143 -0.225 -0.281 -0.119 -0.185 -0.270 -0.249 -0.187 -0.053 -0.050 -0.048  0.116  0.104  0.040  0.024  0.079 -0.008  0.045  0.090  0.052  0.036  0.065  0.034  0.000 -0.023 -0.040 -0.033  0.004  0.002  0.022 -0.111 -0.035 -0.102 -0.147 -0.234 -0.274 -0.147 -0.154 -0.120  0.019  0.039 -0.022  0.050 -0.057  0.001  0.056  0.032  0.059 -0.036 -0.066 -0.002 -0.094 -0.094 -0.061 -0.086 -0.127  0.042  0.282  0.083 -0.029 -0.010  0.063 -0.048  0.014  0.018  0.064  0.016  0.076  0.042  0.038  0.086  0.074  0.055  0.028  0.128  0.039 -0.028 -0.104 -0.095 -0.039 -0.061  0.130 -0.049 -0.095 -0.089 -0.046 -0.075 -0.062 -0.101 -0.054 -0.065 -0.071  0.086  0.205  0.359  0.364  0.883  0.420  0.183  0.088  0.012  0.092  0.006  0.045 -0.052 -0.068 -0.013 -0.053 -0.122 -0.001  0.021  0.011  0.011  0.083 -0.092  0.015  0.033 -0.017 -0.134 -0.058 -0.088 -0.096 -0.159 -0.131 -0.129 -0.183 -0.127 -0.074 -0.148 -0.109 -0.086 -0.049 -0.045 -0.049 -0.061 -0.113 -0.018  0.042  0.013 -0.004 -0.045  0.009 -0.035 -0.077  0.016  0.005 -0.047  0.072  0.018 -0.038 -0.121 -0.061 -0.066 -0.089 -0.121 -0.161 -0.043 -0.129  0.209  0.063  0.042 -0.025 -0.033 -0.072 -0.150 -0.099 -0.131 -0.144 -0.124 -0.081 -0.022  0.033  0.244  0.249  0.254  0.127  0.096  0.161  0.092  0.068 -0.126 -0.127 -0.124  0.016 -0.064 -0.027 -0.024 -0.070 -0.001  0.025  0.001  0.065  0.045  0.031 -0.037 -0.028 -0.020 -0.031 -0.044 -0.020 -0.153 -0.062 -0.049 -0.040 -0.108 -0.011 -0.027 -0.051 -0.002 -0.156 -0.014 -0.005  0.088 -0.032  0.128  0.120  0.075  0.078  0.083 -0.029  0.035 -0.047 -0.085 -0.029 -0.095 -0.092 -0.066 -0.109  0.062  0.012  0.109  0.003  0.005 -0.041 -0.091  0.017 -0.145  0.018  0.087  0.057 -0.001  0.057  0.013 -0.011  0.064  0.058 -0.026  0.019  0.072  0.004 -0.030 -0.107 -0.062 -0.085 -0.087 -0.096 -0.009
  0.027 -0.054 -0.077 -0.056 -0.030 -0.015 -0.058 -0.009 -0.028 -0.044 -0.066  0.003 -0.012 -0.037  0.000  0.025  0.010 -0.002  0.052  0.130 -0.013 -0.007  0.002 -0.022 -0.036 -0.007 -0.036 -0.031 -0.039 -0.039 -0.044 -0.059 -0.048 -0.027 -0.035 -0.016 -0.002 -0.031 -0.024 -0.002  0.039  0.013  0.016  0.015 -0.037 -0.070 -0.036 -0.010 -0.004  0.027 -0.053  0.031  0.031 -0.009  0.028  0.080  0.026 -0.004  0.001  0.018 -0.028 -0.013  0.042 -0.003 -0.023  0.029  0.000  0.053  0.052  0.033  0.030  0.033 -0.081 -0.017 -0.058 -0.059 -0.004  0.022  0.003  0.070  0.049  0.029  0.008  0.032  0.014  0.033  0.039 -0.008 -0.016  0.007  0.021 -0.021 -0.051 -0.046 -0.037 -0.011 -0.026 -0.008 -0.008  0.042  0.047  0.024 -0.037  0.042  0.046  0.053  0.055  0.068  0.042 -0.010 -0.056 -0.032 -0.030 -0.016 -0.019  0.012 -0.006  0.029  0.070  0.072  0.125  0.160  0.150  0.130  0.137  0.320  0.193  0.140  0.119  0.071  0.071  0.028 -0.005 -0.035 -0.027 -0.004  0.016  0.017  0.052  0.054  0.071  0.093  0.058  0.045  0.061  0.039 -0.037  0.032  0.058  0.041  0.034  0.012  0.054  0.055 -0.006 -0.005 -0.001  0.036  0.052  0.036  0.120  0.187  0.301  0.246  0.420  0.593  0.225  0.128  0.099  0.097  0.050  0.002  0.006 -0.024 -0.007 -0.010 -0.029 -0.008 -0.040 -0.025  0.045 -0.016 -0.053 -0.027 -0.006 -0.021 -0.056 -0.025 -0.003  0.022 -0.001  0.036  0.048  0.026  0.040  0.063  0.064  0.009  0.048  0.016  0.011  0.014  0.010 -0.020  0.009 -0.000  0.014  0.017  0.009  0.029 -0.026 -0.017 -0.014 -0.020 -0.035  0.010 -0.033 -0.064 -0.073 -0.059 -0.030  0.041 -0.038 -0.005 -0.040 -0.086  0.015 -0.019  0.033 -0.047 -0.003 -0.025 -0.073 -0.079 -0.008 -0.032  0.006  0.009  0.030 -0.009  0.079  0.056  0.066  0.002 -0.013  0.012 -0.017  0.018 -0.105 -0.059 -0.042 -0.013 -0.033 -0.016 -0.022 -0.008  0.025  0.018 -0.003  0.013  0.023  0.004  0.002 -0.009  0.019 -0.006 -0.017 -0.011 -0.084 -0.058 -0.094 -0.116 -0.167 -0.075 -0.091 -0.060 -0.075 -0.065 -0.037 -0.079 -0.031 -0.073 -0.004 -0.031 -0.054 -0.059 -0.030 -0.058 -0.017 -0.053 -0.096 -0.004 -0.048 -0.043 -0.037 -0.051 -0.022  0.016  0.079 -0.028  0.024 -0.036 -0.130  0.025 -0.114 -0.117 -0.047 -0.078 -0.125 -0.103 -0.045 -0.079 -0.071 -0.056 -0.047 -0.074 -0.039 -0.007 -0.029 -0.013  0.018 -0.048  0.011 -0.016  0.002
 -0.063 -0.001 -0.062 -0.041 -0.009 -0.005  0.036 -0.003  0.004  0.032  0.036  0.016 -0.009 -0.035  0.010  0.013  0.013  0.005  0.054  0.126  0.018  0.001  0.005  0.009  0.002 -0.010 -0.024 -0.022 -0.038 -0.054 -0.059 -0.058 -0.035 -0.035 -0.021 -0.020 -0.010 -0.033 -0.034 -0.025 -0.036 -0.026  0.021 -0.008 -0.007 -0.059 -0.043 -0.033 -0.017 -0.013 -0.063 -0.046 -0.029 -0.038 -0.036 -0.067 -0.016 -0.024 -0.035 -0.023 -0.007  0.003 -0.028  0.000 -0.011  0.015  0.020  0.036  0.030  0.066  0.097  0.067  0.066  0.038  0.018  0.023 -0.003  0.000 -0.006  0.044 -0.036 -0.012 -0.044  0.009 -0.021 -0.049 -0.039 -0.027 -0.033 -0.034  0.000 -0.035 -0.057 -0.018 -0.018 -0.065 -0.013  0.001 -0.010  0.019  0.026  0.035  0.070  0.115  0.102  0.095  0.072  0.049  0.031  0.041 -0.012 -0.006 -0.020 -0.002  0.012 -0.005  0.006  0.039  0.094  0.102  0.126  0.190  0.113  0.139  0.123  0.137  0.274  0.165  0.149  0.075  0.071  0.046 -0.014 -0.011  0.000  0.003  0.029  0.041  0.087  0.040  0.036  0.033  0.051  0.019  0.048  0.065  0.019 -0.026  0.021  0.006 -0.006 -0.017 -0.002  0.021 -0.008 -0.029 -0.037 -0.052  0.006  0.006 -0.010  0.059  0.058  0.069  0.183  0.225  0.507  0.168  0.117  0.147  0.053  0.011  0.007 -0.010 -0.013  0.006 -0.027 -0.017 -0.036 -0.058  0.011 -0.034 -0.023 -0.035 -0.015 -0.010 -0.035 -0.038 -0.004 -0.012  0.020  0.019  0.013 -0.010  0.001  0.007  0.002 -0.036 -0.010  0.004  0.048  0.020  0.008  0.008 -0.052 -0.076 -0.053 -0.055 -0.053 -0.114 -0.032 -0.026 -0.062 -0.050 -0.051 -0.024  0.004 -0.024 -0.044 -0.018  0.010 -0.015 -0.034 -0.027 -0.048 -0.027  0.004  0.030 -0.009 -0.085 -0.042 -0.051 -0.022  0.008 -0.024 -0.059 -0.023 -0.025  0.012 -0.010  0.046  0.057  0.015  0.002 -0.022 -0.026  0.027  0.013 -0.030  0.049  0.027 -0.015 -0.002  0.028  0.016  0.010  0.028  0.019 -0.018 -0.006  0.035  0.026  0.048  0.011  0.034  0.038  0.019 -0.018 -0.029 -0.070 -0.090 -0.100 -0.101 -0.074 -0.058 -0.031  0.001  0.009 -0.011 -0.036 -0.033 -0.043 -0.045 -0.040 -0.017 -0.061 -0.016 -0.017  0.033  0.002 -0.078 -0.052 -0.064 -0.052  0.004 -0.006  0.018 -0.006 -0.004 -0.014  0.011 -0.031 -0.050  0.025 -0.007 -0.045 -0.063 -0.049 -0.025 -0.031 -0.017 -0.031 -0.028 -0.010 -0.016 -0.041 -0.031 -0.008 -0.028 -0.031 -0.017 -0.005 -0.019 -0.005  0.005
 -0.066 -0.008 -0.064 -0.067 -0.054 -0.053  0.003 -0.035 -0.051  0.011  0.048 -0.005 -0.020  0.013  0.053  0.050  0.042  0.022  0.027  0.109  0.040  0.040  0.029  0.019  0.030  0.011  0.001 -0.001 -0.021 -0.045 -0.003 -0.038 -0.012 -0.026  0.016  0.029 -0.001  0.010  0.000  0.048  0.021 -0.001  0.011 -0.006 -0.034 -0.015 -0.030 -0.028 -0.018 -0.022 -0.081 -0.035 -0.002 -0.024 -0.049 -0.017 -0.012 -0.021 -0.035 -0.004 -0.000 -0.012 -0.006  0.001 -0.002  0.042  0.024  0.019  0.017  0.050  0.057  0.022  0.010  0.040  0.039  0.023  0.003  0.009 -0.004  0.033 -0.021 -0.028 -0.004 -0.027  0.003 -0.007  0.002 -0.020 -0.078 -0.038 -0.012 -0.035 -0.052 -0.026 -0.015 -0.051 -0.017 -0.032 -0.006  0.010  0.042  0.019  0.043  0.079  0.051  0.058  0.042  0.017  0.012  0.011 -0.027  0.006 -0.006 -0.010 -0.017  0.002 -0.003  0.022  0.059  0.084  0.098  0.103  0.072  0.098  0.074  0.051  0.095  0.176  0.146  0.075  0.079  0.031 -0.001 -0.036 -0.016 -0.006  0.030  0.072  0.089  0.099  0.096  0.153  0.080  0.067  0.095  0.136  0.071  0.031  0.052  0.010  0.034  0.011  0.034  0.052  0.016 -0.007  0.027 -0.000  0.032  0.024  0.018  0.081  0.097  0.110  0.088  0.128  0.168  0.297  0.125  0.150  0.078 -0.009  0.018  0.008  0.021  0.038  0.033 -0.006 -0.020 -0.004  0.038 -0.021 -0.004 -0.031 -0.030 -0.010 -0.016  0.006  0.014  0.021  0.049  0.061  0.032  0.022  0.027  0.030  0.009 -0.022  0.010  0.024  0.021  0.034  0.023  0.056  0.020  0.005  0.004  0.004  0.016 -0.014  0.003  0.020 -0.016 -0.020 -0.034 -0.027 -0.019 -0.033 -0.030 -0.030  0.004  0.035 -0.011  0.007 -0.033 -0.027 -0.001  0.030  0.031 -0.081 -0.059 -0.071 -0.050 -0.017 -0.026 -0.071 -0.029 -0.072 -0.018 -0.037  0.015  0.007  0.017  0.026  0.023  0.029  0.043  0.043 -0.027  0.041 -0.005 -0.042 -0.022 -0.007 -0.033 -0.040 -0.043 -0.040 -0.044 -0.063 -0.045 -0.044  0.004 -0.024 -0.008 -0.028 -0.032 -0.036 -0.076 -0.069 -0.080 -0.075 -0.096 -0.068 -0.084 -0.041 -0.031  0.024  0.031 -0.005  0.028  0.030  0.012 -0.010 -0.014 -0.023  0.001 -0.012  0.022  0.009 -0.055 -0.037 -0.072 -0.070 -0.047 -0.049 -0.042 -0.022  0.013 -0.025  0.017 -0.032 -0.090 -0.021 -0.013 -0.074 -0.031 -0.037 -0.084 -0.075 -0.019 -0.056 -0.084 -0.052 -0.009 -0.044 -0.068 -0.009  0.019  0.036  0.049  0.002  0.044  0.005  0.025
  0.085 -0.026 -0.125 -0.105 -0.098 -0.090 -0.102 -0.083 -0.089 -0.118 -0.111 -0.067 -0.063 -0.004 -0.023 -0.025 -0.022  0.021 -0.001  0.006 -0.002 -0.031 -0.036 -0.014 -0.008 -0.008  0.010  0.006 -0.052 -0.065 -0.007 -0.058 -0.027 -0.036 -0.026 -0.019 -0.039 -0.038 -0.022 -0.028 -0.044 -0.070 -0.035  0.011 -0.060 -0.069 -0.067 -0.055 -0.054 -0.062 -0.111 -0.043 -0.024 -0.057 -0.053  0.013 -0.022 -0.048 -0.043 -0.005 -0.026 -0.041  0.026 -0.000  0.031  0.012  0.027  0.057  0.028  0.054  0.041  0.015 -0.025  0.061  0.024  0.015  0.031  0.093  0.017  0.075  0.044  0.035  0.012 -0.005  0.025  0.029  0.002 -0.052  0.010  0.003  0.003 -0.030 -0.046  0.006  0.026 -0.019 -0.057  0.009 -0.002  0.028 -0.012  0.006  0.015  0.073  0.040  0.051  0.044  0.067  0.062  0.022 -0.049 -0.000 -0.035 -0.030 -0.026 -0.051  0.043  0.084  0.100  0.096  0.064  0.058  0.082  0.064  0.025  0.056  0.114  0.147  0.237  0.133  0.128  0.058  0.005 -0.032  0.001  0.074  0.086  0.135  0.238  0.146  0.093  0.154  0.107  0.067  0.066  0.059  0.015  0.022  0.026 -0.029  0.016 -0.000 -0.023 -0.031 -0.060 -0.060 -0.067 -0.026 -0.029 -0.024 -0.026 -0.053  0.027  0.000  0.012  0.099  0.117  0.125  0.474  0.285  0.139  0.088  0.083  0.026  0.039  0.079  0.034  0.024 -0.049 -0.027 -0.015 -0.058 -0.022 -0.077 -0.033 -0.047 -0.029  0.004  0.040 -0.007 -0.005  0.077  0.045  0.026  0.019  0.033  0.052  0.028  0.040  0.023 -0.006  0.016  0.017  0.029  0.009 -0.008  0.002 -0.006 -0.014 -0.028 -0.035 -0.007 -0.089 -0.071 -0.027 -0.076 -0.060 -0.055 -0.087 -0.070 -0.025  0.019 -0.030  0.030 -0.074 -0.084 -0.002  0.029  0.030 -0.001  0.032 -0.032 -0.072 -0.102  0.017  0.033  0.040  0.023  0.061  0.059  0.003  0.026  0.010  0.009  0.011  0.042  0.007  0.022 -0.010  0.002  0.029  0.054  0.046 -0.004 -0.009 -0.032 -0.031 -0.016 -0.046 -0.068 -0.049 -0.060 -0.010  0.042  0.031 -0.057 -0.026 -0.015  0.009 -0.009 -0.018 -0.035 -0.019  0.016 -0.049  0.031  0.031  0.093  0.001 -0.020  0.030 -0.006  0.035  0.032 -0.009 -0.011 -0.005 -0.004  0.035 -0.005 -0.012 -0.014  0.027 -0.022 -0.049 -0.025 -0.069 -0.081 -0.028 -0.077 -0.070 -0.047 -0.013  0.018  0.016 -0.101 -0.087 -0.071 -0.090 -0.112 -0.067 -0.058 -0.069 -0.077 -0.038 -0.045 -0.056 -0.026  0.003  0.007 -0.003 -0.020 -0.018  0.010  0.032
 -0.149 -0.191 -0.107 -0.150 -0.161 -0.152 -0.152 -0.105 -0.125 -0.174 -0.120 -0.047 -0.012 -0.062 -0.015 -0.024  0.050  0.050 -0.108 -0.026  0.037 -0.006 -0.020 -0.022 -0.034 -0.033 -0.043 -0.078 -0.111 -0.091 -0.095 -0.097 -0.059 -0.034 -0.025 -0.003 -0.017 -0.036 -0.023  0.043  0.006 -0.031  0.041 -0.018 -0.037  0.001  0.036  0.005 -0.002  0.007 -0.058  0.000  0.028 -0.050 -0.058  0.044 -0.002 -0.074 -0.055  0.016 -0.031 -0.081 -0.008 -0.018 -0.028  0.042  0.043  0.013  0.022  0.025 -0.004  0.006 -0.055  0.030 -0.060 -0.070  0.053 -0.008 -0.002  0.085  0.026 -0.038 -0.016 -0.008 -0.013 -0.056 -0.063 -0.157 -0.124 -0.170 -0.123 -0.176 -0.138 -0.167 -0.174 -0.145 -0.145 -0.085 -0.171 -0.072 -0.086 -0.142 -0.053  0.015  0.044  0.014  0.077  0.094  0.135  0.105  0.041  0.079  0.068  0.080  0.141  0.108  0.162  0.167  0.200  0.173  0.082  0.107  0.033  0.074  0.080  0.053  0.155  0.234  0.377  0.346  0.283  0.275  0.223  0.122  0.161  0.319  0.320  0.360  0.448  0.283  0.227  0.261  0.175  0.066  0.035  0.042 -0.032 -0.099 -0.063 -0.089 -0.124 -0.210 -0.205 -0.154 -0.244 -0.248 -0.166 -0.138 -0.103 -0.107 -0.083 -0.027  0.057  0.078  0.092  0.097  0.147  0.150  0.285  0.794  0.367  0.230  0.177  0.157  0.189  0.197  0.178  0.211  0.101  0.007  0.098  0.079  0.090  0.083  0.098  0.076  0.012  0.157  0.127  0.040  0.070  0.226  0.126  0.090  0.099  0.080  0.030  0.016  0.051  0.028  0.045  0.075  0.027  0.147  0.143  0.126  0.051  0.106  0.072  0.020  0.011  0.055 -0.021 -0.077 -0.087 -0.027 -0.016 -0.061 -0.050 -0.066 -0.036  0.001 -0.087 -0.012 -0.064 -0.052  0.025  0.050  0.112  0.005 -0.017 -0.043 -0.120 -0.063 -0.099 -0.025 -0.110 -0.070 -0.035 -0.007  0.015  0.068  0.075  0.055  0.027  0.084  0.092  0.110  0.172  0.153  0.153  0.131  0.133  0.142  0.117  0.053  0.104  0.106  0.013 -0.022  0.020  0.004  0.113  0.116  0.068  0.036  0.052  0.020  0.040 -0.071 -0.084 -0.089 -0.186 -0.086 -0.087  0.010 -0.017 -0.035  0.070  0.132  0.136  0.103  0.047  0.059 -0.005 -0.017 -0.018  0.003  0.028 -0.041 -0.068 -0.015  0.026 -0.045 -0.015 -0.063  0.003 -0.023  0.019 -0.018  0.070  0.105 -0.015  0.013 -0.014 -0.071 -0.032 -0.003 -0.036 -0.094 -0.054 -0.003 -0.066 -0.078 -0.034 -0.058 -0.108 -0.063 -0.031  0.024  0.076  0.011  0.050  0.006 -0.005
 -0.150 -0.215 -0.168 -0.202 -0.200 -0.194 -0.198 -0.121 -0.160 -0.189 -0.109 -0.015 -0.008 -0.029  0.008 -0.005  0.046  0.022 -0.082 -0.050  0.020  0.010 -0.004 -0.011 -0.011 -0.008 -0.024 -0.032 -0.054 -0.049 -0.049 -0.066 -0.045 -0.016 -0.003  0.008 -0.001  0.002  0.013  0.049  0.028 -0.004  0.034 -0.033  0.015  0.013  0.012 -0.004 -0.000  0.026 -0.060  0.019  0.024 -0.009 -0.008  0.083  0.058  0.000  0.030  0.070  0.020  0.001  0.074  0.081  0.007  0.046  0.044  0.074  0.083  0.096  0.072  0.047 -0.036  0.023 -0.014 -0.045  0.043 -0.010 -0.043  0.003 -0.023 -0.048 -0.066 -0.059 -0.040 -0.077 -0.081 -0.121 -0.109 -0.135 -0.109 -0.125 -0.119 -0.147 -0.144 -0.096 -0.121 -0.053 -0.087 -0.049 -0.038 -0.042 -0.003  0.056  0.064  0.030  0.077  0.053  0.085  0.057 -0.008  0.046  0.013  0.017  0.058  0.059  0.083  0.119  0.124  0.153  0.076  0.121  0.060  0.109  0.062  0.045  0.117  0.147  0.279  0.211  0.251  0.161  0.129  0.038  0.032  0.114  0.129  0.135  0.188  0.052  0.061  0.140  0.023 -0.036 -0.013  0.022 -0.071 -0.099 -0.033 -0.104 -0.122 -0.154 -0.136 -0.115 -0.172 -0.160 -0.095 -0.076 -0.042 -0.082 -0.064  0.010  0.050  0.084  0.006  0.050  0.053  0.078  0.139  0.367  0.491  0.228  0.216  0.131  0.177  0.201  0.190  0.187  0.085  0.026  0.115  0.055  0.082  0.079  0.075  0.065  0.028  0.132  0.089  0.086  0.074  0.190  0.135  0.147  0.162  0.115  0.092  0.093  0.097  0.057  0.077  0.118  0.078  0.130  0.132  0.133  0.090  0.114  0.074  0.056  0.024  0.056  0.001 -0.074 -0.064  0.019  0.000 -0.036 -0.003 -0.045 -0.012  0.046 -0.028  0.022 -0.012 -0.013  0.028  0.041  0.098  0.046  0.035  0.006 -0.024 -0.048 -0.011  0.043 -0.008  0.022  0.033  0.034  0.009  0.038  0.053  0.028  0.031  0.071  0.069  0.071  0.098  0.079  0.067  0.069  0.098  0.078  0.082  0.079  0.100  0.084  0.041  0.028  0.069  0.050  0.103  0.111  0.070  0.046  0.025  0.022  0.027 -0.057 -0.064 -0.073 -0.123 -0.077 -0.077  0.007 -0.062 -0.066  0.009  0.066  0.085  0.081  0.034  0.018 -0.039 -0.028  0.009  0.027  0.029 -0.001  0.001  0.042  0.043 -0.018 -0.006 -0.032 -0.014  0.004  0.014 -0.027  0.023  0.032 -0.030  0.004 -0.043 -0.069 -0.036  0.001 -0.041 -0.077 -0.025  0.001 -0.059 -0.062  0.002 -0.021 -0.058 -0.018  0.011  0.042  0.090  0.017  0.046  0.031 -0.001
 -0.097 -0.187 -0.080 -0.113 -0.136 -0.143 -0.205 -0.105 -0.099 -0.208 -0.155 -0.016  0.001 -0.052 -0.014 -0.024  0.012  0.015 -0.015 -0.046 -0.014 -0.023  0.003  0.005 -0.005  0.010  0.008 -0.041 -0.075 -0.040 -0.086 -0.064 -0.037  0.004 -0.005 -0.004  0.016 -0.019  0.010  0.029  0.024  0.008  0.035  0.021 -0.005  0.010  0.006  0.011  0.003  0.045 -0.026  0.031  0.021 -0.022  0.000  0.049  0.029 -0.036  0.002  0.028 -0.013 -0.009  0.007 -0.004 -0.033  0.006 -0.016 -0.004  0.013  0.008 -0.028 -0.019 -0.089 -0.047 -0.053 -0.081  0.041 -0.042 -0.021  0.009 -0.009 -0.014 -0.050 -0.010 -0.041 -0.071 -0.075 -0.094 -0.025 -0.059 -0.074 -0.101 -0.071 -0.075 -0.118 -0.073 -0.077 -0.017 -0.113 -0.047 -0.048 -0.082 -0.061 -0.038 -0.029 -0.035  0.003  0.015  0.031  0.007  0.003  0.013 -0.015  0.023  0.049  0.069  0.028  0.061  0.059  0.052 -0.019 -0.013 -0.003 -0.005  0.019  0.021  0.042  0.043  0.124  0.100  0.125  0.117  0.163  0.068  0.063  0.163  0.123  0.061  0.133  0.051  0.027  0.090  0.075 -0.016 -0.019  0.011 -0.063 -0.097 -0.049 -0.080 -0.107 -0.141 -0.149 -0.124 -0.157 -0.128 -0.098 -0.083 -0.086 -0.108 -0.072  0.001  0.031  0.073  0.045  0.002  0.011 -0.009  0.088  0.230  0.228  0.530  0.273  0.104  0.191  0.175  0.145  0.217  0.111  0.066  0.097  0.046  0.040  0.054  0.047  0.046  0.003  0.105  0.063  0.040  0.030  0.127  0.051  0.053  0.074  0.026 -0.006  0.057  0.016 -0.002  0.017  0.057  0.044  0.081  0.106  0.105  0.063  0.091  0.046 -0.001  0.023  0.047  0.011 -0.066 -0.024  0.053  0.035 -0.009 -0.011 -0.023 -0.016 -0.008 -0.070 -0.010  0.008 -0.028  0.047  0.047  0.083  0.076  0.068  0.034  0.007 -0.026 -0.028  0.054 -0.002  0.088  0.049  0.059  0.029  0.090  0.065  0.029  0.039  0.068  0.091  0.039  0.082  0.049  0.028  0.066  0.097  0.077  0.087  0.074  0.083  0.075  0.053  0.038  0.051  0.044  0.069  0.075  0.034  0.041  0.020  0.038  0.063 -0.006  0.000 -0.024 -0.060 -0.055 -0.036  0.027 -0.022 -0.079 -0.025  0.059  0.090  0.068  0.053  0.070  0.028  0.014  0.035  0.023  0.059 -0.004  0.021  0.057  0.074  0.025  0.023  0.012  0.030  0.015  0.041  0.000 -0.004  0.024  0.035  0.033 -0.051 -0.066 -0.021  0.017 -0.014 -0.029  0.004  0.002 -0.032 -0.018 -0.012 -0.044 -0.043 -0.019 -0.037  0.009  0.032 -0.003  0.008  0.025 -0.005
 -0.151 -0.216 -0.208 -0.235 -0.221 -0.232 -0.219 -0.131 -0.183 -0.179 -0.056  0.011  0.002 -0.025  0.041  0.027  0.047 -0.014  0.023  0.008  0.004  0.046  0.031  0.022  0.023  0.042  0.062  0.013 -0.037 -0.037 -0.070 -0.046 -0.025  0.011  0.044  0.044  0.061  0.056  0.052  0.094  0.059  0.043  0.068 -0.010 -0.021  0.007 -0.037 -0.035 -0.010 -0.009 -0.106  0.001  0.015 -0.014 -0.030  0.023  0.049 -0.014  0.006  0.047  0.026  0.058  0.071  0.037  0.016  0.066  0.026  0.069  0.100  0.094  0.077  0.039 -0.037  0.018  0.019 -0.037  0.016 -0.080 -0.063 -0.057 -0.088 -0.071 -0.100 -0.058 -0.065 -0.093 -0.092 -0.099 -0.077 -0.062 -0.080 -0.081 -0.089 -0.111 -0.103 -0.063 -0.045 -0.024 -0.040  0.000  0.019  0.015  0.046  0.073  0.037  0.019  0.036 -0.030 -0.027 -0.016 -0.080  0.012 -0.048  0.005  0.042  0.014  0.002  0.056  0.010  0.074  0.042  0.065  0.047  0.099  0.044  0.047  0.060  0.062  0.102  0.044  0.136  0.178  0.219  0.129  0.128  0.118  0.104  0.032  0.094  0.004 -0.007  0.061 -0.027 -0.057 -0.033  0.036 -0.054 -0.110 -0.019 -0.100 -0.097 -0.111 -0.101 -0.096 -0.116 -0.092 -0.047 -0.052 -0.029 -0.077 -0.037  0.038  0.053  0.078 -0.052  0.006  0.007  0.018  0.083  0.177  0.216  0.273  0.655  0.253  0.222  0.265  0.291  0.375  0.162  0.100  0.135  0.050  0.041  0.070  0.044  0.056  0.031  0.166  0.079  0.083  0.084  0.199  0.107  0.146  0.175  0.083  0.060  0.117  0.075  0.050  0.085  0.117  0.080  0.162  0.157  0.160  0.088  0.134  0.092  0.025  0.065  0.081  0.047 -0.023  0.003  0.045  0.037 -0.033  0.016 -0.008  0.009  0.042 -0.048 -0.008 -0.018  0.002  0.006  0.044  0.075  0.063  0.061 -0.006 -0.005 -0.014 -0.001  0.026  0.026  0.060  0.034  0.028  0.031  0.048  0.028  0.035  0.046  0.055  0.069  0.004  0.049  0.020  0.012  0.035  0.077  0.029  0.056  0.059  0.057  0.061  0.038 -0.001  0.023  0.021  0.072  0.091  0.050  0.053  0.032 -0.006  0.025 -0.073 -0.065 -0.064 -0.105 -0.093 -0.105 -0.003 -0.056 -0.047 -0.044  0.018  0.049  0.074  0.021  0.022  0.007  0.015  0.044  0.048  0.078  0.004  0.002  0.040  0.023 -0.056 -0.014 -0.036 -0.022  0.015  0.015 -0.028 -0.034  0.017  0.010  0.066 -0.018 -0.081  0.003  0.049 -0.001 -0.020  0.045  0.037 -0.024 -0.014 -0.004 -0.035 -0.053 -0.031 -0.028  0.019  0.039 -0.005 -0.007 -0.008 -0.014
 -0.105 -0.040 -0.079 -0.082 -0.083 -0.080 -0.019 -0.043 -0.075 -0.013  0.043 -0.047 -0.043 -0.023 -0.037 -0.050 -0.039 -0.035 -0.081 -0.053 -0.023 -0.029 -0.047 -0.066 -0.044 -0.047 -0.034 -0.032 -0.071 -0.058 -0.073 -0.064 -0.022 -0.032 -0.032 -0.048 -0.029  0.007 -0.027 -0.031 -0.028 -0.055  0.005 -0.042 -0.013 -0.020 -0.017 -0.040 -0.012 -0.023 -0.052 -0.055 -0.037 -0.039 -0.087 -0.064 -0.013 -0.046 -0.062 -0.019 -0.009 -0.031 -0.031 -0.012 -0.035 -0.001  0.032 -0.023 -0.017 -0.006  0.010  0.004  0.063  0.019  0.012  0.024 -0.013 -0.036 -0.031 -0.089 -0.067 -0.046 -0.070 -0.066 -0.027 -0.079 -0.087 -0.097 -0.060 -0.080 -0.062 -0.056 -0.034 -0.066 -0.084 -0.071 -0.046 -0.014 -0.031 -0.048 -0.015 -0.024  0.051  0.008 -0.000 -0.004  0.027 -0.017 -0.026  0.040  0.014  0.073  0.040  0.027  0.053 -0.001  0.046  0.027  0.010  0.036  0.012  0.004 -0.014  0.047  0.011  0.004  0.011  0.062  0.065  0.062  0.098  0.132  0.160  0.122  0.166  0.106  0.104  0.013  0.041 -0.050 -0.061 -0.030 -0.037 -0.085 -0.042 -0.004 -0.037 -0.089 -0.026 -0.059 -0.079 -0.087 -0.083 -0.067 -0.080 -0.084 -0.041 -0.048 -0.004 -0.020 -0.036 -0.016 -0.078 -0.036 -0.068 -0.024 -0.010  0.008  0.026  0.157  0.131  0.104  0.253  0.539  0.313  0.203  0.222  0.236  0.129  0.035  0.072  0.033  0.057  0.050  0.064  0.041  0.015  0.099  0.033  0.004  0.056  0.136  0.030  0.050  0.061  0.024 -0.018 -0.002 -0.008  0.016  0.037  0.052  0.033  0.092  0.084  0.072  0.016  0.051  0.034 -0.037 -0.001 -0.004 -0.044 -0.037 -0.058 -0.033 -0.018 -0.064 -0.011 -0.019 -0.031 -0.044 -0.037 -0.025 -0.036 -0.009  0.040  0.073  0.059 -0.014  0.009 -0.010  0.013  0.010 -0.007  0.010 -0.030  0.001  0.001  0.026  0.009  0.011  0.018  0.065  0.013  0.041  0.063  0.029  0.099  0.104  0.103  0.038  0.053  0.071  0.068  0.029  0.039  0.039  0.006 -0.050 -0.023 -0.032  0.009  0.043  0.021 -0.004 -0.000 -0.047  0.038 -0.037 -0.031 -0.026 -0.042 -0.020 -0.008  0.032  0.027  0.036  0.056  0.067  0.058  0.076  0.003  0.021  0.032  0.017  0.033  0.065  0.086  0.064  0.033  0.007  0.013 -0.021  0.005 -0.013 -0.005 -0.032 -0.019 -0.003 -0.034  0.061  0.037  0.018  0.079  0.055  0.039  0.064  0.055  0.043  0.058  0.045 -0.007  0.004  0.014 -0.011 -0.029 -0.039 -0.019  0.005  0.010  0.031 -0.017  0.007 -0.039
 -0.104 -0.111 -0.084 -0.102 -0.115 -0.118 -0.088 -0.073 -0.088 -0.088 -0.050 -0.044 -0.005 -0.035 -0.027 -0.033  0.006  0.002 -0.051 -0.028 -0.027 -0.008 -0.015 -0.043 -0.032 -0.052 -0.046 -0.048 -0.032 -0.016 -0.025 -0.046 -0.021 -0.008 -0.022 -0.030 -0.019  0.003 -0.015 -0.002  0.024  0.002  0.034 -0.038  0.023  0.050  0.034 -0.005  0.002  0.034 -0.015  0.010  0.008 -0.006 -0.029  0.001  0.017 -0.016 -0.016  0.020  0.007 -0.012 -0.002 -0.019 -0.049  0.013 -0.016  0.004  0.022  0.018  0.013  0.018  0.011 -0.021 -0.075 -0.038  0.004 -0.041 -0.051 -0.047 -0.031 -0.046 -0.053 -0.028  0.004 -0.030 -0.040 -0.066 -0.063 -0.038 -0.055 -0.081 -0.046 -0.087 -0.102 -0.065 -0.016  0.035 -0.068 -0.027 -0.027 -0.027  0.009  0.010  0.002 -0.002  0.029  0.005  0.002  0.013  0.010  0.042  0.004  0.018  0.065  0.064  0.034  0.052  0.064  0.072  0.029  0.002 -0.029  0.019  0.015  0.005  0.029  0.066  0.095  0.081  0.151  0.124  0.159  0.082  0.109  0.107  0.096  0.039  0.086 -0.015 -0.008  0.028 -0.024 -0.056 -0.024 -0.027 -0.064 -0.112 -0.057 -0.079 -0.102 -0.127 -0.154 -0.115 -0.121 -0.107 -0.087 -0.092 -0.049 -0.092 -0.073  0.023 -0.005  0.065 -0.013 -0.007 -0.013  0.021  0.039  0.189  0.177  0.191  0.222  0.313  0.571  0.314  0.298  0.263  0.149  0.065  0.138  0.087  0.084  0.101  0.080  0.041  0.037  0.151  0.026  0.031  0.045  0.183  0.061  0.057  0.070  0.046 -0.004 -0.012 -0.003 -0.006  0.054  0.127  0.074  0.083  0.097  0.125  0.064  0.077  0.076  0.026  0.022  0.051  0.018 -0.033 -0.018  0.018  0.016 -0.028  0.003 -0.021 -0.012  0.002 -0.035  0.002 -0.008 -0.020  0.062  0.074  0.072  0.013  0.027  0.015 -0.006 -0.016 -0.032  0.009 -0.027  0.027  0.026  0.041  0.039  0.039  0.078  0.068  0.061  0.075  0.090  0.027  0.071  0.066  0.036 -0.004  0.019  0.004  0.000 -0.017 -0.020 -0.021 -0.033 -0.068 -0.054 -0.055 -0.034 -0.003 -0.003 -0.032 -0.016 -0.021  0.011 -0.047 -0.037 -0.043 -0.087 -0.041 -0.037 -0.007 -0.045 -0.042  0.005  0.022  0.058  0.097  0.044  0.018  0.021 -0.000  0.048  0.057  0.084  0.060  0.029  0.045  0.024 -0.034 -0.007 -0.032 -0.007 -0.021  0.001  0.011 -0.005  0.059  0.016  0.019 -0.007 -0.027  0.047  0.056 -0.008  0.009  0.078  0.041 -0.002  0.030  0.042 -0.025 -0.019 -0.007  0.004  0.018  0.049  0.018  0.021  0.042  0.014
[truncated: 341,401 more chars]
