# Supplementary material for: K739 is preferentially targeted over K725 in the deSUMOylation process of neuronal nitric oxide synthase
Source: Front Chem. 2025 Sep 4;13:1672437. doi: 10.3389/fchem.2025.1672437 (PMC12445055; doi:10.3389/fchem.2025.1672437)
Supplement: Supplementary file 2 [file DataSheet2.zip › raw-data/739/hbond-details-1.out]

#Acceptor            DonorH         Donor   Frames         Frac      AvgDist       AvgAng
GLY_302@O      GLN_179@HE21   GLN_179@NE2     1902       0.9510       2.7797     162.4112
THR_300@O       HIE_111@HE2   HIE_111@NE2     1475       0.7375       2.8496     158.7707
ASP_291@OD1     ARG_93@HH12    ARG_93@NH1     1153       0.5765       2.7782     159.9576
GLY_302@O         ALA_185@H     ALA_185@N     1146       0.5730       2.8808     162.1202
GLN_299@O          ASP_50@H      ASP_50@N     1050       0.5250       2.8673     148.9219
ASP_291@OD2     ARG_93@HH22    ARG_93@NH2      841       0.4205       2.8400     159.8240
GLU_298@OE2     ASN_49@HD22    ASN_49@ND2      775       0.3875       2.8070     163.7580
GLU_272@OE2     ARG_93@HH21    ARG_93@NH2      749       0.3745       2.7882     151.1481
ASP_291@OD1     ARG_93@HH22    ARG_93@NH2      733       0.3665       2.8286     155.8279
GLU_272@OE2       ARG_93@HE     ARG_93@NE      700       0.3500       2.8177     151.5056
GLU_298@OE1     ASN_49@HD22    ASN_49@ND2      698       0.3490       2.8106     164.6548
GLU_272@OE1     ARG_93@HH21    ARG_93@NH2      643       0.3215       2.7897     151.5627
GLU_272@OE1       ARG_93@HE     ARG_93@NE      579       0.2895       2.8180     151.6338
ASP_291@OD2     ARG_93@HH12    ARG_93@NH1      553       0.2765       2.7861     160.1295
ARG_275@O       ARG_31@HH11    ARG_31@NH1      417       0.2085       2.8331     162.2224
LYS_324@O       ASN_46@HD21    ASN_46@ND2      375       0.1875       2.8507     160.2314
ARG_325@O       ARG_18@HH21    ARG_18@NH2      313       0.1565       2.8172     154.9665
ARG_325@OXT     ARG_18@HH21    ARG_18@NH2      305       0.1525       2.8099     155.3408
GLU_294@OE1      LYS_82@HZ1     LYS_82@NZ      304       0.1520       2.8066     154.1701
GLU_294@OE2      LYS_82@HZ3     LYS_82@NZ      299       0.1495       2.7909     153.7545
GLU_294@OE2      LYS_82@HZ2     LYS_82@NZ      291       0.1455       2.7960     153.9562
GLU_294@OE1      TRP_94@HE1    TRP_94@NE1      281       0.1405       2.8346     158.0788
GLU_294@OE1      LYS_82@HZ2     LYS_82@NZ      280       0.1400       2.7911     153.5389
GLU_294@OE1      LYS_82@HZ3     LYS_82@NZ      279       0.1395       2.7985     154.3573
GLU_294@OE2      LYS_82@HZ1     LYS_82@NZ      278       0.1390       2.8043     153.7897
ARG_325@O         ARG_18@HE     ARG_18@NE      266       0.1330       2.8055     158.2016
GLU_294@OE2      TRP_94@HE1    TRP_94@NE1      236       0.1180       2.8320     159.0757
ARG_325@OXT       ARG_18@HE     ARG_18@NE      227       0.1135       2.8141     158.0037
GLU_272@OE1      LYS_96@HZ2     LYS_96@NZ      216       0.1080       2.7944     156.4581
GLU_272@OE1      LYS_96@HZ1     LYS_96@NZ      214       0.1070       2.8051     155.1456
GLY_301@O          LEU_48@H      LEU_48@N      213       0.1065       2.8935     146.9825
GLU_272@OE1      LYS_96@HZ3     LYS_96@NZ      212       0.1060       2.7930     157.4338
GLU_272@OE2      LYS_96@HZ1     LYS_96@NZ      205       0.1025       2.7834     155.1984
GLU_272@OE2      LYS_96@HZ3     LYS_96@NZ      199       0.0995       2.7823     157.3128
GLU_284@OE1     ARG_31@HH12    ARG_31@NH1      184       0.0920       2.7988     158.9222
GLU_298@OE2      LYS_37@HZ3     LYS_37@NZ      184       0.0920       2.8054     154.6644
GLU_298@OE1      LYS_37@HZ3     LYS_37@NZ      178       0.0890       2.8084     154.1200
MET_322@O          TRP_47@H      TRP_47@N      175       0.0875       2.8749     162.8856
LYS_324@O       ASN_43@HD22    ASN_43@ND2      174       0.0870       2.8594     156.6744
GLU_272@OE2      LYS_96@HZ2     LYS_96@NZ      172       0.0860       2.7960     157.0876
GLU_298@OE2      LYS_37@HZ1     LYS_37@NZ      168       0.0840       2.7995     154.7134
GLU_298@OE1      LYS_37@HZ2     LYS_37@NZ      166       0.0830       2.7991     156.7484
GLU_298@OE2      LYS_37@HZ2     LYS_37@NZ      163       0.0815       2.7968     154.2860
GLU_284@OE1     ARG_31@HH22    ARG_31@NH2      163       0.0815       2.8059     157.7810
GLU_298@OE1      LYS_37@HZ1     LYS_37@NZ      159       0.0795       2.8084     155.4223
ASN_279@OD1     ARG_31@HH21    ARG_31@NH2      151       0.0755       2.8001     155.1661
GLU_284@OE2     ARG_31@HH22    ARG_31@NH2      146       0.0730       2.8070     158.9669
GLU_298@HB2     ASN_49@HD21    ASN_49@ND2      138       0.0690       2.7409     152.1160
GLU_284@OE2     ARG_31@HH12    ARG_31@NH1      133       0.0665       2.7843     158.8335
ARG_268@HH22     GLU_51@HB2     GLU_51@CB      132       0.0660       2.8719     154.5458
ARG_325@OXT     ASN_46@HD21    ASN_46@ND2      114       0.0570       2.8068     160.4029
GLY_273@O       ASN_76@HD22    ASN_76@ND2      110       0.0550       2.8576     154.6083
GLY_301@H       TRP_116@HE1   TRP_116@NE1      106       0.0530       2.8931     142.4252
GLY_302@HA3      SER_183@HA    SER_183@CA      101       0.0505       2.9207     141.1676
ARG_325@O       ASN_43@HD22    ASN_43@ND2       99       0.0495       2.8313     161.7258
ARG_325@OXT     ARG_18@HH22    ARG_18@NH2       96       0.0480       2.7900     160.3600
ARG_325@O       ARG_18@HH12    ARG_18@NH1       95       0.0475       2.7962     162.3983
ARG_325@OXT     GLN_40@HE22    GLN_40@NE2       93       0.0465       2.7944     164.1881
ARG_325@OXT      LYS_37@HZ2     LYS_37@NZ       90       0.0450       2.8008     155.1243
ARG_325@OXT      LYS_37@HZ3     LYS_37@NZ       86       0.0430       2.7999     154.0769
ARG_325@O       ASN_43@HD21    ASN_43@ND2       86       0.0430       2.8175     157.3332
ARG_325@OXT      LYS_37@HZ1     LYS_37@NZ       85       0.0425       2.7835     155.6458
ARG_325@O        LYS_37@HZ2     LYS_37@NZ       82       0.0410       2.7978     155.1081
GLN_299@OE1      THR_77@HG1    THR_77@OG1       80       0.0400       2.7271     158.9479
ARG_325@O        LYS_37@HZ1     LYS_37@NZ       75       0.0375       2.8024     155.3108
THR_300@OG1     ASN_49@HD22    ASN_49@ND2       75       0.0375       2.8901     160.2611
GLN_274@OE1      LYS_97@HZ2     LYS_97@NZ       73       0.0365       2.8125     156.5173
ARG_325@O        LYS_37@HZ3     LYS_37@NZ       68       0.0340       2.7987     154.4299
GLN_274@OE1      LYS_97@HZ3     LYS_97@NZ       68       0.0340       2.8234     156.1447
LYS_312@HA       TRP_47@HZ2    TRP_47@CZ2       61       0.0305       2.9307     147.2215
ARG_325@O       ARG_18@HH22    ARG_18@NH2       59       0.0295       2.8018     157.3165
ASN_265@O        LYS_37@HZ1     LYS_37@NZ       57       0.0285       2.8330     156.6325
ASN_265@HD21     LYS_37@HB3     LYS_37@CB       57       0.0285       2.9031     143.6816
ARG_325@OXT     ARG_18@HH12    ARG_18@NH1       55       0.0275       2.8050     157.5725
GLN_274@OE1     ARG_31@HH11    ARG_31@NH1       51       0.0255       2.8205     158.8975
GLN_274@OE1      LYS_97@HZ1     LYS_97@NZ       50       0.0250       2.8159     153.0205
THR_300@HA        ASN_49@HA     ASN_49@CA       50       0.0250       2.9568     155.8987
GLY_301@O       TRP_116@HE1   TRP_116@NE1       49       0.0245       2.8618     141.6401
GLN_274@OE1     ARG_31@HH12    ARG_31@NH1       48       0.0240       2.8544     151.8503
TYR_296@HH       LYS_82@HZ2     LYS_82@NZ       47       0.0235       2.8769     148.5941
TYR_296@HH       LYS_82@HZ1     LYS_82@NZ       46       0.0230       2.8623     148.4989
GLU_272@OE2      LYS_97@HZ2     LYS_97@NZ       44       0.0220       2.7575     158.7705
ARG_325@O       ASN_46@HD21    ASN_46@ND2       44       0.0220       2.8011     160.1411
ARG_325@O       GLN_22@HE21    GLN_22@NE2       44       0.0220       2.8164     160.5571
ARG_275@O         ARG_31@HE     ARG_31@NE       44       0.0220       2.8463     155.2419
GLY_302@O         ASP_184@H     ASP_184@N       43       0.0215       2.8454     144.6942
ASN_279@OD1       ARG_31@HE     ARG_31@NE       42       0.0210       2.8783     149.1404
ASN_265@O        LYS_37@HZ3     LYS_37@NZ       41       0.0205       2.8424     155.9176
ASN_265@O        LYS_37@HZ2     LYS_37@NZ       41       0.0205       2.8447     156.9803
TYR_296@HH       LYS_82@HZ3     LYS_82@NZ       38       0.0190       2.8725     147.3118
LYS_312@HE2     GLY_182@HA2    GLY_182@CA       37       0.0185       2.8928     141.4871
PHE_271@O        LYS_96@HZ2     LYS_96@NZ       35       0.0175       2.8474     158.0516
ARG_275@O       ARG_31@HH21    ARG_31@NH2       34       0.0170       2.7710     150.6129
ARG_325@OXT     GLN_22@HE21    GLN_22@NE2       34       0.0170       2.8048     159.3206
GLN_274@OE1      LYS_96@HZ3     LYS_96@NZ       34       0.0170       2.8245     156.3509
ARG_325@O       GLN_40@HE21    GLN_40@NE2       33       0.0165       2.8030     161.6781
ARG_325@O       GLN_40@HE22    GLN_40@NE2       33       0.0165       2.8140     160.2028
SER_266@HG       LYS_37@HZ1     LYS_37@NZ       33       0.0165       2.8642     148.2573
ARG_325@OXT     ASN_43@HD22    ASN_43@ND2       32       0.0160       2.8349     157.9145
GLN_274@OE1      LYS_96@HZ2     LYS_96@NZ       32       0.0160       2.8490     157.6255
GLN_274@OE1      LYS_96@HZ1     LYS_96@NZ       31       0.0155       2.8272     156.3175
PHE_271@O        LYS_96@HZ1     LYS_96@NZ       30       0.0150       2.8278     153.9823
GLU_272@OE2      LYS_97@HZ1     LYS_97@NZ       29       0.0145       2.7464     154.9559
SER_266@HG       LYS_37@HZ2     LYS_37@NZ       29       0.0145       2.8377     149.3151
SER_266@HG       LYS_37@HZ3     LYS_37@NZ       29       0.0145       2.8410     144.4426
GLU_272@OE2      LYS_97@HZ3     LYS_97@NZ       26       0.0130       2.7563     157.8529
PHE_271@O        LYS_96@HZ3     LYS_96@NZ       26       0.0130       2.8331     154.8546
TYR_296@OH       LYS_82@HZ3     LYS_82@NZ       26       0.0130       2.8772     149.6205
GLU_272@OE1      LYS_97@HZ1     LYS_97@NZ       25       0.0125       2.7745     155.9757
SER_266@OG       LYS_37@HZ1     LYS_37@NZ       25       0.0125       2.8647     152.2744
GLU_272@OE2     ARG_93@HH11    ARG_93@NH1       24       0.0120       2.7464     156.3857
ARG_325@OXT     ASN_43@HD21    ASN_43@ND2       24       0.0120       2.8383     151.4530
GLN_274@OE1     ARG_31@HH21    ARG_31@NH2       24       0.0120       2.8816     151.2144
THR_300@HG1     ASN_49@HD22    ASN_49@ND2       23       0.0115       2.9269     145.1006
GLU_272@OE1      LYS_97@HZ2     LYS_97@NZ       22       0.0110       2.7814     153.8383
GLN_274@OE1     ARG_31@HH22    ARG_31@NH2       22       0.0110       2.8359     149.6457
ASN_265@HD22      ASP_23@HA     ASP_23@CA       22       0.0110       2.9302     139.5656
GLN_299@HB2      ASP_50@HB3     ASP_50@CB       22       0.0110       2.9527     141.9936
GLU_272@OE1     ARG_93@HH11    ARG_93@NH1       21       0.0105       2.7836     155.6383
GLY_302@HA2       ALA_185@H     ALA_185@N       21       0.0105       2.8646     139.9588
GLU_272@OE1      LYS_97@HZ3     LYS_97@NZ       19       0.0095       2.7904     156.4326
GLU_298@OE1     ASN_49@HD21    ASN_49@ND2       18       0.0090       2.8566     154.9885
TYR_296@OH       LYS_82@HZ1     LYS_82@NZ       18       0.0090       2.8795     152.2233
LYS_305@HE3     MET_134@HB3    MET_134@CB       18       0.0090       2.9145     148.5246
SER_266@OG       LYS_37@HZ3     LYS_37@NZ       16       0.0080       2.8434     154.2830
ARG_325@O        HIE_44@HE2    HIE_44@NE2       16       0.0080       2.8540     162.5699
GLN_299@O       ASN_49@HD22    ASN_49@ND2       16       0.0080       2.8542     145.8230
TYR_296@OH       LYS_82@HZ2     LYS_82@NZ       16       0.0080       2.9095     146.3928
GLY_273@HA3       TRP_94@HA     TRP_94@CA       16       0.0080       2.9212     143.0263
VAL_311@HB      GLY_182@HA3    GLY_182@CA       16       0.0080       2.9710     151.4590
GLN_274@OE1       ARG_31@HE     ARG_31@NE       15       0.0075       2.8332     152.6725
ASN_265@OD1      LYS_37@HZ2     LYS_37@NZ       15       0.0075       2.8444     153.5257
GLU_298@OE2     ASN_49@HD21    ASN_49@ND2       14       0.0070       2.8334     147.5771
SER_266@OG       LYS_37@HZ2     LYS_37@NZ       14       0.0070       2.9156     153.4068
HIE_280@HE1      ARG_31@HD3     ARG_31@CD       14       0.0070       2.9186     145.0504
LYS_324@O        LYS_37@HZ2     LYS_37@NZ       13       0.0065       2.7963     154.0512
THR_300@HA      TRP_116@HZ2   TRP_116@CZ2       13       0.0065       2.9192     144.6492
ARG_325@OXT     GLN_40@HE21    GLN_40@NE2       12       0.0060       2.8440     148.5900
ASN_265@OD1      LYS_37@HZ1     LYS_37@NZ       12       0.0060       2.8636     154.1270
PHE_304@HA      MET_180@HG3    MET_180@CG       12       0.0060       2.9332     143.8338
ASN_265@OD1      LYS_37@HZ3     LYS_37@NZ       11       0.0055       2.8482     155.5692
LYS_324@O       GLN_22@HE21    GLN_22@NE2       11       0.0055       2.8854     156.5648
TYR_296@HH       TRP_94@HZ2    TRP_94@CZ2       11       0.0055       2.8952     148.3276
LYS_324@O        LYS_37@HZ1     LYS_37@NZ       10       0.0050       2.7963     147.1091
GLU_272@HG2       ARG_93@HE     ARG_93@NE       10       0.0050       2.8233     139.0673
ASN_279@OD1     ARG_31@HH12    ARG_31@NH1       10       0.0050       2.8286     157.6698
ASP_291@CG      ARG_93@HH22    ARG_93@NH2       10       0.0050       2.9673     153.2347
GLU_309@HA      MET_134@HE2    MET_134@CE        9       0.0045       2.9437     139.5535
ARG_325@OXT      HIE_44@HE2    HIE_44@NE2        8       0.0040       2.8278     160.9210
GLU_284@OE2     ARG_31@HH21    ARG_31@NH2        8       0.0040       2.9009     151.3694
LYS_305@HE2     MET_134@HB3    MET_134@CB        8       0.0040       2.9426     145.3980
LYS_324@O       GLN_40@HE22    GLN_40@NE2        7       0.0035       2.7915     159.2955
ASN_279@O       ARG_31@HH21    ARG_31@NH2        7       0.0035       2.8022     149.0917
GLU_284@OE1       ARG_31@HE     ARG_31@NE        7       0.0035       2.8488     150.6559
GLN_274@HB2      LYS_96@HE3     LYS_96@CE        7       0.0035       2.8977     141.5254
TYR_296@HH       LYS_82@HE3     LYS_82@CE        7       0.0035       2.9088     143.3306
GLY_302@HA2     ALA_185@HB3    ALA_185@CB        7       0.0035       2.9360     140.3226
VAL_311@HG13    GLY_182@HA3    GLY_182@CA        7       0.0035       2.9498     142.1259
VAL_311@HB        GLY_182@H     GLY_182@N        6       0.0030       2.8701     148.2436
GLU_272@HB3       TRP_94@HA     TRP_94@CA        6       0.0030       2.8983     139.9684
GLU_272@HG2      ARG_93@HG2     ARG_93@CG        6       0.0030       2.9526     142.5496
LYS_324@HB2     ASN_46@HD21    ASN_46@ND2        5       0.0025       2.7967     144.0910
LEU_285@O        LYS_96@HZ2     LYS_96@NZ        5       0.0025       2.8827     148.0517
ARG_268@HH21     GLU_51@HG2     GLU_51@CG        5       0.0025       2.9115     142.9848
GLY_303@HA3     GLN_178@HB2    GLN_178@CB        5       0.0025       2.9179     150.5321
LYS_305@HD2      MET_134@HA    MET_134@CA        5       0.0025       2.9330     139.6968
LYS_324@HG3        LEU_45@H      LEU_45@N        5       0.0025       2.9358     144.6497
GLY_301@H        TRP_47@HB3     TRP_47@CB        5       0.0025       2.9402     165.7646
ALA_308@HB3     MET_134@HE2    MET_134@CE        5       0.0025       2.9446     138.0583
GLU_309@HA      MET_134@HE3    MET_134@CE        5       0.0025       2.9501     142.6484
LYS_305@HE2     GLY_135@HA3    GLY_135@CA        5       0.0025       2.9538     138.8393
ARG_268@HG2      PHE_78@HE1    PHE_78@CE1        5       0.0025       2.9688     143.5762
GLN_234@OE1      LYS_82@HZ3     LYS_82@NZ        4       0.0020       2.8051     148.6407
LEU_285@O        LYS_96@HZ1     LYS_96@NZ        4       0.0020       2.8137     145.8420
GLU_284@OE1     ARG_31@HH21    ARG_31@NH2        4       0.0020       2.8196     144.8924
ARG_275@HH22       THR_33@H      THR_33@N        4       0.0020       2.8620     142.6010
LYS_312@HG2      TRP_47@HZ2    TRP_47@CZ2        4       0.0020       2.9056     138.5642
LEU_270@HD11    ASN_76@HD21    ASN_76@ND2        4       0.0020       2.9072     152.6942
LYS_305@HE3     MET_134@HB2    MET_134@CB        4       0.0020       2.9169     152.3950
ASN_265@HD21     LYS_37@HE3     LYS_37@CE        4       0.0020       2.9317     142.0534
LYS_312@HD2     MET_134@HE3    MET_134@CE        4       0.0020       2.9366     151.6087
LYS_312@HE2     MET_134@HE1    MET_134@CE        4       0.0020       2.9387     144.5235
HIE_280@HE1      ARG_31@HD2     ARG_31@CD        4       0.0020       2.9388     140.2636
LEU_270@HD13    ASN_76@HD21    ASN_76@ND2        4       0.0020       2.9397     144.5679
LYS_324@HB3     ASN_46@HD21    ASN_46@ND2        4       0.0020       2.9450     142.4071
ARG_275@HG2     LEU_32@HD21    LEU_32@CD2        4       0.0020       2.9463     138.2127
LYS_316@HB2    VAL_114@HG12   VAL_114@CG1        4       0.0020       2.9478     138.2207
ARG_268@HG3      PHE_78@HE1    PHE_78@CE1        4       0.0020       2.9531     139.5843
ALA_308@HB1     MET_134@HE1    MET_134@CE        4       0.0020       2.9718     144.5469
GLU_272@HG2      ARG_93@HB3     ARG_93@CB        4       0.0020       2.9738     140.4466
MET_322@O        HIE_44@HE2    HIE_44@NE2        3       0.0015       2.7470     162.4417
ALA_323@O       ASN_46@HD21    ASN_46@ND2        3       0.0015       2.7501     148.9300
ASN_279@OD1     ARG_31@HH22    ARG_31@NH2        3       0.0015       2.7739     145.9401
ASN_265@HD22     ASP_23@HB3     ASP_23@CB        3       0.0015       2.8005     156.1003
LEU_270@HD22    ASN_76@HD21    ASN_76@ND2        3       0.0015       2.8333     139.6429
LYS_312@HG3     GLY_182@HA3    GLY_182@CA        3       0.0015       2.8735     138.9691
ARG_275@HH12      LEU_32@HG     LEU_32@CG        3       0.0015       2.8786     137.1145
LYS_312@HD2     MET_134@HE2    MET_134@CE        3       0.0015       2.8834     137.2736
THR_300@HB       TRP_47@HB3     TRP_47@CB        3       0.0015       2.8892     142.4030
PHE_304@HB2     MET_180@HG2    MET_180@CG        3       0.0015       2.8957     139.9696
GLN_299@HE22      PHE_78@HZ     PHE_78@CZ        3       0.0015       2.9030     157.6919
LYS_316@HE2     GLY_113@HA3    GLY_113@CA        3       0.0015       2.9080     147.7977
LYS_316@HE3    VAL_114@HG22   VAL_114@CG2        3       0.0015       2.9167     148.8778
ALA_308@HB3     MET_134@HE3    MET_134@CE        3       0.0015       2.9218     138.6764
ASN_265@HD21     LYS_37@HE2     LYS_37@CE        3       0.0015       2.9260     150.4207
PHE_304@HB3     MET_180@HB2    MET_180@CB        3       0.0015       2.9322     144.4709
LYS_312@HE2     MET_134@HE3    MET_134@CE        3       0.0015       2.9341     149.5079
GLN_274@HB3      ARG_31@HD2     ARG_31@CD        3       0.0015       2.9380     142.1145
ARG_268@HD3       PHE_78@HZ     PHE_78@CZ        3       0.0015       2.9385     141.7506
TYR_296@HH       LYS_82@HE2     LYS_82@CE        3       0.0015       2.9386     139.6246
GLU_309@HA      MET_134@HE1    MET_134@CE        3       0.0015       2.9411     141.1142
GLN_234@HE21     PHE_78@HE2    PHE_78@CE2        3       0.0015       2.9435     142.6523
ALA_308@HB3     GLY_182@HA2    GLY_182@CA        3       0.0015       2.9447     139.2932
ALA_308@HB1     MET_134@HE3    MET_134@CE        3       0.0015       2.9454     140.3422
LYS_312@HA      GLY_182@HA3    GLY_182@CA        3       0.0015       2.9457     139.8367
ALA_315@HB1      TRP_47@HH2    TRP_47@CH2        3       0.0015       2.9468     135.7345
GLY_302@H        HIE_115@HA    HIE_115@CA        3       0.0015       2.9500     137.7701
ALA_308@HB2      MET_180@HA    MET_180@CA        3       0.0015       2.9502     135.7999
LYS_305@HE2      MET_134@HA    MET_134@CA        3       0.0015       2.9515     147.3113
LEU_307@HB2     MET_180@HG3    MET_180@CG        3       0.0015       2.9537     149.1335
GLU_298@HG3     ASN_49@HD22    ASN_49@ND2        3       0.0015       2.9559     141.5729
LYS_305@HE2     MET_134@HE1    MET_134@CE        3       0.0015       2.9564     143.1953
VAL_311@HG11    GLY_182@HA3    GLY_182@CA        3       0.0015       2.9566     145.0415
LYS_305@HG2      MET_134@HA    MET_134@CA        3       0.0015       2.9610     138.4715
SER_266@HG       LYS_37@HE2     LYS_37@CE        3       0.0015       2.9679     147.3960
PHE_304@HB3     MET_180@HG3    MET_180@CG        3       0.0015       2.9751     138.7843
LYS_312@HD2     MET_134@HE1    MET_134@CE        3       0.0015       2.9755     140.1599
LYS_316@HB2    VAL_114@HG13   VAL_114@CG1        3       0.0015       2.9784     143.0629
ALA_308@HB3      MET_180@HA    MET_180@CA        3       0.0015       2.9822     145.1342
LYS_316@HE3    VAL_114@HG23   VAL_114@CG2        3       0.0015       2.9870     139.2018
GLU_294@CD       LYS_82@HZ3     LYS_82@NZ        3       0.0015       2.9885     143.3417
ALA_321@HB1     ASN_46@HD21    ASN_46@ND2        2       0.0010       2.7020     157.0993
ARG_325@O        LYS_14@HZ1     LYS_14@NZ        2       0.0010       2.7251     164.3066
ALA_321@O        LYS_37@HZ2     LYS_37@NZ        2       0.0010       2.7251     161.2902
LYS_324@O        LYS_37@HZ3     LYS_37@NZ        2       0.0010       2.7412     148.1180
LEU_285@O        LYS_97@HZ3     LYS_97@NZ        2       0.0010       2.7694     140.2147
ARG_325@HB3     GLN_22@HE21    GLN_22@NE2        2       0.0010       2.7796     146.1810
MET_322@HE1      TRP_47@HE1    TRP_47@NE1        2       0.0010       2.7857     147.0557
ARG_275@O       ARG_31@HH12    ARG_31@NH1        2       0.0010       2.7943     162.0501
LEU_285@HD22    ARG_31@HH22    ARG_31@NH2        2       0.0010       2.7979     138.5565
ARG_325@HA      ASN_46@HD21    ASN_46@ND2        2       0.0010       2.8013     137.3870
LYS_316@HE2    VAL_114@HG11   VAL_114@CG1        2       0.0010       2.8043     138.8772
VAL_311@HG11      GLY_182@H     GLY_182@N        2       0.0010       2.8094     141.7185
GLN_234@OE1      LYS_82@HZ1     LYS_82@NZ        2       0.0010       2.8216     160.8564
LYS_312@HG3     MET_134@HE2    MET_134@CE        2       0.0010       2.8231     136.5136
ASN_265@HB2      LYS_37@HE2     LYS_37@CE        2       0.0010       2.8243     140.9587
GLY_302@O         SER_183@H     SER_183@N        2       0.0010       2.8277     160.0488
PHE_304@HD2     MET_180@HG3    MET_180@CG        2       0.0010       2.8277     140.3379
GLN_274@HB2      LYS_96@HZ2     LYS_96@NZ        2       0.0010       2.8283     138.4838
ASN_279@O       ARG_31@HH12    ARG_31@NH1        2       0.0010       2.8366     146.7448
ALA_321@O        LYS_37@HZ3     LYS_37@NZ        2       0.0010       2.8631     168.9121
GLU_284@HG3     ARG_31@HH22    ARG_31@NH2        2       0.0010       2.8701     138.2683
ALA_308@HA        GLY_182@H     GLY_182@N        2       0.0010       2.8702     141.3767
LEU_285@O        LYS_96@HZ3     LYS_96@NZ        2       0.0010       2.8751     143.6438
ALA_308@HB1     GLY_182@HA2    GLY_182@CA        2       0.0010       2.8787     141.3370
LYS_324@HB3      LYS_37@HE3     LYS_37@CE        2       0.0010       2.8790     143.1384
LEU_285@O        LYS_97@HZ2     LYS_97@NZ        2       0.0010       2.8834     155.9909
ALA_308@HB2     MET_134@HE2    MET_134@CE        2       0.0010       2.8891     138.2997
LYS_316@HB2    VAL_114@HG11   VAL_114@CG1        2       0.0010       2.8940     141.2859
ALA_308@HB2     MET_134@HE3    MET_134@CE        2       0.0010       2.8961     138.3021
ARG_275@HD3     LEU_32@HD22    LEU_32@CD2        2       0.0010       2.9022     142.8650
LYS_316@HB2      TRP_47@HH2    TRP_47@CH2        2       0.0010       2.9022     141.6376
HIE_280@HE1      ARG_31@HG3     ARG_31@CG        2       0.0010       2.9047     137.4628
LEU_270@HD12    ASN_76@HD21    ASN_76@ND2        2       0.0010       2.9063     148.4289
HIE_280@HE1      ARG_31@HG2     ARG_31@CG        2       0.0010       2.9094     135.9766
LYS_312@HE3     MET_134@HE3    MET_134@CE        2       0.0010       2.9104     143.2231
GLU_272@HB2      LYS_97@HE2     LYS_97@CE        2       0.0010       2.9118     141.5521
ASN_265@HD22     LYS_37@HE3     LYS_37@CE        2       0.0010       2.9134     146.9004
GLU_272@HB2      LYS_96@HZ1     LYS_96@NZ        2       0.0010       2.9146     151.3485
PHE_304@HE1     MET_134@HG3    MET_134@CG        2       0.0010       2.9175     141.7766
LEU_270@HD13     PHE_78@HD1    PHE_78@CD1        2       0.0010       2.9179     138.6614
ARG_325@O       GLN_22@HE22    GLN_22@NE2        2       0.0010       2.9181     157.3980
ARG_268@HH21    ASN_49@HD21    ASN_49@ND2        2       0.0010       2.9194     148.7576
ALA_277@HB1       ARG_31@HE     ARG_31@NE        2       0.0010       2.9208     144.7452
PHE_313@HA     VAL_114@HG13   VAL_114@CG1        2       0.0010       2.9262     155.8918
SER_266@HG       LYS_37@HE3     LYS_37@CE        2       0.0010       2.9266     140.2362
PHE_304@HB3     MET_180@HG2    MET_180@CG        2       0.0010       2.9275     144.1101
ARG_275@HD2     LEU_32@HD23    LEU_32@CD2        2       0.0010       2.9286     142.0596
LYS_305@HG3     MET_134@HG2    MET_134@CG        2       0.0010       2.9346     144.5693
GLY_301@N       TRP_116@HE1   TRP_116@NE1        2       0.0010       2.9346     138.1009
LYS_305@HG3     MET_134@HB3    MET_134@CB        2       0.0010       2.9357     139.5535
THR_300@H       HIE_111@HE2   HIE_111@NE2        2       0.0010       2.9388     139.9753
ALA_308@HB3     MET_134@HE1    MET_134@CE        2       0.0010       2.9410     143.7447
MET_322@HE1     SER_183@HB3    SER_183@CB        2       0.0010       2.9413     150.8685
LYS_316@HE3    VAL_114@HG21   VAL_114@CG2        2       0.0010       2.9456     150.9368
MET_322@HG3       ASN_46@HA     ASN_46@CA        2       0.0010       2.9472     145.9726
LYS_312@HE3     MET_134@HE2    MET_134@CE        2       0.0010       2.9474     141.9448
LYS_305@HE2     GLY_136@HA3    GLY_136@CA        2       0.0010       2.9528     143.0470
LYS_316@HD2      TRP_47@HZ3    TRP_47@CZ3        2       0.0010       2.9531     141.7552
GLY_302@HA2     ALA_185@HB2    ALA_185@CB        2       0.0010       2.9542     140.6988
ALA_308@HB2     MET_134@HE1    MET_134@CE        2       0.0010       2.9554     135.8707
LEU_307@HD12    MET_180@HG3    MET_180@CG        2       0.0010       2.9565     144.4092
ARG_275@HB2      ARG_31@HB2     ARG_31@CB        2       0.0010       2.9571     149.1315
LYS_312@HD3     HIE_115@HB2    HIE_115@CB        2       0.0010       2.9599     137.1377
LEU_270@HD12     PHE_78@HD1    PHE_78@CD1        2       0.0010       2.9614     137.6443
ALA_321@HB1      TRP_47@HB2     TRP_47@CB        2       0.0010       2.9631     136.3882
THR_300@HG22     TRP_47@HE3    TRP_47@CE3        2       0.0010       2.9633     145.5748
ALA_315@HB2      TRP_47@HH2    TRP_47@CH2        2       0.0010       2.9662     150.8071
TYR_296@HE1      TRP_94@HZ2    TRP_94@CZ2        2       0.0010       2.9669     151.9051
ALA_315@HB2     GLY_182@HA3    GLY_182@CA        2       0.0010       2.9702     144.0466
GLN_299@HB2     TRP_116@HH2   TRP_116@CH2        2       0.0010       2.9713     140.4091
GLN_299@HG2       PHE_78@HZ     PHE_78@CZ        2       0.0010       2.9742     148.5988
LEU_285@O        LYS_97@HZ1     LYS_97@NZ        2       0.0010       2.9775     141.6324
ARG_325@C       GLN_40@HE22    GLN_40@NE2        2       0.0010       2.9795     144.4862
PHE_304@HB3     MET_180@HB3    MET_180@CB        2       0.0010       2.9800     140.4479
LYS_312@HE3     HIE_115@HB2    HIE_115@CB        2       0.0010       2.9807     140.2322
ASP_291@CG      ARG_93@HH12    ARG_93@NH1        2       0.0010       2.9815     149.6865
GLU_272@CD      ARG_93@HH21    ARG_93@NH2        2       0.0010       2.9828     155.1491
PHE_304@HB2     MET_180@HB2    MET_180@CB        2       0.0010       2.9832     148.9518
ARG_325@HD2       ARG_18@HA     ARG_18@CA        2       0.0010       2.9877     155.9344
LEU_307@HD12    MET_180@HB2    MET_180@CB        2       0.0010       2.9879     143.4443
THR_300@HG23     ASN_49@HB3     ASN_49@CB        2       0.0010       2.9919     136.9956
LYS_312@HB3    VAL_114@HG21   VAL_114@CG2        2       0.0010       2.9938     146.6624
GLN_274@HE21     LYS_97@HZ1     LYS_97@NZ        1       0.0005       2.5389     135.0494
GLU_272@HG3      LYS_96@HZ1     LYS_96@NZ        1       0.0005       2.6378     138.7271
GLN_274@HE21     ARG_31@HB3     ARG_31@CB        1       0.0005       2.6630     138.5278
LYS_324@HE3      LYS_37@HE3     LYS_37@CE        1       0.0005       2.6745     161.2459
GLU_284@OE2       ARG_31@HE     ARG_31@NE        1       0.0005       2.6791     151.7887
MET_322@HE1        TRP_47@H      TRP_47@N        1       0.0005       2.7027     150.9694
GLN_299@HE22     PHE_78@HE2    PHE_78@CE2        1       0.0005       2.7032     141.8953
LYS_305@HE2     GLN_178@HG3    GLN_178@CG        1       0.0005       2.7299     136.6427
LEU_270@HD23    ASN_76@HD21    ASN_76@ND2        1       0.0005       2.7432     141.8323
MET_322@HB2        TRP_47@H      TRP_47@N        1       0.0005       2.7435     140.2949
VAL_311@HG12     TRP_47@HE1    TRP_47@NE1        1       0.0005       2.7551     142.4793
ALA_277@HA       ARG_31@HD2     ARG_31@CD        1       0.0005       2.7589     137.1468
ASN_265@OD1      THR_35@HG1    THR_35@OG1        1       0.0005       2.7611     163.2244
ARG_325@HA      ASN_43@HD22    ASN_43@ND2        1       0.0005       2.7718     138.2229
ARG_325@O        LYS_14@HZ2     LYS_14@NZ        1       0.0005       2.7770     152.3931
ARG_275@O       ARG_31@HH22    ARG_31@NH2        1       0.0005       2.7782     154.7638
ARG_325@OXT     GLN_22@HE22    GLN_22@NE2        1       0.0005       2.7821     153.9785
LYS_305@HE2     MET_134@HE3    MET_134@CE        1       0.0005       2.7856     136.2780
GLU_298@HG3     ASN_49@HD21    ASN_49@ND2        1       0.0005       2.7874     135.3386
VAL_311@HG13     TRP_47@HZ2    TRP_47@CZ2        1       0.0005       2.7951     137.8742
ASN_265@HD21    THR_35@HG21    THR_35@CG2        1       0.0005       2.7962     136.3403
LYS_305@HA      MET_134@HE2    MET_134@CE        1       0.0005       2.7968     139.3301
ALA_321@O        LYS_37@HZ1     LYS_37@NZ        1       0.0005       2.7986     144.2161
LYS_316@HE2    VAL_114@HG21   VAL_114@CG2        1       0.0005       2.8078     146.3993
LYS_324@HE2      LYS_37@HG2     LYS_37@CG        1       0.0005       2.8080     139.3399
LYS_324@HD2      LYS_37@HE2     LYS_37@CE        1       0.0005       2.8219     151.3337
PHE_304@HB2      MET_180@HA    MET_180@CA        1       0.0005       2.8221     158.3157
ASN_265@HB2      LYS_37@HZ3     LYS_37@NZ        1       0.0005       2.8224     147.9980
GLU_284@HG3     ARG_31@HH12    ARG_31@NH1        1       0.0005       2.8244     137.5465
VAL_311@HG22     ASN_181@HA    ASN_181@CA        1       0.0005       2.8265     137.0562
GLU_272@HB2      LYS_96@HE3     LYS_96@CE        1       0.0005       2.8336     138.5221
LEU_307@HB3     MET_180@HG2    MET_180@CG        1       0.0005       2.8348     135.2368
ASN_279@O       ARG_31@HH22    ARG_31@NH2        1       0.0005       2.8374     135.2346
LYS_305@HZ1     GLY_135@HA3    GLY_135@CA        1       0.0005       2.8395     147.5406
ALA_308@HA      MET_134@HE3    MET_134@CE        1       0.0005       2.8400     136.1186
MET_318@HE1     LEU_45@HD13    LEU_45@CD1        1       0.0005       2.8407     137.3796
VAL_311@HG21    MET_134@HE2    MET_134@CE        1       0.0005       2.8431     142.2339
LYS_305@HE3     MET_134@HG3    MET_134@CG        1       0.0005       2.8476     140.2521
ALA_277@HB2      ARG_31@HB3     ARG_31@CB        1       0.0005       2.8533     137.6061
ARG_325@HG3     GLN_22@HE21    GLN_22@NE2        1       0.0005       2.8632     146.9269
LYS_324@HD2      LEU_45@HB2     LEU_45@CB        1       0.0005       2.8656     137.5570
GLY_302@HA2     ALA_185@HB1    ALA_185@CB        1       0.0005       2.8661     135.4631
GLN_274@HE21    ARG_31@HH22    ARG_31@NH2        1       0.0005       2.8664     142.1081
PHE_304@HE2     MET_134@HE3    MET_134@CE        1       0.0005       2.8670     137.4544
THR_300@HG22     ASN_49@HB3     ASN_49@CB        1       0.0005       2.8673     142.6520
LYS_316@HE2    VAL_114@HG22   VAL_114@CG2        1       0.0005       2.8711     135.4017
GLU_272@OE2      TRP_94@HE1    TRP_94@NE1        1       0.0005       2.8729     143.6466
PHE_304@HD1     MET_180@HG2    MET_180@CG        1       0.0005       2.8731     140.6913
GLN_274@HB2      LYS_96@HZ1     LYS_96@NZ        1       0.0005       2.8751     138.7496
ALA_323@HB3     GLN_22@HE21    GLN_22@NE2        1       0.0005       2.8760     140.4186
LYS_324@HE3     GLY_113@HA2    GLY_113@CA        1       0.0005       2.8795     141.1925
GLU_309@H       MET_134@HE3    MET_134@CE        1       0.0005       2.8847     143.0787
PHE_304@HB2     MET_180@HE3    MET_180@CE        1       0.0005       2.8869     135.2254
GLU_272@HG3       ARG_93@HE     ARG_93@NE        1       0.0005       2.8885     138.6307
PHE_304@HB3      MET_180@HA    MET_180@CA        1       0.0005       2.8894     137.9954
GLU_309@H       MET_134@HE1    MET_134@CE        1       0.0005       2.8901     138.5564
GLN_274@HE21    ARG_31@HH12    ARG_31@NH1        1       0.0005       2.8963     143.5425
GLN_274@HB2      LYS_96@HZ3     LYS_96@NZ        1       0.0005       2.8966     146.5239
LYS_305@HE2     LEU_112@HB3    LEU_112@CB        1       0.0005       2.8966     147.1363
LYS_316@HE3    VAL_114@HG11   VAL_114@CG1        1       0.0005       2.8982     143.6933
PHE_304@HA      MET_180@HG2    MET_180@CG        1       0.0005       2.8987     149.0306
LYS_305@HZ2      TYR_130@HH    TYR_130@OH        1       0.0005       2.8987     139.4726
GLU_272@HG3      LYS_96@HZ3     LYS_96@NZ        1       0.0005       2.8995     140.9590
ARG_325@HE        ARG_18@HA     ARG_18@CA        1       0.0005       2.9012     152.0700
LYS_312@HD3    VAL_114@HG23   VAL_114@CG2        1       0.0005       2.9035     141.2155
GLN_299@HE21      PHE_78@HA     PHE_78@CA        1       0.0005       2.9069     139.1307
GLU_272@HB2      LYS_96@HZ3     LYS_96@NZ        1       0.0005       2.9117     159.7486
ARG_325@HD3     GLN_22@HE21    GLN_22@NE2        1       0.0005       2.9120     140.5758
ALA_315@HB1      SER_183@HG    SER_183@OG        1       0.0005       2.9122     147.2681
ASN_265@HD21     LYS_37@HB2     LYS_37@CB        1       0.0005       2.9135     139.2628
GLN_274@HE21     LYS_96@HB2     LYS_96@CB        1       0.0005       2.9144     148.2144
ARG_325@HG3     GLN_40@HE21    GLN_40@NE2        1       0.0005       2.9153     144.1093
ASN_265@HB2      LYS_37@HZ1     LYS_37@NZ        1       0.0005       2.9164     142.6860
LYS_316@HD2    VAL_114@HG23   VAL_114@CG2        1       0.0005       2.9177     140.5406
GLU_272@HB3      LYS_97@HE2     LYS_97@CE        1       0.0005       2.9180     150.6146
LYS_305@HE2     GLN_178@HB3    GLN_178@CB        1       0.0005       2.9197     151.2113
PHE_304@HE2     ASN_181@HB2    ASN_181@CB        1       0.0005       2.9205     138.0857
VAL_311@HG11     TRP_47@HZ2    TRP_47@CZ2        1       0.0005       2.9209     147.3231
ALA_315@HB1      TRP_47@HE1    TRP_47@NE1        1       0.0005       2.9212     137.8267
VAL_311@HG13     SER_183@HG    SER_183@OG        1       0.0005       2.9218     140.7470
PHE_304@HD1     MET_134@HG2    MET_134@CG        1       0.0005       2.9231     149.0295
ALA_277@HB2      ARG_31@HD3     ARG_31@CD        1       0.0005       2.9242     135.6785
ASN_265@HD21    THR_35@HG22    THR_35@CG2        1       0.0005       2.9248     150.3419
LYS_324@O       ARG_18@HH22    ARG_18@NH2        1       0.0005       2.9273     137.6110
PHE_304@HA      MET_180@HE2    MET_180@CE        1       0.0005       2.9284     139.3415
ARG_325@HA      GLN_22@HE21    GLN_22@NE2        1       0.0005       2.9286     136.6705
GLN_320@HE22   VAL_114@HG12   VAL_114@CG1        1       0.0005       2.9296     141.8731
GLN_274@HG3      LYS_97@HE2     LYS_97@CE        1       0.0005       2.9301     135.6715
LEU_307@HD12    MET_180@HE3    MET_180@CE        1       0.0005       2.9304     135.4990
GLU_272@HG2      ARG_93@HG3     ARG_93@CG        1       0.0005       2.9311     136.9297
LYS_305@HE3     MET_134@HE3    MET_134@CE        1       0.0005       2.9319     139.7630
TYR_296@OH       LYS_82@HE3     LYS_82@CE        1       0.0005       2.9329     143.5482
ALA_315@HB3      TRP_47@HZ2    TRP_47@CZ2        1       0.0005       2.9329     135.0790
ALA_277@HB1      ARG_31@HD2     ARG_31@CD        1       0.0005       2.9333     171.2014
ARG_275@HD3      ARG_31@HB2     ARG_31@CB        1       0.0005       2.9337     143.0831
GLN_274@HE21     LYS_96@HE3     LYS_96@CE        1       0.0005       2.9337     137.0763
VAL_311@HG13    MET_134@HE2    MET_134@CE        1       0.0005       2.9341     138.8574
GLU_272@HG3      LYS_96@HZ2     LYS_96@NZ        1       0.0005       2.9357     147.3189
PHE_304@HE1      MET_134@HA    MET_134@CA        1       0.0005       2.9384     138.8287
MET_318@HE3     LEU_45@HD22    LEU_45@CD2        1       0.0005       2.9387     141.6262
LYS_312@HG3     MET_134@HE1    MET_134@CE        1       0.0005       2.9388     140.9976
ARG_325@HB2     GLN_22@HE21    GLN_22@NE2        1       0.0005       2.9405     140.5442
PHE_271@HZ      ARG_93@HH22    ARG_93@NH2        1       0.0005       2.9421     139.0219
ARG_275@HD3     LEU_32@HD21    LEU_32@CD2        1       0.0005       2.9461     135.0783
PHE_304@HD2     GLN_178@HG3    GLN_178@CG        1       0.0005       2.9462     138.2643
ALA_308@HB1       GLY_182@H     GLY_182@N        1       0.0005       2.9474     137.9948
LYS_324@HE3     LEU_45@HD11    LEU_45@CD1        1       0.0005       2.9480     137.1480
PHE_304@HB2     MET_180@HG3    MET_180@CG        1       0.0005       2.9485     153.3280
ARG_268@HD3      PHE_78@HE1    PHE_78@CE1        1       0.0005       2.9487     142.7460
GLN_299@HE22     THR_77@HG1    THR_77@OG1        1       0.0005       2.9489     164.5601
GLY_302@HA2      SER_183@HA    SER_183@CA        1       0.0005       2.9497     135.3879
THR_300@HG23    ASN_49@HD22    ASN_49@ND2        1       0.0005       2.9503     153.7860
PHE_304@HB3     MET_180@HE2    MET_180@CE        1       0.0005       2.9507     147.2524
HIE_280@ND1     ARG_31@HH21    ARG_31@NH2        1       0.0005       2.9512     150.4534
LYS_305@HD2     GLY_135@HA3    GLY_135@CA        1       0.0005       2.9532     156.1299
ALA_315@HB1    VAL_114@HG13   VAL_114@CG1        1       0.0005       2.9534     140.3372
LEU_307@HD23    MET_180@HG3    MET_180@CG        1       0.0005       2.9535     137.8679
LYS_305@HZ2     GLN_178@HB3    GLN_178@CB        1       0.0005       2.9535     151.7515
GLN_274@HE21     LYS_97@HB2     LYS_97@CB        1       0.0005       2.9544     139.9372
ARG_325@HD3     ASN_43@HD21    ASN_43@ND2        1       0.0005       2.9544     139.7563
GLN_274@HE21     LYS_97@HZ3     LYS_97@NZ        1       0.0005       2.9562     173.6486
LYS_316@HD3    VAL_114@HG23   VAL_114@CG2        1       0.0005       2.9564     136.8805
HIE_280@HE2      ARG_31@HD3     ARG_31@CD        1       0.0005       2.9564     171.1969
LYS_324@HZ2      LEU_45@HB2     LEU_45@CB        1       0.0005       2.9567     172.8339
LYS_305@HE2     GLN_178@HB2    GLN_178@CB        1       0.0005       2.9573     162.7046
LEU_285@HD23    ARG_31@HH22    ARG_31@NH2        1       0.0005       2.9573     142.3853
LYS_312@HE2     MET_134@HE2    MET_134@CE        1       0.0005       2.9575     155.3503
LYS_312@HD3    VAL_114@HG21   VAL_114@CG2        1       0.0005       2.9580     135.2673
ARG_325@HH22     LYS_37@HG2     LYS_37@CG        1       0.0005       2.9580     139.0958
ARG_268@HE        PHE_78@HZ     PHE_78@CZ        1       0.0005       2.9594     153.6267
GLU_284@CD      ARG_31@HH12    ARG_31@NH1        1       0.0005       2.9597     158.7263
LYS_305@HG3     MET_134@HE3    MET_134@CE        1       0.0005       2.9599     135.4890
ASN_265@HD21     LYS_37@HG2     LYS_37@CG        1       0.0005       2.9604     140.0165
LYS_324@HE2      LEU_45@HB3     LEU_45@CB        1       0.0005       2.9613     147.3620
MET_322@HE2      TRP_47@HB2     TRP_47@CB        1       0.0005       2.9614     140.9045
GLU_294@CD       LYS_82@HZ1     LYS_82@NZ        1       0.0005       2.9618     138.0070
ARG_275@HG2     LEU_32@HD12    LEU_32@CD1        1       0.0005       2.9618     142.7730
PHE_304@HD2     MET_134@HE3    MET_134@CE        1       0.0005       2.9631     138.7007
LYS_305@HB3     MET_134@HG2    MET_134@CG        1       0.0005       2.9632     135.1930
PHE_304@HZ      MET_134@HG2    MET_134@CG        1       0.0005       2.9635     145.6227
MET_322@HE2     LEU_45@HD13    LEU_45@CD1        1       0.0005       2.9638     144.8521
VAL_311@HG12     TRP_47@HZ2    TRP_47@CZ2        1       0.0005       2.9646     145.4859
LYS_316@HB3    VAL_114@HG13   VAL_114@CG1        1       0.0005       2.9652     142.1158
ARG_325@HB3     ASN_46@HD21    ASN_46@ND2        1       0.0005       2.9653     135.0461
ARG_325@HG2      LYS_37@HE3     LYS_37@CE        1       0.0005       2.9656     143.8487
ALA_308@HB1     MET_134@HG2    MET_134@CG        1       0.0005       2.9657     147.3813
THR_300@HB        ASN_49@HA     ASN_49@CA        1       0.0005       2.9668     147.4851
LYS_324@HE2      HIE_44@HE1    HIE_44@CE1        1       0.0005       2.9668     139.8740
GLU_272@OE2      LYS_97@HE2     LYS_97@CE        1       0.0005       2.9671     136.9624
ALA_277@HB3      ARG_31@HB3     ARG_31@CB        1       0.0005       2.9672     140.6669
PHE_304@HD2     MET_180@HG2    MET_180@CG        1       0.0005       2.9693     138.6032
PHE_304@HD2     GLY_135@HA3    GLY_135@CA        1       0.0005       2.9695     139.2568
LYS_305@HE2     MET_180@HG2    MET_180@CG        1       0.0005       2.9699     140.0978
ARG_325@HG2      LYS_37@HD2     LYS_37@CD        1       0.0005       2.9701     153.4193
GLN_320@HE21     VAL_114@HA    VAL_114@CA        1       0.0005       2.9701     138.9927
ALA_308@HB2     MET_134@HG3    MET_134@CG        1       0.0005       2.9707     146.1641
ARG_275@HB3      ARG_31@HB2     ARG_31@CB        1       0.0005       2.9708     139.1055
ARG_325@OXT      LYS_37@HE2     LYS_37@CE        1       0.0005       2.9716     137.1210
THR_300@HG21     TRP_47@HE3    TRP_47@CE3        1       0.0005       2.9720     151.9846
LYS_312@HG2     MET_134@HE2    MET_134@CE        1       0.0005       2.9726     162.1828
GLN_299@HE21     PHE_78@HD1    PHE_78@CD1        1       0.0005       2.9729     155.8600
PHE_304@HD1     MET_180@HE3    MET_180@CE        1       0.0005       2.9731     145.6928
GLY_273@O       ASN_76@HD21    ASN_76@ND2        1       0.0005       2.9737     141.6375
ASN_265@HD22     LYS_37@HD2     LYS_37@CD        1       0.0005       2.9747     141.1006
PHE_313@HA     VAL_114@HG12   VAL_114@CG1        1       0.0005       2.9749     145.1061
ARG_325@HA       LYS_37@HZ3     LYS_37@NZ        1       0.0005       2.9753     146.2744
LYS_316@HD3    VAL_114@HG13   VAL_114@CG1        1       0.0005       2.9761     136.2288
LYS_312@HG2     MET_134@HE1    MET_134@CE        1       0.0005       2.9762     135.0922
GLU_272@HG3      ARG_93@HG2     ARG_93@CG        1       0.0005       2.9768     139.0771
LYS_312@HZ1     MET_134@HE3    MET_134@CE        1       0.0005       2.9771     159.0960
LYS_316@HB2    VAL_114@HG22   VAL_114@CG2        1       0.0005       2.9774     141.8795
ALA_308@HB3     GLN_179@HG3    GLN_179@CG        1       0.0005       2.9778     171.1417
LYS_324@HE2     LEU_45@HD12    LEU_45@CD1        1       0.0005       2.9778     149.5059
ALA_277@HB3      ARG_31@HG2     ARG_31@CG        1       0.0005       2.9779     143.8047
MET_322@HE2     SER_183@HB3    SER_183@CB        1       0.0005       2.9782     142.8169
TYR_296@HH       LYS_82@HD2     LYS_82@CD        1       0.0005       2.9790     144.6642
ARG_325@HG2      ARG_18@HG2     ARG_18@CG        1       0.0005       2.9791     155.3758
GLN_274@HB3      LYS_96@HZ2     LYS_96@NZ        1       0.0005       2.9797     136.2255
LYS_305@HB2     MET_180@HG2    MET_180@CG        1       0.0005       2.9800     145.6013
GLY_302@HA3       TRP_47@HA     TRP_47@CA        1       0.0005       2.9801     146.6862
ARG_268@HH22    ASN_49@HD21    ASN_49@ND2        1       0.0005       2.9806     145.6024
PHE_304@HD1     MET_180@HE1    MET_180@CE        1       0.0005       2.9810     139.6677
GLU_309@HG2     MET_134@HE1    MET_134@CE        1       0.0005       2.9827     135.2466
ALA_315@HB3      TRP_47@HH2    TRP_47@CH2        1       0.0005       2.9839     141.4119
LYS_312@HZ1      TRP_47@HE1    TRP_47@NE1        1       0.0005       2.9846     138.6602
GLU_309@HB2     MET_134@HE2    MET_134@CE        1       0.0005       2.9847     138.2408
LYS_316@HZ2     LEU_112@HB3    LEU_112@CB        1       0.0005       2.9847     142.6963
GLU_272@HB3      ARG_93@HB2     ARG_93@CB        1       0.0005       2.9849     140.6039
GLN_299@O         ASN_49@HA     ASN_49@CA        1       0.0005       2.9854     140.1033
ASN_265@HD21     LYS_37@HD3     LYS_37@CD        1       0.0005       2.9855     135.9304
ALA_315@HB2      TRP_47@HZ2    TRP_47@CZ2        1       0.0005       2.9870     138.9683
ALA_321@HB2      TRP_47@HB2     TRP_47@CB        1       0.0005       2.9876     138.4299
GLN_274@HE21     ARG_31@HG3     ARG_31@CG        1       0.0005       2.9886     156.2010
PHE_304@HD1     MET_180@HB3    MET_180@CB        1       0.0005       2.9888     158.8330
LYS_312@HZ1     ALA_185@HB1    ALA_185@CB        1       0.0005       2.9890     135.6843
GLY_319@HA2     LEU_45@HD13    LEU_45@CD1        1       0.0005       2.9892     164.2206
TYR_296@HE2      LYS_82@HE3     LYS_82@CE        1       0.0005       2.9893     154.9215
ARG_325@HD3       ARG_18@HA     ARG_18@CA        1       0.0005       2.9898     164.7474
GLU_298@OE1      LYS_37@HE2     LYS_37@CE        1       0.0005       2.9901     142.1991
LYS_324@HG3      HIE_44@HE1    HIE_44@CE1        1       0.0005       2.9901     136.4815
ALA_315@HB1     GLY_182@HA3    GLY_182@CA        1       0.0005       2.9903     143.1579
ARG_275@HH12    LEU_32@HD22    LEU_32@CD2        1       0.0005       2.9908     135.9364
LYS_316@H        TRP_47@HH2    TRP_47@CH2        1       0.0005       2.9908     137.3001
VAL_311@HB      MET_134@HE2    MET_134@CE        1       0.0005       2.9910     144.7785
GLN_299@HG3      PHE_78@HE2    PHE_78@CE2        1       0.0005       2.9910     135.1781
LYS_305@HA       MET_180@HA    MET_180@CA        1       0.0005       2.9913     154.3549
GLN_274@HB3      LYS_96@HE3     LYS_96@CE        1       0.0005       2.9916     149.6128
MET_322@HE3      TRP_47@HB2     TRP_47@CB        1       0.0005       2.9917     155.9172
ARG_325@HG2      LYS_37@HE2     LYS_37@CE        1       0.0005       2.9918     145.8066
MET_322@HE2        TRP_47@H      TRP_47@N        1       0.0005       2.9919     139.5030
LYS_316@HE2    VAL_114@HG13   VAL_114@CG1        1       0.0005       2.9919     138.3735
LYS_305@HG3      MET_134@HA    MET_134@CA        1       0.0005       2.9922     136.1767
ALA_308@HA      GLY_182@HA3    GLY_182@CA        1       0.0005       2.9926     135.9239
ALA_308@HB2     GLY_182@HA2    GLY_182@CA        1       0.0005       2.9927     138.3547
LYS_312@HB3      VAL_114@HB    VAL_114@CB        1       0.0005       2.9927     145.3608
LEU_307@HD22    MET_180@HB2    MET_180@CB        1       0.0005       2.9931     159.2690
GLU_294@CD       LYS_82@HZ2     LYS_82@NZ        1       0.0005       2.9936     151.8716
LYS_312@HD2    VAL_114@HG21   VAL_114@CG2        1       0.0005       2.9936     140.8119
ALA_308@HB1     MET_134@HE2    MET_134@CE        1       0.0005       2.9940     144.3450
PHE_304@HD1     MET_180@HG3    MET_180@CG        1       0.0005       2.9942     145.0025
GLN_299@HG2      ASP_50@HB3     ASP_50@CB        1       0.0005       2.9945     137.1413
GLU_272@OE2      LYS_96@HE2     LYS_96@CE        1       0.0005       2.9945     135.5173
ALA_277@HB2      ARG_31@HD2     ARG_31@CD        1       0.0005       2.9950     143.0197
LYS_316@HD3      TRP_47@HZ3    TRP_47@CZ3        1       0.0005       2.9951     151.2271
LYS_305@HZ3     MET_134@HB2    MET_134@CB        1       0.0005       2.9956     146.4238
GLU_309@HB2     MET_134@HE1    MET_134@CE        1       0.0005       2.9957     148.1437
VAL_311@HG12      GLY_182@H     GLY_182@N        1       0.0005       2.9957     149.0952
GLN_299@HG2      PHE_78@HE2    PHE_78@CE2        1       0.0005       2.9958     135.4579
PHE_313@HA     VAL_114@HG11   VAL_114@CG1        1       0.0005       2.9965     143.2135
ARG_275@HD2     LEU_32@HD21    LEU_32@CD2        1       0.0005       2.9966     138.7226
PHE_304@HD2     MET_180@HE1    MET_180@CE        1       0.0005       2.9969     138.5960
ALA_321@HB1      TRP_47@HE3    TRP_47@CE3        1       0.0005       2.9974     136.4873
GLU_298@HG3      ASN_49@HB2     ASN_49@CB        1       0.0005       2.9978     135.1936
GLU_272@HG3      ARG_93@HD3     ARG_93@CD        1       0.0005       2.9986     135.2919
VAL_311@HG23    GLY_182@HA3    GLY_182@CA        1       0.0005       2.9990     143.9801
ALA_321@HB3      TRP_47@HB2     TRP_47@CB        1       0.0005       2.9991     135.5520
ALA_308@HB1      MET_180@HA    MET_180@CA        1       0.0005       2.9996     152.6334
LYS_305@HE3     GLY_135@HA3    GLY_135@CA        1       0.0005       2.9998     142.5984
LYS_305@HD2     GLY_136@HA3    GLY_136@CA        1       0.0005       2.9999     136.9791
