# Supplementary material for: K739 is preferentially targeted over K725 in the deSUMOylation process of neuronal nitric oxide synthase
Source: Front Chem. 2025 Sep 4;13:1672437. doi: 10.3389/fchem.2025.1672437 (PMC12445055; doi:10.3389/fchem.2025.1672437)
Supplement: Supplementary file 2 [file DataSheet2.zip › raw-data/739/hbond-details-2.out]

#Acceptor            DonorH         Donor   Frames         Frac      AvgDist       AvgAng
GLU_51@OE2     ARG_275@HH12   ARG_275@NH1     1674       0.8370       2.7522     162.4969
GLU_51@OE1     ARG_275@HH22   ARG_275@NH2     1504       0.7520       2.7995     158.6740
VAL_114@O         GLY_302@H     GLY_302@N     1033       0.5165       2.8864     158.5301
ASP_50@OD2     ARG_268@HH21   ARG_268@NH2     1015       0.5075       2.7662     161.8209
ASP_50@OD1     ARG_268@HH21   ARG_268@NH2      961       0.4805       2.7668     163.0823
ASP_50@OD1       ARG_268@HE    ARG_268@NE      871       0.4355       2.8160     158.8445
ASP_23@OD2     ASN_265@HD22   ASN_265@ND2      860       0.4300       2.8105     164.4925
ASP_50@OD2       ARG_268@HE    ARG_268@NE      857       0.4285       2.8242     158.3363
GLY_182@O       LYS_312@HZ1    LYS_312@NZ      829       0.4145       2.8500     153.0151
THR_35@OG1     ASN_265@HD21   ASN_265@ND2      751       0.3755       2.8978     157.2102
LEU_48@O          GLY_301@H     GLY_301@N      576       0.2880       2.9105     154.6493
ASP_23@OD1     ASN_265@HD22   ASN_265@ND2      530       0.2650       2.8132     164.3789
GLN_22@OE1     ARG_325@HH11   ARG_325@NH1      425       0.2125       2.8267     158.5345
ASP_50@OD1        GLN_299@H     GLN_299@N      360       0.1800       2.8917     164.0639
ASP_50@OD2        GLN_299@H     GLN_299@N      354       0.1770       2.8853     164.5209
GLU_51@OE2     ARG_275@HH22   ARG_275@NH2      337       0.1685       2.8547     150.7409
ASP_23@OD2     ARG_325@HH12   ARG_325@NH1      304       0.1520       2.7912     163.9580
ASP_23@OD1     ARG_325@HH22   ARG_325@NH2      299       0.1495       2.7981     161.6393
GLU_51@OE1     ARG_275@HH12   ARG_275@NH1      295       0.1475       2.7676     157.1145
ASN_46@OD1        LYS_324@H     LYS_324@N      249       0.1245       2.8587     155.8599
ASP_23@OD2     ARG_325@HH22   ARG_325@NH2      236       0.1180       2.7858     158.7930
ASP_23@OD1     ARG_325@HH12   ARG_325@NH1      199       0.0995       2.8066     163.9422
LEU_48@O        THR_300@HG1   THR_300@OG1      180       0.0900       2.7986     155.8584
GLU_51@OE2     ARG_268@HH12   ARG_268@NH1      152       0.0760       2.7762     152.9380
ASN_49@HA        THR_300@HA    THR_300@CA      143       0.0715       2.9461     145.7373
ASN_49@HD21     GLU_298@HB2    GLU_298@CB      136       0.0680       2.8024     152.4666
GLY_135@O       LYS_305@HZ3    LYS_305@NZ      119       0.0595       2.8129     155.3647
VAL_114@O       LYS_312@HZ1    LYS_312@NZ      116       0.0580       2.8763     162.0121
GLY_135@O       LYS_305@HZ1    LYS_305@NZ       98       0.0490       2.8328     155.7051
GLY_135@O       LYS_305@HZ2    LYS_305@NZ       92       0.0460       2.8067     154.4204
SER_183@HA      GLY_302@HA3    GLY_302@CA       89       0.0445       2.9254     142.0074
MET_134@O       LYS_305@HZ3    LYS_305@NZ       88       0.0440       2.8094     152.2478
MET_134@O       LYS_305@HZ2    LYS_305@NZ       87       0.0435       2.8354     153.3962
GLU_51@OE1     ARG_268@HH12   ARG_268@NH1       80       0.0400       2.8113     148.1063
MET_134@O       LYS_305@HZ1    LYS_305@NZ       78       0.0390       2.8283     154.6996
TRP_47@HZ2       LYS_312@HA    LYS_312@CA       67       0.0335       2.9357     147.1620
ASP_132@OD1     LYS_305@HZ3    LYS_305@NZ       66       0.0330       2.7650     153.3614
ASP_132@OD1     LYS_305@HZ2    LYS_305@NZ       62       0.0310       2.7552     154.0496
ASP_132@OD1     LYS_305@HZ1    LYS_305@NZ       60       0.0300       2.7451     155.7109
ASN_46@HD21       LYS_324@H     LYS_324@N       55       0.0275       2.8369     146.2107
LYS_37@HB3     ASN_265@HD21   ASN_265@ND2       53       0.0265       2.8513     142.4026
GLY_182@HA2     LYS_312@HE2    LYS_312@CE       48       0.0240       2.9264     153.5825
GLN_178@OE1     LYS_305@HZ1    LYS_305@NZ       44       0.0220       2.7992     157.2793
ASN_46@OD1      LYS_324@HZ3    LYS_324@NZ       43       0.0215       2.8103     155.4621
ASN_46@OD1      LYS_324@HZ2    LYS_324@NZ       41       0.0205       2.8085     156.1001
ASN_46@OD1      LYS_324@HZ1    LYS_324@NZ       38       0.0190       2.7888     155.4135
GLY_20@O       ARG_325@HH12   ARG_325@NH1       36       0.0180       2.8485     159.2053
ASP_132@OD2     LYS_305@HZ3    LYS_305@NZ       34       0.0170       2.7483     154.5732
ASP_23@OD1     ASN_265@HD21   ASN_265@ND2       34       0.0170       2.8359     158.6593
GLY_113@O      GLN_320@HE21   GLN_320@NE2       33       0.0165       2.8569     161.6163
GLU_51@HB2     ARG_268@HH22   ARG_268@NH2       32       0.0160       2.7372     143.3973
HIE_115@ND1     LYS_312@HZ1    LYS_312@NZ       32       0.0160       2.9346     156.3809
GLN_178@OE1     LYS_305@HZ2    LYS_305@NZ       31       0.0155       2.8315     151.9455
THR_35@HG1     ASN_265@HD21   ASN_265@ND2       31       0.0155       2.9420     150.4507
GLN_178@OE1     LYS_305@HZ3    LYS_305@NZ       30       0.0150       2.8354     158.8549
ASP_132@OD2     LYS_305@HZ2    LYS_305@NZ       28       0.0140       2.7797     155.8393
ARG_18@O       ARG_325@HH21   ARG_325@NH2       27       0.0135       2.8395     151.2258
GLY_182@HA3      VAL_311@HB    VAL_311@CB       27       0.0135       2.9347     142.5876
GLU_51@OE2     ARG_268@HH22   ARG_268@NH2       25       0.0125       2.8072     143.5425
ALA_185@H       GLY_302@HA2    GLY_302@CA       23       0.0115       2.8805     140.3801
SER_173@OG      LYS_305@HZ2    LYS_305@NZ       21       0.0105       2.8640     154.5580
SER_173@OG      LYS_305@HZ1    LYS_305@NZ       20       0.0100       2.8843     152.7317
ASP_132@OD2     LYS_305@HZ1    LYS_305@NZ       19       0.0095       2.7723     158.0079
ARG_18@O       ARG_325@HH22   ARG_325@NH2       19       0.0095       2.8207     149.3386
THR_77@O       GLN_299@HE21   GLN_299@NE2       19       0.0095       2.8647     163.3885
TRP_116@HE1       GLY_301@H     GLY_301@N       18       0.0090       2.8522     142.6045
SER_173@OG      LYS_305@HZ3    LYS_305@NZ       17       0.0085       2.8629     154.9151
HIE_111@ND1    GLN_299@HE22   GLN_299@NE2       16       0.0080       2.9169     158.6724
MET_134@HB3     LYS_305@HE3    LYS_305@CE       16       0.0080       2.9247     155.0861
ASP_38@OD2     ASN_265@HD21   ASN_265@ND2       15       0.0075       2.8609     161.2379
ASP_23@OD2     ASN_265@HD21   ASN_265@ND2       15       0.0075       2.8763     158.1069
ARG_31@HD3      HIE_280@HE1   HIE_280@CE1       15       0.0075       2.9359     147.2170
TRP_116@HZ2      THR_300@HA    THR_300@CA       15       0.0075       2.9391     140.3445
GLN_22@OE1     ARG_325@HH22   ARG_325@NH2       14       0.0070       2.8469     155.9853
LYS_37@O       ARG_325@HH12   ARG_325@NH1       13       0.0065       2.8049     155.7300
LEU_45@O        LYS_324@HZ2    LYS_324@NZ       13       0.0065       2.8307     153.4278
TRP_94@HA       GLY_273@HA3    GLY_273@CA       13       0.0065       2.8938     141.4690
TRP_47@HZ2      LYS_312@HG2    LYS_312@CG       13       0.0065       2.9633     141.8468
GLN_40@OE1     ARG_325@HH21   ARG_325@NH2       12       0.0060       2.8151     152.6836
GLU_51@OE1     ARG_268@HH22   ARG_268@NH2       12       0.0060       2.8323     139.8413
LEU_45@O        LYS_324@HZ3    LYS_324@NZ       12       0.0060       2.8683     153.7369
MET_180@HG3      PHE_304@HA    PHE_304@CA       12       0.0060       2.9272     141.6261
LEU_45@O        LYS_324@HZ1    LYS_324@NZ       11       0.0055       2.8138     160.3156
TRP_47@O        THR_300@HG1   THR_300@OG1       11       0.0055       2.8519     142.1369
ASP_50@HB3      GLN_299@HB2    GLN_299@CB       10       0.0050       2.9485     145.0335
GLY_113@O       LYS_316@HZ1    LYS_316@NZ        9       0.0045       2.8428     155.4712
GLN_22@OE1     ARG_325@HH21   ARG_325@NH2        9       0.0045       2.8447     156.5160
LYS_37@HZ2       SER_266@HG    SER_266@OG        9       0.0045       2.8777     139.5203
ARG_31@O         ARG_275@HE    ARG_275@NE        8       0.0040       2.8014     144.2205
PHE_78@HD1     GLN_299@HE21   GLN_299@NE2        8       0.0040       2.8039     143.9122
ASN_46@OD1     GLN_320@HE21   GLN_320@NE2        8       0.0040       2.8648     159.7859
GLY_20@O       ARG_325@HH22   ARG_325@NH2        8       0.0040       2.8726     149.5507
ASN_46@OD1        ALA_321@H     ALA_321@N        8       0.0040       2.8752     159.9227
LYS_37@O       ARG_325@HH22   ARG_325@NH2        8       0.0040       2.8857     156.0631
ASN_43@HD22      ARG_325@HA    ARG_325@CA        8       0.0040       2.8999     140.6382
TRP_94@HA       GLU_272@HB3    GLU_272@CB        8       0.0040       2.9208     144.4140
ASN_49@HB3     THR_300@HG21   THR_300@CG2        8       0.0040       2.9490     143.0057
GLN_40@OE1       ARG_325@HE    ARG_325@NE        7       0.0035       2.8079     157.5363
GLN_179@O         PHE_304@H     PHE_304@N        7       0.0035       2.8210     160.4784
ASP_38@OD1     ASN_265@HD21   ASN_265@ND2        7       0.0035       2.8564     157.7218
LYS_37@HZ3       SER_266@HG    SER_266@OG        7       0.0035       2.8693     138.1988
ASN_46@HD21     LYS_324@HB2    LYS_324@CB        7       0.0035       2.8747     146.2217
ARG_31@HH12     HIE_280@HE1   HIE_280@CE1        7       0.0035       2.9409     143.3026
TRP_47@HH2       LYS_312@HA    LYS_312@CA        7       0.0035       2.9451     143.0769
LEU_112@O       LYS_316@HZ2    LYS_316@NZ        6       0.0030       2.7890     152.2659
MET_134@HB2     LYS_305@HE3    LYS_305@CE        6       0.0030       2.8565     149.7442
THR_33@OG1     ARG_275@HH21   ARG_275@NH2        6       0.0030       2.8694     150.8951
ASN_46@ND2        LYS_324@H     LYS_324@N        6       0.0030       2.9021     152.2999
MET_134@HB3     LYS_305@HE2    LYS_305@CE        6       0.0030       2.9242     151.9666
LYS_37@HE2      ARG_325@HG2    ARG_325@CG        6       0.0030       2.9334     151.6420
TRP_47@HE3      GLY_301@HA2    GLY_301@CA        6       0.0030       2.9403     139.8248
GLY_182@HA2     ALA_308@HB1    ALA_308@CB        6       0.0030       2.9410     141.2719
MET_134@HE2      GLU_309@HA    GLU_309@CA        6       0.0030       2.9549     138.2503
ARG_93@HG2      GLU_272@HG2    GLU_272@CG        6       0.0030       2.9759     146.2527
THR_33@HG21    ASN_265@HD21   ASN_265@ND2        5       0.0025       2.7896     152.9353
ASP_50@OD1     GLN_299@HE22   GLN_299@NE2        5       0.0025       2.8092     154.1898
ASN_19@OD1     ARG_325@HH22   ARG_325@NH2        5       0.0025       2.8111     152.3845
TRP_47@HB3        GLY_301@H     GLY_301@N        5       0.0025       2.8218     140.1245
MET_134@O         PHE_304@H     PHE_304@N        5       0.0025       2.8244     160.0750
GLY_113@O       LYS_316@HZ3    LYS_316@NZ        5       0.0025       2.8432     150.3718
THR_33@O       ASN_265@HD21   ASN_265@ND2        5       0.0025       2.8586     167.3449
LYS_96@HE3      GLN_274@HB2    GLN_274@CB        5       0.0025       2.8661     151.5831
LYS_96@HE3      GLU_272@HB2    GLU_272@CB        5       0.0025       2.8749     147.9939
LYS_96@HZ2      GLU_272@HB2    GLU_272@CB        5       0.0025       2.8785     156.6460
GLY_182@H        ALA_308@HA    ALA_308@CA        5       0.0025       2.8855     146.2758
MET_134@HE1     LYS_312@HE2    LYS_312@CE        5       0.0025       2.8883     151.0384
GLN_178@HB2     GLY_303@HA3    GLY_303@CA        5       0.0025       2.8966     153.9699
MET_134@HE3     LYS_312@HE3    LYS_312@CE        5       0.0025       2.9146     142.8759
LYS_37@HE2      ASN_265@HB2    ASN_265@CB        5       0.0025       2.9246     150.6752
GLY_136@HA3     LYS_305@HE2    LYS_305@CE        5       0.0025       2.9420     141.4982
ASN_49@HB3     THR_300@HG23   THR_300@CG2        5       0.0025       2.9434     140.6127
GLY_182@HA3      ALA_308@HA    ALA_308@CA        5       0.0025       2.9480     141.0894
MET_134@HB3     LYS_305@HG3    LYS_305@CG        5       0.0025       2.9643     140.0537
TRP_47@HH2      LYS_316@HB2    LYS_316@CB        5       0.0025       2.9785     146.5708
GLY_113@O       LYS_316@HZ2    LYS_316@NZ        4       0.0020       2.7305     156.9640
LEU_112@O       LYS_316@HZ3    LYS_316@NZ        4       0.0020       2.8075     152.7412
PHE_17@O       ARG_325@HH22   ARG_325@NH2        4       0.0020       2.8263     156.3389
GLN_40@OE1      LYS_324@HZ3    LYS_324@NZ        4       0.0020       2.8269     153.1680
LYS_37@HZ1       SER_266@HG    SER_266@OG        4       0.0020       2.8305     139.6165
ASN_19@OD1     ARG_325@HH12   ARG_325@NH1        4       0.0020       2.8747     143.7761
SER_173@OG       GLY_303@H1     GLY_303@N        4       0.0020       2.8886     148.6673
PHE_78@HZ       ARG_268@HD3    ARG_268@CD        4       0.0020       2.9256     140.4228
VAL_114@HB      LYS_312@HB3    LYS_312@CB        4       0.0020       2.9364     142.7964
MET_134@HE1     LYS_305@HE2    LYS_305@CE        4       0.0020       2.9429     139.2766
MET_134@HE2     LYS_312@HE2    LYS_312@CE        4       0.0020       2.9443     153.5036
MET_134@HA      LYS_305@HE2    LYS_305@CE        4       0.0020       2.9455     156.0608
MET_134@HE2     LYS_312@HD2    LYS_312@CD        4       0.0020       2.9507     147.1161
GLY_182@HA2     ALA_308@HB3    ALA_308@CB        4       0.0020       2.9528     140.0303
TRP_47@HH2      ALA_315@HB1    ALA_315@CB        4       0.0020       2.9558     137.3062
TRP_47@HH2      ALA_315@HB2    ALA_315@CB        4       0.0020       2.9569     140.2488
MET_180@HG2      PHE_304@HA    PHE_304@CA        4       0.0020       2.9633     142.3801
VAL_114@HG13    LYS_316@HB2    LYS_316@CB        4       0.0020       2.9654     141.2232
ASN_49@HB3     THR_300@HG22   THR_300@CG2        4       0.0020       2.9699     141.1076
PHE_78@HZ       GLN_299@HG2    GLN_299@CG        4       0.0020       2.9699     138.5351
ASP_23@HB3     ASN_265@HD22   ASN_265@ND2        3       0.0015       2.6775     145.8533
GLN_22@OE1     ARG_325@HH12   ARG_325@NH1        3       0.0015       2.7223     153.3232
LYS_37@O        LYS_324@HZ3    LYS_324@NZ        3       0.0015       2.7637     156.5202
GLN_40@OE1     ARG_325@HH22   ARG_325@NH2        3       0.0015       2.7786     159.2061
GLY_113@O       LYS_324@HZ1    LYS_324@NZ        3       0.0015       2.7964     156.0995
ASN_49@HD21     GLU_298@HG3    GLU_298@CG        3       0.0015       2.7978     145.0239
GLN_40@OE1      LYS_324@HZ1    LYS_324@NZ        3       0.0015       2.8012     157.8124
LYS_37@HG2      LYS_324@HE2    LYS_324@CE        3       0.0015       2.8013     142.8473
LYS_37@O        LYS_324@HZ1    LYS_324@NZ        3       0.0015       2.8058     163.2309
LEU_112@O       LYS_316@HZ1    LYS_316@NZ        3       0.0015       2.8502     157.5722
GLN_40@OE1      LYS_324@HZ2    LYS_324@NZ        3       0.0015       2.8586     165.9191
VAL_114@HG23    LYS_316@HE3    LYS_316@CE        3       0.0015       2.8819     151.5778
THR_33@HG22    ASN_265@HD21   ASN_265@ND2        3       0.0015       2.8881     153.5546
MET_134@HE2     LYS_312@HG3    LYS_312@CG        3       0.0015       2.8924     144.2225
HIE_111@HE2       THR_300@H     THR_300@N        3       0.0015       2.8932     139.9214
LYS_96@HZ1      GLU_272@HB2    GLU_272@CB        3       0.0015       2.8936     158.1784
MET_180@HG3     PHE_304@HD2   PHE_304@CD2        3       0.0015       2.8964     148.0918
MET_134@HE3     LYS_312@HD2    LYS_312@CD        3       0.0015       2.8981     148.5443
LYS_96@HZ3      GLU_272@HB2    GLU_272@CB        3       0.0015       2.9014     148.7606
ARG_31@HD2      ALA_277@HB1    ALA_277@CB        3       0.0015       2.9083     141.3940
MET_134@HE3      ALA_308@HA    ALA_308@CA        3       0.0015       2.9103     136.0834
MET_134@HE3      GLU_309@HA    GLU_309@CA        3       0.0015       2.9119     138.9256
HIE_44@ND1      LYS_324@HZ3    LYS_324@NZ        3       0.0015       2.9147     162.9347
MET_134@O       LYS_305@HE3    LYS_305@CE        3       0.0015       2.9212     141.8085
ARG_18@O       ARG_325@HH12   ARG_325@NH1        3       0.0015       2.9254     147.0531
LEU_32@HD21     ARG_275@HG2    ARG_275@CG        3       0.0015       2.9260     138.1846
ARG_31@HH12     GLN_274@HB3    GLN_274@CB        3       0.0015       2.9264     151.8979
MET_134@HA      LYS_305@HE3    LYS_305@CE        3       0.0015       2.9278     161.9505
GLY_135@HA3     LYS_305@HE2    LYS_305@CE        3       0.0015       2.9307     142.8034
LYS_37@HE3      ASN_265@HB2    ASN_265@CB        3       0.0015       2.9332     137.4316
PHE_78@HZ      GLN_299@HE22   GLN_299@NE2        3       0.0015       2.9337     140.7010
ALA_185@HB1     GLY_302@HA2    GLY_302@CA        3       0.0015       2.9362     137.9170
MET_180@HA      PHE_304@HB3    PHE_304@CB        3       0.0015       2.9381     139.8157
VAL_114@HG23    LYS_312@HD3    LYS_312@CD        3       0.0015       2.9420     139.7598
TRP_47@HZ2      ALA_315@HB3    ALA_315@CB        3       0.0015       2.9435     138.7157
ARG_31@HD2      HIE_280@HE1   HIE_280@CE1        3       0.0015       2.9437     145.8023
MET_134@HE3      LYS_305@HA    LYS_305@CA        3       0.0015       2.9453     149.8869
MET_134@HE1     GLU_309@HB2    GLU_309@CB        3       0.0015       2.9465     140.3925
GLY_182@HA2     ALA_308@HB2    ALA_308@CB        3       0.0015       2.9500     140.2216
VAL_114@HG21    LYS_316@HE3    LYS_316@CE        3       0.0015       2.9512     147.8653
GLY_113@HA3     LYS_316@HE2    LYS_316@CE        3       0.0015       2.9525     156.8972
LEU_32@HD23     ARG_275@HD3    ARG_275@CD        3       0.0015       2.9541     143.4797
MET_134@HE1     ALA_308@HB3    ALA_308@CB        3       0.0015       2.9596     135.9780
VAL_114@HG12    LYS_316@HE2    LYS_316@CE        3       0.0015       2.9605     141.1467
ASN_49@HA      THR_300@HG23   THR_300@CG2        3       0.0015       2.9615     137.0300
ARG_93@HH21      PHE_271@HZ    PHE_271@CZ        3       0.0015       2.9625     136.8728
ARG_31@HB2      ARG_275@HB2    ARG_275@CB        3       0.0015       2.9660     138.9269
MET_134@HG2     ALA_308@HB1    ALA_308@CB        3       0.0015       2.9678     140.9972
MET_180@HB3     PHE_304@HD1   PHE_304@CD1        3       0.0015       2.9718     146.4743
VAL_114@HG22    LYS_312@HD3    LYS_312@CD        3       0.0015       2.9727     139.9031
ARG_31@HB2      ARG_275@HB3    ARG_275@CB        3       0.0015       2.9769     144.0046
LEU_32@HD22     ARG_275@HD3    ARG_275@CD        3       0.0015       2.9806     143.5124
MET_134@HA      LYS_305@HG2    LYS_305@CG        3       0.0015       2.9841     145.3901
TRP_47@HD1      GLY_302@HA3    GLY_302@CA        3       0.0015       2.9851     147.1243
ARG_93@HE       GLU_272@HG2    GLU_272@CG        2       0.0010       2.6871     135.7018
LYS_37@O        LYS_324@HZ2    LYS_324@NZ        2       0.0010       2.7556     147.4144
PHE_17@O       ARG_325@HH11   ARG_325@NH1        2       0.0010       2.7748     148.5116
MET_134@HE1      GLU_309@HA    GLU_309@CA        2       0.0010       2.7984     135.8915
GLY_113@O       LYS_324@HZ2    LYS_324@NZ        2       0.0010       2.8069     172.9276
LEU_45@O        LYS_316@HZ3    LYS_316@NZ        2       0.0010       2.8110     160.3216
PHE_78@HE1     GLN_299@HE21   GLN_299@NE2        2       0.0010       2.8365     143.4579
GLN_40@OE1     ARG_325@HH12   ARG_325@NH1        2       0.0010       2.8379     144.3179
PHE_30@O       GLN_274@HE21   GLN_274@NE2        2       0.0010       2.8408     162.9231
ASP_50@OD2     GLN_299@HE22   GLN_299@NE2        2       0.0010       2.8422     157.7356
SER_173@HG      LYS_305@HZ3    LYS_305@NZ        2       0.0010       2.8466     145.4216
GLU_28@OE2     ASN_279@HD22   ASN_279@ND2        2       0.0010       2.8541     154.0551
MET_134@HA      LYS_305@HD2    LYS_305@CD        2       0.0010       2.8559     139.2955
TRP_47@H        MET_322@HB2    MET_322@CB        2       0.0010       2.8648     143.0228
HIE_44@ND1      LYS_324@HZ1    LYS_324@NZ        2       0.0010       2.8653     153.0706
GLY_113@O       LYS_324@HZ3    LYS_324@NZ        2       0.0010       2.8683     147.1332
GLN_22@OE1       ARG_325@HE    ARG_325@NE        2       0.0010       2.8703     151.0269
TRP_94@HZ2       TYR_296@HH    TYR_296@OH        2       0.0010       2.8714     143.3413
HIE_44@ND1      LYS_324@HZ2    LYS_324@NZ        2       0.0010       2.8728     152.2120
GLY_135@O       LYS_305@HE2    LYS_305@CE        2       0.0010       2.8756     139.2535
VAL_114@HG11    LYS_316@HE2    LYS_316@CE        2       0.0010       2.8795     154.4456
ARG_31@HD3      ALA_277@HB1    ALA_277@CB        2       0.0010       2.8801     140.3320
GLY_182@HA3     LYS_312@HG3    LYS_312@CG        2       0.0010       2.8808     145.3561
THR_85@OG1     GLN_234@HE21   GLN_234@NE2        2       0.0010       2.8819     156.1383
TRP_94@HB3      GLY_273@HA3    GLY_273@CA        2       0.0010       2.8927     137.1139
TRP_47@HB2       THR_300@HB    THR_300@CB        2       0.0010       2.9022     144.4383
MET_134@HE3     ALA_308@HB3    ALA_308@CB        2       0.0010       2.9023     138.6098
LYS_37@HG2     ASN_265@HD21   ASN_265@ND2        2       0.0010       2.9051     139.8771
ARG_31@HH11     HIE_280@HE1   HIE_280@CE1        2       0.0010       2.9089     146.8899
PHE_78@HE2     GLN_234@HE21   GLN_234@NE2        2       0.0010       2.9100     151.7910
ASN_76@HD21    LEU_270@HD11   LEU_270@CD1        2       0.0010       2.9110     140.8463
MET_134@HG3     LYS_305@HE3    LYS_305@CE        2       0.0010       2.9120     143.8203
MET_180@HE2     PHE_304@HB3    PHE_304@CB        2       0.0010       2.9127     141.6843
ALA_185@HB3     GLY_302@HA2    GLY_302@CA        2       0.0010       2.9160     143.9861
ASN_76@HD21    LEU_270@HD12   LEU_270@CD1        2       0.0010       2.9246     138.8345
GLY_136@HA2     LYS_305@HE2    LYS_305@CE        2       0.0010       2.9248     144.6094
THR_33@H       ARG_275@HH22   ARG_275@NH2        2       0.0010       2.9250     144.6046
MET_134@HE2      LYS_305@HA    LYS_305@CA        2       0.0010       2.9255     145.9402
MET_134@HB3     LYS_305@HD3    LYS_305@CD        2       0.0010       2.9280     139.4025
VAL_114@HG11    LYS_316@HB2    LYS_316@CB        2       0.0010       2.9284     145.6788
VAL_114@HG12    LYS_316@HB2    LYS_316@CB        2       0.0010       2.9306     136.3187
ARG_31@HD2      ALA_277@HB3    ALA_277@CB        2       0.0010       2.9341     136.7291
GLY_182@HA2     LYS_312@HE3    LYS_312@CE        2       0.0010       2.9350     150.9159
ARG_31@HH11     GLN_274@HG2    GLN_274@CG        2       0.0010       2.9407     145.8684
ARG_31@HH11     HIE_280@HE2   HIE_280@NE2        2       0.0010       2.9409     140.5930
MET_134@HE3     LYS_312@HE2    LYS_312@CE        2       0.0010       2.9421     148.9895
TRP_94@HH2      TYR_296@HE1   TYR_296@CE1        2       0.0010       2.9427     136.7211
PHE_78@HD1     LEU_270@HD13   LEU_270@CD1        2       0.0010       2.9451     140.8044
VAL_114@HG22    LYS_316@HE2    LYS_316@CE        2       0.0010       2.9452     144.2287
ARG_31@HG2      ALA_277@HB3    ALA_277@CB        2       0.0010       2.9490     139.7302
HIE_115@HB2     LYS_312@HE3    LYS_312@CE        2       0.0010       2.9494     145.7248
MET_180@HB2     PHE_304@HB3    PHE_304@CB        2       0.0010       2.9501     146.1185
LYS_37@HE2      LYS_324@HB3    LYS_324@CB        2       0.0010       2.9510     155.7195
GLY_182@HA3      LYS_312@HA    LYS_312@CA        2       0.0010       2.9535     149.4667
ARG_31@HG2      ALA_277@HB1    ALA_277@CB        2       0.0010       2.9544     141.8951
TRP_47@HZ2     VAL_311@HG13   VAL_311@CG1        2       0.0010       2.9576     153.5501
PHE_78@HE1      ARG_268@HG3    ARG_268@CG        2       0.0010       2.9612     141.3828
MET_134@HE3     ALA_308@HB2    ALA_308@CB        2       0.0010       2.9627     153.0146
PHE_78@HE1      ARG_268@HG2    ARG_268@CG        2       0.0010       2.9637     141.1727
GLY_182@HA3    VAL_311@HG13   VAL_311@CG1        2       0.0010       2.9640     139.3623
ASN_46@HD21     LYS_324@HB3    LYS_324@CB        2       0.0010       2.9648     139.2529
MET_180@HG3     LEU_307@HB2    LEU_307@CB        2       0.0010       2.9654     152.1744
ARG_93@HH22      PHE_271@HZ    PHE_271@CZ        2       0.0010       2.9670     137.6511
VAL_114@HG22    LYS_316@HE3    LYS_316@CE        2       0.0010       2.9676     147.5023
LEU_45@HB3      LYS_324@HE2    LYS_324@CE        2       0.0010       2.9688     148.4984
MET_134@HE1     GLU_309@HG2    GLU_309@CG        2       0.0010       2.9692     142.2206
TRP_47@HE3     THR_300@HG23   THR_300@CG2        2       0.0010       2.9698     147.6487
TRP_47@HZ2      ALA_315@HB2    ALA_315@CB        2       0.0010       2.9708     136.8821
MET_134@HE2     GLU_309@HB2    GLU_309@CB        2       0.0010       2.9716     137.3594
MET_180@HG2     PHE_304@HB3    PHE_304@CB        2       0.0010       2.9723     143.3666
VAL_114@O       LYS_312@HE3    LYS_312@CE        2       0.0010       2.9724     150.6950
ARG_31@HB3      ARG_275@HB2    ARG_275@CB        2       0.0010       2.9727     148.7787
MET_180@HB2     PHE_304@HD1   PHE_304@CD1        2       0.0010       2.9729     143.8119
TRP_47@HE3     THR_300@HG22   THR_300@CG2        2       0.0010       2.9732     140.5945
ARG_93@HB3      GLU_272@HG3    GLU_272@CG        2       0.0010       2.9741     137.0776
GLN_178@HB2     PHE_304@HB2    PHE_304@CB        2       0.0010       2.9767     138.7901
MET_180@HA      ALA_308@HB1    ALA_308@CB        2       0.0010       2.9782     140.1894
VAL_114@HG23    LYS_312@HD2    LYS_312@CD        2       0.0010       2.9888     140.2645
ARG_18@HG2      ARG_325@HG3    ARG_325@CG        2       0.0010       2.9915     135.6587
MET_180@HB2     PHE_304@HD2   PHE_304@CD2        2       0.0010       2.9945     139.9193
LYS_37@HE3      LYS_324@HE3    LYS_324@CE        1       0.0005       2.5282     136.9933
LYS_97@HZ1     GLN_274@HE21   GLN_274@NE2        1       0.0005       2.6084     144.1506
TRP_47@HE1      MET_322@HE2    MET_322@CE        1       0.0005       2.6154     135.3452
TRP_47@HE1      MET_322@HE1    MET_322@CE        1       0.0005       2.6652     145.7904
PHE_78@HE2     GLN_299@HE22   GLN_299@NE2        1       0.0005       2.6773     147.4947
LYS_37@HG3     ASN_265@HD21   ASN_265@ND2        1       0.0005       2.6967     137.4708
LEU_32@HD21    ARG_275@HH11   ARG_275@NH1        1       0.0005       2.7025     141.9608
TRP_47@H        MET_322@HE1    MET_322@CE        1       0.0005       2.7081     140.7496
ASP_23@OD2     ARG_325@HH21   ARG_325@NH2        1       0.0005       2.7100     162.0642
MET_134@HE2     LYS_312@HE3    LYS_312@CE        1       0.0005       2.7109     148.5605
ARG_31@HB3     GLN_274@HE21   GLN_274@NE2        1       0.0005       2.7323     164.2042
THR_33@HG23    ASN_265@HD21   ASN_265@ND2        1       0.0005       2.7334     136.5770
LEU_45@HB2      LYS_324@HZ2    LYS_324@NZ        1       0.0005       2.7450     142.7489
MET_134@O        GLY_303@H3     GLY_303@N        1       0.0005       2.7483     164.5099
MET_180@O         PHE_304@H     PHE_304@N        1       0.0005       2.7495     150.4017
LYS_96@O       GLN_274@HE21   GLN_274@NE2        1       0.0005       2.7502     159.6766
ASN_19@O       ARG_325@HH12   ARG_325@NH1        1       0.0005       2.7567     162.7673
LYS_37@HE3      ARG_325@HG2    ARG_325@CG        1       0.0005       2.7639     142.1993
LEU_112@O       LYS_305@HZ1    LYS_305@NZ        1       0.0005       2.7643     142.3754
GLY_182@H       ALA_308@HB1    ALA_308@CB        1       0.0005       2.7663     155.3413
ARG_31@HH21     HIE_280@HE1   HIE_280@CE1        1       0.0005       2.7804     152.7498
GLN_179@HG3     ALA_308@HB3    ALA_308@CB        1       0.0005       2.7804     135.4841
MET_134@HE3     LYS_305@HE2    LYS_305@CE        1       0.0005       2.7807     135.7430
MET_134@HE3     LYS_312@HZ1    LYS_312@NZ        1       0.0005       2.7814     139.7028
GLY_182@H      VAL_311@HG11   VAL_311@CG1        1       0.0005       2.7934     146.9003
GLN_178@O        GLY_303@H3     GLY_303@N        1       0.0005       2.7940     155.0251
PHE_78@HZ      GLN_299@HE21   GLN_299@NE2        1       0.0005       2.7988     139.6855
LYS_37@HE3      LYS_324@HB3    LYS_324@CB        1       0.0005       2.8017     145.4763
THR_41@HG21    ARG_325@HH22   ARG_325@NH2        1       0.0005       2.8020     145.8178
ARG_31@HD2     GLN_274@HE22   GLN_274@NE2        1       0.0005       2.8046     145.6283
ARG_31@HE       GLN_274@HB3    GLN_274@CB        1       0.0005       2.8089     136.5363
LYS_37@HB2     ASN_265@HD21   ASN_265@ND2        1       0.0005       2.8101     137.7893
ARG_31@HE       ALA_277@HB1    ALA_277@CB        1       0.0005       2.8123     143.6863
THR_35@HG23    ASN_265@HD21   ASN_265@ND2        1       0.0005       2.8150     139.7088
VAL_114@HG21    LYS_316@HE2    LYS_316@CE        1       0.0005       2.8184     147.9700
GLY_135@HA3       PHE_304@H     PHE_304@N        1       0.0005       2.8207     159.8793
GLY_182@H        VAL_311@HB    VAL_311@CB        1       0.0005       2.8230     141.2669
SER_183@HB3     MET_322@HE2    MET_322@CE        1       0.0005       2.8280     137.9322
LEU_112@HD11    LYS_305@HE3    LYS_305@CE        1       0.0005       2.8332     154.4024
GLN_178@HB3     LYS_305@HD3    LYS_305@CD        1       0.0005       2.8384     139.1192
LEU_112@O       LYS_305@HZ2    LYS_305@NZ        1       0.0005       2.8400     142.8260
HIE_111@HE1     LYS_324@HZ3    LYS_324@NZ        1       0.0005       2.8411     142.7446
GLN_179@O       LYS_305@HZ2    LYS_305@NZ        1       0.0005       2.8416     167.1533
ARG_31@HH12     GLN_274@HG2    GLN_274@CG        1       0.0005       2.8451     149.4153
THR_85@HG1     GLN_234@HE21   GLN_234@NE2        1       0.0005       2.8476     163.8061
ARG_18@HA       ARG_325@HD2    ARG_325@CD        1       0.0005       2.8538     141.4877
THR_33@HB      ASN_265@HD21   ASN_265@ND2        1       0.0005       2.8590     144.1745
ASP_132@CG      LYS_305@HZ1    LYS_305@NZ        1       0.0005       2.8629     146.0463
GLY_113@O      ARG_325@HH22   ARG_325@NH2        1       0.0005       2.8637     142.9311
TRP_47@HZ2      LYS_312@HE2    LYS_312@CE        1       0.0005       2.8639     140.1034
GLN_178@HB2     LYS_305@HE2    LYS_305@CE        1       0.0005       2.8644     158.4148
LEU_45@HB2      LYS_324@HE2    LYS_324@CE        1       0.0005       2.8657     140.8116
MET_180@HA       LYS_305@HA    LYS_305@CA        1       0.0005       2.8659     136.9343
ARG_31@HG2      ALA_277@HB2    ALA_277@CB        1       0.0005       2.8675     135.1005
GLY_182@HA3     LYS_312@HE3    LYS_312@CE        1       0.0005       2.8692     162.3471
THR_33@OG1       ARG_275@HE    ARG_275@NE        1       0.0005       2.8704     151.9958
VAL_114@HG11    LYS_316@HE3    LYS_316@CE        1       0.0005       2.8716     140.3188
GLN_40@HE21     ARG_325@HB2    ARG_325@CB        1       0.0005       2.8723     166.7476
ARG_31@HH22      HIE_280@HA    HIE_280@CA        1       0.0005       2.8743     145.9769
LYS_37@HZ3      ASN_265@HB2    ASN_265@CB        1       0.0005       2.8771     145.1057
LYS_96@HE2      GLU_272@HB2    GLU_272@CB        1       0.0005       2.8787     144.6425
LYS_97@HZ2      GLU_272@HG3    GLU_272@CG        1       0.0005       2.8794     158.6581
ARG_18@HA       ARG_325@HD3    ARG_325@CD        1       0.0005       2.8795     144.1478
MET_134@O       LYS_305@HE2    LYS_305@CE        1       0.0005       2.8801     135.0061
ARG_31@HH21     HIE_280@HE2   HIE_280@NE2        1       0.0005       2.8805     139.0459
GLN_40@NE2       ARG_325@HE    ARG_325@NE        1       0.0005       2.8808     158.6909
ARG_31@HH12     GLN_274@HG3    GLN_274@CG        1       0.0005       2.8837     137.3671
GLN_178@HB3     LYS_305@HE2    LYS_305@CE        1       0.0005       2.8840     145.7703
ASP_23@HB2     ASN_265@HD22   ASN_265@ND2        1       0.0005       2.8842     163.8155
HIE_115@HE2     LYS_305@HZ3    LYS_305@NZ        1       0.0005       2.8885     135.7404
LEU_45@O        LYS_316@HZ2    LYS_316@NZ        1       0.0005       2.8899     145.4450
ASN_181@HB2     PHE_304@HE2   PHE_304@CE2        1       0.0005       2.8910     135.7759
ASN_49@HA        THR_300@HB    THR_300@CB        1       0.0005       2.8918     137.8960
ASN_46@HA       LYS_324@HZ2    LYS_324@NZ        1       0.0005       2.8920     136.4487
MET_134@HE3     GLU_309@HG3    GLU_309@CG        1       0.0005       2.8922     152.0613
ASN_49@HA      THR_300@HG21   THR_300@CG2        1       0.0005       2.8944     141.7380
GLY_135@HA3     LYS_305@HD2    LYS_305@CD        1       0.0005       2.8946     146.3767
VAL_114@O       LYS_312@HE2    LYS_312@CE        1       0.0005       2.8946     142.4431
ARG_31@HH12     HIE_280@HE2   HIE_280@NE2        1       0.0005       2.8967     135.7943
MET_134@HG2     PHE_304@HD1   PHE_304@CD1        1       0.0005       2.8982     146.6994
MET_134@HE2     GLU_309@HG3    GLU_309@CG        1       0.0005       2.8993     146.7043
MET_180@HB2    LEU_307@HD22   LEU_307@CD2        1       0.0005       2.8995     143.6556
MET_134@HE1     ALA_308@HB1    ALA_308@CB        1       0.0005       2.9004     139.1127
MET_134@HE2    VAL_311@HG21   VAL_311@CG2        1       0.0005       2.9007     150.4955
GLY_135@HA3     GLY_303@HA3    GLY_303@CA        1       0.0005       2.9008     135.4329
MET_180@HE2    LEU_307@HD12   LEU_307@CD1        1       0.0005       2.9034     140.2528
LEU_45@HD13     MET_318@HE1    MET_318@CE        1       0.0005       2.9043     145.3029
GLY_182@HA3     LYS_312@HD2    LYS_312@CD        1       0.0005       2.9046     140.9051
GLN_40@OE1     GLN_320@HE21   GLN_320@NE2        1       0.0005       2.9058     160.3108
PHE_78@HD1     LEU_270@HD11   LEU_270@CD1        1       0.0005       2.9073     137.4866
GLN_178@HB3     LYS_305@HE3    LYS_305@CE        1       0.0005       2.9076     135.6415
TRP_94@O       GLN_274@HE21   GLN_274@NE2        1       0.0005       2.9116     152.5941
GLN_178@HG3     LYS_305@HE2    LYS_305@CE        1       0.0005       2.9130     170.3043
TRP_47@HH2      LYS_312@HB3    LYS_312@CB        1       0.0005       2.9131     135.2640
VAL_114@HG21    LYS_312@HD3    LYS_312@CD        1       0.0005       2.9135     137.2930
VAL_114@HG13    LYS_316@HE2    LYS_316@CE        1       0.0005       2.9146     136.2396
MET_134@HE1     LYS_305@HG3    LYS_305@CG        1       0.0005       2.9159     135.0527
MET_134@O         LYS_305@H     LYS_305@N        1       0.0005       2.9165     140.6341
GLN_40@HE21     ARG_325@HG3    ARG_325@CG        1       0.0005       2.9167     135.6238
MET_134@HE1     LYS_312@HE3    LYS_312@CE        1       0.0005       2.9170     160.5652
GLN_40@HE21     ARG_325@HB3    ARG_325@CB        1       0.0005       2.9172     147.6221
GLN_22@HE21    ARG_325@HH12   ARG_325@NH1        1       0.0005       2.9183     139.7794
MET_134@HE2     ALA_308@HB2    ALA_308@CB        1       0.0005       2.9186     138.4447
VAL_114@HB      LYS_312@HD2    LYS_312@CD        1       0.0005       2.9203     136.5390
MET_134@HE1     ALA_308@HB2    ALA_308@CB        1       0.0005       2.9206     141.7969
ALA_185@HB1     LYS_312@HZ1    LYS_312@NZ        1       0.0005       2.9220     143.5253
VAL_114@HG21    LYS_312@HB3    LYS_312@CB        1       0.0005       2.9220     145.8196
ARG_31@HE       HIE_280@HE2   HIE_280@NE2        1       0.0005       2.9225     148.3126
ASN_181@HA     VAL_311@HG22   VAL_311@CG2        1       0.0005       2.9225     149.6920
MET_134@HE2     ALA_308@HB3    ALA_308@CB        1       0.0005       2.9229     139.2382
THR_81@OG1     GLN_299@HE21   GLN_299@NE2        1       0.0005       2.9234     140.5120
VAL_114@HG13     PHE_313@HA    PHE_313@CA        1       0.0005       2.9244     154.3997
ARG_18@HG2      ARG_325@HD3    ARG_325@CD        1       0.0005       2.9252     136.5905
SER_173@HG      LYS_305@HE2    LYS_305@CE        1       0.0005       2.9262     143.9018
MET_180@HG3       PHE_304@H     PHE_304@N        1       0.0005       2.9265     139.3298
LEU_48@C        THR_300@HG1   THR_300@OG1        1       0.0005       2.9352     144.9473
MET_134@HG3     PHE_304@HE1   PHE_304@CE1        1       0.0005       2.9390     135.4375
SER_183@HG     VAL_311@HG13   VAL_311@CG1        1       0.0005       2.9395     145.1351
MET_134@HE3     PHE_304@HD1   PHE_304@CD1        1       0.0005       2.9397     144.5082
TRP_47@HH2      ALA_315@HB3    ALA_315@CB        1       0.0005       2.9398     145.3238
MET_180@HE1     PHE_304@HD2   PHE_304@CD2        1       0.0005       2.9411     137.8859
MET_180@HG2     PHE_304@HD2   PHE_304@CD2        1       0.0005       2.9421     136.2178
LEU_32@HD21     ARG_275@HD3    ARG_275@CD        1       0.0005       2.9421     140.0912
TRP_47@HZ3      GLN_320@HG3    GLN_320@CG        1       0.0005       2.9430     136.9453
VAL_114@HG12    LYS_316@HD3    LYS_316@CD        1       0.0005       2.9432     148.1237
MET_134@HB3     LYS_305@HZ2    LYS_305@NZ        1       0.0005       2.9433     141.6704
LYS_96@HZ2      GLU_272@HG3    GLU_272@CG        1       0.0005       2.9439     138.8418
GLN_22@NE2     ASN_265@HD21   ASN_265@ND2        1       0.0005       2.9452     136.4672
GLN_22@OE1      LYS_324@HZ3    LYS_324@NZ        1       0.0005       2.9455     141.6452
VAL_114@HG22    LYS_312@HB3    LYS_312@CB        1       0.0005       2.9463     136.1642
VAL_114@HG12     PHE_313@HA    PHE_313@CA        1       0.0005       2.9474     141.5443
HIE_44@HE1      LYS_324@HB2    LYS_324@CB        1       0.0005       2.9495     143.2911
LYS_37@HE3     ASN_265@HD22   ASN_265@ND2        1       0.0005       2.9496     135.2163
TRP_94@HD1       GLU_272@HA    GLU_272@CA        1       0.0005       2.9497     138.4497
MET_180@HE1     PHE_304@HD1   PHE_304@CD1        1       0.0005       2.9499     137.1276
MET_180@HG2     PHE_304@HD1   PHE_304@CD1        1       0.0005       2.9505     135.6214
GLN_40@HE22    ARG_325@HH22   ARG_325@NH2        1       0.0005       2.9519     137.5503
LYS_37@HE2      ASN_265@HB3    ASN_265@CB        1       0.0005       2.9523     138.7554
ASN_46@OD1      LYS_324@HE3    LYS_324@CE        1       0.0005       2.9531     144.6375
GLN_40@OE1        LYS_324@H     LYS_324@N        1       0.0005       2.9533     149.4297
SER_173@HB2     LYS_305@HZ1    LYS_305@NZ        1       0.0005       2.9534     142.0067
MET_180@HB2      PHE_304@HA    PHE_304@CA        1       0.0005       2.9539     138.0806
MET_180@HB3     PHE_304@HB3    PHE_304@CB        1       0.0005       2.9541     138.7523
GLN_178@HE21    LYS_305@HE3    LYS_305@CE        1       0.0005       2.9548     142.0242
GLN_40@HE21     ARG_325@HD3    ARG_325@CD        1       0.0005       2.9549     139.3718
GLN_40@HG3       ARG_325@HA    ARG_325@CA        1       0.0005       2.9553     138.5289
ARG_18@HG2      ARG_325@HB3    ARG_325@CB        1       0.0005       2.9570     143.6817
ASN_49@HB2     THR_300@HG22   THR_300@CG2        1       0.0005       2.9575     144.1154
LEU_45@HD22     MET_318@HE3    MET_318@CE        1       0.0005       2.9578     144.0772
GLN_22@HE21     ALA_323@HB3    ALA_323@CB        1       0.0005       2.9582     141.6977
ASN_76@HD21    LEU_270@HD21   LEU_270@CD2        1       0.0005       2.9586     138.5471
MET_180@HA       PHE_304@HZ    PHE_304@CZ        1       0.0005       2.9590     141.4010
GLU_51@CD      ARG_275@HH12   ARG_275@NH1        1       0.0005       2.9606     166.2759
ALA_185@HB2     GLY_302@HA2    GLY_302@CA        1       0.0005       2.9606     139.4293
TRP_116@HH2     GLN_299@HB2    GLN_299@CB        1       0.0005       2.9611     140.9133
HIE_44@HD2      LYS_324@HE3    LYS_324@CE        1       0.0005       2.9614     148.5761
VAL_114@HG22    LYS_316@HD2    LYS_316@CD        1       0.0005       2.9619     139.4223
LEU_32@HD23     ARG_275@HD2    ARG_275@CD        1       0.0005       2.9629     151.5743
GLY_182@O       LYS_312@HE3    LYS_312@CE        1       0.0005       2.9639     139.2155
ARG_31@HD2      GLN_274@HB3    GLN_274@CB        1       0.0005       2.9643     153.8283
LYS_82@HZ1       TYR_296@HH    TYR_296@OH        1       0.0005       2.9658     135.4348
PHE_78@CD1     GLN_299@HE21   GLN_299@NE2        1       0.0005       2.9664     155.0569
ASN_76@HD22    LEU_270@HD13   LEU_270@CD1        1       0.0005       2.9665     142.0899
GLN_178@OE1       LYS_305@H     LYS_305@N        1       0.0005       2.9666     171.4471
HIE_44@HB3      LYS_324@HZ2    LYS_324@NZ        1       0.0005       2.9669     139.5833
LEU_32@HD22     ARG_275@HD2    ARG_275@CD        1       0.0005       2.9670     141.8611
HIE_111@CE1    GLN_299@HE22   GLN_299@NE2        1       0.0005       2.9671     140.2580
MET_134@HE3     GLU_309@HB2    GLU_309@CB        1       0.0005       2.9681     145.0768
GLY_136@HA2     LYS_305@HG2    LYS_305@CG        1       0.0005       2.9683     142.1482
GLN_22@HE21    ARG_325@HH22   ARG_325@NH2        1       0.0005       2.9691     141.6689
VAL_114@HG12    LYS_316@HE3    LYS_316@CE        1       0.0005       2.9691     163.9926
MET_180@HA      ALA_308@HB2    ALA_308@CB        1       0.0005       2.9694     143.3824
ARG_31@NH1      HIE_280@HE2   HIE_280@NE2        1       0.0005       2.9699     150.9581
MET_180@HG3      LYS_305@HA    LYS_305@CA        1       0.0005       2.9700     141.4480
HIE_44@HD2      LYS_324@HB3    LYS_324@CB        1       0.0005       2.9705     141.8063
TRP_94@HE1       GLU_272@HA    GLU_272@CA        1       0.0005       2.9711     145.4638
MET_134@HE3     LYS_312@HG3    LYS_312@CG        1       0.0005       2.9711     136.2985
ARG_31@HG3     GLN_274@HE22   GLN_274@NE2        1       0.0005       2.9713     149.6654
ARG_93@HG2      GLU_272@HG3    GLU_272@CG        1       0.0005       2.9718     143.4034
MET_180@HG2     LEU_307@HB2    LEU_307@CB        1       0.0005       2.9719     138.9902
THR_81@HG1     GLN_299@HE22   GLN_299@NE2        1       0.0005       2.9724     139.2675
MET_134@HE3     PHE_304@HE2   PHE_304@CE2        1       0.0005       2.9727     153.3719
VAL_114@HG12    LYS_316@HD2    LYS_316@CD        1       0.0005       2.9733     135.2351
HIE_115@HE2     LYS_305@HZ1    LYS_305@NZ        1       0.0005       2.9735     137.7577
GLN_40@HE21    ARG_325@HH12   ARG_325@NH1        1       0.0005       2.9736     141.1466
HIE_44@HB3      MET_322@HG2    MET_322@CG        1       0.0005       2.9739     141.9051
PHE_78@HE2      TYR_296@HB3    TYR_296@CB        1       0.0005       2.9740     139.1465
TRP_47@HB3     THR_300@HG23   THR_300@CG2        1       0.0005       2.9741     135.0616
SER_173@HB3      GLY_303@H3     GLY_303@N        1       0.0005       2.9750     147.0471
VAL_114@HG13    ALA_315@HB1    ALA_315@CB        1       0.0005       2.9752     143.0348
HIE_111@HE1     LYS_324@HE3    LYS_324@CE        1       0.0005       2.9767     135.1470
TRP_47@HA       GLY_302@HA3    GLY_302@CA        1       0.0005       2.9776     145.5472
ARG_31@HB3      HIE_280@HE1   HIE_280@CE1        1       0.0005       2.9777     140.1332
LEU_32@HD22     ARG_275@HG2    ARG_275@CG        1       0.0005       2.9784     135.6143
TRP_47@HZ3      LYS_316@HD3    LYS_316@CD        1       0.0005       2.9791     147.3160
TRP_47@HZ2     VAL_311@HG11   VAL_311@CG1        1       0.0005       2.9793     137.7631
TRP_47@HZ3      ALA_315@HB1    ALA_315@CB        1       0.0005       2.9795     136.6856
PHE_78@HA      GLN_299@HE21   GLN_299@NE2        1       0.0005       2.9796     145.2359
ARG_31@HH11       ALA_277@H     ALA_277@N        1       0.0005       2.9800     156.7575
ASN_49@HA       THR_300@HG1   THR_300@OG1        1       0.0005       2.9800     136.8577
GLN_22@HE21    ARG_325@HH11   ARG_325@NH1        1       0.0005       2.9802     137.6578
ARG_18@O         ARG_325@HE    ARG_325@NE        1       0.0005       2.9804     140.0079
MET_134@HB3       LYS_305@H     LYS_305@N        1       0.0005       2.9805     136.3712
LEU_45@HD12     MET_322@HE1    MET_322@CE        1       0.0005       2.9807     160.1193
SER_173@OG       GLY_303@H3     GLY_303@N        1       0.0005       2.9810     144.5687
ASN_49@HA      THR_300@HG22   THR_300@CG2        1       0.0005       2.9812     141.2178
ASN_46@HD22       LYS_324@H     LYS_324@N        1       0.0005       2.9812     152.8937
GLY_182@HA3     ALA_315@HB3    ALA_315@CB        1       0.0005       2.9813     140.1741
MET_180@HG3     PHE_304@HB3    PHE_304@CB        1       0.0005       2.9821     148.3851
TRP_47@CZ3     GLN_320@HE22   GLN_320@NE2        1       0.0005       2.9822     171.0426
TRP_47@HB3       THR_300@HB    THR_300@CB        1       0.0005       2.9824     164.1332
MET_180@HB3     PHE_304@HB2    PHE_304@CB        1       0.0005       2.9824     143.1509
MET_134@HG2     LYS_305@HE3    LYS_305@CE        1       0.0005       2.9826     136.6033
LYS_37@HZ1     ARG_325@HH21   ARG_325@NH2        1       0.0005       2.9837     136.2699
VAL_114@HG11    LYS_316@HD2    LYS_316@CD        1       0.0005       2.9838     141.0362
MET_180@HB3     PHE_304@HD2   PHE_304@CD2        1       0.0005       2.9841     136.5348
ARG_31@HH22     HIE_280@HE1   HIE_280@CE1        1       0.0005       2.9843     150.3846
LEU_45@HG       LYS_324@HD3    LYS_324@CD        1       0.0005       2.9843     141.8429
MET_134@HG2      LYS_305@HA    LYS_305@CA        1       0.0005       2.9844     142.6020
HIE_44@CE1      LYS_324@HZ2    LYS_324@NZ        1       0.0005       2.9845     143.8583
TRP_47@HE1      ALA_315@HB1    ALA_315@CB        1       0.0005       2.9847     137.0549
LEU_45@HD11     MET_318@HG2    MET_318@CG        1       0.0005       2.9855     148.8925
MET_180@HA      ALA_308@HB3    ALA_308@CB        1       0.0005       2.9856     162.5580
VAL_114@HG22     GLU_309@HA    GLU_309@CA        1       0.0005       2.9857     138.8675
MET_180@HG2    LEU_307@HD23   LEU_307@CD2        1       0.0005       2.9867     138.5029
GLN_40@HG2      ARG_325@HG3    ARG_325@CG        1       0.0005       2.9868     139.0462
TRP_47@HZ2      ALA_315@HB1    ALA_315@CB        1       0.0005       2.9870     147.5887
LEU_32@HD23    ARG_275@HH11   ARG_275@NH1        1       0.0005       2.9878     143.0705
ARG_31@HH22    ASN_279@HD21   ASN_279@ND2        1       0.0005       2.9881     136.7490
LYS_97@HE3      GLU_272@HB2    GLU_272@CB        1       0.0005       2.9886     160.3508
LEU_112@HB3     LYS_305@HE2    LYS_305@CE        1       0.0005       2.9886     165.7664
SER_173@HG      LYS_305@HZ2    LYS_305@NZ        1       0.0005       2.9898     139.1068
SER_183@HG     VAL_311@HG11   VAL_311@CG1        1       0.0005       2.9904     144.4208
TRP_47@HE3      ALA_321@HB3    ALA_321@CB        1       0.0005       2.9905     136.7970
MET_134@HB2     LYS_305@HZ2    LYS_305@NZ        1       0.0005       2.9911     138.7153
HIE_115@HB2     LYS_312@HD3    LYS_312@CD        1       0.0005       2.9914     138.0735
LYS_82@HZ2       TYR_296@HH    TYR_296@OH        1       0.0005       2.9915     136.5579
PHE_17@HB3      ARG_325@HB2    ARG_325@CB        1       0.0005       2.9917     137.6371
ARG_31@HA       ALA_277@HB1    ALA_277@CB        1       0.0005       2.9918     144.5822
TRP_47@HZ3      LYS_316@HD2    LYS_316@CD        1       0.0005       2.9921     149.3645
HIE_115@HA      LYS_312@HZ1    LYS_312@NZ        1       0.0005       2.9921     151.2085
MET_134@HE3     LYS_305@HE3    LYS_305@CE        1       0.0005       2.9924     147.6721
GLN_178@HB3     PHE_304@HE1   PHE_304@CE1        1       0.0005       2.9931     135.1329
ASN_49@HD22    ARG_325@HH21   ARG_325@NH2        1       0.0005       2.9933     137.2984
LEU_32@HD23     ARG_275@HG2    ARG_275@CG        1       0.0005       2.9939     142.2179
GLN_40@HE21     ARG_325@HD2    ARG_325@CD        1       0.0005       2.9940     153.2033
MET_134@HE1     GLU_309@HG3    GLU_309@CG        1       0.0005       2.9947     137.5991
ARG_31@HE       HIE_280@HE1   HIE_280@CE1        1       0.0005       2.9962     158.2274
GLN_178@O       GLY_303@HA3    GLY_303@CA        1       0.0005       2.9965     141.0272
LEU_45@HB2      LYS_324@HB2    LYS_324@CB        1       0.0005       2.9969     139.3946
MET_180@HG2    LEU_307@HD22   LEU_307@CD2        1       0.0005       2.9973     147.8540
GLY_182@HA2     LYS_312@HD2    LYS_312@CD        1       0.0005       2.9975     153.1797
MET_134@HB3     GLU_309@HG2    GLU_309@CG        1       0.0005       2.9976     135.7906
ARG_93@HD3      GLU_272@HG3    GLU_272@CG        1       0.0005       2.9987     135.2998
MET_134@HE2     ALA_308@HB1    ALA_308@CB        1       0.0005       2.9997     142.7193
