# Supplementary material for: K739 is preferentially targeted over K725 in the deSUMOylation process of neuronal nitric oxide synthase
Source: Front Chem. 2025 Sep 4;13:1672437. doi: 10.3389/fchem.2025.1672437 (PMC12445055; doi:10.3389/fchem.2025.1672437)
Supplement: Supplementary file 2 [file DataSheet2.zip › raw-data/739/hbond1.out]

#Frame   HB_00001[UU]
       1           11
       2           12
       3           13
       4           12
       5           10
       6           10
       7           10
       8            7
       9            9
      10           11
      11            9
      12            8
      13           12
      14           10
      15            9
      16            6
      17            7
      18            6
      19            8
      20            8
      21            9
      22           10
      23            9
      24           12
      25           11
      26           12
      27           10
      28            9
      29            9
      30            7
      31            7
      32           10
      33           10
      34            9
      35            6
      36            6
      37            9
      38            8
      39            6
      40            7
      41            7
      42            6
      43           11
      44            9
      45           10
      46           12
      47           12
      48           13
      49           14
      50           12
      51           10
      52            9
      53           14
      54           11
      55           16
      56            8
      57            7
      58           11
      59           13
      60           11
      61           10
      62           16
      63           13
      64            9
      65           17
      66           11
      67            7
      68            5
      69            8
      70            7
      71            8
      72           10
      73           12
      74            9
      75            7
      76           10
      77           14
      78           12
      79           13
      80           13
      81           12
      82            9
      83           12
      84           12
      85           13
      86            9
      87           11
      88           13
      89           12
      90            8
      91           13
      92           10
      93           14
      94           13
      95           16
      96           11
      97           13
      98           11
      99           10
     100           12
     101           14
     102            7
     103           11
     104           13
     105            9
     106           10
     107           12
     108           13
     109           13
     110           14
     111           15
     112           11
     113           17
     114           15
     115           12
     116           13
     117           14
     118           15
     119           12
     120           17
     121           11
     122           12
     123            8
     124           11
     125           11
     126           17
     127           11
     128           11
     129           11
     130           13
     131           10
     132           11
     133           10
     134           14
     135           12
     136           13
     137           12
     138           15
     139            8
     140            7
     141           13
     142           10
     143            9
     144           13
     145            8
     146            8
     147           10
     148           12
     149            8
     150            7
     151           11
     152           11
     153           10
     154           11
     155           11
     156            9
     157            8
     158           10
     159           10
     160           11
     161            8
     162            8
     163           11
     164           10
     165           12
     166           11
     167           12
     168            8
     169           10
     170           14
     171           10
     172           11
     173           11
     174           10
     175           11
     176            9
     177            8
     178            9
     179           11
     180           12
     181           13
     182           12
     183           13
     184           11
     185           10
     186           12
     187           10
     188           12
     189            9
     190           13
     191           12
     192           12
     193            9
     194           11
     195            9
     196           10
     197           13
     198           14
     199           12
     200           11
     201           10
     202           11
     203           12
     204           11
     205           11
     206           11
     207            9
     208           13
     209           12
     210           10
     211           10
     212           14
     213           10
     214           11
     215           12
     216           15
     217            9
     218            8
     219           13
     220           10
     221           11
     222            9
     223           13
     224           10
     225           12
     226           13
     227           11
     228           12
     229           11
     230           12
     231           11
     232            9
     233            7
     234           13
     235           13
     236           12
     237            7
     238           11
     239           12
     240            7
     241           12
     242           13
     243            9
     244           14
     245           13
     246           11
     247           13
     248           15
     249           11
     250           15
     251           16
     252           10
     253           15
     254           15
     255           15
     256            9
     257           14
     258           10
     259           13
     260           13
     261           11
     262           15
     263           10
     264           12
     265           14
     266           16
     267           10
     268            9
     269            8
     270           12
     271           10
     272           10
     273            9
     274           12
     275           13
     276           10
     277           13
     278           15
     279            8
     280            8
     281           12
     282           12
     283            8
     284           11
     285           14
     286           10
     287           11
     288           10
     289           10
     290           13
     291            8
     292           10
     293           13
     294           12
     295           16
     296           13
     297           15
     298           12
     299           10
     300            8
     301           14
     302           12
     303           10
     304           14
     305            9
     306           11
     307           11
     308           13
     309           13
     310            9
     311            8
     312            9
     313           12
     314            7
     315           11
     316           10
     317            9
     318           11
     319           11
     320           12
     321           13
     322           11
     323           10
     324           11
     325           12
     326            9
     327           11
     328           11
     329           16
     330           17
     331           13
     332           10
     333           13
     334           14
     335           11
     336           11
     337            9
     338           10
     339           13
     340           11
     341           13
     342           14
     343           14
     344           12
     345           11
     346           15
     347           13
     348           12
     349            9
     350           13
     351           10
     352           15
     353           10
     354           13
     355           12
     356           12
     357            8
     358           13
     359            9
     360           11
     361           10
     362            7
     363           10
     364           14
     365           13
     366           13
     367           12
     368            9
     369           11
     370           10
     371            6
     372           11
     373           11
     374           11
     375           16
     376           11
     377           11
     378            8
     379           11
     380           10
     381           10
     382           11
     383            8
     384           11
     385           14
     386           11
     387           11
     388           15
     389           13
     390           10
     391           11
     392           11
     393            9
     394           10
     395           11
     396            9
     397            8
     398           10
     399           10
     400            9
     401           12
     402           10
     403           11
     404           11
     405           13
     406            8
     407            9
     408           12
     409           11
     410           10
     411           11
     412           12
     413           14
     414            9
     415           11
     416           10
     417           13
     418           12
     419           12
     420           14
     421           12
     422           13
     423            9
     424           15
     425           14
     426           11
     427           12
     428           13
     429           14
     430           10
     431            9
     432            9
     433           11
     434           10
     435           11
     436            6
     437            9
     438           10
     439           11
     440            9
     441            9
     442           12
     443           12
     444           11
     445            8
     446            9
     447           10
     448           10
     449           11
     450           15
     451           12
     452           10
     453           11
     454            7
     455            9
     456            9
     457           11
     458           14
     459            9
     460           12
     461           14
     462           14
     463           15
     464           14
     465           11
     466           14
     467           14
     468           14
     469           12
     470           12
     471           12
     472           14
     473           16
     474           11
     475           15
     476           14
     477           13
     478           14
     479           16
     480           12
     481           10
     482           14
     483           16
     484           13
     485           16
     486           11
     487           16
     488           11
     489           16
     490           14
     491           12
     492           14
     493           14
     494           15
     495           15
     496           14
     497           10
     498           15
     499           12
     500           15
     501           13
     502           13
     503           13
     504           13
     505           10
     506           12
     507           13
     508           12
     509           13
     510           18
     511           15
     512           12
     513           13
     514           13
     515           10
     516           12
     517            9
     518            8
     519           13
     520           15
     521            5
     522            9
     523            7
     524           10
     525           10
     526           11
     527           16
     528           10
     529           11
     530           10
     531           13
     532           12
     533           12
     534           10
     535           12
     536           10
     537           10
     538            8
     539           12
     540            8
     541           12
     542           13
     543           10
     544           11
     545            8
     546           12
     547           14
     548           13
     549           10
     550           11
     551           15
     552           14
     553           11
     554           12
     555           14
     556           13
     557           13
     558           10
     559           12
     560           12
     561           11
     562           12
     563           14
     564           10
     565           12
     566           11
     567           12
     568           17
     569           13
     570           11
     571           12
     572           12
     573           12
     574            8
     575           10
     576            9
     577            9
     578           16
     579           14
     580           12
     581           12
     582           11
     583            9
     584           10
     585           11
     586           10
     587           10
     588           10
     589            8
     590            8
     591           11
     592           11
     593           11
     594            7
     595           13
     596            6
     597            9
     598           11
     599            6
     600            8
     601            4
     602            8
     603            8
     604            7
     605            8
     606            8
     607            6
     608            9
     609           12
     610           11
     611           10
     612           12
     613           16
     614           12
     615           14
     616           11
     617           10
     618           13
     619            6
     620           14
     621           14
     622           10
     623           13
     624            9
     625            8
     626           12
     627           10
     628           13
     629           13
     630           12
     631            9
     632           11
     633           10
     634           13
     635           13
     636           14
     637           10
     638           12
     639           13
     640           10
     641           10
     642           12
     643           12
     644            8
     645           10
     646           11
     647           11
     648           12
     649            7
     650           12
     651           11
     652           10
     653            9
     654            9
     655            9
     656           11
     657            6
     658            8
     659           12
     660            8
     661            9
     662           11
     663            7
     664            9
     665            8
     666            9
     667           10
     668            5
     669           10
     670            9
     671            7
     672           12
     673           11
     674           12
     675            8
     676            9
     677            8
     678            9
     679            8
     680           10
     681            6
     682           10
     683            9
     684            9
     685            6
     686            7
     687            9
     688            9
     689            8
     690           11
     691            9
     692            7
     693           10
     694           12
     695           14
     696           11
     697           14
     698           14
     699           12
     700           12
     701           14
     702           12
     703           11
     704           14
     705           10
     706           13
     707           11
     708           12
     709           13
     710           14
     711           12
     712           10
     713           11
     714           10
     715           11
     716           16
     717           14
     718           14
     719           14
     720           10
     721           13
     722           13
     723           13
     724           12
     725           14
     726           10
     727           12
     728           13
     729           15
     730           11
     731           15
     732           10
     733           14
     734           13
     735           14
     736           12
     737           11
     738           14
     739           14
     740           12
     741           12
     742           13
     743           16
     744           12
     745           12
     746           11
     747           16
     748           12
     749           14
     750           13
     751           15
     752           14
     753           13
     754           14
     755           14
     756           12
     757           16
     758           15
     759           14
     760           13
     761           14
     762           11
     763           10
     764            9
     765           10
     766           12
     767           15
     768           13
     769           14
     770           12
     771           11
     772           13
     773           15
     774           12
     775            7
     776            9
     777            9
     778           10
     779            9
     780           14
     781           13
     782           13
     783           13
     784           13
     785           15
     786            9
     787           12
     788           13
     789           13
     790           11
     791           11
     792           13
     793           11
     794           14
     795           12
     796           12
     797           13
     798           12
     799           14
     800           14
     801           12
     802           11
     803           12
     804           16
     805           10
     806           16
     807           11
     808            9
     809           11
     810           13
     811           13
     812           12
     813           12
     814           14
     815           15
     816           10
     817           12
     818           10
     819           13
     820           11
     821           15
     822           10
     823           13
     824           12
     825           13
     826           11
     827           11
     828           12
     829           12
     830           12
     831           11
     832           15
     833           14
     834           11
     835            9
     836           13
     837           12
     838           13
     839            8
     840           11
     841           12
     842           11
     843           15
     844            9
     845           15
     846           11
     847           11
     848           12
     849           12
     850           11
     851           12
     852            8
     853           12
     854           12
     855           12
     856           11
     857           13
     858           11
     859           13
     860           11
     861           13
     862           12
     863           12
     864           12
     865           12
     866           11
     867           10
     868           11
     869           13
     870            8
     871           16
     872           10
     873           11
     874            8
     875           11
     876           14
     877           15
     878           12
     879           14
     880           10
     881            9
     882            9
     883           10
     884           13
     885           12
     886           11
     887           13
     888           11
     889           10
     890           11
     891           10
     892           11
     893           10
     894           10
     895            6
     896           12
     897           10
     898            9
     899            9
     900           15
     901           10
     902           16
     903           12
     904           13
     905           12
     906           15
     907           13
     908           11
     909            9
     910            8
     911            8
     912            5
     913            7
     914           10
     915            9
     916            9
     917            7
     918            8
     919            8
     920            9
     921            7
     922           13
     923           12
     924           12
     925           10
     926           10
     927           15
     928           11
     929           15
     930           14
     931           11
     932           12
     933           12
     934           11
     935           11
     936            8
     937           10
     938            9
     939           10
     940            8
     941            8
     942           12
     943            7
     944           11
     945            8
     946           11
     947            9
     948           12
     949            9
     950           12
     951            9
     952            7
     953           13
     954            9
     955           12
     956           15
     957            7
     958           11
     959           12
     960            8
     961            8
     962           14
     963           10
     964           11
     965            8
     966            8
     967            9
     968           12
     969           10
     970           10
     971            7
     972           10
     973           10
     974           11
     975            8
     976           11
     977           12
     978           16
     979           14
     980           13
     981           14
     982           11
     983           14
     984           15
     985           13
     986           10
     987           15
     988           10
     989           12
     990           10
     991           11
     992           12
     993           10
     994           12
     995           14
     996           14
     997           13
     998           16
     999           12
    1000           10
    1001           14
    1002           10
    1003           18
    1004           13
    1005           12
    1006           11
    1007           14
    1008           17
    1009           11
    1010           16
    1011           13
    1012           15
    1013           12
    1014           15
    1015           16
    1016           12
    1017           14
    1018           13
    1019           12
    1020           13
    1021           10
    1022           14
    1023           12
    1024           12
    1025           11
    1026            8
    1027           13
    1028           11
    1029           11
    1030           15
    1031           17
    1032           12
    1033           11
    1034           11
    1035           12
    1036           15
    1037           18
    1038           14
    1039           12
    1040            9
    1041           11
    1042           11
    1043           12
    1044           14
    1045           16
    1046           14
    1047           15
    1048           12
    1049            9
    1050           14
    1051           10
    1052           13
    1053           13
    1054           11
    1055           13
    1056            9
    1057           15
    1058           10
    1059           18
    1060           16
    1061           16
    1062           14
    1063           15
    1064           10
    1065           14
    1066            9
    1067           10
    1068           12
    1069           12
    1070           13
    1071           13
    1072           11
    1073           14
    1074           11
    1075           16
    1076           12
    1077           11
    1078           16
    1079           18
    1080           12
    1081           12
    1082           14
    1083           14
    1084           13
    1085           11
    1086           13
    1087           15
    1088           18
    1089           10
    1090           15
    1091           14
    1092           13
    1093           14
    1094           13
    1095           13
    1096           15
    1097           14
    1098           14
    1099           12
    1100           15
    1101           13
    1102           17
    1103           13
    1104           12
    1105           14
    1106           15
    1107           15
    1108           13
    1109           12
    1110           12
    1111           12
    1112           16
    1113           13
    1114           13
    1115           12
    1116           13
    1117           12
    1118           13
    1119           13
    1120           14
    1121           11
    1122           13
    1123           15
    1124           13
    1125           11
    1126           15
    1127           13
    1128           10
    1129           12
    1130           12
    1131           14
    1132           10
    1133           10
    1134           11
    1135           12
    1136            9
    1137           11
    1138           15
    1139           12
    1140           11
    1141            8
    1142           12
    1143           14
    1144           12
    1145           13
    1146           11
    1147           10
    1148           12
    1149           13
    1150           13
    1151           14
    1152           12
    1153           14
    1154           18
    1155           12
    1156           12
    1157           12
    1158           11
    1159           13
    1160           13
    1161           14
    1162           10
    1163           16
    1164           13
    1165           14
    1166           12
    1167            8
    1168           14
    1169           11
    1170           11
    1171           10
    1172           13
    1173            9
    1174            9
    1175           11
    1176           12
    1177           11
    1178           10
    1179           13
    1180           15
    1181           17
    1182           14
    1183           15
    1184           16
    1185           13
    1186           12
    1187           10
    1188           12
    1189           10
    1190           10
    1191           10
    1192           14
    1193           13
    1194           12
    1195           11
    1196           13
    1197           13
    1198           11
    1199           14
    1200           19
    1201           14
    1202           16
    1203           12
    1204           13
    1205           13
    1206           15
    1207           13
    1208           14
    1209           16
    1210           15
    1211           14
    1212           11
    1213           14
    1214           13
    1215           14
    1216           13
    1217           16
    1218           13
    1219           13
    1220           15
    1221           12
    1222           17
    1223           13
    1224           18
    1225           11
    1226           15
    1227           12
    1228           11
    1229           10
    1230           12
    1231           16
    1232           12
    1233           13
    1234           12
    1235           11
    1236           11
    1237           15
    1238           13
    1239           17
    1240           10
    1241           11
    1242           12
    1243           12
    1244           14
    1245           15
    1246           10
    1247           12
    1248           13
    1249           10
    1250           12
    1251           15
    1252           15
    1253           18
    1254           14
    1255           13
    1256           12
    1257           14
    1258           14
    1259           15
    1260           16
    1261           12
    1262           14
    1263           13
    1264           12
    1265           12
    1266           15
    1267           12
    1268           13
    1269           13
    1270           13
    1271           16
    1272           15
    1273           13
    1274           12
    1275           15
    1276           12
    1277           12
    1278           16
    1279           16
    1280            7
    1281           15
    1282           14
    1283           13
    1284           12
    1285           16
    1286            8
    1287           14
    1288           15
    1289           13
    1290           14
    1291           11
    1292           11
    1293           11
    1294           13
    1295           15
    1296           13
    1297           14
    1298           15
    1299           13
    1300           15
    1301           18
    1302           11
    1303           18
    1304           18
    1305           18
    1306           14
    1307           12
    1308           17
    1309           15
    1310           16
    1311           16
    1312           14
    1313           13
    1314           10
    1315           16
    1316           15
    1317           17
    1318           15
    1319           14
    1320           12
    1321           17
    1322           13
    1323           16
    1324           15
    1325           16
    1326           13
    1327           16
    1328           15
    1329           11
    1330           12
    1331           15
    1332           14
    1333           15
    1334           16
    1335           12
    1336           13
    1337           11
    1338           17
    1339           15
    1340           16
    1341           13
    1342           12
    1343           14
    1344           14
    1345           12
    1346           10
    1347           13
    1348           11
    1349           12
    1350           13
    1351           16
    1352           10
    1353           14
    1354           13
    1355           15
    1356           13
    1357            9
    1358           15
    1359           19
    1360           13
    1361           17
    1362           17
    1363           15
    1364           17
    1365           10
    1366           15
    1367           14
    1368           14
    1369            9
    1370           14
    1371           11
    1372           14
    1373           15
    1374           13
    1375           14
    1376           17
    1377           13
    1378           13
    1379           13
    1380           14
    1381           11
    1382           10
    1383           13
    1384           16
    1385           11
    1386           10
    1387           13
    1388           10
    1389           12
    1390           12
    1391           15
    1392           12
    1393           12
    1394           15
    1395           13
    1396           14
    1397           12
    1398           11
    1399           12
    1400           14
    1401           18
    1402           15
    1403           11
    1404           14
    1405           14
    1406           17
    1407           12
    1408           16
    1409           12
    1410           12
    1411           10
    1412           14
    1413           17
    1414           16
    1415           13
    1416           10
    1417           14
    1418           15
    1419           17
    1420           17
    1421           15
    1422           15
    1423           16
    1424           17
    1425           15
    1426           10
    1427           16
    1428           15
    1429           14
    1430           13
    1431           12
    1432           14
    1433           14
    1434           15
    1435           14
    1436           14
    1437           13
    1438           15
    1439           14
    1440           12
    1441           11
    1442           14
    1443           14
    1444           17
    1445           15
    1446           12
    1447           10
    1448           11
    1449           13
    1450           16
    1451           10
    1452           15
    1453           14
    1454           13
    1455           18
    1456            9
    1457           13
    1458            7
    1459           11
    1460           14
    1461           13
    1462           13
    1463           10
    1464           13
    1465           11
    1466           15
    1467           10
    1468           12
    1469           16
    1470           14
    1471           13
    1472           12
    1473           14
    1474           12
    1475           15
    1476           14
    1477           11
    1478           16
    1479           10
    1480           14
    1481           16
    1482           16
    1483           14
    1484           17
    1485           16
    1486           17
    1487           18
    1488           14
    1489           14
    1490           16
    1491           17
    1492           19
    1493           12
    1494           13
    1495           13
    1496           14
    1497           18
    1498           14
    1499           11
    1500           12
    1501           16
    1502           16
    1503           18
    1504           15
    1505           13
    1506           16
    1507           14
    1508           15
    1509           15
    1510           11
    1511           16
    1512           14
    1513           14
    1514           14
    1515           14
    1516           16
    1517           12
    1518           15
    1519           14
    1520           12
    1521           14
    1522           14
    1523           13
    1524           14
    1525           17
    1526           14
    1527           13
    1528           14
    1529           13
    1530           16
    1531           15
    1532           15
    1533           13
    1534           16
    1535           18
    1536           18
    1537           14
    1538           13
    1539           13
    1540           12
    1541           13
    1542           14
    1543           16
    1544           12
    1545           11
    1546           12
    1547           16
    1548           13
    1549           13
    1550           15
    1551           12
    1552           17
    1553           16
    1554           17
    1555           13
    1556           19
    1557           18
    1558           19
    1559           14
    1560           17
    1561           15
    1562           12
    1563           20
    1564           14
    1565           16
    1566           17
    1567           15
    1568           16
    1569           14
    1570           15
    1571           18
    1572           13
    1573           11
    1574           14
    1575           14
    1576           14
    1577           11
    1578           14
    1579           14
    1580           18
    1581           15
    1582           15
    1583            9
    1584           16
    1585           11
    1586           17
    1587           12
    1588           13
    1589           15
    1590           14
    1591           15
    1592           15
    1593           11
    1594           17
    1595           16
    1596           12
    1597           14
    1598           16
    1599            9
    1600           15
    1601           16
    1602           11
    1603           17
    1604           16
    1605           15
    1606           13
    1607           13
    1608           12
    1609           15
    1610           14
    1611           16
    1612           18
    1613           11
    1614           16
    1615           18
    1616           12
    1617           13
    1618           20
    1619           13
    1620           11
    1621           11
    1622           17
    1623           16
    1624           15
    1625           12
    1626           15
    1627           12
    1628           17
    1629           17
    1630           16
    1631           16
    1632           19
    1633           16
    1634           15
    1635           12
    1636           15
    1637           19
    1638           19
    1639           19
    1640           16
    1641           15
    1642           14
    1643           12
    1644           13
    1645           16
    1646           15
    1647           17
    1648           14
    1649           17
    1650           13
    1651           18
    1652           14
    1653           18
    1654           14
    1655           19
    1656           17
    1657           15
    1658           14
    1659           18
    1660           15
    1661           13
    1662           15
    1663           12
    1664           14
    1665           19
    1666           12
    1667           16
    1668           18
    1669           16
    1670           14
    1671           15
    1672           17
    1673           14
    1674           15
    1675           15
    1676           16
    1677           19
    1678           16
    1679           14
    1680           18
    1681           20
    1682           15
    1683           18
    1684           16
    1685           17
    1686           13
    1687           16
    1688           17
    1689           18
    1690           16
    1691           20
    1692           15
    1693           13
    1694           16
    1695           12
    1696           18
    1697           23
    1698           15
    1699           22
    1700           20
    1701           21
    1702           18
    1703           14
    1704           16
    1705           19
    1706           17
    1707           20
    1708           14
    1709           18
    1710           18
    1711           20
    1712           19
    1713           15
    1714           17
    1715           15
    1716           18
    1717           16
    1718           15
    1719           19
    1720           19
    1721           19
    1722           19
    1723           22
    1724           13
    1725           11
    1726           16
    1727           17
    1728           13
    1729           16
    1730           17
    1731           17
    1732           15
    1733           14
    1734           19
    1735           17
    1736           15
    1737           14
    1738           16
    1739           16
    1740           17
    1741           15
    1742           19
    1743           19
    1744           15
    1745           16
    1746           16
    1747           18
    1748           19
    1749           17
    1750           17
    1751           14
    1752           14
    1753           15
    1754           20
    1755           22
    1756           20
    1757           17
    1758           16
    1759           22
    1760           17
    1761           20
    1762           18
    1763           18
    1764           18
    1765           15
    1766            9
    1767           17
    1768           19
    1769           10
    1770           13
    1771           15
    1772           17
    1773           16
    1774           17
    1775           16
    1776           18
    1777           16
    1778           17
    1779           18
    1780           16
    1781           16
    1782           16
    1783           20
    1784           16
    1785           17
    1786           15
    1787           16
    1788           19
    1789           19
    1790           20
    1791           16
    1792           19
    1793           17
    1794           20
    1795           19
    1796           11
    1797           21
    1798           14
    1799           18
    1800           17
    1801           19
    1802           15
    1803           18
    1804           15
    1805           22
    1806           20
    1807           20
    1808           16
    1809           16
    1810           17
    1811           15
    1812           14
    1813           14
    1814           20
    1815           15
    1816           14
    1817           19
    1818           13
    1819           14
    1820           17
    1821           16
    1822           18
    1823           22
    1824           18
    1825           17
    1826           17
    1827           19
    1828           13
    1829           15
    1830           14
    1831           17
    1832           16
    1833           16
    1834           14
    1835           14
    1836           13
    1837           16
    1838           15
    1839           13
    1840           16
    1841            9
    1842           12
    1843           13
    1844           20
    1845           18
    1846           17
    1847           16
    1848           17
    1849           16
    1850           18
    1851           15
    1852           13
    1853           14
    1854           16
    1855           16
    1856           15
    1857           16
    1858           16
    1859           12
    1860           13
    1861           18
    1862           14
    1863           15
    1864           15
    1865           17
    1866           15
    1867           10
    1868           18
    1869           13
    1870           14
    1871           13
    1872           15
    1873           13
    1874           14
    1875           15
    1876           13
    1877           16
    1878           14
    1879           14
    1880           17
    1881           17
    1882           18
    1883           16
    1884           20
    1885           15
    1886           14
    1887           19
    1888           15
    1889           15
    1890           14
    1891           15
    1892           16
    1893           16
    1894           14
    1895            9
    1896           17
    1897           18
    1898           17
    1899           14
    1900           16
    1901           19
    1902           19
    1903           15
    1904           18
    1905           14
    1906           16
    1907           13
    1908           15
    1909           14
    1910           13
    1911           11
    1912           16
    1913           14
    1914           15
    1915           16
    1916           15
    1917           18
    1918           18
    1919           14
    1920           20
    1921           10
    1922           13
    1923           16
    1924           15
    1925           18
    1926           14
    1927           17
    1928           16
    1929           14
    1930           18
    1931           13
    1932           13
    1933           16
    1934           16
    1935           12
    1936           18
    1937           20
    1938           16
    1939           12
    1940           13
    1941           13
    1942           21
    1943           16
    1944           16
    1945           20
    1946           15
    1947           16
    1948           15
    1949           20
    1950           16
    1951           20
    1952           19
    1953           17
    1954           16
    1955           15
    1956           15
    1957           15
    1958           15
    1959           17
    1960           16
    1961           14
    1962           13
    1963           14
    1964           13
    1965           14
    1966           14
    1967           17
    1968           14
    1969           16
    1970           16
    1971           12
    1972           16
    1973           12
    1974           13
    1975           12
    1976           15
    1977           16
    1978           14
    1979           16
    1980           17
    1981           16
    1982           14
    1983           13
    1984           11
    1985           12
    1986           14
    1987           14
    1988           16
    1989           15
    1990           12
    1991           16
    1992           17
    1993           14
    1994           16
    1995           11
    1996           18
    1997           10
    1998           15
    1999           15
    2000           11
