# Supplementary material for: K739 is preferentially targeted over K725 in the deSUMOylation process of neuronal nitric oxide synthase
Source: Front Chem. 2025 Sep 4;13:1672437. doi: 10.3389/fchem.2025.1672437 (PMC12445055; doi:10.3389/fchem.2025.1672437)
Supplement: Supplementary file 2 [file DataSheet2.zip › raw-data/739/hbond2.out]

#Frame   HB_00002[UU]
       1            8
       2            7
       3            9
       4            4
       5            5
       6            9
       7            7
       8            5
       9            5
      10            8
      11            9
      12            6
      13            7
      14            8
      15            5
      16            8
      17            6
      18            6
      19            5
      20            7
      21            7
      22            5
      23            9
      24            4
      25            6
      26            7
      27            7
      28            5
      29            7
      30            7
      31            6
      32            9
      33            8
      34            7
      35            8
      36            5
      37            7
      38            4
      39            7
      40            9
      41           10
      42            9
      43            6
      44            8
      45            8
      46            9
      47            6
      48            7
      49            9
      50            8
      51            7
      52           11
      53            9
      54           10
      55            9
      56           11
      57           11
      58            9
      59            7
      60            6
      61            9
      62            9
      63            5
      64            7
      65            9
      66            8
      67            6
      68            7
      69            6
      70            5
      71            5
      72            9
      73           10
      74            7
      75            9
      76            6
      77            8
      78            6
      79            6
      80            7
      81            5
      82            8
      83           14
      84            8
      85            8
      86            8
      87            6
      88            9
      89            8
      90            6
      91            6
      92            5
      93            4
      94            9
      95            7
      96            7
      97            9
      98            5
      99            5
     100            8
     101            8
     102           10
     103            9
     104            8
     105           12
     106            7
     107            6
     108            7
     109            7
     110            8
     111            5
     112            4
     113            7
     114            7
     115            8
     116            5
     117            7
     118            9
     119            6
     120            7
     121            7
     122            6
     123            6
     124            9
     125            6
     126            8
     127            8
     128            7
     129            8
     130            9
     131            9
     132            6
     133            8
     134            7
     135            8
     136            5
     137            8
     138            9
     139            8
     140            5
     141            8
     142           10
     143            9
     144            9
     145            5
     146            8
     147            6
     148            6
     149            6
     150            7
     151           10
     152            8
     153            9
     154            6
     155            4
     156            8
     157            6
     158            7
     159            7
     160            6
     161            7
     162            6
     163            6
     164            6
     165            9
     166            5
     167            6
     168            5
     169            9
     170            8
     171            8
     172            7
     173            8
     174           10
     175            8
     176            9
     177            6
     178            8
     179            8
     180            3
     181            6
     182            6
     183            6
     184            6
     185            7
     186            5
     187            6
     188            7
     189            6
     190            9
     191            6
     192            7
     193            5
     194            7
     195            5
     196           10
     197           11
     198            7
     199            9
     200            6
     201            6
     202            6
     203            5
     204            7
     205            7
     206            8
     207            6
     208            6
     209            7
     210            7
     211            8
     212            7
     213            9
     214            5
     215            7
     216            6
     217            7
     218            9
     219            5
     220            5
     221            8
     222            8
     223            8
     224            8
     225            7
     226            6
     227           11
     228            7
     229           12
     230            7
     231           10
     232            7
     233            7
     234            5
     235            7
     236            7
     237            6
     238            8
     239            5
     240            7
     241            8
     242            8
     243            7
     244            9
     245            8
     246           11
     247            9
     248            9
     249            8
     250            6
     251           10
     252            8
     253            8
     254           10
     255           10
     256            7
     257            6
     258            8
     259           10
     260            7
     261            6
     262           10
     263           10
     264            8
     265            6
     266           10
     267           10
     268            6
     269            6
     270            6
     271            6
     272            8
     273            8
     274            7
     275            9
     276            5
     277            7
     278            9
     279            7
     280            9
     281            9
     282            7
     283            9
     284           10
     285           14
     286           10
     287            5
     288            6
     289            7
     290           10
     291            7
     292            6
     293           10
     294           12
     295            9
     296            5
     297            8
     298            6
     299            8
     300            6
     301            9
     302            6
     303            8
     304           10
     305            6
     306            8
     307            7
     308            7
     309            8
     310            5
     311            6
     312            8
     313            8
     314            7
     315            7
     316            7
     317            9
     318            5
     319            5
     320            8
     321            6
     322            6
     323           10
     324            6
     325            9
     326            8
     327            7
     328            9
     329           10
     330            7
     331            8
     332            6
     333            6
     334            9
     335            7
     336            9
     337            9
     338            7
     339            8
     340            7
     341            7
     342           11
     343            8
     344            8
     345            4
     346            6
     347            8
     348            8
     349            8
     350           10
     351           11
     352            8
     353            6
     354            9
     355           12
     356            5
     357            4
     358            7
     359            8
     360            6
     361            9
     362            8
     363            7
     364            5
     365            7
     366            8
     367            9
     368            6
     369            7
     370            8
     371            7
     372            9
     373           10
     374            6
     375            6
     376            8
     377           11
     378            7
     379            7
     380            8
     381            8
     382           11
     383            8
     384            7
     385           12
     386            8
     387            4
     388            8
     389            8
     390            7
     391           10
     392            5
     393            8
     394            7
     395            8
     396           12
     397            7
     398            8
     399           10
     400            5
     401            9
     402            6
     403            9
     404           12
     405           11
     406            9
     407            9
     408            7
     409            8
     410            8
     411            9
     412           10
     413            7
     414            6
     415            7
     416           10
     417           10
     418           10
     419            7
     420            7
     421            6
     422            6
     423            7
     424            7
     425            9
     426           11
     427            8
     428            6
     429            7
     430           10
     431            9
     432            8
     433            8
     434            4
     435            8
     436           10
     437            7
     438            6
     439            9
     440            8
     441            8
     442            8
     443            7
     444            9
     445            7
     446            7
     447            6
     448            9
     449            6
     450            9
     451           11
     452            7
     453            9
     454            7
     455            9
     456            8
     457            8
     458           10
     459            9
     460           11
     461            5
     462            7
     463            8
     464            9
     465            8
     466            9
     467            7
     468            8
     469            9
     470           10
     471            9
     472           12
     473           13
     474            9
     475           11
     476            9
     477           10
     478            9
     479            9
     480           10
     481            9
     482            9
     483           10
     484           10
     485            9
     486            8
     487            8
     488           11
     489            9
     490            9
     491           10
     492            7
     493            6
     494            8
     495           10
     496            9
     497           11
     498           10
     499           10
     500           13
     501           13
     502           14
     503           11
     504            9
     505            8
     506            9
     507            8
     508            9
     509           11
     510            9
     511           11
     512           12
     513           12
     514           12
     515           11
     516            8
     517           12
     518            7
     519            8
     520            8
     521           10
     522            8
     523            5
     524           11
     525           11
     526           10
     527            9
     528            7
     529            8
     530           10
     531            9
     532           12
     533           10
     534            7
     535            9
     536            9
     537            8
     538            9
     539           11
     540            9
     541            8
     542            9
     543           13
     544            4
     545            7
     546           10
     547            7
     548            7
     549           10
     550            7
     551            8
     552            8
     553            7
     554            8
     555           11
     556            9
     557            9
     558            7
     559            9
     560            8
     561            9
     562            7
     563           10
     564            8
     565           10
     566            6
     567            9
     568            9
     569           10
     570           10
     571            9
     572            8
     573            8
     574            6
     575            9
     576            9
     577            9
     578           12
     579            8
     580           11
     581           12
     582           10
     583           12
     584            8
     585           11
     586           10
     587           12
     588           12
     589            8
     590           14
     591           14
     592           11
     593           13
     594           10
     595           10
     596           10
     597            6
     598           10
     599            9
     600           13
     601            9
     602            8
     603           10
     604           12
     605            9
     606            9
     607           10
     608           10
     609           12
     610           10
     611            8
     612            8
     613           10
     614           11
     615            9
     616            7
     617            7
     618           11
     619            7
     620            7
     621            9
     622            9
     623           10
     624            7
     625            6
     626            8
     627           11
     628           10
     629           10
     630           10
     631            9
     632            7
     633            8
     634            9
     635            8
     636           10
     637            9
     638            7
     639            7
     640           10
     641            7
     642            9
     643            9
     644           11
     645            9
     646            6
     647           10
     648            9
     649           10
     650            9
     651            9
     652            9
     653            9
     654           12
     655           10
     656           10
     657           10
     658            9
     659           10
     660           10
     661            8
     662            9
     663           11
     664            8
     665           11
     666           11
     667           11
     668           12
     669           14
     670           11
     671            9
     672            9
     673           11
     674           10
     675            9
     676           13
     677           12
     678           10
     679           10
     680           11
     681           10
     682           10
     683           12
     684            9
     685           11
     686            9
     687           14
     688           14
     689           10
     690           11
     691           10
     692           12
     693           11
     694           10
     695           12
     696            8
     697            6
     698           13
     699           11
     700           12
     701           11
     702           10
     703            8
     704           11
     705           11
     706           10
     707            9
     708           12
     709           12
     710           13
     711           12
     712           10
     713           12
     714           11
     715            7
     716           10
     717           16
     718           13
     719           13
     720           12
     721           13
     722           13
     723           13
     724           11
     725           14
     726           10
     727           11
     728           11
     729           15
     730           12
     731            9
     732           12
     733           10
     734            9
     735           13
     736           10
     737           10
     738           10
     739            9
     740           11
     741           12
     742           13
     743           11
     744           10
     745           10
     746           12
     747           10
     748           12
     749           12
     750           12
     751           13
     752           11
     753           11
     754           12
     755            9
     756            9
     757           11
     758            9
     759           10
     760           10
     761           12
     762            9
     763           12
     764           14
     765           10
     766           12
     767           13
     768            9
     769           11
     770            8
     771           14
     772           10
     773           11
     774           10
     775            9
     776           11
     777           13
     778           12
     779            9
     780           10
     781           10
     782           12
     783           14
     784           11
     785           11
     786           14
     787           12
     788            8
     789           11
     790            9
     791           11
     792            9
     793           12
     794           12
     795           12
     796           12
     797            9
     798           12
     799           10
     800           14
     801           11
     802           12
     803            9
     804           13
     805           10
     806           13
     807            9
     808           10
     809            9
     810           14
     811            9
     812            8
     813           11
     814           12
     815           13
     816           14
     817           14
     818           14
     819           12
     820           12
     821           12
     822           10
     823           11
     824           10
     825           13
     826           12
     827           13
     828            8
     829           12
     830           11
     831           11
     832           10
     833           13
     834            9
     835           13
     836           11
     837            9
     838           11
     839           11
     840           12
     841           13
     842           13
     843           13
     844           13
     845           11
     846           15
     847           13
     848           13
     849           11
     850           14
     851            8
     852           10
     853           11
     854           11
     855           11
     856           14
     857            9
     858           13
     859           12
     860           11
     861           13
     862           12
     863           12
     864           13
     865           13
     866           10
     867           14
     868           12
     869           13
     870           11
     871           10
     872           13
     873           14
     874            9
     875           11
     876            9
     877           12
     878            9
     879            9
     880            9
     881            9
     882           12
     883           12
     884           11
     885           11
     886           11
     887           11
     888           10
     889           12
     890           10
     891           12
     892           12
     893           10
     894            8
     895           12
     896           13
     897           13
     898           11
     899           14
     900           12
     901           11
     902           10
     903           10
     904           10
     905           10
     906           11
     907           10
     908           11
     909           12
     910           11
     911           11
     912           10
     913           13
     914           10
     915           10
     916           11
     917           11
     918            9
     919           14
     920           13
     921            9
     922           13
     923           10
     924           11
     925           10
     926           10
     927           10
     928           11
     929           12
     930           12
     931           10
     932           12
     933           12
     934           12
     935            8
     936           12
     937           10
     938           10
     939           11
     940           14
     941           12
     942           13
     943            7
     944           11
     945           10
     946           11
     947           11
     948           11
     949            9
     950           11
     951           11
     952           12
     953           12
     954            9
     955           13
     956            9
     957           12
     958           10
     959            9
     960           13
     961            9
     962           13
     963           12
     964           11
     965           12
     966           11
     967           10
     968            7
     969           11
     970            9
     971           12
     972           10
     973           10
     974           10
     975            9
     976           13
     977           12
     978           11
     979           11
     980           15
     981            7
     982           11
     983           13
     984            8
     985           10
     986           10
     987           13
     988           10
     989           12
     990           12
     991           11
     992           12
     993           13
     994           11
     995           10
     996           14
     997           15
     998           15
     999           11
    1000           14
    1001           11
    1002            9
    1003           13
    1004           10
    1005           10
    1006            9
    1007           15
    1008           11
    1009            8
    1010           11
    1011           10
    1012           11
    1013           13
    1014           12
    1015           14
    1016           10
    1017           15
    1018           11
    1019           12
    1020           10
    1021           10
    1022            9
    1023           10
    1024           14
    1025           12
    1026           10
    1027           12
    1028           10
    1029           15
    1030           10
    1031           10
    1032           15
    1033           10
    1034           10
    1035           11
    1036           10
    1037           12
    1038            8
    1039           11
    1040           10
    1041           10
    1042            9
    1043           12
    1044            9
    1045           12
    1046           10
    1047           11
    1048           12
    1049           12
    1050           12
    1051           11
    1052           12
    1053           11
    1054           10
    1055           10
    1056           11
    1057           12
    1058           10
    1059           10
    1060           10
    1061           12
    1062           10
    1063           13
    1064            9
    1065            8
    1066            8
    1067           12
    1068           12
    1069           11
    1070           11
    1071            9
    1072           12
    1073           10
    1074            9
    1075           13
    1076            9
    1077           12
    1078           15
    1079           10
    1080           12
    1081           10
    1082           11
    1083           11
    1084           10
    1085           11
    1086            9
    1087           12
    1088           13
    1089           12
    1090           10
    1091           10
    1092           13
    1093           13
    1094            9
    1095            8
    1096           12
    1097           12
    1098           11
    1099           11
    1100           11
    1101            6
    1102           11
    1103           11
    1104            7
    1105           10
    1106           10
    1107           10
    1108           10
    1109           12
    1110           10
    1111           12
    1112            9
    1113           11
    1114           13
    1115           10
    1116            9
    1117            9
    1118           11
    1119           10
    1120            8
    1121           12
    1122           10
    1123           14
    1124           13
    1125            7
    1126           13
    1127           12
    1128           13
    1129            6
    1130           11
    1131           12
    1132           10
    1133            8
    1134           11
    1135            9
    1136           11
    1137           11
    1138           10
    1139           12
    1140           11
    1141            9
    1142           13
    1143           13
    1144           13
    1145           10
    1146           14
    1147           10
    1148           14
    1149            8
    1150           10
    1151           11
    1152           13
    1153           11
    1154           10
    1155           13
    1156           13
    1157           13
    1158           11
    1159            7
    1160           12
    1161           12
    1162           10
    1163           10
    1164           12
    1165           12
    1166           14
    1167           11
    1168            9
    1169           14
    1170           11
    1171           14
    1172            8
    1173           10
    1174            9
    1175           10
    1176           10
    1177            9
    1178           10
    1179           10
    1180           12
    1181           12
    1182            8
    1183           10
    1184            8
    1185            9
    1186            7
    1187            7
    1188            9
    1189            8
    1190            8
    1191           10
    1192            9
    1193            7
    1194            9
    1195            9
    1196           11
    1197            7
    1198           13
    1199           10
    1200           10
    1201            8
    1202            8
    1203            9
    1204           10
    1205           11
    1206            9
    1207           10
    1208            9
    1209            9
    1210            9
    1211            7
    1212            7
    1213            7
    1214            9
    1215           10
    1216            7
    1217            8
    1218            7
    1219            9
    1220            9
    1221           11
    1222            7
    1223            8
    1224            9
    1225            9
    1226            9
    1227           11
    1228            3
    1229            9
    1230            9
    1231           11
    1232            6
    1233           12
    1234            9
    1235           10
    1236            8
    1237           10
    1238            6
    1239            8
    1240           10
    1241            5
    1242            6
    1243            9
    1244            4
    1245            8
    1246            8
    1247            7
    1248            9
    1249            6
    1250           10
    1251            7
    1252            6
    1253            9
    1254            7
    1255           12
    1256           11
    1257            8
    1258           11
    1259            5
    1260            8
    1261            8
    1262           11
    1263            7
    1264            7
    1265            9
    1266            7
    1267            9
    1268            8
    1269            7
    1270           10
    1271            7
    1272           11
    1273            4
    1274            7
    1275           14
    1276            7
    1277           11
    1278           11
    1279           10
    1280           11
    1281            7
    1282            8
    1283           10
    1284            8
    1285           12
    1286            7
    1287            9
    1288           11
    1289            7
    1290            9
    1291            9
    1292            9
    1293            8
    1294            8
    1295            6
    1296            7
    1297           12
    1298            9
    1299           10
    1300            9
    1301            9
    1302            8
    1303            8
    1304           12
    1305           10
    1306            7
    1307            8
    1308            8
    1309            9
    1310           10
    1311           12
    1312           11
    1313           13
    1314           12
    1315           10
    1316            8
    1317           10
    1318           12
    1319            9
    1320           11
    1321            9
    1322           10
    1323           11
    1324            7
    1325            8
    1326            8
    1327            8
    1328            8
    1329            8
    1330            8
    1331            8
    1332           10
    1333            9
    1334            9
    1335            9
    1336           10
    1337           12
    1338           11
    1339            9
    1340            7
    1341            7
    1342            8
    1343            8
    1344            7
    1345            9
    1346            8
    1347            9
    1348            9
    1349            9
    1350           10
    1351           10
    1352            6
    1353            4
    1354            9
    1355            5
    1356            9
    1357            7
    1358            7
    1359           11
    1360            8
    1361           10
    1362           12
    1363           10
    1364            8
    1365            9
    1366            7
    1367           11
    1368           10
    1369            9
    1370            8
    1371            6
    1372            9
    1373            8
    1374           10
    1375           10
    1376           13
    1377            9
    1378            8
    1379            8
    1380           12
    1381           12
    1382            6
    1383            8
    1384            8
    1385            8
    1386            7
    1387            8
    1388           10
    1389            9
    1390           10
    1391            6
    1392            8
    1393            9
    1394            9
    1395           13
    1396            9
    1397            9
    1398           10
    1399           10
    1400            8
    1401            7
    1402            7
    1403            7
    1404            8
    1405           10
    1406           10
    1407            6
    1408           10
    1409            8
    1410           13
    1411            8
    1412           10
    1413           10
    1414           14
    1415           11
    1416           12
    1417            9
    1418           10
    1419            9
    1420           10
    1421           10
    1422            5
    1423           10
    1424            6
    1425            6
    1426           10
    1427           12
    1428            6
    1429            9
    1430           10
    1431            8
    1432           11
    1433            7
    1434           10
    1435            8
    1436           10
    1437            8
    1438            8
    1439           11
    1440            7
    1441           10
    1442            7
    1443           10
    1444            7
    1445           10
    1446            9
    1447           12
    1448            6
    1449           11
    1450            9
    1451            9
    1452            7
    1453            9
    1454            8
    1455           10
    1456            6
    1457           10
    1458           10
    1459            7
    1460            7
    1461            5
    1462            9
    1463            8
    1464            9
    1465            8
    1466            7
    1467            9
    1468            8
    1469            9
    1470            8
    1471            7
    1472            7
    1473           11
    1474            8
    1475            7
    1476            6
    1477           10
    1478            8
    1479            6
    1480            6
    1481            8
    1482            7
    1483            9
    1484            8
    1485            7
    1486            7
    1487            8
    1488            8
    1489            6
    1490            8
    1491            7
    1492            9
    1493            6
    1494            6
    1495            7
    1496            7
    1497            8
    1498            8
    1499            8
    1500            8
    1501            8
    1502            8
    1503            9
    1504            7
    1505            9
    1506            9
    1507            6
    1508            9
    1509            7
    1510            5
    1511            6
    1512           11
    1513            9
    1514            6
    1515            9
    1516           10
    1517           13
    1518            7
    1519            7
    1520            9
    1521            7
    1522            8
    1523           11
    1524            8
    1525            8
    1526           11
    1527            8
    1528            8
    1529            9
    1530            9
    1531            8
    1532           10
    1533           10
    1534           10
    1535            8
    1536            6
    1537            7
    1538            7
    1539            9
    1540            7
    1541            9
    1542           11
    1543            9
    1544            8
    1545            8
    1546            9
    1547            9
    1548            8
    1549            9
    1550            9
    1551            8
    1552            7
    1553            9
    1554            9
    1555            7
    1556           10
    1557            6
    1558            8
    1559            8
    1560            9
    1561           12
    1562           10
    1563            5
    1564            9
    1565            8
    1566           10
    1567            8
    1568            8
    1569            4
    1570            9
    1571           10
    1572            7
    1573            8
    1574            8
    1575            5
    1576            6
    1577            6
    1578            7
    1579           11
    1580            9
    1581            7
    1582           11
    1583            6
    1584            7
    1585           10
    1586            7
    1587            7
    1588            9
    1589            9
    1590            8
    1591            8
    1592            5
    1593            5
    1594           12
    1595            8
    1596            7
    1597           10
    1598            4
    1599            8
    1600            6
    1601            8
    1602            9
    1603            9
    1604            7
    1605            8
    1606            7
    1607            5
    1608            9
    1609           10
    1610            7
    1611           12
    1612            8
    1613            8
    1614           13
    1615            8
    1616            7
    1617           11
    1618            8
    1619            5
    1620           11
    1621            8
    1622            9
    1623           10
    1624            7
    1625            5
    1626           10
    1627            8
    1628            9
    1629            8
    1630           10
    1631            8
    1632           10
    1633            9
    1634            9
    1635            9
    1636            9
    1637           10
    1638           10
    1639            9
    1640           10
    1641            7
    1642           10
    1643           13
    1644            6
    1645           10
    1646            9
    1647            9
    1648           11
    1649            9
    1650            8
    1651            9
    1652            7
    1653            9
    1654           10
    1655           11
    1656           10
    1657            9
    1658           13
    1659           12
    1660            7
    1661           11
    1662           10
    1663            9
    1664            8
    1665           10
    1666           10
    1667           11
    1668            9
    1669           10
    1670           11
    1671           10
    1672           13
    1673            9
    1674           12
    1675           10
    1676            8
    1677           11
    1678           11
    1679            9
    1680            9
    1681           10
    1682           12
    1683           11
    1684            8
    1685            8
    1686            8
    1687            8
    1688           10
    1689            8
    1690            6
    1691            8
    1692            7
    1693            7
    1694            8
    1695            8
    1696            9
    1697            9
    1698           13
    1699           12
    1700            8
    1701            9
    1702           12
    1703           10
    1704            9
    1705           12
    1706           12
    1707           14
    1708           10
    1709           12
    1710           11
    1711           11
    1712           11
    1713           12
    1714           10
    1715            9
    1716           12
    1717           10
    1718            8
    1719            9
    1720            9
    1721            9
    1722            8
    1723           11
    1724            9
    1725            9
    1726           11
    1727           13
    1728           11
    1729           11
    1730           11
    1731           13
    1732           12
    1733           13
    1734           10
    1735            9
    1736           10
    1737           11
    1738           13
    1739           10
    1740           11
    1741           10
    1742            9
    1743           11
    1744           10
    1745           11
    1746            9
    1747            9
    1748            6
    1749           10
    1750           13
    1751           11
    1752            8
    1753           10
    1754            9
    1755           14
    1756            7
    1757           11
    1758           14
    1759           10
    1760            7
    1761           13
    1762            9
    1763            8
    1764           12
    1765           11
    1766           11
    1767           11
    1768            9
    1769           14
    1770            5
    1771            9
    1772            8
    1773            9
    1774           10
    1775           11
    1776           12
    1777           11
    1778           11
    1779           13
    1780            8
    1781           10
    1782           13
    1783           10
    1784           10
    1785           13
    1786            8
    1787           11
    1788           12
    1789            6
    1790            6
    1791            8
    1792            9
    1793            6
    1794           10
    1795           14
    1796            9
    1797            9
    1798            9
    1799           10
    1800           11
    1801           12
    1802           10
    1803           12
    1804           13
    1805           12
    1806           11
    1807            8
    1808           12
    1809           12
    1810            7
    1811           10
    1812           10
    1813            9
    1814           11
    1815            9
    1816            8
    1817            8
    1818            9
    1819           11
    1820            6
    1821           11
    1822           10
    1823           14
    1824           14
    1825           10
    1826           14
    1827           12
    1828            8
    1829           11
    1830            8
    1831            7
    1832           11
    1833           11
    1834            8
    1835            9
    1836            8
    1837           14
    1838            9
    1839            8
    1840           10
    1841           11
    1842            5
    1843            7
    1844            7
    1845            5
    1846            9
    1847            8
    1848           12
    1849           10
    1850            8
    1851            8
    1852            8
    1853           10
    1854            8
    1855           11
    1856           13
    1857            3
    1858            6
    1859            9
    1860            7
    1861            8
    1862            7
    1863           13
    1864            8
    1865           10
    1866            7
    1867            9
    1868            6
    1869           11
    1870            7
    1871            7
    1872            6
    1873            6
    1874            7
    1875            8
    1876            9
    1877            6
    1878            7
    1879            8
    1880           10
    1881            8
    1882            6
    1883            7
    1884            8
    1885            6
    1886            8
    1887            6
    1888            3
    1889            6
    1890            8
    1891            8
    1892            7
    1893            8
    1894            8
    1895            8
    1896            8
    1897            6
    1898            6
    1899            8
    1900            5
    1901            9
    1902            7
    1903            5
    1904            6
    1905            6
    1906            6
    1907            5
    1908           10
    1909            5
    1910            4
    1911            7
    1912            9
    1913           10
    1914           10
    1915           10
    1916           12
    1917            8
    1918            8
    1919            8
    1920            9
    1921            9
    1922           12
    1923            8
    1924           10
    1925            9
    1926            9
    1927            3
    1928           12
    1929            9
    1930           11
    1931            9
    1932           11
    1933            6
    1934           11
    1935            9
    1936            9
    1937            8
    1938           12
    1939           10
    1940            9
    1941           10
    1942            9
    1943            7
    1944           12
    1945            9
    1946           10
    1947           10
    1948            7
    1949            7
    1950            6
    1951           11
    1952           11
    1953            6
    1954           10
    1955            5
    1956            7
    1957            6
    1958            8
    1959           10
    1960            9
    1961            9
    1962            9
    1963            9
    1964            6
    1965           10
    1966           10
    1967            9
    1968            7
    1969            8
    1970            9
    1971            9
    1972            8
    1973           10
    1974           10
    1975           11
    1976           10
    1977            6
    1978            6
    1979           10
    1980           11
    1981            8
    1982            7
    1983            6
    1984            8
    1985            9
    1986            7
    1987            8
    1988            9
    1989            8
    1990            6
    1991            7
    1992           10
    1993            8
    1994            7
    1995            8
    1996            7
    1997           10
    1998            9
    1999           12
    2000            6
