# Supplementary material for: K739 is preferentially targeted over K725 in the deSUMOylation process of neuronal nitric oxide synthase
Source: Front Chem. 2025 Sep 4;13:1672437. doi: 10.3389/fchem.2025.1672437 (PMC12445055; doi:10.3389/fchem.2025.1672437)
Supplement: Supplementary file 2 [file DataSheet2.zip › raw-data/739/mmgbsa.out]

| Run on Thu May  8 13:22:54 2025
|
|Input file:
|--------------------------------------------------------------
|&general
|	interval=1,
|	verbose=2,
|	keep_files=0,
|        startframe=1
|        endframe=96
|/
|&gb
|	igb=5,
|	saltcon=0.100,
|/
|&decomp
|	idecomp=2,
|	dec_verbose=3,
|	csv_format=0,
|/
|--------------------------------------------------------------
|MMPBSA.py Version=14.0
|Complex topology file:           cp.prmtop
|Receptor topology file:          rp.prmtop
|Ligand topology file:            lp.prmtop
|Initial mdcrd(s):                cp.nc
|Initial Receptor mdcrd(s):       rp.nc
|Initial Ligand mdcrd(s):         lp.nc
|
|Receptor mask:                  ":1-226"
|Ligand mask:                    ":227-325"
|
|Calculations performed using 96.0 complex frames.
|
|Generalized Born ESURF calculated using 'LCPO' surface areas
|
|All units are reported in kcal/mole.
-------------------------------------------------------------------------------
-------------------------------------------------------------------------------

GENERALIZED BORN:

Complex:
Energy Component            Average              Std. Dev.   Std. Err. of Mean
-------------------------------------------------------------------------------
BOND                      1029.6032               24.6799              2.5189
ANGLE                     2780.3218               42.5792              4.3457
DIHED                     1834.3971               21.7186              2.2166
VDWAALS                  -2662.8593               26.6828              2.7233
EEL                     -24344.9821              127.6548             13.0287
1-4 VDW                   1210.4786               13.7215              1.4004
1-4 EEL                  13903.7807               49.7705              5.0797
EGB                      -3919.3210              108.3647             11.0599
ESURF                      108.6739                1.9850              0.2026

G gas                    -6249.2601              122.6444             12.5173
G solv                   -3810.6471              107.5931             10.9812

TOTAL                   -10059.9071               59.2250              6.0446


Receptor:
Energy Component            Average              Std. Dev.   Std. Err. of Mean
-------------------------------------------------------------------------------
BOND                       729.0418               22.0098              2.2464
ANGLE                     1939.8663               35.8121              3.6551
DIHED                     1315.0602               17.9561              1.8326
VDWAALS                  -1857.4971               22.6984              2.3166
EEL                     -16640.7744               89.4282              9.1272
1-4 VDW                    862.7456               11.4091              1.1644
1-4 EEL                   9273.2185               42.5372              4.3414
EGB                      -2791.0926               67.0953              6.8479
ESURF                       80.0894                1.7020              0.1737

G gas                    -4378.3391               79.4138              8.1051
G solv                   -2711.0032               66.6508              6.8025

TOTAL                    -7089.3423               45.1701              4.6102


Ligand:
Energy Component            Average              Std. Dev.   Std. Err. of Mean
-------------------------------------------------------------------------------
BOND                       300.6240               15.9733              1.6303
ANGLE                      840.4001               23.5411              2.4027
DIHED                      519.3067               10.4731              1.0689
VDWAALS                   -628.9560               13.1749              1.3447
EEL                      -6847.2210               75.0763              7.6624
1-4 VDW                    347.7247                7.9794              0.8144
1-4 EEL                   4630.5644               22.2593              2.2718
EGB                      -2032.2408               69.1108              7.0536
ESURF                       54.1233                1.2882              0.1315

G gas                     -837.5572               81.9667              8.3657
G solv                   -1978.1176               68.6619              7.0078

TOTAL                    -2815.6747               33.5099              3.4201


Differences (Complex - Receptor - Ligand):
Energy Component            Average              Std. Dev.   Std. Err. of Mean
-------------------------------------------------------------------------------
BOND                        -0.0626               36.7243              3.7482
ANGLE                        0.0554               60.4125              6.1658
DIHED                        0.0302               30.0633              3.0683
VDWAALS                   -176.4061               37.4268              3.8199
EEL                       -856.9867              173.0018             17.6569
1-4 VDW                      0.0082               19.5478              1.9951
1-4 EEL                     -0.0022               69.1520              7.0578
EGB                        904.0124              144.9862             14.7976
ESURF                      -25.5387                2.9149              0.2975

DELTA G gas              -1033.3637              167.5313             17.0986
DELTA G solv               878.4737              143.9898             14.6959

DELTA TOTAL               -154.8900               81.6753              8.3360


-------------------------------------------------------------------------------
-------------------------------------------------------------------------------
