# Supplementary material for: K739 is preferentially targeted over K725 in the deSUMOylation process of neuronal nitric oxide synthase
Source: Front Chem. 2025 Sep 4;13:1672437. doi: 10.3389/fchem.2025.1672437 (PMC12445055; doi:10.3389/fchem.2025.1672437)
Supplement: Supplementary file 2 [file DataSheet2.zip › raw-data/739/rmsd.out]

#Frame     RMSD_00001
       1       0.0000
       2       1.1736
       3       0.9858
       4       1.4531
       5       1.1797
       6       1.2168
       7       1.3048
       8       1.5177
       9       1.4990
      10       1.6677
      11       1.7711
      12       1.7149
      13       1.7859
      14       1.6306
      15       1.5555
      16       1.3419
      17       1.5026
      18       1.2506
      19       1.3778
      20       1.7953
      21       1.5610
      22       1.7299
      23       1.8894
      24       1.7510
      25       1.8178
      26       2.0857
      27       1.8643
      28       1.9219
      29       1.6831
      30       2.1993
      31       2.0907
      32       1.9806
      33       1.8266
      34       2.0280
      35       2.0513
      36       2.0305
      37       2.1260
      38       1.9316
      39       1.7837
      40       1.8226
      41       1.5808
      42       1.8056
      43       1.8223
      44       1.7658
      45       1.4085
      46       1.6068
      47       1.7345
      48       1.6696
      49       1.5590
      50       1.6796
      51       1.5322
      52       1.7682
      53       1.7029
      54       1.6153
      55       1.8361
      56       2.0638
      57       1.5602
      58       1.8209
      59       1.9031
      60       1.8688
      61       1.8756
      62       1.7801
      63       1.7427
      64       1.9288
      65       1.8441
      66       1.8133
      67       1.9709
      68       2.2113
      69       2.1226
      70       2.0084
      71       2.3314
      72       2.2967
      73       1.9341
      74       1.9033
      75       1.8876
      76       1.9311
      77       2.1900
      78       2.2267
      79       2.1846
      80       2.1390
      81       1.9547
      82       1.7250
      83       2.0169
      84       1.7225
      85       1.6963
      86       1.7153
      87       1.8069
      88       1.6856
      89       1.7291
      90       1.7187
      91       1.6423
      92       1.8861
      93       1.8424
      94       1.7154
      95       1.7441
      96       1.6549
      97       1.6251
      98       1.7597
      99       1.6662
     100       1.6162
     101       1.7902
     102       1.7459
     103       1.8416
     104       1.8858
     105       1.6848
     106       1.8681
     107       1.6944
     108       1.5525
     109       1.5210
     110       1.7235
     111       1.7666
     112       1.8542
     113       1.7430
     114       2.2577
     115       2.1933
     116       1.9683
     117       1.6485
     118       1.7254
     119       1.7423
     120       1.5772
     121       1.6134
     122       1.5041
     123       1.7135
     124       1.5283
     125       1.7195
     126       1.4869
     127       1.6583
     128       1.7695
     129       1.7526
     130       1.7292
     131       1.7785
     132       1.7655
     133       1.8037
     134       1.9720
     135       1.7687
     136       1.8193
     137       1.9675
     138       1.7245
     139       1.8473
     140       1.9041
     141       1.9543
     142       1.8464
     143       1.6654
     144       1.7150
     145       1.6537
     146       1.5496
     147       1.7912
     148       1.6424
     149       1.7324
     150       2.0103
     151       1.7793
     152       1.7509
     153       1.6500
     154       1.5791
     155       1.4967
     156       1.4722
     157       1.4617
     158       1.6334
     159       1.5659
     160       1.4804
     161       1.6100
     162       1.7181
     163       1.6605
     164       1.6338
     165       1.6348
     166       1.4263
     167       1.4477
     168       1.5148
     169       1.5998
     170       1.7089
     171       1.5100
     172       1.6724
     173       1.8479
     174       1.5809
     175       1.6783
     176       1.6024
     177       1.5488
     178       1.5641
     179       1.5797
     180       1.8526
     181       1.6063
     182       1.6220
     183       1.6405
     184       1.6929
     185       1.7289
     186       1.8318
     187       1.7635
     188       1.7740
     189       1.6788
     190       1.7395
     191       1.5060
     192       1.5921
     193       1.6248
     194       1.7080
     195       1.7211
     196       1.7795
     197       1.7900
     198       1.8026
     199       1.9353
     200       1.7758
     201       1.5788
     202       1.5990
     203       1.7305
     204       1.7080
     205       1.5300
     206       1.7912
     207       1.6405
     208       1.5720
     209       1.5235
     210       1.5727
     211       1.7273
     212       1.6107
     213       1.7677
     214       1.7732
     215       1.6866
     216       1.7139
     217       1.5985
     218       2.1370
     219       2.0053
     220       1.8239
     221       2.0814
     222       2.2609
     223       2.3554
     224       2.4263
     225       2.4750
     226       2.5619
     227       2.3822
     228       2.2462
     229       2.1588
     230       2.5929
     231       2.3702
     232       2.5979
     233       2.3405
     234       2.5093
     235       2.5511
     236       2.4262
     237       1.9615
     238       2.4508
     239       2.5482
     240       2.7300
     241       2.2938
     242       2.4320
     243       2.0458
     244       2.1491
     245       2.6711
     246       2.6682
     247       2.7364
     248       2.5260
     249       2.5111
     250       2.7344
     251       2.8684
     252       2.3701
     253       2.3655
     254       2.5666
     255       2.4042
     256       2.5223
     257       2.3844
     258       2.3722
     259       2.4155
     260       2.2155
     261       2.2717
     262       2.7001
     263       2.6487
     264       2.4665
     265       2.8782
     266       2.6501
     267       2.6178
     268       2.9124
     269       2.5841
     270       2.6259
     271       2.5313
     272       2.6838
     273       2.2889
     274       2.1539
     275       1.9858
     276       2.3008
     277       1.9911
     278       1.9373
     279       1.9306
     280       2.2349
     281       2.1069
     282       1.8858
     283       2.2639
     284       2.3868
     285       2.0029
     286       2.1396
     287       2.1307
     288       2.0596
     289       1.8824
     290       2.2651
     291       2.3587
     292       2.1251
     293       2.1322
     294       2.4148
     295       2.4298
     296       2.0936
     297       1.9289
     298       1.9403
     299       1.7562
     300       2.1756
     301       1.6838
     302       1.7186
     303       1.7509
     304       1.7488
     305       1.9696
     306       1.8574
     307       1.8862
     308       2.0135
     309       2.0066
     310       1.7796
     311       1.6149
     312       1.8393
     313       1.7713
     314       1.8651
     315       2.0068
     316       2.0755
     317       1.9042
     318       1.9514
     319       1.9659
     320       1.9658
     321       1.7267
     322       1.6334
     323       1.6414
     324       1.7797
     325       1.9315
     326       1.8118
     327       1.7819
     328       1.8691
     329       2.0127
     330       1.7684
     331       1.8821
     332       2.3585
     333       2.1945
     334       2.0495
     335       2.1027
     336       1.8458
     337       1.8362
     338       1.6986
     339       2.0175
     340       1.6632
     341       1.8080
     342       1.7568
     343       1.6783
     344       1.5286
     345       1.7173
     346       1.8435
     347       1.6488
     348       1.5458
     349       1.5581
     350       2.0592
     351       2.0566
     352       2.4738
     353       2.2224
     354       2.0496
     355       2.4480
     356       2.5540
     357       2.6004
     358       2.3238
     359       1.9199
     360       1.8424
     361       1.7217
     362       1.6899
     363       2.0298
     364       1.8778
     365       2.0647
     366       1.9947
     367       2.1492
     368       1.8875
     369       2.0763
     370       2.1526
     371       2.1026
     372       2.1167
     373       2.2081
     374       2.3259
     375       2.4462
     376       2.3387
     377       2.2194
     378       2.2890
     379       2.3801
     380       2.4772
     381       2.4428
     382       2.3932
     383       2.3827
     384       2.4036
     385       2.6281
     386       2.3620
     387       2.2071
     388       2.5379
     389       2.2535
     390       2.3653
     391       2.1412
     392       2.2418
     393       2.2564
     394       2.4043
     395       2.5504
     396       2.4875
     397       2.1594
     398       2.3421
     399       2.3693
     400       2.9842
     401       2.7323
     402       2.6225
     403       2.8996
     404       2.9533
     405       2.6358
     406       3.0840
     407       2.5709
     408       2.4217
     409       2.4611
     410       2.5445
     411       3.0163
     412       2.8040
     413       2.5116
     414       2.3556
     415       2.0943
     416       2.5541
     417       2.3571
     418       2.6231
     419       2.2724
     420       2.3064
     421       2.3074
     422       2.4275
     423       2.5884
     424       2.6447
     425       2.8183
     426       2.8588
     427       2.5326
     428       2.8577
     429       2.8932
     430       3.0759
     431       2.5193
     432       2.6287
     433       2.3875
     434       2.5915
     435       3.0318
     436       2.8667
     437       2.6248
     438       2.3770
     439       2.5280
     440       2.7077
     441       3.3593
     442       3.3602
     443       3.3621
     444       3.1904
     445       3.4828
     446       3.4478
     447       3.9031
     448       3.8121
     449       3.8222
     450       3.7331
     451       4.0860
     452       4.1738
     453       4.3610
     454       4.1379
     455       4.0505
     456       3.6285
     457       4.0290
     458       3.9830
     459       4.1833
     460       3.9316
     461       4.1870
     462       4.3569
     463       4.4904
     464       4.3885
     465       4.2729
     466       4.3096
     467       4.3455
     468       4.4176
     469       4.2249
     470       4.2452
     471       3.9939
     472       4.1727
     473       4.1304
     474       4.3553
     475       4.2292
     476       3.9954
     477       4.2840
     478       4.4828
     479       4.2056
     480       4.5588
     481       4.5428
     482       4.4086
     483       4.2635
     484       4.3148
     485       4.4182
     486       4.3393
     487       4.4340
     488       4.3647
     489       4.2741
     490       4.3157
     491       4.3104
     492       4.3714
     493       4.2474
     494       4.1241
     495       4.4345
     496       4.2138
     497       4.2685
     498       4.4021
     499       4.3233
     500       4.4136
     501       4.2914
     502       4.3647
     503       4.0908
     504       4.1821
     505       4.2755
     506       4.0229
     507       4.2164
     508       4.1111
     509       4.1706
     510       4.2202
     511       4.3245
     512       4.1690
     513       4.0122
     514       3.9661
     515       4.1514
     516       3.8919
     517       3.9174
     518       4.0362
     519       4.1886
     520       4.0895
     521       4.2075
     522       4.0531
     523       4.2580
     524       4.2586
     525       4.2365
     526       4.1937
     527       4.2717
     528       4.3024
     529       4.4197
     530       4.6162
     531       4.6120
     532       4.5786
     533       4.3364
     534       4.4940
     535       4.4931
     536       4.4528
     537       4.2720
     538       4.2840
     539       4.3299
     540       4.3235
     541       4.3001
     542       4.2895
     543       4.5228
     544       4.5341
     545       4.4047
     546       4.2470
     547       4.4324
     548       4.4152
     549       4.3977
     550       4.4265
     551       4.4880
     552       4.4323
     553       4.5019
     554       4.5074
     555       4.5749
     556       4.5551
     557       4.5399
     558       4.4839
     559       4.5330
     560       4.4217
     561       4.4449
     562       4.3301
     563       4.3853
     564       4.3745
     565       4.2756
     566       4.3226
     567       4.5849
     568       4.5225
     569       4.6539
     570       4.4300
     571       4.6395
     572       4.7807
     573       4.7992
     574       4.3598
     575       4.4439
     576       4.4101
     577       4.3769
     578       4.1455
     579       4.5592
     580       4.2891
     581       4.2167
     582       4.2517
     583       4.3090
     584       4.2365
     585       4.0078
     586       4.0020
     587       4.0656
     588       4.4153
     589       4.2822
     590       4.2926
     591       4.0938
     592       3.8664
     593       3.9108
     594       3.9947
     595       4.2324
     596       4.1867
     597       3.7146
     598       3.5357
     599       3.8795
     600       3.8583
     601       4.1811
     602       3.8802
     603       4.2451
     604       4.0121
     605       3.8208
     606       4.1167
     607       4.1666
     608       4.4151
     609       4.3978
     610       4.3876
     611       4.0996
     612       4.1402
     613       4.0376
     614       4.3428
     615       4.4339
     616       4.6236
     617       4.1525
     618       3.9347
     619       4.0585
     620       4.0930
     621       4.2366
     622       3.8526
     623       3.5586
     624       3.7242
     625       3.5729
     626       3.8273
     627       4.2939
     628       4.4993
     629       4.1867
     630       4.2886
     631       4.4021
     632       4.3704
     633       4.2638
     634       4.5726
     635       4.2797
     636       4.4081
     637       4.2663
     638       4.1449
     639       4.2661
     640       4.2684
     641       4.2184
     642       4.2013
     643       4.2355
     644       3.7926
     645       3.7012
     646       3.8387
     647       3.6983
     648       3.8012
     649       3.6880
     650       3.3079
     651       3.4798
     652       3.4327
     653       3.3891
     654       3.5257
     655       3.4151
     656       3.3876
     657       3.2021
     658       3.2803
     659       3.3954
     660       3.1515
     661       3.2035
     662       3.5107
     663       3.3016
     664       3.3155
     665       3.3283
     666       3.1087
     667       3.0695
     668       3.1986
     669       2.9474
     670       3.0126
     671       2.8630
     672       2.9090
     673       3.1384
     674       3.1525
     675       3.3446
     676       3.1306
     677       2.9824
     678       3.2368
     679       3.2804
     680       3.1350
     681       3.2584
     682       3.4330
     683       3.0837
     684       3.0288
     685       3.3683
     686       3.2255
     687       3.3962
     688       3.2468
     689       3.3576
     690       3.2845
     691       3.1684
     692       3.2129
     693       3.3415
     694       3.3459
     695       3.2847
     696       3.1471
     697       3.4129
     698       3.2966
     699       3.5967
     700       3.4296
     701       3.1659
     702       3.0478
     703       3.2630
     704       3.1863
     705       3.2138
     706       3.4487
     707       3.2792
     708       3.0610
     709       3.1148
     710       3.1665
     711       3.2700
     712       3.1751
     713       2.8821
     714       2.7528
     715       2.8579
     716       3.1615
     717       3.2325
     718       3.1240
     719       3.3414
     720       3.0267
     721       3.0245
     722       2.9237
     723       2.8646
     724       3.1493
     725       3.1689
     726       3.1852
     727       3.1483
     728       3.0252
     729       3.0064
     730       2.9274
     731       3.1818
     732       3.2298
     733       3.1101
     734       3.0739
     735       3.3705
     736       3.1739
     737       3.2930
     738       3.0675
     739       3.2981
     740       3.3125
     741       3.0508
     742       3.1248
     743       3.4899
     744       3.4723
     745       3.1927
     746       3.7147
     747       2.9829
     748       3.1565
     749       3.1313
     750       3.1958
     751       3.2076
     752       2.9750
     753       3.0443
     754       2.9897
     755       3.0973
     756       3.4480
     757       3.6138
     758       3.5271
     759       3.1866
     760       2.9341
     761       3.2979
     762       3.2345
     763       3.3474
     764       3.2089
     765       2.9759
     766       3.0204
     767       3.1309
     768       2.8547
     769       2.8821
     770       2.9408
     771       3.0308
     772       2.9139
     773       3.1302
     774       3.0829
     775       2.8747
     776       3.0319
     777       3.2134
     778       3.0250
     779       2.9002
     780       3.0549
     781       3.1666
     782       3.1329
     783       3.1390
     784       3.3367
     785       3.0962
     786       3.0331
     787       3.0288
     788       3.0449
     789       3.0675
     790       3.1107
     791       3.0300
     792       3.0105
     793       3.1886
     794       3.0597
     795       3.2804
     796       3.2186
     797       3.0991
     798       3.0284
     799       3.0264
     800       2.9747
     801       3.0837
     802       3.0095
     803       3.0947
     804       3.1269
     805       3.1683
     806       3.1913
     807       2.9719
     808       3.0497
     809       3.1921
     810       3.1242
     811       3.0204
     812       3.2044
     813       3.1753
     814       3.3393
     815       3.1425
     816       3.2274
     817       3.0969
     818       2.9220
     819       2.9142
     820       2.7077
     821       3.0773
     822       3.1227
     823       3.1018
     824       2.8035
     825       2.8525
     826       2.8971
     827       2.8906
     828       3.0229
     829       2.9761
     830       2.9310
     831       3.0115
     832       3.0416
     833       3.1605
     834       3.2279
     835       2.9366
     836       3.0603
     837       3.0486
     838       3.3881
     839       3.1439
     840       3.0164
     841       3.0611
     842       3.5693
     843       3.1303
     844       2.9999
     845       3.0432
     846       3.0078
     847       3.1008
     848       3.1216
     849       3.0618
     850       3.0705
     851       3.5251
     852       3.1131
     853       3.1343
     854       3.0707
     855       3.1476
     856       3.1706
     857       2.8487
     858       2.8346
     859       3.0889
     860       2.9275
     861       2.8619
     862       2.7447
     863       2.8472
     864       2.9282
     865       2.8932
     866       2.7809
     867       2.9552
     868       2.7233
     869       3.0463
     870       2.9486
     871       3.1594
     872       3.2487
     873       3.2108
     874       3.0865
     875       3.0754
     876       3.1996
     877       3.2414
     878       3.2792
     879       3.0706
     880       2.9802
     881       3.2342
     882       3.2847
     883       3.2092
     884       3.2977
     885       2.9936
     886       2.9370
     887       3.0866
     888       3.1670
     889       3.1882
     890       3.2124
     891       3.1502
     892       3.2083
     893       3.0223
     894       2.9167
     895       3.2377
     896       2.9522
     897       3.4580
     898       3.2295
     899       3.0370
     900       3.1384
     901       3.3871
     902       3.1893
     903       3.1232
     904       3.0585
     905       3.2447
     906       3.0858
     907       3.1520
     908       3.0120
     909       3.0521
     910       3.0284
     911       3.1898
     912       3.1454
     913       3.2619
     914       3.2188
     915       3.4799
     916       3.3140
     917       3.0912
     918       3.0618
     919       3.3334
     920       3.3601
     921       3.2220
     922       3.0399
     923       2.9334
     924       2.8501
     925       3.0598
     926       2.7507
     927       2.8942
     928       3.1074
     929       2.7559
     930       2.9398
     931       2.9852
     932       2.8366
     933       2.8897
     934       2.8776
     935       2.6060
     936       2.7139
     937       2.5964
     938       2.8674
     939       3.1031
     940       2.7912
     941       2.9414
     942       3.0552
     943       2.9479
     944       2.8800
     945       3.0130
     946       2.7749
     947       3.4399
     948       3.3427
     949       3.3892
     950       3.3899
     951       3.0416
     952       3.4047
     953       3.0477
     954       2.7316
     955       2.9136
     956       2.6522
     957       2.7480
     958       2.7556
     959       2.7571
     960       3.0052
     961       2.9408
     962       2.9576
     963       2.9782
     964       2.6868
     965       2.4929
     966       2.6644
     967       2.5536
     968       2.5240
     969       2.7275
     970       2.5347
     971       2.8081
     972       2.7228
     973       2.5814
     974       2.7278
     975       2.5299
     976       2.6020
     977       2.8463
     978       2.4941
     979       2.5274
     980       2.7341
     981       2.7148
     982       2.7809
     983       2.8182
     984       2.9023
     985       2.8074
     986       2.6667
     987       2.5799
     988       2.7473
     989       2.8272
     990       2.8862
     991       3.0463
     992       2.8640
     993       2.9438
     994       2.8473
     995       2.6359
     996       2.7223
     997       2.7221
     998       2.7697
     999       2.7057
    1000       2.7989
    1001       2.9117
    1002       3.0894
    1003       2.8622
    1004       2.8742
    1005       3.1683
    1006       2.9403
    1007       2.9557
    1008       2.8472
    1009       3.1170
    1010       2.8378
    1011       3.0022
    1012       2.8147
    1013       2.8413
    1014       3.0683
    1015       2.7572
    1016       2.9134
    1017       2.9267
    1018       2.6094
    1019       2.6192
    1020       2.7177
    1021       2.8050
    1022       2.7416
    1023       2.7334
    1024       2.7577
    1025       2.9232
    1026       2.8105
    1027       2.6123
    1028       2.7140
    1029       2.5965
    1030       2.6935
    1031       2.5654
    1032       2.7109
    1033       2.8072
    1034       2.6934
    1035       2.6164
    1036       2.7618
    1037       2.6707
    1038       2.6222
    1039       2.6982
    1040       2.6462
    1041       2.7746
    1042       2.5789
    1043       2.6484
    1044       2.5295
    1045       2.7108
    1046       2.6275
    1047       2.6614
    1048       2.4842
    1049       2.5571
    1050       2.3664
    1051       2.5861
    1052       2.6549
    1053       2.5203
    1054       2.4391
    1055       2.6215
    1056       2.4967
    1057       2.5332
    1058       2.7053
    1059       2.7987
    1060       2.6285
    1061       2.6557
    1062       2.7005
    1063       2.6193
    1064       2.6318
    1065       2.8348
    1066       2.7454
    1067       2.7708
    1068       2.8641
    1069       2.8421
    1070       2.6071
    1071       2.8535
    1072       2.6618
    1073       2.7369
    1074       2.5957
    1075       2.6523
    1076       2.6281
    1077       2.5132
    1078       2.6464
    1079       2.7537
    1080       2.9050
    1081       2.6029
    1082       2.8733
    1083       2.6940
    1084       2.8507
    1085       2.7996
    1086       2.6098
    1087       2.9386
    1088       2.9008
    1089       2.8290
    1090       2.8170
    1091       2.7254
    1092       2.6055
    1093       2.6845
    1094       2.8179
    1095       2.6805
    1096       2.5567
    1097       2.5122
    1098       2.6443
    1099       2.4555
    1100       2.6036
    1101       2.9254
    1102       2.6536
    1103       3.0580
    1104       2.9528
    1105       2.9631
    1106       2.7796
    1107       2.9128
    1108       3.0466
    1109       2.7610
    1110       2.9177
    1111       2.9591
    1112       2.9277
    1113       2.8979
    1114       3.0319
    1115       2.9321
    1116       3.1399
    1117       2.9218
    1118       3.2173
    1119       2.8860
    1120       2.8660
    1121       3.1617
    1122       2.9142
    1123       3.0886
    1124       3.1215
    1125       3.3278
    1126       3.3980
    1127       3.4896
    1128       3.5112
    1129       3.2347
    1130       3.3322
    1131       3.2252
    1132       3.3746
    1133       3.5715
    1134       3.3512
    1135       3.7557
    1136       3.8293
    1137       3.8625
    1138       3.7147
    1139       3.6171
    1140       3.5831
    1141       3.8151
    1142       3.7067
    1143       3.8746
    1144       3.8220
    1145       3.8159
    1146       3.7263
    1147       3.7262
    1148       3.6130
    1149       3.7614
    1150       3.7368
    1151       3.8042
    1152       3.9568
    1153       3.6699
    1154       3.7469
    1155       3.5335
    1156       3.7388
    1157       3.7588
    1158       3.6733
    1159       3.5868
    1160       3.5687
    1161       3.5168
    1162       3.2702
    1163       3.0954
    1164       3.2316
    1165       3.1022
    1166       3.2438
    1167       3.2696
    1168       2.9745
    1169       2.8907
    1170       2.9803
    1171       2.9890
    1172       2.7849
    1173       2.9393
    1174       3.0154
    1175       2.9499
    1176       2.9092
    1177       2.8366
    1178       2.6113
    1179       2.9296
    1180       3.0654
    1181       3.0881
    1182       3.0406
    1183       2.9813
    1184       3.2096
    1185       3.0082
    1186       3.2719
    1187       2.8577
    1188       3.0111
    1189       3.1270
    1190       2.9846
    1191       3.2115
    1192       3.5342
    1193       3.2539
    1194       3.2928
    1195       3.3674
    1196       3.2485
    1197       3.3279
    1198       3.2973
    1199       3.4129
    1200       3.5285
    1201       3.4584
    1202       3.3162
    1203       3.2692
    1204       3.3807
    1205       3.6170
    1206       3.1103
    1207       3.2713
    1208       3.0945
    1209       3.5037
    1210       3.2912
    1211       3.3211
    1212       3.3389
    1213       3.3026
    1214       3.3159
    1215       3.1564
    1216       3.2264
    1217       3.4224
    1218       3.3771
    1219       3.2871
    1220       3.1473
    1221       3.1931
    1222       3.4082
    1223       3.3760
    1224       3.5532
    1225       3.3799
    1226       3.5787
    1227       3.4263
    1228       3.7234
    1229       3.7056
    1230       3.3543
    1231       3.3843
    1232       3.4411
    1233       3.6712
    1234       3.6774
    1235       3.5646
    1236       3.5140
    1237       3.4639
    1238       3.7183
    1239       3.7481
    1240       3.5682
    1241       3.6286
    1242       3.5942
    1243       3.6593
    1244       3.2387
    1245       3.1212
    1246       3.4676
    1247       3.2094
    1248       3.4712
    1249       3.1592
    1250       3.2368
    1251       3.2988
    1252       3.1308
    1253       3.2546
    1254       3.1655
    1255       3.3362
    1256       3.3195
    1257       3.5901
    1258       3.2882
    1259       3.4219
    1260       3.4466
    1261       3.3063
    1262       3.3580
    1263       3.3953
    1264       3.2061
    1265       3.2814
    1266       3.1312
    1267       3.1993
    1268       3.2829
    1269       3.2474
    1270       3.1896
    1271       3.3536
    1272       3.1439
    1273       3.1356
    1274       3.1829
    1275       3.1972
    1276       3.1982
    1277       3.0975
    1278       3.1437
    1279       3.1279
    1280       3.0428
    1281       3.1215
    1282       3.1669
    1283       2.9888
    1284       3.1077
    1285       2.9487
    1286       3.0776
    1287       2.9299
    1288       2.9214
    1289       2.9843
    1290       3.0218
    1291       2.8138
    1292       3.0474
    1293       3.0315
    1294       3.1712
    1295       3.1666
    1296       3.1226
    1297       3.0306
    1298       2.9869
    1299       2.9075
    1300       2.9085
    1301       2.9284
    1302       3.0647
    1303       3.0704
    1304       3.0482
    1305       3.0343
    1306       3.0358
    1307       2.9280
    1308       3.0420
    1309       2.7994
    1310       2.7533
    1311       2.8360
    1312       2.7502
    1313       2.8160
    1314       2.9636
    1315       2.8722
    1316       2.9338
    1317       2.8244
    1318       2.9751
    1319       3.0699
    1320       3.0271
    1321       3.0292
    1322       2.8262
    1323       2.9044
    1324       3.0109
    1325       3.0695
    1326       3.0433
    1327       2.9584
    1328       2.9056
    1329       2.8867
    1330       3.2038
    1331       3.1457
    1332       3.2203
    1333       3.2198
    1334       3.0919
    1335       3.4050
    1336       3.4107
    1337       3.1685
    1338       3.3929
    1339       3.3723
    1340       3.4679
    1341       3.4341
    1342       3.4941
    1343       3.4321
    1344       3.7138
    1345       3.5156
    1346       3.4099
    1347       3.5019
    1348       3.4025
    1349       3.3005
    1350       3.4622
    1351       3.4771
    1352       3.4147
    1353       3.4805
    1354       3.4700
    1355       3.4885
    1356       3.3953
    1357       3.4806
    1358       3.4111
    1359       3.5040
    1360       3.4169
    1361       3.5306
    1362       3.6024
    1363       3.5214
    1364       3.5438
    1365       3.5357
    1366       3.5070
    1367       3.6697
    1368       3.4158
    1369       3.7511
    1370       3.5654
    1371       3.3774
    1372       3.5144
    1373       3.5658
    1374       3.5130
    1375       3.6568
    1376       3.5774
    1377       3.4455
    1378       3.5093
    1379       3.4433
    1380       3.6179
    1381       3.6432
    1382       3.3954
    1383       3.6371
    1384       3.5022
    1385       3.4682
    1386       3.3296
    1387       3.3613
    1388       3.2986
    1389       3.0842
    1390       3.4198
    1391       3.2743
    1392       3.3428
    1393       3.2804
    1394       3.5100
    1395       3.4852
    1396       3.5992
    1397       3.5388
    1398       3.5160
    1399       3.5957
    1400       3.5722
    1401       3.6658
    1402       3.5608
    1403       3.5516
    1404       3.5414
    1405       3.5793
    1406       3.5118
    1407       3.4649
    1408       3.3631
    1409       3.5334
    1410       3.2738
    1411       3.3621
    1412       3.3802
    1413       3.5019
    1414       3.5159
    1415       3.6184
    1416       3.4072
    1417       3.1786
    1418       3.3291
    1419       3.4335
    1420       3.6159
    1421       3.5138
    1422       3.6667
    1423       3.4983
    1424       3.4573
    1425       3.6380
    1426       3.3877
    1427       3.3311
    1428       3.4462
    1429       3.4022
    1430       3.2856
    1431       3.3959
    1432       3.4560
    1433       3.4364
    1434       3.3531
    1435       3.3641
    1436       3.4570
    1437       3.4480
    1438       3.4860
    1439       3.3652
    1440       3.5008
    1441       3.4269
    1442       3.5239
    1443       3.2767
    1444       3.5476
    1445       3.4944
    1446       3.4452
    1447       3.5098
    1448       3.3836
    1449       3.3588
    1450       3.4230
    1451       3.4477
    1452       3.6507
    1453       3.5788
    1454       3.6293
    1455       3.5854
    1456       3.4097
    1457       3.4383
    1458       3.3594
    1459       3.4204
    1460       3.4897
    1461       3.3951
    1462       3.4333
    1463       3.2769
    1464       3.4256
    1465       3.5014
    1466       3.4582
    1467       3.6210
    1468       3.6540
    1469       3.3314
    1470       3.4459
    1471       3.4410
    1472       3.4886
    1473       3.5164
    1474       3.5371
    1475       3.4392
    1476       3.3874
    1477       3.4258
    1478       3.4879
    1479       3.3712
    1480       3.4095
    1481       3.5906
    1482       3.6449
    1483       3.7049
    1484       3.6328
    1485       3.6336
    1486       3.6931
    1487       3.7053
    1488       3.6343
    1489       3.7874
    1490       3.7372
    1491       3.9168
    1492       3.7268
    1493       3.8704
    1494       3.9211
    1495       3.9033
    1496       3.7646
    1497       3.6875
    1498       3.6316
    1499       3.7744
    1500       3.6779
    1501       3.7053
    1502       3.7556
    1503       3.6633
    1504       3.7952
    1505       3.7906
    1506       3.7417
    1507       3.7223
    1508       3.7095
    1509       3.7963
    1510       3.5449
    1511       3.6003
    1512       3.6468
    1513       3.6299
    1514       3.6512
    1515       3.6202
    1516       3.4701
    1517       3.4233
    1518       3.6187
    1519       3.5895
    1520       3.5458
    1521       3.5446
    1522       3.6171
    1523       3.7611
    1524       3.7618
    1525       3.6680
    1526       3.5032
    1527       3.5056
    1528       3.4755
    1529       3.5507
    1530       3.6208
    1531       3.4032
    1532       3.4571
    1533       3.4431
    1534       3.3095
    1535       3.3033
    1536       3.3697
    1537       3.3332
    1538       3.4554
    1539       3.4537
    1540       3.4961
    1541       3.4593
    1542       3.4178
    1543       3.3509
    1544       3.2168
    1545       3.2655
    1546       3.4817
    1547       3.3101
    1548       3.4175
    1549       3.4307
    1550       3.4378
    1551       3.3835
    1552       3.3817
    1553       3.4090
    1554       3.5313
    1555       3.4660
    1556       3.5357
    1557       3.6090
    1558       3.6589
    1559       3.6102
    1560       3.6938
    1561       3.6899
    1562       3.6329
    1563       3.5207
    1564       3.5981
    1565       3.4755
    1566       3.5780
    1567       3.5083
    1568       3.5547
    1569       3.7026
    1570       3.5346
    1571       3.4992
    1572       3.6614
    1573       3.6594
    1574       3.6197
    1575       3.6699
    1576       3.8475
    1577       3.6464
    1578       3.7529
    1579       3.8754
    1580       3.5981
    1581       3.6011
    1582       3.5527
    1583       3.6986
    1584       3.4362
    1585       3.4452
    1586       3.4985
    1587       3.4851
    1588       3.5075
    1589       3.4788
    1590       3.5598
    1591       3.5461
    1592       3.4899
    1593       3.4166
    1594       3.5162
    1595       3.5231
    1596       3.6518
    1597       3.5488
    1598       3.7308
    1599       3.5323
    1600       3.6029
    1601       3.5506
    1602       3.5265
    1603       3.7928
    1604       3.5535
    1605       3.5739
    1606       3.6375
    1607       3.5060
    1608       3.6463
    1609       3.5938
    1610       3.5574
    1611       3.5071
    1612       3.6345
    1613       3.6869
    1614       3.7263
    1615       3.5844
    1616       3.6108
    1617       3.6733
    1618       3.7380
    1619       3.7653
    1620       3.4714
    1621       3.7260
    1622       3.7019
    1623       3.5288
    1624       3.6926
    1625       3.7545
    1626       3.4565
    1627       3.6453
    1628       3.5534
    1629       3.5253
    1630       3.5679
    1631       3.5936
    1632       3.5945
    1633       3.7497
    1634       3.6473
    1635       3.5707
    1636       3.5757
    1637       3.5428
    1638       3.6389
    1639       3.5506
    1640       3.6803
    1641       3.4199
    1642       3.3761
    1643       3.4313
    1644       3.4644
    1645       3.3728
    1646       3.4088
    1647       3.5365
    1648       3.4685
    1649       3.5675
    1650       3.3916
    1651       3.2923
    1652       3.3098
    1653       3.5899
    1654       3.3983
    1655       3.3990
    1656       3.3811
    1657       3.4699
    1658       3.3453
    1659       3.5775
    1660       3.3918
    1661       3.4206
    1662       3.4770
    1663       3.5934
    1664       3.4997
    1665       3.4274
    1666       3.4002
    1667       3.6364
    1668       3.4988
    1669       3.4798
    1670       3.5909
    1671       3.5291
    1672       3.5290
    1673       3.3815
    1674       3.4685
    1675       3.2892
    1676       3.4183
    1677       3.3275
    1678       3.2439
    1679       3.4465
    1680       3.4034
    1681       3.3593
    1682       3.3293
    1683       3.2835
    1684       3.3957
    1685       3.3173
    1686       3.3552
    1687       3.2546
    1688       3.3040
    1689       3.4579
    1690       3.2854
    1691       3.1425
    1692       3.1804
    1693       3.2972
    1694       3.4205
    1695       3.3779
    1696       3.3226
    1697       3.3721
    1698       3.3209
    1699       3.3009
    1700       3.3198
    1701       3.2897
    1702       3.4334
    1703       3.2869
    1704       3.3163
    1705       3.4147
    1706       3.4967
    1707       3.4185
    1708       3.3819
    1709       3.3956
    1710       3.4208
    1711       3.5719
    1712       3.5164
    1713       3.6323
    1714       3.5142
    1715       3.5009
    1716       3.5885
    1717       3.5137
    1718       3.6023
    1719       3.5435
    1720       3.3777
    1721       3.4456
    1722       3.6255
    1723       3.4884
    1724       3.4150
    1725       3.4028
    1726       3.6549
    1727       3.5177
    1728       3.3632
    1729       3.4274
    1730       3.4390
    1731       3.4541
    1732       3.5510
    1733       3.5791
    1734       3.5034
    1735       3.4994
    1736       3.7110
    1737       3.5131
    1738       3.5252
    1739       3.4686
    1740       3.5203
    1741       3.5806
    1742       3.4507
    1743       3.5690
    1744       3.4186
    1745       3.4349
    1746       3.4336
    1747       3.4724
    1748       3.4264
    1749       3.5142
    1750       3.4083
    1751       3.5177
    1752       3.5768
    1753       3.5116
    1754       3.4578
    1755       3.5165
    1756       3.5507
    1757       3.5382
    1758       3.3995
    1759       3.6317
    1760       3.5883
    1761       3.4965
    1762       3.4912
    1763       3.5179
    1764       3.6039
    1765       3.5257
    1766       3.5290
    1767       3.3937
    1768       3.4637
    1769       3.5649
    1770       3.4460
    1771       3.5557
    1772       3.4968
    1773       3.4478
    1774       3.4114
    1775       3.3545
    1776       3.2493
    1777       3.3598
    1778       3.2702
    1779       3.3056
    1780       3.3824
    1781       3.3936
    1782       3.4528
    1783       3.5523
    1784       3.3589
    1785       3.3109
    1786       3.3421
    1787       3.3421
    1788       3.4927
    1789       3.3288
    1790       3.3431
    1791       3.4887
    1792       3.5184
    1793       3.3713
    1794       3.3388
    1795       3.2812
    1796       3.3706
    1797       3.3753
    1798       3.3014
    1799       3.3775
    1800       3.4664
    1801       3.4593
    1802       3.3885
    1803       3.3977
    1804       3.2684
    1805       3.3156
    1806       3.3010
    1807       3.3145
    1808       3.1948
    1809       3.3448
    1810       3.2681
    1811       3.4370
    1812       3.5030
    1813       3.4534
    1814       3.4349
    1815       3.5668
    1816       3.3931
    1817       3.5325
    1818       3.4401
    1819       3.5602
    1820       3.4857
    1821       3.4879
    1822       3.5142
    1823       3.4405
    1824       3.4763
    1825       3.4011
    1826       3.4991
    1827       3.3487
    1828       3.4242
    1829       3.6183
    1830       3.5460
    1831       3.5698
    1832       3.4621
    1833       3.4396
    1834       3.5812
    1835       3.3588
    1836       3.3410
    1837       3.2783
    1838       3.4040
    1839       3.2453
    1840       3.2486
    1841       3.3497
    1842       3.3166
    1843       3.3844
    1844       3.3657
    1845       3.4238
    1846       3.4260
    1847       3.2050
    1848       3.0854
    1849       3.3040
    1850       3.4883
    1851       3.3105
    1852       3.4723
    1853       3.4256
    1854       3.3960
    1855       3.3936
    1856       3.4412
    1857       3.5006
    1858       3.4624
    1859       3.4051
    1860       3.5043
    1861       3.4984
    1862       3.5781
    1863       3.5352
    1864       3.5444
    1865       3.4822
    1866       3.3606
    1867       3.5832
    1868       3.6551
    1869       3.5506
    1870       3.4140
    1871       3.5568
    1872       3.4963
    1873       3.3400
    1874       3.5631
    1875       3.5224
    1876       3.5788
    1877       3.5941
    1878       3.4831
    1879       3.4315
    1880       3.4351
    1881       3.4245
    1882       3.3144
    1883       3.3704
    1884       3.4755
    1885       3.3943
    1886       3.3634
    1887       3.4730
    1888       3.4778
    1889       3.5167
    1890       3.4376
    1891       3.4764
    1892       3.5048
    1893       3.3696
    1894       3.4793
    1895       3.4619
    1896       3.4657
    1897       3.4227
    1898       3.5542
    1899       3.5674
    1900       3.6035
    1901       3.6120
    1902       3.6162
    1903       3.4251
    1904       3.4427
    1905       3.3686
    1906       3.4216
    1907       3.4549
    1908       3.5815
    1909       3.4564
    1910       3.5150
    1911       3.4385
    1912       3.5292
    1913       3.5070
    1914       3.6056
    1915       3.6163
    1916       3.6782
    1917       3.6053
    1918       3.5347
    1919       3.5164
    1920       3.5031
    1921       3.4826
    1922       3.5918
    1923       3.4422
    1924       3.4828
    1925       3.4823
    1926       3.4925
    1927       3.6594
    1928       3.4616
    1929       3.5676
    1930       3.6072
    1931       3.5640
    1932       3.6691
    1933       3.6027
    1934       3.6051
    1935       3.6858
    1936       3.5004
    1937       3.6170
    1938       3.5349
    1939       3.4844
    1940       3.5429
    1941       3.5096
    1942       3.6548
    1943       3.4847
    1944       3.4740
    1945       3.4744
    1946       3.4588
    1947       3.4691
    1948       3.4965
    1949       3.2920
    1950       3.4484
    1951       3.6291
    1952       3.6063
    1953       3.4626
    1954       3.4983
    1955       3.5244
    1956       3.4587
    1957       3.4870
    1958       3.3029
    1959       3.6071
    1960       3.5411
    1961       3.5356
    1962       3.3754
    1963       3.4891
    1964       3.5052
    1965       3.7438
    1966       3.5420
    1967       3.7183
    1968       3.5924
    1969       3.5114
    1970       3.7815
    1971       3.4600
    1972       3.5726
    1973       3.6318
    1974       3.6209
    1975       3.5029
    1976       3.5469
    1977       3.5474
    1978       3.5415
    1979       3.5825
    1980       3.5886
    1981       3.5936
    1982       3.5279
    1983       3.5976
    1984       3.5988
    1985       3.4552
    1986       3.6173
    1987       3.5007
    1988       3.7372
    1989       3.5308
    1990       3.6751
    1991       3.6507
    1992       3.6393
    1993       3.6772
    1994       3.7937
    1995       3.4871
    1996       3.6611
    1997       3.5098
    1998       3.6553
    1999       3.5778
    2000       3.5794
