# Supplementary material for: K739 is preferentially targeted over K725 in the deSUMOylation process of neuronal nitric oxide synthase
Source: Front Chem. 2025 Sep 4;13:1672437. doi: 10.3389/fchem.2025.1672437 (PMC12445055; doi:10.3389/fchem.2025.1672437)
Supplement: Supplementary file 2 [file DataSheet2.zip › raw-data/739/rmsf.out]

#Res        AtomicFlx
   1.000       5.1650
   2.000       4.2933
   3.000       3.3755
   4.000       3.3158
   5.000       2.4087
   6.000       2.2359
   7.000       2.6617
   8.000       2.1115
   9.000       1.7479
  10.000       1.6989
  11.000       1.9649
  12.000       1.2284
  13.000       0.8436
  14.000       1.4609
  15.000       1.2647
  16.000       0.8591
  17.000       0.7846
  18.000       1.4123
  19.000       1.9390
  20.000       1.5159
  21.000       1.4956
  22.000       1.0722
  23.000       1.2282
  24.000       0.9926
  25.000       0.7968
  26.000       0.7917
  27.000       0.6506
  28.000       1.2092
  29.000       0.7397
  30.000       1.1554
  31.000       1.3867
  32.000       0.8641
  33.000       0.7633
  34.000       0.6885
  35.000       0.6272
  36.000       0.6964
  37.000       1.1866
  38.000       0.5639
  39.000       0.7001
  40.000       0.6026
  41.000       0.5260
  42.000       0.6278
  43.000       0.8380
  44.000       2.2083
  45.000       1.0710
  46.000       0.5519
  47.000       0.5031
  48.000       0.7466
  49.000       0.7581
  50.000       0.6753
  51.000       0.7609
  52.000       0.6758
  53.000       0.5933
  54.000       0.5105
  55.000       0.5966
  56.000       0.7036
  57.000       0.6250
  58.000       0.6694
  59.000       0.6018
  60.000       0.7664
  61.000       0.9212
  62.000       0.9702
  63.000       0.5906
  64.000       0.7028
  65.000       1.4682
  66.000       1.6887
  67.000       2.5537
  68.000       1.2003
  69.000       0.9812
  70.000       0.7194
  71.000       0.6006
  72.000       0.6506
  73.000       1.2085
  74.000       0.7016
  75.000       1.1402
  76.000       0.9696
  77.000       0.6211
  78.000       1.7506
  79.000       0.6247
  80.000       0.6756
  81.000       0.8066
  82.000       0.8044
  83.000       0.6453
  84.000       1.1359
  85.000       1.0095
  86.000       0.8695
  87.000       0.7454
  88.000       0.6408
  89.000       1.7069
  90.000       0.8236
  91.000       0.8461
  92.000       1.0524
  93.000       0.8550
  94.000       0.8051
  95.000       0.8482
  96.000       1.3703
  97.000       1.8599
  98.000       1.2852
  99.000       0.8560
 100.000       0.7113
 101.000       0.9966
 102.000       0.7294
 103.000       0.8713
 104.000       0.7971
 105.000       0.6398
 106.000       0.5673
 107.000       0.5395
 108.000       0.5042
 109.000       0.5237
 110.000       0.6156
 111.000       0.6499
 112.000       0.8547
 113.000       0.6472
 114.000       0.6255
 115.000       0.4739
 116.000       0.5161
 117.000       0.6116
 118.000       0.4970
 119.000       0.4356
 120.000       0.5129
 121.000       0.5420
 122.000       0.6152
 123.000       0.6901
 124.000       0.6794
 125.000       1.2317
 126.000       0.9663
 127.000       0.7735
 128.000       0.5380
 129.000       0.4849
 130.000       0.5847
 131.000       0.4756
 132.000       0.6094
 133.000       0.4103
 134.000       0.6774
 135.000       0.7404
 136.000       0.8038
 137.000       0.9913
 138.000       0.9129
 139.000       0.6803
 140.000       0.9752
 141.000       0.5696
 142.000       0.5065
 143.000       1.4338
 144.000       0.6734
 145.000       0.5601
 146.000       0.6359
 147.000       1.2273
 148.000       0.5089
 149.000       0.6773
 150.000       1.1583
 151.000       1.0582
 152.000       0.5429
 153.000       0.6399
 154.000       0.9055
 155.000       0.8780
 156.000       0.6751
 157.000       0.9877
 158.000       1.9409
 159.000       1.4819
 160.000       1.6497
 161.000       0.9706
 162.000       1.7139
 163.000       1.4392
 164.000       2.4356
 165.000       1.2199
 166.000       0.7304
 167.000       1.3064
 168.000       1.0403
 169.000       1.6837
 170.000       0.5919
 171.000       0.8530
 172.000       1.3572
 173.000       0.9048
 174.000       1.6455
 175.000       1.5143
 176.000       0.6688
 177.000       0.6244
 178.000       0.5589
 179.000       0.5692
 180.000       1.1762
 181.000       1.0316
 182.000       0.5114
 183.000       0.5056
 184.000       0.4477
 185.000       0.4292
 186.000       0.4007
 187.000       0.8387
 188.000       0.4450
 189.000       0.4553
 190.000       0.4695
 191.000       0.7530
 192.000       0.4331
 193.000       0.4694
 194.000       0.5067
 195.000       0.5240
 196.000       0.5527
 197.000       0.5442
 198.000       0.9013
 199.000       0.9124
 200.000       1.6480
 201.000       0.8926
 202.000       0.9039
 203.000       1.4536
 204.000       0.6758
 205.000       0.9192
 206.000       0.5816
 207.000       1.4912
 208.000       0.7913
 209.000       0.7459
 210.000       0.5981
 211.000       1.0057
 212.000       0.6136
 213.000       0.4981
 214.000       0.7449
 215.000       1.0582
 216.000       0.8626
 217.000       0.6947
 218.000       1.0756
 219.000       0.6842
 220.000       0.6674
 221.000       0.8036
 222.000       1.3672
 223.000       0.8660
 224.000       1.4911
 225.000       0.8980
 226.000       1.3119
 227.000       1.9546
 228.000       1.3820
 229.000       1.2311
 230.000       1.3527
 231.000       0.7462
 232.000       1.0504
 233.000       0.8201
 234.000       1.6542
 235.000       1.4775
 236.000       1.4596
 237.000       1.2474
 238.000       1.5734
 239.000       1.3382
 240.000       1.7805
 241.000       1.5864
 242.000       2.0805
 243.000       1.6245
 244.000       1.8234
 245.000       1.9344
 246.000       1.5729
 247.000       1.4887
 248.000       1.7304
 249.000       1.1652
 250.000       1.5224
 251.000       1.9550
 252.000       1.4323
 253.000       0.9457
 254.000       1.3334
 255.000       1.1852
 256.000       0.9110
 257.000       0.8955
 258.000       1.5979
 259.000       2.1727
 260.000       1.5482
 261.000       1.2191
 262.000       1.1870
 263.000       1.0222
 264.000       1.1545
 265.000       1.1275
 266.000       0.7455
 267.000       0.8809
 268.000       0.5797
 269.000       0.5707
 270.000       0.8734
 271.000       0.7484
 272.000       1.0222
 273.000       0.9153
 274.000       1.3937
 275.000       0.7821
 276.000       1.0480
 277.000       1.0933
 278.000       1.5587
 279.000       1.7162
 280.000       1.6343
 281.000       1.0471
 282.000       1.0206
 283.000       1.6776
 284.000       1.6845
 285.000       1.0951
 286.000       1.1274
 287.000       1.0709
 288.000       1.3885
 289.000       1.3904
 290.000       1.4561
 291.000       0.8644
 292.000       0.9624
 293.000       0.6636
 294.000       0.8407
 295.000       0.6143
 296.000       0.9341
 297.000       1.1584
 298.000       0.8873
 299.000       1.0947
 300.000       0.8401
 301.000       0.4529
 302.000       0.4346
 303.000       2.9934
 304.000       2.6252
 305.000       1.7748
 306.000       1.9547
 307.000       1.3878
 308.000       0.6968
 309.000       1.3820
 310.000       1.1104
 311.000       0.9356
 312.000       0.7027
 313.000       1.6137
 314.000       1.3065
 315.000       0.9696
 316.000       1.5963
 317.000       1.7746
 318.000       1.8272
 319.000       1.3030
 320.000       1.7835
 321.000       0.9530
 322.000       1.2446
 323.000       1.4106
 324.000       2.0067
 325.000       2.2619
