# Supplementary material for: K739 is preferentially targeted over K725 in the deSUMOylation process of neuronal nitric oxide synthase
Source: Front Chem. 2025 Sep 4;13:1672437. doi: 10.3389/fchem.2025.1672437 (PMC12445055; doi:10.3389/fchem.2025.1672437)
Supplement: Supplementary file 2 [file DataSheet2.zip › raw-data/739/senp-rmsd.out]

#Frame     RMSD_00001
       1       0.0000
       2       0.7936
       3       0.7122
       4       0.8036
       5       0.9291
       6       0.8875
       7       0.8686
       8       0.8076
       9       0.7826
      10       0.8518
      11       0.9914
      12       1.0201
      13       1.1182
      14       0.9143
      15       0.8509
      16       0.7999
      17       0.8797
      18       0.7528
      19       0.7145
      20       0.8664
      21       0.8718
      22       0.9690
      23       0.9613
      24       1.0630
      25       1.1493
      26       1.0024
      27       1.1541
      28       0.9912
      29       0.8091
      30       0.9225
      31       0.9220
      32       1.2532
      33       1.2068
      34       1.2742
      35       1.0530
      36       1.0934
      37       1.0451
      38       1.1324
      39       0.9772
      40       1.0882
      41       0.9591
      42       0.9476
      43       0.9122
      44       1.0373
      45       1.0045
      46       0.9929
      47       1.1866
      48       1.0249
      49       0.9054
      50       0.9135
      51       0.8131
      52       0.9456
      53       1.0032
      54       0.9343
      55       0.9346
      56       1.0319
      57       0.8754
      58       1.0469
      59       1.0040
      60       0.9924
      61       0.9876
      62       0.9134
      63       0.8700
      64       1.0470
      65       0.8875
      66       1.0263
      67       1.1085
      68       1.0979
      69       1.1566
      70       1.0215
      71       1.0191
      72       0.9270
      73       1.0445
      74       0.9899
      75       1.0304
      76       1.1004
      77       1.2038
      78       0.9349
      79       1.0894
      80       0.9876
      81       1.1107
      82       1.0470
      83       1.0416
      84       1.0268
      85       0.9438
      86       1.0628
      87       1.1533
      88       0.9719
      89       1.0603
      90       1.0418
      91       1.0678
      92       1.0630
      93       1.1685
      94       1.0766
      95       1.1439
      96       0.8511
      97       0.9784
      98       1.0761
      99       1.0206
     100       0.9682
     101       1.0119
     102       0.9914
     103       1.1203
     104       1.0674
     105       1.0086
     106       1.0432
     107       1.0049
     108       1.0364
     109       0.9558
     110       0.8879
     111       0.9229
     112       1.0049
     113       1.0629
     114       1.1037
     115       0.9797
     116       1.1671
     117       1.1345
     118       1.0890
     119       1.2202
     120       1.0230
     121       0.9985
     122       1.1149
     123       1.1488
     124       1.0568
     125       1.0036
     126       0.9995
     127       1.0001
     128       1.0337
     129       1.0878
     130       1.0445
     131       0.9867
     132       1.1977
     133       1.1372
     134       1.1081
     135       1.1385
     136       0.9881
     137       1.0260
     138       1.0836
     139       1.0608
     140       1.0576
     141       1.0723
     142       1.0758
     143       0.9166
     144       1.0957
     145       1.0284
     146       0.9497
     147       1.1176
     148       1.0056
     149       0.9985
     150       0.9971
     151       1.0155
     152       0.9247
     153       0.9136
     154       0.8971
     155       0.9409
     156       1.0364
     157       0.9763
     158       1.0274
     159       0.9765
     160       0.9921
     161       0.8980
     162       1.0152
     163       0.9400
     164       0.9678
     165       0.8908
     166       1.0165
     167       0.8550
     168       0.9921
     169       0.9558
     170       1.0339
     171       0.9095
     172       1.0450
     173       0.9552
     174       0.8917
     175       1.1304
     176       0.9315
     177       0.9176
     178       0.9590
     179       0.9771
     180       1.1092
     181       1.0404
     182       1.0866
     183       1.1043
     184       1.1392
     185       0.9958
     186       1.1601
     187       1.0269
     188       1.2370
     189       1.1197
     190       1.0547
     191       1.0813
     192       1.0279
     193       0.9682
     194       0.9816
     195       0.9621
     196       1.1113
     197       1.0662
     198       0.9877
     199       1.1761
     200       1.0617
     201       1.0150
     202       1.0245
     203       1.1620
     204       1.1169
     205       1.0760
     206       1.1571
     207       1.0563
     208       1.0345
     209       1.0356
     210       1.1083
     211       0.9956
     212       0.9531
     213       1.1932
     214       1.1133
     215       1.1000
     216       1.0157
     217       1.0373
     218       1.1909
     219       1.1782
     220       1.1494
     221       1.2125
     222       1.1764
     223       1.1147
     224       1.1542
     225       1.1503
     226       1.2220
     227       1.1898
     228       1.1185
     229       1.1028
     230       1.1796
     231       1.1186
     232       1.1703
     233       1.0993
     234       1.1055
     235       1.0341
     236       1.0878
     237       1.0680
     238       1.1289
     239       1.0637
     240       1.1339
     241       1.0318
     242       1.1195
     243       1.0497
     244       1.0097
     245       1.1020
     246       0.9928
     247       1.0647
     248       1.1136
     249       1.2258
     250       1.0776
     251       1.1690
     252       0.9717
     253       1.0208
     254       1.1500
     255       1.0467
     256       1.1095
     257       1.1046
     258       1.1451
     259       1.0575
     260       1.1229
     261       1.0289
     262       1.1496
     263       1.2787
     264       1.1697
     265       1.1487
     266       1.1705
     267       1.2705
     268       1.1891
     269       1.3009
     270       1.5031
     271       1.6315
     272       1.4865
     273       1.4192
     274       1.3162
     275       1.0606
     276       1.0318
     277       1.0012
     278       1.1788
     279       1.1953
     280       1.1664
     281       1.2572
     282       1.1293
     283       1.1525
     284       1.2291
     285       1.1999
     286       1.2027
     287       1.2640
     288       1.1655
     289       1.1719
     290       1.2106
     291       1.3715
     292       1.0242
     293       1.1638
     294       1.3476
     295       1.5793
     296       1.1278
     297       1.0545
     298       1.2327
     299       0.9984
     300       1.0311
     301       1.1818
     302       0.9810
     303       1.0219
     304       1.1841
     305       1.1195
     306       1.2192
     307       1.0311
     308       1.1420
     309       1.1898
     310       1.1491
     311       0.9629
     312       1.1702
     313       1.1014
     314       1.2883
     315       1.4235
     316       1.5670
     317       1.3208
     318       1.2786
     319       1.4847
     320       1.4411
     321       1.1408
     322       1.1752
     323       1.0017
     324       1.1328
     325       0.9541
     326       0.9307
     327       0.9523
     328       1.0493
     329       1.2247
     330       0.8976
     331       0.9681
     332       1.0538
     333       1.0261
     334       0.8740
     335       1.0648
     336       0.9512
     337       1.0053
     338       1.0693
     339       1.0493
     340       0.9613
     341       0.8870
     342       0.8460
     343       0.9445
     344       0.9400
     345       0.9825
     346       0.9873
     347       1.0173
     348       0.9949
     349       0.9765
     350       1.0788
     351       0.9108
     352       1.1997
     353       1.0604
     354       1.1482
     355       1.1832
     356       1.2250
     357       1.0962
     358       1.0296
     359       1.1332
     360       1.0533
     361       0.9144
     362       1.0209
     363       1.1393
     364       1.0820
     365       1.1318
     366       0.9667
     367       0.9853
     368       0.9538
     369       1.1059
     370       1.1085
     371       1.5491
     372       1.1770
     373       1.3373
     374       1.0525
     375       1.0618
     376       1.1005
     377       0.9082
     378       1.1125
     379       1.1415
     380       1.0805
     381       1.0554
     382       1.0386
     383       0.9965
     384       1.0553
     385       1.1209
     386       1.1366
     387       1.2273
     388       1.1923
     389       1.2126
     390       1.2096
     391       1.0984
     392       1.1897
     393       1.2365
     394       1.2093
     395       1.2116
     396       1.1988
     397       1.1328
     398       1.1675
     399       1.1377
     400       1.0826
     401       1.0689
     402       1.1746
     403       1.2099
     404       1.1940
     405       0.9835
     406       1.0856
     407       1.1403
     408       1.0487
     409       1.2046
     410       1.2140
     411       1.1559
     412       1.3096
     413       1.2958
     414       1.1233
     415       1.1750
     416       1.2611
     417       1.1934
     418       1.1635
     419       1.2381
     420       1.4003
     421       1.3436
     422       1.3946
     423       1.2849
     424       1.2991
     425       1.3088
     426       1.4142
     427       1.4383
     428       1.4909
     429       1.3665
     430       1.3405
     431       1.2959
     432       1.3323
     433       1.2612
     434       1.5260
     435       1.4668
     436       1.2935
     437       1.1924
     438       1.2823
     439       1.2633
     440       1.2533
     441       1.2873
     442       1.2214
     443       1.1248
     444       1.1389
     445       1.1669
     446       1.2500
     447       1.3496
     448       1.2375
     449       1.3279
     450       1.3120
     451       1.1568
     452       1.5393
     453       1.4806
     454       1.5645
     455       1.5155
     456       1.5552
     457       1.6224
     458       1.4766
     459       1.4332
     460       1.3516
     461       1.4586
     462       1.3702
     463       1.2755
     464       1.6370
     465       1.5430
     466       1.3360
     467       1.3806
     468       1.3603
     469       1.5167
     470       1.4165
     471       1.3529
     472       1.4387
     473       1.3949
     474       1.4402
     475       1.3427
     476       1.3431
     477       1.3307
     478       1.4141
     479       1.3653
     480       1.5077
     481       1.3503
     482       1.4990
     483       1.2921
     484       1.3912
     485       1.4177
     486       1.3289
     487       1.3796
     488       1.3366
     489       1.3516
     490       1.2425
     491       1.4039
     492       1.3467
     493       1.3401
     494       1.2866
     495       1.3378
     496       1.2404
     497       1.2271
     498       1.2859
     499       1.3117
     500       1.1973
     501       1.2523
     502       1.3290
     503       1.2618
     504       1.2490
     505       1.3664
     506       1.1664
     507       1.2337
     508       1.3863
     509       1.5023
     510       1.4543
     511       1.5036
     512       1.2877
     513       1.4841
     514       1.3250
     515       1.3371
     516       1.3362
     517       1.3983
     518       1.2412
     519       1.2740
     520       1.2798
     521       1.3003
     522       1.3153
     523       1.2230
     524       1.3218
     525       1.2976
     526       1.4542
     527       1.4020
     528       1.4848
     529       1.2640
     530       1.3659
     531       1.6157
     532       1.2520
     533       1.3012
     534       1.3322
     535       1.2251
     536       1.3557
     537       1.2091
     538       1.4728
     539       1.3039
     540       1.3833
     541       1.3290
     542       1.4788
     543       1.3082
     544       1.3273
     545       1.5443
     546       1.4145
     547       1.1746
     548       1.2931
     549       1.5203
     550       1.3812
     551       1.4064
     552       1.4799
     553       1.5164
     554       1.4265
     555       1.6037
     556       1.5960
     557       1.4219
     558       1.5884
     559       1.5708
     560       1.2584
     561       1.2597
     562       1.5153
     563       1.4316
     564       1.3948
     565       1.4849
     566       1.5339
     567       1.5905
     568       1.8479
     569       1.3852
     570       1.4615
     571       1.5693
     572       1.6992
     573       1.3964
     574       1.5420
     575       1.7288
     576       1.2447
     577       1.5306
     578       1.1594
     579       1.2827
     580       1.2215
     581       1.1845
     582       1.2138
     583       1.1998
     584       1.2021
     585       1.2064
     586       1.2220
     587       1.2952
     588       1.2998
     589       1.2944
     590       1.1765
     591       1.1948
     592       1.2112
     593       1.1273
     594       1.2367
     595       1.1094
     596       1.1889
     597       1.1281
     598       1.1234
     599       1.3304
     600       1.3626
     601       1.1737
     602       1.2964
     603       1.3942
     604       1.3759
     605       1.2800
     606       1.2279
     607       1.3507
     608       1.1424
     609       1.2567
     610       1.2704
     611       1.2523
     612       1.2778
     613       1.2597
     614       1.2352
     615       1.2194
     616       1.3753
     617       1.2403
     618       1.1912
     619       1.3425
     620       1.2910
     621       1.2287
     622       1.2668
     623       1.3093
     624       1.2917
     625       1.1846
     626       1.5042
     627       1.5534
     628       1.3834
     629       1.5014
     630       1.3808
     631       1.5273
     632       1.5610
     633       1.8336
     634       1.4884
     635       1.6611
     636       1.6456
     637       1.5995
     638       1.4601
     639       1.6822
     640       1.5639
     641       1.6343
     642       1.6886
     643       1.6281
     644       1.5757
     645       1.5055
     646       1.5743
     647       1.6110
     648       1.5851
     649       1.6389
     650       1.4141
     651       1.4916
     652       1.4918
     653       1.5564
     654       1.4155
     655       1.5375
     656       1.5349
     657       1.5832
     658       1.5783
     659       1.5586
     660       1.4580
     661       1.6177
     662       1.4970
     663       1.4854
     664       1.4429
     665       1.4901
     666       1.7437
     667       1.5507
     668       1.6205
     669       1.5482
     670       1.6653
     671       1.4670
     672       1.4290
     673       1.4910
     674       1.5423
     675       1.4057
     676       1.3995
     677       1.6013
     678       1.5592
     679       1.5714
     680       1.3608
     681       1.5105
     682       1.4054
     683       1.4484
     684       1.3772
     685       1.5525
     686       1.5320
     687       1.4974
     688       1.6248
     689       1.5459
     690       1.5619
     691       1.5394
     692       1.5124
     693       1.5488
     694       1.4648
     695       1.4912
     696       1.2694
     697       1.2952
     698       1.2836
     699       1.6372
     700       1.5456
     701       1.3546
     702       1.4346
     703       1.5511
     704       1.6684
     705       1.7100
     706       1.5861
     707       1.5892
     708       1.5139
     709       1.6523
     710       1.3706
     711       1.4013
     712       1.4118
     713       1.6791
     714       1.5125
     715       1.5965
     716       1.5804
     717       1.5518
     718       1.5649
     719       1.5949
     720       1.4820
     721       1.5821
     722       1.5185
     723       1.4818
     724       1.2889
     725       1.3669
     726       1.5324
     727       1.4121
     728       1.4228
     729       1.4866
     730       1.4454
     731       1.4031
     732       1.6015
     733       1.4830
     734       1.5815
     735       1.6114
     736       1.8474
     737       1.6496
     738       1.6515
     739       1.8298
     740       1.8920
     741       1.7598
     742       1.8892
     743       1.7474
     744       1.9170
     745       1.7411
     746       1.8786
     747       1.8193
     748       1.7443
     749       1.8223
     750       1.6609
     751       1.7208
     752       1.6958
     753       1.7925
     754       1.6270
     755       1.7702
     756       1.7789
     757       1.6989
     758       1.8557
     759       1.7805
     760       1.8351
     761       1.8015
     762       1.6516
     763       1.7244
     764       1.5843
     765       1.5044
     766       1.6616
     767       1.6637
     768       1.4801
     769       1.3185
     770       1.4329
     771       1.3892
     772       1.1718
     773       1.1433
     774       1.2181
     775       1.1449
     776       1.3500
     777       1.2577
     778       1.2560
     779       1.4090
     780       1.3759
     781       1.3329
     782       1.4295
     783       1.3779
     784       1.3776
     785       1.4902
     786       1.1932
     787       1.3115
     788       1.2523
     789       1.3652
     790       1.2108
     791       1.2919
     792       1.3935
     793       1.2212
     794       1.4393
     795       1.2980
     796       1.4990
     797       1.3988
     798       1.4256
     799       1.3784
     800       1.4096
     801       1.4367
     802       1.3311
     803       1.3889
     804       1.5419
     805       1.4105
     806       1.4064
     807       1.3158
     808       1.3811
     809       1.3441
     810       1.3221
     811       1.3661
     812       1.4109
     813       1.4499
     814       1.5032
     815       1.6909
     816       1.4651
     817       1.3320
     818       1.3592
     819       1.3504
     820       1.3751
     821       1.4198
     822       1.4732
     823       1.4431
     824       1.4256
     825       1.4662
     826       1.4158
     827       1.3700
     828       1.3814
     829       1.3751
     830       1.4817
     831       1.4602
     832       1.4693
     833       1.5748
     834       1.5744
     835       1.5511
     836       1.5500
     837       1.4482
     838       1.4526
     839       1.4518
     840       1.5288
     841       1.5315
     842       1.5005
     843       1.5186
     844       1.5905
     845       1.3883
     846       1.5209
     847       1.6047
     848       1.5202
     849       1.5365
     850       1.4331
     851       1.3440
     852       1.5783
     853       1.4104
     854       1.4277
     855       1.5151
     856       1.3931
     857       1.2703
     858       1.4638
     859       1.5249
     860       1.4472
     861       1.6051
     862       1.4854
     863       1.4574
     864       1.4781
     865       1.4595
     866       1.4771
     867       1.4366
     868       1.4251
     869       1.5923
     870       1.6707
     871       1.5029
     872       1.5302
     873       1.5614
     874       1.5786
     875       1.5237
     876       1.4076
     877       1.4537
     878       1.4454
     879       1.5631
     880       1.5441
     881       1.5016
     882       1.5933
     883       1.4790
     884       1.4406
     885       1.3996
     886       1.5247
     887       1.5652
     888       1.4740
     889       1.5636
     890       1.4349
     891       1.4849
     892       1.3589
     893       1.3733
     894       1.4009
     895       1.5384
     896       1.4392
     897       1.5412
     898       1.4857
     899       1.3720
     900       1.4200
     901       1.3280
     902       1.3670
     903       1.4725
     904       1.2707
     905       1.4011
     906       1.2945
     907       1.2733
     908       1.2674
     909       1.3274
     910       1.3382
     911       1.2816
     912       1.5552
     913       1.7820
     914       1.5324
     915       1.6405
     916       1.5601
     917       1.3574
     918       1.3334
     919       1.4914
     920       1.3557
     921       1.3074
     922       1.3750
     923       1.4756
     924       1.3482
     925       1.3523
     926       1.3344
     927       1.5678
     928       1.4060
     929       1.4699
     930       1.5349
     931       1.3800
     932       1.3823
     933       1.4825
     934       1.5429
     935       1.3098
     936       1.7388
     937       1.3315
     938       1.4502
     939       1.5552
     940       1.4322
     941       1.4450
     942       1.2951
     943       1.5319
     944       1.4546
     945       1.7243
     946       1.1908
     947       1.2861
     948       1.4181
     949       1.5492
     950       1.4412
     951       1.4040
     952       1.5425
     953       1.3451
     954       1.4331
     955       1.5116
     956       1.5264
     957       1.4861
     958       1.4418
     959       1.4666
     960       1.4602
     961       1.3069
     962       1.2752
     963       1.3884
     964       1.4109
     965       1.3645
     966       1.5244
     967       1.3231
     968       1.2627
     969       1.2721
     970       1.3758
     971       1.4147
     972       1.4304
     973       1.4851
     974       1.3695
     975       1.3161
     976       1.3748
     977       1.4721
     978       1.4425
     979       1.2500
     980       1.2494
     981       1.2233
     982       1.2802
     983       1.4951
     984       1.4081
     985       1.4450
     986       1.3773
     987       1.5557
     988       1.5780
     989       1.5131
     990       1.6217
     991       1.6122
     992       1.5600
     993       1.4760
     994       1.4328
     995       1.4025
     996       1.2525
     997       1.3762
     998       1.2824
     999       1.3283
    1000       1.5290
    1001       1.4320
    1002       1.7428
    1003       1.4074
    1004       1.6412
    1005       1.5896
    1006       1.6031
    1007       1.4782
    1008       1.4409
    1009       1.5062
    1010       1.6042
    1011       1.6172
    1012       1.4053
    1013       1.5048
    1014       1.4698
    1015       1.5310
    1016       1.5410
    1017       1.5277
    1018       1.5336
    1019       1.4200
    1020       1.3961
    1021       1.3932
    1022       1.3916
    1023       1.3864
    1024       1.3702
    1025       1.5329
    1026       1.5371
    1027       1.4522
    1028       1.4062
    1029       1.5453
    1030       1.4497
    1031       1.5587
    1032       1.4796
    1033       1.5339
    1034       1.4849
    1035       1.4936
    1036       1.5189
    1037       1.4419
    1038       1.3982
    1039       1.5505
    1040       1.3867
    1041       1.4687
    1042       1.4399
    1043       1.4180
    1044       1.4934
    1045       1.5721
    1046       1.4375
    1047       1.6086
    1048       1.4048
    1049       1.5613
    1050       1.4592
    1051       1.4775
    1052       1.5146
    1053       1.4670
    1054       1.5025
    1055       1.5547
    1056       1.5098
    1057       1.4417
    1058       1.5887
    1059       1.5457
    1060       1.5125
    1061       1.5195
    1062       1.4141
    1063       1.4397
    1064       1.4310
    1065       1.5145
    1066       1.3794
    1067       1.4282
    1068       1.4588
    1069       1.4437
    1070       1.5151
    1071       1.5855
    1072       1.3987
    1073       1.5188
    1074       1.5295
    1075       1.4447
    1076       1.5533
    1077       1.4282
    1078       1.4383
    1079       1.5594
    1080       1.5357
    1081       1.4414
    1082       1.5080
    1083       1.4852
    1084       1.4210
    1085       1.6193
    1086       1.4176
    1087       1.4726
    1088       1.5965
    1089       1.6369
    1090       1.5618
    1091       1.4048
    1092       1.4544
    1093       1.5271
    1094       1.4618
    1095       1.5479
    1096       1.4993
    1097       1.5075
    1098       1.4530
    1099       1.4870
    1100       1.5784
    1101       1.5336
    1102       1.3968
    1103       1.4891
    1104       1.3973
    1105       1.5455
    1106       1.4324
    1107       1.4208
    1108       1.4853
    1109       1.3526
    1110       1.4688
    1111       1.4010
    1112       1.2827
    1113       1.3910
    1114       1.4896
    1115       1.3826
    1116       1.4971
    1117       1.4823
    1118       1.4558
    1119       1.3148
    1120       1.3347
    1121       1.4905
    1122       1.4553
    1123       1.5269
    1124       1.5175
    1125       1.5007
    1126       1.4285
    1127       1.5054
    1128       1.5382
    1129       1.3938
    1130       1.4219
    1131       1.4170
    1132       1.4585
    1133       1.4510
    1134       1.4300
    1135       1.4714
    1136       1.4986
    1137       1.4762
    1138       1.5046
    1139       1.4553
    1140       1.4142
    1141       1.5398
    1142       1.3554
    1143       1.4339
    1144       1.4283
    1145       1.4485
    1146       1.4422
    1147       1.5095
    1148       1.4665
    1149       1.3747
    1150       1.4746
    1151       1.5274
    1152       1.4924
    1153       1.4893
    1154       1.4317
    1155       1.5157
    1156       1.4619
    1157       1.5524
    1158       1.3991
    1159       1.5018
    1160       1.4583
    1161       1.5030
    1162       1.4294
    1163       1.5332
    1164       1.5182
    1165       1.4408
    1166       1.4054
    1167       1.5089
    1168       1.4431
    1169       1.5429
    1170       1.4384
    1171       1.4796
    1172       1.4799
    1173       1.4594
    1174       1.4912
    1175       1.4708
    1176       1.4988
    1177       1.3878
    1178       1.4537
    1179       1.4697
    1180       1.4292
    1181       1.4388
    1182       1.4680
    1183       1.4970
    1184       1.5859
    1185       1.4112
    1186       1.4194
    1187       1.3804
    1188       1.3793
    1189       1.4418
    1190       1.4880
    1191       1.3720
    1192       1.4464
    1193       1.5529
    1194       1.4081
    1195       1.4451
    1196       1.4836
    1197       1.4783
    1198       1.4906
    1199       1.5217
    1200       1.4161
    1201       1.4366
    1202       1.4693
    1203       1.5365
    1204       1.4905
    1205       1.5081
    1206       1.4545
    1207       1.3820
    1208       1.4422
    1209       1.5395
    1210       1.7146
    1211       1.6512
    1212       1.4609
    1213       1.4585
    1214       1.4096
    1215       1.4985
    1216       1.6347
    1217       1.5290
    1218       1.5034
    1219       1.5528
    1220       1.4484
    1221       1.6678
    1222       1.4859
    1223       1.5395
    1224       1.5559
    1225       1.5192
    1226       1.6334
    1227       1.5789
    1228       1.6201
    1229       1.4083
    1230       1.5128
    1231       1.5885
    1232       1.5519
    1233       1.7591
    1234       1.5302
    1235       1.6000
    1236       1.5852
    1237       1.6262
    1238       1.7026
    1239       1.6938
    1240       1.6925
    1241       1.7468
    1242       1.7206
    1243       1.6663
    1244       1.6908
    1245       1.5315
    1246       1.6913
    1247       1.6660
    1248       1.7765
    1249       1.5399
    1250       1.5964
    1251       1.5656
    1252       1.6969
    1253       1.5982
    1254       1.7942
    1255       1.7314
    1256       1.7276
    1257       1.8677
    1258       1.5925
    1259       1.6315
    1260       1.7394
    1261       1.5161
    1262       1.6015
    1263       1.6642
    1264       1.6491
    1265       1.6462
    1266       1.6400
    1267       1.5723
    1268       1.6227
    1269       1.7164
    1270       1.5414
    1271       1.6190
    1272       1.4729
    1273       1.6401
    1274       1.4708
    1275       1.6040
    1276       1.5707
    1277       1.6404
    1278       1.5708
    1279       1.5676
    1280       1.5682
    1281       1.6257
    1282       1.6336
    1283       1.7118
    1284       1.7941
    1285       1.6774
    1286       1.7591
    1287       1.7430
    1288       1.7278
    1289       1.6626
    1290       1.6573
    1291       1.6181
    1292       1.6204
    1293       1.6046
    1294       1.7037
    1295       1.6603
    1296       1.7136
    1297       1.6721
    1298       1.6221
    1299       1.6977
    1300       1.6936
    1301       1.6635
    1302       1.5981
    1303       1.7674
    1304       1.5915
    1305       1.6819
    1306       1.7055
    1307       1.5500
    1308       1.5671
    1309       1.6012
    1310       1.5212
    1311       1.7283
    1312       1.6366
    1313       1.7505
    1314       1.5580
    1315       1.6200
    1316       1.7210
    1317       1.6575
    1318       1.6669
    1319       1.6895
    1320       1.6538
    1321       1.5385
    1322       1.5355
    1323       1.5333
    1324       1.6069
    1325       1.6448
    1326       1.6123
    1327       1.5303
    1328       1.6343
    1329       1.5921
    1330       1.5511
    1331       1.5070
    1332       1.5003
    1333       1.5304
    1334       1.6558
    1335       1.4421
    1336       1.5494
    1337       1.6119
    1338       1.5707
    1339       1.5820
    1340       1.7033
    1341       1.6011
    1342       1.6169
    1343       1.4727
    1344       1.6163
    1345       1.5638
    1346       1.6598
    1347       1.6827
    1348       1.6271
    1349       1.6812
    1350       1.5861
    1351       1.6084
    1352       1.6488
    1353       1.6819
    1354       1.6656
    1355       1.6636
    1356       1.6168
    1357       1.6987
    1358       1.5100
    1359       1.5705
    1360       1.5828
    1361       1.6058
    1362       1.6506
    1363       1.5177
    1364       1.6944
    1365       1.5704
    1366       1.6594
    1367       1.6888
    1368       1.8094
    1369       1.6789
    1370       1.5100
    1371       1.6783
    1372       1.5686
    1373       1.6363
    1374       1.5785
    1375       1.6906
    1376       1.6053
    1377       1.6513
    1378       1.7289
    1379       1.6853
    1380       1.7140
    1381       1.6322
    1382       1.6316
    1383       1.6696
    1384       1.6164
    1385       1.6492
    1386       1.6362
    1387       1.6748
    1388       1.6190
    1389       1.5143
    1390       1.5029
    1391       1.6891
    1392       1.7218
    1393       1.6035
    1394       1.6728
    1395       1.5093
    1396       1.5531
    1397       1.4588
    1398       1.5865
    1399       1.5120
    1400       1.4119
    1401       1.6861
    1402       1.5358
    1403       1.5448
    1404       1.5599
    1405       1.6009
    1406       1.5351
    1407       1.5700
    1408       1.4478
    1409       1.5406
    1410       1.5764
    1411       1.5363
    1412       1.5461
    1413       1.5672
    1414       1.7558
    1415       1.7412
    1416       1.5373
    1417       1.4840
    1418       1.5035
    1419       1.3708
    1420       1.7793
    1421       1.6622
    1422       1.6013
    1423       1.5235
    1424       1.6592
    1425       1.7727
    1426       1.5688
    1427       1.5871
    1428       1.4311
    1429       1.7352
    1430       1.6428
    1431       1.6069
    1432       1.6081
    1433       1.6479
    1434       1.4525
    1435       1.5125
    1436       1.5485
    1437       1.5978
    1438       1.5801
    1439       1.6007
    1440       1.5353
    1441       1.5783
    1442       1.6257
    1443       1.4728
    1444       1.4980
    1445       1.7078
    1446       1.8048
    1447       1.8470
    1448       1.6119
    1449       1.5990
    1450       1.7411
    1451       1.7190
    1452       1.7549
    1453       1.8181
    1454       1.6238
    1455       1.8780
    1456       1.6836
    1457       1.6598
    1458       1.4971
    1459       1.5535
    1460       1.6055
    1461       1.5967
    1462       1.7374
    1463       1.5703
    1464       1.6080
    1465       1.6370
    1466       1.5443
    1467       1.6949
    1468       1.7278
    1469       1.6528
    1470       1.7051
    1471       1.5608
    1472       1.6037
    1473       1.6498
    1474       1.6183
    1475       1.4518
    1476       1.5756
    1477       1.6309
    1478       1.5968
    1479       1.5590
    1480       1.4922
    1481       1.7534
    1482       1.5345
    1483       1.7411
    1484       1.5496
    1485       1.6039
    1486       1.7269
    1487       1.7642
    1488       1.6554
    1489       1.7774
    1490       1.7572
    1491       1.6871
    1492       1.7155
    1493       1.8068
    1494       1.8208
    1495       1.8710
    1496       1.8449
    1497       1.7228
    1498       1.5708
    1499       1.7246
    1500       1.6556
    1501       1.8463
    1502       1.9025
    1503       1.6903
    1504       1.8399
    1505       1.7413
    1506       1.7023
    1507       1.6937
    1508       1.6338
    1509       1.7846
    1510       1.5216
    1511       1.6878
    1512       1.5828
    1513       1.6032
    1514       1.5844
    1515       1.6181
    1516       1.6479
    1517       1.6558
    1518       1.7522
    1519       1.6849
    1520       1.5932
    1521       1.6575
    1522       1.5691
    1523       1.6631
    1524       1.6944
    1525       1.8326
    1526       1.7328
    1527       1.7857
    1528       1.7120
    1529       1.7660
    1530       1.7684
    1531       1.6510
    1532       1.6866
    1533       1.7471
    1534       1.5724
    1535       1.5851
    1536       1.5549
    1537       1.6048
    1538       1.6135
    1539       1.5500
    1540       1.6329
    1541       1.7168
    1542       1.5778
    1543       1.6630
    1544       1.6320
    1545       1.5874
    1546       1.6999
    1547       1.6030
    1548       1.5969
    1549       1.7156
    1550       1.5750
    1551       1.5848
    1552       1.6506
    1553       1.5720
    1554       1.5609
    1555       1.5339
    1556       1.6795
    1557       1.7242
    1558       1.8761
    1559       1.8231
    1560       1.6664
    1561       1.6496
    1562       1.5785
    1563       1.5707
    1564       1.7191
    1565       1.5172
    1566       1.6540
    1567       1.7535
    1568       1.6486
    1569       1.8858
    1570       1.7444
    1571       1.6357
    1572       1.6918
    1573       1.8071
    1574       1.7677
    1575       1.8255
    1576       1.7854
    1577       1.7649
    1578       1.6695
    1579       1.7889
    1580       1.6579
    1581       1.4534
    1582       1.5910
    1583       1.7071
    1584       1.5201
    1585       1.5953
    1586       1.6190
    1587       1.5413
    1588       1.6280
    1589       1.6483
    1590       1.6263
    1591       1.6237
    1592       1.6500
    1593       1.6742
    1594       1.7126
    1595       1.8843
    1596       1.6517
    1597       1.6074
    1598       1.6477
    1599       1.7599
    1600       1.5555
    1601       1.4890
    1602       1.6814
    1603       1.7143
    1604       1.5489
    1605       1.5887
    1606       1.6081
    1607       1.6027
    1608       1.7246
    1609       1.6709
    1610       1.5840
    1611       1.6069
    1612       1.5757
    1613       1.5876
    1614       1.5930
    1615       1.6188
    1616       1.5005
    1617       1.6592
    1618       1.6559
    1619       1.6956
    1620       1.6058
    1621       1.5096
    1622       1.5948
    1623       1.6286
    1624       1.6390
    1625       1.6809
    1626       1.6355
    1627       1.7900
    1628       1.5654
    1629       1.4943
    1630       1.6310
    1631       1.7651
    1632       1.6403
    1633       1.8956
    1634       1.7014
    1635       1.7371
    1636       1.6503
    1637       1.8549
    1638       1.8749
    1639       1.6743
    1640       1.7143
    1641       1.5982
    1642       1.5484
    1643       1.5162
    1644       1.6278
    1645       1.7261
    1646       1.8113
    1647       1.7783
    1648       1.7043
    1649       1.7258
    1650       1.6913
    1651       1.6190
    1652       1.5349
    1653       1.6850
    1654       1.6345
    1655       1.4849
    1656       1.4959
    1657       1.6822
    1658       1.5879
    1659       1.7882
    1660       1.6672
    1661       1.5633
    1662       1.6632
    1663       1.9422
    1664       1.7168
    1665       1.6429
    1666       1.4393
    1667       1.4899
    1668       1.7176
    1669       1.6453
    1670       1.6838
    1671       1.8010
    1672       1.7373
    1673       1.6064
    1674       1.7171
    1675       1.4461
    1676       1.5673
    1677       1.5789
    1678       1.6162
    1679       1.6709
    1680       1.7634
    1681       1.4496
    1682       1.4826
    1683       1.6415
    1684       1.6402
    1685       1.4674
    1686       1.6085
    1687       1.3615
    1688       1.5980
    1689       1.5384
    1690       1.6148
    1691       1.5945
    1692       1.5417
    1693       1.4368
    1694       1.7008
    1695       1.6920
    1696       1.6720
    1697       1.7427
    1698       1.7355
    1699       1.4864
    1700       1.4907
    1701       1.6813
    1702       1.6484
    1703       1.5774
    1704       1.6986
    1705       1.6107
    1706       1.8856
    1707       1.7565
    1708       1.6464
    1709       1.8193
    1710       1.8066
    1711       1.8215
    1712       1.7206
    1713       1.8263
    1714       1.6928
    1715       1.8240
    1716       1.7434
    1717       1.6595
    1718       1.8403
    1719       1.8440
    1720       1.7520
    1721       1.7250
    1722       1.8910
    1723       1.7332
    1724       1.7396
    1725       1.6970
    1726       1.8014
    1727       1.7206
    1728       1.6747
    1729       1.6458
    1730       1.7040
    1731       1.6798
    1732       1.7741
    1733       1.6397
    1734       1.7171
    1735       1.8090
    1736       1.8736
    1737       1.6506
    1738       1.8424
    1739       1.8419
    1740       1.9181
    1741       1.7532
    1742       1.6378
    1743       1.6738
    1744       1.6657
    1745       1.5888
    1746       1.6569
    1747       1.7278
    1748       1.6225
    1749       1.6955
    1750       1.6387
    1751       1.7286
    1752       1.7982
    1753       1.7850
    1754       1.8063
    1755       1.9055
    1756       1.9244
    1757       1.8599
    1758       1.8001
    1759       1.8933
    1760       1.9528
    1761       1.7283
    1762       1.8204
    1763       1.7103
    1764       1.8443
    1765       1.7590
    1766       1.7235
    1767       1.7164
    1768       1.7475
    1769       1.8708
    1770       1.6704
    1771       1.8015
    1772       1.7321
    1773       1.8499
    1774       1.9907
    1775       1.9737
    1776       1.7228
    1777       1.7000
    1778       1.7731
    1779       1.8187
    1780       1.7192
    1781       1.8118
    1782       1.8705
    1783       1.8536
    1784       1.8920
    1785       1.6265
    1786       1.8416
    1787       1.7877
    1788       1.7535
    1789       1.7015
    1790       1.7510
    1791       1.9740
    1792       1.7130
    1793       1.7363
    1794       1.6558
    1795       1.8622
    1796       1.7990
    1797       1.8876
    1798       1.8321
    1799       1.8697
    1800       1.9025
    1801       1.7751
    1802       1.8979
    1803       1.7166
    1804       1.5959
    1805       1.6394
    1806       1.7096
    1807       1.8612
    1808       1.5452
    1809       1.5258
    1810       1.4721
    1811       1.7879
    1812       1.7495
    1813       1.7534
    1814       1.6582
    1815       1.8598
    1816       1.7256
    1817       1.7364
    1818       1.7499
    1819       1.7559
    1820       1.7243
    1821       1.8587
    1822       2.0713
    1823       1.7971
    1824       1.8652
    1825       1.5603
    1826       1.6803
    1827       1.7786
    1828       1.5726
    1829       1.7763
    1830       1.5688
    1831       1.6995
    1832       1.5574
    1833       1.6530
    1834       1.6376
    1835       1.6265
    1836       1.5739
    1837       1.6626
    1838       1.7078
    1839       1.5556
    1840       1.5418
    1841       1.5771
    1842       1.5722
    1843       1.5760
    1844       1.6224
    1845       1.3806
    1846       1.4977
    1847       1.5796
    1848       1.4789
    1849       1.5760
    1850       1.6746
    1851       1.7190
    1852       1.7593
    1853       1.8740
    1854       1.6149
    1855       1.5570
    1856       1.5577
    1857       1.6926
    1858       1.5898
    1859       1.5688
    1860       1.6630
    1861       1.5743
    1862       1.6978
    1863       1.7463
    1864       1.6652
    1865       1.6328
    1866       1.5489
    1867       1.5751
    1868       1.6598
    1869       1.8537
    1870       1.7239
    1871       1.6427
    1872       1.7371
    1873       1.6166
    1874       1.6411
    1875       1.7702
    1876       1.7230
    1877       1.6453
    1878       1.6825
    1879       1.7121
    1880       1.4806
    1881       1.5367
    1882       1.5179
    1883       1.4821
    1884       1.5811
    1885       1.4347
    1886       1.5400
    1887       1.7066
    1888       1.5309
    1889       1.5971
    1890       1.6569
    1891       1.5864
    1892       1.7086
    1893       1.5879
    1894       1.4304
    1895       1.5675
    1896       1.5054
    1897       1.4498
    1898       1.4105
    1899       1.4485
    1900       1.4367
    1901       1.5192
    1902       1.4812
    1903       1.5287
    1904       1.5440
    1905       1.3680
    1906       1.3865
    1907       1.4540
    1908       1.5281
    1909       1.5769
    1910       1.3846
    1911       1.4044
    1912       1.4850
    1913       1.3415
    1914       1.2152
    1915       1.4441
    1916       1.4120
    1917       1.6516
    1918       1.6438
    1919       1.3175
    1920       1.4363
    1921       1.3180
    1922       1.5357
    1923       1.4729
    1924       1.3843
    1925       1.5094
    1926       1.4958
    1927       1.5800
    1928       1.5007
    1929       1.5869
    1930       1.5336
    1931       1.7036
    1932       1.6238
    1933       1.6859
    1934       1.6486
    1935       1.6636
    1936       1.6783
    1937       1.6353
    1938       1.6772
    1939       1.5976
    1940       1.5777
    1941       1.6590
    1942       1.8737
    1943       1.4792
    1944       1.5986
    1945       1.5787
    1946       1.4828
    1947       1.5191
    1948       1.6232
    1949       1.4890
    1950       1.6456
    1951       1.8497
    1952       1.9412
    1953       1.6059
    1954       1.7947
    1955       1.6456
    1956       1.7316
    1957       1.7954
    1958       1.5606
    1959       1.7566
    1960       2.0001
    1961       1.9219
    1962       1.7120
    1963       1.7874
    1964       2.1131
    1965       2.2645
    1966       2.0872
    1967       2.1759
    1968       2.0047
    1969       2.1981
    1970       2.3181
    1971       2.0487
    1972       2.1997
    1973       2.0619
    1974       2.1755
    1975       1.8893
    1976       1.9852
    1977       2.1554
    1978       2.1881
    1979       2.0939
    1980       2.0902
    1981       2.0536
    1982       2.1087
    1983       2.0843
    1984       2.1574
    1985       2.0117
    1986       2.1041
    1987       1.9029
    1988       2.3179
    1989       2.1849
    1990       1.9141
    1991       2.1009
    1992       1.9086
    1993       2.2343
    1994       2.2318
    1995       1.9475
    1996       2.2152
    1997       2.0711
    1998       1.8603
    1999       1.8423
    2000       1.9622
