# Supplementary material for: K739 is preferentially targeted over K725 in the deSUMOylation process of neuronal nitric oxide synthase
Source: Front Chem. 2025 Sep 4;13:1672437. doi: 10.3389/fchem.2025.1672437 (PMC12445055; doi:10.3389/fchem.2025.1672437)
Supplement: Supplementary file 2 [file DataSheet2.zip › raw-data/739/sumo-peptide-rmsd.out]

#Frame     RMSD_00001
       1       0.0000
       2       1.6553
       3       1.3403
       4       2.0899
       5       1.4905
       6       1.6344
       7       1.7007
       8       1.7249
       9       2.0696
      10       2.0496
      11       1.9661
      12       2.0774
      13       2.2005
      14       2.0626
      15       1.9599
      16       1.8162
      17       1.9435
      18       1.8186
      19       1.9054
      20       2.3152
      21       2.0107
      22       2.2469
      23       2.5035
      24       2.5127
      25       2.4215
      26       2.5638
      27       2.4603
      28       2.8524
      29       2.5351
      30       3.2878
      31       3.0524
      32       2.6626
      33       2.5092
      34       2.8046
      35       2.9347
      36       2.8285
      37       3.0740
      38       2.4700
      39       2.6583
      40       2.5670
      41       2.1894
      42       2.3712
      43       2.5739
      44       2.5895
      45       1.9045
      46       2.2180
      47       2.2349
      48       2.2504
      49       2.1059
      50       2.1514
      51       2.1057
      52       2.1636
      53       2.0407
      54       2.0889
      55       2.4972
      56       3.0054
      57       2.1349
      58       2.3745
      59       2.5505
      60       2.3680
      61       2.3584
      62       2.3510
      63       2.4227
      64       2.7042
      65       2.7627
      66       2.5060
      67       2.4489
      68       2.8933
      69       2.7147
      70       2.4521
      71       2.9996
      72       3.1579
      73       2.9476
      74       2.7715
      75       2.6632
      76       2.7316
      77       3.0421
      78       3.3259
      79       3.0379
      80       2.9025
      81       2.7522
      82       2.5906
      83       2.9584
      84       2.2307
      85       2.1012
      86       2.2152
      87       2.4023
      88       2.2820
      89       2.3847
      90       2.1456
      91       2.1227
      92       2.6978
      93       2.5529
      94       2.3001
      95       2.2411
      96       2.5055
      97       2.2911
      98       2.4492
      99       2.2769
     100       2.2747
     101       2.6378
     102       2.4531
     103       2.4615
     104       2.6936
     105       2.4862
     106       2.7102
     107       2.5173
     108       2.1399
     109       2.2248
     110       2.6078
     111       2.6919
     112       2.8508
     113       2.5962
     114       3.5454
     115       3.2517
     116       2.8152
     117       2.2747
     118       2.1521
     119       2.1316
     120       2.0923
     121       2.1567
     122       1.9329
     123       2.1944
     124       2.0730
     125       2.5423
     126       2.1073
     127       2.4637
     128       2.4589
     129       2.3999
     130       2.3896
     131       2.5710
     132       2.3299
     133       2.4339
     134       2.6584
     135       2.3268
     136       2.5412
     137       2.5493
     138       2.3409
     139       2.4156
     140       2.6075
     141       2.4246
     142       2.3801
     143       2.3653
     144       2.2044
     145       2.3062
     146       2.1131
     147       2.3982
     148       2.2949
     149       2.5555
     150       3.0736
     151       2.6214
     152       2.4426
     153       2.3613
     154       2.1388
     155       1.9866
     156       1.9055
     157       2.0123
     158       2.2121
     159       2.0497
     160       1.9078
     161       2.3231
     162       2.4101
     163       2.4601
     164       2.3715
     165       2.4668
     166       1.9466
     167       2.0394
     168       2.0703
     169       2.2888
     170       2.3715
     171       2.1085
     172       2.3408
     173       2.5988
     174       2.2682
     175       2.1204
     176       2.0222
     177       2.1820
     178       2.1874
     179       2.2610
     180       2.2737
     181       2.2064
     182       2.1472
     183       2.3261
     184       2.3462
     185       2.4431
     186       2.5948
     187       2.2932
     188       2.0319
     189       2.3023
     190       2.2945
     191       2.0260
     192       2.2740
     193       2.3196
     194       2.1795
     195       2.2470
     196       2.2296
     197       2.2593
     198       2.6164
     199       2.5431
     200       2.3719
     201       2.2328
     202       2.3325
     203       2.2909
     204       2.2546
     205       2.1075
     206       2.4956
     207       2.2886
     208       2.1720
     209       2.0990
     210       2.2181
     211       2.4356
     212       2.1831
     213       2.3093
     214       2.3567
     215       2.2894
     216       2.4797
     217       2.1951
     218       2.7766
     219       2.4885
     220       2.4598
     221       2.8274
     222       3.2784
     223       3.3521
     224       3.5098
     225       3.5030
     226       3.6567
     227       3.4571
     228       3.4454
     229       3.2729
     230       3.7798
     231       3.5906
     232       3.9253
     233       3.4687
     234       3.7108
     235       4.1443
     236       3.7743
     237       2.9399
     238       3.6722
     239       3.7212
     240       4.1394
     241       3.3262
     242       3.3642
     243       3.1199
     244       3.2298
     245       3.9810
     246       4.0164
     247       3.9421
     248       3.6503
     249       3.3933
     250       4.0699
     251       4.0710
     252       3.6550
     253       3.5152
     254       3.9574
     255       3.4940
     256       3.7173
     257       3.6066
     258       3.5649
     259       3.6810
     260       3.2794
     261       3.5409
     262       3.8867
     263       3.8567
     264       3.8091
     265       3.8818
     266       3.9793
     267       3.7616
     268       4.1773
     269       3.7084
     270       3.5767
     271       3.3306
     272       3.7660
     273       3.1451
     274       3.0153
     275       2.7240
     276       3.2137
     277       2.8259
     278       2.5585
     279       2.5931
     280       3.0782
     281       2.9293
     282       2.5884
     283       3.0581
     284       3.4443
     285       2.8770
     286       2.8904
     287       2.8394
     288       2.8848
     289       2.6383
     290       3.1704
     291       3.0702
     292       3.0138
     293       3.0011
     294       3.3211
     295       3.0820
     296       2.7382
     297       2.5683
     298       2.4570
     299       2.3570
     300       2.9234
     301       2.1997
     302       2.3786
     303       2.3766
     304       2.2920
     305       2.5297
     306       2.3848
     307       2.6394
     308       2.7732
     309       2.6172
     310       2.3085
     311       2.2192
     312       2.4445
     313       2.3329
     314       2.3499
     315       2.5495
     316       2.4826
     317       2.3045
     318       2.5300
     319       2.3027
     320       2.3912
     321       2.2803
     322       2.1611
     323       2.2436
     324       2.2441
     325       2.6344
     326       2.5303
     327       2.3824
     328       2.5171
     329       2.6497
     330       2.4815
     331       2.6265
     332       3.1832
     333       3.0476
     334       2.7344
     335       2.5973
     336       2.6721
     337       2.4079
     338       2.1605
     339       2.6535
     340       2.1068
     341       2.4305
     342       2.4137
     343       2.3020
     344       2.0739
     345       2.4868
     346       2.4262
     347       2.1892
     348       2.1739
     349       2.1684
     350       2.8721
     351       3.0121
     352       3.5400
     353       3.0947
     354       2.8211
     355       3.3924
     356       3.6715
     357       3.8181
     358       3.3914
     359       2.4644
     360       2.2985
     361       2.1932
     362       2.2491
     363       2.8141
     364       2.6453
     365       2.7065
     366       2.7974
     367       3.1709
     368       2.7607
     369       2.7094
     370       2.8441
     371       2.6263
     372       3.0195
     373       3.1910
     374       3.4616
     375       3.7033
     376       3.4723
     377       3.2070
     378       3.4661
     379       3.4768
     380       3.6430
     381       3.3919
     382       3.5495
     383       3.4191
     384       3.6088
     385       3.9084
     386       3.5020
     387       3.2822
     388       3.7180
     389       3.2621
     390       3.4944
     391       3.0866
     392       3.1565
     393       3.2920
     394       3.5445
     395       3.8035
     396       3.8403
     397       3.2691
     398       3.4052
     399       3.6826
     400       4.7584
     401       4.3824
     402       4.2028
     403       4.5798
     404       4.3710
     405       3.9691
     406       4.8156
     407       3.9661
     408       3.6779
     409       3.4527
     410       3.7581
     411       4.7487
     412       4.1171
     413       3.5562
     414       3.4843
     415       3.1689
     416       3.7965
     417       3.5706
     418       4.0896
     419       3.2839
     420       3.3313
     421       3.2803
     422       3.3491
     423       3.7664
     424       3.8844
     425       4.3244
     426       4.1755
     427       3.7926
     428       4.2995
     429       4.3363
     430       4.5192
     431       3.6543
     432       3.7839
     433       3.5901
     434       3.6901
     435       4.3149
     436       4.0709
     437       3.9375
     438       3.4863
     439       3.8212
     440       3.9967
     441       5.4650
     442       5.5135
     443       5.4881
     444       5.1220
     445       5.5720
     446       5.5525
     447       6.2170
     448       6.1852
     449       6.0171
     450       6.0035
     451       6.7308
     452       6.6745
     453       6.9921
     454       6.4360
     455       6.2756
     456       5.8685
     457       6.2821
     458       6.4557
     459       6.8476
     460       6.3061
     461       6.7712
     462       6.7910
     463       7.3116
     464       6.9933
     465       6.7563
     466       7.0040
     467       7.0632
     468       7.3453
     469       6.7934
     470       6.8642
     471       6.6724
     472       6.7094
     473       6.7273
     474       6.9780
     475       6.8188
     476       6.3952
     477       6.9238
     478       7.1898
     479       6.7678
     480       7.2725
     481       7.3151
     482       6.8795
     483       6.6807
     484       6.8933
     485       7.0099
     486       6.8770
     487       7.0757
     488       7.1196
     489       6.8426
     490       6.9227
     491       7.0175
     492       7.0926
     493       6.8918
     494       6.5546
     495       7.2167
     496       6.9200
     497       6.9048
     498       7.1265
     499       6.8759
     500       7.0924
     501       6.9456
     502       7.1306
     503       6.6989
     504       6.6860
     505       6.9751
     506       6.4726
     507       6.8916
     508       6.6679
     509       6.6681
     510       6.7702
     511       6.9110
     512       6.6809
     513       6.2216
     514       6.2698
     515       6.6463
     516       6.1529
     517       6.0505
     518       6.4959
     519       6.6813
     520       6.6218
     521       6.6194
     522       6.5258
     523       6.9488
     524       6.8133
     525       6.8132
     526       6.6235
     527       6.7010
     528       6.9679
     529       7.2001
     530       7.5818
     531       7.4171
     532       7.4783
     533       6.9827
     534       7.3057
     535       7.3196
     536       7.1185
     537       6.7171
     538       6.7849
     539       6.9663
     540       6.9170
     541       7.0080
     542       6.7292
     543       7.1320
     544       7.2392
     545       6.9535
     546       6.8619
     547       7.2066
     548       6.9851
     549       6.9809
     550       7.2672
     551       7.3239
     552       6.9892
     553       7.2883
     554       7.4073
     555       7.3475
     556       7.3310
     557       7.2423
     558       7.1247
     559       7.2385
     560       7.1910
     561       7.0834
     562       6.9048
     563       7.0516
     564       7.1687
     565       6.8460
     566       7.0178
     567       7.3753
     568       6.9959
     569       7.6202
     570       7.1073
     571       7.4126
     572       7.6622
     573       7.5503
     574       6.7807
     575       6.8923
     576       7.1395
     577       6.7376
     578       6.6540
     579       7.2847
     580       7.0609
     581       6.8514
     582       6.9703
     583       7.0195
     584       6.6406
     585       6.3515
     586       6.3048
     587       6.3035
     588       6.7229
     589       6.8287
     590       6.8798
     591       6.4704
     592       6.0321
     593       6.2936
     594       6.3341
     595       6.8674
     596       6.5882
     597       5.7824
     598       5.3794
     599       5.9866
     600       5.8915
     601       6.5670
     602       6.0390
     603       6.8170
     604       6.1211
     605       5.9300
     606       6.3999
     607       6.4763
     608       7.0006
     609       6.8088
     610       6.7880
     611       6.4058
     612       6.5484
     613       6.5145
     614       6.9578
     615       7.0604
     616       7.5465
     617       6.8309
     618       6.3503
     619       6.5311
     620       6.5393
     621       6.8958
     622       6.2046
     623       5.7169
     624       5.9566
     625       5.4564
     626       5.8970
     627       6.7042
     628       7.3210
     629       6.6016
     630       6.9080
     631       7.0033
     632       6.7019
     633       6.5759
     634       7.2230
     635       6.8529
     636       7.1282
     637       6.8063
     638       6.7776
     639       6.5585
     640       6.8931
     641       6.6657
     642       6.8506
     643       6.6513
     644       6.0287
     645       5.9366
     646       6.0097
     647       5.8355
     648       6.0403
     649       5.8613
     650       4.9445
     651       5.3092
     652       5.2585
     653       5.2983
     654       5.5549
     655       5.2751
     656       5.2421
     657       4.9673
     658       5.0491
     659       5.1643
     660       4.6899
     661       4.8514
     662       5.3447
     663       5.0821
     664       5.2984
     665       5.0867
     666       4.5151
     667       4.5299
     668       4.7621
     669       4.1309
     670       4.3787
     671       4.2787
     672       4.4382
     673       4.6714
     674       4.7353
     675       4.8477
     676       4.8548
     677       4.5003
     678       4.9059
     679       4.9612
     680       4.8342
     681       4.8805
     682       5.2436
     683       4.6168
     684       4.7453
     685       5.1330
     686       4.9300
     687       5.1920
     688       4.9077
     689       5.2362
     690       5.0578
     691       4.8928
     692       4.8365
     693       4.9731
     694       5.0914
     695       5.0332
     696       4.8121
     697       5.3419
     698       5.0901
     699       5.5361
     700       5.2793
     701       4.8974
     702       4.7812
     703       4.8599
     704       4.7277
     705       4.7070
     706       5.1262
     707       5.0093
     708       4.4682
     709       4.4849
     710       4.9222
     711       5.0735
     712       4.8117
     713       4.0701
     714       4.0371
     715       4.0992
     716       4.5983
     717       4.6696
     718       4.5577
     719       5.1699
     720       4.5969
     721       4.5227
     722       4.2091
     723       4.2518
     724       4.8417
     725       4.9459
     726       4.6735
     727       4.9088
     728       4.5913
     729       4.6069
     730       4.5333
     731       4.9213
     732       4.7017
     733       4.7386
     734       4.5552
     735       4.9802
     736       4.3192
     737       4.7486
     738       4.2775
     739       4.8024
     740       4.6572
     741       4.4474
     742       4.3229
     743       5.0794
     744       5.0363
     745       4.4589
     746       5.2290
     747       4.0845
     748       4.5143
     749       4.3961
     750       4.7016
     751       4.5824
     752       4.2412
     753       4.2203
     754       4.2171
     755       4.4987
     756       4.8790
     757       5.5011
     758       5.2711
     759       4.5093
     760       3.9301
     761       4.7596
     762       4.8163
     763       5.0597
     764       4.5794
     765       4.3626
     766       4.3446
     767       4.5247
     768       4.1867
     769       4.2885
     770       4.3694
     771       4.5622
     772       4.5269
     773       4.9185
     774       4.7997
     775       4.4336
     776       4.6296
     777       4.8687
     778       4.6653
     779       4.2444
     780       4.5297
     781       4.7208
     782       4.7236
     783       4.7951
     784       5.2623
     785       4.6780
     786       4.7430
     787       4.7552
     788       4.7425
     789       4.5323
     790       4.7488
     791       4.5538
     792       4.5281
     793       4.9188
     794       4.6368
     795       4.9131
     796       4.7530
     797       4.5396
     798       4.3506
     799       4.4715
     800       4.2719
     801       4.6609
     802       4.5804
     803       4.7651
     804       4.6949
     805       4.7420
     806       4.7206
     807       4.5256
     808       4.6338
     809       4.8308
     810       4.6724
     811       4.4460
     812       4.8038
     813       4.7841
     814       5.0087
     815       4.5319
     816       4.8977
     817       4.4818
     818       4.4064
     819       4.4900
     820       3.9931
     821       4.7639
     822       4.6228
     823       4.6718
     824       4.1324
     825       4.3208
     826       4.4563
     827       4.3722
     828       4.6854
     829       4.5349
     830       4.3488
     831       4.5107
     832       4.5139
     833       4.7427
     834       4.9426
     835       4.1565
     836       4.4743
     837       4.6780
     838       5.3136
     839       4.5199
     840       4.6573
     841       4.7461
     842       5.4660
     843       4.7253
     844       4.4410
     845       4.7078
     846       4.5007
     847       4.6097
     848       4.6565
     849       4.5659
     850       4.7791
     851       5.4368
     852       4.6133
     853       4.7260
     854       4.7306
     855       4.7346
     856       4.9082
     857       4.5696
     858       4.2781
     859       4.6707
     860       4.3694
     861       4.0807
     862       4.0054
     863       4.4051
     864       4.3200
     865       4.4066
     866       4.2272
     867       4.5562
     868       4.1052
     869       4.6274
     870       4.3693
     871       4.7792
     872       4.8999
     873       4.8588
     874       4.6503
     875       4.6473
     876       5.0893
     877       5.1484
     878       5.0510
     879       4.6062
     880       4.3880
     881       5.0333
     882       5.0504
     883       4.9128
     884       4.8678
     885       4.7296
     886       4.4412
     887       4.5370
     888       4.9237
     889       4.6756
     890       4.7686
     891       4.3690
     892       4.6768
     893       4.6282
     894       4.4908
     895       4.6163
     896       4.2573
     897       4.6968
     898       4.6426
     899       4.8252
     900       4.7217
     901       5.2018
     902       4.9864
     903       4.6654
     904       4.6928
     905       4.9594
     906       4.7083
     907       4.7679
     908       4.6043
     909       4.7751
     910       4.5520
     911       4.8749
     912       4.7220
     913       4.6792
     914       4.7997
     915       5.1211
     916       4.8816
     917       4.5960
     918       4.7761
     919       5.0480
     920       5.0184
     921       5.1426
     922       4.7173
     923       4.5257
     924       4.5181
     925       4.8884
     926       4.2136
     927       4.2971
     928       4.8279
     929       3.9390
     930       4.0105
     931       4.3903
     932       3.9327
     933       4.1451
     934       4.0258
     935       3.8301
     936       3.6234
     937       3.7186
     938       4.0890
     939       4.2953
     940       3.9953
     941       4.0842
     942       4.3640
     943       4.0999
     944       3.9356
     945       4.1534
     946       3.8738
     947       5.0613
     948       4.6211
     949       4.8624
     950       4.9183
     951       4.3720
     952       4.8632
     953       4.3763
     954       3.9671
     955       4.0698
     956       3.7757
     957       4.0180
     958       4.0058
     959       3.8677
     960       4.3571
     961       4.0931
     962       4.1255
     963       4.1258
     964       3.6536
     965       3.5434
     966       3.6792
     967       3.5899
     968       3.7225
     969       3.8953
     970       3.5846
     971       3.8953
     972       3.6112
     973       3.5664
     974       3.9195
     975       3.7564
     976       3.8708
     977       4.1113
     978       3.5092
     979       3.6480
     980       4.0365
     981       3.9149
     982       3.9145
     983       3.8100
     984       4.2051
     985       3.9888
     986       3.7870
     987       3.4312
     988       3.5810
     989       3.8756
     990       3.9357
     991       4.2588
     992       4.0119
     993       4.2144
     994       4.0450
     995       3.7100
     996       3.9390
     997       3.8495
     998       4.0129
     999       4.1046
    1000       3.8688
    1001       4.0212
    1002       4.0053
    1003       3.8525
    1004       3.8110
    1005       4.2498
    1006       3.8811
    1007       3.9714
    1008       3.8167
    1009       4.1020
    1010       3.6740
    1011       4.1079
    1012       3.8979
    1013       3.9147
    1014       4.4272
    1015       3.7733
    1016       4.0839
    1017       3.9539
    1018       3.6233
    1019       3.6064
    1020       3.9843
    1021       4.1423
    1022       4.0296
    1023       3.9454
    1024       3.9664
    1025       4.1089
    1026       3.9682
    1027       3.5623
    1028       3.8939
    1029       3.6076
    1030       3.7776
    1031       3.6120
    1032       3.9242
    1033       4.0117
    1034       3.8649
    1035       3.6027
    1036       4.0772
    1037       3.9634
    1038       3.8436
    1039       3.6438
    1040       3.6840
    1041       4.1666
    1042       3.9041
    1043       3.8803
    1044       3.4578
    1045       3.8525
    1046       3.6749
    1047       3.6301
    1048       3.5298
    1049       3.5877
    1050       3.3838
    1051       3.7909
    1052       3.7513
    1053       3.5938
    1054       3.4559
    1055       3.5690
    1056       3.4867
    1057       3.6050
    1058       3.7561
    1059       3.8828
    1060       3.8323
    1061       3.6835
    1062       3.8181
    1063       3.7185
    1064       3.7906
    1065       4.0788
    1066       3.8769
    1067       3.9046
    1068       3.8985
    1069       4.2857
    1070       3.7551
    1071       4.0128
    1072       3.6694
    1073       3.7511
    1074       3.6392
    1075       3.8406
    1076       3.6877
    1077       3.6380
    1078       3.9581
    1079       3.9021
    1080       4.2860
    1081       3.6478
    1082       4.1045
    1083       3.9294
    1084       4.1668
    1085       3.9637
    1086       3.8028
    1087       4.1183
    1088       4.1361
    1089       3.8365
    1090       4.0431
    1091       3.9570
    1092       3.5656
    1093       3.7899
    1094       4.0261
    1095       3.7776
    1096       3.5980
    1097       3.5728
    1098       3.8466
    1099       3.5141
    1100       3.7039
    1101       4.3567
    1102       3.8147
    1103       4.4307
    1104       4.2809
    1105       4.2513
    1106       3.9659
    1107       4.2913
    1108       4.5541
    1109       4.1055
    1110       4.2223
    1111       4.4371
    1112       4.3486
    1113       4.3835
    1114       4.4268
    1115       4.3242
    1116       4.6545
    1117       4.3980
    1118       4.4983
    1119       4.3379
    1120       4.3730
    1121       4.5516
    1122       4.2812
    1123       4.6200
    1124       4.6006
    1125       4.9181
    1126       4.9767
    1127       5.1864
    1128       5.2973
    1129       4.9436
    1130       5.0397
    1131       4.6643
    1132       4.9851
    1133       5.3492
    1134       4.9909
    1135       5.4673
    1136       5.5007
    1137       5.7319
    1138       5.3338
    1139       5.4592
    1140       5.3389
    1141       5.5946
    1142       5.6963
    1143       5.6173
    1144       5.6305
    1145       5.4522
    1146       5.4357
    1147       5.3092
    1148       5.2012
    1149       5.5878
    1150       5.5178
    1151       5.4632
    1152       5.8864
    1153       5.3290
    1154       5.4234
    1155       5.2048
    1156       5.4707
    1157       5.4511
    1158       5.3607
    1159       5.3742
    1160       5.4166
    1161       5.2462
    1162       4.6062
    1163       4.6864
    1164       4.8214
    1165       4.6052
    1166       4.9399
    1167       4.8047
    1168       4.4940
    1169       4.1454
    1170       4.3828
    1171       4.2136
    1172       4.1106
    1173       4.2417
    1174       4.1489
    1175       4.0186
    1176       4.3536
    1177       4.1554
    1178       3.7241
    1179       4.2640
    1180       4.6109
    1181       4.6230
    1182       4.5512
    1183       4.4180
    1184       4.6913
    1185       4.4623
    1186       4.6399
    1187       4.0898
    1188       4.3984
    1189       4.5689
    1190       4.4191
    1191       4.9203
    1192       5.3704
    1193       4.9941
    1194       4.8867
    1195       5.0349
    1196       4.6803
    1197       4.9158
    1198       5.0303
    1199       5.1730
    1200       5.4761
    1201       5.3231
    1202       5.0533
    1203       4.7517
    1204       5.0537
    1205       5.4258
    1206       4.8316
    1207       4.9475
    1208       4.6278
    1209       5.1744
    1210       4.6588
    1211       4.8081
    1212       4.9726
    1213       4.9236
    1214       4.6903
    1215       4.3964
    1216       4.4211
    1217       4.9048
    1218       4.9900
    1219       4.7813
    1220       4.7301
    1221       4.6249
    1222       5.0230
    1223       5.0460
    1224       5.4432
    1225       5.0259
    1226       5.3734
    1227       4.9419
    1228       5.4211
    1229       5.3938
    1230       4.9555
    1231       4.7870
    1232       4.9721
    1233       5.4780
    1234       5.4147
    1235       5.1761
    1236       5.1580
    1237       5.0444
    1238       5.1169
    1239       5.3277
    1240       5.1103
    1241       5.0668
    1242       4.9272
    1243       5.2352
    1244       4.5082
    1245       4.2354
    1246       4.5673
    1247       4.3539
    1248       4.9315
    1249       4.6396
    1250       4.7646
    1251       4.9126
    1252       4.6443
    1253       4.7244
    1254       4.4686
    1255       4.7165
    1256       4.6925
    1257       5.1440
    1258       4.8663
    1259       5.1732
    1260       5.0862
    1261       4.9142
    1262       4.9679
    1263       4.9377
    1264       4.7429
    1265       4.9536
    1266       4.7023
    1267       4.7890
    1268       5.1139
    1269       4.8560
    1270       4.9388
    1271       4.9326
    1272       4.7132
    1273       4.6448
    1274       4.8978
    1275       4.8830
    1276       4.8648
    1277       4.5332
    1278       4.7614
    1279       4.5869
    1280       4.5439
    1281       4.5846
    1282       4.7226
    1283       4.1445
    1284       4.5637
    1285       4.3160
    1286       4.5479
    1287       4.2537
    1288       4.2421
    1289       4.4109
    1290       4.3903
    1291       4.0983
    1292       4.5049
    1293       4.3557
    1294       4.5397
    1295       4.5200
    1296       4.5628
    1297       4.4706
    1298       4.3082
    1299       4.0448
    1300       4.1538
    1301       4.1694
    1302       4.6186
    1303       4.4018
    1304       4.5149
    1305       4.3364
    1306       4.4220
    1307       4.3047
    1308       4.4374
    1309       4.1096
    1310       4.1616
    1311       4.0348
    1312       3.9385
    1313       3.8628
    1314       4.1711
    1315       4.1625
    1316       4.1026
    1317       3.9777
    1318       4.1283
    1319       4.5324
    1320       4.2929
    1321       4.3825
    1322       4.1054
    1323       4.1112
    1324       4.3692
    1325       4.4303
    1326       4.3202
    1327       4.2994
    1328       4.2245
    1329       4.1294
    1330       4.5435
    1331       4.4109
    1332       4.6145
    1333       4.7468
    1334       4.3995
    1335       5.0201
    1336       5.1052
    1337       4.6615
    1338       5.0466
    1339       5.0194
    1340       5.0279
    1341       5.2688
    1342       5.1840
    1343       5.2019
    1344       5.4597
    1345       5.4469
    1346       5.1750
    1347       5.2283
    1348       5.1291
    1349       4.9771
    1350       5.2015
    1351       5.2053
    1352       5.2254
    1353       5.2411
    1354       5.2312
    1355       5.2684
    1356       5.1283
    1357       5.3191
    1358       5.3078
    1359       5.4022
    1360       5.1068
    1361       5.1033
    1362       5.2546
    1363       5.2949
    1364       5.2380
    1365       5.1774
    1366       5.0241
    1367       5.4228
    1368       4.9327
    1369       5.5078
    1370       5.2917
    1371       4.8773
    1372       5.1641
    1373       5.1686
    1374       5.2597
    1375       5.3495
    1376       5.1279
    1377       5.0132
    1378       4.9705
    1379       4.9092
    1380       5.1045
    1381       5.2352
    1382       4.9522
    1383       5.2096
    1384       5.0492
    1385       5.1915
    1386       5.0341
    1387       5.0157
    1388       4.7932
    1389       4.5034
    1390       5.1172
    1391       4.8686
    1392       4.8509
    1393       4.8942
    1394       4.9343
    1395       5.2175
    1396       5.3844
    1397       5.2991
    1398       5.2205
    1399       5.0147
    1400       5.4141
    1401       5.2673
    1402       5.1083
    1403       5.1674
    1404       5.0450
    1405       5.1118
    1406       5.1103
    1407       5.0723
    1408       5.0308
    1409       5.2726
    1410       4.9576
    1411       5.0861
    1412       4.9958
    1413       5.0654
    1414       5.0438
    1415       5.4526
    1416       5.1229
    1417       4.6268
    1418       4.8628
    1419       5.1375
    1420       5.1459
    1421       5.1929
    1422       5.4459
    1423       5.1728
    1424       4.9576
    1425       5.2601
    1426       4.9937
    1427       4.9417
    1428       5.2068
    1429       4.9659
    1430       4.7133
    1431       5.0704
    1432       5.1404
    1433       5.1392
    1434       5.1147
    1435       5.1291
    1436       5.0515
    1437       5.0298
    1438       5.1564
    1439       4.9269
    1440       5.3936
    1441       5.0718
    1442       5.2228
    1443       5.0332
    1444       5.2603
    1445       5.1160
    1446       4.8024
    1447       4.6398
    1448       4.9140
    1449       5.0393
    1450       5.0247
    1451       4.9092
    1452       4.8163
    1453       5.2069
    1454       5.3217
    1455       5.1365
    1456       4.8804
    1457       4.8399
    1458       5.0332
    1459       5.1782
    1460       5.1832
    1461       5.0200
    1462       4.9585
    1463       4.8934
    1464       5.0949
    1465       5.1984
    1466       5.1040
    1467       5.3253
    1468       5.2571
    1469       4.8242
    1470       4.9800
    1471       4.8511
    1472       5.1205
    1473       5.2272
    1474       5.2093
    1475       5.2135
    1476       4.7805
    1477       4.9531
    1478       5.1632
    1479       4.7802
    1480       5.0696
    1481       5.1626
    1482       5.4169
    1483       5.3340
    1484       5.2076
    1485       5.1983
    1486       5.2619
    1487       5.2887
    1488       5.2513
    1489       5.4429
    1490       5.3468
    1491       5.4600
    1492       5.2899
    1493       5.4629
    1494       5.4892
    1495       5.4191
    1496       5.2500
    1497       5.2989
    1498       5.2841
    1499       5.4155
    1500       5.2823
    1501       5.2751
    1502       5.2918
    1503       5.3508
    1504       5.3620
    1505       5.4730
    1506       5.3734
    1507       5.2487
    1508       5.1697
    1509       5.4035
    1510       5.0533
    1511       5.1962
    1512       5.3402
    1513       5.3014
    1514       5.5064
    1515       5.2983
    1516       4.9679
    1517       5.0631
    1518       5.1309
    1519       5.2107
    1520       5.1520
    1521       5.0359
    1522       5.2917
    1523       5.5539
    1524       5.5513
    1525       5.3274
    1526       5.1081
    1527       5.1111
    1528       5.1250
    1529       5.0911
    1530       5.3825
    1531       5.1142
    1532       5.2399
    1533       5.1063
    1534       4.9588
    1535       5.0609
    1536       5.1779
    1537       5.1281
    1538       5.2770
    1539       5.3038
    1540       5.2135
    1541       5.1990
    1542       5.1267
    1543       4.7946
    1544       4.7637
    1545       4.9444
    1546       5.1467
    1547       5.0175
    1548       5.1206
    1549       5.1307
    1550       5.0757
    1551       4.9160
    1552       5.0803
    1553       5.1028
    1554       5.2925
    1555       5.0834
    1556       5.2331
    1557       5.3371
    1558       5.2586
    1559       5.2253
    1560       5.3101
    1561       5.3708
    1562       5.4617
    1563       5.1763
    1564       5.2393
    1565       5.1484
    1566       5.2326
    1567       5.2515
    1568       5.2994
    1569       5.3250
    1570       5.2004
    1571       5.2065
    1572       5.3573
    1573       5.3007
    1574       5.1855
    1575       5.2214
    1576       5.2153
    1577       5.1052
    1578       5.3000
    1579       5.4432
    1580       5.2187
    1581       5.2029
    1582       5.2587
    1583       5.3201
    1584       4.9807
    1585       4.8951
    1586       5.0704
    1587       5.1545
    1588       4.9648
    1589       5.0904
    1590       5.1623
    1591       5.1698
    1592       5.0162
    1593       5.0396
    1594       5.1500
    1595       5.0646
    1596       5.1898
    1597       5.1144
    1598       5.2477
    1599       4.9629
    1600       5.2918
    1601       5.1550
    1602       5.2269
    1603       5.3164
    1604       5.0397
    1605       5.2615
    1606       5.3656
    1607       5.0325
    1608       5.1267
    1609       5.1386
    1610       5.0922
    1611       5.0097
    1612       5.2638
    1613       5.3200
    1614       5.1923
    1615       5.1622
    1616       5.4118
    1617       5.2695
    1618       5.2190
    1619       5.2492
    1620       4.9311
    1621       5.2972
    1622       5.4459
    1623       5.0411
    1624       5.3508
    1625       5.1529
    1626       4.9889
    1627       4.9894
    1628       5.0765
    1629       5.0299
    1630       5.0697
    1631       5.0486
    1632       4.9953
    1633       5.0104
    1634       5.0678
    1635       5.0005
    1636       5.1698
    1637       5.0226
    1638       5.0482
    1639       4.9646
    1640       5.1594
    1641       4.8460
    1642       5.0872
    1643       5.0310
    1644       5.0544
    1645       4.9632
    1646       4.7446
    1647       5.0416
    1648       5.0409
    1649       4.9790
    1650       4.7195
    1651       4.7975
    1652       4.7368
    1653       5.2122
    1654       4.8756
    1655       4.9850
    1656       4.9773
    1657       4.9662
    1658       4.8485
    1659       4.8623
    1660       4.7539
    1661       4.8694
    1662       4.7675
    1663       4.8608
    1664       5.0285
    1665       4.9441
    1666       4.8245
    1667       5.0988
    1668       4.8484
    1669       4.8072
    1670       4.6925
    1671       4.8279
    1672       5.0324
    1673       4.9808
    1674       5.0184
    1675       4.9659
    1676       5.0262
    1677       5.0015
    1678       4.7994
    1679       4.9203
    1680       4.8986
    1681       4.9359
    1682       4.7199
    1683       4.6961
    1684       4.7932
    1685       4.8869
    1686       4.7119
    1687       4.6747
    1688       4.5656
    1689       4.9016
    1690       4.8627
    1691       4.6571
    1692       4.6700
    1693       4.9524
    1694       4.8119
    1695       4.8241
    1696       4.8346
    1697       4.8509
    1698       4.8137
    1699       4.9412
    1700       4.9683
    1701       4.8693
    1702       5.1629
    1703       4.8116
    1704       4.9701
    1705       5.0172
    1706       4.7946
    1707       4.8921
    1708       5.0540
    1709       4.8259
    1710       4.9348
    1711       5.1092
    1712       5.0950
    1713       5.3564
    1714       5.0626
    1715       4.8985
    1716       5.1635
    1717       5.0790
    1718       5.1432
    1719       5.0550
    1720       4.7957
    1721       5.0963
    1722       5.1697
    1723       5.1277
    1724       5.0285
    1725       5.0384
    1726       5.3711
    1727       5.1702
    1728       4.9648
    1729       5.0975
    1730       5.1619
    1731       5.1092
    1732       5.2292
    1733       5.3678
    1734       5.1145
    1735       5.1156
    1736       5.2433
    1737       5.2170
    1738       5.1421
    1739       5.0712
    1740       5.1764
    1741       5.2339
    1742       5.0828
    1743       5.1426
    1744       5.0943
    1745       5.1173
    1746       5.0859
    1747       5.1842
    1748       5.1631
    1749       5.0722
    1750       5.0335
    1751       5.1786
    1752       5.1275
    1753       4.9887
    1754       5.0171
    1755       4.9098
    1756       5.0242
    1757       4.9605
    1758       4.9682
    1759       5.3556
    1760       5.2129
    1761       5.2278
    1762       5.1524
    1763       5.1706
    1764       5.1525
    1765       5.0897
    1766       5.1544
    1767       4.9754
    1768       5.1359
    1769       5.1281
    1770       5.1710
    1771       5.1678
    1772       5.1831
    1773       4.8825
    1774       4.7628
    1775       4.6930
    1776       4.7898
    1777       5.0208
    1778       4.7752
    1779       4.6491
    1780       4.9849
    1781       4.9603
    1782       4.9491
    1783       4.9390
    1784       4.6669
    1785       5.0276
    1786       4.7828
    1787       4.9199
    1788       4.9770
    1789       4.9209
    1790       4.8304
    1791       4.8822
    1792       5.1097
    1793       4.7825
    1794       4.8233
    1795       4.7562
    1796       4.6685
    1797       4.6438
    1798       4.5815
    1799       4.8081
    1800       4.7275
    1801       4.8029
    1802       4.8530
    1803       4.8505
    1804       4.8479
    1805       4.8956
    1806       4.7318
    1807       4.8269
    1808       4.8141
    1809       5.0938
    1810       4.9999
    1811       4.9204
    1812       5.1873
    1813       5.1388
    1814       4.9935
    1815       5.1879
    1816       4.9488
    1817       5.0753
    1818       4.9189
    1819       5.0559
    1820       4.9353
    1821       5.1019
    1822       4.9587
    1823       4.9506
    1824       4.9585
    1825       5.0565
    1826       5.1014
    1827       4.7605
    1828       5.0624
    1829       4.9346
    1830       5.2744
    1831       5.0212
    1832       5.0864
    1833       5.0031
    1834       5.0276
    1835       4.9498
    1836       4.9210
    1837       4.7364
    1838       4.9523
    1839       4.7466
    1840       4.7777
    1841       4.8790
    1842       4.8791
    1843       4.9656
    1844       4.9388
    1845       5.1978
    1846       5.0970
    1847       4.8662
    1848       4.6673
    1849       4.8857
    1850       5.1133
    1851       4.7997
    1852       5.0435
    1853       4.7551
    1854       4.9371
    1855       4.9904
    1856       4.9119
    1857       5.0617
    1858       5.2818
    1859       5.0117
    1860       5.1212
    1861       5.2444
    1862       5.2172
    1863       5.1621
    1864       5.2721
    1865       5.0470
    1866       4.9627
    1867       5.1373
    1868       5.2328
    1869       5.0414
    1870       5.0724
    1871       5.3264
    1872       5.0605
    1873       4.9425
    1874       5.1158
    1875       5.0299
    1876       5.2356
    1877       5.2884
    1878       5.1004
    1879       4.8627
    1880       5.0937
    1881       5.2500
    1882       4.8270
    1883       4.9171
    1884       5.0605
    1885       4.9526
    1886       5.0354
    1887       5.0258
    1888       5.2302
    1889       5.2347
    1890       4.9488
    1891       5.1056
    1892       5.0285
    1893       4.9775
    1894       5.1673
    1895       5.2392
    1896       5.2569
    1897       5.2008
    1898       5.2424
    1899       5.4171
    1900       5.5517
    1901       5.4542
    1902       5.2539
    1903       5.1032
    1904       5.0735
    1905       5.0902
    1906       5.2523
    1907       5.2728
    1908       5.4740
    1909       5.3163
    1910       5.3224
    1911       5.3543
    1912       5.3730
    1913       5.3370
    1914       5.6495
    1915       5.5457
    1916       5.6122
    1917       5.3398
    1918       5.0783
    1919       5.4364
    1920       5.2860
    1921       5.3366
    1922       5.3932
    1923       5.2590
    1924       5.3654
    1925       5.2806
    1926       5.2146
    1927       5.2109
    1928       5.0900
    1929       5.1734
    1930       5.2859
    1931       5.0308
    1932       5.3467
    1933       5.2928
    1934       5.2022
    1935       5.3947
    1936       5.0126
    1937       5.2138
    1938       5.0584
    1939       5.0619
    1940       5.1716
    1941       5.0241
    1942       5.0022
    1943       5.2033
    1944       5.0106
    1945       5.0231
    1946       5.0993
    1947       5.0199
    1948       5.0178
    1949       4.7946
    1950       5.1175
    1951       5.0239
    1952       5.0813
    1953       5.0271
    1954       5.0465
    1955       4.9508
    1956       4.9753
    1957       4.8311
    1958       4.7334
    1959       5.1135
    1960       5.0180
    1961       5.0646
    1962       4.9966
    1963       5.0132
    1964       4.8156
    1965       5.1426
    1966       4.9552
    1967       5.1808
    1968       4.9383
    1969       4.6422
    1970       5.2794
    1971       4.9695
    1972       4.9620
    1973       5.0967
    1974       4.9185
    1975       4.9338
    1976       5.1363
    1977       4.9159
    1978       5.0334
    1979       5.0002
    1980       4.9330
    1981       5.2041
    1982       5.0830
    1983       4.9178
    1984       5.0129
    1985       4.7393
    1986       5.2125
    1987       5.1294
    1988       5.3797
    1989       5.1089
    1990       5.3693
    1991       5.3429
    1992       5.3520
    1993       5.2786
    1994       5.5268
    1995       5.0910
    1996       5.2580
    1997       5.0571
    1998       5.4646
    1999       5.2035
    2000       5.1230
