# Supplementary material for: K739 is preferentially targeted over K725 in the deSUMOylation process of neuronal nitric oxide synthase
Source: Front Chem. 2025 Sep 4;13:1672437. doi: 10.3389/fchem.2025.1672437 (PMC12445055; doi:10.3389/fchem.2025.1672437)
Supplement: Supplementary file 2 [file DataSheet2.zip › raw-data/739-N1/correl.out]

  0.947  0.790  0.797  0.596  0.236  0.370  0.197  0.130  0.146  0.078 -0.018 -0.051 -0.027  0.002 -0.118 -0.070  0.016 -0.053 -0.147 -0.094 -0.096 -0.096 -0.100 -0.110 -0.121 -0.101 -0.140 -0.105 -0.038  0.041 -0.088 -0.038 -0.101 -0.107 -0.147 -0.094 -0.126 -0.161 -0.085 -0.091 -0.105 -0.107 -0.062 -0.057 -0.005 -0.062 -0.146 -0.101 -0.152 -0.112 -0.137 -0.085 -0.085 -0.137 -0.130 -0.109 -0.110 -0.073 -0.059 -0.075 -0.067 -0.001 -0.098  0.003  0.121 -0.068 -0.027 -0.136 -0.098 -0.112 -0.150 -0.118 -0.109 -0.177  0.010 -0.017 -0.030 -0.014 -0.064 -0.070  0.003  0.050 -0.041 -0.000  0.069 -0.033 -0.017 -0.062 -0.080 -0.065 -0.064 -0.061  0.042 -0.014 -0.136 -0.068 -0.059 -0.176 -0.204 -0.181 -0.188 -0.175 -0.140 -0.147 -0.169 -0.144 -0.205 -0.117 -0.129 -0.085 -0.083 -0.020  0.003 -0.059 -0.047 -0.109 -0.102 -0.099 -0.178 -0.219 -0.192 -0.146 -0.118 -0.128 -0.010  0.027 -0.081 -0.229 -0.206 -0.019 -0.011 -0.095 -0.088 -0.028 -0.051 -0.066 -0.000  0.035 -0.059 -0.028 -0.060 -0.129 -0.033 -0.056 -0.089 -0.124 -0.048 -0.139 -0.160 -0.116 -0.117 -0.204 -0.195 -0.099 -0.039 -0.060 -0.188 -0.045 -0.142 -0.102 -0.112 -0.047 -0.031  0.050  0.071 -0.048 -0.089 -0.089  0.004 -0.090 -0.125  0.014  0.185  0.011 -0.070 -0.071 -0.010  0.019 -0.061 -0.093  0.065  0.006 -0.028 -0.085 -0.066 -0.079 -0.079 -0.109 -0.093 -0.101 -0.110 -0.119 -0.155 -0.141 -0.150 -0.128 -0.157 -0.095 -0.065 -0.024  0.012 -0.041 -0.031 -0.091 -0.010 -0.117 -0.164 -0.108 -0.086 -0.139 -0.069 -0.097 -0.102 -0.070 -0.127 -0.099 -0.094  0.003 -0.043 -0.108 -0.104 -0.063 -0.055 -0.094 -0.063  0.045  0.037  0.026  0.198  0.319  0.265  0.268  0.193 -0.019  0.124  0.144  0.351  0.390  0.431  0.322  0.178 -0.071 -0.023  0.082 -0.055 -0.103 -0.154 -0.049  0.004 -0.039 -0.038 -0.038  0.004 -0.033 -0.072  0.033  0.004 -0.053  0.055 -0.044 -0.018 -0.132 -0.147 -0.071 -0.148 -0.164  0.084 -0.087  0.121  0.050  0.067 -0.034 -0.073 -0.072 -0.027  0.109  0.023 -0.034 -0.031  0.018 -0.048 -0.027 -0.047 -0.017 -0.005 -0.028 -0.000  0.070  0.136  0.121  0.152  0.138  0.228  0.156  0.145  0.080  0.016 -0.130 -0.108 -0.046 -0.085 -0.025 -0.301 -0.301 -0.206 -0.198 -0.320 -0.318 -0.168 -0.241 -0.234 -0.059 -0.008 -0.095  0.002 -0.079 -0.069 -0.011 -0.155 -0.272 -0.159 -0.172  0.107  0.082 -0.172
  0.790  0.864  0.741  0.534  0.206  0.367  0.188  0.145  0.159  0.095  0.010 -0.022 -0.002 -0.006 -0.058 -0.038  0.020 -0.018 -0.096 -0.069 -0.081 -0.077 -0.068 -0.069 -0.080 -0.068 -0.095 -0.083 -0.017  0.045 -0.083 -0.006 -0.073 -0.084 -0.101 -0.059 -0.094 -0.109 -0.050 -0.078 -0.067 -0.076 -0.023 -0.035  0.001 -0.026 -0.108 -0.072 -0.096 -0.067 -0.075 -0.042 -0.053 -0.102 -0.082 -0.086 -0.121 -0.085 -0.058 -0.081 -0.065  0.004 -0.076 -0.025  0.139 -0.024  0.008 -0.141 -0.105 -0.131 -0.151 -0.113 -0.095 -0.131  0.012 -0.016 -0.005 -0.063 -0.079 -0.071 -0.022  0.017 -0.078 -0.031  0.015 -0.050 -0.057 -0.120 -0.115 -0.089 -0.083 -0.109  0.009 -0.035 -0.123 -0.079 -0.056 -0.158 -0.184 -0.148 -0.188 -0.168 -0.114 -0.124 -0.129 -0.117 -0.163 -0.123 -0.114 -0.072 -0.052  0.007  0.045 -0.058 -0.005 -0.057 -0.076 -0.071 -0.165 -0.182 -0.148 -0.097 -0.094 -0.103 -0.013  0.022 -0.054 -0.202 -0.193 -0.013  0.008 -0.072 -0.049 -0.031 -0.064 -0.070  0.022  0.031 -0.036 -0.033 -0.050 -0.116 -0.036 -0.068 -0.109 -0.112 -0.038 -0.160 -0.145 -0.105 -0.120 -0.208 -0.167 -0.065 -0.053 -0.078 -0.140 -0.028 -0.085 -0.043 -0.109 -0.056 -0.035 -0.010  0.045 -0.050 -0.039 -0.087  0.017 -0.094 -0.133 -0.005  0.167 -0.012 -0.092 -0.071 -0.043  0.012 -0.044 -0.048  0.082  0.012 -0.021 -0.038 -0.033 -0.018 -0.017 -0.051 -0.032 -0.038 -0.058 -0.069 -0.099 -0.088 -0.092 -0.086 -0.129 -0.066 -0.049 -0.015  0.011 -0.005 -0.000 -0.027  0.030 -0.047 -0.113 -0.052 -0.049 -0.084 -0.037 -0.047 -0.054 -0.019 -0.108 -0.069 -0.060 -0.010 -0.044 -0.089 -0.086 -0.070 -0.055 -0.101 -0.064  0.025  0.003  0.040  0.133  0.251  0.218  0.206  0.176  0.001  0.140  0.100  0.302  0.321  0.351  0.253  0.098 -0.059 -0.037  0.087 -0.038 -0.094 -0.080 -0.020 -0.012 -0.047 -0.036 -0.012 -0.001 -0.045 -0.039  0.046  0.017  0.000  0.046 -0.024  0.019 -0.079 -0.099 -0.035 -0.096 -0.119  0.076 -0.061  0.096  0.018  0.021 -0.084 -0.102 -0.104 -0.026  0.070 -0.037 -0.065 -0.068 -0.079 -0.084 -0.026 -0.082 -0.089 -0.034 -0.070 -0.014  0.052  0.111  0.087  0.124  0.080  0.168  0.105  0.125  0.072  0.002 -0.112 -0.086 -0.039 -0.055 -0.016 -0.336 -0.313 -0.201 -0.219 -0.328 -0.284 -0.160 -0.236 -0.192 -0.031 -0.000 -0.071  0.046 -0.057 -0.058  0.016 -0.113 -0.243 -0.184 -0.130  0.086  0.017 -0.171
  0.797  0.741  0.925  0.653  0.403  0.568  0.393  0.314  0.296  0.268  0.161  0.075  0.078  0.106 -0.046 -0.045  0.050 -0.004 -0.173 -0.120 -0.129 -0.117 -0.150 -0.125 -0.130 -0.105 -0.124 -0.098 -0.044  0.036 -0.091 -0.042 -0.111 -0.113 -0.183 -0.114 -0.182 -0.210 -0.116 -0.135 -0.139 -0.129 -0.084 -0.108 -0.043 -0.097 -0.183 -0.113 -0.180 -0.128 -0.149 -0.094 -0.090 -0.122 -0.106 -0.101 -0.116 -0.080 -0.074 -0.074 -0.086 -0.031 -0.090 -0.028  0.043 -0.110 -0.031 -0.192 -0.135 -0.138 -0.160 -0.115 -0.106 -0.157  0.059 -0.005 -0.010 -0.055 -0.057 -0.033  0.050  0.037 -0.040  0.027  0.107 -0.006 -0.033 -0.076 -0.083 -0.048 -0.070 -0.074  0.032 -0.040 -0.110 -0.096 -0.057 -0.142 -0.196 -0.142 -0.186 -0.176 -0.131 -0.183 -0.179 -0.117 -0.167 -0.067 -0.111 -0.061 -0.089 -0.016  0.001 -0.088 -0.060 -0.090 -0.083 -0.070 -0.121 -0.153 -0.178 -0.152 -0.126 -0.136 -0.056 -0.020 -0.077 -0.191 -0.124 -0.001 -0.006 -0.083 -0.096 -0.026 -0.035 -0.045  0.000  0.025 -0.017 -0.003 -0.054 -0.105 -0.047 -0.055 -0.109 -0.101 -0.032 -0.144 -0.159 -0.109 -0.091 -0.170 -0.179 -0.057 -0.034 -0.072 -0.187 -0.028 -0.091 -0.066 -0.155 -0.053 -0.056 -0.012  0.014 -0.073 -0.074 -0.061  0.046 -0.051 -0.070  0.034  0.170 -0.026 -0.077 -0.055 -0.001 -0.031 -0.079 -0.070  0.048 -0.051 -0.061 -0.094 -0.066 -0.073 -0.103 -0.115 -0.061 -0.063 -0.093 -0.119 -0.111 -0.108 -0.105 -0.083 -0.090 -0.060 -0.038 -0.019 -0.034 -0.051 -0.031 -0.094 -0.005 -0.082 -0.130 -0.106 -0.094 -0.148 -0.089 -0.094 -0.146 -0.072 -0.085 -0.108 -0.091  0.016 -0.058 -0.111 -0.088 -0.069 -0.067 -0.101 -0.064  0.023  0.081  0.038  0.177  0.311  0.209  0.258  0.227  0.001  0.148  0.180  0.302  0.367  0.404  0.319  0.244  0.031  0.085  0.056 -0.029 -0.092 -0.122 -0.045 -0.100 -0.065 -0.040 -0.073 -0.048 -0.029 -0.045 -0.027  0.022  0.033  0.097 -0.004  0.044 -0.095 -0.115 -0.086 -0.188 -0.184  0.010 -0.150 -0.011 -0.026 -0.018 -0.113 -0.153 -0.153 -0.071  0.015 -0.042 -0.081 -0.065 -0.071 -0.095 -0.091 -0.068 -0.050 -0.056 -0.070 -0.017  0.035  0.107  0.104  0.132  0.126  0.125  0.107  0.098  0.032 -0.003 -0.155 -0.079 -0.059 -0.103 -0.024 -0.263 -0.262 -0.144 -0.140 -0.315 -0.300 -0.130 -0.254 -0.297 -0.103 -0.062 -0.209 -0.103 -0.150 -0.099 -0.018 -0.160 -0.237 -0.202 -0.201  0.006  0.015 -0.183
  0.596  0.534  0.653  0.859  0.535  0.503  0.246  0.128  0.289  0.271  0.027 -0.010  0.152  0.074 -0.123 -0.015  0.080 -0.069 -0.164 -0.163 -0.194 -0.128 -0.208 -0.191 -0.181 -0.117 -0.173 -0.167 -0.119 -0.061 -0.137 -0.120 -0.189 -0.145 -0.224 -0.133 -0.218 -0.231 -0.122 -0.156 -0.197 -0.152 -0.110 -0.119 -0.113 -0.182 -0.180 -0.173 -0.267 -0.206 -0.218 -0.134 -0.117 -0.189 -0.154 -0.110 -0.128 -0.108 -0.085 -0.092 -0.076 -0.039 -0.084  0.008  0.060 -0.104 -0.083 -0.105 -0.113 -0.150 -0.165 -0.121 -0.119 -0.179  0.001 -0.068 -0.084 -0.088 -0.136 -0.158 -0.071 -0.010 -0.125 -0.070 -0.002 -0.066 -0.086 -0.105 -0.124 -0.104 -0.098 -0.076  0.056 -0.021 -0.107 -0.059 -0.046 -0.107 -0.196 -0.181 -0.206 -0.201 -0.157 -0.223 -0.214 -0.168 -0.217 -0.130 -0.169 -0.125 -0.143 -0.066 -0.097 -0.121 -0.131 -0.155 -0.151 -0.120 -0.193 -0.219 -0.256 -0.234 -0.223 -0.176 -0.061 -0.045 -0.135 -0.235 -0.168 -0.101 -0.114 -0.177 -0.168 -0.102 -0.138 -0.140 -0.052 -0.038 -0.109 -0.105 -0.131 -0.182 -0.097 -0.109 -0.129 -0.143 -0.079 -0.182 -0.178 -0.129 -0.146 -0.217 -0.224 -0.127 -0.069 -0.100 -0.196 -0.099 -0.149 -0.102 -0.157 -0.044 -0.092  0.002 -0.004 -0.112 -0.100 -0.117  0.012 -0.109 -0.091 -0.086  0.004 -0.089 -0.120 -0.022  0.029 -0.046 -0.117 -0.111 -0.011 -0.099 -0.088 -0.146 -0.123 -0.154 -0.134 -0.159 -0.122 -0.114 -0.108 -0.179 -0.147 -0.137 -0.140 -0.096 -0.128 -0.088 -0.074 -0.036 -0.030 -0.032 -0.046 -0.117 -0.031 -0.107 -0.145 -0.117 -0.098 -0.136 -0.084 -0.105 -0.160 -0.097 -0.096 -0.127 -0.119 -0.005 -0.049 -0.099 -0.109 -0.016 -0.061 -0.051 -0.056  0.007  0.177  0.162  0.230  0.313  0.211  0.197  0.174 -0.001  0.092  0.087  0.209  0.252  0.338  0.279  0.236  0.115  0.150  0.174  0.087  0.063 -0.002  0.082  0.028  0.001  0.023  0.008  0.020  0.019  0.040  0.018  0.051  0.035  0.108  0.024  0.050 -0.079 -0.150 -0.110 -0.270 -0.270 -0.025 -0.181  0.036 -0.005  0.067 -0.058 -0.089 -0.077 -0.035  0.073  0.020 -0.010  0.051  0.054  0.077  0.081  0.072  0.085  0.057  0.089  0.071  0.144  0.223  0.151  0.202  0.162  0.207  0.113  0.089 -0.015 -0.035 -0.237 -0.112 -0.100 -0.111 -0.093 -0.140 -0.122 -0.016 -0.048 -0.168 -0.118 -0.022 -0.128 -0.150 -0.062 -0.026 -0.134 -0.045  0.004 -0.066 -0.054 -0.123 -0.174 -0.077 -0.119  0.085  0.054 -0.153
  0.236  0.206  0.403  0.535  0.647  0.585  0.426  0.319  0.412  0.476  0.209  0.160  0.287  0.221  0.033  0.048  0.137  0.014 -0.125 -0.118 -0.165 -0.123 -0.214 -0.145 -0.112 -0.068 -0.091 -0.092 -0.063 -0.044 -0.055 -0.078 -0.123 -0.098 -0.192 -0.105 -0.217 -0.214 -0.109 -0.137 -0.171 -0.142 -0.122 -0.125 -0.140 -0.169 -0.165 -0.150 -0.221 -0.156 -0.185 -0.114 -0.084 -0.104 -0.089 -0.091 -0.095 -0.062 -0.065 -0.052 -0.027 -0.042 -0.057 -0.004 -0.006 -0.064 -0.033 -0.075 -0.079 -0.086 -0.101 -0.083 -0.043 -0.067  0.044 -0.014 -0.037 -0.033 -0.062 -0.070  0.004  0.014 -0.020 -0.014  0.056  0.029 -0.002  0.005 -0.043 -0.014 -0.010  0.012  0.037 -0.000 -0.023 -0.047 -0.024 -0.043 -0.080 -0.076 -0.097 -0.107 -0.082 -0.150 -0.139 -0.079 -0.113 -0.076 -0.125 -0.070 -0.126 -0.056 -0.125 -0.126 -0.135 -0.103 -0.100 -0.083 -0.107 -0.098 -0.141 -0.156 -0.127 -0.113 -0.068 -0.043 -0.109 -0.103 -0.067 -0.054 -0.120 -0.124 -0.163 -0.059 -0.063 -0.055 -0.029 -0.037 -0.035 -0.034 -0.034 -0.060 -0.025 -0.020 -0.047 -0.052 -0.006 -0.055 -0.074 -0.060 -0.047 -0.072 -0.095 -0.023 -0.007 -0.049 -0.110 -0.060 -0.056 -0.035 -0.074  0.040 -0.040  0.029 -0.019 -0.034 -0.041 -0.042  0.019 -0.056 -0.038 -0.069 -0.079 -0.093 -0.115 -0.043 -0.022 -0.110 -0.140 -0.098 -0.073 -0.160 -0.121 -0.163 -0.139 -0.152 -0.152 -0.158 -0.098 -0.112 -0.101 -0.153 -0.105 -0.114 -0.116 -0.079 -0.076 -0.064 -0.065 -0.042 -0.070 -0.058 -0.042 -0.095 -0.073 -0.112 -0.115 -0.130 -0.099 -0.155 -0.110 -0.110 -0.170 -0.122 -0.069 -0.106 -0.096  0.003 -0.044 -0.048 -0.034  0.007 -0.024 -0.016 -0.040 -0.015  0.101  0.069  0.096  0.157  0.062  0.081  0.109  0.036  0.079  0.050  0.088  0.098  0.148  0.138  0.149  0.115  0.116  0.048  0.030 -0.016 -0.026 -0.002 -0.075 -0.056 -0.009 -0.038 -0.070 -0.021  0.011 -0.073 -0.012  0.026  0.053 -0.002  0.027 -0.047 -0.080 -0.116 -0.244 -0.224 -0.102 -0.212 -0.107 -0.086 -0.062 -0.110 -0.132 -0.123 -0.093 -0.047 -0.081 -0.093 -0.030 -0.046 -0.047 -0.039 -0.020 -0.031 -0.055 -0.031 -0.021  0.031  0.089  0.072  0.068  0.056  0.034  0.018 -0.011 -0.072 -0.071 -0.211 -0.078 -0.099 -0.147 -0.122 -0.001  0.000  0.051  0.025 -0.057 -0.017 -0.005 -0.067 -0.085 -0.099 -0.082 -0.146 -0.094  0.005 -0.022 -0.023 -0.032 -0.042  0.039 -0.055  0.065  0.039 -0.119
  0.370  0.367  0.568  0.503  0.585  0.896  0.715  0.686  0.575  0.535  0.411  0.302  0.217  0.218  0.067 -0.021  0.065  0.044 -0.194 -0.163 -0.195 -0.157 -0.226 -0.132 -0.088 -0.076 -0.034 -0.034 -0.023 -0.002 -0.089 -0.016 -0.090 -0.053 -0.217 -0.146 -0.284 -0.270 -0.120 -0.184 -0.179 -0.124 -0.109 -0.101 -0.113 -0.148 -0.203 -0.134 -0.206 -0.158 -0.171 -0.075 -0.048 -0.087 -0.039 -0.034 -0.057 -0.026 -0.032 -0.011 -0.043 -0.027 -0.019  0.034  0.021 -0.033 -0.008 -0.123 -0.086 -0.077 -0.125 -0.101 -0.056 -0.076  0.075  0.005 -0.008 -0.009 -0.070 -0.031  0.080  0.039 -0.016  0.036  0.145  0.083  0.006 -0.037 -0.086 -0.020 -0.052 -0.069 -0.009 -0.043 -0.076 -0.072 -0.025 -0.106 -0.149 -0.148 -0.179 -0.153 -0.130 -0.169 -0.166 -0.112 -0.141 -0.073 -0.120 -0.035 -0.112 -0.032 -0.124 -0.146 -0.111 -0.063 -0.086 -0.071 -0.117 -0.129 -0.168 -0.174 -0.120 -0.116 -0.063 -0.070 -0.097 -0.148 -0.071 -0.017 -0.055 -0.103 -0.106 -0.032 -0.001 -0.023 -0.006 -0.011 -0.018 -0.010 -0.032 -0.090 -0.051 -0.015 -0.087 -0.075 -0.003 -0.095 -0.115 -0.089 -0.082 -0.142 -0.174 -0.066 -0.048 -0.095 -0.152 -0.092 -0.084 -0.073 -0.114  0.013 -0.066  0.001 -0.025 -0.057  0.001 -0.053  0.034 -0.046 -0.027  0.011  0.084 -0.015 -0.101 -0.029  0.023 -0.088 -0.129 -0.134 -0.075 -0.153 -0.126 -0.163 -0.131 -0.124 -0.114 -0.145 -0.076 -0.076 -0.068 -0.108 -0.064 -0.049 -0.065 -0.032  0.000 -0.014  0.016 -0.008  0.002 -0.029  0.027 -0.047  0.001 -0.078 -0.087 -0.053 -0.068 -0.102 -0.062 -0.050 -0.130 -0.057 -0.020 -0.062 -0.044  0.028  0.021 -0.011  0.029  0.028  0.036  0.008 -0.022 -0.000  0.064  0.016  0.064  0.199  0.077  0.159  0.143  0.023  0.130  0.167  0.194  0.183  0.232  0.191  0.182  0.107  0.096 -0.006 -0.065 -0.129 -0.146 -0.093 -0.203 -0.133 -0.065 -0.121 -0.133 -0.052 -0.045 -0.101 -0.025  0.058  0.108  0.007  0.063 -0.063 -0.104 -0.164 -0.284 -0.235 -0.098 -0.265 -0.174 -0.140 -0.144 -0.184 -0.222 -0.236 -0.124 -0.102 -0.162 -0.179 -0.113 -0.141 -0.184 -0.187 -0.132 -0.131 -0.169 -0.163 -0.136 -0.066  0.034  0.018  0.004  0.055  0.004  0.000  0.008 -0.039 -0.058 -0.220 -0.092 -0.081 -0.126 -0.136 -0.075 -0.084 -0.017 -0.033 -0.172 -0.160 -0.058 -0.168 -0.239 -0.133 -0.078 -0.237 -0.166 -0.019 -0.018 -0.055 -0.088 -0.108 -0.024 -0.091  0.075  0.080 -0.162
  0.197  0.188  0.393  0.246  0.426  0.715  0.844  0.720  0.486  0.616  0.570  0.365  0.202  0.332  0.226  0.053  0.106  0.158 -0.096 -0.040 -0.070 -0.100 -0.128 -0.015  0.013 -0.006  0.026  0.040  0.029  0.018 -0.047  0.040  0.007  0.007 -0.103 -0.045 -0.179 -0.157 -0.056 -0.096 -0.095 -0.078 -0.075 -0.092 -0.102 -0.104 -0.162 -0.063 -0.097 -0.070 -0.089 -0.026  0.002  0.012  0.040  0.010  0.005  0.013  0.004  0.030 -0.016  0.003 -0.000  0.009 -0.021 -0.024  0.033 -0.097 -0.062 -0.027 -0.093 -0.094 -0.028 -0.011  0.122  0.068  0.058  0.037  0.009  0.069  0.136  0.049  0.087  0.094  0.181  0.121  0.088  0.067 -0.024  0.017 -0.021 -0.023 -0.028 -0.024 -0.040 -0.058 -0.002 -0.048 -0.063 -0.085 -0.118 -0.072 -0.064 -0.115 -0.106 -0.018 -0.079  0.014 -0.068  0.018 -0.057 -0.016 -0.083 -0.107 -0.090 -0.018 -0.052 -0.025 -0.012 -0.024 -0.097 -0.098  0.002 -0.049 -0.029 -0.056 -0.053 -0.073  0.001  0.027  0.001 -0.036 -0.088 -0.015  0.015  0.034  0.002  0.026  0.067  0.087  0.063  0.038  0.029  0.077 -0.019  0.042  0.087  0.015 -0.010  0.018  0.034 -0.031 -0.062  0.029  0.019 -0.051 -0.112 -0.034 -0.033 -0.004 -0.040  0.031 -0.050 -0.009 -0.031 -0.034  0.010 -0.026  0.039 -0.009 -0.005  0.091  0.083  0.023 -0.062 -0.068 -0.044 -0.148 -0.124 -0.136 -0.091 -0.152 -0.132 -0.146 -0.114 -0.108 -0.103 -0.133 -0.053 -0.066 -0.067 -0.087 -0.026 -0.032 -0.055 -0.005  0.059  0.003  0.031 -0.030 -0.018 -0.071  0.010 -0.029 -0.022 -0.086 -0.034 -0.045 -0.055 -0.099 -0.079 -0.028 -0.108 -0.060  0.010 -0.027  0.006  0.012  0.054  0.034  0.084  0.010  0.078  0.034 -0.004 -0.048  0.013 -0.044 -0.001  0.132 -0.028  0.124  0.093 -0.006  0.088  0.185  0.137  0.131  0.101  0.110  0.102  0.057  0.043 -0.077 -0.101 -0.164 -0.183 -0.165 -0.289 -0.185 -0.176 -0.210 -0.214 -0.123 -0.150 -0.196 -0.079 -0.003  0.054 -0.007  0.026 -0.033 -0.041 -0.112 -0.152 -0.128 -0.132 -0.231 -0.270 -0.179 -0.196 -0.183 -0.223 -0.286 -0.186 -0.185 -0.240 -0.256 -0.143 -0.204 -0.241 -0.242 -0.171 -0.179 -0.210 -0.212 -0.172 -0.103 -0.033 -0.028 -0.075  0.039 -0.140 -0.066 -0.068 -0.078 -0.052 -0.124 -0.011 -0.029 -0.094 -0.136 -0.056 -0.071 -0.041 -0.048 -0.134 -0.148 -0.091 -0.145 -0.201 -0.125 -0.084 -0.197 -0.143 -0.034 -0.047 -0.072 -0.091 -0.091 -0.018 -0.016  0.033  0.050 -0.127
  0.130  0.145  0.314  0.128  0.319  0.686  0.720  0.829  0.535  0.495  0.567  0.446  0.170  0.259  0.239  0.017  0.050  0.171 -0.105 -0.055 -0.069 -0.090 -0.086  0.020  0.055  0.013  0.098  0.107  0.067  0.060 -0.020  0.067  0.047  0.042 -0.075 -0.043 -0.180 -0.151 -0.062 -0.120 -0.095 -0.058 -0.066 -0.059 -0.076 -0.076 -0.134 -0.040 -0.076 -0.060 -0.038  0.012  0.025  0.032  0.068  0.050  0.027  0.048  0.029  0.057 -0.002  0.003  0.029  0.034 -0.012  0.007  0.051 -0.062 -0.026 -0.002 -0.050 -0.048  0.013  0.026  0.110  0.064  0.077  0.060 -0.003  0.074  0.154  0.049  0.070  0.104  0.192  0.135  0.084  0.052 -0.007  0.030 -0.008 -0.027 -0.049 -0.047 -0.050 -0.066 -0.001 -0.066 -0.073 -0.087 -0.117 -0.090 -0.062 -0.065 -0.063 -0.022 -0.027  0.038 -0.013  0.034 -0.038  0.005 -0.064 -0.090 -0.069  0.014 -0.015  0.002  0.001 -0.012 -0.061 -0.069  0.003 -0.024 -0.022 -0.048 -0.037 -0.045  0.018  0.047  0.025 -0.007 -0.033  0.017  0.090  0.057  0.009  0.021  0.058  0.081  0.068  0.039  0.015  0.071 -0.017  0.030  0.086  0.009 -0.010  0.001  0.019 -0.035 -0.073  0.007 -0.013 -0.070 -0.106 -0.045 -0.027 -0.017 -0.034  0.034 -0.036 -0.010 -0.031 -0.012  0.042  0.003  0.029  0.013  0.018  0.073  0.113  0.062 -0.042 -0.038  0.007 -0.068 -0.077 -0.094 -0.092 -0.128 -0.101 -0.119 -0.080 -0.059 -0.050 -0.096 -0.015 -0.022 -0.020 -0.024  0.027  0.033  0.001  0.026  0.097  0.029  0.066 -0.014  0.007 -0.030  0.054 -0.000  0.015 -0.052 -0.013 -0.006 -0.031 -0.065 -0.030  0.012 -0.065 -0.008  0.048  0.013  0.044  0.045  0.087  0.055  0.140  0.075  0.137  0.059  0.028 -0.008 -0.046 -0.093 -0.070  0.036 -0.060  0.078  0.051  0.012  0.083  0.171  0.103  0.066  0.048  0.041  0.058  0.027  0.004 -0.149 -0.153 -0.212 -0.205 -0.186 -0.287 -0.172 -0.135 -0.194 -0.201 -0.097 -0.119 -0.180 -0.085  0.022  0.052 -0.014  0.032 -0.023 -0.019 -0.134 -0.146 -0.106 -0.114 -0.197 -0.253 -0.170 -0.221 -0.174 -0.192 -0.264 -0.151 -0.187 -0.213 -0.221 -0.154 -0.207 -0.279 -0.295 -0.219 -0.215 -0.249 -0.262 -0.217 -0.177 -0.112 -0.084 -0.152 -0.029 -0.159 -0.088 -0.061 -0.037 -0.026 -0.103 -0.065 -0.031 -0.075 -0.119 -0.022 -0.059 -0.039 -0.033 -0.133 -0.150 -0.069 -0.144 -0.214 -0.115 -0.075 -0.196 -0.167 -0.035 -0.016 -0.052 -0.063 -0.056 -0.019 -0.019  0.029  0.059 -0.088
  0.146  0.159  0.296  0.289  0.412  0.575  0.486  0.535  0.598  0.478  0.361  0.392  0.322  0.266  0.216  0.119  0.124  0.136 -0.069 -0.040 -0.088 -0.067 -0.105 -0.020  0.001  0.009  0.052  0.039  0.018  0.020 -0.020  0.008 -0.034 -0.003 -0.097 -0.009 -0.167 -0.154 -0.059 -0.097 -0.115 -0.084 -0.076 -0.085 -0.087 -0.088 -0.111 -0.066 -0.123 -0.090 -0.083 -0.026 -0.019 -0.014  0.012  0.008 -0.017  0.019  0.003  0.015 -0.018  0.005  0.009  0.018  0.036  0.016  0.040 -0.097 -0.059 -0.066 -0.087 -0.056 -0.023 -0.014  0.092  0.030  0.055  0.000 -0.039 -0.004  0.079  0.028  0.023  0.045  0.113  0.084  0.048  0.035 -0.025 -0.011  0.005 -0.011  0.017 -0.011 -0.019 -0.040  0.001 -0.055 -0.098 -0.101 -0.142 -0.132 -0.075 -0.099 -0.088 -0.075 -0.055 -0.062 -0.109 -0.046 -0.088 -0.018 -0.080 -0.100 -0.090 -0.016 -0.072 -0.062 -0.089 -0.076 -0.111 -0.123 -0.108 -0.063 -0.057 -0.066 -0.086 -0.102 -0.058 -0.041 -0.075 -0.080 -0.071 -0.014  0.006 -0.011 -0.005 -0.018  0.005  0.015  0.002 -0.029 -0.008  0.021 -0.044 -0.028  0.023 -0.037 -0.065 -0.040 -0.017 -0.073 -0.099 -0.002  0.030 -0.050 -0.115 -0.042 -0.024 -0.043 -0.065  0.030 -0.026  0.004 -0.040 -0.040  0.001 -0.037  0.034 -0.045 -0.041 -0.002  0.017 -0.016 -0.081 -0.043 -0.032 -0.065 -0.081 -0.078 -0.063 -0.111 -0.071 -0.101 -0.067 -0.055 -0.042 -0.096 -0.023 -0.008 -0.020 -0.074 -0.014 -0.006 -0.043 -0.032  0.008 -0.004  0.010 -0.042 -0.048 -0.034  0.015 -0.044 -0.025 -0.067 -0.072 -0.069 -0.052 -0.079 -0.045 -0.031 -0.079 -0.021  0.014 -0.000  0.012  0.080  0.071  0.018  0.100  0.118  0.099  0.035  0.030  0.042 -0.002  0.013 -0.016  0.066 -0.015  0.038  0.038  0.011  0.059  0.072  0.072  0.058  0.080  0.066  0.066  0.056  0.030 -0.038 -0.071 -0.132 -0.113 -0.129 -0.185 -0.140 -0.084 -0.112 -0.151 -0.084 -0.062 -0.149 -0.075  0.011  0.016 -0.030 -0.013 -0.056 -0.057 -0.122 -0.165 -0.129 -0.092 -0.178 -0.171 -0.112 -0.124 -0.118 -0.137 -0.171 -0.107 -0.117 -0.170 -0.194 -0.146 -0.156 -0.180 -0.174 -0.135 -0.142 -0.152 -0.149 -0.115 -0.059 -0.002  0.007 -0.033 -0.011 -0.067 -0.048 -0.048 -0.053 -0.048 -0.147 -0.076 -0.066 -0.082 -0.130 -0.039 -0.043 -0.037 -0.057 -0.109 -0.096 -0.068 -0.127 -0.134 -0.083 -0.072 -0.138 -0.072  0.032 -0.004 -0.050 -0.050 -0.029 -0.004 -0.025  0.046  0.032 -0.093
  0.078  0.095  0.268  0.271  0.476  0.535  0.616  0.495  0.478  0.762  0.543  0.416  0.413  0.489  0.375  0.234  0.264  0.257  0.042  0.089 -0.010 -0.040 -0.085  0.036  0.029  0.043  0.034  0.025  0.014 -0.001 -0.009 -0.003 -0.020 -0.011 -0.040  0.090 -0.084 -0.072 -0.011 -0.018 -0.060 -0.081 -0.075 -0.121 -0.148 -0.092 -0.103 -0.074 -0.102 -0.063 -0.082 -0.048 -0.029  0.011  0.017 -0.052 -0.039 -0.012 -0.039 -0.016 -0.013 -0.012 -0.068 -0.045 -0.014 -0.026  0.045 -0.096 -0.071 -0.083 -0.122 -0.080 -0.024  0.017  0.123  0.077  0.091  0.022  0.020  0.045  0.092  0.016  0.089  0.048  0.106  0.096  0.109  0.136  0.000 -0.000  0.016  0.041  0.008  0.017  0.002 -0.056  0.020 -0.002 -0.046 -0.050 -0.099 -0.095 -0.041 -0.129 -0.095 -0.009 -0.043 -0.020 -0.102 -0.025 -0.079 -0.038 -0.083 -0.093 -0.107 -0.025 -0.071 -0.049 -0.040 -0.001 -0.061 -0.082 -0.037 -0.063 -0.053 -0.047 -0.071 -0.035 -0.015 -0.012 -0.075 -0.066 -0.116 -0.029 -0.045 -0.021 -0.005  0.016  0.077  0.094  0.072  0.063  0.059  0.083  0.026  0.065  0.100  0.043  0.033  0.027  0.068  0.025 -0.012  0.090  0.105 -0.007 -0.096  0.006 -0.001  0.008 -0.017  0.051 -0.007  0.010 -0.029 -0.006  0.017 -0.002  0.058 -0.020 -0.013  0.022 -0.033 -0.042 -0.076 -0.087 -0.132 -0.184 -0.156 -0.128 -0.094 -0.161 -0.124 -0.158 -0.119 -0.125 -0.113 -0.158 -0.061 -0.072 -0.083 -0.116 -0.052 -0.083 -0.102 -0.062 -0.021 -0.025 -0.047 -0.098 -0.116 -0.111 -0.059 -0.091 -0.127 -0.152 -0.089 -0.144 -0.105 -0.155 -0.120 -0.085 -0.138 -0.098 -0.031 -0.044 -0.021  0.010 -0.011  0.000  0.078  0.026  0.049  0.002 -0.039 -0.065  0.004 -0.002 -0.031  0.060 -0.078  0.015 -0.007 -0.017  0.035  0.065  0.021  0.030 -0.013  0.046  0.029  0.045  0.021 -0.058 -0.052 -0.118 -0.088 -0.120 -0.230 -0.172 -0.149 -0.163 -0.228 -0.159 -0.145 -0.236 -0.130 -0.040 -0.031 -0.030 -0.038 -0.022 -0.022 -0.090 -0.109 -0.101 -0.156 -0.201 -0.264 -0.155 -0.146 -0.143 -0.146 -0.201 -0.163 -0.159 -0.206 -0.250 -0.155 -0.191 -0.177 -0.153 -0.112 -0.148 -0.140 -0.135 -0.091 -0.031  0.008  0.005 -0.049 -0.002 -0.155 -0.092 -0.131 -0.122 -0.088 -0.126 -0.026 -0.067 -0.119 -0.153 -0.025 -0.020 -0.015 -0.057 -0.068 -0.024 -0.069 -0.094 -0.057 -0.075 -0.086 -0.107 -0.038  0.024 -0.031 -0.054 -0.048 -0.012  0.011  0.032  0.018 -0.029 -0.102
 -0.018  0.010  0.161  0.027  0.209  0.411  0.570  0.567  0.361  0.543  0.712  0.481  0.252  0.403  0.426  0.176  0.168  0.311  0.041  0.097  0.040  0.011 -0.011  0.114  0.109  0.080  0.147  0.130  0.088  0.057  0.012  0.064  0.070  0.061  0.038  0.112 -0.054 -0.016  0.012 -0.012 -0.019 -0.025 -0.026 -0.079 -0.104 -0.042 -0.060 -0.004 -0.037 -0.036  0.002  0.010  0.020  0.070  0.096  0.027  0.027  0.035  0.017  0.034 -0.008 -0.018  0.013  0.000 -0.083 -0.013  0.005 -0.061 -0.020 -0.014 -0.052 -0.027 -0.005  0.053  0.096  0.090  0.118  0.051  0.063  0.124  0.158  0.033  0.119  0.098  0.155  0.129  0.132  0.111  0.023  0.055  0.027 -0.000 -0.021 -0.009 -0.000 -0.043  0.026  0.026 -0.009 -0.023 -0.058 -0.040 -0.008 -0.080 -0.041  0.027  0.033  0.093  0.017  0.040 -0.031 -0.020 -0.073 -0.066 -0.055  0.039 -0.003  0.020  0.059  0.075 -0.004 -0.023  0.037 -0.007 -0.016 -0.050 -0.026  0.039  0.090  0.002 -0.006  0.028 -0.056  0.032  0.065  0.075  0.005  0.054  0.140  0.142  0.133  0.129  0.069  0.113  0.034  0.114  0.141  0.065  0.070  0.077  0.078  0.048  0.024  0.089  0.069  0.003 -0.032  0.026  0.032  0.043  0.027  0.048 -0.020 -0.039 -0.044  0.006  0.059  0.028  0.068  0.040  0.061  0.083  0.034  0.020 -0.039 -0.051 -0.091 -0.152 -0.096 -0.085 -0.091 -0.127 -0.092 -0.101 -0.067 -0.062 -0.056 -0.104 -0.012 -0.013 -0.025 -0.016  0.044  0.032  0.014  0.043  0.119  0.046  0.040 -0.045 -0.060 -0.058 -0.025 -0.029 -0.068 -0.063  0.013 -0.044 -0.035 -0.073 -0.056  0.005 -0.075 -0.020  0.062  0.018  0.053  0.023  0.050  0.052  0.151  0.082  0.118  0.052  0.012 -0.067 -0.044 -0.078 -0.105 -0.028 -0.144  0.015 -0.056 -0.017  0.023  0.109 -0.029 -0.033 -0.100 -0.045  0.020  0.015  0.022 -0.150 -0.115 -0.166 -0.138 -0.161 -0.314 -0.172 -0.169 -0.204 -0.250 -0.155 -0.160 -0.256 -0.116 -0.019 -0.012  0.001  0.013  0.025  0.046 -0.085 -0.054 -0.013 -0.160 -0.161 -0.343 -0.207 -0.233 -0.159 -0.162 -0.253 -0.176 -0.231 -0.244 -0.263 -0.181 -0.254 -0.249 -0.259 -0.177 -0.186 -0.206 -0.224 -0.152 -0.130 -0.103 -0.084 -0.148 -0.043 -0.250 -0.144 -0.163 -0.089 -0.011 -0.034 -0.017 -0.036 -0.051 -0.093  0.055  0.022  0.025  0.041 -0.058 -0.060 -0.013 -0.084 -0.174 -0.098 -0.076 -0.224 -0.203 -0.064 -0.029 -0.079 -0.069  0.019 -0.070  0.011 -0.094 -0.067 -0.047
 -0.051 -0.022  0.075 -0.010  0.160  0.302  0.365  0.446  0.392  0.416  0.481  0.598  0.360  0.371  0.497  0.290  0.213  0.337  0.119  0.167  0.112  0.065  0.070  0.191  0.170  0.138  0.220  0.172  0.105  0.076  0.068  0.089  0.110  0.123  0.107  0.203  0.019  0.045  0.039  0.030  0.037  0.021 -0.006 -0.064 -0.055  0.022  0.006  0.032  0.043  0.032  0.072  0.061  0.036  0.100  0.113  0.029  0.020  0.046  0.028  0.019 -0.000  0.006  0.004 -0.023 -0.035  0.015  0.031 -0.073 -0.020 -0.041 -0.068 -0.028 -0.012  0.059  0.079  0.061  0.136  0.034  0.051  0.105  0.137  0.020  0.087  0.083  0.118  0.110  0.109  0.092  0.019  0.025  0.032 -0.004 -0.018 -0.007 -0.005 -0.058 -0.001 -0.017 -0.042 -0.033 -0.080 -0.092 -0.018 -0.057 -0.006  0.012  0.042  0.044  0.008  0.024  0.006  0.009  0.006 -0.010 -0.024  0.068  0.004 -0.003  0.025  0.043  0.007 -0.023 -0.014 -0.010 -0.035 -0.039 -0.016  0.020  0.036 -0.005 -0.030  0.006 -0.027  0.038  0.076  0.077  0.037  0.068  0.127  0.117  0.114  0.107  0.085  0.100  0.041  0.082  0.105  0.051  0.042  0.077  0.070  0.019  0.026  0.101  0.062 -0.031 -0.036  0.016  0.056  0.055  0.029  0.049  0.026 -0.014 -0.025  0.019  0.046  0.027  0.047  0.017  0.015  0.058  0.012  0.017 -0.046 -0.059 -0.100 -0.103 -0.071 -0.038 -0.047 -0.044 -0.019 -0.052 -0.017 -0.015 -0.016 -0.089  0.003  0.014 -0.016 -0.041  0.023  0.001 -0.021 -0.009  0.048  0.025  0.007 -0.071 -0.109 -0.076 -0.024 -0.042 -0.067 -0.057 -0.010 -0.053 -0.033 -0.055 -0.048 -0.009 -0.021  0.015  0.040  0.062  0.087  0.052  0.075  0.081  0.208  0.130  0.175  0.035  0.027 -0.027 -0.100 -0.085 -0.137 -0.075 -0.150 -0.040 -0.084 -0.015  0.001  0.056 -0.049 -0.051 -0.111 -0.086 -0.063 -0.051 -0.061 -0.149 -0.126 -0.173 -0.129 -0.167 -0.252 -0.162 -0.157 -0.165 -0.218 -0.149 -0.159 -0.214 -0.127 -0.051 -0.077 -0.049 -0.053 -0.005  0.028 -0.048  0.027  0.040 -0.106 -0.078 -0.241 -0.123 -0.168 -0.091 -0.087 -0.142 -0.097 -0.172 -0.200 -0.235 -0.191 -0.227 -0.231 -0.237 -0.163 -0.175 -0.175 -0.196 -0.138 -0.120 -0.102 -0.086 -0.142 -0.081 -0.217 -0.135 -0.140 -0.077 -0.018 -0.007 -0.018 -0.009 -0.020 -0.067  0.006 -0.025 -0.033 -0.037 -0.077 -0.073 -0.054 -0.098 -0.117 -0.047 -0.054 -0.131 -0.085 -0.009  0.017 -0.035 -0.017  0.043 -0.045  0.036 -0.042 -0.059 -0.020
 -0.027 -0.002  0.078  0.152  0.287  0.217  0.202  0.170  0.322  0.413  0.252  0.360  0.523  0.399  0.378  0.368  0.318  0.268  0.144  0.165  0.050  0.055 -0.012  0.086  0.050  0.094  0.076  0.037  0.018  0.013  0.026 -0.003 -0.016  0.007  0.018  0.180 -0.003  0.006  0.018  0.007 -0.000 -0.031 -0.029 -0.073 -0.060 -0.012 -0.003 -0.024 -0.041 -0.020 -0.030 -0.012 -0.029  0.026  0.014 -0.040 -0.041 -0.005 -0.030 -0.041 -0.005  0.007 -0.037 -0.036  0.001 -0.004  0.005 -0.083 -0.046 -0.075 -0.093 -0.040 -0.037  0.006  0.019  0.007  0.065 -0.003  0.020  0.021  0.029  0.003  0.050  0.014  0.022  0.042  0.064  0.081  0.008  0.007  0.043  0.015  0.008  0.014 -0.006 -0.042 -0.019 -0.028 -0.051 -0.034 -0.088 -0.110 -0.028 -0.086 -0.034 -0.020 -0.004 -0.040 -0.072 -0.051 -0.049 -0.042 -0.052 -0.046 -0.074 -0.009 -0.059 -0.055 -0.049 -0.012 -0.027 -0.043 -0.082 -0.046 -0.037 -0.002 -0.027 -0.007 -0.013 -0.058 -0.114 -0.053 -0.099 -0.037 -0.045 -0.017  0.009  0.028  0.060  0.053  0.065  0.062  0.082  0.070  0.043  0.048  0.075  0.037  0.019  0.048  0.046  0.011  0.037  0.117  0.109  0.004 -0.026  0.026  0.046  0.046  0.028  0.074  0.049  0.056  0.030  0.038  0.011 -0.002  0.041 -0.046 -0.032 -0.033 -0.112 -0.072 -0.097 -0.071 -0.140 -0.125 -0.119 -0.075 -0.048 -0.072 -0.054 -0.085 -0.067 -0.076 -0.066 -0.138 -0.061 -0.049 -0.068 -0.113 -0.052 -0.079 -0.087 -0.068 -0.054 -0.023 -0.050 -0.072 -0.142 -0.095 -0.060 -0.100 -0.121 -0.106 -0.072 -0.119 -0.079 -0.091 -0.062 -0.067 -0.062 -0.037 -0.042 -0.007  0.004  0.023 -0.000  0.014  0.088  0.076  0.061 -0.020 -0.014 -0.021 -0.029  0.012 -0.042 -0.006 -0.071 -0.036 -0.077 -0.017 -0.031 -0.054 -0.058 -0.035 -0.066 -0.019 -0.035 -0.008 -0.014 -0.021 -0.025 -0.050 -0.003 -0.054 -0.099 -0.085 -0.085 -0.055 -0.115 -0.110 -0.083 -0.130 -0.098 -0.058 -0.061 -0.049 -0.067 -0.019 -0.001 -0.041 -0.032 -0.038 -0.095 -0.090 -0.127 -0.057 -0.046 -0.042 -0.040 -0.044 -0.076 -0.071 -0.123 -0.144 -0.119 -0.130 -0.091 -0.057 -0.044 -0.087 -0.063 -0.059 -0.024  0.012  0.032  0.028 -0.019 -0.045 -0.094 -0.077 -0.121 -0.103 -0.066 -0.083 -0.031 -0.042 -0.065 -0.100 -0.007 -0.002 -0.003 -0.033 -0.049 -0.013 -0.018 -0.055 -0.052 -0.034 -0.031 -0.088 -0.039  0.023  0.002 -0.054 -0.021  0.025 -0.007  0.030  0.017 -0.040 -0.038
  0.002 -0.006  0.106  0.074  0.221  0.218  0.332  0.259  0.266  0.489  0.403  0.371  0.399  0.638  0.501  0.350  0.365  0.390  0.175  0.255  0.126  0.084  0.056  0.169  0.115  0.124  0.101  0.075  0.026  0.012  0.024  0.024  0.045  0.046  0.096  0.255  0.061  0.071  0.067  0.058  0.040 -0.010 -0.011 -0.088 -0.081  0.003 -0.029 -0.002  0.003 -0.008  0.018  0.023  0.001  0.057  0.027 -0.045 -0.039 -0.010 -0.030 -0.024  0.002  0.004 -0.055 -0.040 -0.029 -0.029  0.016 -0.076 -0.037 -0.067 -0.103 -0.059 -0.025  0.019  0.091  0.081  0.114  0.039  0.062  0.090  0.084  0.043  0.124  0.077  0.093  0.110  0.153  0.155  0.023  0.041  0.047  0.014 -0.004  0.028 -0.026 -0.064 -0.012 -0.031 -0.041 -0.034 -0.090 -0.106 -0.024 -0.109 -0.051  0.005 -0.021  0.008 -0.043  0.005 -0.037 -0.032 -0.071 -0.042 -0.039  0.015 -0.050 -0.031 -0.005  0.028 -0.021 -0.035 -0.016 -0.060 -0.049 -0.022 -0.046 -0.016  0.008 -0.040 -0.049 -0.022 -0.105 -0.009 -0.027  0.027  0.013  0.070  0.106  0.107  0.099  0.103  0.114  0.110  0.054  0.079  0.128  0.090  0.058  0.074  0.083  0.047  0.028  0.127  0.132  0.006 -0.061  0.044  0.013  0.021  0.006  0.037  0.012  0.036  0.019  0.027 -0.003  0.010  0.063 -0.015 -0.010  0.033 -0.050 -0.053 -0.083 -0.103 -0.186 -0.175 -0.123 -0.092 -0.024 -0.072 -0.058 -0.100 -0.079 -0.081 -0.081 -0.129 -0.068 -0.058 -0.067 -0.111 -0.041 -0.075 -0.088 -0.054 -0.019 -0.022 -0.042 -0.094 -0.134 -0.111 -0.078 -0.111 -0.138 -0.123 -0.049 -0.126 -0.080 -0.090 -0.077 -0.073 -0.064 -0.061 -0.023 -0.013  0.006  0.023  0.005  0.008  0.096  0.037  0.078 -0.033 -0.026 -0.049 -0.036 -0.031 -0.050  0.027 -0.094 -0.001 -0.026 -0.033 -0.007  0.046  0.001  0.017 -0.063  0.003 -0.049 -0.022 -0.032 -0.051 -0.064 -0.103 -0.084 -0.133 -0.200 -0.164 -0.172 -0.170 -0.210 -0.192 -0.190 -0.197 -0.153 -0.097 -0.077 -0.043 -0.091 -0.038 -0.012 -0.055  0.010 -0.015 -0.115 -0.089 -0.188 -0.085 -0.050 -0.057 -0.078 -0.102 -0.119 -0.107 -0.161 -0.222 -0.154 -0.145 -0.148 -0.125 -0.078 -0.110 -0.092 -0.076 -0.043  0.013  0.016  0.032 -0.014  0.011 -0.136 -0.076 -0.122 -0.091 -0.058 -0.038 -0.017 -0.020 -0.065 -0.101  0.001 -0.008 -0.014 -0.043 -0.067 -0.026 -0.054 -0.078 -0.065 -0.052 -0.065 -0.103 -0.064 -0.031 -0.043 -0.064 -0.085 -0.045 -0.042  0.026 -0.008 -0.036 -0.038
 -0.118 -0.058 -0.046 -0.123  0.033  0.067  0.226  0.239  0.216  0.375  0.426  0.497  0.378  0.501  0.819  0.508  0.364  0.574  0.354  0.448  0.300  0.183  0.232  0.377  0.289  0.265  0.297  0.224  0.126  0.056  0.090  0.110  0.177  0.168  0.272  0.438  0.189  0.240  0.142  0.148  0.171  0.071  0.048 -0.029  0.001  0.114  0.125  0.122  0.187  0.128  0.183  0.129  0.076  0.162  0.155  0.015  0.033  0.063  0.034  0.018  0.028  0.034 -0.005 -0.054  0.000 -0.001  0.022 -0.067 -0.042 -0.072 -0.081 -0.034  0.007  0.101  0.047  0.058  0.154  0.015  0.082  0.129  0.102 -0.012  0.125  0.086  0.080  0.102  0.161  0.143  0.041  0.031  0.029  0.001 -0.048 -0.006 -0.010 -0.063  0.002 -0.002  0.008  0.020 -0.060 -0.079  0.031 -0.039  0.028  0.053  0.057  0.059  0.031  0.057  0.065  0.029  0.049  0.043  0.021  0.105  0.028  0.021  0.053  0.084  0.064  0.042  0.032 -0.015 -0.036 -0.001  0.034  0.063  0.052  0.013  0.003  0.030 -0.033  0.020  0.027  0.081  0.075  0.104  0.176  0.140  0.145  0.161  0.156  0.127  0.082  0.115  0.147  0.108  0.109  0.129  0.123  0.077  0.104  0.175  0.123  0.013  0.009  0.063  0.092  0.098  0.075  0.067  0.064 -0.005  0.015  0.045  0.055  0.032  0.058  0.040 -0.023  0.047 -0.034 -0.029 -0.069 -0.099 -0.219 -0.168 -0.073 -0.042 -0.006  0.029 -0.000 -0.036 -0.014 -0.002 -0.011 -0.094  0.007  0.008 -0.043 -0.054  0.008 -0.016 -0.061 -0.053  0.022  0.026 -0.015 -0.092 -0.149 -0.122 -0.098 -0.086 -0.140 -0.091 -0.037 -0.109 -0.058 -0.055 -0.045 -0.032  0.024  0.015  0.017  0.073  0.113  0.005  0.075  0.103  0.216  0.105  0.198  0.018  0.020 -0.075 -0.162 -0.123 -0.168 -0.102 -0.192 -0.086 -0.152 -0.041 -0.039 -0.007 -0.062 -0.056 -0.195 -0.145 -0.195 -0.164 -0.149 -0.149 -0.141 -0.173 -0.108 -0.163 -0.244 -0.200 -0.247 -0.204 -0.248 -0.239 -0.271 -0.246 -0.193 -0.150 -0.152 -0.111 -0.163 -0.026  0.077  0.025  0.191  0.125 -0.081  0.021 -0.218 -0.091 -0.113 -0.051 -0.030 -0.081 -0.070 -0.158 -0.215 -0.276 -0.209 -0.259 -0.230 -0.202 -0.159 -0.173 -0.139 -0.174 -0.102 -0.078 -0.087 -0.081 -0.136 -0.068 -0.234 -0.166 -0.177 -0.081 -0.024  0.074  0.037  0.058  0.054 -0.043 -0.068 -0.060 -0.093 -0.110 -0.084 -0.054 -0.068 -0.093 -0.050  0.023  0.005 -0.040  0.009  0.022  0.007 -0.060 -0.029  0.029 -0.044  0.118 -0.017 -0.081  0.024
 -0.070 -0.038 -0.045 -0.015  0.048 -0.021  0.053  0.017  0.119  0.234  0.176  0.290  0.368  0.350  0.508  0.605  0.392  0.366  0.292  0.347  0.228  0.167  0.141  0.211  0.147  0.200  0.179  0.117  0.074  0.041  0.056  0.046  0.061  0.083  0.167  0.349  0.160  0.176  0.115  0.129  0.159  0.088  0.061 -0.006 -0.014  0.098  0.117  0.089  0.129  0.092  0.084  0.074  0.007  0.096  0.089 -0.013 -0.010  0.018  0.007 -0.019  0.015  0.018 -0.028 -0.043 -0.008  0.004 -0.001 -0.047 -0.023 -0.047 -0.094 -0.051 -0.025  0.006 -0.019 -0.003  0.091 -0.011  0.060  0.038 -0.005 -0.003  0.083  0.017 -0.012  0.029  0.099  0.083  0.008  0.026  0.046  0.004  0.016  0.044  0.003 -0.028 -0.001 -0.002 -0.040  0.005 -0.069 -0.079  0.004 -0.075 -0.019  0.002 -0.004 -0.008 -0.030 -0.025  0.021 -0.000  0.015  0.016 -0.008  0.021 -0.044 -0.030 -0.014  0.009 -0.000 -0.014 -0.036 -0.041 -0.032 -0.001  0.016  0.002  0.005 -0.039 -0.064 -0.029 -0.054 -0.045 -0.073 -0.038  0.008  0.043  0.076  0.058  0.069  0.080  0.077  0.060  0.057  0.076  0.088  0.075  0.057  0.092  0.075  0.039  0.070  0.135  0.136  0.057  0.010  0.055  0.043  0.077  0.046  0.041  0.056  0.027  0.012  0.007 -0.020 -0.020  0.041 -0.048 -0.053  0.018 -0.090 -0.073 -0.069 -0.072 -0.186 -0.160 -0.086 -0.052  0.039  0.047  0.013 -0.021 -0.015 -0.019 -0.007 -0.096 -0.014 -0.022 -0.050 -0.078 -0.026 -0.051 -0.082 -0.072 -0.036 -0.006 -0.041 -0.080 -0.148 -0.112 -0.084 -0.090 -0.140 -0.084 -0.047 -0.110 -0.048 -0.037 -0.041 -0.042  0.040  0.019 -0.018  0.073  0.114  0.006  0.047  0.087  0.190  0.088  0.130  0.014 -0.004 -0.037 -0.056 -0.026 -0.071 -0.032 -0.112 -0.048 -0.158 -0.060 -0.082 -0.061 -0.082 -0.024 -0.123 -0.061 -0.118 -0.096 -0.077 -0.039 -0.024 -0.035 -0.007 -0.052 -0.102 -0.120 -0.144 -0.094 -0.144 -0.154 -0.181 -0.157 -0.141 -0.145 -0.121 -0.089 -0.139 -0.023  0.049  0.029  0.127  0.068 -0.075  0.017 -0.125 -0.026  0.001  0.019  0.015 -0.015 -0.036 -0.068 -0.111 -0.172 -0.120 -0.131 -0.069 -0.023 -0.018 -0.043 -0.009 -0.007  0.014  0.058  0.036  0.016 -0.000 -0.009 -0.125 -0.082 -0.129 -0.097 -0.038  0.033  0.046  0.047  0.025 -0.041 -0.045 -0.025 -0.053 -0.068 -0.043 -0.004 -0.018 -0.036 -0.011  0.042  0.039 -0.015  0.043  0.022 -0.034 -0.104 -0.096 -0.045 -0.051  0.118 -0.006 -0.108  0.003
  0.016  0.020  0.050  0.080  0.137  0.065  0.106  0.050  0.124  0.264  0.168  0.213  0.318  0.365  0.364  0.392  0.561  0.380  0.236  0.291  0.162  0.114  0.081  0.164  0.084  0.122  0.093  0.073  0.045  0.031  0.037  0.026  0.018  0.029  0.104  0.276  0.105  0.102  0.082  0.078  0.072  0.019  0.014 -0.047 -0.039  0.053  0.034  0.023  0.026  0.035  0.042  0.007 -0.008  0.059  0.034 -0.042 -0.032 -0.004 -0.025 -0.022  0.028  0.007 -0.066 -0.027  0.008 -0.065 -0.031  0.010 -0.035 -0.045 -0.059 -0.027 -0.023 -0.004  0.056  0.080  0.075  0.033  0.048  0.048  0.012  0.039  0.068  0.008  0.008  0.036  0.092  0.118  0.029  0.028  0.042  0.015  0.014  0.025 -0.066 -0.052 -0.037 -0.060 -0.079 -0.022 -0.100 -0.132 -0.005 -0.053 -0.002  0.016 -0.010 -0.011 -0.025 -0.010  0.004 -0.015 -0.030 -0.028 -0.012  0.001 -0.047 -0.014 -0.013  0.005 -0.001 -0.010 -0.025 -0.032  0.009  0.031  0.010  0.012 -0.015 -0.031 -0.049 -0.015 -0.092 -0.022 -0.055 -0.021  0.003  0.057  0.067  0.039  0.063  0.082  0.096  0.057  0.057  0.042  0.071  0.031  0.013  0.051  0.051 -0.009 -0.017  0.078  0.096 -0.003 -0.085  0.020 -0.016  0.014 -0.005  0.018  0.036  0.066  0.097  0.072 -0.027  0.012  0.057 -0.033 -0.026  0.000 -0.079 -0.099 -0.083 -0.085 -0.197 -0.147 -0.105 -0.043  0.069  0.004 -0.010 -0.059 -0.036 -0.032 -0.026 -0.090 -0.044 -0.048 -0.076 -0.087 -0.059 -0.100 -0.103 -0.080 -0.084 -0.029 -0.065 -0.069 -0.120 -0.104 -0.091 -0.109 -0.148 -0.103 -0.093 -0.143 -0.086 -0.095 -0.062 -0.107 -0.031 -0.032 -0.048 -0.006  0.012 -0.008  0.001  0.015  0.080  0.027  0.068 -0.018 -0.037 -0.042 -0.070 -0.035 -0.026  0.017 -0.024  0.038  0.016  0.012  0.070  0.035  0.052  0.047 -0.015  0.004 -0.056 -0.068 -0.060 -0.021 -0.028 -0.048 -0.021 -0.048 -0.061 -0.091 -0.132 -0.099 -0.104 -0.146 -0.190 -0.160 -0.119 -0.126 -0.139 -0.084 -0.098 -0.027  0.038 -0.001  0.073 -0.000 -0.064  0.000 -0.075 -0.018  0.023 -0.003  0.004 -0.060 -0.036 -0.023 -0.060 -0.119 -0.061 -0.066 -0.057 -0.024 -0.020 -0.040 -0.010 -0.002  0.014  0.049  0.032  0.052  0.032  0.025 -0.022 -0.020 -0.058 -0.065 -0.047 -0.010 -0.036  0.028 -0.035 -0.037 -0.018 -0.030 -0.015 -0.036 -0.046  0.034 -0.012 -0.041  0.016 -0.005 -0.027 -0.034  0.005 -0.053 -0.087 -0.049 -0.103 -0.125 -0.071  0.040 -0.013 -0.098 -0.004
 -0.053 -0.018 -0.004 -0.069  0.014  0.044  0.158  0.171  0.136  0.257  0.311  0.337  0.268  0.390  0.574  0.366  0.380  0.655  0.409  0.506  0.324  0.217  0.253  0.404  0.269  0.223  0.237  0.186  0.096  0.043  0.066  0.083  0.133  0.142  0.273  0.450  0.196  0.227  0.133  0.127  0.125  0.022  0.028 -0.037  0.006  0.099  0.070  0.077  0.138  0.097  0.143  0.089  0.053  0.111  0.116  0.007  0.000  0.023  0.015 -0.001  0.020  0.013 -0.008 -0.035  0.006 -0.010  0.025 -0.013 -0.030 -0.040 -0.041 -0.015  0.028  0.080  0.068  0.102  0.159  0.067  0.117  0.153  0.124  0.041  0.127  0.093  0.083  0.103  0.158  0.146  0.070  0.059  0.046 -0.004 -0.023  0.002 -0.051 -0.069 -0.053 -0.030 -0.007  0.016 -0.055 -0.081  0.029 -0.025  0.032  0.039  0.041  0.058  0.031  0.039  0.020 -0.002 -0.008 -0.014  0.009  0.061  0.003  0.024  0.059  0.076  0.041  0.036  0.033 -0.012 -0.026  0.004  0.039  0.041  0.041 -0.015  0.013  0.037 -0.043  0.021  0.020  0.055  0.049  0.118  0.165  0.132  0.136  0.165  0.181  0.129  0.080  0.105  0.152  0.093  0.086  0.100  0.095  0.056  0.064  0.120  0.100 -0.011 -0.030  0.057  0.052  0.072  0.060  0.057  0.046  0.027  0.060  0.052  0.030  0.008  0.059  0.009 -0.043  0.025 -0.021 -0.022 -0.078 -0.119 -0.257 -0.155 -0.077 -0.032  0.030  0.006 -0.004 -0.028 -0.013  0.023  0.027 -0.064  0.005  0.013 -0.021 -0.030  0.024  0.002 -0.060 -0.032  0.012  0.007 -0.039 -0.084 -0.116 -0.096 -0.065 -0.055 -0.096 -0.068 -0.030 -0.074 -0.048 -0.048 -0.029 -0.046  0.020  0.021  0.008  0.037  0.072 -0.004  0.067  0.057  0.171  0.082  0.165  0.004  0.013 -0.071 -0.145 -0.081 -0.113 -0.064 -0.118 -0.004 -0.056 -0.014  0.017  0.023  0.013  0.005 -0.129 -0.096 -0.154 -0.125 -0.125 -0.103 -0.115 -0.153 -0.097 -0.153 -0.191 -0.174 -0.232 -0.165 -0.194 -0.230 -0.263 -0.234 -0.186 -0.143 -0.164 -0.126 -0.143 -0.036  0.059  0.029  0.190  0.080 -0.072  0.005 -0.156 -0.075 -0.066 -0.052 -0.047 -0.077 -0.062 -0.109 -0.190 -0.243 -0.185 -0.215 -0.200 -0.167 -0.143 -0.162 -0.138 -0.150 -0.090 -0.063 -0.048 -0.025 -0.091 -0.037 -0.151 -0.110 -0.130 -0.057 -0.034  0.058  0.012  0.040 -0.004 -0.060 -0.084 -0.083 -0.093 -0.097 -0.094 -0.054 -0.057 -0.096 -0.061 -0.018 -0.023 -0.077 -0.068 -0.047 -0.034 -0.057 -0.064 -0.052 -0.040  0.101  0.022 -0.034  0.039
 -0.147 -0.096 -0.173 -0.164 -0.125 -0.194 -0.096 -0.105 -0.069  0.042  0.041  0.119  0.144  0.175  0.354  0.292  0.236  0.409  0.672  0.588  0.363  0.230  0.266  0.338  0.171  0.189  0.123  0.064 -0.014 -0.034  0.046 -0.021  0.027  0.069  0.252  0.420  0.269  0.267  0.159  0.165  0.163  0.045  0.056  0.054  0.014  0.121  0.160  0.082  0.150  0.070  0.093  0.045 -0.011 -0.015  0.022 -0.083 -0.085 -0.059 -0.072 -0.087 -0.056 -0.052 -0.102 -0.145 -0.011 -0.011  0.037 -0.054 -0.069 -0.082 -0.052 -0.029 -0.003 -0.002 -0.087 -0.037 -0.017 -0.051  0.078  0.065 -0.022 -0.025  0.057  0.017 -0.048  0.000  0.056  0.078  0.059 -0.012  0.007 -0.001 -0.008 -0.010  0.006  0.002 -0.011  0.034  0.027  0.066  0.035  0.034  0.041 -0.012  0.043  0.039  0.049 -0.006 -0.013 -0.045  0.024 -0.004  0.070  0.078  0.059 -0.010 -0.033 -0.023  0.010  0.050  0.052  0.029  0.022 -0.034 -0.039 -0.009  0.032  0.081  0.028 -0.025 -0.043  0.015  0.019 -0.019 -0.030  0.000  0.082  0.040  0.110  0.087  0.069  0.103  0.126  0.076  0.069  0.114  0.103  0.088  0.123  0.114  0.120  0.097  0.145  0.151  0.133  0.076  0.097  0.109  0.114  0.107  0.088  0.045  0.093  0.030  0.019  0.031  0.010  0.033  0.062  0.025 -0.049 -0.014 -0.088 -0.021  0.022 -0.026 -0.119 -0.099 -0.008  0.023  0.044  0.118  0.026  0.027  0.008  0.018  0.034 -0.019 -0.013 -0.026 -0.047 -0.069 -0.041 -0.076 -0.099 -0.089 -0.068 -0.034 -0.091 -0.089 -0.117 -0.073 -0.077 -0.043 -0.068 -0.021  0.016 -0.031 -0.020  0.023 -0.009 -0.051  0.045  0.018 -0.039 -0.008  0.045 -0.059 -0.063 -0.007  0.077 -0.021  0.034 -0.048 -0.059 -0.113 -0.097 -0.005 -0.111 -0.123 -0.129 -0.101 -0.142 -0.051 -0.104 -0.119 -0.139 -0.099 -0.199 -0.138 -0.201 -0.133 -0.165 -0.066 -0.013 -0.048  0.013 -0.078 -0.079 -0.123 -0.177 -0.071 -0.113 -0.174 -0.161 -0.090 -0.138 -0.123 -0.150 -0.063 -0.112  0.009  0.071  0.064  0.236  0.139 -0.023  0.096 -0.053  0.015  0.068  0.086  0.093  0.094  0.017 -0.029 -0.080 -0.141 -0.129 -0.124 -0.054  0.017 -0.021 -0.063  0.018  0.030  0.046  0.021  0.002  0.028 -0.006 -0.042 -0.106 -0.083 -0.105 -0.050 -0.010  0.108  0.051  0.052  0.049  0.008 -0.016 -0.018 -0.048 -0.049  0.073  0.082  0.023  0.084  0.146  0.088  0.081  0.140  0.152  0.067 -0.034 -0.045 -0.009  0.011  0.015  0.165  0.005 -0.101  0.081
 -0.094 -0.069 -0.120 -0.163 -0.118 -0.163 -0.040 -0.055 -0.040  0.089  0.097  0.167  0.165  0.255  0.448  0.347  0.291  0.506  0.588  0.881  0.587  0.382  0.471  0.530  0.348  0.303  0.257  0.193  0.083  0.049  0.087  0.095  0.175  0.179  0.422  0.629  0.407  0.395  0.232  0.244  0.212  0.057  0.050  0.012  0.030  0.142  0.178  0.130  0.254  0.127  0.172  0.108  0.025  0.048  0.096 -0.071 -0.063 -0.017 -0.045 -0.072 -0.030 -0.036 -0.100 -0.149 -0.036 -0.013  0.013 -0.048 -0.074 -0.105 -0.086 -0.050 -0.004  0.001 -0.012  0.012  0.048 -0.018  0.102  0.098  0.037  0.005  0.106  0.049  0.005  0.038  0.112  0.135  0.059  0.001  0.015  0.002 -0.038 -0.015 -0.039 -0.045 -0.019  0.002 -0.001  0.049 -0.007 -0.010  0.034 -0.054  0.020  0.031  0.028  0.008 -0.014 -0.035  0.040 -0.010  0.074  0.061  0.068  0.008 -0.042 -0.034  0.013  0.052  0.031 -0.001  0.032 -0.045 -0.048 -0.005  0.036  0.058  0.035 -0.035 -0.032  0.012 -0.022 -0.023 -0.057  0.031  0.075  0.069  0.129  0.120  0.088  0.119  0.164  0.113  0.081  0.135  0.136  0.093  0.120  0.148  0.148  0.100  0.145  0.167  0.185  0.103  0.073  0.130  0.102  0.091  0.096  0.042  0.104  0.054  0.043  0.037  0.004  0.022  0.057  0.008 -0.069  0.012 -0.074 -0.077 -0.050 -0.083 -0.210 -0.170 -0.066 -0.033  0.078  0.114  0.010  0.007  0.004  0.033  0.037 -0.067 -0.016 -0.043 -0.074 -0.107 -0.075 -0.124 -0.152 -0.112 -0.086 -0.050 -0.126 -0.151 -0.193 -0.113 -0.101 -0.079 -0.130 -0.099 -0.002 -0.057 -0.046  0.003 -0.011 -0.055  0.053  0.040 -0.036  0.028  0.095 -0.042 -0.004  0.055  0.138  0.012  0.123 -0.044 -0.055 -0.126 -0.100 -0.012 -0.111 -0.095 -0.148 -0.071 -0.183 -0.071 -0.139 -0.099 -0.127 -0.076 -0.207 -0.153 -0.221 -0.147 -0.161 -0.097 -0.036 -0.066 -0.021 -0.106 -0.140 -0.161 -0.230 -0.117 -0.157 -0.186 -0.227 -0.148 -0.148 -0.155 -0.165 -0.082 -0.117  0.018  0.110  0.107  0.366  0.231 -0.018  0.144 -0.104  0.005  0.045  0.052  0.059  0.048 -0.006 -0.051 -0.119 -0.201 -0.152 -0.160 -0.095 -0.034 -0.041 -0.077 -0.004 -0.005  0.021  0.019  0.016  0.025 -0.014 -0.012 -0.154 -0.095 -0.128 -0.040 -0.008  0.192  0.076  0.084  0.053 -0.018 -0.027 -0.041 -0.057 -0.056  0.016  0.045 -0.002  0.035  0.064  0.059  0.042  0.054  0.089 -0.003 -0.112 -0.127 -0.125 -0.075 -0.050  0.147  0.020 -0.105  0.134
 -0.096 -0.081 -0.129 -0.194 -0.165 -0.195 -0.070 -0.069 -0.088 -0.010  0.040  0.112  0.050  0.126  0.300  0.228  0.162  0.324  0.363  0.587  0.640  0.377  0.529  0.500  0.374  0.257  0.256  0.228  0.121  0.091  0.086  0.136  0.248  0.208  0.441  0.489  0.414  0.399  0.201  0.223  0.199  0.073  0.073  0.015  0.059  0.135  0.159  0.118  0.260  0.161  0.221  0.112  0.029  0.093  0.110 -0.037 -0.039 -0.016 -0.016 -0.057 -0.016 -0.020 -0.090 -0.124 -0.057 -0.031  0.006 -0.024 -0.053 -0.062 -0.036 -0.005 -0.000  0.035  0.022  0.051  0.071  0.019  0.110  0.120  0.069  0.030  0.107  0.071  0.039  0.055  0.118  0.141  0.078  0.035  0.043  0.018 -0.034  0.001 -0.015 -0.031 -0.007  0.011  0.015  0.075  0.060  0.038  0.058  0.017  0.059  0.055  0.073  0.073  0.064  0.027  0.099  0.039  0.141  0.097  0.084  0.028  0.025  0.013  0.076  0.086  0.057  0.048  0.065  0.006 -0.033  0.012  0.045  0.071  0.055  0.002  0.013  0.027  0.003 -0.008 -0.012  0.052  0.050  0.054  0.110  0.102  0.089  0.121  0.131  0.110  0.082  0.152  0.101  0.093  0.103  0.150  0.162  0.116  0.160  0.155  0.138  0.081  0.080  0.092  0.099  0.115  0.113  0.043  0.087  0.005  0.001  0.027  0.005  0.038  0.045  0.041 -0.003  0.058 -0.016 -0.039 -0.013 -0.062 -0.158 -0.105 -0.039  0.001  0.061  0.101  0.009  0.013  0.031  0.058  0.028 -0.041  0.014 -0.018 -0.057 -0.068 -0.043 -0.092 -0.101 -0.078 -0.066 -0.046 -0.100 -0.106 -0.173 -0.096 -0.101 -0.091 -0.127 -0.110 -0.032 -0.087 -0.043 -0.027 -0.043 -0.057  0.031  0.013 -0.031  0.025  0.069 -0.045 -0.024  0.043  0.113 -0.014  0.114 -0.023 -0.062 -0.104 -0.127 -0.056 -0.131 -0.131 -0.137 -0.066 -0.115  0.006 -0.040 -0.009 -0.106 -0.091 -0.197 -0.176 -0.209 -0.171 -0.169 -0.153 -0.062 -0.072 -0.045 -0.096 -0.100 -0.106 -0.167 -0.114 -0.101 -0.114 -0.198 -0.110 -0.082 -0.118 -0.165 -0.037 -0.075  0.056  0.133  0.141  0.429  0.290  0.040  0.210 -0.053  0.034  0.020  0.077  0.107  0.043  0.021 -0.026 -0.038 -0.111 -0.073 -0.105 -0.079 -0.068 -0.055 -0.046  0.008 -0.009  0.005 -0.032 -0.080 -0.048 -0.048 -0.017 -0.136 -0.072 -0.080  0.018  0.054  0.255  0.083  0.096  0.033  0.018 -0.033 -0.043 -0.058 -0.067 -0.003  0.016 -0.038 -0.006  0.055  0.046 -0.016  0.043  0.083 -0.043 -0.088 -0.068 -0.103 -0.063 -0.102  0.063 -0.057 -0.094  0.184
 -0.096 -0.077 -0.117 -0.128 -0.123 -0.157 -0.100 -0.090 -0.067 -0.040  0.011  0.065  0.055  0.084  0.183  0.167  0.114  0.217  0.230  0.382  0.377  0.462  0.446  0.354  0.269  0.195  0.200  0.148  0.075  0.048  0.046  0.082  0.168  0.169  0.373  0.394  0.385  0.372  0.192  0.208  0.194  0.091  0.091  0.022  0.036  0.110  0.146  0.124  0.226  0.116  0.178  0.104  0.031  0.067  0.076 -0.025 -0.020 -0.009 -0.019 -0.042 -0.017 -0.029 -0.074 -0.116 -0.090 -0.066 -0.052 -0.035 -0.046 -0.060 -0.015 -0.002  0.009  0.033  0.048  0.047  0.079 -0.010  0.086  0.065  0.038  0.039  0.061  0.028  0.017  0.028  0.065  0.079  0.031  0.018  0.050  0.010 -0.007  0.018  0.005 -0.002  0.013  0.004  0.009  0.039  0.034  0.025  0.051  0.001  0.024  0.011  0.054  0.041  0.051  0.020  0.084  0.030  0.078  0.058  0.071  0.041  0.026  0.024  0.058  0.074  0.023  0.013  0.007  0.007 -0.036 -0.031  0.009  0.050  0.067 -0.045 -0.009  0.023 -0.009 -0.020 -0.045  0.049  0.017  0.023  0.050  0.025  0.020  0.048  0.054  0.045  0.027  0.086  0.037  0.048  0.052  0.065  0.071  0.072  0.109  0.098  0.120  0.077  0.055  0.078  0.094  0.048  0.050  0.000  0.036 -0.006 -0.031  0.001 -0.008  0.006  0.033  0.006  0.035  0.021 -0.066 -0.051 -0.012 -0.028 -0.105 -0.068 -0.045 -0.009  0.045  0.040  0.018  0.020  0.030  0.041  0.035 -0.038 -0.008 -0.005 -0.037 -0.058 -0.030 -0.065 -0.064 -0.042 -0.028 -0.014 -0.048 -0.087 -0.146 -0.082 -0.090 -0.080 -0.105 -0.063 -0.010 -0.049 -0.039 -0.008 -0.022 -0.042  0.049  0.020  0.010  0.043  0.049 -0.032 -0.021  0.061  0.084  0.010  0.078 -0.025 -0.064 -0.079 -0.082 -0.034 -0.105 -0.102 -0.116 -0.053 -0.105  0.006 -0.079 -0.019 -0.110 -0.099 -0.164 -0.155 -0.129 -0.091 -0.084 -0.104 -0.032 -0.034 -0.004 -0.057 -0.091 -0.055 -0.095 -0.071 -0.059 -0.065 -0.117 -0.104 -0.052 -0.077 -0.111 -0.000 -0.036  0.057  0.066  0.102  0.333  0.257  0.039  0.175 -0.039  0.024  0.038  0.059  0.090  0.044  0.012 -0.011 -0.007 -0.066 -0.067 -0.067 -0.046 -0.046 -0.012 -0.008  0.016  0.003  0.007 -0.027 -0.057 -0.033 -0.026 -0.017 -0.119 -0.065 -0.074  0.031  0.060  0.217  0.076  0.075  0.066  0.005  0.014  0.035  0.013  0.005  0.014  0.035  0.031  0.035  0.024  0.015 -0.005  0.006  0.003 -0.041 -0.108 -0.093 -0.107 -0.021 -0.105  0.014 -0.063 -0.034  0.238
 -0.100 -0.068 -0.150 -0.208 -0.214 -0.226 -0.128 -0.086 -0.105 -0.085 -0.011  0.070 -0.012  0.056  0.232  0.141  0.081  0.253  0.266  0.471  0.529  0.446  0.803  0.578  0.490  0.316  0.372  0.336  0.186  0.106  0.090  0.193  0.359  0.302  0.601  0.510  0.548  0.547  0.259  0.283  0.251  0.116  0.104  0.053  0.097  0.157  0.188  0.177  0.365  0.219  0.318  0.190  0.080  0.134  0.170 -0.000 -0.012  0.022  0.024 -0.029  0.007  0.015 -0.082 -0.098 -0.045 -0.044 -0.015 -0.016 -0.049 -0.053 -0.021 -0.002  0.041  0.042  0.083  0.073  0.077  0.024  0.112  0.110  0.072  0.041  0.086  0.056  0.034  0.065  0.113  0.109  0.070  0.029  0.057  0.026 -0.037  0.004 -0.022 -0.009  0.004 -0.026 -0.019  0.032  0.022  0.005  0.058  0.024  0.053  0.035  0.077  0.085  0.091  0.070  0.184  0.095  0.203  0.110  0.158  0.107  0.068  0.051  0.077  0.093  0.045  0.042  0.050  0.029 -0.046 -0.023  0.031  0.034  0.043 -0.009  0.047  0.053  0.045  0.022 -0.007  0.055  0.034  0.033  0.073  0.063  0.045  0.078  0.088  0.070  0.051  0.112  0.053  0.042  0.061  0.092  0.117  0.055  0.127  0.096  0.094  0.048  0.045  0.086  0.085  0.082  0.088  0.013  0.059  0.004 -0.003  0.004  0.015  0.023  0.037  0.014  0.004  0.045  0.002 -0.036 -0.001 -0.052 -0.109 -0.035 -0.023  0.012  0.102  0.109  0.054  0.040  0.080  0.116  0.055 -0.024  0.024  0.030 -0.036 -0.059 -0.037 -0.076 -0.090 -0.070 -0.064 -0.042 -0.062 -0.101 -0.157 -0.069 -0.087 -0.105 -0.144 -0.111 -0.051 -0.097 -0.061 -0.031 -0.039 -0.079  0.069  0.057 -0.021  0.060  0.081 -0.053  0.009  0.102  0.139  0.011  0.176  0.007 -0.053 -0.099 -0.153 -0.090 -0.152 -0.143 -0.132 -0.055 -0.084 -0.007 -0.054  0.028 -0.075 -0.088 -0.185 -0.222 -0.222 -0.192 -0.179 -0.187 -0.112 -0.099 -0.079 -0.103 -0.109 -0.086 -0.159 -0.142 -0.061 -0.057 -0.167 -0.094 -0.019 -0.080 -0.127  0.019 -0.016  0.106  0.139  0.185  0.570  0.411  0.115  0.312  0.021  0.088  0.043  0.119  0.146  0.062  0.054  0.008  0.020 -0.072 -0.042 -0.060 -0.094 -0.117 -0.066 -0.035  0.006 -0.027 -0.026 -0.070 -0.126 -0.095 -0.074  0.000 -0.140 -0.046 -0.041  0.085  0.100  0.360  0.100  0.161  0.128  0.076 -0.078 -0.070 -0.078 -0.088 -0.050 -0.016 -0.045 -0.014  0.044  0.041 -0.013  0.073  0.103 -0.059 -0.150 -0.091 -0.143 -0.083 -0.147  0.001 -0.045 -0.038  0.312
 -0.110 -0.069 -0.125 -0.191 -0.145 -0.132 -0.015  0.020 -0.020  0.036  0.114  0.191  0.086  0.169  0.377  0.211  0.164  0.404  0.338  0.530  0.500  0.354  0.578  0.613  0.487  0.324  0.388  0.336  0.185  0.107  0.112  0.184  0.327  0.289  0.523  0.539  0.406  0.438  0.221  0.222  0.209  0.091  0.084  0.040  0.065  0.152  0.159  0.139  0.291  0.182  0.265  0.167  0.085  0.136  0.176  0.023  0.009  0.034  0.026 -0.019  0.004  0.003 -0.045 -0.095 -0.042 -0.029  0.000 -0.038 -0.051 -0.060 -0.048 -0.020  0.026  0.061  0.058  0.063  0.105  0.044  0.132  0.149  0.117  0.050  0.124  0.087  0.075  0.093  0.144  0.133  0.078  0.060  0.061  0.012 -0.045  0.006 -0.034 -0.052 -0.018 -0.037 -0.006  0.038  0.010 -0.022  0.037 -0.005  0.039  0.034  0.060  0.075  0.070  0.055  0.118  0.048  0.124  0.070  0.087  0.098  0.037  0.036  0.068  0.073  0.037  0.030  0.039 -0.016 -0.048 -0.024  0.029  0.043  0.043 -0.012  0.031  0.035  0.005 -0.000 -0.004  0.072  0.064  0.100  0.134  0.129  0.113  0.135  0.143  0.128  0.072  0.132  0.111  0.081  0.095  0.125  0.142  0.080  0.132  0.134  0.096  0.021  0.045  0.076  0.107  0.108  0.104  0.047  0.074  0.007  0.011  0.013  0.033  0.018  0.023  0.026 -0.024  0.024 -0.026 -0.041 -0.047 -0.086 -0.173 -0.094 -0.049 -0.016  0.053  0.079  0.033  0.014  0.044  0.082  0.055 -0.038  0.027  0.032 -0.024 -0.050 -0.010 -0.043 -0.084 -0.059 -0.033 -0.025 -0.066 -0.108 -0.143 -0.083 -0.086 -0.084 -0.123 -0.098 -0.026 -0.074 -0.048 -0.035 -0.030 -0.045  0.052  0.051  0.000  0.058  0.090 -0.036  0.058  0.114  0.180  0.055  0.212  0.029 -0.010 -0.093 -0.178 -0.097 -0.160 -0.133 -0.146 -0.054 -0.100 -0.006 -0.040  0.010 -0.067 -0.079 -0.195 -0.194 -0.221 -0.180 -0.183 -0.176 -0.140 -0.151 -0.109 -0.141 -0.162 -0.136 -0.197 -0.153 -0.120 -0.127 -0.201 -0.141 -0.078 -0.102 -0.156 -0.038 -0.073  0.055  0.133  0.120  0.435  0.293  0.041  0.190 -0.064  0.012 -0.028  0.040  0.069  0.007  0.008 -0.044 -0.086 -0.162 -0.127 -0.155 -0.168 -0.167 -0.125 -0.114 -0.076 -0.110 -0.083 -0.107 -0.123 -0.089 -0.120 -0.030 -0.165 -0.088 -0.083  0.042  0.053  0.244  0.073  0.117  0.088  0.021 -0.059 -0.070 -0.089 -0.085 -0.042 -0.024 -0.052 -0.026  0.023  0.028 -0.001  0.036  0.041 -0.026 -0.076 -0.067 -0.080 -0.048 -0.085  0.059  0.004 -0.033  0.177
 -0.121 -0.080 -0.130 -0.181 -0.112 -0.088  0.013  0.055  0.001  0.029  0.109  0.170  0.050  0.115  0.289  0.147  0.084  0.269  0.171  0.348  0.374  0.269  0.490  0.487  0.600  0.350  0.488  0.438  0.290  0.165  0.127  0.269  0.426  0.351  0.497  0.401  0.309  0.376  0.196  0.173  0.177  0.088  0.059  0.030  0.049  0.122  0.142  0.122  0.281  0.206  0.283  0.210  0.126  0.223  0.276  0.110  0.092  0.129  0.106  0.066  0.054  0.049  0.019 -0.023 -0.027 -0.003  0.007 -0.017 -0.002  0.005 -0.007  0.003  0.036  0.099  0.071  0.076  0.130  0.066  0.149  0.135  0.134  0.075  0.136  0.081  0.096  0.134  0.179  0.140  0.072  0.099  0.103  0.009 -0.071 -0.013 -0.039 -0.037  0.004 -0.014  0.026  0.046  0.026  0.007  0.051  0.031  0.062  0.035  0.062  0.096  0.099  0.064  0.116  0.046  0.110  0.055  0.070  0.128  0.059  0.063  0.070  0.071  0.038  0.039  0.041  0.008 -0.045 -0.008  0.023  0.020  0.026 -0.015  0.042  0.013 -0.018 -0.033 -0.033  0.051  0.020  0.069  0.083  0.087  0.084  0.096  0.095  0.099  0.057  0.101  0.095  0.068  0.086  0.109  0.114  0.074  0.130  0.119  0.079  0.031  0.068  0.069  0.108  0.080  0.100  0.041  0.050 -0.018 -0.012  0.012  0.047 -0.003 -0.029 -0.018 -0.037  0.037 -0.059 -0.069 -0.072 -0.090 -0.161 -0.086 -0.060 -0.051  0.008  0.032  0.016  0.011  0.043  0.082  0.055 -0.037  0.040  0.055  0.006 -0.029  0.037  0.023 -0.040 -0.025  0.035  0.014 -0.006 -0.068 -0.087 -0.058 -0.056 -0.061 -0.123 -0.109 -0.046 -0.079 -0.046 -0.025 -0.010 -0.006  0.044  0.066  0.049  0.099  0.123  0.007  0.142  0.180  0.207  0.109  0.280  0.102  0.057 -0.037 -0.202 -0.136 -0.170 -0.130 -0.146 -0.044 -0.083  0.007 -0.005  0.053 -0.033 -0.063 -0.172 -0.181 -0.212 -0.192 -0.188 -0.206 -0.208 -0.208 -0.167 -0.174 -0.198 -0.128 -0.183 -0.155 -0.124 -0.098 -0.162 -0.116 -0.052 -0.083 -0.100 -0.016 -0.040  0.056  0.140  0.088  0.377  0.276  0.038  0.171 -0.081 -0.019 -0.101 -0.013  0.004 -0.046  0.012 -0.081 -0.125 -0.170 -0.142 -0.197 -0.242 -0.260 -0.192 -0.172 -0.138 -0.200 -0.150 -0.152 -0.159 -0.116 -0.165 -0.041 -0.182 -0.099 -0.069  0.041  0.075  0.229  0.063  0.110  0.105  0.020 -0.029 -0.041 -0.063 -0.077 -0.042 -0.028 -0.040 -0.034  0.001  0.020  0.003  0.015  0.027  0.010 -0.023 -0.064 -0.052 -0.007 -0.085  0.061 -0.012 -0.030  0.132
 -0.101 -0.068 -0.105 -0.117 -0.068 -0.076 -0.006  0.013  0.009  0.043  0.080  0.138  0.094  0.124  0.265  0.200  0.122  0.223  0.189  0.303  0.257  0.195  0.316  0.324  0.350  0.374  0.394  0.306  0.183  0.084  0.072  0.158  0.271  0.252  0.344  0.341  0.233  0.288  0.183  0.146  0.160  0.097  0.065  0.023  0.020  0.105  0.131  0.116  0.214  0.148  0.188  0.149  0.080  0.151  0.199  0.062  0.065  0.106  0.078  0.051  0.045  0.056  0.027 -0.007 -0.002  0.001  0.012 -0.005 -0.004 -0.005 -0.021 -0.010  0.021  0.057  0.037  0.035  0.089  0.033  0.097  0.078  0.067  0.038  0.088  0.041  0.033  0.082  0.131  0.099  0.035  0.061  0.069  0.022 -0.023  0.013 -0.008 -0.015  0.028 -0.001  0.012  0.036  0.017 -0.002  0.038 -0.014  0.024  0.014  0.026  0.036  0.029  0.003  0.061  0.019  0.067  0.031  0.040  0.071  0.004  0.020  0.015  0.039  0.012  0.013  0.022 -0.004 -0.035 -0.011  0.010 -0.010 -0.001 -0.044 -0.013 -0.006 -0.018 -0.054 -0.051  0.026  0.027  0.041  0.053  0.058  0.062  0.066  0.063  0.076  0.039  0.067  0.069  0.053  0.055  0.089  0.093  0.054  0.104  0.110  0.091  0.038  0.054  0.060  0.085  0.086  0.080  0.051  0.049  0.002 -0.003 -0.002  0.005 -0.019 -0.001 -0.032 -0.039  0.028 -0.051 -0.054 -0.060 -0.078 -0.132 -0.086 -0.066 -0.067  0.004  0.028  0.018  0.013  0.022  0.057  0.043 -0.040  0.027  0.039 -0.008 -0.038  0.012  0.009 -0.041 -0.041  0.004 -0.002 -0.035 -0.080 -0.095 -0.068 -0.055 -0.051 -0.092 -0.081 -0.026 -0.041 -0.034 -0.003  0.012  0.008  0.071  0.064  0.035  0.081  0.118  0.008  0.109  0.159  0.183  0.088  0.207  0.071  0.032 -0.044 -0.130 -0.077 -0.122 -0.079 -0.113 -0.042 -0.102 -0.014 -0.015  0.004 -0.044 -0.051 -0.142 -0.130 -0.169 -0.131 -0.130 -0.122 -0.121 -0.133 -0.099 -0.125 -0.151 -0.116 -0.155 -0.131 -0.119 -0.118 -0.160 -0.130 -0.084 -0.107 -0.101 -0.052 -0.074  0.023  0.110  0.057  0.257  0.176  0.005  0.118 -0.072 -0.005 -0.047  0.007  0.021 -0.018  0.005 -0.059 -0.118 -0.158 -0.118 -0.151 -0.164 -0.156 -0.131 -0.120 -0.073 -0.129 -0.080 -0.067 -0.077 -0.058 -0.084 -0.018 -0.143 -0.076 -0.066  0.010  0.029  0.137  0.050  0.078  0.077 -0.012 -0.028 -0.044 -0.066 -0.056 -0.011 -0.005 -0.034  0.002  0.041  0.034  0.029  0.047  0.060  0.036 -0.038 -0.083 -0.068 -0.021 -0.040  0.091  0.025 -0.034  0.085
 -0.140 -0.095 -0.124 -0.173 -0.091 -0.034  0.026  0.098  0.052  0.034  0.147  0.220  0.076  0.101  0.297  0.179  0.093  0.237  0.123  0.257  0.256  0.200  0.372  0.388  0.488  0.394  0.815  0.626  0.449  0.258  0.162  0.353  0.486  0.438  0.429  0.343  0.232  0.350  0.197  0.144  0.192  0.157  0.084  0.032  0.020  0.110  0.126  0.152  0.290  0.246  0.336  0.254  0.175  0.323  0.450  0.260  0.203  0.289  0.271  0.192  0.147  0.167  0.175  0.116  0.041  0.046  0.019  0.012  0.045  0.055  0.042  0.040  0.106  0.138  0.087  0.108  0.168  0.084  0.154  0.159  0.166  0.077  0.130  0.059  0.101  0.140  0.171  0.098  0.046  0.094  0.115  0.010 -0.094  0.002 -0.007 -0.014  0.044 -0.019 -0.009  0.013  0.003 -0.031  0.052  0.037  0.066  0.051  0.081  0.113  0.099  0.076  0.111  0.033  0.089  0.045  0.065  0.166  0.066  0.085  0.079  0.081  0.036  0.027  0.024  0.017 -0.032 -0.018  0.009 -0.020  0.020 -0.014  0.038 -0.002 -0.019 -0.014 -0.013  0.083  0.032  0.062  0.070  0.070  0.107  0.104  0.066  0.112  0.043  0.086  0.095  0.043  0.053  0.096  0.097  0.036  0.102  0.103  0.052  0.009  0.052  0.039  0.091  0.100  0.104  0.047  0.033 -0.047 -0.028 -0.020  0.041 -0.035 -0.036 -0.033 -0.034  0.027 -0.022 -0.067 -0.099 -0.090 -0.107 -0.058 -0.077 -0.099 -0.046 -0.026 -0.011 -0.019  0.036  0.097  0.096 -0.046  0.075  0.147  0.044  0.005  0.088  0.128  0.019  0.030  0.121  0.041  0.042 -0.048 -0.071 -0.053 -0.052 -0.032 -0.094 -0.083 -0.038 -0.019 -0.014  0.012  0.059  0.103  0.114  0.133  0.128  0.239  0.274  0.070  0.325  0.405  0.386  0.239  0.462  0.196  0.172  0.039 -0.233 -0.196 -0.213 -0.142 -0.167 -0.034 -0.117 -0.004  0.020  0.071 -0.006 -0.054 -0.174 -0.208 -0.234 -0.228 -0.224 -0.250 -0.270 -0.282 -0.262 -0.226 -0.276 -0.188 -0.216 -0.236 -0.185 -0.140 -0.215 -0.166 -0.077 -0.112 -0.096 -0.036 -0.028  0.055  0.164  0.048  0.304  0.233  0.007  0.139 -0.144 -0.052 -0.178 -0.080 -0.020 -0.092  0.002 -0.123 -0.189 -0.222 -0.152 -0.224 -0.320 -0.355 -0.258 -0.214 -0.189 -0.276 -0.229 -0.214 -0.213 -0.176 -0.234 -0.063 -0.227 -0.112 -0.084  0.054  0.055  0.187  0.054  0.109  0.133 -0.016 -0.078 -0.090 -0.118 -0.116 -0.089 -0.088 -0.079 -0.082 -0.046  0.001  0.008 -0.007  0.008  0.054  0.006 -0.091 -0.045  0.009 -0.051  0.110  0.030  0.022  0.085
 -0.105 -0.083 -0.098 -0.167 -0.092 -0.034  0.040  0.107  0.039  0.025  0.130  0.172  0.037  0.075  0.224  0.117  0.073  0.186  0.064  0.193  0.228  0.148  0.336  0.336  0.438  0.306  0.626  0.739  0.531  0.355  0.205  0.372  0.502  0.363  0.370  0.273  0.189  0.284  0.155  0.133  0.147  0.111  0.065  0.034  0.034  0.095  0.094  0.121  0.253  0.216  0.300  0.226  0.169  0.309  0.434  0.233  0.211  0.291  0.253  0.185  0.141  0.145  0.155  0.116  0.024  0.020  0.001  0.013  0.014  0.065  0.045  0.049  0.106  0.138  0.103  0.114  0.151  0.105  0.133  0.133  0.151  0.086  0.120  0.077  0.118  0.173  0.189  0.111  0.058  0.112  0.113  0.000 -0.080  0.018 -0.020  0.007  0.040  0.006 -0.008  0.020 -0.003 -0.026  0.051  0.056  0.069  0.042  0.099  0.140  0.118  0.091  0.111  0.041  0.113  0.035  0.051  0.150  0.073  0.090  0.084  0.078  0.016  0.037  0.020  0.040 -0.049  0.007  0.012 -0.028  0.024 -0.019  0.050  0.020 -0.020  0.023  0.036  0.082 -0.001  0.051  0.044  0.051  0.074  0.076  0.045  0.086  0.028  0.054  0.065  0.027  0.041  0.087  0.095  0.032  0.085  0.087  0.050  0.013  0.029  0.049  0.080  0.080  0.075  0.024  0.040 -0.022  0.006  0.009  0.037 -0.040 -0.056 -0.024 -0.001  0.050 -0.012 -0.022 -0.062 -0.072 -0.102 -0.044 -0.067 -0.083 -0.033 -0.028 -0.013 -0.020  0.032  0.104  0.070 -0.021  0.070  0.121  0.045  0.027  0.092  0.127  0.030  0.030  0.115  0.052  0.050 -0.025 -0.079 -0.055 -0.050 -0.040 -0.099 -0.084 -0.049 -0.041 -0.026 -0.022  0.040  0.048  0.069  0.112  0.098  0.163  0.196  0.059  0.275  0.299  0.307  0.207  0.420  0.175  0.148  0.070 -0.208 -0.178 -0.199 -0.136 -0.136  0.003 -0.071 -0.008  0.040  0.104  0.008 -0.033 -0.134 -0.179 -0.193 -0.179 -0.193 -0.239 -0.267 -0.273 -0.253 -0.221 -0.216 -0.142 -0.174 -0.197 -0.147 -0.100 -0.165 -0.122 -0.061 -0.098 -0.078 -0.029 -0.026  0.025  0.126  0.045  0.274  0.203  0.020  0.141 -0.108 -0.043 -0.167 -0.078 -0.041 -0.130  0.009 -0.126 -0.162 -0.182 -0.152 -0.214 -0.314 -0.340 -0.257 -0.225 -0.206 -0.290 -0.224 -0.227 -0.209 -0.168 -0.221 -0.059 -0.194 -0.069 -0.055  0.067  0.057  0.179  0.051  0.099  0.097 -0.026 -0.051 -0.066 -0.103 -0.084 -0.079 -0.091 -0.090 -0.096 -0.067 -0.025 -0.034 -0.037 -0.029  0.015 -0.003 -0.071 -0.052 -0.008 -0.058  0.061  0.009  0.010  0.082
 -0.038 -0.017 -0.044 -0.119 -0.063 -0.023  0.029  0.067  0.018  0.014  0.088  0.105  0.018  0.026  0.126  0.074  0.045  0.096 -0.014  0.083  0.121  0.075  0.186  0.185  0.290  0.183  0.449  0.531  0.670  0.491  0.280  0.436  0.418  0.272  0.235  0.149  0.097  0.176  0.099  0.076  0.112  0.103  0.069  0.037  0.024  0.059  0.056  0.092  0.181  0.184  0.241  0.189  0.160  0.293  0.412  0.241  0.243  0.317  0.268  0.215  0.168  0.176  0.183  0.184  0.069  0.035  0.030  0.002  0.019  0.074  0.092  0.078  0.126  0.131  0.103  0.090  0.134  0.077  0.085  0.078  0.103  0.060  0.073  0.040  0.076  0.121  0.134  0.066  0.019  0.093  0.082 -0.009 -0.091  0.016 -0.010  0.004  0.022  0.007  0.009  0.019  0.008 -0.014  0.072  0.115  0.063  0.034  0.065  0.127  0.110  0.070  0.074  0.004  0.062 -0.002  0.009  0.103  0.057  0.078  0.071  0.052  0.025  0.048  0.037  0.056 -0.013  0.037  0.006 -0.040  0.009 -0.004  0.071  0.004 -0.030  0.032  0.011  0.064 -0.011  0.020 -0.000  0.011  0.041  0.044  0.018  0.034  0.017  0.002  0.037  0.008  0.004  0.047  0.042 -0.006  0.041  0.060  0.045  0.021  0.012  0.035  0.037  0.049  0.052  0.030  0.047  0.020  0.045  0.025  0.024 -0.052 -0.078 -0.039 -0.016  0.042  0.012 -0.010 -0.056 -0.073 -0.079 -0.043 -0.051 -0.081 -0.042 -0.040 -0.023 -0.041  0.012  0.071  0.057 -0.008  0.062  0.122  0.062  0.055  0.108  0.142  0.049  0.045  0.111  0.053  0.058 -0.004 -0.038 -0.017 -0.004 -0.029 -0.093 -0.098 -0.041 -0.034 -0.026 -0.059  0.022  0.034  0.044  0.085  0.065  0.154  0.157  0.046  0.215  0.229  0.227  0.154  0.298  0.155  0.155  0.068 -0.167 -0.151 -0.148 -0.087 -0.101  0.018 -0.064  0.000  0.058  0.097  0.041 -0.004 -0.076 -0.120 -0.141 -0.140 -0.143 -0.195 -0.229 -0.220 -0.199 -0.144 -0.150 -0.084 -0.113 -0.137 -0.095 -0.049 -0.117 -0.080 -0.058 -0.080 -0.042 -0.027 -0.029 -0.009  0.074  0.023  0.161  0.125  0.011  0.102 -0.083 -0.055 -0.187 -0.072 -0.054 -0.140 -0.007 -0.103 -0.154 -0.141 -0.137 -0.197 -0.269 -0.273 -0.218 -0.194 -0.198 -0.280 -0.198 -0.200 -0.186 -0.155 -0.210 -0.063 -0.144 -0.052 -0.036  0.068  0.041  0.130  0.051  0.075  0.058 -0.018 -0.047 -0.100 -0.132 -0.082 -0.093 -0.131 -0.102 -0.115 -0.099 -0.048 -0.049 -0.048 -0.024  0.014  0.040 -0.016 -0.029 -0.030 -0.080  0.011  0.003  0.004  0.046
  0.041  0.045  0.036 -0.061 -0.044 -0.002  0.018  0.060  0.020 -0.001  0.057  0.076  0.013  0.012  0.056  0.041  0.031  0.043 -0.034  0.049  0.091  0.048  0.106  0.107  0.165  0.084  0.258  0.355  0.491  0.623  0.306  0.333  0.292  0.143  0.125  0.086  0.043  0.078  0.038  0.026  0.059  0.034  0.027  0.035  0.049  0.036  0.040  0.055  0.113  0.121  0.157  0.094  0.082  0.194  0.252  0.140  0.164  0.219  0.192  0.145  0.112  0.102  0.125  0.125  0.053 -0.005  0.004 -0.024 -0.014  0.037  0.077  0.079  0.080  0.089  0.098  0.103  0.111  0.058  0.061  0.062  0.078  0.046  0.045  0.040  0.067  0.084  0.102  0.060  0.016  0.057  0.065 -0.005 -0.045  0.026 -0.015 -0.018 -0.012 -0.022 -0.014 -0.022 -0.024 -0.051  0.045  0.094  0.054  0.005  0.047  0.067  0.076  0.032  0.051 -0.003  0.047  0.013 -0.013  0.070  0.010  0.024  0.017  0.017  0.013  0.047  0.016  0.055  0.005  0.065  0.020 -0.041  0.001 -0.008  0.044 -0.001 -0.038  0.045  0.040  0.075 -0.010  0.033 -0.015 -0.005  0.012  0.022  0.021  0.014 -0.004 -0.033  0.002 -0.017 -0.038  0.019  0.017 -0.017 -0.001  0.040  0.048  0.021 -0.031  0.033 -0.006  0.015  0.012  0.031  0.083  0.062  0.077  0.066  0.041 -0.017 -0.054 -0.060 -0.022  0.052  0.027 -0.023 -0.038 -0.052 -0.076 -0.023 -0.044 -0.041 -0.029 -0.026  0.002 -0.049  0.013  0.057  0.042 -0.001  0.026  0.074  0.041  0.047  0.044  0.083  0.031  0.014  0.042  0.033  0.015 -0.005 -0.043  0.002 -0.013 -0.017 -0.064 -0.074 -0.020 -0.039 -0.039 -0.110  0.008 -0.003 -0.006  0.046  0.003  0.071  0.087  0.032  0.120  0.139  0.130  0.094  0.181  0.089  0.097  0.067 -0.142 -0.112 -0.119 -0.074 -0.073  0.006 -0.064  0.005  0.046  0.038  0.024  0.005 -0.030 -0.087 -0.106 -0.096 -0.105 -0.149 -0.167 -0.154 -0.140 -0.110 -0.083 -0.037 -0.056 -0.084 -0.057 -0.009 -0.072 -0.051 -0.052 -0.067 -0.077 -0.057 -0.067 -0.074  0.003  0.020  0.089  0.066  0.019  0.072 -0.042 -0.026 -0.113 -0.004 -0.016 -0.077 -0.016 -0.060 -0.085 -0.080 -0.107 -0.136 -0.196 -0.206 -0.153 -0.145 -0.161 -0.222 -0.143 -0.151 -0.145 -0.126 -0.164 -0.076 -0.087 -0.036 -0.033  0.056  0.019  0.068  0.006  0.045  0.012 -0.014 -0.036 -0.095 -0.115 -0.045 -0.084 -0.106 -0.067 -0.084 -0.076 -0.028 -0.041 -0.033 -0.038 -0.010  0.051  0.042 -0.011 -0.039 -0.080 -0.044  0.011 -0.001  0.020
 -0.088 -0.083 -0.091 -0.137 -0.055 -0.089 -0.047 -0.020 -0.020 -0.009  0.012  0.068  0.026  0.024  0.090  0.056  0.037  0.066  0.046  0.087  0.086  0.046  0.090  0.112  0.127  0.072  0.162  0.205  0.280  0.306  0.457  0.233  0.223  0.132  0.135  0.095  0.069  0.109  0.061  0.055  0.100  0.047  0.051  0.054  0.051  0.084  0.081  0.074  0.157  0.157  0.170  0.108  0.092  0.173  0.174  0.071  0.110  0.143  0.099  0.083  0.090  0.032  0.065  0.047 -0.002 -0.002  0.027 -0.013 -0.003  0.015  0.065  0.063  0.112  0.143  0.072  0.092  0.102  0.053  0.081  0.070  0.061  0.016  0.054  0.030  0.016  0.051  0.065  0.048  0.036  0.037  0.045  0.028 -0.034  0.045  0.047  0.001 -0.005  0.014  0.033  0.020  0.025 -0.013  0.064  0.093  0.078  0.050  0.087  0.074  0.086  0.098  0.118  0.032  0.066  0.051  0.050  0.099  0.072  0.050  0.067  0.066  0.066  0.069  0.032  0.023 -0.023  0.028  0.035  0.024  0.014  0.024  0.039  0.048  0.005  0.054  0.070  0.068  0.020  0.044  0.027  0.029  0.064  0.085  0.074  0.049  0.045  0.028  0.038  0.057  0.041  0.044  0.047  0.043  0.046  0.075  0.035 -0.005  0.003  0.027  0.035  0.039  0.046  0.018  0.068  0.021  0.043  0.065  0.030  0.003 -0.048 -0.030 -0.015  0.008 -0.042 -0.017 -0.020 -0.046 -0.079 -0.013  0.009  0.013 -0.024  0.004  0.025 -0.006  0.036  0.072  0.026  0.025  0.043  0.060  0.044  0.052  0.030  0.040 -0.011 -0.018  0.002 -0.002 -0.035 -0.023 -0.050 -0.023 -0.026 -0.032 -0.052 -0.046 -0.021 -0.039 -0.042 -0.088 -0.017 -0.042 -0.005  0.011 -0.025  0.047  0.047 -0.000  0.041  0.081  0.079  0.045  0.106  0.036  0.054  0.018 -0.143 -0.117 -0.141 -0.155 -0.132 -0.067 -0.094  0.017 -0.003 -0.034 -0.054 -0.078 -0.134 -0.150 -0.178 -0.130 -0.120 -0.116 -0.102 -0.090 -0.040 -0.047 -0.031 -0.009 -0.050 -0.033 -0.011 -0.012 -0.085 -0.081 -0.067 -0.069 -0.120 -0.103 -0.121 -0.056  0.045  0.059  0.115  0.100  0.021  0.094 -0.007  0.011 -0.061  0.042  0.058  0.043  0.034 -0.033 -0.039 -0.008 -0.054 -0.100 -0.123 -0.130 -0.109 -0.119 -0.118 -0.151 -0.098 -0.141 -0.136 -0.127 -0.165 -0.110 -0.108 -0.039 -0.048  0.038  0.031  0.109  0.038  0.052  0.026  0.016 -0.015 -0.063 -0.073 -0.046 -0.031 -0.036 -0.038 -0.046  0.004  0.008 -0.020  0.039 -0.000  0.003  0.070  0.085  0.081  0.046  0.019  0.005  0.018  0.003  0.059
 -0.038 -0.006 -0.042 -0.120 -0.078 -0.016  0.040  0.067  0.008 -0.003  0.064  0.089 -0.003  0.024  0.110  0.046  0.026  0.083 -0.021  0.095  0.136  0.082  0.193  0.184  0.269  0.158  0.353  0.372  0.436  0.333  0.233  0.571  0.453  0.283  0.251  0.153  0.124  0.201  0.117  0.083  0.146  0.111  0.080  0.062  0.051  0.098  0.100  0.130  0.239  0.237  0.270  0.231  0.195  0.306  0.365  0.203  0.230  0.296  0.227  0.184  0.165  0.170  0.164  0.162  0.065  0.055  0.032  0.002  0.010  0.046  0.074  0.080  0.126  0.135  0.142  0.139  0.169  0.076  0.069  0.087  0.117  0.048  0.062  0.062  0.073  0.094  0.101  0.052  0.002  0.056  0.032 -0.031 -0.069  0.004 -0.023 -0.003  0.013  0.013  0.011  0.005 -0.005  0.005  0.065  0.097  0.090  0.045  0.083  0.096  0.121  0.099  0.123  0.043  0.105  0.029  0.097  0.148  0.078  0.075  0.065  0.063  0.029  0.055  0.030  0.052 -0.008  0.021  0.021 -0.011  0.001  0.018  0.061  0.050  0.029  0.050  0.020  0.050 -0.013 -0.005 -0.016 -0.018  0.019  0.040  0.003  0.016  0.011 -0.008  0.001 -0.012 -0.020  0.003  0.003 -0.032 -0.005  0.003  0.016  0.010 -0.020  0.008  0.003 -0.000  0.006  0.008  0.001 -0.007 -0.003  0.016  0.026 -0.028 -0.040 -0.048 -0.029  0.014  0.027 -0.011 -0.055 -0.065 -0.091 -0.054 -0.008 -0.039  0.026  0.023  0.029  0.013  0.070  0.107  0.073  0.034  0.073  0.119  0.061  0.056  0.085  0.110  0.026  0.018  0.081  0.041  0.047 -0.017 -0.026 -0.016  0.006  0.010 -0.063 -0.053 -0.012 -0.012 -0.002 -0.011  0.007  0.045  0.061  0.067  0.059  0.146  0.142  0.018  0.135  0.182  0.172  0.079  0.208  0.090  0.096  0.022 -0.156 -0.148 -0.137 -0.079 -0.087  0.021 -0.029  0.035  0.034  0.095  0.027  0.002 -0.072 -0.117 -0.131 -0.135 -0.132 -0.164 -0.183 -0.174 -0.157 -0.118 -0.146 -0.073 -0.128 -0.145 -0.089 -0.056 -0.116 -0.076 -0.038 -0.046 -0.046 -0.016  0.002  0.024  0.069  0.026  0.161  0.158  0.045  0.133 -0.058 -0.024 -0.130 -0.035 -0.010 -0.105 -0.001 -0.082 -0.114 -0.125 -0.107 -0.161 -0.212 -0.230 -0.178 -0.151 -0.167 -0.229 -0.166 -0.158 -0.166 -0.132 -0.169 -0.051 -0.125 -0.037 -0.017  0.076  0.073  0.172  0.113  0.116  0.085  0.031 -0.013 -0.047 -0.058 -0.042 -0.067 -0.050 -0.049 -0.065 -0.064 -0.014 -0.054 -0.064 -0.036 -0.034 -0.029 -0.044 -0.090 -0.085 -0.114 -0.011 -0.015 -0.042  0.036
 -0.101 -0.073 -0.111 -0.189 -0.123 -0.090  0.007  0.047 -0.034 -0.020  0.070  0.110 -0.016  0.045  0.177  0.061  0.018  0.133  0.027  0.175  0.248  0.168  0.359  0.327  0.426  0.271  0.486  0.502  0.418  0.292  0.223  0.453  0.698  0.423  0.417  0.264  0.249  0.337  0.182  0.145  0.178  0.125  0.075  0.052  0.067  0.120  0.127  0.147  0.316  0.253  0.363  0.281  0.187  0.295  0.357  0.167  0.197  0.260  0.204  0.156  0.141  0.126  0.112  0.092  0.003  0.030  0.016  0.031  0.035  0.066  0.078  0.069  0.113  0.126  0.121  0.128  0.145  0.097  0.102  0.122  0.146  0.077  0.107  0.088  0.117  0.137  0.153  0.124  0.059  0.078  0.069  0.006 -0.097  0.007 -0.001  0.001  0.019  0.039  0.062  0.059  0.063  0.039  0.079  0.077  0.100  0.063  0.093  0.121  0.115  0.106  0.162  0.051  0.151  0.064  0.092  0.165  0.075  0.076  0.073  0.075  0.045  0.061  0.071  0.047 -0.029  0.035  0.026  0.012  0.023  0.000  0.047  0.014  0.003  0.024  0.025  0.071  0.020  0.044  0.036  0.040  0.061  0.073  0.046  0.066  0.026  0.052  0.058  0.053  0.068  0.082  0.083  0.067  0.113  0.078  0.054  0.044  0.048  0.049  0.081  0.054  0.092  0.052  0.048  0.005  0.002  0.030  0.038 -0.017 -0.041 -0.029 -0.014  0.032  0.017 -0.004 -0.051 -0.094 -0.108 -0.067 -0.053 -0.059 -0.010  0.005  0.018  0.005  0.041  0.092  0.060 -0.006  0.057  0.088  0.027  0.015  0.057  0.062 -0.005 -0.008  0.055  0.024  0.014 -0.049 -0.060 -0.045 -0.036 -0.046 -0.102 -0.116 -0.041 -0.053 -0.038 -0.031 -0.010  0.006  0.061  0.076  0.037  0.134  0.152 -0.001  0.141  0.216  0.192  0.090  0.282  0.105  0.083 -0.031 -0.219 -0.198 -0.198 -0.173 -0.158 -0.031 -0.073  0.027  0.017  0.097 -0.023 -0.058 -0.165 -0.208 -0.227 -0.213 -0.199 -0.221 -0.238 -0.222 -0.194 -0.156 -0.177 -0.102 -0.177 -0.191 -0.104 -0.064 -0.163 -0.104 -0.036 -0.084 -0.074 -0.000 -0.000  0.059  0.156  0.094  0.325  0.278  0.059  0.196 -0.052 -0.005 -0.131 -0.008  0.020 -0.054  0.036 -0.082 -0.095 -0.106 -0.105 -0.173 -0.250 -0.286 -0.222 -0.178 -0.168 -0.245 -0.190 -0.208 -0.223 -0.186 -0.234 -0.067 -0.185 -0.052 -0.024  0.082  0.115  0.255  0.118  0.150  0.104  0.016  0.003 -0.044 -0.071 -0.050 -0.050 -0.054 -0.053 -0.044 -0.039 -0.007 -0.035 -0.023 -0.028 -0.022 -0.009 -0.027 -0.051 -0.030 -0.078  0.012 -0.023 -0.032  0.111
 -0.107 -0.084 -0.113 -0.145 -0.098 -0.053  0.007  0.042 -0.003 -0.011  0.061  0.123  0.007  0.046  0.168  0.083  0.029  0.142  0.069  0.179  0.208  0.169  0.302  0.289  0.351  0.252  0.438  0.363  0.272  0.143  0.132  0.283  0.423  0.471  0.373  0.270  0.234  0.351  0.188  0.140  0.220  0.164  0.098  0.063  0.053  0.130  0.152  0.168  0.315  0.269  0.363  0.287  0.187  0.280  0.356  0.180  0.173  0.218  0.182  0.134  0.102  0.109  0.094  0.062  0.004  0.013  0.004  0.013  0.028  0.032  0.016  0.020  0.050  0.117  0.082  0.105  0.165  0.093  0.123  0.117  0.153  0.073  0.117  0.064  0.094  0.129  0.150  0.106  0.035  0.073  0.079  0.010 -0.037  0.040  0.033  0.014  0.051  0.018  0.031  0.026  0.022  0.002  0.032  0.013  0.054  0.029  0.053  0.074  0.074  0.075  0.137  0.045  0.132  0.078  0.083  0.165  0.063  0.046  0.051  0.049  0.007 -0.003  0.021 -0.025 -0.052 -0.036 -0.019 -0.035 -0.002 -0.032  0.019  0.004  0.013  0.004 -0.009  0.031  0.015  0.020  0.036  0.048  0.060  0.047  0.047  0.077  0.032  0.041  0.066  0.058  0.046  0.059  0.068  0.054  0.069  0.062  0.060  0.030  0.025  0.020  0.044  0.027  0.055  0.002  0.019 -0.029 -0.038 -0.028 -0.000 -0.049 -0.033 -0.048 -0.044 -0.001 -0.027 -0.061 -0.096 -0.089 -0.135 -0.086 -0.026 -0.062  0.008  0.046  0.048  0.046  0.069  0.104  0.084  0.007  0.074  0.124  0.055  0.007  0.057  0.072 -0.009 -0.009  0.060  0.016  0.014 -0.051 -0.071 -0.057 -0.032 -0.027 -0.082 -0.073 -0.012 -0.024 -0.010  0.032  0.032  0.038  0.116  0.101  0.069  0.171  0.177  0.015  0.179  0.238  0.215  0.091  0.235  0.074  0.087 -0.021 -0.163 -0.154 -0.148 -0.115 -0.157 -0.043 -0.085 -0.010 -0.000  0.059 -0.034 -0.051 -0.165 -0.175 -0.210 -0.196 -0.169 -0.141 -0.163 -0.147 -0.138 -0.127 -0.165 -0.110 -0.182 -0.177 -0.123 -0.119 -0.200 -0.137 -0.091 -0.106 -0.097 -0.038 -0.076  0.017  0.095  0.049  0.262  0.212  0.009  0.150 -0.088 -0.024 -0.081  0.007  0.038 -0.021  0.048 -0.078 -0.102 -0.135 -0.092 -0.134 -0.178 -0.192 -0.142 -0.112 -0.099 -0.145 -0.116 -0.105 -0.134 -0.115 -0.130 -0.038 -0.174 -0.065 -0.054  0.013  0.064  0.187  0.112  0.135  0.160  0.057 -0.030 -0.050 -0.059 -0.074 -0.060 -0.034 -0.023 -0.052 -0.037  0.043  0.010 -0.027 -0.006  0.027  0.018 -0.050 -0.026  0.008 -0.024  0.088  0.027 -0.013  0.070
 -0.147 -0.101 -0.183 -0.224 -0.192 -0.217 -0.103 -0.075 -0.097 -0.040  0.038  0.107  0.018  0.096  0.272  0.167  0.104  0.273  0.252  0.422  0.441  0.373  0.601  0.523  0.497  0.344  0.429  0.370  0.235  0.125  0.135  0.251  0.417  0.373  0.707  0.538  0.533  0.636  0.317  0.289  0.289  0.149  0.135  0.054  0.089  0.196  0.225  0.206  0.393  0.281  0.366  0.255  0.155  0.226  0.258  0.083  0.092  0.114  0.090  0.043  0.055  0.062 -0.001 -0.049 -0.015 -0.006  0.019 -0.006 -0.026 -0.044 -0.032  0.002  0.048  0.110  0.094  0.111  0.139  0.063  0.153  0.129  0.118  0.060  0.120  0.056  0.042  0.090  0.134  0.133  0.062  0.053  0.081  0.017 -0.027  0.042  0.006  0.008  0.033  0.029  0.030  0.065  0.023  0.005  0.057  0.001  0.049  0.045  0.073  0.081  0.080  0.058  0.178  0.067  0.172  0.114  0.141  0.160  0.070  0.054  0.065  0.075  0.035  0.008  0.023 -0.031 -0.063 -0.051 -0.017 -0.001  0.010 -0.024  0.037  0.049  0.029 -0.000 -0.023  0.058  0.037  0.037  0.077  0.070  0.068  0.076  0.093  0.080  0.056  0.083  0.060  0.063  0.065  0.083  0.111  0.083  0.120  0.108  0.094  0.052  0.058  0.079  0.107  0.075  0.071 -0.009  0.024 -0.062 -0.072 -0.036 -0.005 -0.034 -0.004 -0.021 -0.027  0.026 -0.044 -0.062 -0.069 -0.111 -0.214 -0.093 -0.023 -0.026  0.076  0.099  0.082  0.070  0.090  0.113  0.079 -0.004  0.053  0.071  0.011 -0.036 -0.004 -0.027 -0.081 -0.066 -0.028 -0.038 -0.079 -0.123 -0.161 -0.096 -0.093 -0.079 -0.136 -0.099 -0.028 -0.080 -0.038  0.009 -0.003 -0.009  0.109  0.088  0.031  0.113  0.114 -0.042  0.079  0.154  0.162  0.047  0.207  0.045  0.015 -0.087 -0.199 -0.132 -0.182 -0.166 -0.181 -0.081 -0.102  0.006 -0.030  0.024 -0.088 -0.094 -0.227 -0.228 -0.255 -0.221 -0.206 -0.168 -0.151 -0.143 -0.106 -0.123 -0.158 -0.114 -0.194 -0.158 -0.099 -0.102 -0.196 -0.123 -0.049 -0.109 -0.150 -0.011 -0.052  0.087  0.172  0.174  0.539  0.396  0.082  0.278 -0.024  0.036 -0.006  0.079  0.119  0.038  0.054 -0.046 -0.073 -0.140 -0.110 -0.144 -0.160 -0.161 -0.115 -0.098 -0.044 -0.101 -0.072 -0.080 -0.135 -0.102 -0.117 -0.031 -0.193 -0.064 -0.053  0.055  0.100  0.332  0.129  0.177  0.173  0.084 -0.036 -0.050 -0.050 -0.076 -0.049 -0.001 -0.027 -0.023  0.026  0.062  0.009  0.032  0.058 -0.021 -0.064 -0.056 -0.065 -0.019 -0.119  0.070 -0.021 -0.057  0.229
 -0.094 -0.059 -0.114 -0.133 -0.105 -0.146 -0.045 -0.043 -0.009  0.090  0.112  0.203  0.180  0.255  0.438  0.349  0.276  0.450  0.420  0.629  0.489  0.394  0.510  0.539  0.401  0.341  0.343  0.273  0.149  0.086  0.095  0.153  0.264  0.270  0.538  0.727  0.487  0.527  0.295  0.303  0.284  0.124  0.110  0.034  0.044  0.186  0.216  0.180  0.329  0.201  0.253  0.176  0.088  0.125  0.178 -0.001  0.008  0.041  0.015 -0.036 -0.002  0.008 -0.067 -0.124 -0.037 -0.035  0.002 -0.067 -0.085 -0.126 -0.106 -0.042  0.006  0.054  0.063  0.061  0.123  0.020  0.127  0.108  0.088  0.044  0.123  0.056  0.041  0.090  0.153  0.163  0.032  0.030  0.061  0.019  0.019  0.064  0.013 -0.007  0.039  0.014  0.008  0.044 -0.030 -0.037  0.023 -0.092 -0.014  0.003  0.026  0.011 -0.011 -0.009  0.090  0.019  0.085  0.059  0.085  0.084 -0.005 -0.011 -0.003  0.017 -0.016 -0.059 -0.026 -0.084 -0.083 -0.055 -0.044 -0.014 -0.013 -0.079 -0.044  0.011 -0.019 -0.034 -0.086  0.005  0.043  0.028  0.081  0.070  0.062  0.072  0.107  0.086  0.043  0.076  0.085  0.078  0.065  0.101  0.118  0.091  0.113  0.137  0.182  0.101  0.058  0.107  0.090  0.067  0.058  0.018  0.062  0.005 -0.012 -0.017 -0.036 -0.040  0.033 -0.052 -0.071  0.004 -0.089 -0.108 -0.101 -0.126 -0.266 -0.176 -0.070 -0.044  0.104  0.121  0.061  0.045  0.040  0.061  0.058 -0.054  0.007 -0.001 -0.051 -0.102 -0.054 -0.096 -0.134 -0.108 -0.071 -0.053 -0.111 -0.169 -0.204 -0.132 -0.113 -0.108 -0.170 -0.105 -0.016 -0.088 -0.052  0.000 -0.010 -0.041  0.087  0.072  0.006  0.074  0.123 -0.036  0.032  0.093  0.180  0.054  0.181  0.013 -0.028 -0.120 -0.127 -0.040 -0.138 -0.108 -0.176 -0.079 -0.158 -0.028 -0.092 -0.057 -0.123 -0.093 -0.220 -0.181 -0.221 -0.155 -0.157 -0.108 -0.064 -0.088 -0.056 -0.123 -0.173 -0.186 -0.229 -0.166 -0.181 -0.204 -0.267 -0.201 -0.159 -0.175 -0.200 -0.091 -0.145  0.018  0.093  0.101  0.400  0.266 -0.010  0.171 -0.108  0.001  0.027  0.062  0.075  0.032  0.011 -0.065 -0.132 -0.232 -0.176 -0.175 -0.123 -0.081 -0.057 -0.068 -0.001 -0.019  0.001  0.031 -0.014  0.007 -0.014 -0.002 -0.177 -0.083 -0.118 -0.016  0.036  0.227  0.106  0.126  0.116  0.014 -0.007 -0.037 -0.053 -0.059 -0.013  0.037 -0.017  0.018  0.057  0.071  0.029  0.027  0.069  0.003 -0.094 -0.121 -0.124 -0.054 -0.094  0.105  0.025 -0.080  0.184
 -0.126 -0.094 -0.182 -0.218 -0.217 -0.284 -0.179 -0.180 -0.167 -0.084 -0.054  0.019 -0.003  0.061  0.189  0.160  0.105  0.196  0.269  0.407  0.414  0.385  0.548  0.406  0.309  0.233  0.232  0.189  0.097  0.043  0.069  0.124  0.249  0.234  0.533  0.487  0.699  0.643  0.303  0.358  0.340  0.175  0.159  0.074  0.109  0.223  0.243  0.235  0.418  0.272  0.322  0.202  0.104  0.136  0.135 -0.021  0.013  0.005 -0.009 -0.064 -0.014  0.015 -0.092 -0.132 -0.041 -0.052 -0.012 -0.053 -0.064 -0.107 -0.055  0.003  0.029  0.043  0.071  0.069  0.085  0.002  0.100  0.075  0.025  0.024  0.066  0.024 -0.012  0.033  0.089  0.129  0.065  0.001  0.041  0.046  0.033  0.073  0.019  0.041  0.043  0.070  0.026  0.075  0.050  0.035  0.057 -0.031  0.045  0.055  0.067  0.036  0.043  0.026  0.174  0.076  0.204  0.134  0.173  0.113  0.059  0.028  0.041  0.050  0.047  0.015  0.028 -0.019 -0.053 -0.051 -0.016  0.024  0.012 -0.021  0.002  0.050  0.057  0.012 -0.022  0.024  0.037 -0.029  0.041  0.021  0.016  0.036  0.040  0.017  0.028  0.046  0.001  0.042  0.033  0.045  0.087  0.089  0.107  0.083  0.144  0.117  0.073  0.097  0.082  0.028  0.024 -0.040  0.032 -0.027 -0.052 -0.027 -0.040 -0.001  0.051 -0.011 -0.029  0.009 -0.047 -0.062 -0.011 -0.076 -0.167 -0.072  0.014  0.039  0.156  0.154  0.121  0.128  0.121  0.119  0.063  0.017  0.023 -0.004 -0.038 -0.078 -0.077 -0.134 -0.116 -0.089 -0.112 -0.054 -0.107 -0.116 -0.197 -0.103 -0.099 -0.083 -0.131 -0.051 -0.007 -0.084 -0.031  0.023 -0.020 -0.034  0.134  0.060 -0.001  0.086  0.084 -0.056 -0.038  0.073  0.077 -0.046  0.067 -0.029 -0.064 -0.109 -0.121 -0.074 -0.131 -0.149 -0.142 -0.107 -0.100  0.010 -0.101 -0.056 -0.150 -0.125 -0.216 -0.201 -0.204 -0.173 -0.169 -0.103 -0.030 -0.024  0.006 -0.045 -0.054 -0.077 -0.140 -0.090 -0.043 -0.081 -0.169 -0.078 -0.040 -0.114 -0.169  0.013 -0.027  0.107  0.141  0.210  0.571  0.448  0.121  0.361  0.058  0.114  0.122  0.160  0.204  0.142  0.096  0.030  0.035 -0.064 -0.046 -0.038 -0.014 -0.002  0.004  0.019  0.091  0.066  0.054  0.042 -0.061 -0.021  0.010 -0.006 -0.115  0.008 -0.009  0.087  0.130  0.415  0.194  0.193  0.173  0.125 -0.068 -0.056 -0.047 -0.084 -0.028  0.029 -0.022  0.026  0.096  0.095  0.032  0.105  0.152 -0.051 -0.133 -0.068 -0.108 -0.040 -0.114  0.037 -0.054 -0.093  0.245
 -0.161 -0.109 -0.210 -0.231 -0.214 -0.270 -0.157 -0.151 -0.154 -0.072 -0.016  0.045  0.006  0.071  0.240  0.176  0.102  0.227  0.267  0.395  0.399  0.372  0.547  0.438  0.376  0.288  0.350  0.284  0.176  0.078  0.109  0.201  0.337  0.351  0.636  0.527  0.643  0.848  0.401  0.370  0.442  0.242  0.213  0.116  0.139  0.288  0.317  0.307  0.517  0.361  0.419  0.312  0.189  0.241  0.238  0.065  0.091  0.089  0.051 -0.000  0.033  0.036 -0.035 -0.104 -0.038 -0.032 -0.007 -0.026 -0.050 -0.104 -0.051 -0.003  0.032  0.115  0.099  0.138  0.156  0.050  0.152  0.128  0.085  0.038  0.099  0.047  0.005  0.066  0.119  0.140  0.046  0.024  0.064  0.031  0.012  0.074  0.014  0.032  0.053  0.066  0.032  0.083  0.027  0.009  0.061 -0.031  0.044  0.053  0.075  0.040  0.055  0.047  0.201  0.084  0.208  0.142  0.179  0.191  0.080  0.040  0.048  0.062  0.043 -0.016  0.010 -0.058 -0.059 -0.056 -0.040  0.014  0.010 -0.040  0.010  0.064  0.056  0.030 -0.014  0.042  0.044  0.006  0.076  0.064  0.075  0.087  0.078  0.069  0.056  0.047  0.033  0.060  0.053  0.064  0.084  0.099  0.103  0.095  0.136  0.109  0.073  0.083  0.088  0.034  0.033 -0.041  0.021 -0.062 -0.080 -0.042 -0.046 -0.027  0.021 -0.029 -0.037  0.008 -0.055 -0.067 -0.056 -0.103 -0.245 -0.101  0.013  0.018  0.147  0.158  0.143  0.140  0.135  0.165  0.093  0.013  0.051  0.055  0.002 -0.048 -0.039 -0.061 -0.102 -0.086 -0.071 -0.049 -0.105 -0.121 -0.203 -0.128 -0.114 -0.077 -0.136 -0.061 -0.008 -0.085 -0.024  0.047  0.002 -0.005  0.183  0.106  0.032  0.131  0.120 -0.056  0.038  0.147  0.137  0.004  0.147  0.015 -0.013 -0.103 -0.177 -0.121 -0.174 -0.160 -0.184 -0.116 -0.122  0.014 -0.065 -0.050 -0.138 -0.118 -0.267 -0.238 -0.279 -0.223 -0.213 -0.102 -0.083 -0.067 -0.031 -0.076 -0.097 -0.093 -0.188 -0.123 -0.083 -0.125 -0.219 -0.115 -0.080 -0.152 -0.199 -0.028 -0.085  0.084  0.159  0.202  0.571  0.449  0.100  0.355  0.015  0.060  0.056  0.128  0.180  0.101  0.087 -0.014 -0.039 -0.117 -0.093 -0.104 -0.082 -0.062 -0.037 -0.032  0.034 -0.001 -0.003  0.001 -0.096 -0.058 -0.033 -0.034 -0.172 -0.050 -0.041  0.049  0.127  0.404  0.202  0.220  0.246  0.157 -0.055 -0.043 -0.048 -0.096 -0.040  0.034 -0.027 -0.014  0.066  0.085 -0.010  0.028  0.089 -0.052 -0.083 -0.055 -0.060 -0.004 -0.097  0.096 -0.030 -0.099  0.229
 -0.085 -0.050 -0.116 -0.122 -0.109 -0.120 -0.056 -0.062 -0.059 -0.011  0.012  0.039  0.018  0.067  0.142  0.115  0.082  0.133  0.159  0.232  0.201  0.192  0.259  0.221  0.196  0.183  0.197  0.155  0.099  0.038  0.061  0.117  0.182  0.188  0.317  0.295  0.303  0.401  0.323  0.260  0.256  0.182  0.156  0.092  0.066  0.181  0.172  0.168  0.233  0.156  0.183  0.165  0.086  0.124  0.136  0.040  0.039  0.050  0.043  0.012  0.018  0.033 -0.013 -0.046 -0.017 -0.021 -0.016  0.002 -0.021 -0.047 -0.043 -0.018  0.010  0.047  0.056  0.069  0.083  0.030  0.092  0.075  0.050  0.029  0.074  0.029  0.008  0.056  0.089  0.082  0.005  0.014  0.029  0.003  0.021  0.060  0.029  0.030  0.048  0.050  0.026  0.042  0.024  0.019  0.031 -0.041 -0.001  0.020  0.022 -0.002 -0.002 -0.001  0.078  0.016  0.067  0.053  0.080  0.097  0.015  0.002  0.002  0.017 -0.005 -0.033 -0.005 -0.049 -0.050 -0.048 -0.033 -0.007 -0.013 -0.048 -0.031  0.019  0.010 -0.009 -0.034  0.008  0.011  0.002  0.029  0.037  0.047  0.050  0.051  0.059  0.035  0.031  0.035  0.051  0.051  0.045  0.043  0.060  0.054  0.055  0.087  0.066  0.036  0.047  0.049  0.025  0.025 -0.026 -0.005 -0.038 -0.058 -0.041 -0.035 -0.036  0.016 -0.045 -0.030  0.013 -0.043 -0.049 -0.048 -0.071 -0.151 -0.093 -0.010 -0.003  0.087  0.087  0.076  0.080  0.060  0.078  0.070  0.002  0.006  0.025  0.002 -0.033 -0.013 -0.029 -0.058 -0.044 -0.039 -0.024 -0.071 -0.082 -0.118 -0.078 -0.059 -0.031 -0.073 -0.029  0.001 -0.021  0.001  0.056  0.032  0.011  0.138  0.095  0.042  0.107  0.107 -0.015  0.049  0.100  0.088  0.012  0.083  0.025  0.005 -0.064 -0.077 -0.032 -0.086 -0.067 -0.106 -0.050 -0.070  0.001 -0.029 -0.021 -0.071 -0.058 -0.146 -0.110 -0.147 -0.102 -0.111 -0.034 -0.035 -0.045 -0.028 -0.059 -0.086 -0.087 -0.120 -0.090 -0.093 -0.109 -0.152 -0.094 -0.094 -0.113 -0.108 -0.032 -0.079  0.023  0.033  0.056  0.246  0.177  0.015  0.145 -0.044  0.001  0.020  0.052  0.076  0.027  0.016 -0.032 -0.077 -0.125 -0.094 -0.092 -0.063 -0.033 -0.032 -0.029  0.021 -0.009  0.005  0.019 -0.010  0.006  0.008 -0.001 -0.104 -0.040 -0.046 -0.003  0.042  0.167  0.089  0.107  0.108  0.064 -0.001 -0.010 -0.018 -0.038 -0.001  0.043 -0.007  0.019  0.054  0.051  0.006  0.016  0.047 -0.008 -0.051 -0.053 -0.056 -0.020 -0.046  0.050 -0.009 -0.074  0.095
 -0.091 -0.078 -0.135 -0.156 -0.137 -0.184 -0.096 -0.120 -0.097 -0.018 -0.012  0.030  0.007  0.058  0.148  0.129  0.078  0.127  0.165  0.244  0.223  0.208  0.283  0.222  0.173  0.146  0.144  0.133  0.076  0.026  0.055  0.083  0.145  0.140  0.289  0.303  0.358  0.370  0.260  0.454  0.351  0.246  0.225  0.127  0.096  0.239  0.214  0.208  0.289  0.188  0.180  0.141  0.060  0.111  0.104  0.013  0.019  0.003 -0.008 -0.029 -0.005  0.012 -0.066 -0.102 -0.035 -0.027  0.000 -0.031 -0.051 -0.093 -0.074 -0.022 -0.032  0.047  0.073  0.057  0.073  0.005  0.077  0.068  0.032  0.006  0.052  0.035 -0.031  0.011  0.057  0.068  0.008 -0.021  0.008  0.008  0.055  0.058  0.033  0.052  0.036  0.048  0.012  0.027 -0.005  0.003  0.025 -0.055  0.001  0.018  0.031  0.000  0.012  0.024  0.108  0.042  0.120  0.098  0.114  0.122  0.046  0.001  0.012  0.025  0.013 -0.009 -0.002 -0.035 -0.043 -0.046 -0.011  0.016 -0.003 -0.004 -0.009  0.043  0.041  0.010 -0.008  0.016  0.017 -0.014  0.033  0.025  0.046  0.058  0.050  0.041  0.034  0.058  0.022  0.054  0.050  0.046  0.044  0.051  0.061  0.049  0.086  0.058  0.033  0.061  0.045  0.037  0.036 -0.037  0.011 -0.054 -0.059 -0.032 -0.025 -0.014  0.013 -0.010 -0.014  0.034 -0.051 -0.055 -0.032 -0.079 -0.180 -0.091  0.006  0.006  0.124  0.130  0.123  0.138  0.106  0.123  0.086  0.046  0.026  0.021 -0.011 -0.044 -0.061 -0.092 -0.105 -0.078 -0.081 -0.043 -0.104 -0.097 -0.138 -0.089 -0.093 -0.035 -0.095 -0.010  0.007 -0.044  0.019  0.057  0.029 -0.000  0.184  0.100  0.026  0.109  0.097 -0.009  0.000  0.063  0.064 -0.006  0.045 -0.010 -0.029 -0.058 -0.054 -0.013 -0.071 -0.067 -0.087 -0.066 -0.095 -0.000 -0.070 -0.053 -0.089 -0.063 -0.144 -0.106 -0.126 -0.097 -0.090 -0.025  0.010 -0.001  0.002 -0.059 -0.048 -0.095 -0.118 -0.073 -0.094 -0.120 -0.154 -0.112 -0.103 -0.134 -0.157 -0.053 -0.089  0.025  0.050  0.075  0.275  0.215  0.022  0.183 -0.022  0.035  0.063  0.073  0.088  0.039  0.028 -0.020 -0.056 -0.136 -0.072 -0.044 -0.006  0.015  0.022  0.019  0.086  0.068  0.072  0.081  0.021  0.046  0.070  0.022 -0.091 -0.026 -0.048  0.009  0.047  0.208  0.119  0.131  0.155  0.116 -0.019 -0.045 -0.049 -0.060  0.002  0.046 -0.042 -0.007  0.076  0.074 -0.017  0.041  0.096 -0.032 -0.072 -0.054 -0.042  0.014 -0.004  0.071 -0.017 -0.078  0.115
 -0.105 -0.067 -0.139 -0.197 -0.171 -0.179 -0.095 -0.095 -0.115 -0.060 -0.019  0.037 -0.000  0.040  0.171  0.159  0.072  0.125  0.163  0.212  0.199  0.194  0.251  0.209  0.177  0.160  0.192  0.147  0.112  0.059  0.100  0.146  0.178  0.220  0.289  0.284  0.340  0.442  0.256  0.351  0.651  0.444  0.355  0.237  0.180  0.368  0.354  0.359  0.482  0.357  0.332  0.290  0.163  0.257  0.211  0.098  0.100  0.089  0.058  0.019  0.029  0.041  0.001 -0.092 -0.052 -0.035 -0.060 -0.062 -0.070 -0.109 -0.069 -0.018 -0.009  0.097  0.092  0.118  0.142  0.035  0.126  0.108  0.062  0.022  0.070  0.034 -0.026  0.008  0.057  0.071  0.026  0.013  0.030  0.012  0.045  0.083  0.032  0.032  0.047  0.025  0.008  0.028  0.003 -0.008  0.042 -0.052  0.011  0.029  0.053 -0.012  0.028  0.033  0.159  0.051  0.170  0.139  0.195  0.198  0.062  0.012  0.013  0.045  0.037 -0.001  0.015 -0.062 -0.048 -0.052  0.001  0.032  0.017 -0.024  0.004  0.079  0.097  0.040  0.045  0.077  0.049  0.050  0.101  0.102  0.106  0.126  0.097  0.095  0.045  0.063  0.065  0.071  0.065  0.060  0.048  0.064  0.069  0.085  0.097  0.057  0.021  0.062  0.050  0.049  0.039 -0.022  0.019 -0.058 -0.053 -0.012 -0.028 -0.010  0.027 -0.023 -0.019  0.015 -0.080 -0.075 -0.041 -0.069 -0.207 -0.119  0.044  0.064  0.201  0.230  0.221  0.211  0.172  0.205  0.131  0.078  0.065  0.060  0.017  0.002 -0.034 -0.028 -0.097 -0.096 -0.081 -0.038 -0.113 -0.101 -0.177 -0.109 -0.113 -0.060 -0.096  0.026  0.034 -0.027  0.051  0.125  0.059  0.053  0.297  0.167  0.057  0.219  0.219 -0.007  0.052  0.166  0.133  0.009  0.070 -0.001 -0.006 -0.067 -0.114 -0.077 -0.145 -0.114 -0.136 -0.090 -0.137 -0.028 -0.099 -0.113 -0.125 -0.091 -0.192 -0.167 -0.240 -0.172 -0.168 -0.043 -0.011 -0.014  0.009 -0.054 -0.050 -0.070 -0.155 -0.104 -0.100 -0.164 -0.222 -0.145 -0.155 -0.188 -0.227 -0.106 -0.142 -0.010  0.053  0.076  0.271  0.252  0.024  0.212 -0.032  0.024  0.044  0.085  0.128  0.056  0.023 -0.040 -0.050 -0.112 -0.082 -0.095 -0.033  0.018  0.008  0.000  0.058  0.047  0.050  0.053 -0.018 -0.034  0.017 -0.045 -0.131 -0.069 -0.071 -0.021  0.054  0.244  0.174  0.199  0.229  0.171 -0.024 -0.022 -0.037 -0.052 -0.003  0.074 -0.008  0.012  0.078  0.108 -0.015  0.003  0.068 -0.060 -0.071 -0.025 -0.019 -0.001 -0.018  0.085 -0.034 -0.143  0.082
 -0.107 -0.076 -0.129 -0.152 -0.142 -0.124 -0.078 -0.058 -0.084 -0.081 -0.025  0.021 -0.031 -0.010  0.071  0.088  0.019  0.022  0.045  0.057  0.073  0.091  0.116  0.091  0.088  0.097  0.157  0.111  0.103  0.034  0.047  0.111  0.125  0.164  0.149  0.124  0.175  0.242  0.182  0.246  0.444  0.550  0.370  0.273  0.142  0.289  0.222  0.298  0.303  0.232  0.233  0.224  0.131  0.217  0.180  0.153  0.109  0.084  0.097  0.066  0.027  0.051  0.040 -0.024 -0.022  0.009 -0.027 -0.073 -0.048 -0.066 -0.057 -0.001 -0.028  0.042  0.083  0.122  0.105  0.062  0.098  0.080  0.086  0.041  0.053  0.033  0.014  0.025  0.038  0.023  0.011  0.018  0.031  0.024  0.052  0.092  0.031  0.032  0.024 -0.016 -0.053 -0.032 -0.035 -0.032 -0.001 -0.079 -0.020 -0.004  0.029  0.011  0.030  0.026  0.101  0.043  0.111  0.100  0.149  0.171  0.071  0.026  0.020  0.018  0.006 -0.044 -0.041 -0.078 -0.039 -0.082 -0.028  0.012  0.013 -0.002  0.009  0.075  0.083  0.050  0.067  0.070  0.028  0.044  0.061  0.075  0.082  0.074  0.032  0.066  0.033  0.026  0.047  0.042  0.025  0.029  0.019  0.007  0.006  0.016  0.028  0.017 -0.014  0.011 -0.002  0.001  0.006 -0.045 -0.021 -0.057 -0.080 -0.061 -0.044 -0.004  0.037 -0.004  0.018  0.017 -0.050 -0.054 -0.007 -0.004 -0.070 -0.040  0.046  0.073  0.180  0.186  0.203  0.192  0.152  0.192  0.138  0.096  0.078  0.104  0.053  0.057  0.011  0.019 -0.044 -0.025 -0.031 -0.006 -0.070 -0.066 -0.124 -0.050 -0.054  0.009 -0.020  0.081  0.063  0.048  0.101  0.172  0.096  0.122  0.349  0.198  0.105  0.295  0.264  0.059  0.120  0.215  0.145  0.059  0.062  0.030  0.058  0.015 -0.061 -0.062 -0.103 -0.088 -0.082 -0.072 -0.094  0.032 -0.052 -0.043 -0.111 -0.096 -0.127 -0.118 -0.124 -0.074 -0.085 -0.050 -0.004 -0.010 -0.018 -0.041 -0.034 -0.033 -0.029 -0.059 -0.063 -0.078 -0.105 -0.064 -0.073 -0.101 -0.115 -0.010 -0.039  0.025  0.031  0.011  0.126  0.148  0.019  0.139 -0.015  0.023  0.043  0.060  0.112  0.043  0.022 -0.015 -0.002 -0.042 -0.020 -0.016  0.003 -0.000  0.016  0.033  0.063  0.047  0.031  0.023 -0.044 -0.035  0.031 -0.023 -0.064 -0.016 -0.019  0.028  0.074  0.163  0.126  0.147  0.187  0.143 -0.047 -0.025 -0.046 -0.056 -0.034  0.024 -0.034 -0.039  0.004  0.049 -0.068 -0.053  0.017 -0.070 -0.083 -0.053 -0.051 -0.017 -0.019  0.024 -0.058 -0.112  0.019
 -0.062 -0.023 -0.084 -0.110 -0.122 -0.109 -0.075 -0.066 -0.076 -0.075 -0.026 -0.006 -0.029 -0.011  0.048  0.061  0.014  0.028  0.056  0.050  0.073  0.091  0.104  0.084  0.059  0.065  0.084  0.065  0.069  0.027  0.051  0.080  0.075  0.098  0.135  0.110  0.159  0.213  0.156  0.225  0.355  0.370  0.506  0.337  0.195  0.338  0.202  0.225  0.230  0.154  0.135  0.139  0.076  0.113  0.094  0.074  0.037  0.014  0.031  0.020  0.006  0.023  0.009 -0.049 -0.031  0.010 -0.041 -0.079 -0.062 -0.077 -0.065 -0.007 -0.039  0.034  0.079  0.067  0.044  0.011  0.064  0.026  0.039  0.027  0.034  0.025  0.010  0.041  0.051  0.061  0.040  0.040  0.035  0.026  0.060  0.088  0.061  0.060  0.039  0.018 -0.016 -0.001 -0.009 -0.020 -0.009 -0.087 -0.021 -0.015  0.015 -0.014 -0.012 -0.000  0.064  0.020  0.056  0.060  0.093  0.109  0.027  0.004 -0.005 -0.010 -0.012 -0.053 -0.060 -0.081 -0.053 -0.068 -0.043 -0.003 -0.014 -0.019  0.015  0.053  0.041  0.042  0.044  0.051  0.004  0.038  0.031  0.044  0.047  0.051  0.048  0.049  0.023  0.002  0.051  0.059  0.012  0.029  0.041  0.046  0.025  0.031  0.051  0.036  0.014  0.023  0.030  0.014 -0.012 -0.052 -0.005 -0.061 -0.072 -0.042 -0.027 -0.023  0.010 -0.033 -0.001  0.009 -0.016 -0.033 -0.024 -0.021 -0.080 -0.016  0.041  0.058  0.133  0.130  0.156  0.168  0.112  0.142  0.101  0.080  0.016  0.031  0.018  0.024 -0.018 -0.018 -0.040 -0.025 -0.036 -0.008 -0.057 -0.032 -0.077 -0.016 -0.023  0.013 -0.004  0.090  0.058  0.037  0.099  0.172  0.079  0.102  0.286  0.156  0.083  0.186  0.144  0.029  0.058  0.115  0.060  0.028  0.022  0.002  0.006  0.021 -0.076 -0.051 -0.092 -0.073 -0.046 -0.051 -0.045  0.050  0.007 -0.056 -0.055 -0.065 -0.100 -0.094 -0.133 -0.093 -0.113 -0.028 -0.007 -0.026 -0.017 -0.048 -0.003 -0.024 -0.042 -0.035 -0.029 -0.074 -0.084 -0.063 -0.072 -0.078 -0.112 -0.019 -0.031  0.018  0.002  0.037  0.131  0.137  0.047  0.123  0.036  0.044  0.060  0.051  0.103  0.051  0.027  0.018 -0.004 -0.031 -0.038 -0.024 -0.015  0.001  0.007  0.006  0.041  0.031  0.027  0.013 -0.044 -0.027  0.048 -0.033 -0.027 -0.007  0.001  0.052  0.041  0.120  0.076  0.103  0.124  0.110 -0.046 -0.055 -0.045 -0.054 -0.055 -0.018 -0.052 -0.046 -0.015  0.019 -0.060 -0.032  0.022 -0.058 -0.036  0.020  0.020  0.026 -0.031 -0.025 -0.053 -0.087  0.034
 -0.057 -0.035 -0.108 -0.119 -0.125 -0.101 -0.092 -0.059 -0.085 -0.121 -0.079 -0.064 -0.073 -0.088 -0.029 -0.006 -0.047 -0.037  0.054  0.012  0.015  0.022  0.053  0.040  0.030  0.023  0.032  0.034  0.037  0.035  0.054  0.062  0.052  0.063  0.054  0.034  0.074  0.116  0.092  0.127  0.237  0.273  0.337  0.607  0.205  0.298  0.184  0.158  0.155  0.112  0.071  0.112  0.065  0.051  0.042  0.075  0.050  0.024  0.042  0.021  0.016  0.033  0.005 -0.003  0.030  0.044 -0.026 -0.098 -0.078 -0.067 -0.063 -0.020 -0.022  0.008  0.025  0.020 -0.001  0.026  0.059  0.019  0.020  0.010  0.007  0.016 -0.006  0.008  0.006  0.020  0.030  0.029  0.015  0.020  0.050  0.048  0.034  0.059  0.049 -0.011  0.002 -0.023 -0.000 -0.020 -0.043 -0.061  0.000 -0.026 -0.019 -0.059 -0.012 -0.011  0.034  0.011  0.030  0.061  0.092  0.084  0.015 -0.022 -0.064 -0.068 -0.034 -0.070 -0.057 -0.076  0.004 -0.054 -0.052 -0.038 -0.061 -0.023  0.001  0.039  0.079  0.032  0.031 -0.002  0.003  0.025 -0.014  0.039  0.032  0.006  0.044  0.062  0.028 -0.017  0.035  0.035  0.010  0.022  0.026  0.017  0.008 -0.003  0.001  0.003  0.003  0.004 -0.016  0.004 -0.004 -0.025  0.003 -0.018 -0.050 -0.046 -0.005 -0.038 -0.044 -0.083 -0.057 -0.031 -0.035  0.003  0.000  0.007 -0.005  0.041  0.070  0.048  0.107  0.151  0.162  0.167  0.109  0.124  0.109  0.090  0.023  0.029  0.033  0.048  0.007  0.000 -0.031 -0.024 -0.049 -0.029 -0.050 -0.004 -0.019  0.024  0.001  0.070  0.078  0.139  0.071  0.102  0.122  0.179  0.088  0.128  0.309  0.168  0.076  0.162  0.124  0.050  0.106  0.094  0.051  0.042  0.035  0.021  0.028  0.037 -0.090 -0.072 -0.067 -0.057  0.002 -0.023 -0.036  0.012 -0.016 -0.048  0.005 -0.003 -0.027 -0.046 -0.103 -0.112 -0.121 -0.016 -0.040 -0.048 -0.048 -0.065  0.039 -0.010  0.011  0.002  0.025 -0.007  0.001  0.020 -0.047 -0.058 -0.072 -0.045 -0.079 -0.047 -0.054 -0.025  0.042  0.051  0.054  0.079  0.079  0.066  0.072  0.067  0.104  0.079  0.024  0.047  0.035  0.013 -0.024  0.010 -0.013 -0.001 -0.013  0.003  0.029  0.021  0.000 -0.011 -0.058 -0.034  0.013 -0.053  0.029  0.018  0.043  0.059  0.028  0.063  0.058  0.076  0.121  0.122 -0.073 -0.080 -0.082 -0.080 -0.050 -0.028 -0.030 -0.006  0.012  0.052  0.028  0.036  0.054 -0.001  0.007  0.005  0.026 -0.001  0.015  0.021  0.053 -0.045 -0.019
 -0.005  0.001 -0.043 -0.113 -0.140 -0.113 -0.102 -0.076 -0.087 -0.148 -0.104 -0.055 -0.060 -0.081  0.001 -0.014 -0.039  0.006  0.014  0.030  0.059  0.036  0.097  0.065  0.049  0.020  0.020  0.034  0.024  0.049  0.051  0.051  0.067  0.053  0.089  0.044  0.109  0.139  0.066  0.096  0.180  0.142  0.195  0.205  0.556  0.355  0.148  0.152  0.165  0.125  0.105  0.085  0.063  0.059 -0.000  0.010  0.024 -0.031  0.007 -0.006  0.001 -0.003 -0.020 -0.032 -0.011 -0.018 -0.051 -0.031 -0.067 -0.052  0.001  0.027  0.003  0.041  0.043  0.072  0.021  0.005  0.028  0.019 -0.007  0.017  0.005  0.025 -0.020  0.009  0.004  0.026  0.054  0.023  0.022  0.024  0.005  0.003 -0.004  0.043 -0.019 -0.027  0.010  0.027  0.020  0.017  0.027  0.012  0.065  0.027  0.053 -0.014  0.040  0.016  0.070  0.039  0.103  0.066  0.117  0.101  0.046  0.006 -0.001 -0.015  0.064  0.048  0.036  0.006 -0.037  0.019  0.029  0.026 -0.034  0.001  0.025  0.074  0.066  0.062  0.076  0.053  0.054  0.042  0.009  0.033  0.035  0.044  0.060  0.034  0.047 -0.026 -0.011  0.041 -0.010  0.004  0.007  0.047  0.044  0.026  0.028  0.048  0.018  0.047  0.017  0.004  0.012  0.013  0.076  0.045  0.046  0.061  0.002  0.031 -0.012 -0.007 -0.027  0.020  0.029  0.035  0.022 -0.011 -0.052  0.058  0.079  0.104  0.133  0.146  0.164  0.166  0.109  0.157  0.083  0.100  0.037  0.041  0.025  0.070 -0.025 -0.005  0.008 -0.044 -0.083  0.002 -0.043  0.007 -0.063  0.005 -0.023  0.040  0.052  0.104  0.036  0.035  0.052  0.097  0.053  0.057  0.214  0.114  0.044  0.089  0.052  0.025  0.024  0.062 -0.021 -0.013 -0.008  0.006 -0.010  0.058 -0.104 -0.057 -0.069 -0.062  0.003  0.003  0.010  0.051  0.037 -0.052  0.026  0.019 -0.015 -0.072 -0.121 -0.098 -0.118 -0.029 -0.061 -0.058 -0.032 -0.035  0.070  0.042 -0.009  0.013  0.047  0.013 -0.032  0.023 -0.022 -0.068 -0.108 -0.050 -0.055 -0.024  0.029  0.086  0.136  0.099  0.109  0.135  0.104  0.071  0.056  0.060  0.048  0.071  0.031  0.064  0.050  0.044 -0.005 -0.005 -0.027 -0.032 -0.050 -0.030 -0.001 -0.032 -0.012 -0.002 -0.029 -0.015  0.003 -0.065  0.021  0.022  0.052  0.099  0.041  0.117  0.066  0.091  0.074  0.108 -0.085 -0.070 -0.111 -0.066 -0.050 -0.056 -0.082 -0.059 -0.000  0.026 -0.049 -0.002 -0.005 -0.119 -0.048  0.040  0.003 -0.050 -0.026 -0.073 -0.031 -0.042  0.024
 -0.062 -0.026 -0.097 -0.182 -0.169 -0.148 -0.104 -0.076 -0.088 -0.092 -0.042  0.022 -0.012  0.003  0.114  0.098  0.053  0.099  0.121  0.142  0.135  0.110  0.157  0.152  0.122  0.105  0.110  0.095  0.059  0.036  0.084  0.098  0.120  0.130  0.196  0.186  0.223  0.288  0.181  0.239  0.368  0.289  0.338  0.298  0.355  0.588  0.317  0.278  0.280  0.230  0.206  0.164  0.102  0.161  0.082  0.049  0.038  0.007  0.007 -0.007  0.003  0.001 -0.031 -0.071 -0.019  0.001 -0.043 -0.070 -0.060 -0.090 -0.067  0.002 -0.016  0.071  0.103  0.138  0.114  0.050  0.095  0.078  0.058  0.044  0.053  0.039 -0.002  0.036  0.038  0.080  0.051  0.024  0.036  0.031  0.061  0.083  0.032  0.073  0.052  0.025  0.034  0.045  0.013 -0.005  0.017 -0.056  0.042  0.024  0.053 -0.036  0.001  0.027  0.109  0.038  0.119  0.091  0.158  0.176  0.053  0.010 -0.017  0.006  0.057  0.019 -0.005 -0.050 -0.048 -0.016  0.005  0.048 -0.036 -0.026  0.005  0.089  0.105  0.055  0.055  0.029  0.041  0.046  0.050  0.073  0.079  0.082  0.097  0.066  0.066  0.004  0.033  0.076  0.033  0.032  0.036  0.072  0.056  0.073  0.105  0.071  0.020  0.074  0.040  0.015 -0.005 -0.038  0.056 -0.007  0.005  0.041  0.008  0.016  0.019 -0.048 -0.041 -0.001 -0.024 -0.031 -0.039 -0.056 -0.163 -0.032  0.089  0.091  0.208  0.213  0.246  0.250  0.192  0.221  0.146  0.146  0.069  0.073  0.044  0.068 -0.008 -0.025 -0.042 -0.072 -0.100 -0.019 -0.112 -0.057 -0.116 -0.048 -0.042  0.046  0.009  0.131  0.056  0.048  0.112  0.173  0.080  0.093  0.321  0.185  0.063  0.141  0.127  0.020  0.035  0.088  0.068 -0.000  0.033 -0.009 -0.028 -0.003 -0.164 -0.091 -0.127 -0.116 -0.079 -0.050 -0.070  0.050  0.008 -0.074 -0.040 -0.038 -0.123 -0.120 -0.214 -0.181 -0.175 -0.048 -0.054 -0.067 -0.009 -0.065  0.021 -0.028 -0.080 -0.054 -0.034 -0.095 -0.157 -0.102 -0.122 -0.150 -0.220 -0.105 -0.125 -0.033  0.043  0.066  0.192  0.162  0.068  0.170  0.048  0.060  0.084  0.078  0.087  0.069  0.041  0.018 -0.016 -0.065 -0.087 -0.083 -0.057 -0.028 -0.038 -0.053  0.010 -0.014  0.019  0.003 -0.060 -0.025  0.020 -0.076 -0.056 -0.018 -0.017  0.061  0.044  0.164  0.094  0.143  0.163  0.178 -0.054 -0.096 -0.103 -0.074 -0.040  0.001 -0.066 -0.032  0.054  0.077 -0.035  0.011  0.049 -0.076 -0.046  0.025  0.016 -0.016 -0.019  0.007 -0.026 -0.146  0.026
 -0.146 -0.108 -0.183 -0.180 -0.165 -0.203 -0.162 -0.134 -0.111 -0.103 -0.060  0.006 -0.003 -0.029  0.125  0.117  0.034  0.070  0.160  0.178  0.159  0.146  0.188  0.159  0.142  0.131  0.126  0.094  0.056  0.040  0.081  0.100  0.127  0.152  0.225  0.216  0.243  0.317  0.172  0.214  0.354  0.222  0.202  0.184  0.148  0.317  0.580  0.350  0.362  0.282  0.249  0.216  0.128  0.176  0.132  0.028  0.047  0.028 -0.008 -0.032 -0.006 -0.035 -0.053 -0.144 -0.064 -0.055 -0.088 -0.042 -0.067 -0.125 -0.102 -0.026 -0.012  0.052  0.014  0.042  0.112 -0.003  0.111  0.090  0.019  0.012  0.045  0.018 -0.069 -0.023  0.016  0.042  0.007  0.004  0.029  0.001  0.015  0.034 -0.001  0.029  0.068  0.026  0.027  0.038  0.005 -0.003  0.022 -0.060  0.021 -0.018  0.069 -0.003  0.037  0.049  0.188  0.094  0.229  0.187  0.225  0.232  0.075  0.021  0.002  0.035  0.008 -0.027 -0.064 -0.083 -0.099 -0.083 -0.024  0.017 -0.006 -0.034 -0.019  0.082  0.129  0.026 -0.015  0.001  0.034  0.009  0.038  0.070  0.064  0.074  0.072  0.080  0.037  0.047  0.027  0.053  0.041  0.034  0.034  0.053  0.062  0.077  0.102  0.065  0.060  0.084  0.034  0.040  0.019 -0.022  0.010 -0.059 -0.099 -0.070 -0.049 -0.033 -0.009 -0.043 -0.044 -0.041 -0.115 -0.082 -0.037 -0.047 -0.193 -0.084  0.109  0.088  0.236  0.387  0.287  0.260  0.237  0.225  0.156  0.121  0.084  0.076  0.022  0.025 -0.016 -0.027 -0.065 -0.091 -0.079 -0.029 -0.131 -0.122 -0.159 -0.099 -0.113 -0.035 -0.078  0.079  0.045 -0.010  0.041  0.139  0.064  0.016  0.242  0.128  0.009  0.081  0.118 -0.041 -0.035  0.065  0.096 -0.001  0.030 -0.040 -0.073 -0.097 -0.081 -0.050 -0.109 -0.149 -0.149 -0.131 -0.225 -0.045 -0.150 -0.176 -0.193 -0.139 -0.227 -0.186 -0.228 -0.146 -0.115  0.030  0.072  0.100  0.119  0.052  0.027 -0.018 -0.119 -0.027 -0.030 -0.095 -0.155 -0.109 -0.119 -0.163 -0.210 -0.147 -0.186 -0.048  0.080  0.088  0.217  0.200  0.031  0.200  0.008  0.049  0.089  0.101  0.108  0.116  0.092  0.003  0.026 -0.032  0.010 -0.031  0.078  0.105  0.089  0.056  0.109  0.090  0.087  0.048 -0.006 -0.042  0.020 -0.060 -0.103 -0.067 -0.073 -0.026  0.040  0.192  0.145  0.221  0.349  0.278  0.031  0.037 -0.002  0.019  0.095  0.173  0.131  0.138  0.167  0.233  0.133  0.112  0.131  0.010 -0.079 -0.111 -0.068 -0.017 -0.017  0.107 -0.028 -0.137  0.034
 -0.101 -0.072 -0.113 -0.173 -0.150 -0.134 -0.063 -0.040 -0.066 -0.074 -0.004  0.032 -0.024 -0.002  0.122  0.089  0.023  0.077  0.082  0.130  0.118  0.124  0.177  0.139  0.122  0.116  0.152  0.121  0.092  0.055  0.074  0.130  0.147  0.168  0.206  0.180  0.235  0.307  0.168  0.208  0.359  0.298  0.225  0.158  0.152  0.278  0.350  0.488  0.446  0.319  0.274  0.261  0.178  0.264  0.211  0.126  0.125  0.098  0.087  0.067  0.060  0.054  0.063 -0.013 -0.010  0.005 -0.006 -0.032 -0.022 -0.054 -0.043  0.017  0.038  0.076  0.097  0.133  0.163  0.035  0.108  0.105  0.082  0.039  0.072  0.046  0.003  0.019  0.055  0.045  0.013  0.020  0.033  0.009  0.017  0.080  0.021  0.035  0.064  0.033  0.029  0.039  0.002  0.020  0.047 -0.046  0.022  0.021  0.065  0.037  0.040  0.048  0.172  0.072  0.177  0.109  0.212  0.264  0.099  0.029  0.018  0.036  0.003 -0.027  0.014 -0.062 -0.076 -0.093 -0.026  0.010  0.016 -0.013  0.005  0.102  0.141  0.087  0.047  0.074  0.043  0.007  0.066  0.075  0.092  0.101  0.034  0.078  0.040  0.036  0.028  0.060  0.035  0.035  0.034  0.057  0.068  0.074  0.104  0.070  0.029  0.088  0.052  0.040  0.014 -0.019 -0.006 -0.067 -0.106 -0.086 -0.072 -0.050  0.028 -0.032 -0.019  0.010 -0.056 -0.063 -0.029 -0.049 -0.164 -0.069  0.101  0.088  0.221  0.251  0.238  0.249  0.249  0.286  0.191  0.148  0.116  0.151  0.072  0.061  0.016  0.024 -0.028 -0.049 -0.004 -0.004 -0.077 -0.096 -0.126 -0.089 -0.070  0.013 -0.034  0.103  0.079  0.038  0.071  0.164  0.085  0.056  0.288  0.164  0.089  0.191  0.197 -0.003  0.052  0.138  0.119  0.014  0.055  0.014  0.013 -0.049 -0.085 -0.064 -0.112 -0.120 -0.125 -0.069 -0.099 -0.003 -0.049 -0.025 -0.098 -0.071 -0.151 -0.121 -0.148 -0.098 -0.070 -0.042 -0.009  0.019  0.046 -0.002 -0.066 -0.041 -0.116 -0.065 -0.069 -0.083 -0.134 -0.092 -0.064 -0.091 -0.131 -0.033 -0.037  0.042  0.137  0.092  0.215  0.229  0.034  0.153 -0.044 -0.002 -0.002  0.041  0.058  0.006  0.006 -0.062 -0.044 -0.063 -0.060 -0.116 -0.039 -0.021 -0.021 -0.034  0.007 -0.021  0.014 -0.009 -0.042 -0.049 -0.022 -0.049 -0.143 -0.045 -0.046 -0.003  0.071  0.237  0.187  0.232  0.298  0.217 -0.038 -0.022 -0.054 -0.050 -0.016  0.048  0.000 -0.003  0.037  0.089 -0.020 -0.040 -0.003 -0.108 -0.133 -0.102 -0.123 -0.079 -0.079  0.064 -0.044 -0.114  0.053
 -0.152 -0.096 -0.180 -0.267 -0.221 -0.206 -0.097 -0.076 -0.123 -0.102 -0.037  0.043 -0.041  0.003  0.187  0.129  0.026  0.138  0.150  0.254  0.260  0.226  0.365  0.291  0.281  0.214  0.290  0.253  0.181  0.113  0.157  0.239  0.316  0.315  0.393  0.329  0.418  0.517  0.233  0.289  0.482  0.303  0.230  0.155  0.165  0.280  0.362  0.446  0.767  0.535  0.483  0.377  0.265  0.395  0.332  0.161  0.180  0.170  0.132  0.091  0.109  0.120  0.074  0.009  0.017  0.024  0.009  0.003 -0.002 -0.032  0.015  0.038  0.094  0.178  0.108  0.166  0.219  0.056  0.154  0.132  0.088  0.032  0.091  0.062  0.003  0.053  0.096  0.093  0.044  0.030  0.046  0.022 -0.020  0.076  0.039  0.027  0.059  0.064  0.059  0.089  0.053  0.057  0.099  0.029  0.087  0.072  0.112  0.073  0.102  0.122  0.272  0.130  0.299  0.186  0.252  0.295  0.142  0.061  0.071  0.094  0.053  0.042  0.088 -0.009 -0.068 -0.052  0.022  0.013  0.029 -0.005  0.043  0.106  0.123  0.083  0.067  0.078  0.058  0.030  0.080  0.053  0.088  0.114  0.053  0.075  0.052  0.053  0.037  0.080  0.082  0.064  0.081  0.106  0.120  0.106  0.121  0.090  0.079  0.090  0.082  0.069  0.070 -0.003  0.044 -0.062 -0.082 -0.037 -0.034 -0.051 -0.002 -0.044 -0.073  0.004 -0.077 -0.086 -0.057 -0.103 -0.231 -0.104  0.057  0.064  0.169  0.213  0.204  0.210  0.227  0.293  0.156  0.086  0.128  0.148  0.039  0.018  0.004  0.005 -0.082 -0.089 -0.027 -0.015 -0.096 -0.117 -0.196 -0.127 -0.100 -0.067 -0.110 -0.004  0.014 -0.048  0.007  0.084  0.031  0.003  0.231  0.137  0.044  0.190  0.197 -0.047  0.065  0.187  0.165 -0.000  0.149  0.032  0.023 -0.089 -0.187 -0.143 -0.198 -0.175 -0.181 -0.089 -0.107 -0.026 -0.079 -0.037 -0.104 -0.084 -0.216 -0.208 -0.286 -0.226 -0.203 -0.121 -0.100 -0.082 -0.027 -0.080 -0.104 -0.093 -0.199 -0.122 -0.101 -0.132 -0.215 -0.108 -0.086 -0.130 -0.169 -0.059 -0.070  0.058  0.197  0.176  0.424  0.421  0.083  0.288 -0.041  0.009 -0.030  0.055  0.098  0.037  0.069 -0.078 -0.071 -0.112 -0.112 -0.168 -0.130 -0.100 -0.097 -0.099 -0.038 -0.083 -0.056 -0.067 -0.111 -0.101 -0.085 -0.075 -0.205 -0.070 -0.052  0.027  0.125  0.415  0.312  0.306  0.327  0.202 -0.073 -0.062 -0.076 -0.105 -0.031  0.034 -0.038 -0.017  0.065  0.097 -0.010  0.024  0.068 -0.051 -0.079 -0.062 -0.066 -0.035 -0.041  0.111 -0.004 -0.090  0.140
 -0.112 -0.067 -0.128 -0.206 -0.156 -0.158 -0.070 -0.060 -0.090 -0.063 -0.036  0.032 -0.020 -0.008  0.128  0.092  0.035  0.097  0.070  0.127  0.161  0.116  0.219  0.182  0.206  0.148  0.246  0.216  0.184  0.121  0.157  0.237  0.253  0.269  0.281  0.201  0.272  0.361  0.156  0.188  0.357  0.232  0.154  0.112  0.125  0.230  0.282  0.319  0.535  0.644  0.497  0.343  0.294  0.462  0.361  0.241  0.235  0.239  0.185  0.155  0.150  0.169  0.150  0.106  0.091  0.066  0.042  0.038  0.041  0.043  0.070  0.091  0.134  0.230  0.138  0.226  0.269  0.120  0.173  0.159  0.132  0.039  0.083  0.061  0.012  0.059  0.096  0.064  0.029  0.040  0.051  0.016 -0.048  0.054  0.016 -0.007  0.041  0.043  0.062  0.082  0.037  0.053  0.103  0.110  0.141  0.113  0.132  0.104  0.167  0.170  0.274  0.141  0.286  0.175  0.219  0.300  0.182  0.117  0.108  0.115  0.111  0.126  0.106  0.052 -0.036  0.023  0.059  0.024  0.027  0.061  0.095  0.114  0.107  0.093  0.090  0.080  0.057  0.057  0.081  0.066  0.115  0.135  0.068  0.072  0.060  0.035  0.032  0.051  0.053  0.034  0.055  0.064  0.072  0.071  0.048  0.028  0.040  0.037  0.033  0.043  0.048 -0.016  0.036 -0.061 -0.043  0.008  0.011 -0.011 -0.032 -0.013 -0.053  0.015 -0.030 -0.053 -0.038 -0.087 -0.211 -0.049  0.054  0.045  0.104  0.162  0.177  0.153  0.200  0.258  0.138  0.095  0.154  0.179  0.072  0.093  0.065  0.075 -0.012 -0.030  0.026  0.012 -0.027 -0.034 -0.100 -0.075 -0.066 -0.034 -0.087 -0.031 -0.043 -0.075 -0.010  0.016 -0.018  0.016  0.159  0.087  0.017  0.160  0.146 -0.019  0.091  0.165  0.125  0.009  0.131  0.045  0.053 -0.027 -0.242 -0.198 -0.193 -0.153 -0.123 -0.037 -0.027  0.032  0.026  0.003 -0.011 -0.020 -0.137 -0.183 -0.261 -0.256 -0.217 -0.129 -0.157 -0.152 -0.093 -0.109 -0.093 -0.067 -0.173 -0.110 -0.085 -0.142 -0.217 -0.111 -0.100 -0.132 -0.174 -0.089 -0.104  0.018  0.175  0.137  0.314  0.309  0.099  0.310  0.003  0.022 -0.066  0.002  0.061  0.006  0.086 -0.062 -0.073 -0.103 -0.104 -0.156 -0.178 -0.168 -0.156 -0.146 -0.097 -0.159 -0.114 -0.109 -0.159 -0.116 -0.121 -0.086 -0.148 -0.024 -0.004  0.063  0.122  0.342  0.303  0.245  0.280  0.185 -0.131 -0.126 -0.136 -0.173 -0.101 -0.046 -0.095 -0.103  0.012  0.074 -0.030  0.007  0.057 -0.037  0.008  0.020  0.029  0.016 -0.009  0.113  0.024 -0.068  0.054
 -0.137 -0.075 -0.149 -0.218 -0.185 -0.171 -0.089 -0.038 -0.083 -0.082  0.002  0.072 -0.030  0.018  0.183  0.084  0.042  0.143  0.093  0.172  0.221  0.178  0.318  0.265  0.283  0.188  0.336  0.300  0.241  0.157  0.170  0.270  0.363  0.363  0.366  0.253  0.322  0.419  0.183  0.180  0.332  0.233  0.135  0.071  0.105  0.206  0.249  0.274  0.483  0.497  0.681  0.396  0.294  0.459  0.399  0.253  0.256  0.262  0.193  0.154  0.137  0.151  0.107  0.074  0.062  0.020  0.015  0.028  0.017  0.012  0.057  0.078  0.130  0.207  0.142  0.209  0.247  0.101  0.164  0.162  0.150  0.055  0.103  0.070  0.063  0.109  0.125  0.102  0.057  0.038  0.068  0.032 -0.055  0.044  0.020 -0.006  0.051  0.040  0.027  0.068  0.023  0.028  0.094  0.069  0.108  0.094  0.139  0.132  0.160  0.144  0.250  0.124  0.274  0.160  0.205  0.258  0.159  0.106  0.112  0.124  0.103  0.083  0.074  0.011 -0.051 -0.007  0.031  0.034  0.038  0.019  0.068  0.072  0.057  0.070  0.083  0.104  0.058  0.062  0.101  0.070  0.103  0.130  0.058  0.087  0.058  0.055  0.044  0.067  0.056  0.039  0.071  0.055  0.057  0.071  0.059  0.037  0.033  0.027  0.042  0.030  0.028 -0.038  0.028 -0.063 -0.061 -0.005  0.018 -0.001  0.006  0.010 -0.013  0.008 -0.007 -0.063 -0.043 -0.070 -0.173 -0.048  0.001  0.034  0.076  0.106  0.127  0.104  0.148  0.194  0.116  0.050  0.124  0.179  0.062  0.057  0.059  0.084 -0.003 -0.027  0.026  0.008 -0.043 -0.054 -0.137 -0.073 -0.077 -0.058 -0.113 -0.059 -0.038 -0.065 -0.024  0.011 -0.013  0.002  0.141  0.095  0.036  0.178  0.163 -0.020  0.105  0.188  0.157  0.042  0.169  0.047  0.060 -0.045 -0.227 -0.189 -0.207 -0.219 -0.177 -0.086 -0.076  0.001 -0.010  0.018 -0.076 -0.092 -0.189 -0.241 -0.280 -0.259 -0.221 -0.161 -0.146 -0.128 -0.099 -0.103 -0.110 -0.056 -0.182 -0.148 -0.087 -0.130 -0.238 -0.153 -0.100 -0.128 -0.177 -0.060 -0.084  0.032  0.161  0.108  0.349  0.344  0.087  0.320 -0.028  0.027 -0.047  0.043  0.111  0.039  0.139 -0.051 -0.022 -0.057 -0.046 -0.120 -0.154 -0.168 -0.126 -0.100 -0.060 -0.119 -0.089 -0.120 -0.194 -0.154 -0.144 -0.100 -0.168 -0.048 -0.031  0.050  0.118  0.321  0.177  0.193  0.233  0.135 -0.102 -0.091 -0.096 -0.143 -0.086 -0.027 -0.059 -0.073  0.014  0.072 -0.016  0.006  0.053 -0.024  0.008  0.029  0.019  0.023 -0.058  0.078 -0.034 -0.088  0.096
 -0.085 -0.042 -0.094 -0.134 -0.114 -0.075 -0.026  0.012 -0.026 -0.048  0.010  0.061 -0.012  0.023  0.129  0.074  0.007  0.089  0.045  0.108  0.112  0.104  0.190  0.167  0.210  0.149  0.254  0.226  0.189  0.094  0.108  0.231  0.281  0.287  0.255  0.176  0.202  0.312  0.165  0.141  0.290  0.224  0.139  0.112  0.085  0.164  0.216  0.261  0.377  0.343  0.396  0.493  0.302  0.343  0.336  0.251  0.236  0.230  0.185  0.148  0.116  0.130  0.107  0.056  0.049  0.032  0.026  0.004 -0.000 -0.017  0.014  0.024  0.066  0.148  0.101  0.130  0.195  0.064  0.103  0.093  0.104  0.032  0.070  0.054  0.042  0.055  0.058  0.050  0.014  0.014  0.025  0.002 -0.023  0.050  0.031  0.020  0.065  0.043  0.053  0.035  0.020  0.020  0.057  0.023  0.039  0.027  0.051  0.050  0.051  0.068  0.137  0.060  0.140  0.086  0.124  0.195  0.072  0.045  0.038  0.037  0.022  0.029  0.028 -0.023 -0.034 -0.033 -0.018 -0.021 -0.015 -0.020  0.020  0.039  0.044  0.035  0.044  0.043  0.011  0.015  0.028  0.020  0.041  0.053  0.024  0.036  0.027  0.011  0.028  0.032  0.038  0.021  0.009  0.028  0.027  0.032  0.043  0.018  0.035  0.010  0.029  0.005  0.025 -0.015 -0.002 -0.052 -0.072 -0.042 -0.010 -0.062 -0.037 -0.056 -0.064 -0.017 -0.041 -0.051 -0.073 -0.077 -0.148 -0.071  0.015 -0.030  0.040  0.086  0.119  0.110  0.124  0.172  0.122  0.050  0.091  0.151  0.068  0.040  0.056  0.079  0.014 -0.011  0.038  0.017 -0.012 -0.061 -0.088 -0.063 -0.048 -0.021 -0.052 -0.019  0.004 -0.005  0.019  0.073  0.038  0.033  0.169  0.103  0.068  0.183  0.160  0.003  0.134  0.166  0.142  0.061  0.156  0.061  0.083 -0.013 -0.134 -0.117 -0.134 -0.101 -0.132 -0.055 -0.086 -0.033 -0.051 -0.009 -0.043 -0.048 -0.121 -0.144 -0.194 -0.145 -0.144 -0.073 -0.106 -0.095 -0.059 -0.074 -0.109 -0.071 -0.159 -0.131 -0.084 -0.106 -0.158 -0.105 -0.090 -0.102 -0.106 -0.056 -0.085 -0.022  0.044  0.030  0.178  0.182  0.042  0.154 -0.056 -0.026 -0.076  0.005  0.036  0.001  0.042 -0.070 -0.098 -0.112 -0.103 -0.136 -0.130 -0.114 -0.109 -0.106 -0.079 -0.105 -0.088 -0.072 -0.093 -0.087 -0.105 -0.061 -0.149 -0.064 -0.044 -0.000  0.076  0.191  0.135  0.155  0.198  0.097 -0.055 -0.059 -0.083 -0.097 -0.058 -0.027 -0.048 -0.046 -0.003  0.061  0.025  0.001  0.040  0.043  0.017 -0.014 -0.008  0.005 -0.048  0.081  0.028 -0.062  0.052
 -0.085 -0.053 -0.090 -0.117 -0.084 -0.048  0.002  0.025 -0.019 -0.029  0.020  0.036 -0.029  0.001  0.076  0.007 -0.008  0.053 -0.011  0.025  0.029  0.031  0.080  0.085  0.126  0.080  0.175  0.169  0.160  0.082  0.092  0.195  0.187  0.187  0.155  0.088  0.104  0.189  0.086  0.060  0.163  0.131  0.076  0.065  0.063  0.102  0.128  0.178  0.265  0.294  0.294  0.302  0.380  0.378  0.303  0.278  0.279  0.260  0.209  0.194  0.151  0.159  0.176  0.153  0.091  0.072  0.037  0.023  0.044  0.048  0.079  0.076  0.107  0.189  0.128  0.177  0.212  0.092  0.093  0.097  0.098  0.025  0.043  0.040  0.025  0.041  0.049  0.024  0.000  0.028  0.014 -0.004 -0.048  0.031 -0.009 -0.003  0.028  0.025  0.042  0.027 -0.005  0.014  0.058  0.073  0.075  0.053  0.082  0.095  0.127  0.125  0.159  0.084  0.121  0.065  0.128  0.232  0.130  0.107  0.071  0.051  0.032  0.039  0.038  0.017 -0.020 -0.023 -0.017 -0.013 -0.003  0.022  0.076  0.071  0.060  0.054  0.032  0.056  0.011  0.017  0.018  0.001  0.034  0.053  0.007  0.018  0.016 -0.023 -0.003  0.012  0.012 -0.015 -0.018  0.001 -0.026 -0.013 -0.017 -0.018 -0.008 -0.034 -0.007 -0.021 -0.005 -0.028 -0.029 -0.065 -0.072 -0.040 -0.008 -0.058 -0.050 -0.033 -0.043 -0.034 -0.034 -0.043 -0.063 -0.044 -0.087 -0.007  0.046 -0.006  0.012  0.040  0.098  0.109  0.133  0.201  0.128  0.097  0.134  0.182  0.109  0.111  0.108  0.150  0.076  0.054  0.106  0.044  0.050 -0.011 -0.025 -0.009 -0.020  0.025 -0.006 -0.001  0.007  0.012  0.018  0.054  0.025  0.043  0.116  0.074  0.068  0.142  0.120  0.012  0.131  0.129  0.107  0.074  0.128  0.084  0.111  0.014 -0.136 -0.114 -0.111 -0.078 -0.089 -0.035 -0.031 -0.007 -0.009  0.010 -0.018 -0.031 -0.080 -0.108 -0.130 -0.104 -0.107 -0.067 -0.118 -0.117 -0.080 -0.076 -0.098 -0.064 -0.104 -0.101 -0.075 -0.077 -0.110 -0.098 -0.069 -0.067 -0.072 -0.045 -0.052 -0.017  0.046  0.021  0.116  0.116  0.024  0.096 -0.038 -0.030 -0.091 -0.055 -0.022 -0.055  0.023 -0.071 -0.096 -0.099 -0.096 -0.121 -0.141 -0.141 -0.122 -0.105 -0.111 -0.141 -0.120 -0.098 -0.116 -0.110 -0.122 -0.068 -0.107 -0.026 -0.026  0.011  0.046  0.136  0.117  0.114  0.184  0.099 -0.057 -0.061 -0.056 -0.087 -0.078 -0.049 -0.062 -0.070 -0.024  0.031 -0.003 -0.010  0.015  0.015  0.048  0.032  0.039  0.038 -0.000  0.058  0.033 -0.006  0.016
 -0.137 -0.102 -0.122 -0.189 -0.104 -0.087  0.012  0.032 -0.014  0.011  0.070  0.100  0.026  0.057  0.162  0.096  0.059  0.111 -0.015  0.048  0.093  0.067  0.134  0.136  0.223  0.151  0.323  0.309  0.293  0.194  0.173  0.306  0.295  0.280  0.226  0.125  0.136  0.241  0.124  0.111  0.257  0.217  0.113  0.051  0.059  0.161  0.176  0.264  0.395  0.462  0.459  0.343  0.378  0.759  0.530  0.402  0.400  0.412  0.323  0.296  0.229  0.237  0.245  0.216  0.096  0.078  0.032  0.048  0.086  0.103  0.108  0.127  0.166  0.287  0.238  0.334  0.430  0.179  0.195  0.187  0.192  0.086  0.136  0.080  0.061  0.112  0.158  0.097  0.037  0.097  0.095  0.030 -0.063  0.065 -0.004 -0.019  0.032  0.032  0.052  0.061 -0.004  0.030  0.108  0.119  0.136  0.114  0.161  0.163  0.209  0.166  0.201  0.095  0.160  0.070  0.155  0.316  0.179  0.152  0.133  0.134  0.091  0.112  0.107  0.085 -0.036  0.009  0.027  0.012  0.044  0.033  0.089  0.087  0.061  0.092  0.068  0.106 -0.003  0.034  0.053  0.039  0.105  0.127  0.038  0.068  0.059  0.026  0.037  0.044  0.041  0.028  0.023  0.039  0.035  0.063  0.058  0.018 -0.006  0.023  0.021  0.034  0.046 -0.011 -0.001 -0.060 -0.071 -0.009 -0.008 -0.038 -0.021 -0.044 -0.033 -0.002 -0.047 -0.054 -0.065 -0.068 -0.156 -0.054  0.017 -0.009  0.047  0.051  0.116  0.108  0.161  0.231  0.140  0.095  0.165  0.222  0.132  0.139  0.149  0.181  0.054  0.047  0.132  0.051  0.051 -0.018 -0.092 -0.050 -0.033  0.020 -0.063 -0.020 -0.005 -0.016  0.018  0.058  0.030  0.056  0.154  0.108  0.076  0.210  0.196  0.027  0.189  0.234  0.185  0.103  0.209  0.126  0.170  0.037 -0.238 -0.188 -0.190 -0.152 -0.145 -0.030 -0.059  0.017  0.026  0.061 -0.012 -0.038 -0.132 -0.169 -0.194 -0.188 -0.166 -0.178 -0.218 -0.207 -0.142 -0.149 -0.176 -0.093 -0.182 -0.175 -0.149 -0.123 -0.216 -0.180 -0.106 -0.118 -0.140 -0.058 -0.070  0.010  0.128  0.047  0.194  0.212  0.022  0.156 -0.114 -0.067 -0.155 -0.090 -0.027 -0.120  0.002 -0.133 -0.149 -0.141 -0.131 -0.213 -0.251 -0.266 -0.207 -0.191 -0.181 -0.250 -0.167 -0.168 -0.197 -0.152 -0.179 -0.121 -0.204 -0.093 -0.083 -0.006  0.071  0.222  0.169  0.164  0.193  0.085 -0.044 -0.054 -0.064 -0.109 -0.094 -0.036 -0.080 -0.120 -0.042  0.005 -0.082 -0.081 -0.039 -0.054  0.013  0.014 -0.006 -0.002 -0.042  0.069 -0.008 -0.048  0.028
 -0.130 -0.082 -0.106 -0.154 -0.089 -0.039  0.040  0.068  0.012  0.017  0.096  0.113  0.014  0.027  0.155  0.089  0.034  0.116  0.022  0.096  0.110  0.076  0.170  0.176  0.276  0.199  0.450  0.434  0.412  0.252  0.174  0.365  0.357  0.356  0.258  0.178  0.135  0.238  0.136  0.104  0.211  0.180  0.094  0.042 -0.000  0.082  0.132  0.211  0.332  0.361  0.399  0.336  0.303  0.530  0.729  0.459  0.375  0.459  0.406  0.331  0.249  0.264  0.300  0.247  0.110  0.084  0.069  0.061  0.094  0.114  0.086  0.099  0.167  0.232  0.161  0.190  0.291  0.120  0.164  0.134  0.174  0.074  0.138  0.075  0.108  0.135  0.156  0.066 -0.003  0.086  0.077 -0.004 -0.063  0.057  0.003  0.001  0.059  0.063  0.053  0.028 -0.000  0.019  0.082  0.087  0.089  0.083  0.121  0.164  0.154  0.138  0.169  0.067  0.141  0.058  0.096  0.219  0.133  0.131  0.110  0.092  0.019  0.039  0.065  0.034 -0.050 -0.037 -0.016 -0.026  0.044  0.008  0.068  0.026  0.035  0.030  0.008  0.041 -0.031 -0.023  0.005 -0.016  0.048  0.061 -0.038  0.030  0.009  0.018  0.040  0.010  0.017  0.028  0.030  0.006  0.031  0.040  0.041  0.022  0.025  0.020  0.034  0.031  0.035 -0.015 -0.029 -0.084 -0.093 -0.060 -0.027 -0.074 -0.065 -0.051 -0.053 -0.010 -0.040 -0.065 -0.079 -0.061 -0.099 -0.066 -0.006 -0.076 -0.011  0.008  0.024  0.056  0.105  0.165  0.137  0.050  0.133  0.219  0.125  0.079  0.157  0.219  0.070  0.068  0.195  0.081  0.075 -0.034 -0.064 -0.045 -0.033 -0.006 -0.088 -0.033 -0.008 -0.016  0.001  0.039  0.067  0.067  0.121  0.120  0.141  0.237  0.251  0.030  0.268  0.317  0.263  0.163  0.301  0.169  0.224  0.023 -0.155 -0.173 -0.167 -0.099 -0.153 -0.018 -0.099 -0.034 -0.020  0.097 -0.025 -0.023 -0.127 -0.146 -0.149 -0.150 -0.132 -0.178 -0.200 -0.183 -0.187 -0.147 -0.268 -0.166 -0.233 -0.245 -0.199 -0.149 -0.229 -0.178 -0.108 -0.107 -0.065 -0.036 -0.043  0.010  0.092 -0.001  0.153  0.163 -0.037  0.106 -0.187 -0.097 -0.205 -0.114 -0.064 -0.144 -0.006 -0.177 -0.211 -0.210 -0.139 -0.234 -0.258 -0.288 -0.195 -0.169 -0.181 -0.241 -0.184 -0.159 -0.174 -0.141 -0.183 -0.052 -0.244 -0.099 -0.091 -0.022  0.047  0.161  0.147  0.135  0.186  0.047 -0.032 -0.035 -0.055 -0.088 -0.059 -0.037 -0.046 -0.088 -0.059  0.025 -0.023 -0.063 -0.020  0.040  0.004 -0.090 -0.062  0.008 -0.075  0.092  0.001 -0.026  0.036
 -0.109 -0.086 -0.101 -0.110 -0.091 -0.034  0.010  0.050  0.008 -0.052  0.027  0.029 -0.040 -0.045  0.015 -0.013 -0.042  0.007 -0.083 -0.071 -0.037 -0.025 -0.000  0.023  0.110  0.062  0.260  0.233  0.241  0.140  0.071  0.203  0.167  0.180  0.083 -0.001 -0.021  0.065  0.040  0.013  0.098  0.153  0.074  0.075  0.010  0.049  0.028  0.126  0.161  0.241  0.253  0.251  0.278  0.402  0.459  0.678  0.408  0.387  0.406  0.406  0.244  0.264  0.370  0.323  0.158  0.138  0.093  0.066  0.140  0.169  0.100  0.104  0.144  0.230  0.148  0.161  0.205  0.098  0.078  0.084  0.124  0.027  0.056  0.037  0.069  0.081  0.051 -0.005 -0.024  0.046  0.036  0.003 -0.047  0.014  0.012  0.022  0.041  0.021  0.050 -0.025 -0.039  0.004  0.040  0.080  0.067  0.045  0.044  0.104  0.107  0.110  0.073  0.026  0.039  0.004  0.036  0.157  0.093  0.105  0.079  0.041  0.009  0.029  0.019  0.029 -0.001 -0.044 -0.030 -0.069  0.003  0.015  0.080  0.017  0.031  0.045  0.017  0.017 -0.063 -0.024 -0.033 -0.035  0.002 -0.026 -0.055 -0.015 -0.031 -0.062 -0.003 -0.021 -0.038 -0.031 -0.019 -0.040 -0.061 -0.040 -0.056 -0.067 -0.020 -0.066 -0.013 -0.013 -0.030 -0.061 -0.084 -0.126 -0.144 -0.109 -0.006 -0.089 -0.108 -0.057 -0.039  0.008  0.024 -0.013 -0.053 -0.026 -0.014  0.026  0.017 -0.049 -0.092 -0.075  0.018  0.038  0.070  0.146  0.151  0.084  0.169  0.281  0.171  0.136  0.218  0.284  0.143  0.151  0.254  0.115  0.163  0.024  0.055  0.022  0.032  0.079  0.032  0.005  0.006  0.070  0.055  0.085  0.105  0.162  0.139  0.147  0.197  0.256  0.195  0.093  0.343  0.237  0.173  0.177  0.230  0.191  0.307  0.140 -0.108 -0.128 -0.093 -0.025 -0.056  0.026 -0.009 -0.020  0.044  0.136  0.082  0.056  0.008 -0.031 -0.042 -0.062 -0.070 -0.099 -0.171 -0.153 -0.162 -0.109 -0.143 -0.071 -0.086 -0.131 -0.099 -0.055 -0.080 -0.074 -0.041 -0.022  0.015 -0.031 -0.038 -0.038  0.012 -0.039  0.014  0.046 -0.017  0.022 -0.095 -0.084 -0.170 -0.119 -0.103 -0.142 -0.005 -0.113 -0.127 -0.106 -0.090 -0.127 -0.186 -0.222 -0.165 -0.125 -0.147 -0.199 -0.177 -0.155 -0.137 -0.131 -0.162 -0.043 -0.124 -0.052 -0.047 -0.014  0.019  0.044  0.057  0.049  0.127  0.018 -0.070 -0.087 -0.088 -0.125 -0.123 -0.138 -0.110 -0.156 -0.131 -0.036 -0.033 -0.087 -0.046  0.060  0.100  0.008  0.041  0.061 -0.069  0.057  0.036  0.025 -0.024
 -0.110 -0.121 -0.116 -0.128 -0.095 -0.057  0.005  0.027 -0.017 -0.039  0.027  0.020 -0.041 -0.039  0.033 -0.010 -0.032  0.000 -0.085 -0.063 -0.039 -0.020 -0.012  0.009  0.092  0.065  0.203  0.211  0.243  0.164  0.110  0.230  0.197  0.173  0.092  0.008  0.013  0.091  0.039  0.019  0.100  0.109  0.037  0.050  0.024  0.038  0.047  0.125  0.180  0.235  0.256  0.236  0.279  0.400  0.375  0.408  0.559  0.442  0.338  0.354  0.243  0.259  0.290  0.293  0.135  0.086  0.059  0.066  0.095  0.126  0.141  0.130  0.202  0.258  0.187  0.179  0.224  0.115  0.081  0.089  0.123  0.044  0.055  0.039  0.059  0.083  0.075  0.048  0.021  0.044  0.036  0.028 -0.047  0.038  0.014  0.007  0.056  0.048  0.065  0.024  0.018  0.039  0.090  0.123  0.106  0.072  0.086  0.142  0.145  0.126  0.104  0.046  0.042  0.012  0.049  0.181  0.118  0.124  0.109  0.083  0.059  0.068  0.050  0.073  0.016  0.031  0.020 -0.009  0.026  0.040  0.081  0.044  0.009  0.035  0.045  0.051 -0.039 -0.016 -0.015 -0.027  0.019  0.015 -0.019 -0.009  0.011 -0.039 -0.011  0.008  0.005 -0.045 -0.026  0.008 -0.045 -0.038 -0.003 -0.005 -0.033 -0.042 -0.028 -0.060 -0.010 -0.015 -0.025 -0.012 -0.031 -0.005  0.019 -0.053 -0.076 -0.022 -0.019  0.020  0.012  0.009 -0.016 -0.025 -0.023  0.005  0.008 -0.042 -0.049 -0.045  0.046  0.039  0.078  0.121  0.101  0.061  0.128  0.208  0.116  0.144  0.167  0.202  0.099  0.101  0.179  0.081  0.118  0.008  0.013 -0.005 -0.013  0.039 -0.000 -0.025 -0.015  0.035  0.011  0.036  0.051  0.094  0.103  0.090  0.106  0.176  0.131  0.047  0.222  0.185  0.130  0.151  0.189  0.166  0.210  0.084 -0.137 -0.161 -0.113 -0.072 -0.072 -0.002 -0.020  0.003  0.026  0.086  0.038  0.008 -0.026 -0.077 -0.048 -0.083 -0.062 -0.106 -0.184 -0.160 -0.141 -0.093 -0.119 -0.032 -0.073 -0.116 -0.060 -0.021 -0.081 -0.093 -0.024 -0.033 -0.007 -0.015 -0.029 -0.023  0.002 -0.027  0.019  0.047 -0.001  0.041 -0.081 -0.069 -0.155 -0.084 -0.068 -0.107 -0.009 -0.106 -0.100 -0.055 -0.074 -0.113 -0.180 -0.224 -0.158 -0.116 -0.148 -0.201 -0.167 -0.157 -0.168 -0.138 -0.169 -0.064 -0.115 -0.043 -0.042  0.017  0.038  0.099  0.094  0.078  0.133  0.027 -0.035 -0.055 -0.076 -0.103 -0.094 -0.106 -0.116 -0.145 -0.099 -0.039 -0.066 -0.082 -0.047  0.013  0.058  0.006  0.016  0.052 -0.015  0.041  0.023  0.042  0.014
 -0.073 -0.085 -0.080 -0.108 -0.062 -0.026  0.013  0.048  0.019 -0.012  0.035  0.046 -0.005 -0.010  0.063  0.018 -0.004  0.023 -0.059 -0.017 -0.016 -0.009  0.022  0.034  0.129  0.106  0.289  0.291  0.317  0.219  0.143  0.296  0.260  0.218  0.114  0.041  0.005  0.089  0.050  0.003  0.089  0.084  0.014  0.024 -0.031  0.007  0.028  0.098  0.170  0.239  0.262  0.230  0.260  0.412  0.459  0.387  0.442  0.679  0.460  0.391  0.328  0.348  0.362  0.380  0.202  0.137  0.102  0.101  0.134  0.171  0.203  0.150  0.206  0.215  0.143  0.158  0.242  0.119  0.083  0.061  0.103  0.036  0.073  0.015  0.064  0.111  0.109  0.039 -0.005  0.045  0.057  0.027 -0.070  0.034  0.009 -0.011  0.054  0.071  0.075 -0.012 -0.009  0.036  0.097  0.162  0.103  0.057  0.080  0.131  0.142  0.109  0.085  0.031  0.030  0.005 -0.009  0.127  0.091  0.105  0.072  0.072  0.032  0.081  0.067  0.103  0.022  0.033  0.006 -0.049  0.009  0.017  0.069 -0.009 -0.035  0.013 -0.002 -0.013 -0.071 -0.054 -0.063 -0.067 -0.017 -0.019 -0.042 -0.022 -0.014 -0.057 -0.020 -0.028 -0.017 -0.035 -0.022 -0.036 -0.046 -0.030 -0.002 -0.006 -0.037 -0.027 -0.033 -0.035  0.001 -0.020 -0.024 -0.023 -0.036 -0.025  0.010 -0.081 -0.102 -0.080 -0.073 -0.022  0.003  0.012 -0.028 -0.046 -0.018 -0.005 -0.014 -0.098 -0.107 -0.084 -0.014 -0.035  0.011  0.072  0.067  0.014  0.097  0.184  0.103  0.097  0.178  0.236  0.098  0.090  0.179  0.084  0.142  0.025  0.016 -0.015  0.005  0.011 -0.035 -0.076 -0.039  0.006 -0.022 -0.020  0.043  0.083  0.060  0.077  0.082  0.184  0.145  0.041  0.262  0.222  0.164  0.157  0.248  0.175  0.254  0.084 -0.188 -0.197 -0.135 -0.055 -0.073  0.004 -0.025 -0.024  0.047  0.096  0.096  0.042 -0.001 -0.075 -0.095 -0.147 -0.132 -0.152 -0.246 -0.228 -0.216 -0.149 -0.204 -0.107 -0.148 -0.199 -0.118 -0.060 -0.139 -0.102 -0.052 -0.063  0.014 -0.037 -0.071 -0.046  0.000 -0.048  0.023  0.039 -0.006  0.040 -0.092 -0.074 -0.195 -0.099 -0.068 -0.122 -0.000 -0.125 -0.153 -0.121 -0.114 -0.169 -0.261 -0.312 -0.219 -0.176 -0.205 -0.281 -0.225 -0.216 -0.207 -0.183 -0.231 -0.074 -0.146 -0.067 -0.035  0.023  0.042  0.064  0.064  0.055  0.098 -0.034 -0.018 -0.050 -0.072 -0.097 -0.078 -0.111 -0.095 -0.131 -0.098 -0.028 -0.023 -0.036 -0.042  0.101  0.100 -0.018  0.035  0.064  0.028  0.083  0.093  0.100  0.007
 -0.059 -0.058 -0.074 -0.085 -0.065 -0.032  0.004  0.029  0.003 -0.039  0.017  0.028 -0.030 -0.030  0.034  0.007 -0.025  0.015 -0.072 -0.045 -0.016 -0.019  0.024  0.026  0.106  0.078  0.271  0.253  0.268  0.192  0.099  0.227  0.204  0.182  0.090  0.015 -0.009  0.051  0.043 -0.008  0.058  0.097  0.031  0.042  0.007  0.007 -0.008  0.087  0.132  0.185  0.193  0.185  0.209  0.323  0.406  0.406  0.338  0.460  0.534  0.404  0.311  0.362  0.396  0.392  0.217  0.165  0.106  0.142  0.169  0.205  0.165  0.118  0.170  0.168  0.109  0.120  0.188  0.100  0.062  0.048  0.089  0.018  0.046  0.011  0.049  0.075  0.062 -0.022 -0.026  0.032  0.029  0.008 -0.050  0.030  0.026  0.019  0.034  0.040  0.060 -0.024  0.007  0.043  0.076  0.134  0.094  0.057  0.043  0.108  0.124  0.088  0.061  0.017  0.014  0.003 -0.002  0.090  0.061  0.088  0.048  0.037  0.019  0.043  0.070  0.071  0.020  0.013 -0.027 -0.082 -0.029 -0.005  0.060 -0.012 -0.025  0.012 -0.000 -0.013 -0.061 -0.023 -0.045 -0.046  0.009 -0.004 -0.031  0.002 -0.008 -0.037 -0.009 -0.018 -0.001  0.005 -0.014 -0.033 -0.011 -0.019 -0.044 -0.047 -0.026 -0.050 -0.021  0.028  0.044  0.004 -0.032 -0.041 -0.064 -0.055  0.008 -0.093 -0.106 -0.091 -0.083 -0.012  0.018 -0.006 -0.065 -0.046 -0.018  0.017 -0.017 -0.077 -0.091 -0.080 -0.016 -0.023  0.008  0.066  0.090  0.047  0.119  0.218  0.128  0.108  0.182  0.253  0.128  0.112  0.199  0.094  0.137  0.026  0.055  0.003  0.025  0.046 -0.008 -0.041 -0.023  0.039  0.016  0.020  0.090  0.130  0.093  0.099  0.123  0.215  0.171  0.070  0.342  0.249  0.183  0.198  0.285  0.211  0.316  0.120 -0.134 -0.138 -0.107 -0.015 -0.048  0.035 -0.005 -0.043  0.051  0.114  0.114  0.069  0.022 -0.037 -0.073 -0.098 -0.108 -0.130 -0.221 -0.212 -0.218 -0.138 -0.188 -0.106 -0.113 -0.176 -0.117 -0.056 -0.093 -0.058 -0.027 -0.035  0.043 -0.019 -0.021 -0.030 -0.003 -0.038  0.014  0.024 -0.020 -0.004 -0.106 -0.087 -0.185 -0.114 -0.092 -0.147 -0.037 -0.129 -0.172 -0.130 -0.106 -0.162 -0.247 -0.275 -0.199 -0.164 -0.195 -0.256 -0.201 -0.174 -0.153 -0.155 -0.192 -0.046 -0.141 -0.067 -0.042 -0.008  0.007  0.029  0.050  0.039  0.076 -0.022 -0.068 -0.092 -0.087 -0.110 -0.113 -0.142 -0.096 -0.138 -0.122 -0.028 -0.006 -0.054 -0.056  0.072  0.083 -0.029  0.015  0.021 -0.017  0.062  0.091  0.096 -0.001
 -0.075 -0.081 -0.074 -0.092 -0.052 -0.011  0.030  0.057  0.015 -0.016  0.034  0.019 -0.041 -0.024  0.018 -0.019 -0.022 -0.001 -0.087 -0.072 -0.057 -0.042 -0.029 -0.019  0.066  0.051  0.192  0.185  0.215  0.145  0.083  0.184  0.156  0.134  0.043 -0.036 -0.064 -0.000  0.012 -0.029  0.019  0.066  0.020  0.021 -0.006 -0.007 -0.032  0.067  0.091  0.155  0.154  0.148  0.194  0.296  0.331  0.406  0.354  0.391  0.404  0.539  0.335  0.323  0.422  0.405  0.221  0.195  0.170  0.149  0.187  0.240  0.172  0.134  0.182  0.183  0.121  0.140  0.180  0.098  0.037  0.036  0.083  0.014  0.051  0.019  0.060  0.095  0.071  0.007 -0.033  0.020  0.021  0.007 -0.051 -0.007  0.016  0.015  0.045  0.021  0.059 -0.004  0.009  0.044  0.082  0.145  0.093  0.058  0.061  0.110  0.104  0.082  0.036  0.019 -0.011 -0.022 -0.009  0.098  0.081  0.104  0.070  0.064  0.019  0.052  0.069  0.084  0.007  0.007 -0.011 -0.057  0.003  0.040  0.097  0.021 -0.014  0.029  0.016  0.010 -0.073 -0.050 -0.059 -0.057 -0.012 -0.025 -0.047 -0.026 -0.021 -0.056  0.000 -0.023 -0.014 -0.021 -0.021 -0.029 -0.051 -0.049 -0.043 -0.033 -0.042 -0.046 -0.022 -0.022  0.006 -0.005 -0.052 -0.034 -0.061 -0.047  0.005 -0.076 -0.087 -0.050 -0.050  0.018  0.023  0.002 -0.016 -0.039 -0.011  0.018 -0.013 -0.068 -0.105 -0.107 -0.032 -0.037  0.005  0.064  0.082  0.047  0.125  0.227  0.143  0.120  0.207  0.291  0.135  0.119  0.244  0.131  0.148  0.007  0.046 -0.001  0.001  0.036 -0.003 -0.063 -0.025  0.040  0.014  0.008  0.085  0.120  0.074  0.082  0.129  0.188  0.145  0.069  0.284  0.192  0.126  0.154  0.200  0.183  0.297  0.129 -0.120 -0.133 -0.096 -0.020 -0.053  0.025 -0.012 -0.026  0.051  0.127  0.091  0.064  0.026 -0.010 -0.022 -0.039 -0.060 -0.122 -0.198 -0.176 -0.171 -0.121 -0.162 -0.082 -0.071 -0.138 -0.103 -0.027 -0.050 -0.062 -0.019 -0.006  0.045 -0.023 -0.016 -0.026  0.021 -0.023 -0.013  0.009 -0.025 -0.024 -0.117 -0.106 -0.174 -0.119 -0.124 -0.169 -0.044 -0.127 -0.139 -0.103 -0.101 -0.133 -0.219 -0.251 -0.181 -0.151 -0.182 -0.235 -0.185 -0.170 -0.147 -0.128 -0.168 -0.048 -0.132 -0.062 -0.043 -0.025  0.015  0.016  0.029  0.030  0.071 -0.029 -0.044 -0.061 -0.069 -0.104 -0.106 -0.126 -0.110 -0.166 -0.132 -0.058 -0.058 -0.071 -0.051  0.059  0.081 -0.012  0.019  0.034 -0.008  0.060  0.061  0.077 -0.006
 -0.067 -0.065 -0.086 -0.076 -0.027 -0.043 -0.016 -0.002 -0.018 -0.013 -0.008 -0.000 -0.005  0.002  0.028  0.015  0.028  0.020 -0.056 -0.030 -0.016 -0.017  0.007  0.004  0.054  0.045  0.147  0.141  0.168  0.112  0.090  0.165  0.141  0.102  0.055 -0.002 -0.014  0.033  0.018 -0.005  0.029  0.027  0.006  0.016  0.001  0.003 -0.006  0.060  0.109  0.150  0.137  0.116  0.151  0.229  0.249  0.244  0.243  0.328  0.311  0.335  0.408  0.327  0.325  0.371  0.230  0.184  0.156  0.172  0.170  0.205  0.201  0.144  0.233  0.194  0.079  0.096  0.142  0.082  0.016  0.024  0.029  0.002  0.025 -0.003  0.001  0.040  0.040  0.004 -0.027  0.016  0.014  0.026 -0.072  0.005  0.025  0.013  0.051  0.061  0.108  0.028  0.045  0.087  0.116  0.194  0.128  0.087  0.075  0.100  0.122  0.090  0.066  0.016 -0.023 -0.021 -0.015  0.080  0.065  0.080  0.061  0.072  0.075  0.119  0.133  0.139  0.050  0.060  0.037 -0.027 -0.014  0.035  0.080  0.016 -0.030  0.021  0.012 -0.003 -0.056 -0.040 -0.064 -0.071 -0.004 -0.007  0.001 -0.017  0.007 -0.039  0.002 -0.008  0.004  0.005 -0.012 -0.006  0.004 -0.011 -0.030 -0.020 -0.002 -0.025 -0.015  0.016  0.039  0.023 -0.015  0.010 -0.001  0.022  0.025 -0.075 -0.082 -0.062 -0.077 -0.014 -0.006 -0.015 -0.052 -0.073 -0.064 -0.003 -0.036 -0.082 -0.114 -0.108 -0.046 -0.055 -0.017  0.023  0.034  0.005  0.059  0.136  0.082  0.077  0.113  0.187  0.094  0.059  0.128  0.076  0.099  0.012  0.054 -0.001  0.005  0.023 -0.016 -0.073 -0.048 -0.010 -0.033 -0.045  0.036  0.043  0.012  0.023  0.039  0.118  0.083  0.015  0.196  0.130  0.096  0.096  0.155  0.139  0.201  0.058 -0.143 -0.140 -0.100 -0.035 -0.044  0.014 -0.000 -0.011  0.073  0.070  0.119  0.068  0.004 -0.034 -0.083 -0.090 -0.096 -0.105 -0.187 -0.168 -0.145 -0.097 -0.133 -0.102 -0.088 -0.128 -0.099 -0.045 -0.080 -0.063 -0.038 -0.029  0.010 -0.049 -0.033 -0.038  0.031 -0.006  0.010  0.009 -0.019 -0.015 -0.087 -0.066 -0.157 -0.105 -0.090 -0.113 -0.037 -0.109 -0.138 -0.109 -0.093 -0.118 -0.205 -0.223 -0.174 -0.165 -0.186 -0.226 -0.185 -0.166 -0.133 -0.114 -0.185 -0.063 -0.120 -0.057 -0.046 -0.012 -0.001  0.024  0.030  0.044  0.055 -0.020 -0.053 -0.082 -0.073 -0.100 -0.088 -0.087 -0.081 -0.119 -0.063 -0.031 -0.021 -0.005 -0.014  0.076  0.078  0.012  0.042  0.032  0.047  0.097  0.133  0.111  0.018
 -0.001  0.004 -0.031 -0.039 -0.042 -0.027  0.003  0.003  0.005 -0.012 -0.018  0.006  0.007  0.004  0.034  0.018  0.007  0.013 -0.052 -0.036 -0.020 -0.029  0.015  0.003  0.049  0.056  0.167  0.145  0.176  0.102  0.032  0.170  0.126  0.109  0.062  0.008  0.015  0.036  0.033  0.012  0.041  0.051  0.023  0.033 -0.003  0.001 -0.035  0.054  0.120  0.169  0.151  0.130  0.159  0.237  0.264  0.264  0.259  0.348  0.362  0.323  0.327  0.530  0.406  0.444  0.356  0.221  0.183  0.195  0.204  0.223  0.178  0.127  0.189  0.166  0.094  0.085  0.164  0.076  0.028  0.019  0.047 -0.008  0.009 -0.011  0.013  0.035  0.008 -0.028 -0.044 -0.007  0.003  0.007 -0.055  0.031  0.020  0.007  0.037  0.019  0.056 -0.039 -0.023  0.034  0.073  0.156  0.104  0.071  0.029  0.096  0.099  0.088  0.073  0.019  0.015  0.003 -0.016  0.066  0.046  0.068  0.038  0.038  0.028  0.090  0.123  0.137  0.065  0.043  0.024 -0.087 -0.046  0.023  0.083 -0.016 -0.025 -0.013 -0.042 -0.036 -0.072 -0.071 -0.067 -0.067 -0.013 -0.020 -0.015 -0.016 -0.009 -0.046 -0.001 -0.022 -0.012 -0.011 -0.020 -0.064 -0.059 -0.052 -0.095 -0.103 -0.081 -0.087 -0.052  0.011  0.031  0.019 -0.074 -0.030 -0.029 -0.035  0.033 -0.110 -0.098 -0.088 -0.116  0.006  0.026 -0.003 -0.019 -0.075 -0.032  0.005 -0.024 -0.093 -0.123 -0.129 -0.044 -0.041 -0.011  0.017  0.047  0.012  0.057  0.149  0.082  0.065  0.113  0.191  0.106  0.083  0.162  0.078  0.139  0.049  0.067  0.012  0.014  0.046  0.002 -0.042 -0.037  0.019 -0.020 -0.021  0.055  0.090  0.041  0.047  0.054  0.146  0.104  0.029  0.243  0.151  0.118  0.111  0.193  0.147  0.227  0.071 -0.125 -0.116 -0.055  0.046  0.017  0.065  0.065 -0.026  0.102  0.139  0.199  0.153  0.089  0.040 -0.045 -0.095 -0.104 -0.092 -0.206 -0.200 -0.197 -0.117 -0.167 -0.102 -0.114 -0.153 -0.106 -0.069 -0.085 -0.063 -0.024 -0.024  0.039 -0.018 -0.008 -0.030 -0.012 -0.016  0.019  0.019 -0.009 -0.011 -0.070 -0.048 -0.158 -0.117 -0.081 -0.134 -0.043 -0.101 -0.145 -0.129 -0.070 -0.117 -0.216 -0.236 -0.170 -0.156 -0.171 -0.227 -0.192 -0.154 -0.120 -0.108 -0.157 -0.017 -0.091 -0.029 -0.014  0.006  0.003  0.028  0.046  0.040  0.039 -0.041 -0.145 -0.185 -0.148 -0.219 -0.189 -0.193 -0.175 -0.208 -0.114 -0.024  0.001  0.016  0.065  0.116  0.101  0.030  0.060  0.028 -0.001  0.092  0.130  0.134 -0.004
 -0.098 -0.076 -0.090 -0.084 -0.057 -0.019 -0.000  0.029  0.009 -0.068  0.013  0.004 -0.037 -0.055 -0.005 -0.028 -0.066 -0.008 -0.102 -0.100 -0.090 -0.074 -0.082 -0.045  0.019  0.027  0.175  0.155  0.183  0.125  0.065  0.164  0.112  0.094 -0.001 -0.067 -0.092 -0.035 -0.013 -0.066  0.001  0.040  0.009  0.005 -0.020 -0.031 -0.053  0.063  0.074  0.150  0.107  0.107  0.176  0.245  0.300  0.370  0.290  0.362  0.396  0.422  0.325  0.406  0.730  0.572  0.318  0.296  0.218  0.243  0.307  0.330  0.240  0.185  0.181  0.192  0.082  0.091  0.163  0.087  0.015  0.019  0.043 -0.022 -0.009 -0.016 -0.005  0.006 -0.032 -0.087 -0.074  0.009 -0.016 -0.043 -0.048  0.012  0.005  0.003  0.004  0.023  0.072 -0.033 -0.012  0.040  0.079  0.168  0.128  0.056  0.053  0.097  0.121  0.078  0.021 -0.009 -0.048 -0.049 -0.044  0.091  0.058  0.093  0.043  0.047  0.025  0.082  0.100  0.128  0.042  0.010 -0.004 -0.072  0.005  0.011  0.123  0.017  0.013  0.039  0.025  0.007 -0.069 -0.090 -0.066 -0.094 -0.010 -0.002 -0.051 -0.041 -0.039 -0.080 -0.012 -0.035 -0.033 -0.013 -0.057 -0.066 -0.065 -0.064 -0.111 -0.107 -0.058 -0.096 -0.048 -0.002  0.013  0.017 -0.097 -0.071 -0.077 -0.066  0.011 -0.140 -0.085 -0.079 -0.076 -0.015  0.001  0.010 -0.019 -0.040 -0.039 -0.001 -0.009 -0.073 -0.110 -0.105 -0.027 -0.001  0.034  0.100  0.116  0.103  0.174  0.268  0.237  0.206  0.263  0.454  0.271  0.216  0.364  0.209  0.230  0.070  0.121  0.054  0.054  0.152  0.066  0.005  0.006  0.101  0.037  0.012  0.107  0.185  0.071  0.124  0.159  0.184  0.165  0.060  0.324  0.178  0.136  0.186  0.214  0.200  0.348  0.128 -0.095 -0.091 -0.067  0.020 -0.008  0.070  0.043 -0.011  0.120  0.138  0.149  0.127  0.056  0.030 -0.030 -0.018 -0.039 -0.066 -0.172 -0.165 -0.155 -0.082 -0.188 -0.077 -0.112 -0.119 -0.107 -0.052 -0.046 -0.021  0.007  0.035  0.064  0.023  0.057 -0.011  0.039 -0.016 -0.048 -0.007 -0.029 -0.056 -0.099 -0.109 -0.204 -0.160 -0.160 -0.195 -0.076 -0.156 -0.220 -0.152 -0.118 -0.194 -0.230 -0.240 -0.185 -0.173 -0.215 -0.276 -0.209 -0.155 -0.110 -0.102 -0.152 -0.029 -0.126 -0.050 -0.015 -0.039 -0.006 -0.024  0.028  0.005  0.026 -0.034 -0.086 -0.115 -0.072 -0.112 -0.166 -0.175 -0.094 -0.166 -0.175 -0.055  0.015 -0.090 -0.091  0.051  0.096  0.002  0.034  0.017 -0.019  0.118  0.113  0.084 -0.018
  0.003 -0.025 -0.028  0.008 -0.004  0.034  0.009  0.034  0.018 -0.045  0.000 -0.023 -0.036 -0.040 -0.054 -0.043 -0.027 -0.035 -0.145 -0.149 -0.124 -0.116 -0.098 -0.095 -0.023 -0.007  0.116  0.116  0.184  0.125  0.047  0.162  0.092  0.062 -0.049 -0.124 -0.132 -0.104 -0.046 -0.102 -0.092 -0.024 -0.049 -0.003 -0.032 -0.071 -0.144 -0.013  0.009  0.106  0.074  0.056  0.153  0.216  0.247  0.323  0.293  0.380  0.392  0.405  0.371  0.444  0.572  0.867  0.465  0.308  0.246  0.317  0.358  0.449  0.325  0.270  0.253  0.179  0.060  0.099  0.128  0.128 -0.015 -0.044  0.018  0.012 -0.029 -0.037 -0.001  0.036 -0.008 -0.054 -0.040  0.023 -0.011 -0.021 -0.101 -0.013 -0.064 -0.007  0.008  0.025  0.077 -0.061 -0.019  0.049  0.069  0.228  0.149  0.083  0.012  0.108  0.147  0.084  0.011 -0.004 -0.066 -0.053 -0.062  0.034  0.048  0.068  0.029  0.023  0.032  0.113  0.131  0.185  0.090  0.052  0.019 -0.100 -0.056  0.024  0.160 -0.004 -0.022  0.043  0.013 -0.031 -0.088 -0.080 -0.159 -0.162 -0.075 -0.125 -0.107 -0.109 -0.041 -0.158 -0.066 -0.062 -0.083 -0.093 -0.114 -0.125 -0.165 -0.167 -0.156 -0.128 -0.131 -0.172 -0.167 -0.109 -0.039 -0.003 -0.118  0.003 -0.011 -0.025  0.031 -0.143 -0.110 -0.088 -0.098 -0.013  0.032  0.023 -0.007 -0.028  0.052  0.041 -0.033 -0.126 -0.176 -0.185 -0.069 -0.091 -0.031  0.028  0.028  0.024  0.095  0.185  0.168  0.166  0.215  0.363  0.254  0.203  0.300  0.166  0.260  0.145  0.211  0.076  0.085  0.106  0.040 -0.071 -0.070  0.029 -0.009 -0.068  0.049  0.117 -0.016  0.019  0.056  0.145  0.106  0.050  0.290  0.147  0.096  0.154  0.191  0.196  0.311  0.083 -0.132 -0.158 -0.042  0.046  0.047  0.128  0.131 -0.005  0.136  0.197  0.223  0.175  0.141  0.064  0.030 -0.074 -0.073 -0.114 -0.263 -0.249 -0.252 -0.104 -0.163 -0.083 -0.084 -0.150 -0.075 -0.004 -0.027 -0.003  0.013  0.030  0.141  0.004  0.039 -0.033 -0.019 -0.060 -0.100 -0.085 -0.019 -0.076 -0.054 -0.062 -0.207 -0.147 -0.130 -0.177 -0.044 -0.094 -0.147 -0.119 -0.087 -0.102 -0.245 -0.299 -0.224 -0.165 -0.212 -0.275 -0.232 -0.183 -0.140 -0.090 -0.174  0.001 -0.043  0.032  0.029  0.014  0.005 -0.043 -0.014  0.009  0.019 -0.039 -0.115 -0.161 -0.069 -0.152 -0.244 -0.243 -0.117 -0.239 -0.232 -0.062  0.034 -0.092 -0.061  0.074  0.180  0.047  0.077  0.032  0.053  0.069  0.166  0.228 -0.038
  0.121  0.139  0.043  0.060 -0.006  0.021 -0.021 -0.012  0.036 -0.014 -0.083 -0.035  0.001 -0.029  0.000 -0.008  0.008  0.006 -0.011 -0.036 -0.057 -0.090 -0.045 -0.042 -0.027 -0.002  0.041  0.024  0.069  0.053 -0.002  0.065  0.003  0.004 -0.015 -0.037 -0.041 -0.038 -0.017 -0.035 -0.052 -0.022 -0.031  0.030 -0.011 -0.019 -0.064 -0.010  0.017  0.091  0.062  0.049  0.091  0.096  0.110  0.158  0.135  0.202  0.217  0.221  0.230  0.356  0.318  0.465  0.610  0.319  0.324  0.164  0.186  0.168  0.099  0.091  0.132  0.120  0.031  0.065  0.100  0.067 -0.029 -0.045 -0.001 -0.019 -0.041 -0.032 -0.028 -0.008 -0.040 -0.073 -0.057 -0.066 -0.049 -0.024 -0.067 -0.004 -0.039  0.001  0.010 -0.012  0.014 -0.085 -0.096 -0.047  0.005  0.098  0.050  0.019 -0.037 -0.014  0.042  0.043  0.031  0.020  0.023  0.010  0.005  0.045  0.028 -0.003 -0.064 -0.071 -0.018  0.033  0.057  0.070  0.062  0.029 -0.015 -0.160 -0.177  0.029  0.087 -0.013  0.010  0.012 -0.053 -0.070 -0.025 -0.072 -0.130 -0.107 -0.074 -0.126 -0.053 -0.079 -0.039 -0.153 -0.074 -0.068 -0.099 -0.075 -0.094 -0.141 -0.169 -0.123 -0.144 -0.150 -0.121 -0.142 -0.117 -0.067 -0.048 -0.050 -0.081 -0.010  0.001 -0.048  0.007 -0.136 -0.069 -0.109 -0.179 -0.025  0.057  0.018 -0.015 -0.059 -0.011  0.079  0.013 -0.079 -0.098 -0.068 -0.014 -0.035 -0.011  0.025  0.032  0.008  0.048  0.096  0.056  0.069  0.071  0.139  0.056  0.025  0.068  0.041  0.075  0.052  0.112  0.019  0.050  0.077  0.055 -0.056 -0.087  0.021 -0.013 -0.052  0.031  0.069  0.013  0.000 -0.020  0.070  0.037  0.007  0.145  0.052  0.022  0.047  0.080  0.075  0.173  0.051 -0.119 -0.088 -0.004  0.077  0.093  0.060  0.111 -0.005  0.115  0.100  0.244  0.189  0.166  0.098 -0.026 -0.101 -0.112 -0.023 -0.165 -0.171 -0.166 -0.059 -0.080 -0.100 -0.087 -0.106 -0.046 -0.050 -0.048  0.021 -0.006 -0.005  0.053 -0.055 -0.027 -0.073 -0.027 -0.015 -0.019 -0.050  0.040 -0.015  0.054  0.030 -0.087 -0.081 -0.034 -0.069  0.005 -0.011 -0.086 -0.105 -0.049 -0.046 -0.155 -0.169 -0.153 -0.138 -0.131 -0.181 -0.151 -0.112 -0.062 -0.053 -0.106 -0.021  0.034  0.044  0.069  0.048 -0.021 -0.055 -0.036  0.020  0.067  0.005 -0.252 -0.263 -0.177 -0.301 -0.269 -0.219 -0.195 -0.255 -0.090  0.034  0.058  0.080  0.180  0.163  0.183  0.116  0.147  0.025  0.085  0.101  0.237  0.208 -0.081
 -0.068 -0.024 -0.110 -0.104 -0.064 -0.033 -0.024  0.007  0.016 -0.026 -0.013  0.015 -0.004 -0.029 -0.001  0.004 -0.065 -0.010 -0.011 -0.013 -0.031 -0.066 -0.044 -0.029 -0.003  0.001  0.046  0.020  0.035 -0.005 -0.002  0.055  0.030  0.013 -0.006 -0.035 -0.052 -0.032 -0.021 -0.027 -0.035  0.009  0.010  0.044 -0.018  0.001 -0.055  0.005  0.024  0.066  0.020  0.032  0.072  0.078  0.084  0.138  0.086  0.137  0.165  0.195  0.184  0.221  0.296  0.308  0.319  0.686  0.511  0.211  0.270  0.202  0.086  0.060  0.095  0.113 -0.005  0.032  0.093  0.085  0.027 -0.004  0.047  0.033  0.040  0.010  0.038  0.079  0.059  0.034 -0.023  0.043  0.057  0.041 -0.049  0.024  0.005  0.022  0.076  0.052  0.086 -0.002 -0.022  0.032  0.004  0.069  0.040 -0.027 -0.017 -0.061  0.001 -0.024 -0.059 -0.011 -0.044 -0.001 -0.019  0.029 -0.018 -0.027 -0.058 -0.041 -0.009 -0.000  0.041  0.052  0.021  0.021 -0.036 -0.086 -0.106 -0.004  0.004 -0.001  0.009  0.019 -0.024 -0.010 -0.028 -0.033 -0.031 -0.021 -0.011 -0.038 -0.000 -0.019  0.003 -0.059  0.005  0.017  0.007  0.018  0.023  0.007 -0.012  0.007  0.035  0.035  0.073 -0.009 -0.007 -0.021  0.027  0.040 -0.012  0.005  0.002 -0.001  0.019 -0.069 -0.048 -0.120 -0.123  0.025  0.033  0.024 -0.048 -0.069 -0.090  0.044 -0.017 -0.099 -0.100 -0.072 -0.039 -0.030 -0.049  0.006  0.028 -0.012  0.027  0.069  0.060  0.047  0.077  0.120  0.033  0.002  0.069  0.049  0.021  0.014  0.068 -0.008  0.037  0.110  0.082 -0.010  0.019  0.066  0.040  0.002  0.014  0.086  0.047  0.063  0.004  0.064  0.057  0.027  0.118  0.067  0.049  0.056  0.082  0.057  0.153  0.105 -0.147 -0.109 -0.105 -0.037 -0.040 -0.052 -0.039  0.033  0.064  0.039  0.074  0.059 -0.015 -0.009 -0.109 -0.078 -0.137 -0.066 -0.140 -0.181 -0.109 -0.160 -0.097 -0.130 -0.081 -0.049 -0.101 -0.065 -0.002  0.011 -0.024 -0.014  0.030 -0.001  0.016 -0.022  0.042 -0.031 -0.038 -0.000 -0.008 -0.041 -0.044 -0.037 -0.088 -0.077 -0.084 -0.069 -0.007 -0.076 -0.157 -0.147 -0.170 -0.132 -0.188 -0.168 -0.164 -0.165 -0.142 -0.174 -0.137 -0.103 -0.077 -0.091 -0.120 -0.083 -0.057 -0.022 -0.008 -0.003  0.005 -0.030 -0.004 -0.030 -0.016 -0.098 -0.108 -0.066 -0.111 -0.204 -0.112 -0.116 -0.152 -0.175 -0.082 -0.020 -0.034 -0.015  0.037  0.170  0.188  0.001  0.083  0.086  0.130  0.180  0.218  0.108 -0.051
 -0.027  0.008 -0.031 -0.083 -0.033 -0.008  0.033  0.051  0.040  0.045  0.005  0.031  0.005  0.016  0.022 -0.001 -0.031  0.025  0.037  0.013  0.006 -0.052 -0.015  0.000  0.007  0.012  0.019  0.001  0.030  0.004  0.027  0.032  0.016  0.004  0.019  0.002 -0.012 -0.007 -0.016  0.000 -0.060 -0.027 -0.041 -0.026 -0.051 -0.043 -0.088 -0.006  0.009  0.042  0.015  0.026  0.037  0.032  0.069  0.093  0.059  0.102  0.106  0.170  0.156  0.183  0.218  0.246  0.324  0.511  0.786  0.187  0.195  0.160  0.046  0.031  0.083  0.130  0.040  0.053  0.108  0.055  0.035  0.005  0.061  0.004  0.030  0.018  0.053  0.058  0.013  0.017 -0.052 -0.030  0.011  0.015 -0.057  0.024  0.004 -0.010  0.024  0.026  0.064 -0.016 -0.047  0.000  0.010  0.068  0.029 -0.014 -0.043 -0.044 -0.010 -0.000 -0.020 -0.007 -0.025  0.000 -0.021  0.028  0.015 -0.014 -0.038 -0.030 -0.008 -0.004  0.050  0.017  0.018  0.007 -0.074 -0.081 -0.108  0.056  0.038  0.017  0.019  0.049 -0.010 -0.005  0.001 -0.098 -0.059 -0.040 -0.029 -0.052 -0.025 -0.028  0.007 -0.042 -0.006  0.029 -0.005  0.017  0.031 -0.010 -0.033  0.003 -0.014 -0.051  0.013 -0.037  0.014 -0.011  0.006  0.018 -0.019  0.011 -0.025 -0.045 -0.049 -0.079 -0.032 -0.082 -0.114  0.044  0.073  0.031 -0.000 -0.070 -0.070  0.075  0.019 -0.060 -0.120 -0.091 -0.026 -0.013 -0.009  0.048  0.044  0.022  0.062  0.074  0.032  0.045  0.075  0.088  0.006 -0.023  0.026  0.005 -0.027 -0.019  0.032 -0.040 -0.006  0.084  0.092 -0.026 -0.009  0.027  0.012 -0.020 -0.003  0.027 -0.011  0.009 -0.007  0.026  0.004 -0.023  0.032  0.006  0.011 -0.021  0.019  0.001  0.115  0.058 -0.128 -0.135 -0.097 -0.042 -0.042 -0.056  0.044  0.059  0.102  0.102  0.085  0.067  0.018  0.007 -0.063 -0.056 -0.084 -0.089 -0.147 -0.165 -0.120 -0.138 -0.156 -0.137 -0.066 -0.092 -0.124 -0.054  0.003 -0.011 -0.012  0.039  0.036  0.020  0.040  0.006  0.055 -0.009  0.012  0.013 -0.008 -0.042 -0.053 -0.032 -0.115 -0.089 -0.072 -0.084 -0.023 -0.092 -0.149 -0.137 -0.152 -0.121 -0.195 -0.204 -0.151 -0.162 -0.153 -0.185 -0.155 -0.139 -0.110 -0.069 -0.132 -0.071 -0.107 -0.017  0.006  0.001 -0.015 -0.019 -0.028 -0.021 -0.014 -0.049 -0.194 -0.151 -0.174 -0.270 -0.171 -0.162 -0.203 -0.218 -0.056 -0.008 -0.029  0.072  0.163  0.184  0.221  0.109  0.159  0.123  0.087  0.168  0.188  0.118 -0.008
 -0.136 -0.141 -0.192 -0.105 -0.075 -0.123 -0.097 -0.062 -0.097 -0.096 -0.061 -0.073 -0.083 -0.076 -0.067 -0.047  0.010 -0.013 -0.054 -0.048 -0.024 -0.035 -0.016 -0.038 -0.017 -0.005  0.012  0.013  0.002 -0.024 -0.013  0.002  0.031  0.013 -0.006 -0.067 -0.053 -0.026  0.002 -0.031 -0.062 -0.073 -0.079 -0.098 -0.031 -0.070 -0.042 -0.032  0.003  0.038  0.028  0.004  0.023  0.048  0.061  0.066  0.066  0.101  0.142  0.149  0.172  0.195  0.243  0.317  0.164  0.211  0.187  0.887  0.472  0.472  0.359  0.159  0.164  0.103  0.014  0.014  0.040 -0.006 -0.066 -0.055 -0.102 -0.065 -0.088 -0.062 -0.075 -0.058 -0.061 -0.079 -0.025 -0.048 -0.074 -0.049 -0.091 -0.080 -0.097 -0.014 -0.044 -0.030  0.072  0.022  0.039  0.059  0.116  0.257  0.142  0.081  0.060  0.064  0.082  0.063  0.053 -0.015 -0.084 -0.050 -0.061  0.011  0.017  0.057  0.049  0.082  0.066  0.163  0.181  0.210  0.119  0.073  0.101  0.022  0.038  0.018  0.048  0.009 -0.024 -0.012  0.005 -0.040 -0.093 -0.077 -0.082 -0.115 -0.072 -0.033 -0.034 -0.084 -0.020 -0.050 -0.058 -0.059 -0.017 -0.023 -0.064 -0.070 -0.050 -0.084 -0.087 -0.067 -0.006 -0.041 -0.022 -0.035  0.014  0.040 -0.036  0.049  0.059  0.038  0.025 -0.059 -0.037 -0.047 -0.036 -0.079 -0.035  0.041 -0.010 -0.026 -0.034 -0.021 -0.060 -0.096 -0.096 -0.151 -0.089 -0.073 -0.030 -0.012  0.010  0.030  0.025  0.078  0.095  0.099  0.116  0.211  0.179  0.114  0.160  0.141  0.109  0.062  0.115 -0.019 -0.014  0.038 -0.019 -0.084 -0.059 -0.005 -0.021 -0.057  0.037 -0.034 -0.069 -0.020  0.043 -0.008  0.006 -0.059  0.093  0.034  0.046  0.061  0.090  0.103  0.080 -0.011 -0.015 -0.066  0.020  0.041  0.061  0.070  0.068 -0.042  0.060  0.090  0.164  0.116  0.041  0.001 -0.021 -0.030 -0.008  0.054 -0.050 -0.004 -0.055  0.017 -0.045 -0.025 -0.059 -0.060 -0.015 -0.022 -0.053  0.000  0.036 -0.011  0.036 -0.013  0.015  0.021  0.071  0.031 -0.014 -0.007 -0.018 -0.044 -0.043 -0.072 -0.111 -0.112 -0.137 -0.144 -0.076 -0.055 -0.086 -0.041  0.046  0.000 -0.026 -0.056 -0.020 -0.032 -0.078 -0.080 -0.073 -0.046  0.001 -0.023 -0.067  0.040 -0.007 -0.036 -0.014 -0.050 -0.019 -0.018 -0.062 -0.008 -0.012 -0.068  0.063  0.008  0.007 -0.015  0.028  0.014  0.010  0.044  0.047 -0.007  0.079  0.092 -0.022  0.063  0.011  0.012  0.028 -0.021  0.071  0.105  0.090  0.107  0.057
 -0.098 -0.105 -0.135 -0.113 -0.079 -0.086 -0.062 -0.026 -0.059 -0.071 -0.020 -0.020 -0.046 -0.037 -0.042 -0.023 -0.035 -0.030 -0.069 -0.074 -0.053 -0.046 -0.049 -0.051 -0.002 -0.004  0.045  0.014  0.019 -0.014 -0.003  0.010  0.035  0.028 -0.026 -0.085 -0.064 -0.050 -0.021 -0.051 -0.070 -0.048 -0.062 -0.078 -0.067 -0.060 -0.067 -0.022 -0.002  0.041  0.017 -0.000  0.044  0.086  0.094  0.140  0.095  0.134  0.169  0.187  0.170  0.204  0.307  0.358  0.186  0.270  0.195  0.472  0.554  0.483  0.297  0.170  0.132  0.088 -0.008  0.017  0.070  0.059 -0.004  0.003  0.003  0.002 -0.018 -0.011  0.002 -0.013 -0.026 -0.060 -0.017  0.032  0.005 -0.011 -0.069 -0.024 -0.041 -0.026 -0.007  0.010  0.070  0.018  0.032  0.064  0.066  0.223  0.135  0.073  0.050  0.079  0.087  0.060  0.033  0.008 -0.042 -0.016 -0.035  0.018  0.023  0.064  0.050  0.073  0.059  0.139  0.138  0.172  0.081  0.027  0.054 -0.004  0.024  0.026  0.079  0.007 -0.014 -0.005 -0.001 -0.002 -0.062 -0.068 -0.056 -0.079 -0.026 -0.030 -0.041 -0.041 -0.010 -0.041 -0.012 -0.014 -0.002 -0.033 -0.056 -0.041 -0.050 -0.075 -0.085 -0.070 -0.019 -0.063 -0.057 -0.041 -0.009  0.026 -0.074 -0.007 -0.022 -0.003  0.009 -0.070 -0.037 -0.041 -0.019 -0.012 -0.005  0.030  0.008 -0.014  0.016  0.001 -0.033 -0.088 -0.115 -0.108 -0.075 -0.054 -0.020  0.007  0.033  0.038  0.067  0.110  0.107  0.136  0.174  0.239  0.187  0.163  0.242  0.137  0.150  0.075  0.117  0.012  0.017  0.090  0.022 -0.049 -0.039  0.023  0.001 -0.038  0.051  0.054 -0.048  0.013  0.051  0.062  0.054 -0.005  0.133  0.069  0.049  0.066  0.089  0.083  0.130  0.006 -0.053 -0.095 -0.022  0.002  0.016  0.038  0.053  0.007  0.094  0.117  0.122  0.098  0.033  0.027 -0.004 -0.027 -0.017 -0.033 -0.106 -0.071 -0.081 -0.010 -0.081 -0.014 -0.030 -0.050 -0.028  0.002  0.001  0.024  0.056  0.057  0.097  0.045  0.085  0.043  0.085  0.020 -0.028  0.001 -0.023 -0.047 -0.046 -0.055 -0.118 -0.092 -0.104 -0.108 -0.045 -0.054 -0.062 -0.025 -0.002 -0.037 -0.088 -0.125 -0.081 -0.060 -0.091 -0.125 -0.106 -0.096 -0.076 -0.073 -0.105  0.003 -0.042 -0.002  0.000 -0.011  0.007  0.004 -0.002  0.010  0.019 -0.029 -0.021 -0.034  0.004 -0.064 -0.070 -0.075 -0.021 -0.068 -0.085 -0.011  0.048 -0.009 -0.053  0.023  0.075  0.002  0.043  0.036  0.030  0.074  0.038  0.090 -0.013
 -0.112 -0.131 -0.138 -0.150 -0.086 -0.077 -0.027 -0.002 -0.066 -0.083 -0.014 -0.041 -0.075 -0.067 -0.072 -0.047 -0.045 -0.040 -0.082 -0.105 -0.062 -0.060 -0.053 -0.060  0.005 -0.005  0.055  0.065  0.074  0.037  0.015  0.046  0.066  0.032 -0.044 -0.126 -0.107 -0.104 -0.047 -0.093 -0.109 -0.066 -0.077 -0.067 -0.052 -0.090 -0.125 -0.054 -0.032  0.043  0.012 -0.017  0.048  0.103  0.114  0.169  0.126  0.171  0.205  0.240  0.205  0.223  0.330  0.449  0.168  0.202  0.160  0.472  0.483  0.744  0.464  0.268  0.220  0.130  0.006  0.022  0.051  0.049 -0.034 -0.017 -0.034 -0.028 -0.048 -0.023 -0.022 -0.042 -0.055 -0.095 -0.018  0.013 -0.017 -0.033 -0.106 -0.087 -0.066 -0.024 -0.059 -0.024  0.074  0.026  0.071  0.132  0.152  0.416  0.281  0.146  0.109  0.156  0.150  0.111  0.069  0.029 -0.027 -0.024 -0.027  0.018  0.055  0.106  0.129  0.165  0.126  0.271  0.230  0.314  0.159  0.094  0.132  0.026  0.083  0.087  0.150  0.034 -0.019  0.020  0.025  0.024 -0.069 -0.051 -0.071 -0.095 -0.031 -0.016 -0.042 -0.040 -0.004 -0.015 -0.000 -0.011  0.003 -0.002 -0.047 -0.049 -0.032 -0.088 -0.141 -0.098 -0.032 -0.071 -0.051 -0.007  0.024  0.072 -0.057  0.049  0.045  0.049  0.037 -0.050 -0.056  0.014  0.004 -0.012 -0.007  0.035  0.024  0.000  0.070  0.023 -0.035 -0.078 -0.146 -0.163 -0.104 -0.077 -0.025  0.008  0.020  0.059  0.104  0.145  0.148  0.192  0.216  0.293  0.247  0.217  0.308  0.191  0.256  0.141  0.188  0.062  0.061  0.117  0.041 -0.051 -0.050  0.021 -0.001 -0.066  0.048  0.064 -0.075 -0.013  0.060  0.060  0.043  0.017  0.153  0.071  0.048  0.065  0.096  0.111  0.141  0.055 -0.075 -0.111 -0.026  0.001  0.027  0.078  0.093  0.017  0.117  0.157  0.152  0.110  0.061  0.036  0.035 -0.022 -0.029 -0.090 -0.165 -0.149 -0.150 -0.061 -0.114 -0.016 -0.019 -0.069 -0.032  0.017  0.013  0.012  0.058  0.064  0.123  0.066  0.115  0.053  0.062 -0.004 -0.040 -0.033 -0.024 -0.060 -0.066 -0.096 -0.195 -0.132 -0.153 -0.170 -0.069 -0.085 -0.088 -0.039 -0.023 -0.052 -0.158 -0.203 -0.151 -0.117 -0.168 -0.204 -0.165 -0.155 -0.122 -0.089 -0.137  0.004 -0.050 -0.007  0.000 -0.012 -0.001 -0.004  0.008  0.003 -0.020 -0.035 -0.021 -0.052 -0.017 -0.056 -0.086 -0.121 -0.046 -0.096 -0.119 -0.053  0.021 -0.019 -0.086 -0.032  0.069  0.033  0.061  0.037  0.038  0.058  0.019  0.123  0.015
 -0.150 -0.151 -0.160 -0.165 -0.101 -0.125 -0.093 -0.050 -0.087 -0.122 -0.052 -0.068 -0.093 -0.103 -0.081 -0.094 -0.059 -0.041 -0.052 -0.086 -0.036 -0.015 -0.021 -0.048 -0.007 -0.021  0.042  0.045  0.092  0.077  0.065  0.074  0.078  0.016 -0.032 -0.106 -0.055 -0.051 -0.043 -0.074 -0.069 -0.057 -0.065 -0.063  0.001 -0.067 -0.102 -0.043  0.015  0.070  0.057  0.014  0.079  0.108  0.086  0.100  0.141  0.203  0.165  0.172  0.201  0.178  0.240  0.325  0.099  0.086  0.046  0.359  0.297  0.464  0.620  0.335  0.328  0.210  0.035  0.059  0.051 -0.000 -0.024 -0.043 -0.073 -0.050 -0.064 -0.045 -0.060 -0.040 -0.055 -0.067  0.021  0.003 -0.020 -0.014 -0.115 -0.124 -0.017 -0.007 -0.026  0.050  0.173  0.153  0.213  0.280  0.302  0.525  0.313  0.198  0.213  0.193  0.220  0.128  0.084  0.038 -0.004 -0.026 -0.037  0.014  0.092  0.129  0.190  0.226  0.239  0.344  0.308  0.353  0.150  0.147  0.175  0.160  0.141  0.082  0.108  0.014 -0.043  0.011  0.053  0.008 -0.068 -0.061 -0.094 -0.151 -0.068  0.013 -0.042 -0.085  0.012 -0.010 -0.041 -0.024  0.055  0.002 -0.029  0.031  0.080 -0.005 -0.052  0.013  0.090  0.016  0.070  0.026  0.074  0.064  0.048  0.051  0.069  0.128  0.096  0.034 -0.047  0.029  0.025 -0.053 -0.034  0.055  0.054  0.032  0.089  0.057 -0.027 -0.022 -0.149 -0.176 -0.108 -0.084 -0.030  0.022 -0.015  0.036  0.067  0.093  0.111  0.144  0.135  0.218  0.211  0.156  0.218  0.160  0.180  0.125  0.123  0.059  0.040  0.061  0.033 -0.073 -0.051 -0.003 -0.039 -0.112 -0.012  0.010 -0.089 -0.037  0.075  0.041  0.008  0.027  0.091  0.061  0.016  0.044  0.064  0.107  0.105  0.069 -0.148 -0.146 -0.115 -0.099 -0.008  0.018  0.085  0.078  0.158  0.107  0.117  0.011 -0.016 -0.083 -0.050 -0.069 -0.088 -0.159 -0.196 -0.194 -0.144 -0.089 -0.081 -0.003  0.011 -0.047 -0.011  0.016  0.013  0.015  0.043  0.057  0.048  0.067  0.122  0.068  0.071 -0.004 -0.013  0.018  0.033  0.017 -0.025 -0.078 -0.198 -0.099 -0.089 -0.111 -0.039 -0.066 -0.059  0.005 -0.042 -0.070 -0.189 -0.240 -0.186 -0.147 -0.183 -0.230 -0.181 -0.203 -0.191 -0.117 -0.191 -0.092 -0.060 -0.060  0.007  0.053  0.045  0.073  0.033 -0.001 -0.046 -0.066  0.047 -0.022 -0.034  0.010  0.010 -0.056 -0.038 -0.009 -0.013 -0.075 -0.010  0.055 -0.067 -0.019  0.037  0.080  0.086  0.060  0.012 -0.015 -0.047  0.060  0.096
 -0.118 -0.113 -0.115 -0.121 -0.083 -0.101 -0.094 -0.048 -0.056 -0.080 -0.027 -0.028 -0.040 -0.059 -0.034 -0.051 -0.027 -0.015 -0.029 -0.050 -0.005 -0.002 -0.002 -0.020  0.003 -0.010  0.040  0.049  0.078  0.079  0.063  0.080  0.069  0.020  0.002 -0.042  0.003 -0.003 -0.018 -0.022 -0.018 -0.001 -0.007 -0.020  0.027  0.002 -0.026  0.017  0.038  0.091  0.078  0.024  0.076  0.127  0.099  0.104  0.130  0.150  0.118  0.134  0.144  0.127  0.185  0.270  0.091  0.060  0.031  0.159  0.170  0.268  0.335  0.321  0.248  0.188  0.060  0.086  0.070  0.046  0.016  0.005 -0.003 -0.007 -0.016 -0.004 -0.029 -0.002 -0.012 -0.006  0.025  0.027  0.013  0.017 -0.039 -0.037  0.012  0.010 -0.008  0.075  0.115  0.106  0.109  0.147  0.163  0.279  0.240  0.154  0.205  0.156  0.175  0.095  0.086  0.054  0.042  0.012  0.021  0.058  0.100  0.127  0.150  0.166  0.167  0.214  0.154  0.198  0.047  0.081  0.106  0.116  0.099  0.061  0.104  0.044  0.008  0.046  0.062  0.012 -0.026 -0.032 -0.038 -0.075 -0.017  0.023 -0.036 -0.046  0.027 -0.012 -0.020  0.008  0.028 -0.024 -0.018  0.033  0.015 -0.025 -0.029  0.016  0.031 -0.012  0.007 -0.027  0.006  0.008  0.021  0.011  0.023  0.081  0.054  0.039 -0.021  0.034  0.038 -0.015 -0.025  0.003  0.045  0.028  0.039  0.044  0.014  0.024 -0.044 -0.045 -0.022 -0.005  0.034  0.056  0.021  0.064  0.081  0.109  0.103  0.128  0.124  0.177  0.157  0.125  0.157  0.103  0.128  0.092  0.077  0.059  0.027  0.054 -0.002 -0.028 -0.029 -0.019 -0.016 -0.056 -0.001  0.019 -0.025 -0.015  0.040  0.053  0.024  0.034  0.047  0.038  0.006  0.037  0.026  0.065  0.074  0.048 -0.121 -0.091 -0.102 -0.110 -0.027 -0.012  0.042  0.090  0.093  0.045  0.000 -0.045 -0.047 -0.082 -0.046 -0.053 -0.067 -0.136 -0.135 -0.138 -0.082 -0.063 -0.047  0.005  0.026 -0.016 -0.007  0.022  0.020  0.002  0.017  0.033 -0.002  0.041  0.070  0.046  0.053  0.012  0.017  0.058  0.029  0.054 -0.007 -0.018 -0.094 -0.033 -0.009 -0.040  0.004 -0.036 -0.016  0.010 -0.043 -0.054 -0.124 -0.167 -0.122 -0.093 -0.095 -0.135 -0.093 -0.112 -0.139 -0.073 -0.097 -0.072 -0.045 -0.003  0.003  0.052  0.058  0.099  0.059  0.032  0.014  0.013  0.003 -0.035 -0.032 -0.003 -0.034 -0.048 -0.039 -0.049 -0.030 -0.027 -0.034 -0.012 -0.042 -0.063  0.034  0.061  0.060  0.068 -0.011 -0.048 -0.084 -0.017  0.051
 -0.109 -0.095 -0.106 -0.119 -0.043 -0.056 -0.028  0.013 -0.023 -0.024 -0.005 -0.012 -0.037 -0.025  0.007 -0.025 -0.023  0.028 -0.003 -0.004 -0.000  0.009  0.041  0.026  0.036  0.021  0.106  0.106  0.126  0.080  0.112  0.126  0.113  0.050  0.048  0.006  0.029  0.032  0.010 -0.032 -0.009 -0.028 -0.039 -0.022  0.003 -0.016 -0.012  0.038  0.094  0.134  0.130  0.066  0.107  0.166  0.167  0.144  0.202  0.206  0.170  0.182  0.233  0.189  0.181  0.253  0.132  0.095  0.083  0.164  0.132  0.220  0.328  0.248  0.613  0.348  0.155  0.127  0.129  0.063  0.045  0.013  0.028  0.011  0.012 -0.011  0.003  0.020  0.005  0.024  0.021  0.022  0.022  0.036 -0.104 -0.016  0.076  0.021  0.076  0.126  0.194  0.145  0.128  0.227  0.231  0.303  0.205  0.212  0.207  0.207  0.193  0.141  0.107  0.056  0.008 -0.025  0.021  0.085  0.098  0.137  0.180  0.172  0.184  0.217  0.248  0.208  0.068  0.094  0.094  0.079  0.061  0.089  0.085  0.018 -0.041  0.042  0.047  0.006 -0.034 -0.019 -0.041 -0.067 -0.006  0.020 -0.006 -0.028  0.030 -0.013  0.004  0.033  0.054  0.005  0.005  0.074  0.080  0.047  0.045  0.058  0.062  0.055  0.080  0.023  0.029  0.008  0.020  0.019  0.042  0.091  0.066 -0.014 -0.014  0.002 -0.032 -0.012 -0.006  0.017 -0.012 -0.061 -0.022  0.024 -0.035 -0.049 -0.104 -0.120 -0.051 -0.043  0.005  0.035  0.018 -0.008  0.064  0.095  0.051  0.075  0.114  0.130  0.080  0.072  0.119  0.055  0.075 -0.001  0.035  0.018  0.047  0.010 -0.009 -0.080 -0.034 -0.030 -0.056 -0.086 -0.020 -0.016 -0.044 -0.008  0.016  0.045  0.038  0.004  0.103  0.086  0.078  0.050  0.104  0.085  0.083  0.051 -0.163 -0.148 -0.140 -0.106 -0.072 -0.007  0.039 -0.002  0.087  0.097  0.106  0.025 -0.030 -0.107 -0.107 -0.109 -0.126 -0.133 -0.195 -0.210 -0.137 -0.117 -0.124 -0.080 -0.075 -0.110 -0.076 -0.033 -0.058 -0.047 -0.022  0.001 -0.005 -0.015  0.040  0.034  0.038 -0.016  0.032  0.042  0.007  0.006 -0.063 -0.065 -0.191 -0.108 -0.074 -0.069 -0.041 -0.098 -0.096 -0.067 -0.104 -0.128 -0.237 -0.256 -0.207 -0.209 -0.211 -0.263 -0.224 -0.211 -0.165 -0.122 -0.224 -0.106 -0.126 -0.058 -0.037  0.014 -0.013  0.071  0.046  0.042 -0.001 -0.058 -0.013 -0.044 -0.072 -0.062 -0.035 -0.055 -0.098 -0.059 -0.002 -0.068 -0.060  0.041 -0.035  0.011 -0.005  0.031  0.036  0.034  0.080  0.078  0.086  0.084  0.069
 -0.177 -0.131 -0.157 -0.179 -0.067 -0.076 -0.011  0.026 -0.014  0.017  0.053  0.059  0.006  0.019  0.101  0.006 -0.004  0.080 -0.002  0.001  0.035  0.033  0.042  0.061  0.099  0.057  0.138  0.138  0.131  0.089  0.143  0.135  0.126  0.117  0.110  0.054  0.043  0.115  0.047  0.047  0.097  0.042  0.034  0.008  0.041  0.071  0.052  0.076  0.178  0.230  0.207  0.148  0.189  0.287  0.232  0.230  0.258  0.215  0.168  0.183  0.194  0.166  0.192  0.179  0.120  0.113  0.130  0.103  0.088  0.130  0.210  0.188  0.348  0.638  0.310  0.313  0.285  0.165  0.167  0.157  0.179  0.034  0.080  0.073  0.050  0.075  0.053  0.086  0.024  0.033  0.062  0.061 -0.020  0.070  0.153  0.075  0.124  0.165  0.230  0.149  0.092  0.146  0.191  0.217  0.215  0.188  0.246  0.180  0.179  0.196  0.133  0.050  0.033  0.032  0.043  0.206  0.169  0.155  0.208  0.202  0.203  0.217  0.200  0.168  0.049  0.081  0.108  0.112  0.069  0.078  0.090  0.067 -0.026  0.096  0.108  0.101 -0.001  0.045  0.051  0.023  0.103  0.139  0.108  0.067  0.091  0.032  0.027  0.108  0.098  0.026  0.035  0.125  0.088  0.062 -0.004 -0.018  0.036 -0.036  0.069  0.054  0.087  0.025  0.021 -0.057 -0.010  0.104  0.111 -0.006 -0.048 -0.025 -0.044  0.001 -0.056 -0.058 -0.100 -0.103 -0.199 -0.018 -0.010 -0.006 -0.127 -0.155  0.036  0.019  0.056  0.106  0.072  0.056  0.121  0.139  0.079  0.118  0.123  0.134  0.054  0.046  0.102  0.044  0.028 -0.031 -0.034 -0.044 -0.037  0.034 -0.012 -0.032 -0.036 -0.037 -0.022 -0.047  0.018  0.023  0.010  0.005  0.059  0.086  0.057 -0.005  0.121  0.105  0.093  0.076  0.121  0.093  0.113  0.074 -0.226 -0.174 -0.192 -0.166 -0.144 -0.069  0.049  0.072  0.130  0.063  0.040 -0.042 -0.160 -0.163 -0.203 -0.162 -0.145 -0.122 -0.184 -0.196 -0.106 -0.148 -0.130 -0.093 -0.108 -0.096 -0.133 -0.149 -0.149 -0.193 -0.150 -0.095 -0.188 -0.124 -0.135 -0.065 -0.002 -0.010  0.079  0.085 -0.024  0.038 -0.107 -0.072 -0.188 -0.102 -0.041 -0.093 -0.014 -0.143 -0.186 -0.154 -0.167 -0.217 -0.250 -0.262 -0.205 -0.220 -0.232 -0.259 -0.202 -0.171 -0.169 -0.125 -0.188 -0.148 -0.188 -0.096 -0.087 -0.027 -0.033  0.074  0.038  0.025  0.041 -0.014 -0.049 -0.103 -0.116 -0.151 -0.120 -0.095 -0.194 -0.168 -0.002 -0.048 -0.107 -0.015  0.007  0.054  0.208  0.232  0.267  0.229  0.070  0.086  0.070  0.025  0.081
  0.010  0.012  0.059  0.001  0.044  0.075  0.122  0.110  0.092  0.123  0.096  0.079  0.019  0.091  0.047 -0.019  0.056  0.068 -0.087 -0.012  0.022  0.048  0.083  0.058  0.071  0.037  0.087  0.103  0.103  0.098  0.072  0.142  0.121  0.082  0.094  0.063  0.071  0.099  0.056  0.073  0.092  0.083  0.079  0.025  0.043  0.103  0.014  0.097  0.108  0.138  0.142  0.101  0.128  0.238  0.161  0.148  0.187  0.143  0.109  0.121  0.079  0.094  0.082  0.060  0.031 -0.005  0.040  0.014 -0.008  0.006  0.035  0.060  0.155  0.310  0.569  0.424  0.317  0.200  0.170  0.184  0.244  0.116  0.115  0.096  0.126  0.103  0.101  0.165  0.048  0.055  0.111  0.088  0.110  0.176  0.112  0.047  0.084  0.075  0.070  0.014 -0.052 -0.029  0.060  0.012  0.056  0.070  0.073  0.079  0.025  0.102  0.055  0.026 -0.032 -0.071  0.057  0.182  0.088  0.076  0.073  0.068  0.034  0.016  0.039  0.046  0.016 -0.007 -0.008  0.002 -0.000  0.016  0.026  0.047  0.001  0.096  0.082  0.102 -0.026  0.031  0.058  0.059  0.094  0.107  0.066  0.087  0.052 -0.006  0.000  0.061 -0.002 -0.029  0.020  0.045 -0.032 -0.003  0.044 -0.037 -0.153 -0.029 -0.020 -0.010 -0.019 -0.029 -0.052 -0.052 -0.022  0.034  0.020 -0.031  0.058 -0.082 -0.011 -0.002 -0.015 -0.077 -0.101 -0.092 -0.177 -0.054 -0.028  0.032  0.114 -0.055  0.132  0.078  0.116  0.143  0.101  0.086  0.091  0.126  0.055  0.054  0.049  0.033 -0.031 -0.010  0.007 -0.004 -0.048 -0.092 -0.101 -0.060 -0.022  0.010 -0.046  0.019 -0.011 -0.031 -0.003 -0.007  0.000  0.018  0.072  0.054  0.052  0.081  0.068  0.038  0.078  0.071  0.074  0.065  0.074  0.033  0.032  0.049 -0.094 -0.084 -0.070 -0.049 -0.056  0.005  0.114  0.073  0.097  0.089  0.063  0.023 -0.028 -0.053 -0.043 -0.026 -0.011 -0.050 -0.075 -0.097 -0.069 -0.111 -0.115 -0.079 -0.097 -0.142 -0.149 -0.127 -0.179 -0.269 -0.131 -0.089 -0.211 -0.064 -0.058 -0.052 -0.078 -0.029  0.054  0.057 -0.033 -0.005 -0.098 -0.054 -0.068 -0.088 -0.068 -0.136 -0.097 -0.093 -0.119 -0.128 -0.082 -0.134 -0.148 -0.171 -0.097 -0.095 -0.122 -0.133 -0.086 -0.050 -0.071 -0.042 -0.037 -0.046 -0.108 -0.044 -0.062 -0.029 -0.032  0.037 -0.003  0.016 -0.018 -0.013 -0.036 -0.077 -0.055 -0.098 -0.130 -0.022 -0.170 -0.130  0.032 -0.075 -0.175 -0.068 -0.017 -0.104 -0.076  0.111  0.002 -0.031 -0.025 -0.049  0.039  0.002  0.076
 -0.017 -0.016 -0.005 -0.068 -0.014  0.005  0.068  0.064  0.030  0.077  0.090  0.061  0.007  0.081  0.058 -0.003  0.080  0.102 -0.037  0.012  0.051  0.047  0.073  0.063  0.076  0.035  0.108  0.114  0.090  0.103  0.092  0.139  0.128  0.105  0.111  0.061  0.069  0.138  0.069  0.057  0.118  0.122  0.067  0.020  0.072  0.138  0.042  0.133  0.166  0.226  0.209  0.130  0.177  0.334  0.190  0.161  0.179  0.158  0.120  0.140  0.096  0.085  0.091  0.099  0.065  0.032  0.053  0.014  0.017  0.022  0.059  0.086  0.127  0.313  0.424  0.612  0.402  0.324  0.280  0.283  0.335  0.182  0.200  0.161  0.181  0.163  0.191  0.201  0.093  0.124  0.150  0.106  0.086  0.217  0.076  0.019  0.035  0.036  0.055  0.051 -0.023 -0.011  0.081  0.036  0.094  0.118  0.129  0.107  0.133  0.147  0.093  0.067  0.042  0.000  0.156  0.245  0.175  0.132  0.119  0.107  0.092  0.070  0.091  0.058  0.005  0.010  0.015  0.058  0.029  0.042  0.062  0.129  0.057  0.167  0.159  0.161  0.024  0.068  0.097  0.101  0.164  0.171  0.099  0.123  0.096  0.003  0.025  0.081  0.015 -0.011  0.036  0.064 -0.026  0.006  0.042 -0.006 -0.117 -0.034 -0.052 -0.041 -0.008 -0.039 -0.016 -0.042 -0.007  0.071  0.006  0.008  0.074 -0.034  0.010  0.009 -0.028 -0.075 -0.076 -0.099 -0.240 -0.033  0.004  0.085  0.132  0.002  0.157  0.101  0.152  0.190  0.094  0.107  0.123  0.141  0.071  0.108  0.064  0.051 -0.031 -0.017  0.000 -0.010 -0.045 -0.044 -0.115 -0.075 -0.038  0.011 -0.041  0.009 -0.021 -0.045  0.017  0.001 -0.014  0.016  0.084  0.029  0.006  0.077  0.079  0.016  0.043  0.081  0.054  0.019  0.054  0.033  0.035  0.048 -0.184 -0.154 -0.140 -0.116 -0.081 -0.012  0.113  0.106  0.120  0.079  0.026 -0.005 -0.086 -0.114 -0.138 -0.120 -0.100 -0.105 -0.124 -0.136 -0.087 -0.134 -0.092 -0.063 -0.109 -0.121 -0.136 -0.158 -0.202 -0.221 -0.138 -0.131 -0.224 -0.073 -0.074 -0.025  0.005 -0.002  0.092  0.094  0.009  0.068 -0.059 -0.029 -0.056 -0.058 -0.001 -0.090 -0.053 -0.073 -0.108 -0.114 -0.106 -0.154 -0.172 -0.198 -0.124 -0.125 -0.122 -0.145 -0.096 -0.079 -0.102 -0.048 -0.050 -0.093 -0.104 -0.012 -0.036  0.002 -0.014  0.101  0.045  0.052 -0.000  0.037 -0.033 -0.035 -0.018 -0.082 -0.129 -0.013 -0.156 -0.164 -0.013 -0.096 -0.247 -0.153 -0.081 -0.181 -0.034  0.153  0.047 -0.029  0.008 -0.026  0.006 -0.030  0.036
 -0.030 -0.005 -0.010 -0.084 -0.037 -0.008  0.058  0.077  0.055  0.091  0.118  0.136  0.065  0.114  0.154  0.091  0.075  0.159 -0.017  0.048  0.071  0.079  0.077  0.105  0.130  0.089  0.168  0.151  0.134  0.111  0.102  0.169  0.145  0.165  0.139  0.123  0.085  0.156  0.083  0.073  0.142  0.105  0.044 -0.001  0.021  0.114  0.112  0.163  0.219  0.269  0.247  0.195  0.212  0.430  0.291  0.205  0.224  0.242  0.188  0.180  0.142  0.164  0.163  0.128  0.100  0.093  0.108  0.040  0.070  0.051  0.051  0.070  0.129  0.285  0.317  0.402  0.659  0.292  0.306  0.270  0.335  0.172  0.214  0.145  0.179  0.179  0.207  0.168  0.042  0.121  0.156  0.066  0.041  0.175  0.075 -0.006  0.060  0.041  0.053  0.048 -0.045 -0.038  0.078  0.026  0.054  0.050  0.122  0.141  0.205  0.146  0.109  0.073  0.076  0.005  0.118  0.274  0.166  0.148  0.142  0.129  0.036  0.042  0.052  0.021 -0.028 -0.051 -0.007  0.008  0.031  0.034  0.086  0.113  0.081  0.085  0.095  0.095 -0.008  0.047  0.077  0.088  0.129  0.132  0.092  0.109  0.075  0.023  0.055  0.095  0.050 -0.008  0.026  0.051  0.000  0.029  0.076 -0.001 -0.066  0.012  0.000 -0.001  0.003 -0.037 -0.058 -0.091 -0.099 -0.037  0.012 -0.060  0.019 -0.079 -0.053 -0.013 -0.004 -0.016 -0.076 -0.125 -0.242 -0.051  0.022 -0.028  0.058  0.026  0.125  0.108  0.156  0.178  0.118  0.073  0.120  0.155  0.093  0.109  0.112  0.119  0.001  0.017  0.090  0.028 -0.006 -0.071 -0.091 -0.105 -0.031  0.051 -0.014  0.000 -0.005 -0.031  0.001  0.016  0.001  0.023  0.091  0.062  0.023  0.088  0.107 -0.004  0.082  0.088  0.131  0.067  0.104  0.045  0.087  0.019 -0.172 -0.130 -0.132 -0.072 -0.101 -0.019 -0.020 -0.006  0.054  0.059  0.055  0.045 -0.071 -0.077 -0.144 -0.097 -0.102 -0.083 -0.153 -0.155 -0.104 -0.152 -0.172 -0.131 -0.164 -0.158 -0.174 -0.171 -0.221 -0.236 -0.159 -0.138 -0.173 -0.126 -0.165 -0.117 -0.021 -0.008  0.078  0.091 -0.035  0.020 -0.127 -0.078 -0.119 -0.110 -0.084 -0.115 -0.037 -0.124 -0.180 -0.193 -0.176 -0.217 -0.220 -0.236 -0.155 -0.184 -0.168 -0.221 -0.141 -0.124 -0.114 -0.093 -0.116 -0.098 -0.173 -0.084 -0.104 -0.050 -0.027  0.067  0.056  0.051  0.082  0.021 -0.079 -0.088 -0.073 -0.141 -0.154 -0.075 -0.131 -0.183 -0.065 -0.011 -0.089 -0.098 -0.056 -0.041  0.027  0.031 -0.008  0.006 -0.019  0.087  0.071 -0.004 -0.000
 -0.014 -0.063 -0.055 -0.088 -0.033 -0.009  0.037  0.060  0.000  0.022  0.051  0.034 -0.003  0.039  0.015 -0.011  0.033  0.067 -0.051 -0.018  0.019 -0.010  0.024  0.044  0.066  0.033  0.084  0.105  0.077  0.058  0.053  0.076  0.097  0.093  0.063  0.020  0.002  0.050  0.030  0.005  0.035  0.062  0.011  0.026  0.005  0.050 -0.003  0.035  0.056  0.120  0.101  0.064  0.092  0.179  0.120  0.098  0.115  0.119  0.100  0.098  0.082  0.076  0.087  0.128  0.067  0.085  0.055 -0.006  0.059  0.049 -0.000  0.046  0.063  0.165  0.200  0.324  0.292  0.517  0.313  0.300  0.402  0.267  0.244  0.174  0.236  0.189  0.242  0.219  0.111  0.204  0.212  0.152  0.101  0.257  0.046  0.011  0.022 -0.012 -0.006 -0.026 -0.055 -0.097 -0.031 -0.032  0.029  0.036  0.041  0.082  0.103  0.089 -0.004  0.015 -0.044 -0.007  0.059  0.134  0.126  0.092  0.074  0.024  0.017  0.010  0.010 -0.005  0.009 -0.008 -0.015 -0.009 -0.003  0.054  0.068  0.080  0.023  0.051  0.064  0.059 -0.024  0.093  0.074  0.125  0.157  0.137  0.113  0.145  0.115  0.046  0.073  0.132  0.020 -0.020  0.038  0.032 -0.092 -0.091 -0.012 -0.033 -0.157 -0.125 -0.189 -0.106 -0.002 -0.037 -0.065 -0.008 -0.001  0.021  0.003 -0.003  0.017 -0.027 -0.002  0.030 -0.049 -0.066 -0.065 -0.083 -0.161 -0.022 -0.011 -0.001  0.047  0.032  0.079  0.027  0.051  0.065  0.020 -0.005  0.027  0.037 -0.000  0.048  0.047  0.024 -0.033 -0.006  0.022 -0.027 -0.018 -0.008 -0.008 -0.062 -0.014 -0.009 -0.049 -0.032 -0.047 -0.080 -0.005 -0.019 -0.015  0.007  0.051  0.009 -0.045  0.052  0.052  0.031  0.074  0.053  0.049  0.054  0.075  0.067  0.075  0.032 -0.123 -0.132 -0.076 -0.055 -0.025  0.023  0.050  0.070  0.071  0.059  0.013  0.009 -0.059 -0.042 -0.084 -0.076 -0.100 -0.116 -0.104 -0.125 -0.130 -0.128 -0.049 -0.060 -0.079 -0.082 -0.077 -0.102 -0.149 -0.132 -0.111 -0.122 -0.090 -0.081 -0.115 -0.050 -0.020 -0.042 -0.000  0.011 -0.021  0.028 -0.016  0.024  0.014  0.002  0.032 -0.014  0.004 -0.007 -0.018 -0.055 -0.050 -0.039 -0.107 -0.145 -0.080 -0.037 -0.045 -0.071 -0.070 -0.063 -0.093 -0.048 -0.049 -0.014 -0.026  0.050  0.017  0.035  0.009  0.027 -0.002  0.020 -0.003 -0.003 -0.036 -0.039 -0.009 -0.067 -0.103 -0.041 -0.072 -0.121 -0.054 -0.028 -0.088 -0.083 -0.066 -0.076  0.037  0.042  0.019 -0.005  0.052 -0.006  0.058  0.071 -0.017
 -0.064 -0.079 -0.057 -0.136 -0.062 -0.070  0.009 -0.003 -0.039  0.020  0.063  0.051  0.020  0.062  0.082  0.060  0.048  0.117  0.078  0.102  0.110  0.086  0.112  0.132  0.149  0.097  0.154  0.133  0.085  0.061  0.081  0.069  0.102  0.123  0.153  0.127  0.100  0.152  0.092  0.077  0.126  0.098  0.064  0.059  0.028  0.095  0.111  0.108  0.154  0.173  0.164  0.103  0.093  0.195  0.164  0.078  0.081  0.083  0.062  0.037  0.016  0.028  0.015 -0.015 -0.029  0.027  0.035 -0.066 -0.004 -0.034 -0.024  0.016  0.045  0.167  0.170  0.280  0.306  0.313  0.640  0.396  0.395  0.314  0.355  0.173  0.223  0.236  0.303  0.255  0.135  0.300  0.325  0.158  0.106  0.263  0.123  0.053  0.102  0.046  0.098  0.142  0.119  0.053  0.050 -0.054  0.009  0.052  0.095  0.097  0.115  0.064  0.021  0.005  0.034  0.045  0.075  0.148  0.114  0.080  0.098  0.079  0.058 -0.006  0.036 -0.079 -0.070 -0.045 -0.027  0.068  0.028 -0.025  0.001  0.058  0.022  0.020  0.004  0.050  0.002  0.068  0.117  0.157  0.165  0.170  0.145  0.191  0.125  0.098  0.110  0.227  0.137  0.060  0.154  0.227  0.140  0.108  0.185  0.167  0.083  0.081  0.038  0.025  0.071  0.004  0.033 -0.035 -0.056 -0.002 -0.014  0.012  0.025 -0.066 -0.033  0.036 -0.099 -0.116 -0.090 -0.112 -0.252 -0.102 -0.028 -0.024  0.065  0.095  0.090  0.056  0.081  0.092  0.006 -0.001  0.039  0.041 -0.021  0.021  0.028 -0.011 -0.067 -0.034  0.033 -0.028 -0.095 -0.086 -0.140 -0.125 -0.099 -0.025 -0.062 -0.028 -0.011 -0.069 -0.027 -0.009 -0.050 -0.046  0.051  0.038 -0.014  0.032  0.076  0.015  0.019  0.067  0.073  0.026  0.073  0.027  0.037 -0.011 -0.135 -0.154 -0.144 -0.117 -0.123 -0.039 -0.078  0.031  0.041  0.029 -0.053 -0.022 -0.140 -0.111 -0.166 -0.128 -0.129 -0.134 -0.084 -0.118 -0.101 -0.179 -0.148 -0.124 -0.171 -0.129 -0.170 -0.190 -0.221 -0.197 -0.170 -0.191 -0.146 -0.119 -0.153 -0.057  0.018 -0.030  0.076  0.090 -0.072  0.051 -0.109 -0.016 -0.034 -0.036 -0.004 -0.019 -0.007 -0.078 -0.100 -0.137 -0.159 -0.157 -0.154 -0.148 -0.093 -0.079 -0.051 -0.089 -0.055 -0.057 -0.093 -0.016 -0.035 -0.056 -0.142 -0.019 -0.073  0.006  0.007  0.084  0.045  0.049  0.066  0.033 -0.002 -0.007 -0.046 -0.032 -0.024 -0.009 -0.061 -0.048 -0.002  0.010 -0.047 -0.070 -0.047 -0.049  0.011 -0.038 -0.017  0.026  0.015  0.062 -0.013 -0.059  0.015
 -0.070 -0.071 -0.033 -0.158 -0.070 -0.031  0.069  0.074 -0.004  0.045  0.124  0.105  0.021  0.090  0.129  0.038  0.048  0.153  0.065  0.098  0.120  0.065  0.110  0.149  0.135  0.078  0.159  0.133  0.078  0.062  0.070  0.087  0.122  0.117  0.129  0.108  0.075  0.128  0.075  0.068  0.108  0.080  0.026  0.019  0.019  0.078  0.090  0.105  0.132  0.159  0.162  0.093  0.097  0.187  0.134  0.084  0.089  0.061  0.048  0.036  0.024  0.019  0.019 -0.044 -0.045 -0.004  0.005 -0.055  0.003 -0.017 -0.043  0.005  0.013  0.157  0.184  0.283  0.270  0.300  0.396  0.675  0.494  0.226  0.353  0.317  0.281  0.214  0.278  0.210  0.104  0.188  0.192  0.100  0.049  0.182  0.071 -0.017  0.017 -0.014  0.002  0.054 -0.006 -0.074  0.015 -0.052  0.022  0.070  0.123  0.178  0.151  0.182  0.100  0.052  0.069  0.045  0.128  0.190  0.169  0.136  0.196  0.127  0.067  0.031  0.039 -0.033 -0.007 -0.027  0.050  0.118  0.116  0.102  0.068  0.125  0.065  0.060  0.100  0.176  0.082  0.177  0.276  0.334  0.348  0.353  0.249  0.356  0.196  0.197  0.188  0.199  0.116  0.071  0.139  0.149  0.078  0.065  0.064  0.016 -0.037 -0.002 -0.021  0.034  0.066  0.015 -0.025 -0.077 -0.057  0.015  0.040  0.092  0.063  0.074  0.065  0.077  0.007 -0.031 -0.017 -0.086 -0.213 -0.067  0.006  0.022  0.075  0.092  0.094  0.066  0.102  0.125  0.069  0.030  0.083  0.108  0.012  0.074  0.067  0.029 -0.003  0.013  0.060 -0.029 -0.056 -0.087 -0.118 -0.081 -0.054 -0.010 -0.053 -0.008 -0.014 -0.066 -0.030 -0.039 -0.044 -0.009  0.042  0.021 -0.027  0.047  0.071 -0.015  0.022  0.057  0.084  0.009  0.081  0.026  0.036 -0.016 -0.113 -0.122 -0.126 -0.124 -0.132 -0.056 -0.048  0.034  0.019  0.003 -0.083 -0.053 -0.165 -0.121 -0.140 -0.097 -0.073 -0.114 -0.059 -0.049 -0.057 -0.109 -0.116 -0.069 -0.134 -0.102 -0.129 -0.158 -0.217 -0.217 -0.154 -0.148 -0.164 -0.130 -0.162 -0.066  0.024 -0.001  0.103  0.077 -0.065  0.034 -0.125 -0.047 -0.039 -0.057 -0.025 -0.041 -0.032 -0.066 -0.071 -0.079 -0.078 -0.098 -0.092 -0.119 -0.060 -0.045 -0.038 -0.072 -0.040 -0.067 -0.090 -0.077 -0.084 -0.067 -0.149 -0.070 -0.098 -0.040 -0.008  0.074  0.042  0.035  0.042  0.082 -0.063 -0.041 -0.041 -0.082 -0.095 -0.050 -0.087 -0.114 -0.071 -0.042 -0.131 -0.133 -0.109 -0.135 -0.027  0.007 -0.022  0.002 -0.008  0.040 -0.043 -0.058  0.001
  0.003 -0.022  0.050 -0.071  0.004  0.080  0.136  0.154  0.079  0.092  0.158  0.137  0.029  0.084  0.102 -0.005  0.012  0.124 -0.022  0.037  0.069  0.038  0.072  0.117  0.134  0.067  0.166  0.151  0.103  0.078  0.061  0.117  0.146  0.153  0.118  0.088  0.025  0.085  0.050  0.032  0.062  0.086  0.039  0.020 -0.007  0.058  0.019  0.082  0.088  0.132  0.150  0.104  0.098  0.192  0.174  0.124  0.123  0.103  0.089  0.083  0.029  0.047  0.043  0.018 -0.001  0.047  0.061 -0.102  0.003 -0.034 -0.073 -0.003  0.028  0.179  0.244  0.335  0.335  0.402  0.395  0.494  0.719  0.336  0.381  0.343  0.477  0.355  0.342  0.260  0.115  0.235  0.242  0.126  0.084  0.244  0.076 -0.014  0.038 -0.021 -0.019  0.005 -0.036 -0.103 -0.036 -0.138 -0.051  0.030  0.085  0.151  0.112  0.132  0.010  0.006 -0.025 -0.009  0.096  0.188  0.169  0.133  0.155  0.060 -0.024 -0.083 -0.042 -0.105 -0.085 -0.132 -0.052  0.014  0.058  0.063  0.060  0.109  0.077  0.053  0.104  0.151  0.023  0.101  0.181  0.228  0.233  0.209  0.152  0.236  0.123  0.100  0.132  0.165  0.045 -0.005  0.097  0.108 -0.024 -0.024  0.050  0.010 -0.080 -0.058 -0.051 -0.074 -0.042 -0.051 -0.103 -0.121 -0.143 -0.062 -0.006  0.025  0.053  0.037  0.046  0.078  0.018 -0.064 -0.073 -0.102 -0.174 -0.053  0.005 -0.004  0.046  0.047  0.075  0.045  0.075  0.084  0.049  0.017  0.057  0.078  0.013  0.054  0.071  0.032 -0.030  0.007  0.076 -0.020 -0.042 -0.059 -0.098 -0.096 -0.038  0.003 -0.019  0.007 -0.003 -0.043 -0.007 -0.007 -0.018  0.012  0.054  0.046  0.017  0.059  0.073  0.012  0.044  0.071  0.085  0.028  0.081  0.052  0.059 -0.012 -0.088 -0.117 -0.097 -0.081 -0.106 -0.023 -0.002  0.050  0.042  0.075 -0.051 -0.027 -0.118 -0.073 -0.074 -0.044 -0.041 -0.125 -0.065 -0.073 -0.088 -0.124 -0.151 -0.076 -0.118 -0.128 -0.144 -0.144 -0.185 -0.233 -0.151 -0.106 -0.094 -0.088 -0.118 -0.075 -0.035 -0.057  0.026  0.038 -0.073  0.001 -0.143 -0.046 -0.046 -0.063 -0.021 -0.048 -0.013 -0.071 -0.061 -0.083 -0.083 -0.112 -0.121 -0.166 -0.068 -0.045 -0.057 -0.090 -0.070 -0.093 -0.106 -0.065 -0.061 -0.038 -0.139 -0.013 -0.052  0.012  0.012  0.032  0.020  0.016  0.034  0.038 -0.021 -0.028  0.000 -0.078 -0.133 -0.088 -0.105 -0.184 -0.153 -0.078 -0.168 -0.235 -0.154 -0.130 -0.003 -0.017 -0.029  0.023 -0.050 -0.038 -0.063 -0.028 -0.017
  0.050  0.017  0.037 -0.010  0.014  0.039  0.049  0.049  0.028  0.016  0.033  0.020  0.003  0.043 -0.012 -0.003  0.039  0.041 -0.025  0.005  0.030  0.039  0.041  0.050  0.075  0.038  0.077  0.086  0.060  0.046  0.016  0.048  0.077  0.073  0.060  0.044  0.024  0.038  0.029  0.006  0.022  0.041  0.027  0.010  0.017  0.044  0.012  0.039  0.032  0.039  0.055  0.032  0.025  0.086  0.074  0.027  0.044  0.036  0.018  0.014  0.002 -0.008 -0.022  0.012 -0.019  0.033  0.004 -0.065  0.002 -0.028 -0.050 -0.007  0.011  0.034  0.116  0.182  0.172  0.267  0.314  0.226  0.336  0.440  0.298  0.191  0.346  0.335  0.374  0.287  0.181  0.389  0.337  0.178  0.115  0.258  0.042  0.035  0.064 -0.028 -0.014  0.033  0.011 -0.039 -0.031 -0.106 -0.062 -0.018  0.011  0.050  0.056  0.029 -0.048 -0.011 -0.058 -0.014  0.042  0.070  0.055  0.051  0.031 -0.026 -0.027 -0.093 -0.059 -0.097 -0.086 -0.090 -0.079 -0.014 -0.010 -0.021 -0.021  0.028  0.006  0.007 -0.005  0.025 -0.019  0.014 -0.004  0.053  0.056  0.013  0.032  0.083  0.047  0.001  0.049  0.133  0.012 -0.031  0.083  0.119 -0.009 -0.014  0.169  0.147 -0.006  0.022 -0.068 -0.133 -0.065 -0.075 -0.052 -0.008 -0.047 -0.030 -0.062 -0.006  0.001 -0.030  0.012  0.021 -0.055 -0.091 -0.059 -0.048 -0.088 -0.034 -0.038 -0.030  0.059  0.056  0.031  0.013  0.014  0.021 -0.008 -0.024 -0.025 -0.030 -0.043 -0.005  0.002 -0.044 -0.058 -0.025  0.010 -0.031 -0.055 -0.047 -0.071 -0.060 -0.026 -0.016 -0.040 -0.015  0.008 -0.056 -0.005 -0.018 -0.049 -0.037  0.017  0.011 -0.013 -0.003  0.019  0.029  0.006  0.026  0.031  0.018  0.043  0.022  0.007  0.013 -0.066 -0.101 -0.056 -0.026 -0.031  0.031 -0.011  0.064  0.042  0.061 -0.015 -0.009 -0.058 -0.046 -0.050 -0.049 -0.067 -0.104 -0.065 -0.090 -0.100 -0.115 -0.063 -0.068 -0.062 -0.077 -0.071 -0.081 -0.130 -0.113 -0.093 -0.120 -0.040 -0.047 -0.059 -0.029 -0.006 -0.062 -0.002  0.022 -0.035  0.026 -0.035  0.027  0.040  0.010  0.004 -0.003  0.035  0.009  0.017 -0.043 -0.067 -0.006 -0.068 -0.107 -0.048  0.004  0.003 -0.018 -0.019 -0.031 -0.066  0.007  0.023  0.034  0.003  0.107  0.029  0.114  0.035  0.035 -0.008  0.027  0.021 -0.033  0.027  0.045  0.021  0.021 -0.020 -0.009 -0.016 -0.046 -0.062 -0.041 -0.085 -0.110 -0.084 -0.094 -0.076 -0.115 -0.132 -0.082 -0.057 -0.088 -0.066 -0.009 -0.017
 -0.041 -0.078 -0.040 -0.125 -0.020 -0.016  0.087  0.070  0.023  0.089  0.119  0.087  0.050  0.124  0.125  0.083  0.068  0.127  0.057  0.106  0.107  0.061  0.086  0.124  0.136  0.088  0.130  0.120  0.073  0.045  0.054  0.062  0.107  0.117  0.120  0.123  0.066  0.099  0.074  0.052  0.070  0.053  0.034  0.007  0.005  0.053  0.045  0.072  0.091  0.083  0.103  0.070  0.043  0.136  0.138  0.056  0.055  0.073  0.046  0.051  0.025  0.009 -0.009 -0.029 -0.041  0.040  0.030 -0.088 -0.018 -0.048 -0.064 -0.016  0.012  0.080  0.115  0.200  0.214  0.244  0.355  0.353  0.381  0.298  0.501  0.275  0.350  0.370  0.473  0.377  0.180  0.318  0.323  0.198  0.082  0.206  0.110  0.032  0.099  0.044  0.083  0.112  0.091  0.026  0.012 -0.085 -0.034  0.033  0.052  0.090  0.054  0.055 -0.019  0.006 -0.012  0.005  0.039  0.085  0.066  0.063  0.096  0.044  0.021 -0.034  0.020 -0.060 -0.061 -0.044 -0.023  0.054  0.035 -0.008 -0.006  0.052 -0.004  0.018  0.049  0.103  0.017  0.064  0.146  0.211  0.207  0.196  0.148  0.236  0.148  0.126  0.156  0.249  0.149  0.085  0.187  0.241  0.134  0.117  0.224  0.191  0.077  0.069  0.029 -0.002  0.067  0.001  0.004 -0.032 -0.048  0.012 -0.007  0.042  0.035 -0.003  0.007  0.068 -0.036 -0.042 -0.043 -0.103 -0.180 -0.099 -0.056 -0.055  0.015  0.036  0.001 -0.009 -0.012 -0.001 -0.023 -0.058 -0.008 -0.009 -0.041 -0.034  0.019 -0.041 -0.066 -0.038  0.029 -0.034 -0.053 -0.086 -0.118 -0.110 -0.041 -0.040 -0.077 -0.061 -0.014 -0.078 -0.044 -0.045 -0.072 -0.056 -0.000 -0.005 -0.020  0.023  0.050  0.007  0.025  0.052  0.066  0.019  0.070  0.024  0.036 -0.017 -0.105 -0.123 -0.114 -0.092 -0.136 -0.051 -0.091 -0.003 -0.010  0.020 -0.078 -0.046 -0.154 -0.095 -0.122 -0.086 -0.086 -0.122 -0.087 -0.099 -0.088 -0.157 -0.151 -0.108 -0.153 -0.131 -0.162 -0.149 -0.206 -0.180 -0.150 -0.153 -0.097 -0.083 -0.125 -0.042  0.028 -0.036  0.052  0.064 -0.086 -0.022 -0.151 -0.064 -0.064 -0.045 -0.035 -0.038 -0.019 -0.084 -0.101 -0.131 -0.141 -0.133 -0.140 -0.156 -0.091 -0.082 -0.060 -0.099 -0.060 -0.067 -0.091 -0.047 -0.060 -0.040 -0.146 -0.041 -0.084 -0.029 -0.011  0.039  0.005 -0.000 -0.012 -0.052  0.031  0.038 -0.017 -0.025 -0.016 -0.019 -0.064 -0.072 -0.054 -0.047 -0.107 -0.115 -0.096 -0.066 -0.020 -0.076 -0.061 -0.000 -0.001  0.043 -0.032 -0.049 -0.010
 -0.000 -0.031  0.027 -0.070 -0.014  0.036  0.094  0.104  0.045  0.048  0.098  0.083  0.014  0.077  0.086  0.017  0.008  0.093  0.017  0.049  0.071  0.028  0.056  0.087  0.081  0.041  0.059  0.077  0.040  0.040  0.030  0.062  0.088  0.064  0.056  0.056  0.024  0.047  0.029  0.035  0.034  0.033  0.025  0.016  0.025  0.039  0.018  0.046  0.062  0.061  0.070  0.054  0.040  0.080  0.075  0.037  0.039  0.015  0.011  0.019 -0.003 -0.011 -0.016 -0.037 -0.032  0.010  0.018 -0.062 -0.011 -0.023 -0.045 -0.004 -0.011  0.073  0.096  0.161  0.145  0.174  0.173  0.317  0.343  0.191  0.275  0.428  0.370  0.274  0.291  0.196  0.144  0.197  0.140  0.083  0.046  0.107  0.018 -0.023 -0.010 -0.007 -0.001  0.020 -0.003 -0.042 -0.017 -0.053 -0.005  0.030  0.076  0.122  0.090  0.127  0.048  0.041  0.011  0.019  0.077  0.110  0.133  0.101  0.130  0.062  0.001 -0.029 -0.004 -0.036 -0.049 -0.080 -0.003  0.055  0.079  0.091  0.058  0.092  0.019  0.044  0.077  0.133  0.039  0.102  0.150  0.167  0.160  0.157  0.105  0.149  0.079  0.082  0.076  0.097  0.033  0.008  0.084  0.080  0.009 -0.002  0.031  0.009 -0.013 -0.042 -0.020 -0.033 -0.009 -0.053 -0.072 -0.086 -0.084 -0.042 -0.003  0.058  0.045  0.101  0.044  0.046  0.036 -0.006  0.000 -0.034 -0.083 -0.031  0.000  0.002  0.011  0.046  0.025  0.021  0.041  0.060  0.019 -0.001  0.038  0.034 -0.018  0.015  0.040 -0.011 -0.017 -0.002  0.031 -0.027 -0.033 -0.002 -0.042 -0.047 -0.011 -0.022 -0.047 -0.018 -0.018 -0.078 -0.021 -0.048 -0.047 -0.028 -0.006 -0.012  0.016  0.001  0.008 -0.002  0.000  0.014  0.040 -0.005  0.049  0.013  0.016 -0.011 -0.033 -0.064 -0.051 -0.053 -0.081 -0.045 -0.028  0.046 -0.017  0.009 -0.086 -0.052 -0.106 -0.071 -0.046 -0.046 -0.016 -0.088 -0.041 -0.019 -0.075 -0.066 -0.074 -0.036 -0.058 -0.073 -0.067 -0.072 -0.118 -0.135 -0.080 -0.077 -0.067 -0.062 -0.095 -0.053 -0.013 -0.038  0.031  0.035 -0.018  0.023 -0.075 -0.016 -0.010 -0.021 -0.014 -0.024 -0.002 -0.030 -0.005 -0.032 -0.008 -0.010 -0.033 -0.093 -0.018  0.017  0.002 -0.023 -0.023 -0.045 -0.063 -0.050 -0.024 -0.008 -0.069  0.004 -0.037  0.013  0.028  0.045  0.023  0.017  0.014  0.026 -0.028 -0.011 -0.014 -0.051 -0.072 -0.072 -0.071 -0.104 -0.106 -0.047 -0.112 -0.119 -0.080 -0.101 -0.012 -0.002 -0.033 -0.008 -0.076 -0.067 -0.101 -0.055 -0.003
  0.069  0.015  0.107 -0.002  0.056  0.145  0.181  0.192  0.113  0.106  0.155  0.118  0.022  0.093  0.080 -0.012  0.008  0.083 -0.048  0.005  0.039  0.017  0.034  0.075  0.096  0.033  0.101  0.118  0.076  0.067  0.016  0.073  0.117  0.094  0.042  0.041 -0.012  0.005  0.008 -0.031 -0.026  0.014  0.010 -0.006 -0.020 -0.002 -0.069  0.003  0.003  0.012  0.063  0.042  0.025  0.061  0.108  0.069  0.059  0.064  0.049  0.060  0.001  0.013 -0.005 -0.001 -0.028  0.038  0.053 -0.075  0.002 -0.022 -0.060 -0.029  0.003  0.050  0.126  0.181  0.179  0.236  0.223  0.281  0.477  0.346  0.350  0.370  0.778  0.554  0.486  0.360  0.216  0.326  0.247  0.172  0.077  0.202  0.054  0.007  0.048  0.002 -0.001  0.011  0.009 -0.060 -0.054 -0.140 -0.094 -0.006  0.016  0.128  0.040  0.100 -0.034  0.007 -0.073 -0.025  0.019  0.047  0.093  0.094  0.127 -0.005 -0.060 -0.135 -0.046 -0.104 -0.095 -0.155 -0.097 -0.008  0.044  0.098  0.033  0.043 -0.002  0.043  0.109  0.119  0.000  0.023  0.056  0.088  0.093  0.055  0.028  0.089  0.037  0.030  0.075  0.107  0.000 -0.025  0.101  0.116 -0.033 -0.051  0.105  0.091 -0.034 -0.048 -0.047 -0.155 -0.072 -0.059 -0.107 -0.080 -0.129 -0.089 -0.040  0.016  0.021  0.076  0.048  0.088  0.079 -0.005 -0.027 -0.051 -0.018 -0.023 -0.017 -0.048 -0.051 -0.030 -0.035 -0.040 -0.029 -0.015 -0.024 -0.041 -0.013 -0.021 -0.060 -0.026  0.037 -0.017 -0.031  0.010  0.060 -0.019 -0.014  0.009 -0.058 -0.060 -0.013 -0.035 -0.025 -0.024 -0.001 -0.066 -0.031 -0.062 -0.054 -0.037 -0.023 -0.016  0.027  0.000  0.002  0.009  0.025  0.015  0.035  0.001  0.080  0.033  0.031  0.007 -0.036 -0.122 -0.050 -0.016 -0.075  0.001  0.014  0.042  0.021  0.121 -0.019 -0.003 -0.050 -0.042  0.013 -0.027 -0.005 -0.135 -0.104 -0.098 -0.159 -0.123 -0.153 -0.084 -0.083 -0.134 -0.118 -0.075 -0.125 -0.170 -0.094 -0.060  0.005 -0.042 -0.066 -0.053 -0.046 -0.089 -0.033 -0.007 -0.049 -0.022 -0.123 -0.045 -0.042 -0.041 -0.044 -0.068 -0.007 -0.046  0.004 -0.045 -0.045 -0.019 -0.090 -0.181 -0.063  0.013 -0.037 -0.071 -0.069 -0.091 -0.106 -0.054 -0.047  0.024 -0.071  0.057  0.000  0.063  0.029 -0.001 -0.021 -0.025 -0.010 -0.052  0.004  0.006  0.008 -0.034 -0.099 -0.131 -0.100 -0.174 -0.206 -0.117 -0.156 -0.198 -0.147 -0.086 -0.029 -0.056 -0.077 -0.008 -0.093 -0.125 -0.093  0.005 -0.012
 -0.033 -0.050 -0.006 -0.066  0.029  0.083  0.121  0.135  0.084  0.096  0.129  0.110  0.042  0.110  0.102  0.029  0.036  0.103  0.000  0.038  0.055  0.028  0.065  0.093  0.134  0.082  0.140  0.173  0.121  0.084  0.051  0.094  0.137  0.129  0.090  0.090  0.033  0.066  0.056  0.011  0.008  0.025  0.041  0.008  0.009  0.036 -0.023  0.019  0.053  0.059  0.109  0.055  0.041  0.112  0.135  0.081  0.083  0.111  0.075  0.095  0.040  0.035  0.006  0.036 -0.008  0.079  0.058 -0.058 -0.013 -0.042 -0.040 -0.002  0.020  0.075  0.103  0.163  0.179  0.189  0.236  0.214  0.355  0.335  0.370  0.274  0.554  0.738  0.690  0.431  0.273  0.446  0.344  0.207  0.103  0.200  0.101  0.039  0.111  0.072  0.063  0.073  0.055  0.001 -0.026 -0.114 -0.069 -0.001  0.025  0.082  0.035  0.065 -0.069  0.004 -0.052 -0.015  0.026  0.060  0.076  0.078  0.077 -0.011 -0.010 -0.104 -0.061 -0.085 -0.140 -0.110 -0.059  0.007  0.025  0.049  0.028  0.054 -0.007  0.044  0.099  0.089  0.003  0.006  0.032  0.063  0.071  0.041  0.037  0.086  0.051  0.003  0.066  0.134  0.019 -0.020  0.129  0.162  0.008 -0.000  0.201  0.201  0.058  0.018 -0.008 -0.145 -0.074 -0.097 -0.057 -0.061 -0.082 -0.032 -0.010  0.048  0.006  0.021  0.020  0.086  0.034  0.012 -0.004 -0.043 -0.062 -0.026 -0.036 -0.058 -0.055 -0.021 -0.035 -0.042 -0.025 -0.005 -0.020 -0.038 -0.002 -0.016 -0.029 -0.006  0.051  0.005 -0.001  0.013  0.056  0.015  0.008 -0.004 -0.059 -0.050  0.010 -0.024 -0.036 -0.066 -0.024 -0.064 -0.036 -0.059 -0.067 -0.036 -0.013 -0.028  0.009  0.005 -0.002  0.010  0.045  0.041  0.042  0.023  0.106  0.056  0.050  0.015 -0.115 -0.155 -0.124 -0.083 -0.124 -0.049 -0.059  0.048  0.015  0.067 -0.046 -0.052 -0.131 -0.109 -0.072 -0.088 -0.095 -0.173 -0.145 -0.167 -0.184 -0.178 -0.159 -0.098 -0.089 -0.141 -0.140 -0.111 -0.162 -0.186 -0.146 -0.114 -0.048 -0.087 -0.133 -0.089 -0.039 -0.065  0.017  0.021 -0.051  0.021 -0.122 -0.039 -0.051 -0.009 -0.028 -0.034  0.049 -0.053 -0.028 -0.095 -0.110 -0.069 -0.163 -0.236 -0.110 -0.054 -0.071 -0.114 -0.088 -0.094 -0.148 -0.082 -0.071 -0.014 -0.083  0.041 -0.043  0.066  0.028  0.023 -0.008 -0.005  0.004 -0.068  0.013  0.029 -0.014 -0.046 -0.056 -0.088 -0.106 -0.155 -0.141 -0.086 -0.140 -0.146 -0.098 -0.032  0.037 -0.046 -0.027  0.044 -0.023 -0.069 -0.057  0.012 -0.001
 -0.017 -0.057 -0.033 -0.086 -0.002  0.006  0.088  0.084  0.048  0.109  0.132  0.109  0.064  0.153  0.161  0.099  0.092  0.158  0.056  0.112  0.118  0.065  0.113  0.144  0.179  0.131  0.171  0.189  0.134  0.102  0.065  0.101  0.153  0.150  0.134  0.153  0.089  0.119  0.089  0.057  0.057  0.038  0.051  0.006  0.004  0.038  0.016  0.055  0.096  0.096  0.125  0.058  0.049  0.158  0.156  0.051  0.075  0.109  0.062  0.071  0.040  0.008 -0.032 -0.008 -0.040  0.059  0.013 -0.061 -0.026 -0.055 -0.055 -0.012  0.005  0.053  0.101  0.191  0.207  0.242  0.303  0.278  0.342  0.374  0.473  0.291  0.486  0.690  0.910  0.589  0.359  0.552  0.433  0.267  0.119  0.251  0.096  0.033  0.122  0.062  0.080  0.120  0.081  0.016 -0.012 -0.106 -0.066  0.008  0.019  0.065  0.039  0.046 -0.057  0.017 -0.040  0.002  0.041  0.065  0.052  0.055  0.068 -0.017  0.004 -0.079 -0.042 -0.088 -0.122 -0.069 -0.043  0.010  0.001 -0.005 -0.017  0.036 -0.037  0.026  0.066  0.063 -0.007  0.040  0.053  0.112  0.123  0.099  0.085  0.145  0.102  0.056  0.120  0.210  0.074  0.040  0.202  0.252  0.092  0.095  0.339  0.303  0.082  0.088 -0.014 -0.105  0.007 -0.055 -0.002 -0.002 -0.035  0.020 -0.027  0.062  0.026 -0.019  0.004  0.076 -0.030 -0.021 -0.029 -0.088 -0.151 -0.081 -0.074 -0.086 -0.018  0.026 -0.019 -0.034 -0.024  0.013 -0.033 -0.068 -0.014 -0.022 -0.050 -0.041  0.024 -0.030 -0.043 -0.030  0.023 -0.002 -0.005 -0.019 -0.063 -0.067 -0.020 -0.077 -0.121 -0.144 -0.046 -0.134 -0.072 -0.088 -0.105 -0.092 -0.025 -0.063 -0.021  0.011  0.027  0.021  0.050  0.065  0.058  0.029  0.116  0.040  0.034  0.001 -0.158 -0.167 -0.150 -0.094 -0.133 -0.049 -0.111  0.032 -0.018  0.022 -0.070 -0.057 -0.166 -0.132 -0.127 -0.137 -0.156 -0.184 -0.149 -0.187 -0.180 -0.223 -0.155 -0.121 -0.142 -0.169 -0.167 -0.153 -0.234 -0.206 -0.174 -0.172 -0.091 -0.099 -0.160 -0.069  0.012 -0.041  0.074  0.075 -0.055  0.047 -0.130 -0.034 -0.036  0.000 -0.040 -0.035  0.033 -0.047 -0.046 -0.118 -0.144 -0.090 -0.185 -0.234 -0.134 -0.088 -0.069 -0.134 -0.077 -0.075 -0.150 -0.072 -0.085 -0.022 -0.099  0.022 -0.065  0.050  0.032  0.060  0.006  0.016  0.000 -0.081  0.017  0.050 -0.023 -0.031 -0.016 -0.045 -0.090 -0.111 -0.088 -0.063 -0.138 -0.118 -0.102 -0.070 -0.024 -0.104 -0.104 -0.023 -0.024 -0.029 -0.042 -0.002  0.004
 -0.062 -0.120 -0.076 -0.105  0.005 -0.037  0.067  0.052  0.035  0.136  0.111  0.092  0.081  0.155  0.143  0.083  0.118  0.146  0.078  0.135  0.141  0.079  0.109  0.133  0.140  0.099  0.098  0.111  0.066  0.060  0.048  0.052  0.124  0.106  0.133  0.163  0.129  0.140  0.082  0.068  0.071  0.023  0.061  0.020  0.026  0.080  0.042  0.045  0.093  0.064  0.102  0.050  0.024  0.097  0.066 -0.005  0.048  0.039 -0.022  0.007  0.004 -0.028 -0.087 -0.054 -0.073  0.034  0.017 -0.079 -0.060 -0.095 -0.067 -0.006  0.024  0.086  0.165  0.201  0.168  0.219  0.255  0.210  0.260  0.287  0.377  0.196  0.360  0.431  0.589  0.758  0.361  0.412  0.415  0.370  0.161  0.292  0.229  0.116  0.206  0.140  0.197  0.199  0.186  0.095  0.023 -0.108 -0.040  0.036  0.035  0.027 -0.009 -0.034 -0.064 -0.010 -0.069 -0.005 -0.012  0.019 -0.010 -0.000  0.027 -0.029  0.045 -0.054  0.010 -0.075 -0.081 -0.020 -0.056  0.052 -0.033 -0.061 -0.090 -0.021 -0.082  0.018  0.023  0.028 -0.032  0.020  0.040  0.116  0.107  0.103  0.134  0.166  0.147  0.098  0.160  0.335  0.170  0.118  0.307  0.435  0.218  0.194  0.459  0.388  0.092  0.124  0.022 -0.071  0.090  0.027  0.050  0.048 -0.001  0.080 -0.007  0.058  0.013 -0.063 -0.027  0.035 -0.087 -0.074 -0.070 -0.137 -0.212 -0.116 -0.094 -0.059 -0.012  0.002  0.010 -0.029 -0.040 -0.018 -0.048 -0.105 -0.065 -0.082 -0.097 -0.103 -0.049 -0.109 -0.110 -0.107 -0.071 -0.058 -0.085 -0.068 -0.123 -0.102 -0.080 -0.121 -0.148 -0.142 -0.028 -0.142 -0.071 -0.077 -0.110 -0.119 -0.022 -0.066 -0.046 -0.017  0.005  0.000 -0.015  0.013  0.034 -0.001  0.075  0.021 -0.022 -0.030 -0.182 -0.175 -0.162 -0.142 -0.164 -0.073 -0.076  0.044  0.029  0.026 -0.064 -0.073 -0.193 -0.160 -0.158 -0.141 -0.165 -0.173 -0.138 -0.184 -0.129 -0.218 -0.113 -0.107 -0.137 -0.144 -0.151 -0.139 -0.222 -0.211 -0.181 -0.188 -0.172 -0.097 -0.151 -0.041  0.009 -0.023  0.106  0.107 -0.050  0.043 -0.096 -0.020 -0.005  0.033  0.008  0.001  0.028 -0.042 -0.043 -0.104 -0.155 -0.088 -0.167 -0.188 -0.117 -0.095 -0.069 -0.110 -0.065 -0.062 -0.133 -0.058 -0.086 -0.063 -0.123  0.008 -0.071  0.020  0.004  0.067 -0.011 -0.000 -0.047 -0.087  0.060  0.063 -0.039 -0.018  0.042  0.027 -0.101 -0.035  0.041 -0.054 -0.126 -0.024 -0.023 -0.017 -0.008 -0.033 -0.055  0.006  0.001 -0.009 -0.017 -0.056  0.009
 -0.080 -0.115 -0.083 -0.124 -0.043 -0.086 -0.024 -0.007 -0.025  0.000  0.023  0.019  0.008  0.023  0.041  0.008  0.029  0.070  0.059  0.059  0.078  0.031  0.070  0.078  0.072  0.035  0.046  0.058  0.019  0.016  0.036  0.002  0.059  0.035  0.062  0.032  0.065  0.046  0.005  0.008  0.026  0.011  0.040  0.030  0.054  0.051  0.007  0.013  0.044  0.029  0.057  0.014  0.000  0.037 -0.003 -0.024  0.021 -0.005 -0.026 -0.033 -0.027 -0.044 -0.074 -0.040 -0.057 -0.023 -0.052 -0.025 -0.017 -0.018  0.021  0.025  0.021  0.024  0.048  0.093  0.042  0.111  0.135  0.104  0.115  0.181  0.180  0.144  0.216  0.273  0.359  0.361  0.500  0.384  0.238  0.257  0.103  0.160  0.125  0.080  0.048  0.056  0.078  0.092  0.101  0.061  0.009 -0.011  0.017  0.054  0.049  0.068  0.050  0.052 -0.008  0.021 -0.012  0.048  0.022 -0.007  0.042  0.040  0.067  0.017  0.063  0.002  0.021 -0.022 -0.058 -0.038 -0.009  0.074  0.031  0.028 -0.021  0.012 -0.047  0.031  0.074  0.033 -0.019  0.039  0.016  0.044  0.040  0.053  0.069  0.066  0.077  0.058  0.070  0.171  0.073  0.044  0.146  0.198  0.082  0.060  0.161  0.155  0.035  0.030  0.002 -0.052  0.025 -0.017  0.004  0.022 -0.002  0.028 -0.025  0.067  0.013  0.029  0.026  0.006 -0.037  0.007  0.048 -0.003  0.013  0.017 -0.016  0.029 -0.034 -0.003 -0.002 -0.015 -0.010  0.002 -0.039 -0.026 -0.037 -0.061 -0.057 -0.020 -0.009 -0.056 -0.017 -0.019 -0.022 -0.013 -0.015  0.057 -0.029  0.002  0.003 -0.033 -0.049 -0.027  0.003 -0.070 -0.019 -0.044 -0.076 -0.063 -0.018 -0.082 -0.017 -0.022 -0.022  0.004 -0.017  0.016  0.003  0.003  0.037  0.014 -0.009 -0.022 -0.118 -0.134 -0.091 -0.121 -0.059 -0.041  0.013  0.057  0.012  0.020 -0.055 -0.073 -0.115 -0.132 -0.077 -0.109 -0.096 -0.167 -0.099 -0.109 -0.104 -0.112 -0.018 -0.014 -0.017 -0.069 -0.021 -0.025 -0.086 -0.066 -0.044 -0.067 -0.053 -0.022 -0.060  0.005  0.014  0.011  0.080  0.096  0.034  0.096  0.020  0.060  0.044  0.113  0.127  0.068  0.043  0.035  0.088  0.044  0.017  0.051 -0.052 -0.108 -0.059 -0.001 -0.008 -0.029 -0.020 -0.064 -0.126 -0.044 -0.072 -0.038 -0.000  0.066  0.031  0.121  0.042  0.092  0.008  0.028 -0.032 -0.000 -0.016  0.025 -0.018 -0.022  0.019 -0.026 -0.070 -0.045 -0.008 -0.054 -0.084 -0.013 -0.022 -0.082 -0.002  0.056  0.038  0.037 -0.030 -0.092 -0.112 -0.012  0.022
 -0.065 -0.089 -0.048 -0.104 -0.014 -0.020  0.017  0.030 -0.011 -0.000  0.055  0.025  0.007  0.041  0.031  0.026  0.028  0.059 -0.012  0.001  0.035  0.018  0.029  0.060  0.099  0.061  0.094  0.112  0.093  0.057  0.037  0.056  0.078  0.073  0.053  0.030  0.001  0.024  0.014 -0.021  0.013  0.018  0.040  0.029  0.023  0.024  0.004  0.020  0.030  0.040  0.038  0.014  0.028  0.097  0.086  0.046  0.044  0.045  0.032  0.020  0.016 -0.007  0.009  0.023 -0.066  0.043 -0.030 -0.048  0.032  0.013  0.003  0.027  0.022  0.033  0.055  0.124  0.121  0.204  0.300  0.188  0.235  0.389  0.318  0.197  0.326  0.446  0.552  0.412  0.384  0.713  0.478  0.278  0.153  0.265  0.124  0.061  0.091  0.024  0.077  0.119  0.114  0.052  0.002 -0.051 -0.026  0.028  0.034  0.061  0.083  0.035 -0.047  0.017 -0.047  0.014  0.020  0.036  0.044  0.080  0.054 -0.003  0.040 -0.041 -0.003 -0.061 -0.094 -0.077 -0.058  0.041  0.021 -0.028 -0.022  0.009 -0.035  0.008  0.013  0.004 -0.027  0.018 -0.002  0.038  0.067  0.035  0.044  0.093  0.066  0.026  0.069  0.193  0.082  0.025  0.164  0.233  0.083  0.056  0.216  0.220  0.073  0.038 -0.022 -0.077 -0.002 -0.047 -0.020 -0.019 -0.029  0.009 -0.047  0.031 -0.037 -0.020  0.020  0.010 -0.073 -0.062 -0.023 -0.022 -0.061 -0.032 -0.053 -0.017 -0.010  0.020  0.001 -0.003 -0.008  0.023 -0.025 -0.007 -0.005 -0.015 -0.009  0.029  0.049  0.005  0.016  0.026  0.058  0.016  0.025  0.010 -0.026  0.005  0.006 -0.011 -0.048 -0.026  0.012 -0.065 -0.012 -0.031 -0.067 -0.038 -0.013 -0.036  0.016 -0.016 -0.008  0.024  0.022  0.028  0.019  0.027  0.059  0.044  0.021  0.008 -0.112 -0.148 -0.099 -0.075 -0.067 -0.006 -0.031  0.066  0.048  0.053 -0.043 -0.040 -0.115 -0.097 -0.076 -0.081 -0.099 -0.185 -0.122 -0.140 -0.140 -0.152 -0.078 -0.050 -0.058 -0.086 -0.079 -0.082 -0.133 -0.109 -0.099 -0.116 -0.039 -0.038 -0.081 -0.021  0.018 -0.050 -0.005  0.030 -0.025  0.037 -0.050  0.022 -0.006  0.039  0.032 -0.006  0.034 -0.015  0.005 -0.036 -0.073 -0.032 -0.114 -0.166 -0.094 -0.023 -0.038 -0.075 -0.050 -0.065 -0.132 -0.050 -0.037  0.007 -0.024  0.085  0.003  0.120  0.035  0.048  0.020  0.028 -0.012 -0.020  0.038  0.080  0.020  0.053  0.022 -0.014 -0.015 -0.033 -0.071 -0.063 -0.096 -0.106 -0.124 -0.104 -0.014 -0.049 -0.054 -0.010 -0.065 -0.118 -0.108 -0.032 -0.016
 -0.064 -0.083 -0.070 -0.098 -0.010 -0.052 -0.021 -0.008  0.005  0.016  0.027  0.032  0.043  0.047  0.029  0.046  0.042  0.046  0.007  0.015  0.043  0.050  0.057  0.061  0.103  0.069  0.115  0.113  0.082  0.065  0.045  0.032  0.069  0.079  0.081  0.061  0.041  0.064  0.029  0.008  0.030  0.031  0.035  0.015  0.022  0.036  0.029  0.033  0.046  0.051  0.068  0.025  0.014  0.095  0.077  0.036  0.036  0.057  0.029  0.021  0.014  0.003 -0.016 -0.011 -0.049  0.057  0.011 -0.074  0.005 -0.017 -0.020  0.013  0.022  0.062  0.111  0.150  0.156  0.212  0.325  0.192  0.242  0.337  0.323  0.140  0.247  0.344  0.433  0.415  0.238  0.478  0.540  0.315  0.164  0.294  0.198  0.085  0.156  0.050  0.081  0.107  0.101  0.044  0.017 -0.048 -0.016  0.014  0.042  0.027  0.039 -0.015 -0.059  0.001 -0.047  0.007  0.014  0.046  0.022  0.037  0.020 -0.004  0.036 -0.030 -0.000 -0.037 -0.058 -0.026 -0.043  0.022 -0.008 -0.062 -0.056 -0.012 -0.056 -0.003 -0.014  0.020 -0.025  0.034  0.039  0.084  0.098  0.076  0.079  0.132  0.095  0.057  0.094  0.225  0.113  0.061  0.188  0.267  0.140  0.115  0.269  0.235  0.075  0.076  0.026 -0.017  0.049  0.007  0.027  0.004 -0.013  0.039 -0.009  0.028 -0.017 -0.060 -0.006  0.009 -0.088 -0.090 -0.063 -0.061 -0.127 -0.041 -0.069 -0.023  0.015  0.012  0.015 -0.015 -0.027 -0.015 -0.040 -0.051 -0.037 -0.032 -0.046 -0.028 -0.002 -0.039 -0.044 -0.020  0.003 -0.030 -0.031 -0.055 -0.071 -0.053 -0.036 -0.051 -0.076 -0.064 -0.014 -0.104 -0.042 -0.056 -0.087 -0.074 -0.015 -0.018 -0.028 -0.010 -0.002  0.020  0.017  0.032  0.035  0.052  0.070  0.026  0.016  0.037 -0.142 -0.155 -0.127 -0.100 -0.095 -0.029 -0.061  0.072  0.044  0.012 -0.052 -0.043 -0.127 -0.102 -0.113 -0.089 -0.110 -0.158 -0.118 -0.139 -0.103 -0.163 -0.069 -0.050 -0.059 -0.069 -0.091 -0.093 -0.134 -0.128 -0.118 -0.146 -0.107 -0.064 -0.100 -0.036  0.014 -0.049  0.019  0.047 -0.032  0.025 -0.050 -0.001 -0.014  0.004  0.015 -0.003  0.032 -0.018 -0.012 -0.050 -0.109 -0.069 -0.131 -0.160 -0.098 -0.072 -0.058 -0.102 -0.065 -0.076 -0.134 -0.076 -0.057 -0.046 -0.064  0.032 -0.025  0.073  0.015  0.027 -0.022 -0.003  0.004 -0.062  0.025  0.058 -0.027  0.004  0.029  0.010 -0.045 -0.022  0.005 -0.038 -0.091 -0.050 -0.063 -0.035  0.010 -0.040 -0.025  0.032  0.010 -0.025 -0.022 -0.020 -0.003
 -0.061 -0.109 -0.074 -0.076  0.012 -0.069 -0.023 -0.027 -0.011  0.041 -0.000 -0.004  0.015  0.014  0.001  0.004  0.015 -0.004 -0.001  0.002  0.018  0.010  0.026  0.012  0.009  0.022  0.010  0.000 -0.009 -0.005  0.028 -0.031  0.006  0.010  0.017  0.019  0.046  0.031  0.003  0.008  0.012  0.024  0.026  0.020  0.024  0.031  0.001  0.009  0.022  0.016  0.032  0.002 -0.004  0.030 -0.004  0.003  0.028  0.027  0.008  0.007  0.026  0.007 -0.043 -0.021 -0.024  0.041  0.015 -0.049 -0.011 -0.033 -0.014  0.017  0.036  0.061  0.088  0.106  0.066  0.152  0.158  0.100  0.126  0.178  0.198  0.083  0.172  0.207  0.267  0.370  0.257  0.278  0.315  0.471  0.222  0.292  0.266  0.155  0.191  0.106  0.135  0.107  0.136  0.079  0.017 -0.031  0.000  0.042  0.019 -0.003 -0.006 -0.017 -0.043  0.001 -0.044  0.014 -0.027 -0.030 -0.010 -0.008 -0.000 -0.036  0.065 -0.001  0.025 -0.015 -0.018  0.016 -0.018  0.040 -0.044 -0.031 -0.074 -0.029 -0.089  0.007  0.011  0.023 -0.015  0.015 -0.010  0.037  0.049  0.036  0.050  0.080  0.092  0.050  0.075  0.199  0.111  0.058  0.188  0.280  0.149  0.107  0.243  0.227  0.064  0.064  0.010 -0.007  0.065  0.018  0.064  0.068  0.038  0.062  0.007  0.051 -0.020 -0.038 -0.013  0.004 -0.041 -0.045 -0.012 -0.046 -0.050 -0.003 -0.050  0.001 -0.044 -0.024 -0.005 -0.040 -0.056 -0.052 -0.089 -0.079 -0.066 -0.088 -0.086 -0.079 -0.046 -0.086 -0.069 -0.074 -0.080 -0.055 -0.048 -0.036 -0.060 -0.051 -0.037 -0.072 -0.069 -0.069 -0.015 -0.100 -0.053 -0.066 -0.079 -0.103 -0.019 -0.047 -0.061 -0.019 -0.025  0.011  0.005  0.018 -0.004  0.010  0.019  0.021  0.018  0.026 -0.138 -0.151 -0.125 -0.123 -0.089 -0.067 -0.038  0.067  0.026 -0.014 -0.048 -0.078 -0.124 -0.122 -0.116 -0.096 -0.116 -0.162 -0.111 -0.132 -0.086 -0.131 -0.040 -0.051 -0.031 -0.069 -0.072 -0.056 -0.103 -0.111 -0.107 -0.116 -0.091 -0.057 -0.094 -0.030 -0.031 -0.036  0.001  0.020 -0.023  0.024 -0.031  0.031  0.001  0.084  0.092  0.054  0.024  0.005  0.032 -0.005 -0.049 -0.009 -0.093 -0.123 -0.080 -0.045 -0.046 -0.063 -0.061 -0.078 -0.135 -0.077 -0.082 -0.070 -0.051  0.027 -0.023  0.079  0.006  0.020 -0.033 -0.019 -0.043 -0.060  0.009  0.025 -0.064 -0.039  0.042  0.026 -0.085 -0.025  0.078 -0.021 -0.094  0.046  0.046  0.039  0.049  0.044  0.067  0.099  0.098 -0.008  0.023  0.005  0.012
  0.042  0.009  0.032  0.056  0.037 -0.009 -0.028 -0.049  0.017  0.008 -0.021 -0.018  0.008 -0.004 -0.048  0.016  0.014 -0.023 -0.008 -0.038 -0.034 -0.007 -0.037 -0.045 -0.071 -0.023 -0.094 -0.080 -0.091 -0.045 -0.034 -0.069 -0.097 -0.037 -0.027  0.019  0.033  0.012  0.021  0.055  0.045  0.052  0.060  0.050  0.005  0.061  0.015  0.017 -0.020 -0.048 -0.055 -0.023 -0.048 -0.063 -0.063 -0.047 -0.047 -0.070 -0.050 -0.051 -0.072 -0.055 -0.048 -0.101 -0.067 -0.049 -0.057 -0.091 -0.069 -0.106 -0.115 -0.039 -0.104 -0.020  0.110  0.086  0.041  0.101  0.106  0.049  0.084  0.115  0.082  0.046  0.077  0.103  0.119  0.161  0.103  0.153  0.164  0.222  0.505  0.341  0.247  0.207  0.149  0.104  0.057  0.053  0.023 -0.006 -0.041 -0.143 -0.067 -0.034 -0.044 -0.086 -0.109 -0.090 -0.112 -0.055 -0.097 -0.040 -0.018 -0.018 -0.042 -0.052 -0.092 -0.102 -0.081 -0.134 -0.095 -0.140 -0.058 -0.096 -0.094 -0.070 -0.084 -0.089 -0.120 -0.058 -0.051 -0.017 -0.029 -0.044 -0.046 -0.035 -0.032 -0.012  0.013 -0.034 -0.036  0.016 -0.003 -0.039 -0.030  0.077 -0.029 -0.046  0.029  0.112 -0.011 -0.035  0.109  0.109 -0.046 -0.012 -0.068 -0.049 -0.053 -0.080 -0.051 -0.042 -0.072 -0.074 -0.083 -0.055  0.028 -0.093 -0.043 -0.043 -0.096 -0.113 -0.091 -0.040 -0.123 -0.079 -0.014  0.062  0.133  0.082  0.103  0.084  0.046  0.037  0.026  0.037 -0.026 -0.032 -0.004 -0.050 -0.036 -0.039 -0.075 -0.075 -0.097 -0.042 -0.089 -0.090 -0.072 -0.035 -0.031 -0.015 -0.017  0.044  0.031 -0.027  0.001  0.045  0.035 -0.029  0.065  0.053  0.002 -0.016  0.001  0.030 -0.029 -0.046 -0.036 -0.011 -0.073 -0.033 -0.014  0.016  0.053  0.081  0.030  0.027 -0.000  0.004  0.032  0.027 -0.026 -0.042 -0.059 -0.019 -0.024  0.018  0.015  0.069  0.038  0.023  0.071  0.021  0.014 -0.061 -0.027 -0.077 -0.026 -0.051 -0.079 -0.122 -0.098 -0.099 -0.118 -0.119 -0.120 -0.043 -0.095 -0.055 -0.103 -0.070 -0.071 -0.039 -0.041 -0.037 -0.008  0.048  0.179  0.212  0.119  0.065 -0.017  0.011 -0.028 -0.091 -0.052 -0.020  0.043  0.078  0.081  0.094  0.095  0.158  0.148  0.206  0.122  0.155  0.256  0.079  0.021  0.088  0.002  0.018 -0.020 -0.031 -0.020 -0.029 -0.029  0.026  0.045  0.034  0.032  0.076  0.039  0.091  0.041  0.069  0.078  0.024 -0.005 -0.029 -0.009 -0.048 -0.049  0.001 -0.026 -0.021 -0.005 -0.052 -0.019 -0.089 -0.030
 -0.014 -0.035 -0.040 -0.021 -0.000 -0.043 -0.024 -0.047 -0.011  0.017 -0.009 -0.007  0.014  0.028 -0.006  0.044  0.025  0.002 -0.010 -0.015  0.001  0.018  0.004  0.006 -0.013  0.013  0.002  0.018  0.016  0.026  0.045  0.004  0.007  0.040  0.042  0.064  0.073  0.074  0.060  0.058  0.083  0.092  0.088  0.048  0.003  0.083  0.034  0.080  0.076  0.054  0.044  0.050  0.031  0.065  0.057  0.014  0.038  0.034  0.030 -0.007  0.005  0.031  0.012 -0.013 -0.004  0.024  0.024 -0.080 -0.024 -0.087 -0.124 -0.037 -0.016  0.070  0.176  0.217  0.175  0.257  0.263  0.182  0.244  0.258  0.206  0.107  0.202  0.200  0.251  0.292  0.160  0.265  0.294  0.292  0.341  0.654  0.368  0.177  0.235  0.143  0.093  0.068  0.036 -0.009 -0.046 -0.174 -0.091 -0.015 -0.038 -0.050 -0.048 -0.055 -0.111 -0.019 -0.100 -0.013  0.026  0.051  0.005 -0.017 -0.059 -0.091 -0.080 -0.164 -0.080 -0.148 -0.097 -0.107 -0.141 -0.089 -0.078 -0.063 -0.095 -0.012 -0.046  0.014 -0.017  0.006 -0.018 -0.021 -0.009  0.019  0.052 -0.001  0.005  0.068  0.039 -0.026  0.028  0.178  0.036 -0.033  0.072  0.226  0.014 -0.009  0.190  0.180 -0.040 -0.018 -0.088 -0.087 -0.043 -0.080 -0.076 -0.041 -0.095 -0.078 -0.093 -0.075  0.018 -0.088 -0.045 -0.021 -0.102 -0.123 -0.104 -0.085 -0.165 -0.095 -0.034  0.012  0.072  0.040  0.096  0.067  0.035  0.039  0.001 -0.006 -0.035 -0.034 -0.034 -0.041 -0.037 -0.058 -0.091 -0.075 -0.075 -0.050 -0.105 -0.082 -0.097 -0.056 -0.053 -0.029 -0.066 -0.015  0.022 -0.073 -0.024  0.008 -0.032 -0.065  0.064  0.013 -0.043  0.028  0.051 -0.012  0.000  0.021  0.029  0.021  0.001  0.015  0.019 -0.028 -0.029 -0.047 -0.057 -0.038 -0.050 -0.005  0.037  0.064  0.030  0.023 -0.053 -0.031 -0.088 -0.065 -0.087 -0.023 -0.026 -0.052  0.000 -0.028 -0.025 -0.066 -0.051 -0.103 -0.063 -0.094 -0.115 -0.136 -0.152 -0.125 -0.131 -0.140 -0.114 -0.046 -0.093 -0.033 -0.062 -0.048 -0.006  0.009 -0.041  0.016 -0.001  0.091  0.138  0.141  0.175  0.087  0.012  0.000 -0.022 -0.083 -0.073 -0.043 -0.027 -0.021  0.023  0.031  0.041  0.053  0.046  0.075 -0.000  0.035  0.078  0.041 -0.023  0.143  0.033  0.110 -0.016  0.004  0.014  0.004  0.005  0.003  0.002  0.023  0.012 -0.014 -0.010  0.040 -0.049 -0.034  0.034 -0.013 -0.106 -0.064 -0.021 -0.045 -0.013  0.019 -0.000  0.025  0.049 -0.014  0.026 -0.023 -0.018
 -0.136 -0.123 -0.110 -0.107 -0.023 -0.076 -0.040 -0.050 -0.019  0.002 -0.000 -0.005 -0.006 -0.026 -0.010  0.003 -0.066 -0.051  0.006 -0.039 -0.015  0.005 -0.022 -0.034 -0.039 -0.008 -0.007 -0.020 -0.010 -0.015  0.047 -0.023 -0.001  0.033  0.006  0.013  0.019  0.014  0.029  0.033  0.032  0.031  0.061  0.034 -0.004  0.032 -0.001  0.021  0.039  0.016  0.020  0.031 -0.009 -0.004  0.003  0.012  0.014  0.009  0.026  0.016  0.025  0.020  0.005 -0.064 -0.039  0.005  0.004 -0.097 -0.041 -0.066 -0.017  0.012  0.076  0.153  0.112  0.076  0.075  0.046  0.123  0.071  0.076  0.042  0.110  0.018  0.054  0.101  0.096  0.229  0.125  0.124  0.198  0.266  0.247  0.368  0.687  0.337  0.381  0.307  0.288  0.199  0.202  0.202  0.076 -0.025  0.019  0.072  0.044 -0.021 -0.038 -0.056 -0.085 -0.022 -0.074  0.001 -0.067 -0.024 -0.051 -0.049 -0.005 -0.006  0.061  0.001  0.079 -0.008 -0.024  0.013 -0.023  0.030 -0.042 -0.065 -0.098 -0.039 -0.075  0.016  0.042  0.014  0.001 -0.001  0.039  0.064  0.086  0.054  0.058  0.123  0.092  0.081  0.091  0.248  0.188  0.112  0.185  0.391  0.284  0.179  0.213  0.241  0.164  0.091  0.171  0.139  0.126  0.015  0.045 -0.055 -0.065  0.039  0.027 -0.012 -0.019 -0.092 -0.048 -0.019 -0.039 -0.067 -0.114 -0.057 -0.084 -0.045 -0.031  0.005 -0.081 -0.084  0.017 -0.010 -0.049 -0.041 -0.031 -0.020 -0.019 -0.008 -0.017 -0.065 -0.013 -0.026 -0.034 -0.064 -0.038 -0.029 -0.070 -0.063 -0.084 -0.046 -0.051 -0.026 -0.018 -0.022  0.022 -0.039 -0.027  0.018 -0.012 -0.052  0.002  0.006 -0.003  0.024  0.034 -0.034  0.009  0.015  0.023  0.017 -0.012  0.005  0.033 -0.006 -0.089 -0.068 -0.132 -0.145 -0.161 -0.099 -0.027  0.010 -0.003 -0.041 -0.094 -0.117 -0.167 -0.147 -0.131 -0.078 -0.071 -0.090 -0.056 -0.085 -0.038 -0.083 -0.091 -0.076 -0.039 -0.072 -0.113 -0.092 -0.091 -0.127 -0.128 -0.065 -0.108 -0.068 -0.115 -0.054 -0.069 -0.024 -0.010  0.011 -0.058 -0.043 -0.092 -0.009 -0.052  0.065  0.106  0.058 -0.018 -0.078 -0.104 -0.091 -0.109 -0.152 -0.132 -0.098 -0.065 -0.111 -0.101 -0.072 -0.054 -0.045 -0.078 -0.098 -0.078 -0.099 -0.157 -0.034 -0.095 -0.007 -0.048 -0.023  0.005 -0.057 -0.030 -0.032  0.013 -0.006 -0.082 -0.033  0.032 -0.008 -0.104 -0.007  0.078 -0.015 -0.064  0.021  0.035  0.097  0.146  0.155  0.209  0.224  0.112  0.065  0.044 -0.075  0.018
 -0.068 -0.079 -0.096 -0.059 -0.047 -0.072 -0.058 -0.066 -0.040 -0.056 -0.043 -0.058 -0.042 -0.064 -0.063 -0.028 -0.052 -0.069  0.002 -0.045 -0.031 -0.002 -0.009 -0.052 -0.037 -0.015 -0.014  0.007  0.004 -0.018  0.001 -0.003  0.001  0.014  0.008 -0.007  0.041  0.032  0.030  0.052  0.032  0.032  0.060  0.059  0.043  0.073  0.029  0.035  0.027 -0.007 -0.006  0.020 -0.003 -0.019  0.001  0.022  0.007 -0.011  0.019  0.015  0.013  0.007  0.003 -0.007  0.001  0.022 -0.010 -0.014 -0.026 -0.024 -0.007  0.010  0.021  0.075  0.047  0.019 -0.006  0.011  0.053 -0.017 -0.014  0.035  0.032 -0.023  0.007  0.039  0.033  0.116  0.080  0.061  0.085  0.155  0.207  0.177  0.337  0.503  0.311  0.256  0.209  0.118  0.110  0.144  0.026 -0.028  0.013  0.010  0.005 -0.034 -0.052 -0.053 -0.051 -0.029 -0.062 -0.014 -0.068 -0.050 -0.066 -0.059 -0.041 -0.061  0.014 -0.008  0.039  0.015 -0.022 -0.008 -0.044 -0.009 -0.075 -0.087 -0.108 -0.060 -0.040 -0.004 -0.006 -0.055 -0.027 -0.066 -0.075 -0.050 -0.029 -0.073 -0.061 -0.001  0.019 -0.034 -0.018  0.118  0.055  0.016  0.059  0.191  0.118  0.034  0.142  0.206  0.120  0.057  0.062 -0.010  0.023 -0.041  0.022 -0.016 -0.023  0.011 -0.025 -0.048 -0.060 -0.107 -0.063 -0.020 -0.045 -0.043 -0.099 -0.034 -0.027 -0.014  0.014 -0.019 -0.030 -0.011  0.033  0.020 -0.034 -0.027  0.010  0.007 -0.025 -0.013  0.004 -0.064 -0.031 -0.002 -0.019 -0.052 -0.026  0.001 -0.018 -0.031 -0.027 -0.030 -0.014  0.008  0.014  0.037  0.037  0.032  0.029  0.078  0.059  0.020  0.062  0.056  0.053  0.024  0.027  0.004  0.022  0.005 -0.005  0.013  0.000  0.026  0.024 -0.003 -0.028 -0.022 -0.044 -0.049 -0.073 -0.030 -0.027 -0.038 -0.036 -0.008 -0.045 -0.061 -0.069 -0.060 -0.039 -0.022 -0.048 -0.036 -0.034 -0.047 -0.046 -0.059 -0.045 -0.080 -0.055 -0.076 -0.068 -0.057 -0.070 -0.070 -0.093 -0.077 -0.024 -0.049 -0.104 -0.060 -0.081 -0.014 -0.004  0.019 -0.026  0.006 -0.040  0.009  0.003  0.078  0.027  0.014 -0.008 -0.051 -0.072 -0.100 -0.077 -0.064 -0.059 -0.026 -0.027 -0.040 -0.018 -0.003 -0.000  0.040  0.008  0.015  0.038 -0.005 -0.069 -0.007 -0.027  0.005 -0.017  0.012  0.006 -0.028  0.014 -0.014  0.040  0.001 -0.048  0.015  0.032 -0.009 -0.025  0.039  0.051  0.015  0.041  0.027  0.062  0.093  0.062  0.027  0.063  0.078  0.017  0.026  0.017 -0.066  0.012
 -0.059 -0.056 -0.057 -0.046 -0.024 -0.025 -0.002 -0.001  0.001  0.020  0.026 -0.001 -0.019 -0.012  0.002 -0.001 -0.037 -0.053 -0.011 -0.019 -0.007  0.013  0.004 -0.018  0.004  0.028  0.044  0.040  0.022 -0.012 -0.005  0.013  0.019  0.051  0.033  0.039  0.043  0.053  0.048  0.036  0.047  0.024  0.039  0.049 -0.019  0.052  0.068  0.064  0.059  0.041  0.051  0.065  0.028  0.032  0.059  0.041  0.056  0.054  0.034  0.045  0.051  0.037  0.004  0.008  0.010  0.076  0.024 -0.044 -0.007 -0.059 -0.026 -0.008  0.076  0.124  0.084  0.035  0.060  0.022  0.102  0.017  0.038  0.064  0.099 -0.010  0.048  0.111  0.122  0.206  0.048  0.091  0.156  0.191  0.149  0.235  0.381  0.311  0.663  0.347  0.283  0.195  0.175  0.208  0.053 -0.034 -0.038  0.012 -0.001 -0.045 -0.078 -0.075 -0.068 -0.038 -0.047 -0.012 -0.069  0.006 -0.078 -0.071 -0.067 -0.048  0.031 -0.024  0.032 -0.008 -0.034  0.008 -0.028 -0.011 -0.090 -0.105 -0.117 -0.090 -0.092 -0.045 -0.069 -0.050 -0.048 -0.057 -0.072 -0.022 -0.014 -0.041 -0.021  0.014  0.030 -0.013  0.015  0.137  0.107  0.037  0.098  0.255  0.168  0.114  0.273  0.293  0.175  0.108  0.100  0.000  0.033 -0.057  0.030 -0.044 -0.042  0.011  0.005 -0.047 -0.029 -0.140 -0.071 -0.006 -0.054 -0.089 -0.142 -0.069 -0.105 -0.084 -0.076 -0.096 -0.059 -0.033  0.006 -0.020 -0.048 -0.050 -0.041 -0.079 -0.045 -0.025 -0.042 -0.102 -0.049 -0.048 -0.064 -0.072 -0.022 -0.020 -0.038 -0.075 -0.074 -0.068 -0.056 -0.047 -0.065 -0.068  0.009 -0.057 -0.047  0.001 -0.010 -0.030  0.014  0.017  0.010  0.015  0.043 -0.013  0.036  0.040  0.039  0.017  0.042  0.025  0.020 -0.016 -0.099 -0.106 -0.107 -0.105 -0.151 -0.067 -0.087 -0.003  0.014  0.017 -0.042 -0.079 -0.148 -0.116 -0.125 -0.104 -0.109 -0.072 -0.078 -0.117 -0.061 -0.109 -0.081 -0.094 -0.105 -0.081 -0.105 -0.088 -0.103 -0.128 -0.125 -0.093 -0.075 -0.079 -0.124 -0.053 -0.045 -0.054 -0.014  0.031 -0.045 -0.011 -0.105 -0.011 -0.052  0.027  0.035  0.006 -0.008 -0.088 -0.116 -0.139 -0.147 -0.141 -0.138 -0.092 -0.096 -0.091 -0.055 -0.063 -0.047 -0.017 -0.051 -0.025 -0.058 -0.052 -0.143 -0.051 -0.090 -0.007  0.017 -0.012  0.010 -0.014  0.051 -0.033  0.047  0.009 -0.076 -0.040  0.022  0.015 -0.061  0.007  0.077  0.036 -0.021  0.030  0.080  0.190  0.097 -0.014  0.065  0.136  0.115  0.114  0.112 -0.029 -0.002
 -0.176 -0.158 -0.142 -0.107 -0.043 -0.106 -0.048 -0.066 -0.055 -0.002  0.026 -0.017 -0.028 -0.031 -0.002 -0.002 -0.060 -0.030  0.034  0.002  0.011  0.004 -0.026 -0.037 -0.014 -0.001 -0.019  0.006  0.007 -0.022  0.014  0.013  0.039  0.018  0.029  0.014  0.070  0.066  0.050  0.048  0.025 -0.016  0.018 -0.011 -0.027  0.025  0.026  0.033  0.064  0.043  0.040  0.043  0.025  0.032  0.063  0.021  0.048  0.071  0.040  0.021  0.061  0.019  0.023  0.025 -0.012  0.052  0.026 -0.030  0.010 -0.024  0.050  0.075  0.126  0.165  0.075  0.036  0.041 -0.012  0.046 -0.014 -0.021 -0.028  0.044 -0.007  0.002  0.072  0.062  0.140  0.056  0.024  0.050  0.106  0.104  0.143  0.307  0.256  0.347  0.613  0.445  0.290  0.226  0.326  0.118  0.033  0.058  0.086  0.066  0.006 -0.038 -0.062 -0.078 -0.043 -0.054 -0.032 -0.084 -0.016 -0.045 -0.040 -0.006  0.017  0.090  0.046  0.106  0.059 -0.010  0.016  0.017  0.057 -0.012 -0.051 -0.068 -0.065 -0.064 -0.018  0.005 -0.059 -0.045 -0.085 -0.056 -0.081 -0.052 -0.040 -0.075 -0.059  0.018 -0.040 -0.056  0.090  0.091  0.015  0.044  0.229  0.170  0.084  0.212  0.268  0.227  0.108  0.130  0.010  0.037  0.000  0.059 -0.028 -0.026  0.036  0.019 -0.035 -0.008 -0.087 -0.051 -0.009 -0.080 -0.044 -0.077 -0.049 -0.080 -0.101 -0.034 -0.054 -0.076 -0.055  0.016 -0.002 -0.028 -0.013 -0.009 -0.034 -0.008 -0.003  0.007 -0.043  0.019 -0.009 -0.029 -0.042 -0.006  0.001 -0.034 -0.041 -0.038 -0.023 -0.015 -0.001 -0.035 -0.033  0.038 -0.023 -0.016  0.015 -0.006 -0.014 -0.017  0.017  0.068  0.042  0.045 -0.020  0.005  0.022  0.008 -0.016 -0.015  0.026  0.023 -0.057 -0.047 -0.050 -0.102 -0.132 -0.160 -0.097 -0.050 -0.005 -0.013 -0.036 -0.107 -0.117 -0.176 -0.127 -0.095 -0.033 -0.038 -0.043 -0.025 -0.055  0.000 -0.054 -0.091 -0.098 -0.065 -0.067 -0.141 -0.083 -0.087 -0.104 -0.101 -0.058 -0.068 -0.038 -0.057 -0.017  0.016 -0.013  0.023  0.063 -0.072 -0.031 -0.153 -0.062 -0.062  0.017 -0.035 -0.022 -0.036 -0.131 -0.169 -0.154 -0.153 -0.165 -0.101 -0.048 -0.052 -0.086 -0.061 -0.039 -0.015  0.030 -0.012  0.020 -0.030 -0.048 -0.165 -0.059 -0.104 -0.082  0.009  0.028  0.065 -0.018 -0.010 -0.017  0.119  0.071  0.018  0.055  0.096  0.066 -0.022  0.058  0.087  0.013 -0.004  0.021  0.040  0.128  0.094  0.034  0.096  0.180  0.078  0.099  0.029 -0.099  0.046
 -0.204 -0.184 -0.196 -0.196 -0.080 -0.149 -0.063 -0.073 -0.098 -0.046 -0.009 -0.042 -0.051 -0.041  0.008 -0.040 -0.079 -0.007  0.027 -0.001  0.015  0.009 -0.019 -0.006  0.026  0.012 -0.009 -0.008  0.009 -0.014  0.033  0.011  0.062  0.031  0.030  0.008  0.026  0.032  0.026  0.012  0.008 -0.053 -0.016  0.002  0.010  0.034  0.027  0.029  0.059  0.062  0.027  0.053  0.042  0.052  0.053  0.050  0.065  0.075  0.060  0.059  0.108  0.056  0.072  0.077  0.014  0.086  0.064  0.072  0.070  0.074  0.173  0.115  0.194  0.230  0.070  0.055  0.053 -0.006  0.098  0.002 -0.019 -0.014  0.083 -0.001 -0.001  0.063  0.080  0.197  0.078  0.077  0.081  0.135  0.057  0.093  0.288  0.209  0.283  0.445  0.704  0.462  0.477  0.544  0.239  0.206  0.137  0.155  0.085  0.012 -0.013 -0.056 -0.091 -0.054 -0.115 -0.056 -0.121 -0.009 -0.062 -0.024  0.017  0.071  0.193  0.167  0.269  0.126  0.057  0.106  0.062  0.125 -0.022 -0.071 -0.057 -0.073 -0.083 -0.001  0.014 -0.049 -0.053 -0.090 -0.093 -0.085 -0.031 -0.022  0.024 -0.017  0.070  0.032 -0.012  0.200  0.228  0.102  0.123  0.403  0.354  0.190  0.262  0.339  0.361  0.149  0.219  0.089  0.195  0.086  0.147  0.040  0.039  0.156  0.095 -0.014 -0.084 -0.116 -0.116 -0.052 -0.120 -0.045 -0.115 -0.111 -0.159 -0.089 -0.051 -0.077 -0.171 -0.134 -0.030 -0.034 -0.066 -0.037 -0.043 -0.020 -0.006 -0.020  0.015 -0.001  0.042  0.016 -0.008 -0.039  0.006  0.001 -0.024 -0.038  0.001 -0.042 -0.035  0.017  0.005 -0.047  0.046  0.008 -0.012 -0.014  0.009 -0.028 -0.030  0.000  0.063  0.018  0.017 -0.015  0.047  0.033 -0.001 -0.020  0.015  0.041  0.038 -0.035 -0.163 -0.146 -0.170 -0.158 -0.147 -0.083 -0.019  0.012  0.080  0.004  0.020 -0.047 -0.148 -0.150 -0.179 -0.118 -0.146 -0.087 -0.144 -0.190 -0.079 -0.157 -0.138 -0.132 -0.110 -0.081 -0.141 -0.120 -0.111 -0.102 -0.123 -0.079 -0.093 -0.095 -0.127 -0.058  0.012 -0.014  0.020  0.035 -0.044 -0.055 -0.136 -0.091 -0.171 -0.058 -0.087 -0.059 -0.060 -0.159 -0.252 -0.197 -0.256 -0.273 -0.259 -0.194 -0.202 -0.245 -0.215 -0.224 -0.150 -0.111 -0.100 -0.040 -0.148 -0.129 -0.185 -0.114 -0.110 -0.068 -0.016  0.013  0.034 -0.030 -0.051 -0.058  0.138  0.053 -0.043  0.038  0.097  0.030 -0.059  0.058  0.100 -0.027  0.021  0.065 -0.006  0.160  0.197  0.117  0.202  0.223  0.127  0.114  0.103 -0.015  0.068
 -0.181 -0.148 -0.142 -0.181 -0.076 -0.148 -0.085 -0.087 -0.101 -0.050 -0.023 -0.033 -0.034 -0.034  0.020  0.005 -0.022  0.016  0.066  0.049  0.075  0.039  0.032  0.038  0.046  0.036  0.013  0.020  0.019 -0.022  0.020  0.005  0.059  0.026  0.065  0.044  0.075  0.083  0.042  0.027  0.028 -0.032 -0.001 -0.023  0.027  0.045  0.038  0.039  0.089  0.082  0.068  0.035  0.027  0.061  0.028 -0.025  0.024 -0.012 -0.024 -0.004  0.028 -0.039 -0.033 -0.061 -0.085 -0.002 -0.016  0.022  0.018  0.026  0.153  0.106  0.145  0.149  0.014  0.051  0.048 -0.026  0.142  0.054  0.005  0.033  0.112  0.020  0.011  0.073  0.120  0.199  0.092  0.119  0.107  0.107  0.053  0.068  0.199  0.118  0.195  0.290  0.462  0.638  0.532  0.449  0.249  0.156  0.115  0.169  0.159  0.061  0.050 -0.039 -0.041 -0.010 -0.002 -0.019 -0.064 -0.013 -0.018  0.014  0.091  0.130  0.210  0.161  0.228  0.084  0.011  0.089  0.074  0.192  0.066 -0.044 -0.061 -0.053 -0.058 -0.001  0.015 -0.021 -0.006 -0.045 -0.021 -0.007  0.022  0.053  0.043  0.035  0.101  0.081  0.028  0.249  0.259  0.124  0.177  0.433  0.375  0.223  0.298  0.375  0.368  0.204  0.229  0.085  0.148  0.061  0.168  0.032  0.027  0.138  0.049  0.070 -0.002 -0.013 -0.009 -0.033 -0.093 -0.041 -0.044 -0.064 -0.145 -0.075 -0.066 -0.005 -0.068 -0.069 -0.044 -0.024 -0.051 -0.038 -0.071 -0.023 -0.012 -0.038 -0.015  0.001  0.018 -0.010 -0.019 -0.050 -0.010 -0.002 -0.052 -0.047 -0.071 -0.064 -0.078 -0.031 -0.027 -0.067  0.013 -0.039 -0.030 -0.037 -0.040 -0.079 -0.042 -0.033  0.023 -0.046 -0.010 -0.013 -0.046 -0.007 -0.003 -0.060 -0.015  0.001 -0.031 -0.041 -0.147 -0.105 -0.170 -0.178 -0.132 -0.088 -0.035  0.046  0.105  0.005 -0.040 -0.086 -0.169 -0.150 -0.166 -0.101 -0.124 -0.119 -0.088 -0.139 -0.026 -0.121 -0.091 -0.076 -0.051 -0.026 -0.073 -0.093 -0.073 -0.030 -0.065 -0.076 -0.090 -0.005 -0.014  0.041  0.085  0.002  0.067  0.100 -0.010  0.038 -0.082 -0.055 -0.106 -0.015 -0.025 -0.019 -0.022 -0.102 -0.141 -0.106 -0.203 -0.215 -0.183 -0.127 -0.159 -0.178 -0.118 -0.140 -0.080 -0.084 -0.105 -0.014 -0.087 -0.109 -0.139 -0.071 -0.068 -0.032 -0.023  0.106  0.084 -0.001 -0.058 -0.030  0.160  0.100  0.007  0.103  0.131  0.079 -0.015  0.085  0.095 -0.059 -0.051 -0.003 -0.054 -0.020  0.057  0.078  0.098  0.099  0.017  0.012 -0.070 -0.127  0.071
 -0.188 -0.188 -0.186 -0.206 -0.097 -0.179 -0.118 -0.117 -0.142 -0.099 -0.058 -0.080 -0.088 -0.090 -0.060 -0.069 -0.100 -0.055  0.035 -0.007  0.060  0.034  0.022  0.010  0.026  0.017  0.003 -0.003  0.008 -0.024  0.025 -0.005  0.063  0.022  0.023 -0.030  0.050  0.027  0.024 -0.005  0.003 -0.035 -0.009 -0.000  0.020  0.013  0.005  0.002  0.053  0.037  0.023  0.020 -0.005 -0.004 -0.000 -0.039  0.018 -0.009  0.007  0.009  0.045 -0.023 -0.012 -0.019 -0.096 -0.022 -0.047  0.039  0.032  0.071  0.213  0.109  0.128  0.092 -0.052 -0.023 -0.045 -0.055  0.119 -0.006 -0.036  0.011  0.091 -0.003  0.009  0.055  0.081  0.186  0.101  0.114  0.101  0.136  0.023  0.036  0.202  0.110  0.175  0.226  0.477  0.532  0.764  0.549  0.274  0.227  0.126  0.169  0.122  0.061  0.062 -0.048 -0.052 -0.032 -0.030 -0.019 -0.090 -0.063 -0.048 -0.002  0.084  0.119  0.231  0.184  0.286  0.119  0.034  0.119  0.071  0.216  0.061 -0.059 -0.082 -0.087 -0.084 -0.040  0.020 -0.013 -0.011 -0.037 -0.041 -0.013  0.008  0.048  0.058  0.029  0.102  0.143  0.041  0.249  0.329  0.170  0.218  0.501  0.496  0.254  0.283  0.400  0.451  0.203  0.272  0.147  0.260  0.122  0.227  0.091  0.071  0.188  0.093  0.109 -0.042  0.024 -0.018 -0.046 -0.099 -0.033 -0.047 -0.062 -0.067 -0.051 -0.062 -0.023 -0.143 -0.116 -0.108 -0.076 -0.092 -0.078 -0.096 -0.051 -0.028 -0.052 -0.036 -0.016  0.005 -0.029  0.000 -0.043 -0.010  0.005 -0.055 -0.028 -0.052 -0.057 -0.078 -0.061 -0.031 -0.084  0.004 -0.030 -0.030 -0.041 -0.036 -0.059 -0.061 -0.042  0.046 -0.021 -0.012 -0.000 -0.028  0.022 -0.019 -0.056 -0.003  0.025 -0.020 -0.044 -0.135 -0.111 -0.179 -0.197 -0.125 -0.094 -0.046  0.033  0.076 -0.021 -0.046 -0.108 -0.173 -0.164 -0.162 -0.112 -0.144 -0.151 -0.107 -0.144 -0.048 -0.108 -0.082 -0.042 -0.029 -0.023 -0.056 -0.051 -0.031 -0.003 -0.047 -0.052 -0.033  0.006  0.006  0.053  0.063 -0.003  0.050  0.081 -0.011  0.019 -0.091 -0.063 -0.140 -0.021 -0.022  0.001 -0.019 -0.096 -0.104 -0.060 -0.169 -0.175 -0.176 -0.134 -0.150 -0.158 -0.130 -0.146 -0.102 -0.137 -0.143 -0.060 -0.139 -0.135 -0.136 -0.104 -0.070 -0.012  0.010  0.088  0.057 -0.018 -0.077 -0.056  0.169  0.107  0.001  0.103  0.163  0.066 -0.012  0.107  0.101 -0.065 -0.020  0.053 -0.047  0.024  0.100  0.079  0.126  0.151  0.054 -0.002 -0.076 -0.087  0.087
 -0.175 -0.168 -0.176 -0.201 -0.107 -0.153 -0.072 -0.090 -0.132 -0.095 -0.040 -0.092 -0.110 -0.106 -0.079 -0.079 -0.132 -0.081  0.034 -0.010  0.038  0.025  0.005 -0.022  0.007 -0.002 -0.031 -0.026 -0.014 -0.051 -0.013  0.005  0.039  0.002  0.005 -0.037  0.035  0.009  0.019  0.003 -0.008 -0.032 -0.020 -0.020  0.017 -0.005 -0.003  0.020  0.057  0.053  0.028  0.020  0.014  0.030  0.019  0.004  0.039  0.036  0.043  0.044  0.087  0.034  0.040  0.049 -0.047  0.032  0.000  0.059  0.064  0.132  0.280  0.147  0.227  0.146 -0.029 -0.011 -0.038 -0.097  0.053 -0.074 -0.103 -0.039  0.026 -0.042 -0.060  0.001  0.016  0.095  0.061  0.052  0.044  0.079 -0.006 -0.009  0.202  0.144  0.208  0.326  0.544  0.449  0.549  0.732  0.351  0.329  0.176  0.173  0.134  0.065  0.065 -0.043 -0.044 -0.029 -0.039 -0.021 -0.058 -0.033 -0.050 -0.009  0.065  0.131  0.231  0.221  0.339  0.200  0.076  0.135  0.090  0.172  0.055 -0.054 -0.063 -0.074 -0.082 -0.015 -0.006 -0.074 -0.061 -0.132 -0.122 -0.130 -0.082 -0.035 -0.054 -0.068  0.046  0.067 -0.023  0.148  0.235  0.137  0.129  0.356  0.396  0.221  0.237  0.343  0.420  0.200  0.286  0.143  0.218  0.099  0.179  0.061  0.040  0.163  0.060  0.031 -0.057 -0.039 -0.052 -0.031 -0.083 -0.017 -0.039 -0.034 -0.038 -0.053 -0.043 -0.047 -0.143 -0.115 -0.079 -0.040 -0.059 -0.041 -0.064 -0.027 -0.003 -0.035 -0.003 -0.015  0.004  0.002  0.010 -0.027  0.027  0.015  0.002 -0.016  0.003 -0.017 -0.023 -0.000  0.003 -0.067  0.026 -0.003 -0.018 -0.026 -0.025 -0.041 -0.059 -0.008  0.067 -0.012 -0.001 -0.008 -0.003  0.019 -0.030 -0.060 -0.014  0.044  0.014 -0.031 -0.134 -0.127 -0.168 -0.172 -0.139 -0.076 -0.030  0.027  0.069  0.029 -0.030 -0.075 -0.132 -0.148 -0.116 -0.098 -0.121 -0.147 -0.132 -0.175 -0.074 -0.138 -0.124 -0.061 -0.060 -0.041 -0.085 -0.042 -0.020  0.005 -0.030 -0.017 -0.008  0.021  0.038  0.066  0.093  0.012  0.047  0.108  0.008  0.017 -0.094 -0.085 -0.175 -0.063 -0.089 -0.068 -0.043 -0.135 -0.168 -0.106 -0.191 -0.223 -0.228 -0.178 -0.186 -0.212 -0.178 -0.194 -0.122 -0.119 -0.118 -0.046 -0.141 -0.120 -0.175 -0.102 -0.058 -0.016  0.054  0.102  0.099  0.011 -0.030 -0.047  0.187  0.124  0.017  0.115  0.180  0.078  0.004  0.124  0.095 -0.051 -0.004  0.038 -0.036  0.067  0.078  0.029  0.097  0.153  0.048  0.060 -0.041 -0.082  0.091
 -0.140 -0.114 -0.131 -0.157 -0.082 -0.130 -0.064 -0.062 -0.075 -0.041 -0.008 -0.018 -0.028 -0.024  0.031  0.004 -0.005  0.029  0.041  0.034  0.058  0.051  0.058  0.037  0.051  0.038  0.052  0.051  0.072  0.045  0.064  0.065  0.079  0.032  0.057  0.023  0.057  0.061  0.031  0.025  0.042 -0.001 -0.009 -0.043  0.027  0.017  0.022  0.047  0.099  0.103  0.094  0.057  0.058  0.108  0.082  0.040  0.090  0.097  0.076  0.082  0.116  0.073  0.079  0.069  0.005  0.004  0.010  0.116  0.066  0.152  0.302  0.163  0.231  0.191  0.060  0.081  0.078 -0.031  0.050  0.015 -0.036 -0.031  0.012 -0.017 -0.054 -0.026 -0.012  0.023  0.009  0.002  0.017  0.017 -0.041 -0.046  0.076  0.026  0.053  0.118  0.239  0.249  0.274  0.351  0.363  0.363  0.224  0.173  0.179  0.119  0.136  0.055  0.066  0.021  0.028 -0.009  0.002  0.050  0.043  0.064  0.139  0.199  0.225  0.278  0.292  0.231  0.092  0.135  0.140  0.171  0.099  0.019  0.005 -0.001 -0.044 -0.000  0.041  0.019 -0.020 -0.026  0.008 -0.032  0.010  0.085  0.036 -0.003  0.061  0.083  0.020  0.065  0.144  0.098  0.078  0.158  0.226  0.154  0.115  0.128  0.190  0.127  0.172  0.129  0.156  0.099  0.122  0.043  0.066  0.152  0.086  0.047  0.009  0.014 -0.021 -0.022 -0.066 -0.004 -0.013 -0.050 -0.096 -0.034 -0.040 -0.002 -0.056 -0.093 -0.045 -0.025 -0.006  0.019 -0.007  0.009  0.038  0.047  0.039  0.052  0.048  0.057  0.041  0.012  0.060  0.044  0.025 -0.023 -0.041 -0.043 -0.043 -0.005 -0.030 -0.076 -0.043 -0.031 -0.033 -0.061 -0.027 -0.041 -0.045 -0.013  0.044  0.010  0.013 -0.018  0.009  0.032  0.016 -0.007  0.035  0.045  0.020  0.020 -0.135 -0.113 -0.145 -0.137 -0.097 -0.060 -0.027  0.026  0.080  0.013  0.006 -0.051 -0.108 -0.134 -0.120 -0.087 -0.096 -0.106 -0.108 -0.123 -0.041 -0.085 -0.082 -0.032 -0.050 -0.034 -0.053 -0.052 -0.055 -0.053 -0.025 -0.025 -0.082 -0.016  0.028  0.047  0.099  0.043  0.091  0.104  0.010  0.039 -0.068 -0.075 -0.155 -0.076 -0.070 -0.088 -0.046 -0.100 -0.118 -0.069 -0.124 -0.176 -0.171 -0.153 -0.140 -0.167 -0.151 -0.183 -0.116 -0.127 -0.121 -0.079 -0.151 -0.124 -0.135 -0.118 -0.066 -0.013  0.014  0.087  0.057  0.032 -0.008 -0.035  0.077  0.038 -0.024  0.054  0.082  0.043 -0.025  0.049  0.077 -0.046 -0.037  0.044 -0.037 -0.025 -0.005  0.042  0.050  0.057  0.004  0.028 -0.056 -0.075  0.096
 -0.147 -0.124 -0.183 -0.223 -0.150 -0.169 -0.115 -0.065 -0.099 -0.129 -0.080 -0.057 -0.086 -0.109 -0.039 -0.075 -0.053 -0.025 -0.012 -0.054  0.017  0.001  0.024 -0.005  0.031 -0.014  0.037  0.056  0.115  0.094  0.093  0.097  0.077  0.013  0.001 -0.092 -0.031 -0.031 -0.041 -0.055 -0.052 -0.079 -0.087 -0.061  0.012 -0.056 -0.060 -0.046  0.029  0.110  0.069  0.023  0.073  0.119  0.087  0.080  0.123  0.162  0.134  0.145  0.194  0.156  0.168  0.228  0.098  0.069  0.068  0.257  0.223  0.416  0.525  0.279  0.303  0.217  0.012  0.036  0.026 -0.032 -0.054 -0.052 -0.138 -0.106 -0.085 -0.053 -0.140 -0.114 -0.106 -0.108 -0.011 -0.051 -0.048 -0.031 -0.143 -0.174 -0.025 -0.028 -0.034  0.033  0.206  0.156  0.227  0.329  0.363  0.729  0.434  0.245  0.224  0.166  0.222  0.143  0.146  0.077  0.072  0.017  0.005  0.048  0.111  0.122  0.197  0.274  0.319  0.498  0.428  0.450  0.229  0.255  0.271  0.183  0.124  0.128  0.149  0.056 -0.019  0.045  0.079  0.040 -0.023 -0.010 -0.029 -0.085 -0.025  0.061  0.023 -0.049  0.046  0.046 -0.019 -0.025  0.108  0.059  0.016  0.028  0.131  0.069 -0.073 -0.035  0.112  0.020  0.086  0.114  0.170  0.130  0.108  0.094  0.165  0.227  0.164  0.071 -0.044  0.063 -0.008 -0.030  0.009  0.068  0.046  0.011  0.031  0.095  0.012  0.003 -0.142 -0.150 -0.087 -0.065 -0.008  0.044  0.001  0.065  0.098  0.117  0.107  0.146  0.131  0.156  0.160  0.117  0.145  0.103  0.177  0.114  0.137  0.051  0.039  0.058  0.034 -0.062 -0.088 -0.020 -0.039 -0.130 -0.015 -0.000 -0.105 -0.062  0.027  0.030 -0.010  0.006  0.075  0.046  0.002  0.007  0.055  0.050  0.061  0.078 -0.200 -0.172 -0.129 -0.110 -0.014 -0.014  0.058  0.069  0.151  0.050  0.127  0.011 -0.014 -0.088 -0.083 -0.133 -0.140 -0.150 -0.219 -0.210 -0.131 -0.093 -0.039  0.019  0.002  0.000  0.027  0.027  0.022  0.041  0.053  0.056 -0.007  0.011  0.082  0.045  0.093  0.033  0.059  0.051  0.080  0.045  0.032 -0.060 -0.208 -0.113 -0.085 -0.122 -0.035 -0.065 -0.084 -0.004 -0.061 -0.109 -0.216 -0.240 -0.219 -0.209 -0.235 -0.285 -0.213 -0.227 -0.206 -0.139 -0.243 -0.135 -0.056 -0.094 -0.006  0.038  0.038  0.068  0.029  0.011 -0.016 -0.042 -0.047 -0.077 -0.118 -0.073 -0.022 -0.083 -0.091 -0.047  0.021 -0.048 -0.008  0.123  0.009  0.006  0.072  0.109  0.135  0.089  0.038  0.038  0.011  0.076  0.104
 -0.169 -0.129 -0.179 -0.214 -0.139 -0.166 -0.106 -0.063 -0.088 -0.095 -0.041 -0.006 -0.034 -0.051  0.028 -0.019 -0.002  0.032  0.043  0.020  0.059  0.024  0.053  0.039  0.062  0.024  0.066  0.069  0.063  0.054  0.078  0.090  0.100  0.054  0.049 -0.014  0.045  0.044 -0.001  0.001  0.011 -0.020 -0.021  0.000  0.065  0.042  0.021  0.022  0.087  0.141  0.108  0.039  0.075  0.136  0.089  0.067  0.106  0.103  0.094  0.093  0.128  0.104  0.128  0.149  0.050  0.040  0.029  0.142  0.135  0.281  0.313  0.240  0.205  0.215  0.056  0.094  0.054  0.029  0.009  0.022 -0.051 -0.062 -0.034 -0.005 -0.094 -0.069 -0.066 -0.040  0.017 -0.026 -0.016  0.000 -0.067 -0.091  0.019  0.013 -0.038  0.058  0.137  0.115  0.126  0.176  0.224  0.434  0.506  0.243  0.263  0.154  0.181  0.131  0.153  0.099  0.123  0.058  0.083  0.101  0.153  0.134  0.195  0.252  0.281  0.410  0.293  0.335  0.154  0.181  0.240  0.184  0.119  0.131  0.171  0.111  0.050  0.069  0.092  0.061  0.026  0.033  0.060  0.021  0.062  0.118  0.068  0.019  0.079  0.079  0.034  0.031  0.116  0.051  0.023  0.040  0.079  0.042 -0.071 -0.058  0.031 -0.007  0.036  0.082  0.111  0.099  0.074  0.058  0.116  0.190  0.135  0.086 -0.006  0.078  0.015  0.018 -0.011  0.020  0.040 -0.003 -0.038  0.042  0.036  0.065 -0.020 -0.022  0.015  0.025  0.057  0.088  0.041  0.097  0.115  0.102  0.086  0.134  0.100  0.111  0.124  0.098  0.084  0.082  0.129  0.102  0.091  0.046  0.021  0.056 -0.004 -0.020 -0.061 -0.044 -0.018 -0.043 -0.003 -0.004 -0.014 -0.019  0.004  0.034  0.018  0.013  0.023  0.039  0.008  0.013  0.030  0.030  0.026  0.051 -0.176 -0.121 -0.128 -0.143 -0.046 -0.046  0.017  0.062  0.093 -0.011  0.017 -0.051 -0.083 -0.126 -0.112 -0.128 -0.125 -0.123 -0.153 -0.139 -0.055 -0.061 -0.007  0.036  0.007  0.013  0.010  0.002 -0.008 -0.007  0.012  0.007 -0.086 -0.003  0.050  0.054  0.107  0.072  0.110  0.109  0.062  0.081  0.025 -0.027 -0.117 -0.061 -0.031 -0.068 -0.016 -0.048 -0.041 -0.000 -0.031 -0.089 -0.139 -0.153 -0.154 -0.144 -0.128 -0.169 -0.107 -0.136 -0.154 -0.109 -0.144 -0.128 -0.065 -0.069 -0.036  0.008  0.044  0.111  0.057  0.038  0.021  0.038 -0.065 -0.090 -0.099 -0.072 -0.059 -0.058 -0.075 -0.064  0.022  0.006 -0.023  0.061  0.034 -0.049  0.040  0.108  0.117  0.085  0.014  0.015 -0.050 -0.048  0.058
 -0.144 -0.117 -0.117 -0.168 -0.079 -0.112 -0.018 -0.022 -0.075 -0.009  0.027  0.012 -0.020  0.005  0.053  0.002  0.016  0.039  0.039  0.031  0.055  0.011  0.035  0.034  0.035  0.014  0.051  0.042  0.034  0.005  0.050  0.045  0.063  0.029  0.045  0.003  0.055  0.053  0.020  0.018  0.029 -0.004 -0.015 -0.026  0.027  0.024 -0.018  0.021  0.072  0.113  0.094  0.027  0.053  0.114  0.083  0.045  0.072  0.057  0.057  0.058  0.087  0.071  0.056  0.083  0.019 -0.027 -0.014  0.081  0.073  0.146  0.198  0.154  0.212  0.188  0.070  0.118  0.050  0.036  0.052  0.070  0.030 -0.018  0.033  0.030 -0.006 -0.001  0.008  0.036  0.054  0.028  0.014  0.042 -0.034 -0.015  0.072  0.010  0.012  0.086  0.155  0.169  0.169  0.173  0.173  0.245  0.243  0.313  0.227  0.198  0.179  0.150  0.133  0.071  0.086  0.045  0.074  0.080  0.154  0.148  0.229  0.230  0.262  0.282  0.288  0.198  0.101  0.108  0.181  0.198  0.132  0.144  0.133  0.100  0.036  0.070  0.105  0.089  0.044  0.051  0.093  0.055  0.101  0.150  0.069  0.062  0.101  0.115  0.074  0.103  0.137  0.070  0.080  0.137  0.132  0.084 -0.009  0.025  0.071  0.017  0.078  0.082  0.087  0.017  0.044 -0.020  0.043  0.136  0.105  0.105  0.030  0.123  0.040  0.035  0.008  0.005  0.048  0.006 -0.009  0.005  0.028  0.066 -0.042 -0.048 -0.003  0.013  0.037  0.045  0.001  0.052  0.078  0.063  0.038  0.084  0.077  0.055  0.072  0.068  0.066  0.033  0.056  0.035  0.010  0.021 -0.001  0.012 -0.013 -0.017 -0.036 -0.027 -0.015 -0.045 -0.026 -0.016 -0.023 -0.047 -0.004  0.021  0.017 -0.019  0.008  0.040  0.010 -0.034  0.006  0.018  0.016 -0.012 -0.118 -0.119 -0.113 -0.107 -0.065 -0.028  0.050  0.017  0.058  0.036  0.002 -0.034 -0.089 -0.098 -0.081 -0.104 -0.092 -0.129 -0.118 -0.122 -0.083 -0.077 -0.085 -0.033 -0.058 -0.071 -0.056 -0.069 -0.066 -0.045 -0.023 -0.011 -0.036  0.015  0.042  0.068  0.068  0.033  0.088  0.087  0.010  0.023 -0.064 -0.049 -0.121 -0.044  0.005 -0.043 -0.043 -0.070 -0.050 -0.037 -0.038 -0.089 -0.130 -0.148 -0.116 -0.121 -0.111 -0.129 -0.095 -0.107 -0.128 -0.062 -0.118 -0.079 -0.112 -0.055 -0.057 -0.018  0.011  0.102  0.072  0.046 -0.008  0.044 -0.038 -0.063 -0.048 -0.051 -0.044 -0.053 -0.092 -0.066 -0.006 -0.046 -0.073  0.003 -0.001 -0.088  0.032  0.138  0.135  0.095  0.009  0.001 -0.078 -0.044  0.053
 -0.205 -0.163 -0.167 -0.217 -0.113 -0.141 -0.079 -0.027 -0.055 -0.043  0.033  0.042 -0.004 -0.021  0.057 -0.004 -0.010  0.041  0.049  0.028  0.073  0.054  0.077  0.060  0.062  0.026  0.081  0.099  0.065  0.047  0.087  0.083  0.093  0.053  0.073  0.026  0.067  0.075  0.022  0.031  0.053  0.029  0.015 -0.019  0.053  0.053  0.069  0.065  0.112  0.132  0.139  0.051  0.082  0.161  0.121  0.044  0.086  0.080  0.043  0.061  0.075  0.029  0.053  0.012 -0.037 -0.017 -0.043  0.060  0.050  0.109  0.213  0.205  0.207  0.246  0.073  0.129  0.122  0.041  0.095  0.123  0.085  0.011  0.052  0.076  0.016  0.025  0.019  0.035  0.049  0.034  0.042  0.019 -0.044 -0.038  0.044  0.005 -0.001  0.066  0.085  0.159  0.122  0.134  0.179  0.224  0.263  0.227  0.445  0.274  0.271  0.184  0.174  0.110  0.149  0.078  0.153  0.171  0.232  0.222  0.316  0.311  0.256  0.265  0.166  0.184  0.015  0.040  0.165  0.251  0.220  0.157  0.136  0.151  0.103  0.082  0.132  0.084  0.036  0.031  0.096  0.050  0.087  0.167  0.061  0.044  0.088  0.108  0.041  0.065  0.104  0.026  0.053  0.096  0.096  0.063  0.015  0.047  0.090  0.047  0.092  0.036  0.036 -0.001  0.041 -0.045 -0.005  0.097  0.087  0.146  0.039  0.148  0.114  0.020 -0.026  0.004  0.085  0.046 -0.012  0.034  0.065  0.099  0.029  0.048  0.032  0.076  0.105  0.105  0.055  0.101  0.112  0.099  0.072  0.126  0.105  0.105  0.096  0.090  0.122  0.079  0.059  0.028 -0.041  0.016 -0.017  0.023 -0.017  0.033 -0.016 -0.024 -0.004 -0.033 -0.008  0.007  0.004 -0.017  0.038  0.021  0.028  0.002 -0.050  0.030  0.022 -0.002  0.007  0.017 -0.010  0.023 -0.125 -0.112 -0.154 -0.189 -0.112 -0.106 -0.075  0.081  0.026 -0.033 -0.127 -0.144 -0.175 -0.176 -0.110 -0.073 -0.067 -0.148 -0.078 -0.082 -0.013 -0.055 -0.041  0.005  0.007 -0.004 -0.030 -0.016 -0.015 -0.060 -0.030 -0.019 -0.086 -0.002  0.023  0.059  0.121  0.045  0.107  0.151  0.016  0.100 -0.062 -0.038 -0.085 -0.032  0.006 -0.024  0.005 -0.064 -0.005  0.007 -0.038 -0.075 -0.087 -0.124 -0.081 -0.077 -0.057 -0.090 -0.050 -0.106 -0.151 -0.093 -0.110 -0.132 -0.129 -0.084 -0.081  0.007  0.076  0.160  0.085  0.059  0.077  0.076  0.027  0.027 -0.020  0.008  0.024  0.022 -0.022 -0.023  0.016 -0.005 -0.088 -0.022 -0.024 -0.108 -0.024  0.040  0.037  0.089 -0.060 -0.044 -0.199 -0.161  0.072
 -0.117 -0.123 -0.067 -0.130 -0.076 -0.073  0.014  0.038 -0.062 -0.020  0.093  0.044 -0.040  0.008  0.059 -0.008 -0.011  0.058 -0.006  0.008  0.073  0.041  0.085  0.075  0.096  0.036  0.113  0.140  0.127  0.067  0.074  0.096  0.121  0.074  0.081  0.011  0.036  0.040 -0.002  0.000 -0.012  0.011 -0.014 -0.059 -0.014 -0.036 -0.003  0.037  0.073  0.104  0.132  0.050  0.095  0.163  0.164  0.104  0.142  0.131  0.108  0.110  0.100  0.096  0.097  0.108 -0.014 -0.061 -0.044  0.064  0.079  0.156  0.193  0.156  0.207  0.180  0.079  0.107  0.141  0.082  0.097  0.178  0.151  0.050  0.090  0.122  0.128  0.082  0.065  0.027  0.068  0.061  0.027 -0.003 -0.086 -0.050 -0.021 -0.034 -0.045  0.006  0.012  0.061  0.061  0.065  0.119  0.166  0.154  0.198  0.274  0.528  0.400  0.323  0.242  0.142  0.161  0.085  0.141  0.156  0.290  0.294  0.410  0.293  0.164  0.194  0.163  0.131  0.047 -0.000  0.123  0.177  0.240  0.245  0.227  0.158  0.060  0.061  0.115  0.116  0.014  0.058  0.116  0.096  0.123  0.182  0.047  0.089  0.100  0.151  0.114  0.103  0.090  0.040  0.066  0.049  0.046 -0.001 -0.087 -0.044 -0.006 -0.030  0.019  0.029  0.019 -0.029 -0.078 -0.091 -0.071 -0.008  0.053  0.092  0.002  0.186  0.127  0.059  0.056  0.037  0.111  0.049  0.091  0.044  0.032  0.015 -0.079 -0.032 -0.033 -0.025  0.047  0.049  0.015  0.013  0.104  0.111  0.035  0.118  0.134  0.119  0.121  0.163  0.206  0.071  0.115  0.059 -0.005  0.030  0.013 -0.026 -0.048 -0.050 -0.042 -0.039 -0.048 -0.091 -0.034 -0.006 -0.050 -0.038  0.025  0.025  0.017 -0.007  0.020  0.046  0.052  0.022  0.064  0.054  0.059  0.008 -0.062 -0.116 -0.086 -0.094 -0.077 -0.016 -0.025 -0.009  0.010  0.101 -0.048 -0.055 -0.086 -0.109  0.006 -0.028 -0.008 -0.169 -0.129 -0.099 -0.117 -0.060 -0.143 -0.023 -0.031 -0.108 -0.059 -0.013 -0.053 -0.074  0.012  0.016  0.059  0.045  0.069  0.067  0.079  0.008  0.079  0.095 -0.008  0.027 -0.122 -0.094 -0.164 -0.093 -0.060 -0.085 -0.026 -0.097 -0.006  0.005  0.014 -0.026 -0.105 -0.195 -0.098 -0.066 -0.099 -0.142 -0.124 -0.172 -0.175 -0.146 -0.165 -0.049 -0.137 -0.067 -0.057  0.001  0.044  0.127  0.083  0.081  0.090  0.059 -0.030 -0.050 -0.014 -0.020 -0.072 -0.112 -0.042 -0.113 -0.141 -0.045 -0.065 -0.077 -0.080 -0.110 -0.031  0.008  0.008  0.048 -0.106 -0.047 -0.174 -0.031  0.049
 -0.129 -0.114 -0.111 -0.169 -0.125 -0.120 -0.068 -0.013 -0.109 -0.102  0.017  0.008 -0.072 -0.043  0.031 -0.030 -0.025  0.031 -0.013 -0.014  0.064  0.051  0.091  0.070  0.099  0.029  0.099  0.118  0.110  0.076  0.086  0.121  0.115  0.074  0.080 -0.011  0.043  0.055 -0.002  0.012  0.028  0.030 -0.012 -0.012  0.040  0.001  0.037  0.040  0.102  0.167  0.160  0.051  0.127  0.209  0.154  0.107  0.145  0.142  0.124  0.104  0.122  0.099  0.121  0.147  0.042  0.001 -0.010  0.082  0.087  0.150  0.220  0.175  0.193  0.179  0.025  0.133  0.205  0.103  0.115  0.151  0.112  0.056  0.054  0.090  0.040  0.035  0.039 -0.009  0.050  0.083  0.039 -0.006 -0.109 -0.048 -0.038 -0.052 -0.078 -0.038 -0.013  0.050  0.062  0.065  0.136  0.222  0.181  0.179  0.271  0.400  0.644  0.353  0.314  0.195  0.231  0.132  0.182  0.217  0.326  0.300  0.335  0.254  0.185  0.217  0.161  0.137  0.051  0.036  0.120  0.158  0.192  0.193  0.211  0.159  0.089  0.080  0.108  0.096  0.035  0.081  0.070  0.040  0.079  0.138  0.042  0.049  0.082  0.121  0.081  0.070  0.078  0.052  0.052  0.034  0.059  0.015 -0.080 -0.039  0.031 -0.002  0.044  0.043  0.039 -0.018 -0.023 -0.065 -0.026  0.025  0.062  0.087 -0.022  0.141  0.080  0.004  0.028  0.028  0.095  0.044  0.044  0.087  0.056  0.058 -0.035  0.017  0.009  0.029  0.086  0.103  0.045  0.046  0.125  0.123  0.065  0.151  0.125  0.137  0.122  0.121  0.166  0.072  0.102  0.067  0.027  0.045  0.016  0.028 -0.008 -0.015 -0.035 -0.022 -0.031 -0.069 -0.027  0.005 -0.024 -0.045  0.001  0.005  0.016 -0.011  0.006  0.031  0.037  0.019  0.067  0.045  0.048  0.027 -0.125 -0.128 -0.118 -0.105 -0.058 -0.011 -0.026  0.005  0.024  0.061 -0.015 -0.043 -0.092 -0.126 -0.065 -0.096 -0.076 -0.170 -0.155 -0.149 -0.134 -0.092 -0.089 -0.017 -0.014 -0.071 -0.025 -0.012 -0.044 -0.008  0.005 -0.018  0.010 -0.004  0.026  0.033  0.089  0.023  0.114  0.119  0.028  0.097 -0.025 -0.036 -0.130 -0.084 -0.030 -0.044  0.027 -0.050 -0.004  0.013 -0.001 -0.024 -0.139 -0.208 -0.125 -0.093 -0.108 -0.152 -0.139 -0.172 -0.187 -0.149 -0.159 -0.068 -0.085 -0.050 -0.015  0.025  0.044  0.147  0.101  0.094  0.114  0.090 -0.038 -0.028 -0.011 -0.028 -0.052 -0.072 -0.016 -0.087 -0.098 -0.017 -0.055 -0.054 -0.091 -0.108 -0.004  0.017  0.014  0.037 -0.047 -0.017 -0.133 -0.027  0.046
 -0.085 -0.072 -0.061 -0.125 -0.070 -0.035  0.018  0.034 -0.046 -0.025  0.040  0.024 -0.051  0.005  0.057 -0.025 -0.010  0.039 -0.045 -0.035  0.027  0.020  0.070  0.055  0.064  0.003  0.076  0.091  0.070  0.032  0.098  0.099  0.106  0.075  0.058 -0.009  0.026  0.047 -0.001  0.024  0.033  0.026 -0.000 -0.011  0.016  0.027  0.049  0.048  0.122  0.170  0.144  0.068  0.125  0.166  0.138  0.110  0.126  0.109  0.088  0.082  0.090  0.088  0.078  0.084  0.043 -0.024 -0.000  0.063  0.060  0.111  0.128  0.095  0.141  0.196  0.102  0.147  0.146  0.089  0.064  0.182  0.132  0.029  0.055  0.127  0.100  0.065  0.046 -0.034  0.052  0.035 -0.015 -0.017 -0.090 -0.055 -0.056 -0.053 -0.075 -0.062 -0.056 -0.039 -0.048 -0.043  0.055  0.143  0.131  0.150  0.184  0.323  0.353  0.542  0.408  0.210  0.231  0.138  0.219  0.254  0.374  0.290  0.351  0.244  0.150  0.156  0.114  0.094  0.028  0.017  0.123  0.128  0.188  0.285  0.245  0.206  0.114  0.114  0.157  0.130  0.048  0.098  0.106  0.058  0.103  0.157  0.050  0.073  0.068  0.083  0.055  0.028  0.023 -0.008  0.006 -0.055 -0.077 -0.064 -0.178 -0.160 -0.099 -0.089 -0.057 -0.007 -0.018 -0.069 -0.088 -0.103 -0.036  0.017  0.082  0.075  0.009  0.173  0.088  0.039  0.073  0.039  0.069  0.029  0.059  0.076  0.091  0.056 -0.047 -0.010  0.030  0.046  0.114  0.126  0.049  0.068  0.132  0.138  0.055  0.137  0.102  0.094  0.093  0.106  0.120  0.033  0.076  0.056  0.025  0.034  0.009 -0.010 -0.027 -0.000 -0.056 -0.033 -0.024 -0.047 -0.025 -0.001 -0.014 -0.040 -0.002  0.020  0.002 -0.028  0.013  0.026  0.032 -0.003  0.062  0.031  0.033  0.014 -0.076 -0.125 -0.062 -0.080 -0.056 -0.025  0.006  0.009  0.006  0.055 -0.006 -0.044 -0.076 -0.103 -0.036 -0.081 -0.030 -0.118 -0.104 -0.072 -0.111 -0.051 -0.086 -0.028 -0.027 -0.096 -0.023 -0.022 -0.076 -0.083 -0.021 -0.011 -0.026 -0.029 -0.021  0.002  0.025  0.035  0.108  0.092  0.032  0.067 -0.051 -0.038 -0.127 -0.077 -0.023 -0.055  0.001 -0.050  0.027  0.018  0.069  0.035 -0.058 -0.151 -0.065 -0.025 -0.075 -0.091 -0.107 -0.146 -0.157 -0.150 -0.146 -0.044 -0.074 -0.039 -0.025  0.016  0.032  0.146  0.128  0.139  0.152  0.128 -0.097 -0.095 -0.027 -0.080 -0.107 -0.101 -0.068 -0.132 -0.093 -0.004 -0.072 -0.022 -0.018 -0.082  0.010  0.088  0.079  0.054 -0.044 -0.050 -0.092  0.031  0.055
 -0.083 -0.052 -0.089 -0.143 -0.126 -0.112 -0.057 -0.038 -0.088 -0.079 -0.031  0.006 -0.049 -0.037  0.065  0.021  0.004  0.020  0.024  0.040  0.099  0.084  0.184  0.118  0.116  0.061  0.111  0.111  0.074  0.051  0.118  0.123  0.162  0.137  0.178  0.090  0.174  0.201  0.078  0.108  0.159  0.101  0.064  0.034  0.070  0.109  0.188  0.172  0.272  0.274  0.250  0.137  0.159  0.201  0.169  0.073  0.104  0.085  0.061  0.036  0.066  0.073  0.021  0.011  0.031 -0.059 -0.020  0.053  0.033  0.069  0.084  0.086  0.107  0.133  0.055  0.093  0.109 -0.004  0.021  0.100  0.010 -0.048 -0.019  0.048 -0.034 -0.069 -0.057 -0.064 -0.008 -0.047 -0.059 -0.043 -0.112 -0.111 -0.085 -0.051 -0.068 -0.078 -0.091 -0.041 -0.052 -0.044  0.066  0.146  0.153  0.133  0.174  0.242  0.314  0.408  0.740  0.302  0.502  0.288  0.344  0.337  0.330  0.235  0.245  0.195  0.120  0.153  0.096  0.075  0.020  0.021  0.116  0.082  0.110  0.164  0.192  0.157  0.157  0.091  0.064  0.065  0.075  0.082  0.107  0.072  0.087  0.159  0.059  0.080  0.071  0.109  0.061  0.031  0.047  0.033  0.025 -0.060 -0.033 -0.010 -0.143 -0.140 -0.082 -0.035 -0.027  0.045  0.025 -0.051 -0.013 -0.070 -0.009  0.004  0.029  0.039 -0.007  0.114  0.046  0.005  0.042 -0.004  0.069  0.018  0.002  0.034  0.110  0.090  0.083  0.145  0.124  0.148  0.221  0.245  0.134  0.133  0.196  0.202  0.063  0.119  0.067  0.049  0.042  0.033  0.036 -0.001  0.020  0.017 -0.047  0.010 -0.018 -0.039 -0.062  0.006 -0.053 -0.065 -0.021 -0.021 -0.017 -0.017  0.046 -0.014 -0.051  0.073  0.068 -0.048 -0.019  0.060  0.050 -0.033  0.050 -0.016 -0.033 -0.051 -0.105 -0.093 -0.088 -0.130 -0.100 -0.078 -0.058 -0.017 -0.046 -0.029 -0.067 -0.089 -0.120 -0.154 -0.132 -0.151 -0.096 -0.098 -0.058 -0.018 -0.028 -0.004 -0.013  0.017 -0.059 -0.058  0.010 -0.022 -0.091 -0.056 -0.025 -0.039 -0.087 -0.026 -0.013  0.042  0.118  0.109  0.242  0.208  0.068  0.194  0.003  0.009 -0.057 -0.014  0.044  0.009  0.071 -0.013  0.056  0.045  0.069  0.019 -0.022 -0.065 -0.021 -0.023 -0.031 -0.043 -0.056 -0.103 -0.128 -0.156 -0.124 -0.075 -0.098 -0.061 -0.029  0.005  0.067  0.264  0.246  0.284  0.319  0.267 -0.106 -0.100 -0.051 -0.093 -0.087 -0.017 -0.012 -0.057  0.019  0.116 -0.001  0.065  0.086 -0.070 -0.028  0.052  0.039  0.012 -0.034  0.013 -0.083 -0.058  0.068
 -0.020  0.007 -0.016 -0.066 -0.056 -0.032 -0.016  0.005 -0.018 -0.038 -0.020  0.009 -0.042 -0.032  0.029 -0.000 -0.015 -0.002 -0.004 -0.010  0.039  0.030  0.095  0.048  0.046  0.019  0.033  0.041  0.004 -0.003  0.032  0.043  0.051  0.045  0.067  0.019  0.076  0.084  0.016  0.042  0.051  0.043  0.020  0.011  0.039  0.038  0.094  0.072  0.130  0.141  0.124  0.060  0.084  0.095  0.067  0.026  0.046  0.031  0.017  0.019  0.016  0.019 -0.009 -0.004  0.020 -0.011 -0.007 -0.015  0.008  0.029  0.038  0.054  0.056  0.050  0.026  0.067  0.073  0.015  0.005  0.052  0.006 -0.011  0.006  0.041  0.007  0.004  0.017 -0.010  0.021  0.017  0.001  0.001 -0.055 -0.019 -0.022 -0.029 -0.038 -0.043 -0.054 -0.010 -0.032 -0.029  0.021  0.077  0.099  0.071  0.110  0.142  0.195  0.210  0.302  0.375  0.379  0.193  0.288  0.159  0.229  0.153  0.157  0.117  0.084  0.095  0.030  0.063 -0.001  0.012  0.064  0.056  0.073  0.158  0.145  0.146  0.139  0.088  0.078  0.058  0.071  0.017  0.042  0.032  0.041  0.069 -0.009  0.023  0.032  0.047  0.029  0.014  0.029  0.005  0.019 -0.011 -0.045 -0.026 -0.070 -0.062 -0.060 -0.050 -0.049 -0.012 -0.014 -0.056 -0.022 -0.052 -0.023  0.013  0.025  0.065  0.012  0.099  0.050  0.036  0.063  0.019  0.088  0.037  0.045  0.085  0.101  0.088  0.075  0.122  0.084  0.088  0.119  0.131  0.049  0.070  0.094  0.080  0.011  0.058  0.021  0.020  0.019  0.021  0.018  0.014  0.040  0.019 -0.029  0.017 -0.011 -0.035 -0.020  0.037 -0.020 -0.030 -0.001  0.002 -0.035 -0.018  0.035 -0.019 -0.054  0.023  0.009 -0.011 -0.042  0.003  0.009 -0.019  0.008 -0.029 -0.038 -0.016 -0.071 -0.086 -0.070 -0.071 -0.048 -0.048 -0.023  0.012 -0.031 -0.016 -0.064 -0.051 -0.055 -0.085 -0.056 -0.079 -0.061 -0.084 -0.056 -0.041 -0.046 -0.026 -0.014 -0.004 -0.002 -0.022  0.006  0.006 -0.009  0.011  0.027  0.013 -0.007  0.005  0.015  0.027  0.058  0.058  0.114  0.118  0.064  0.131  0.037  0.026 -0.022  0.004  0.041  0.012  0.055  0.003  0.060  0.048  0.033  0.024 -0.030 -0.070 -0.031 -0.017 -0.002 -0.017 -0.026 -0.057 -0.098 -0.094 -0.065 -0.041 -0.029 -0.003  0.023  0.040  0.057  0.153  0.116  0.113  0.155  0.160 -0.101 -0.036 -0.026 -0.077 -0.060 -0.030 -0.025 -0.074 -0.016  0.067 -0.033  0.026  0.063 -0.079 -0.038  0.007 -0.000  0.003 -0.032 -0.025 -0.067 -0.034  0.018
  0.003  0.045  0.001 -0.097 -0.125 -0.124 -0.083 -0.064 -0.080 -0.083 -0.073  0.006 -0.052 -0.071  0.049  0.015 -0.030 -0.008  0.070  0.074  0.141  0.078  0.203  0.124  0.110  0.067  0.089  0.113  0.062  0.047  0.066  0.105  0.151  0.132  0.172  0.085  0.204  0.208  0.067  0.120  0.170  0.111  0.056  0.030  0.103  0.119  0.229  0.177  0.299  0.286  0.274  0.140  0.121  0.160  0.141  0.039  0.042  0.030  0.014 -0.011 -0.023  0.015 -0.048 -0.066  0.023 -0.044 -0.025 -0.084 -0.042 -0.027 -0.004  0.042  0.008  0.033 -0.032  0.042  0.076 -0.044  0.034  0.069 -0.025 -0.058 -0.012  0.011 -0.073 -0.052 -0.040 -0.069 -0.012 -0.047 -0.047 -0.044 -0.097 -0.100 -0.074 -0.062 -0.047 -0.054 -0.115 -0.002 -0.030 -0.039  0.028  0.072  0.123  0.086  0.149  0.161  0.231  0.231  0.502  0.379  0.877  0.395  0.405  0.249  0.265  0.157  0.171  0.153  0.096  0.108  0.051  0.028 -0.042  0.010  0.082  0.052  0.067  0.150  0.151  0.158  0.204  0.081  0.065  0.065  0.104  0.042  0.080  0.097  0.083  0.117  0.022  0.061  0.039  0.093  0.037  0.004  0.054  0.037  0.031 -0.047  0.021  0.020 -0.080 -0.067 -0.028  0.033  0.021  0.053  0.019 -0.032  0.036 -0.054 -0.031 -0.029 -0.006  0.061 -0.001  0.096  0.022  0.050  0.083  0.016  0.110  0.033  0.021  0.054  0.128  0.130  0.165  0.272  0.164  0.174  0.227  0.238  0.107  0.111  0.167  0.148  0.024  0.054  0.006 -0.024 -0.037 -0.011 -0.002 -0.017 -0.013 -0.018 -0.130 -0.037 -0.047 -0.067 -0.038  0.029 -0.048 -0.073 -0.018  0.017 -0.051 -0.044  0.075  0.009 -0.101  0.052  0.058 -0.052 -0.051  0.046  0.037 -0.069  0.017 -0.073 -0.056 -0.066 -0.091 -0.087 -0.090 -0.105 -0.093 -0.096 -0.086 -0.015 -0.074 -0.065 -0.128 -0.079 -0.110 -0.126 -0.138 -0.171 -0.124 -0.112 -0.037  0.004 -0.010  0.010  0.012  0.036 -0.045 -0.012  0.027  0.004 -0.035  0.028  0.032  0.003 -0.047  0.006  0.023  0.062  0.174  0.140  0.269  0.233  0.101  0.267  0.062  0.065  0.032  0.061  0.112  0.072  0.096  0.017  0.108  0.070  0.074  0.013  0.004 -0.032 -0.001  0.008  0.046  0.015  0.018 -0.050 -0.099 -0.124 -0.048 -0.055 -0.074 -0.023  0.013  0.031  0.101  0.291  0.262  0.237  0.302  0.303 -0.147 -0.087 -0.070 -0.120 -0.064 -0.011 -0.015 -0.065  0.037  0.171 -0.008  0.059  0.163 -0.082 -0.077  0.001 -0.018 -0.039 -0.084  0.009 -0.125 -0.140  0.005
 -0.059 -0.058 -0.088 -0.121 -0.126 -0.146 -0.107 -0.090 -0.100 -0.093 -0.066 -0.010 -0.046 -0.042  0.043  0.016 -0.028 -0.014  0.078  0.061  0.097  0.058  0.110  0.070  0.055  0.031  0.045  0.035 -0.002  0.013  0.051  0.029  0.064  0.078  0.114  0.059  0.134  0.142  0.053  0.098  0.139  0.100  0.060  0.061  0.066  0.091  0.187  0.109  0.186  0.175  0.160  0.086  0.065  0.070  0.058  0.004  0.012  0.005  0.003 -0.022 -0.021  0.003 -0.049 -0.053  0.010 -0.001  0.000 -0.050 -0.016 -0.024 -0.026  0.012 -0.025  0.032 -0.071  0.000  0.005 -0.007  0.045  0.045 -0.009 -0.014  0.005  0.019 -0.025 -0.015  0.002 -0.005  0.048  0.014  0.007  0.014 -0.040 -0.013  0.001 -0.014 -0.012 -0.032 -0.056 -0.019 -0.019 -0.021 -0.009  0.017  0.058  0.045  0.078  0.085  0.132  0.138  0.288  0.193  0.395  0.380  0.293  0.155  0.169  0.091  0.096  0.074  0.059  0.026  0.006 -0.022 -0.044 -0.021  0.026  0.034  0.026  0.091  0.086  0.113  0.134  0.057  0.042  0.055  0.070  0.052  0.060  0.073  0.064  0.076  0.042  0.067  0.054  0.083  0.050  0.065  0.055  0.036  0.042  0.008  0.000  0.003 -0.056 -0.037 -0.013 -0.032 -0.025  0.014  0.029 -0.018  0.006 -0.035 -0.053 -0.029 -0.010  0.047 -0.027  0.066  0.007  0.027  0.010 -0.019  0.056  0.029  0.016  0.035  0.112  0.077  0.063  0.204  0.134  0.127  0.150  0.150  0.075  0.068  0.069  0.059 -0.014  0.019 -0.016 -0.045 -0.036 -0.026 -0.027 -0.027 -0.032  0.016 -0.075 -0.013 -0.061 -0.045 -0.039  0.024 -0.036 -0.067 -0.000  0.013 -0.030 -0.028  0.059 -0.005 -0.082  0.031  0.037 -0.026 -0.045  0.032  0.013 -0.043  0.006 -0.041 -0.033 -0.049 -0.074 -0.071 -0.078 -0.112 -0.073 -0.093 -0.090 -0.017 -0.079 -0.071 -0.131 -0.098 -0.115 -0.128 -0.116 -0.149 -0.116 -0.088 -0.019 -0.001 -0.023 -0.024  0.026  0.004 -0.031 -0.008  0.016 -0.018 -0.030  0.008 -0.013 -0.041 -0.049 -0.028 -0.045 -0.002  0.067  0.059  0.154  0.120  0.054  0.173  0.045  0.071  0.059  0.097  0.158  0.121  0.097  0.033  0.103  0.048  0.055  0.060  0.028 -0.004  0.024  0.039  0.063  0.049  0.030 -0.030 -0.076 -0.093 -0.037 -0.044 -0.037  0.002  0.005  0.033  0.066  0.171  0.146  0.166  0.277  0.258 -0.085 -0.037 -0.025 -0.085 -0.022  0.016  0.022 -0.027  0.047  0.178  0.038  0.079  0.146  0.018  0.061  0.039  0.079  0.084  0.022  0.028 -0.065 -0.053 -0.001
 -0.047 -0.005 -0.060 -0.131 -0.135 -0.111 -0.090 -0.069 -0.090 -0.107 -0.055 -0.024 -0.074 -0.039  0.021 -0.008 -0.012  0.009  0.059  0.068  0.084  0.071  0.158  0.087  0.070  0.040  0.065  0.051  0.009 -0.013  0.050  0.097  0.092  0.083  0.141  0.085  0.173  0.179  0.080  0.114  0.195  0.149  0.093  0.092  0.117  0.158  0.225  0.212  0.252  0.219  0.205  0.124  0.128  0.155  0.096  0.036  0.049 -0.009 -0.002 -0.009 -0.015 -0.016 -0.044 -0.062  0.005 -0.019 -0.021 -0.061 -0.035 -0.027 -0.037  0.021  0.021  0.043  0.057  0.156  0.118  0.059  0.075  0.128  0.096  0.042  0.039  0.077  0.019  0.026  0.041 -0.012  0.022  0.020  0.014 -0.027 -0.018  0.026 -0.067 -0.068 -0.069 -0.084 -0.121 -0.064 -0.090 -0.058  0.002  0.005  0.083  0.074  0.153  0.141  0.182  0.219  0.344  0.288  0.405  0.293  0.692  0.356  0.361  0.217  0.181  0.142  0.079  0.040  0.002 -0.014 -0.068 -0.069  0.027  0.067  0.086  0.180  0.228  0.363  0.351  0.204  0.159  0.181  0.123  0.071  0.129  0.110  0.118  0.132  0.046  0.078  0.050  0.058  0.037  0.035  0.013 -0.016 -0.010 -0.059 -0.087 -0.052 -0.064 -0.075 -0.104 -0.041 -0.077 -0.058 -0.062 -0.108 -0.068 -0.108 -0.091 -0.040 -0.030  0.064  0.073  0.125  0.092  0.042  0.062 -0.034  0.065  0.036 -0.024  0.061  0.219  0.182  0.281  0.347  0.275  0.318  0.366  0.362  0.216  0.236  0.193  0.182  0.057  0.149  0.058  0.021  0.006  0.002 -0.009  0.006 -0.022  0.000 -0.065  0.018 -0.024  0.008 -0.004  0.136  0.010 -0.011  0.066  0.121  0.016  0.040  0.179  0.095 -0.040  0.092  0.091 -0.023 -0.068  0.037  0.019 -0.039 -0.028 -0.061 -0.076 -0.040 -0.059 -0.056 -0.081 -0.124 -0.067 -0.075 -0.075  0.018 -0.088 -0.070 -0.142 -0.074 -0.090 -0.130 -0.086 -0.082 -0.059 -0.061  0.015  0.034  0.044  0.019  0.033  0.030 -0.006  0.023  0.009 -0.035 -0.034 -0.024 -0.010 -0.034 -0.095 -0.013  0.009  0.050  0.141  0.101  0.210  0.199  0.090  0.186  0.043  0.055  0.046  0.051  0.122  0.068  0.058  0.010  0.095  0.056  0.042  0.022  0.038  0.006  0.036  0.036  0.077  0.061  0.077 -0.005 -0.055 -0.084  0.001 -0.060 -0.042  0.011  0.001  0.027  0.082  0.230  0.160  0.209  0.331  0.404 -0.108 -0.031  0.010 -0.040 -0.065  0.056  0.048 -0.026  0.025  0.173 -0.048 -0.026  0.057 -0.216 -0.142 -0.023 -0.103 -0.099 -0.120 -0.048 -0.136 -0.166 -0.001
 -0.109 -0.057 -0.090 -0.155 -0.103 -0.063 -0.018  0.014 -0.016 -0.025  0.039  0.068 -0.009  0.015  0.105  0.021  0.001  0.061 -0.010  0.008  0.028  0.041  0.107  0.098  0.128  0.071  0.166  0.150  0.103  0.070  0.099  0.148  0.165  0.165  0.160  0.084  0.113  0.191  0.097  0.122  0.198  0.171  0.109  0.084  0.101  0.176  0.232  0.264  0.295  0.300  0.258  0.195  0.232  0.316  0.219  0.157  0.181  0.127  0.090  0.098  0.080  0.066  0.091  0.034  0.045  0.029  0.028  0.011  0.018  0.018  0.014  0.058  0.085  0.206  0.182  0.245  0.274  0.134  0.148  0.190  0.188  0.070  0.085  0.110  0.047  0.060  0.065  0.019 -0.007  0.036  0.046 -0.030 -0.018  0.051 -0.024 -0.050  0.006 -0.016 -0.009 -0.013 -0.063 -0.033  0.050  0.048  0.101  0.080  0.171  0.156  0.217  0.254  0.337  0.159  0.249  0.155  0.356  0.609  0.338  0.197  0.158  0.150  0.076  0.064  0.024 -0.005 -0.069 -0.068  0.035  0.036  0.070  0.125  0.182  0.229  0.212  0.137  0.111  0.138  0.062  0.083  0.117  0.092  0.125  0.138  0.069  0.094  0.046  0.033  0.030  0.030 -0.005 -0.026 -0.018 -0.038 -0.059 -0.024 -0.052 -0.084 -0.082 -0.021 -0.020 -0.018 -0.039 -0.097 -0.063 -0.130 -0.088 -0.037  0.012 -0.002  0.046  0.038  0.021 -0.010 -0.016 -0.057 -0.017 -0.012 -0.126  0.002  0.124  0.098  0.180  0.165  0.218  0.280  0.322  0.368  0.241  0.224  0.222  0.253  0.131  0.185  0.122  0.123  0.043  0.030  0.077  0.042  0.009 -0.019 -0.033  0.007 -0.000  0.065  0.002  0.084  0.013  0.010  0.060  0.109  0.046  0.074  0.188  0.108  0.050  0.148  0.141 -0.006  0.042  0.109  0.096  0.019  0.070  0.030  0.011 -0.018 -0.129 -0.095 -0.122 -0.132 -0.110 -0.071 -0.052  0.011 -0.037 -0.028 -0.078 -0.074 -0.118 -0.140 -0.125 -0.100 -0.081 -0.049 -0.070 -0.044 -0.014 -0.043 -0.065 -0.030 -0.060 -0.061 -0.078 -0.078 -0.110 -0.123 -0.065 -0.072 -0.136 -0.060 -0.047  0.006  0.099  0.061  0.159  0.176  0.031  0.114 -0.039 -0.030 -0.073 -0.045  0.003 -0.044 -0.005 -0.080 -0.057 -0.074 -0.057 -0.117 -0.094 -0.118 -0.066 -0.077 -0.071 -0.094 -0.063 -0.081 -0.109 -0.114 -0.089 -0.096 -0.130 -0.043 -0.057 -0.017  0.059  0.176  0.153  0.210  0.356  0.272 -0.079 -0.058 -0.044 -0.084 -0.115 -0.010 -0.041 -0.101 -0.020  0.080 -0.079 -0.077 -0.018 -0.110 -0.030  0.022 -0.002  0.005 -0.047  0.016 -0.048 -0.086  0.015
 -0.102 -0.076 -0.083 -0.151 -0.100 -0.086 -0.052 -0.015 -0.072 -0.071 -0.003  0.004 -0.059 -0.050  0.028 -0.044 -0.047  0.003 -0.033 -0.042  0.025  0.026  0.068  0.037  0.059  0.004  0.066  0.073  0.057  0.010  0.072  0.078  0.075  0.063  0.070 -0.005  0.059  0.080  0.015  0.046  0.062  0.071  0.027  0.015  0.046  0.053  0.075  0.099  0.142  0.182  0.159  0.072  0.130  0.179  0.133  0.093  0.118  0.091  0.061  0.081  0.065  0.046  0.058  0.048  0.028 -0.018  0.015  0.017  0.023  0.055  0.092  0.100  0.098  0.169  0.088  0.175  0.166  0.126  0.114  0.169  0.169  0.055  0.066  0.133  0.093  0.076  0.052 -0.010  0.042  0.044  0.022 -0.010 -0.042  0.005 -0.051 -0.066 -0.078 -0.045 -0.062 -0.018 -0.048 -0.050  0.043  0.111  0.153  0.154  0.232  0.290  0.326  0.374  0.330  0.229  0.265  0.169  0.361  0.338  0.585  0.389  0.364  0.253  0.150  0.149  0.086  0.064 -0.020 -0.041  0.106  0.154  0.208  0.349  0.366  0.346  0.253  0.163  0.185  0.178  0.084  0.098  0.140  0.092  0.117  0.165  0.037  0.058  0.068  0.080  0.040  0.030  0.006 -0.048 -0.010 -0.058 -0.119 -0.105 -0.150 -0.125 -0.100 -0.096 -0.093 -0.077 -0.069 -0.130 -0.106 -0.155 -0.098 -0.031  0.038  0.111  0.050  0.235  0.141  0.057  0.068  0.024  0.138  0.072  0.046  0.101  0.170  0.138  0.062  0.109  0.125  0.171  0.230  0.217  0.118  0.176  0.188  0.164  0.070  0.186  0.139  0.108  0.108  0.129  0.139  0.059  0.085  0.064  0.008  0.040  0.014  0.022 -0.007  0.056 -0.032 -0.031  0.019  0.020  0.005  0.025  0.072 -0.005  0.011  0.063  0.031 -0.014 -0.026  0.032  0.020 -0.013  0.005 -0.001  0.006  0.010 -0.062 -0.095 -0.083 -0.111 -0.049 -0.047 -0.007  0.054 -0.005  0.021 -0.079 -0.085 -0.080 -0.103 -0.024 -0.051 -0.019 -0.120 -0.067 -0.043 -0.055 -0.021 -0.051  0.002  0.019 -0.040 -0.011 -0.012 -0.025 -0.029  0.019 -0.007 -0.018  0.034  0.034  0.058  0.081  0.052  0.118  0.129  0.069  0.122 -0.009 -0.005 -0.049 -0.038  0.030 -0.009  0.021 -0.027  0.054  0.038  0.057  0.021 -0.025 -0.108 -0.037  0.004 -0.021 -0.034 -0.042 -0.103 -0.138 -0.116 -0.087 -0.067 -0.066 -0.009  0.005  0.039  0.090  0.181  0.121  0.123  0.192  0.224 -0.112 -0.061  0.001 -0.075 -0.125 -0.069 -0.038 -0.131 -0.096  0.029 -0.098 -0.073 -0.012 -0.164 -0.020  0.070  0.041  0.041 -0.111 -0.092 -0.174 -0.055  0.035
 -0.099 -0.071 -0.070 -0.120 -0.083 -0.071 -0.025  0.002 -0.062 -0.049  0.020 -0.003 -0.055 -0.031  0.021 -0.030 -0.014  0.024 -0.023 -0.034  0.013  0.024  0.051  0.036  0.063  0.020  0.085  0.090  0.078  0.024  0.050  0.075  0.076  0.046  0.054 -0.011  0.028  0.040  0.002  0.001  0.012  0.026  0.004 -0.022  0.006  0.010  0.021  0.029  0.061  0.117  0.106  0.045  0.107  0.152  0.131  0.105  0.124  0.105  0.088  0.104  0.080  0.068  0.093  0.068 -0.003 -0.027 -0.014  0.057  0.064  0.106  0.129  0.127  0.137  0.155  0.076  0.132  0.148  0.092  0.080  0.136  0.133  0.051  0.063  0.101  0.094  0.078  0.055 -0.000  0.040  0.080  0.037 -0.008 -0.052 -0.017 -0.049 -0.059 -0.071 -0.040 -0.024  0.014 -0.002 -0.009  0.064  0.122  0.134  0.148  0.222  0.294  0.300  0.290  0.235  0.153  0.157  0.091  0.217  0.197  0.389  0.463  0.363  0.262  0.153  0.168  0.100  0.101  0.005 -0.012  0.106  0.145  0.205  0.254  0.318  0.240  0.135  0.098  0.136  0.131  0.047  0.083  0.113  0.067  0.095  0.142  0.040  0.049  0.064  0.075  0.043  0.032  0.034 -0.028 -0.004 -0.026 -0.052 -0.065 -0.106 -0.079 -0.050 -0.047 -0.043 -0.050 -0.040 -0.063 -0.082 -0.112 -0.069 -0.005  0.052  0.079  0.015  0.172  0.123  0.047  0.048  0.014  0.094  0.050  0.044  0.071  0.089  0.074  0.000  0.034  0.049  0.091  0.134  0.126  0.091  0.142  0.174  0.173  0.095  0.210  0.211  0.181  0.153  0.189  0.202  0.087  0.132  0.071  0.037  0.071  0.034  0.047  0.016  0.037 -0.012  0.008  0.007 -0.008  0.006  0.038  0.022 -0.015  0.031  0.041  0.016 -0.011  0.019  0.041  0.054  0.025  0.048  0.029  0.032  0.023 -0.071 -0.088 -0.066 -0.064 -0.035 -0.007  0.005  0.045  0.038  0.052 -0.014 -0.026 -0.060 -0.074 -0.014 -0.030 -0.019 -0.110 -0.095 -0.082 -0.072 -0.036 -0.068 -0.009 -0.006 -0.049 -0.028 -0.025 -0.029 -0.037  0.009 -0.000  0.007  0.033  0.046  0.060  0.079  0.030  0.082  0.087  0.040  0.075 -0.028 -0.029 -0.074 -0.069 -0.021 -0.037  0.021 -0.038  0.019  0.018  0.008 -0.014 -0.073 -0.139 -0.068 -0.036 -0.056 -0.105 -0.083 -0.126 -0.143 -0.129 -0.105 -0.043 -0.068 -0.012 -0.007  0.049  0.054  0.129  0.081  0.064  0.084  0.108 -0.099 -0.059 -0.013 -0.055 -0.096 -0.087 -0.041 -0.111 -0.110 -0.016 -0.074 -0.066 -0.057 -0.132 -0.032  0.035  0.022  0.025 -0.104 -0.048 -0.143 -0.050  0.028
 -0.178 -0.165 -0.121 -0.193 -0.107 -0.117 -0.012  0.001 -0.089 -0.040  0.059  0.025 -0.049 -0.005  0.053 -0.014 -0.013  0.059  0.010  0.013  0.076  0.058  0.077  0.068  0.070  0.015  0.079  0.084  0.071  0.017  0.067  0.065  0.073  0.051  0.065 -0.003  0.041  0.048  0.002  0.012  0.013  0.020 -0.005 -0.064 -0.001 -0.017  0.002  0.018  0.071  0.108  0.112  0.038  0.071  0.133  0.110  0.079  0.109  0.072  0.048  0.070  0.061  0.038  0.043  0.029 -0.064 -0.058 -0.038  0.049  0.050  0.129  0.190  0.150  0.180  0.208  0.073  0.119  0.142  0.074  0.098  0.196  0.155  0.031  0.096  0.130  0.127  0.077  0.068  0.027  0.067  0.054  0.020 -0.000 -0.092 -0.059 -0.005 -0.041 -0.067 -0.006  0.017  0.091  0.084  0.065  0.139  0.197  0.195  0.229  0.316  0.410  0.335  0.351  0.245  0.157  0.171  0.096  0.181  0.158  0.364  0.363  0.582  0.409  0.244  0.260  0.205  0.172  0.058  0.026  0.178  0.268  0.324  0.331  0.286  0.239  0.124  0.099  0.187  0.177  0.056  0.099  0.175  0.134  0.154  0.235  0.075  0.112  0.134  0.181  0.122  0.104  0.115  0.042  0.084  0.068  0.053  0.017 -0.074 -0.049  0.010 -0.027  0.030  0.044  0.031 -0.023 -0.052 -0.100 -0.046  0.069  0.090  0.155  0.048  0.261  0.188  0.096  0.075  0.062  0.140  0.057  0.072  0.062  0.081  0.074 -0.058 -0.015 -0.009  0.023  0.084  0.058  0.015  0.059  0.123  0.102  0.037  0.155  0.162  0.118  0.128  0.172  0.193  0.079  0.113  0.055  0.008  0.033  0.011  0.002 -0.024 -0.013 -0.038 -0.038 -0.028 -0.067 -0.045 -0.013 -0.038 -0.061  0.012 -0.005 -0.017 -0.030 -0.032  0.030  0.025 -0.019  0.024  0.017  0.006  0.005 -0.053 -0.112 -0.102 -0.121 -0.099 -0.046 -0.030  0.013 -0.015  0.038 -0.106 -0.105 -0.130 -0.136 -0.005 -0.019 -0.001 -0.143 -0.087 -0.062 -0.058 -0.042 -0.106 -0.005 -0.005 -0.057 -0.042 -0.013 -0.028 -0.089 -0.000  0.022  0.002  0.039  0.052  0.076  0.097  0.041  0.098  0.124 -0.003  0.054 -0.117 -0.096 -0.155 -0.085 -0.044 -0.070 -0.020 -0.081  0.016  0.025  0.036 -0.005 -0.056 -0.143 -0.058 -0.031 -0.064 -0.098 -0.084 -0.156 -0.173 -0.149 -0.166 -0.087 -0.144 -0.087 -0.072 -0.017  0.050  0.155  0.097  0.057  0.067  0.082 -0.019 -0.008 -0.003 -0.008 -0.037 -0.074 -0.043 -0.093 -0.112 -0.060 -0.109 -0.077 -0.092 -0.174 -0.051  0.037  0.031  0.070 -0.109 -0.061 -0.216 -0.058  0.082
 -0.219 -0.182 -0.153 -0.219 -0.098 -0.129 -0.024 -0.012 -0.076 -0.001  0.075  0.043 -0.012  0.028  0.084  0.009  0.005  0.076  0.050  0.052  0.086  0.074  0.093  0.073  0.071  0.039  0.081  0.078  0.052  0.017  0.066  0.063  0.075  0.049  0.075  0.017  0.050  0.062  0.017  0.025  0.045  0.018 -0.010 -0.068 -0.015  0.006  0.035  0.036  0.094  0.115  0.124  0.037  0.051  0.134  0.092  0.041  0.083  0.072  0.037  0.064  0.072  0.038  0.047  0.023 -0.071 -0.041 -0.030  0.082  0.073  0.165  0.226  0.166  0.172  0.202  0.068  0.107  0.129  0.024  0.079  0.127  0.060 -0.026  0.044  0.062 -0.005 -0.011 -0.017 -0.029  0.017 -0.003 -0.004 -0.036 -0.102 -0.091 -0.006 -0.061 -0.048  0.017  0.071  0.130  0.119  0.131  0.199  0.274  0.252  0.230  0.311  0.293  0.254  0.244  0.195  0.117  0.153  0.074  0.142  0.150  0.253  0.262  0.409  0.535  0.336  0.356  0.263  0.247  0.080  0.081  0.249  0.303  0.325  0.225  0.257  0.213  0.093  0.084  0.144  0.127  0.034  0.075  0.173  0.114  0.138  0.231  0.101  0.091  0.118  0.202  0.111  0.083  0.166  0.057  0.081  0.077  0.092  0.079 -0.043 -0.031  0.045  0.012  0.075  0.093  0.069  0.007  0.001 -0.066 -0.006  0.123  0.125  0.149  0.080  0.216  0.153  0.080  0.017  0.057  0.122  0.037 -0.014 -0.006  0.036  0.072 -0.022 -0.029 -0.012  0.015  0.080  0.068  0.018  0.062  0.117  0.100  0.061  0.152  0.148  0.132  0.136  0.161  0.173  0.096  0.111  0.040 -0.019 -0.006 -0.021  0.026 -0.033  0.007 -0.021 -0.026 -0.019 -0.067 -0.033 -0.011 -0.044 -0.057  0.018 -0.015 -0.014 -0.046 -0.052  0.013  0.018 -0.035 -0.001 -0.012 -0.022 -0.025 -0.065 -0.096 -0.127 -0.133 -0.108 -0.066 -0.049  0.010  0.009  0.004 -0.081 -0.090 -0.147 -0.130 -0.065 -0.028 -0.021 -0.111 -0.060 -0.044 -0.002 -0.053 -0.099 -0.016 -0.031 -0.044 -0.064 -0.043 -0.044 -0.099 -0.021  0.005 -0.053  0.029  0.049  0.078  0.126  0.069  0.124  0.149 -0.011  0.044 -0.129 -0.097 -0.149 -0.091 -0.057 -0.074 -0.056 -0.107 -0.045 -0.024 -0.025 -0.081 -0.087 -0.111 -0.080 -0.083 -0.083 -0.115 -0.064 -0.124 -0.134 -0.108 -0.143 -0.105 -0.167 -0.127 -0.104 -0.045  0.033  0.137  0.083  0.040  0.031  0.033  0.001  0.025 -0.003 -0.003  0.026  0.017 -0.021 -0.033 -0.005 -0.039 -0.098 -0.028 -0.052 -0.132 -0.047  0.038  0.038  0.077 -0.054 -0.001 -0.182 -0.104  0.096
 -0.192 -0.148 -0.178 -0.256 -0.141 -0.168 -0.097 -0.061 -0.111 -0.061 -0.004  0.007 -0.027 -0.021  0.064 -0.000 -0.001  0.041  0.052  0.031  0.057  0.023  0.045  0.037  0.038  0.012  0.036  0.016  0.025  0.013  0.066  0.029  0.045  0.007  0.035 -0.016  0.047  0.043 -0.005  0.013  0.037  0.006 -0.012 -0.034  0.064  0.057  0.008  0.003  0.053  0.111  0.103  0.022  0.032  0.091  0.019  0.009  0.059  0.032  0.019  0.019  0.075  0.028  0.025  0.032 -0.018 -0.009 -0.008  0.066  0.059  0.126  0.239  0.167  0.184  0.203  0.034  0.092  0.036  0.017  0.058  0.067 -0.024 -0.027  0.021  0.001 -0.060 -0.010  0.004  0.045  0.063  0.040  0.036  0.065 -0.081 -0.080  0.061  0.014  0.031  0.090  0.193  0.210  0.231  0.231  0.225  0.319  0.281  0.262  0.256  0.164  0.185  0.150  0.120  0.084  0.096  0.059  0.079  0.076  0.150  0.153  0.244  0.336  0.525  0.490  0.345  0.314  0.138  0.219  0.300  0.362  0.197  0.178  0.153  0.135  0.053  0.079  0.128  0.101  0.064  0.072  0.108  0.073  0.128  0.208  0.115  0.061  0.164  0.172  0.092  0.130  0.203  0.105  0.137  0.185  0.211  0.159  0.061  0.081  0.153  0.066  0.123  0.115  0.141  0.052  0.157  0.048  0.168  0.299  0.205  0.219  0.045  0.152  0.079  0.048 -0.009  0.026  0.066  0.014 -0.037  0.034  0.017  0.064 -0.052 -0.054 -0.017  0.013  0.038  0.039 -0.007  0.050  0.090  0.062  0.039  0.114  0.078  0.058  0.102  0.084  0.052  0.056  0.078  0.060  0.014  0.021 -0.012  0.023 -0.014 -0.012 -0.044 -0.039 -0.017 -0.065 -0.034 -0.018 -0.036 -0.053 -0.002  0.001 -0.020 -0.008 -0.033  0.018 -0.003 -0.038 -0.016 -0.007 -0.017  0.006 -0.194 -0.188 -0.188 -0.202 -0.093 -0.088 -0.039  0.074  0.070 -0.045 -0.033 -0.096 -0.148 -0.173 -0.143 -0.145 -0.135 -0.158 -0.145 -0.156 -0.045 -0.069 -0.019  0.009  0.005 -0.002 -0.024 -0.030 -0.034 -0.047 -0.034 -0.012 -0.088 -0.020  0.014  0.053  0.100  0.064  0.106  0.104  0.032  0.070 -0.042 -0.050 -0.161 -0.077 -0.054 -0.034 -0.010 -0.052 -0.018  0.011 -0.065 -0.088 -0.148 -0.158 -0.161 -0.160 -0.132 -0.185 -0.113 -0.163 -0.195 -0.128 -0.192 -0.170 -0.106 -0.104 -0.080  0.013  0.019  0.109  0.034  0.016 -0.009  0.017 -0.052 -0.040 -0.096 -0.064 -0.000 -0.026 -0.101 -0.049  0.051 -0.039 -0.083  0.042  0.026 -0.063  0.056  0.141  0.144  0.127  0.052  0.005 -0.091 -0.083  0.078
 -0.146 -0.097 -0.152 -0.234 -0.156 -0.174 -0.098 -0.069 -0.123 -0.082 -0.023 -0.023 -0.043 -0.035  0.042 -0.014 -0.010  0.036  0.029 -0.001  0.048  0.013  0.042  0.030  0.039  0.013  0.027  0.037  0.048  0.047  0.069  0.055  0.061 -0.003  0.008 -0.059  0.015 -0.016 -0.033 -0.009 -0.001 -0.044 -0.053 -0.070  0.048  0.019 -0.027 -0.027  0.042  0.126  0.083  0.029  0.039  0.112  0.039  0.029  0.068  0.081  0.043  0.052  0.119  0.090  0.082  0.113  0.033 -0.000 -0.004  0.163  0.139  0.271  0.344  0.214  0.217  0.217  0.016  0.070  0.042  0.010 -0.006  0.031 -0.083 -0.093 -0.034 -0.029 -0.135 -0.104 -0.079 -0.054  0.002 -0.041 -0.030 -0.001 -0.134 -0.164  0.001 -0.008 -0.024  0.046  0.167  0.161  0.184  0.221  0.278  0.498  0.410  0.282  0.265  0.194  0.217  0.156  0.153  0.095  0.108  0.026  0.040  0.064  0.149  0.168  0.260  0.356  0.490  0.841  0.506  0.578  0.295  0.324  0.451  0.333  0.205  0.206  0.236  0.152  0.063  0.085  0.146  0.080  0.067  0.086  0.127  0.061  0.107  0.207  0.114  0.038  0.138  0.143  0.069  0.042  0.184  0.106  0.074  0.071  0.175  0.128 -0.044 -0.043  0.091  0.034  0.081  0.154  0.171  0.104  0.138  0.085  0.254  0.330  0.280  0.194  0.016  0.164  0.037  0.051  0.018  0.081  0.097 -0.004 -0.054  0.049  0.022  0.028 -0.104 -0.104 -0.051 -0.030  0.039  0.052 -0.013  0.037  0.091  0.062  0.050  0.136  0.104  0.103  0.158  0.130  0.093  0.115  0.222  0.128  0.087  0.033  0.016 -0.000 -0.041 -0.074 -0.119 -0.087 -0.047 -0.145 -0.037 -0.028 -0.082 -0.096 -0.024 -0.005 -0.036 -0.025 -0.004  0.002 -0.015 -0.031 -0.008 -0.014 -0.012  0.016 -0.210 -0.182 -0.123 -0.126 -0.022 -0.006  0.028  0.054  0.102 -0.015  0.098  0.011 -0.037 -0.085 -0.096 -0.136 -0.134 -0.120 -0.190 -0.188 -0.065 -0.060 -0.015  0.035 -0.013  0.010  0.017 -0.001 -0.007  0.005  0.022  0.040 -0.032 -0.016  0.048  0.051  0.108  0.090  0.109  0.096  0.064  0.058  0.005 -0.072 -0.204 -0.138 -0.142 -0.125 -0.047 -0.061 -0.087 -0.012 -0.063 -0.129 -0.188 -0.198 -0.230 -0.224 -0.211 -0.282 -0.180 -0.202 -0.180 -0.127 -0.220 -0.143 -0.075 -0.115 -0.052 -0.002  0.027  0.078  0.021  0.007 -0.048 -0.019 -0.163 -0.154 -0.187 -0.149 -0.076 -0.114 -0.159 -0.112  0.021 -0.026 -0.032  0.109  0.060 -0.026  0.078  0.160  0.168  0.106  0.050  0.065 -0.031 -0.037  0.058
 -0.118 -0.094 -0.126 -0.223 -0.127 -0.120  0.002  0.003 -0.108 -0.037  0.037 -0.014 -0.082 -0.016  0.032 -0.036 -0.025  0.033  0.022  0.032  0.065  0.007  0.050  0.039  0.041  0.022  0.024  0.020  0.037  0.016  0.032  0.030  0.071  0.021  0.023 -0.026  0.028  0.010 -0.005 -0.002  0.015 -0.041 -0.060 -0.057  0.036 -0.005 -0.064  0.014  0.088  0.106  0.074  0.028  0.038  0.107  0.065  0.019  0.050  0.067  0.070  0.069  0.133  0.123  0.100  0.131  0.057  0.041  0.050  0.181  0.138  0.230  0.308  0.154  0.248  0.200  0.039  0.091  0.052  0.010  0.036  0.039 -0.042 -0.059  0.020 -0.004 -0.046 -0.061 -0.042  0.010  0.021 -0.003 -0.000  0.025 -0.095 -0.080  0.079  0.039  0.032  0.106  0.269  0.228  0.286  0.339  0.292  0.428  0.293  0.288  0.166  0.163  0.161  0.114  0.096  0.030  0.051  0.006  0.002  0.024  0.086  0.100  0.205  0.263  0.345  0.506  0.714  0.446  0.288  0.279  0.300  0.235  0.136  0.123  0.141  0.074  0.007  0.043  0.084  0.080  0.040  0.045  0.107  0.071  0.101  0.175  0.100  0.061  0.121  0.169  0.101  0.133  0.243  0.176  0.136  0.177  0.268  0.182  0.023  0.043  0.155  0.077  0.151  0.223  0.249  0.145  0.130  0.066  0.174  0.286  0.191  0.106  0.028  0.089 -0.034  0.046  0.033  0.048  0.010 -0.065 -0.084 -0.042 -0.041 -0.029 -0.126 -0.158 -0.077 -0.041 -0.010  0.036 -0.019  0.006  0.067  0.038  0.025  0.088  0.083  0.066  0.091  0.069  0.076  0.055  0.106  0.061  0.073 -0.009  0.006 -0.014 -0.024 -0.103 -0.085 -0.064 -0.062 -0.108 -0.025 -0.040 -0.061 -0.064 -0.002  0.007 -0.002 -0.057  0.007  0.021  0.020 -0.069  0.023  0.014  0.015 -0.035 -0.174 -0.166 -0.124 -0.086 -0.063  0.020  0.092 -0.002  0.122  0.084  0.135  0.061 -0.025 -0.071 -0.113 -0.148 -0.143 -0.135 -0.194 -0.193 -0.133 -0.122 -0.153 -0.083 -0.135 -0.113 -0.086 -0.087 -0.094 -0.022  0.006  0.011 -0.031  0.015  0.059  0.066  0.095  0.056  0.110  0.102  0.018 -0.026 -0.085 -0.102 -0.245 -0.140 -0.118 -0.154 -0.114 -0.131 -0.192 -0.133 -0.123 -0.215 -0.251 -0.231 -0.228 -0.257 -0.254 -0.287 -0.205 -0.205 -0.155 -0.124 -0.224 -0.109 -0.161 -0.112 -0.054 -0.034  0.006  0.076  0.053  0.012 -0.067 -0.048 -0.080 -0.127 -0.127 -0.101 -0.070 -0.119 -0.159 -0.093 -0.021 -0.074 -0.044  0.045  0.004 -0.023  0.078  0.161  0.154  0.081  0.064  0.114  0.032  0.013  0.075
 -0.128 -0.103 -0.136 -0.176 -0.113 -0.116 -0.049 -0.024 -0.063 -0.063 -0.007 -0.010 -0.046 -0.060 -0.015 -0.041 -0.032 -0.012 -0.034 -0.045  0.006  0.007  0.029 -0.016  0.008 -0.004  0.017  0.040  0.056  0.055  0.023  0.052  0.047 -0.025 -0.031 -0.084 -0.019 -0.058 -0.049 -0.035 -0.062 -0.078 -0.081 -0.076  0.006 -0.050 -0.083 -0.062 -0.009  0.052  0.011 -0.023  0.017  0.085  0.034  0.029  0.073  0.103  0.071  0.084  0.139  0.137  0.128  0.185  0.070  0.052  0.017  0.210  0.172  0.314  0.353  0.198  0.208  0.168  0.046  0.058  0.021 -0.005 -0.079 -0.033 -0.105 -0.097 -0.060 -0.036 -0.104 -0.085 -0.088 -0.075 -0.022 -0.061 -0.037 -0.015 -0.140 -0.148 -0.008  0.015 -0.008  0.059  0.126  0.084  0.119  0.200  0.231  0.450  0.335  0.198  0.184  0.131  0.137  0.094  0.075  0.063  0.028 -0.022 -0.014 -0.005  0.064  0.101  0.172  0.247  0.314  0.578  0.446  0.719  0.312  0.298  0.355  0.204  0.155  0.135  0.172  0.085  0.004  0.042  0.082  0.039  0.009 -0.008  0.045 -0.025  0.020  0.090  0.013 -0.018  0.060  0.070  0.007 -0.015  0.094  0.055  0.019  0.014  0.092  0.054 -0.071 -0.061  0.024 -0.008  0.042  0.110  0.126  0.083  0.059  0.063  0.203  0.274  0.211  0.113  0.007  0.109  0.039  0.044  0.022  0.065  0.063  0.019  0.032  0.042 -0.017 -0.019 -0.121 -0.146 -0.075 -0.057  0.004  0.028  0.001  0.029  0.086  0.077  0.080  0.131  0.136  0.152  0.201  0.158  0.137  0.133  0.290  0.181  0.163  0.084  0.065  0.047 -0.005 -0.048 -0.075 -0.048 -0.029 -0.130 -0.026  0.007 -0.092 -0.064  0.002 -0.003 -0.021 -0.009  0.029  0.008 -0.001 -0.007  0.018  0.024  0.016  0.017 -0.134 -0.142 -0.084 -0.081 -0.024  0.009  0.043  0.024  0.087  0.036  0.090  0.001 -0.013 -0.063 -0.034 -0.078 -0.067 -0.104 -0.166 -0.150 -0.089 -0.045 -0.063  0.015 -0.011 -0.028 -0.010  0.024  0.013 -0.002  0.054  0.074  0.031  0.035  0.092  0.071  0.075  0.047  0.046  0.067  0.035  0.001 -0.037 -0.071 -0.201 -0.147 -0.162 -0.160 -0.077 -0.083 -0.102 -0.037 -0.044 -0.097 -0.163 -0.204 -0.177 -0.173 -0.193 -0.242 -0.172 -0.179 -0.157 -0.122 -0.213 -0.096 -0.092 -0.107 -0.050 -0.012  0.027  0.038 -0.019 -0.031 -0.070 -0.058 -0.080 -0.103 -0.111 -0.103 -0.072 -0.104 -0.109 -0.094 -0.016 -0.042 -0.021  0.081  0.052  0.016  0.070  0.120  0.129  0.097  0.043  0.053 -0.019  0.033  0.084
 -0.010 -0.013 -0.056 -0.061 -0.068 -0.063 -0.029 -0.022 -0.057 -0.053 -0.016 -0.035 -0.037 -0.049 -0.036 -0.032  0.009 -0.026 -0.039 -0.048 -0.033 -0.036 -0.046 -0.048 -0.045 -0.035 -0.032 -0.049 -0.013  0.005 -0.023 -0.008 -0.029 -0.052 -0.063 -0.083 -0.053 -0.059 -0.050 -0.043 -0.048 -0.039 -0.053  0.004 -0.037 -0.048 -0.099 -0.076 -0.068 -0.036 -0.051 -0.034 -0.020 -0.036 -0.050 -0.001  0.016  0.022  0.020  0.007  0.050  0.065  0.042  0.090  0.062  0.021  0.018  0.119  0.081  0.159  0.150  0.047  0.068  0.049  0.016  0.005 -0.028  0.009 -0.070 -0.007 -0.085 -0.086 -0.061 -0.049 -0.095 -0.140 -0.122 -0.081 -0.058 -0.094 -0.058 -0.018 -0.058 -0.097 -0.024 -0.022 -0.034 -0.010  0.057  0.011  0.034  0.076  0.092  0.229  0.154  0.101  0.015  0.047  0.051  0.028  0.020 -0.001 -0.042 -0.044 -0.068 -0.069 -0.020  0.005  0.058  0.080  0.138  0.295  0.288  0.312  0.546  0.269  0.268  0.111  0.045  0.093  0.090  0.031 -0.026  0.011  0.030  0.018  0.016  0.045  0.040  0.025  0.028  0.060  0.047  0.023  0.050  0.058  0.030 -0.004  0.058  0.067  0.012 -0.030  0.050  0.003 -0.104 -0.095 -0.014 -0.050 -0.005  0.115  0.152  0.125  0.079  0.124  0.221  0.216  0.184  0.053 -0.000  0.028 -0.009  0.023  0.063  0.071  0.007 -0.009  0.020  0.049 -0.028 -0.054 -0.112 -0.138 -0.067 -0.108 -0.064 -0.076 -0.046 -0.057 -0.020 -0.041 -0.010  0.010  0.003 -0.022  0.023  0.027 -0.014 -0.004  0.057  0.047  0.089  0.019  0.017  0.002 -0.001 -0.085 -0.061 -0.030 -0.035 -0.111 -0.022 -0.020 -0.077 -0.043 -0.040 -0.009 -0.021  0.010  0.044 -0.008  0.006 -0.005  0.008  0.004  0.019  0.037 -0.068 -0.078  0.013  0.031  0.070  0.042  0.055 -0.035  0.050  0.016  0.133  0.076  0.090  0.043  0.024 -0.071 -0.045 -0.018 -0.094 -0.093 -0.068 -0.032  0.001  0.009  0.006  0.011  0.030  0.027  0.030  0.048  0.056  0.046  0.030  0.028  0.074  0.034  0.024 -0.003 -0.015 -0.017  0.036 -0.054  0.027 -0.047 -0.118 -0.067 -0.067 -0.090 -0.067 -0.013 -0.054 -0.013 -0.002 -0.036 -0.084 -0.086 -0.095 -0.105 -0.124 -0.123 -0.104 -0.092 -0.049 -0.064 -0.110 -0.040  0.026 -0.052  0.001 -0.052 -0.019 -0.063 -0.080 -0.054 -0.097 -0.054 -0.068 -0.123 -0.120 -0.099 -0.083 -0.128 -0.127 -0.069 -0.023 -0.052  0.014  0.076  0.036  0.045  0.082  0.130  0.134  0.053  0.064  0.061  0.090  0.057  0.021
  0.027  0.022 -0.020 -0.045 -0.043 -0.070 -0.056 -0.048 -0.066 -0.047 -0.050 -0.039 -0.002 -0.022 -0.001 -0.001  0.031  0.004 -0.009 -0.005  0.012 -0.031 -0.023 -0.024 -0.008 -0.011 -0.018  0.007  0.037  0.065  0.028  0.021  0.035 -0.036 -0.051 -0.055 -0.051 -0.056 -0.048 -0.046 -0.052 -0.082 -0.068 -0.054  0.019 -0.016 -0.083 -0.093 -0.052  0.023 -0.007 -0.033 -0.023  0.009 -0.037 -0.044  0.031  0.033  0.013  0.007  0.060  0.043  0.010  0.052  0.029  0.021  0.007  0.073  0.027  0.094  0.147  0.081  0.094  0.081 -0.007  0.010 -0.051 -0.008 -0.045 -0.027 -0.132 -0.090 -0.044 -0.080 -0.155 -0.110 -0.069 -0.020 -0.038 -0.077 -0.026  0.016 -0.096 -0.107  0.013 -0.008  0.008  0.016  0.106  0.089  0.119  0.135  0.135  0.255  0.181  0.108  0.040 -0.000  0.036  0.017  0.021  0.012  0.010 -0.021 -0.069 -0.068 -0.041 -0.012  0.026  0.081  0.219  0.324  0.279  0.298  0.269  0.524  0.282  0.151  0.023  0.033  0.039  0.014 -0.058  0.026  0.059  0.038  0.057  0.090  0.076  0.056  0.069  0.133  0.101  0.049  0.106  0.083  0.049  0.053  0.137  0.144  0.075  0.076  0.194  0.158  0.045  0.041  0.089  0.063  0.071  0.169  0.248  0.237  0.306  0.318  0.454  0.458  0.229  0.136  0.015  0.009 -0.031  0.008  0.012  0.010 -0.039 -0.054 -0.061  0.010 -0.062 -0.036 -0.103 -0.130 -0.066 -0.120 -0.092 -0.090 -0.114 -0.093 -0.047 -0.066 -0.045 -0.022 -0.046 -0.047 -0.016 -0.021 -0.073 -0.011  0.023  0.028  0.044 -0.002 -0.002 -0.069 -0.045 -0.122 -0.104 -0.081 -0.074 -0.138 -0.072 -0.084 -0.122 -0.091 -0.099 -0.060 -0.057 -0.016 -0.003 -0.022 -0.029 -0.011  0.010 -0.014 -0.004  0.064 -0.173 -0.121 -0.084 -0.057  0.007  0.006  0.039  0.036  0.095 -0.016  0.101  0.037  0.025 -0.027 -0.088 -0.160 -0.145 -0.064 -0.151 -0.172 -0.076 -0.091  0.016  0.013 -0.039  0.013  0.006 -0.001 -0.023  0.027  0.003  0.008 -0.055 -0.049 -0.004 -0.013  0.020  0.030  0.017 -0.023  0.050 -0.001  0.035 -0.034 -0.125 -0.093 -0.111 -0.063 -0.031 -0.009 -0.082 -0.034 -0.084 -0.107 -0.170 -0.149 -0.167 -0.194 -0.181 -0.187 -0.128 -0.112 -0.083 -0.081 -0.137 -0.096 -0.005 -0.077 -0.022 -0.011 -0.003 -0.022 -0.050 -0.062 -0.120 -0.081 -0.109 -0.131 -0.169 -0.126 -0.070 -0.119 -0.162 -0.076  0.028 -0.051 -0.036  0.080  0.051  0.066  0.142  0.160  0.160  0.070  0.113  0.044  0.103  0.048  0.037
 -0.081 -0.054 -0.077 -0.135 -0.109 -0.097 -0.053 -0.037 -0.086 -0.071 -0.026 -0.016 -0.027 -0.046  0.034  0.016  0.010  0.039  0.032  0.036  0.045  0.009  0.031  0.029  0.023  0.010  0.009  0.012  0.006  0.020  0.035  0.021  0.026 -0.019 -0.017 -0.044 -0.016 -0.040 -0.033 -0.011  0.001 -0.028 -0.043 -0.052  0.029  0.005 -0.024 -0.026  0.022  0.059  0.031 -0.018 -0.017  0.027 -0.016 -0.030  0.020  0.006 -0.027 -0.011  0.037  0.024 -0.004  0.019 -0.015 -0.036 -0.074  0.101  0.054  0.132  0.175  0.106  0.094  0.108 -0.008  0.015 -0.007 -0.015 -0.027  0.050 -0.052 -0.079 -0.023 -0.003 -0.097 -0.059 -0.043 -0.056 -0.009 -0.058 -0.043 -0.018 -0.094 -0.141 -0.023 -0.044 -0.028  0.017  0.062  0.074  0.071  0.090  0.140  0.271  0.240  0.181  0.165  0.123  0.120  0.123  0.116  0.064  0.082  0.026  0.027  0.035  0.106  0.106  0.178  0.249  0.300  0.451  0.300  0.355  0.268  0.282  0.576  0.309  0.204  0.182  0.204  0.132  0.051  0.038  0.106  0.073  0.070  0.141  0.193  0.120  0.115  0.232  0.128  0.073  0.120  0.166  0.098  0.041  0.130  0.072  0.061  0.009  0.079  0.078 -0.062 -0.053  0.031  0.002  0.042  0.126  0.112  0.089  0.105  0.075  0.242  0.297  0.312  0.190  0.074  0.181  0.076  0.079  0.051  0.066  0.088  0.041 -0.016  0.006  0.007  0.017 -0.040 -0.040 -0.033 -0.052  0.003 -0.017 -0.040 -0.008  0.031  0.004  0.004  0.070  0.030  0.021  0.064  0.066  0.022  0.054  0.116  0.072  0.032  0.025 -0.006 -0.026 -0.045 -0.067 -0.073 -0.084 -0.065 -0.139 -0.051 -0.062 -0.077 -0.075 -0.072 -0.029 -0.018 -0.033 -0.048 -0.010  0.007 -0.055 -0.017 -0.039 -0.036 -0.015 -0.109 -0.094 -0.067 -0.053  0.005  0.009 -0.009 -0.016  0.037 -0.024  0.076  0.019 -0.008 -0.033 -0.050 -0.084 -0.057 -0.056 -0.101 -0.084 -0.031 -0.023 -0.001  0.040  0.005  0.014  0.018  0.023 -0.001  0.009  0.027  0.022 -0.016 -0.009  0.035  0.028  0.091  0.074  0.085  0.067  0.045  0.019 -0.000 -0.052 -0.138 -0.084 -0.087 -0.081 -0.031 -0.036 -0.043 -0.007 -0.014 -0.062 -0.091 -0.106 -0.121 -0.127 -0.134 -0.161 -0.110 -0.124 -0.088 -0.108 -0.147 -0.077 -0.043 -0.089 -0.052 -0.022  0.016  0.054  0.017  0.022 -0.025  0.014 -0.114 -0.109 -0.114 -0.101 -0.065 -0.080 -0.097 -0.077 -0.009 -0.020 -0.020  0.045  0.025 -0.026  0.056  0.098  0.103  0.052  0.043  0.018 -0.029 -0.036  0.016
 -0.229 -0.202 -0.191 -0.235 -0.103 -0.148 -0.073 -0.045 -0.102 -0.035  0.039  0.020 -0.007 -0.016  0.063  0.002  0.012  0.041  0.081  0.058  0.071  0.050  0.034  0.043  0.020 -0.010 -0.020 -0.028 -0.040 -0.041  0.024 -0.011  0.012 -0.035 -0.001 -0.014  0.024  0.014 -0.007  0.016  0.032  0.012 -0.003 -0.038  0.026  0.048  0.017  0.010  0.013  0.024  0.034 -0.021 -0.013  0.012 -0.026 -0.069 -0.009 -0.049 -0.082 -0.057 -0.027 -0.087 -0.072 -0.100 -0.160 -0.086 -0.081  0.022 -0.004  0.026  0.160  0.116  0.079  0.112  0.002  0.058  0.008 -0.009  0.068  0.118  0.014 -0.014  0.054  0.055 -0.008  0.007  0.010  0.052  0.074  0.041  0.022  0.040 -0.070 -0.089  0.030 -0.009 -0.011  0.057  0.125  0.192  0.216  0.172  0.171  0.183  0.184  0.198  0.251  0.177  0.158  0.128  0.082  0.056  0.052  0.034  0.067  0.036  0.154  0.145  0.268  0.303  0.362  0.333  0.235  0.204  0.111  0.151  0.309  0.566  0.336  0.216  0.136  0.183  0.096  0.061  0.145  0.133  0.094  0.131  0.235  0.179  0.192  0.318  0.152  0.143  0.201  0.266  0.141  0.154  0.231  0.115  0.139  0.180  0.197  0.143  0.067  0.111  0.159  0.046  0.121  0.083  0.118  0.042  0.144  0.019  0.123  0.283  0.213  0.341  0.124  0.286  0.210  0.060 -0.001  0.037  0.117  0.091  0.038  0.030  0.042  0.094 -0.008 -0.014 -0.017  0.017  0.048  0.016 -0.028  0.032  0.052  0.000  0.004  0.083  0.039 -0.003  0.063  0.061  0.045  0.043  0.021  0.037 -0.029  0.020 -0.025 -0.004 -0.031  0.031 -0.021 -0.044  0.007 -0.035 -0.070 -0.054 -0.042 -0.062  0.000 -0.043 -0.042 -0.039 -0.148 -0.030 -0.029 -0.054 -0.063 -0.037 -0.087 -0.032 -0.110 -0.136 -0.164 -0.217 -0.109 -0.141 -0.129  0.069 -0.012 -0.100 -0.161 -0.191 -0.189 -0.193 -0.085 -0.074 -0.046 -0.144 -0.052 -0.044  0.025 -0.010 -0.001  0.051  0.064  0.034 -0.012  0.016  0.019 -0.057 -0.019  0.004 -0.081  0.004  0.026  0.080  0.096  0.040  0.073  0.089  0.006  0.053 -0.080 -0.056 -0.117 -0.045 -0.021 -0.017 -0.023 -0.046  0.038  0.058 -0.009 -0.025 -0.026 -0.074 -0.051 -0.033 -0.033 -0.061 -0.030 -0.117 -0.165 -0.136 -0.142 -0.159 -0.103 -0.124 -0.114 -0.010  0.020  0.098  0.019 -0.003 -0.049  0.042  0.060  0.077  0.001  0.067  0.100  0.062 -0.025  0.047  0.070 -0.050 -0.108 -0.007 -0.031 -0.107 -0.007  0.099  0.085  0.111 -0.044 -0.090 -0.221 -0.185  0.094
 -0.206 -0.193 -0.124 -0.168 -0.067 -0.071  0.001  0.018 -0.058 -0.015  0.090  0.036 -0.013  0.008  0.052  0.005 -0.015  0.041  0.028  0.035  0.055  0.067  0.043  0.043  0.026 -0.001  0.020  0.024  0.009  0.001  0.014  0.001  0.023 -0.002  0.010 -0.013  0.012  0.010 -0.013 -0.003  0.017  0.013 -0.014 -0.061 -0.034 -0.036 -0.006  0.016  0.029  0.027  0.038 -0.015 -0.003  0.044  0.044  0.003  0.026  0.009 -0.029  0.003 -0.014 -0.046  0.005 -0.056 -0.177 -0.106 -0.108  0.038  0.024  0.083  0.141  0.099  0.061  0.069 -0.000  0.029  0.031 -0.003  0.028  0.116  0.058 -0.010  0.035  0.079  0.044  0.025  0.001 -0.033  0.031  0.021 -0.008 -0.044 -0.084 -0.078 -0.042 -0.075 -0.090 -0.012 -0.022  0.066  0.061  0.055  0.099  0.124  0.119  0.132  0.220  0.240  0.192  0.188  0.110  0.073  0.067  0.026  0.086  0.070  0.208  0.205  0.324  0.325  0.197  0.205  0.136  0.155  0.045  0.023  0.204  0.336  0.447  0.270  0.233  0.208  0.103  0.062  0.142  0.134  0.042  0.073  0.206  0.127  0.120  0.226  0.053  0.080  0.093  0.198  0.108  0.057  0.113  0.040  0.047  0.034  0.037  0.025 -0.050 -0.019  0.035 -0.007  0.046  0.028 -0.004 -0.030 -0.038 -0.083 -0.025  0.078  0.096  0.204  0.127  0.308  0.267  0.084  0.036  0.054  0.150  0.122  0.101  0.008  0.038  0.077 -0.013 -0.021 -0.039  0.003  0.054  0.038  0.008  0.040  0.075  0.058  0.056  0.116  0.115  0.109  0.141  0.161  0.178  0.093  0.113  0.042 -0.010  0.036  0.004  0.001 -0.038  0.025  0.016 -0.031 -0.005 -0.029 -0.034 -0.008 -0.044 -0.038  0.044 -0.027 -0.013 -0.032 -0.089 -0.009  0.003 -0.020 -0.014 -0.003 -0.040 -0.046  0.026 -0.052 -0.075 -0.108 -0.086 -0.064 -0.080  0.016 -0.052 -0.013 -0.159 -0.144 -0.135 -0.107  0.041  0.066  0.098 -0.104  0.011  0.045  0.041  0.028 -0.068  0.043  0.039  0.003 -0.019  0.027  0.032 -0.052  0.024  0.050  0.016  0.078  0.089  0.098  0.092  0.027  0.055  0.100 -0.021  0.043 -0.109 -0.076 -0.101 -0.051 -0.034 -0.048 -0.038 -0.069  0.036  0.051  0.053  0.014  0.029 -0.044  0.014  0.043 -0.015 -0.015 -0.011 -0.089 -0.112 -0.111 -0.104 -0.052 -0.107 -0.094 -0.069 -0.011  0.039  0.112  0.073  0.020 -0.003  0.022  0.084  0.116  0.094  0.111  0.074  0.047  0.070  0.026 -0.066 -0.069 -0.092 -0.118 -0.146 -0.169 -0.101 -0.028 -0.038  0.055 -0.115 -0.090 -0.258 -0.110  0.088
 -0.019 -0.013 -0.001 -0.101 -0.054 -0.017  0.027  0.047 -0.041 -0.012  0.002 -0.005 -0.058 -0.040  0.013 -0.039 -0.031 -0.015 -0.025 -0.035  0.002 -0.045 -0.009 -0.012 -0.015 -0.044 -0.014 -0.019 -0.004 -0.008  0.024  0.018  0.000 -0.032 -0.024 -0.079 -0.021 -0.040 -0.048 -0.004 -0.024 -0.002 -0.019 -0.023  0.001 -0.026 -0.034 -0.013 -0.005  0.061  0.019 -0.020  0.022  0.033  0.008  0.015  0.040  0.017 -0.005  0.040  0.035  0.023  0.011  0.024  0.029 -0.004  0.056  0.018  0.026  0.087  0.082  0.061  0.089  0.078  0.016  0.042  0.034  0.054 -0.025  0.102  0.063 -0.021 -0.008  0.091  0.098  0.049 -0.005 -0.061  0.028 -0.028 -0.062 -0.031 -0.089 -0.063 -0.065 -0.087 -0.105 -0.051 -0.071 -0.044 -0.059 -0.054  0.019  0.128  0.131  0.144  0.157  0.245  0.193  0.285  0.164  0.158  0.150  0.091  0.180  0.125  0.349  0.254  0.331  0.225  0.178  0.206  0.123  0.135  0.093  0.033  0.182  0.216  0.270  0.635  0.403  0.327  0.198  0.110  0.181  0.179  0.099  0.137  0.169  0.117  0.138  0.175  0.051  0.042  0.078  0.104  0.050 -0.005  0.000 -0.061 -0.021 -0.100 -0.137 -0.127 -0.198 -0.165 -0.121 -0.135 -0.116 -0.066 -0.092 -0.105 -0.104 -0.077  0.005  0.043  0.103  0.186  0.096  0.354  0.160  0.107  0.157  0.107  0.180  0.076  0.111  0.134  0.134  0.075 -0.034  0.013  0.003  0.031  0.093  0.085  0.021  0.083  0.124  0.071  0.003  0.127  0.076  0.033  0.081  0.108  0.086  0.040  0.123  0.095  0.060  0.053  0.047 -0.003 -0.003  0.004 -0.061 -0.044 -0.005 -0.037 -0.036 -0.008  0.001 -0.055 -0.022 -0.002 -0.021 -0.029 -0.051 -0.017 -0.039 -0.059 -0.033 -0.003  0.005  0.027 -0.028 -0.098 -0.021 -0.032  0.027 -0.034 -0.007  0.026 -0.010  0.017 -0.004 -0.018  0.016 -0.023  0.085 -0.006  0.026 -0.105 -0.087 -0.061 -0.086  0.000 -0.034  0.017  0.076 -0.011  0.022  0.054  0.052  0.019  0.064  0.068  0.066  0.033  0.056  0.043  0.017  0.023  0.052  0.023  0.076  0.044  0.016 -0.033 -0.098 -0.063 -0.032 -0.065 -0.023 -0.003  0.083  0.068  0.107  0.108  0.001 -0.106 -0.037  0.011 -0.037 -0.072 -0.071 -0.122 -0.137 -0.139 -0.137 -0.047 -0.004 -0.033  0.017  0.023  0.026  0.062  0.030  0.048  0.078  0.102 -0.149 -0.111 -0.046 -0.140 -0.156 -0.142 -0.100 -0.188 -0.132 -0.012 -0.078 -0.018  0.058 -0.109 -0.004  0.097  0.068  0.041 -0.064 -0.073 -0.101  0.038  0.003
 -0.011  0.008 -0.006 -0.114 -0.120 -0.055  0.001  0.025 -0.075 -0.075 -0.006 -0.030 -0.114 -0.049  0.003 -0.064 -0.049  0.013 -0.043 -0.032  0.013 -0.009  0.047  0.031  0.042 -0.013  0.038  0.050  0.071  0.044  0.039  0.061  0.047  0.019  0.037 -0.044  0.002  0.010 -0.031 -0.009  0.004  0.009  0.015  0.001  0.025  0.005 -0.019  0.005  0.043  0.095  0.068  0.020  0.076  0.089  0.068  0.080  0.081  0.069  0.060  0.097  0.080  0.083  0.123  0.160  0.087  0.004  0.038  0.048  0.079  0.150  0.108  0.104  0.085  0.090  0.026  0.062  0.086  0.068  0.001  0.068  0.060 -0.021 -0.006  0.058  0.033  0.028 -0.017 -0.090 -0.021 -0.022 -0.056 -0.074 -0.120 -0.095 -0.098 -0.108 -0.117 -0.068 -0.057 -0.061 -0.082 -0.063  0.005  0.149  0.171  0.133  0.136  0.227  0.211  0.245  0.192  0.145  0.151  0.086  0.228  0.182  0.366  0.318  0.286  0.257  0.153  0.236  0.141  0.172  0.090  0.039  0.204  0.136  0.233  0.403  0.680  0.422  0.264  0.152  0.181  0.156  0.093  0.132  0.152  0.107  0.111  0.128  0.037  0.044  0.052  0.058  0.036 -0.013 -0.009 -0.054 -0.056 -0.143 -0.183 -0.147 -0.239 -0.211 -0.156 -0.151 -0.138 -0.085 -0.106 -0.137 -0.110 -0.096 -0.004  0.015  0.096  0.101  0.059  0.277  0.167  0.177  0.223  0.131  0.199  0.081  0.097  0.122  0.149  0.080  0.013  0.070  0.056  0.089  0.155  0.149  0.092  0.168  0.203  0.170  0.117  0.226  0.180  0.198  0.193  0.218  0.198  0.109  0.211  0.143  0.131  0.123  0.100  0.060  0.026  0.029 -0.035  0.006  0.020 -0.001  0.020  0.069  0.043  0.014 -0.008  0.049  0.023 -0.015  0.023  0.006  0.007 -0.005  0.013 -0.002  0.053  0.007 -0.047 -0.075 -0.019  0.003  0.033  0.052  0.031 -0.043  0.008  0.057  0.077  0.062  0.068  0.019  0.037 -0.033 -0.020 -0.074 -0.108 -0.092 -0.097 -0.023 -0.050  0.011 -0.006 -0.040  0.004  0.009 -0.005 -0.005  0.028  0.026  0.060 -0.000  0.013 -0.011  0.041  0.052  0.064  0.041  0.065  0.041  0.012 -0.021 -0.098 -0.085 -0.057 -0.061 -0.024 -0.011  0.030  0.009  0.046  0.018 -0.061 -0.110 -0.073 -0.047 -0.072 -0.100 -0.082 -0.113 -0.122 -0.108 -0.110 -0.012 -0.004  0.001  0.019  0.033  0.018  0.062  0.033  0.055  0.074  0.139 -0.250 -0.204 -0.109 -0.198 -0.256 -0.228 -0.113 -0.232 -0.193  0.021 -0.011 -0.024  0.048 -0.092  0.042  0.100  0.064 -0.000 -0.082 -0.019 -0.066  0.036 -0.033
 -0.095 -0.072 -0.083 -0.177 -0.124 -0.103 -0.036 -0.007 -0.080 -0.066  0.028  0.006 -0.053 -0.022  0.030 -0.029 -0.015  0.037  0.015  0.012  0.027  0.023  0.053  0.035  0.013 -0.006 -0.002  0.020  0.004 -0.001  0.048  0.050  0.014  0.004  0.049  0.011  0.050  0.064  0.019  0.043  0.079  0.075  0.053  0.039  0.074  0.089  0.082  0.102  0.106  0.114  0.072  0.039  0.071  0.087  0.026  0.017  0.044 -0.009 -0.012  0.021  0.016 -0.016  0.017 -0.004 -0.013 -0.001  0.017  0.009  0.007  0.034  0.014  0.044  0.018  0.067  0.047  0.129  0.113  0.080  0.058  0.125  0.109  0.028  0.052  0.092  0.043  0.054  0.036 -0.021  0.012  0.009 -0.012 -0.029 -0.058 -0.012 -0.039 -0.060 -0.090 -0.065 -0.073 -0.053 -0.087 -0.074 -0.001  0.056  0.111  0.100  0.151  0.158  0.159  0.206  0.157  0.146  0.158  0.113  0.363  0.229  0.346  0.240  0.239  0.213  0.135  0.152  0.074  0.085  0.031  0.014  0.132  0.183  0.208  0.327  0.422  0.662  0.438  0.284  0.344  0.319  0.161  0.128  0.205  0.157  0.167  0.185  0.079  0.102  0.080  0.082  0.046  0.031  0.006 -0.040 -0.026 -0.074 -0.113 -0.083 -0.116 -0.109 -0.098 -0.065 -0.092 -0.070 -0.083 -0.121 -0.074 -0.053 -0.008  0.038  0.057  0.142  0.133  0.258  0.182  0.129  0.150  0.093  0.153  0.068  0.030  0.130  0.240  0.174  0.154  0.176  0.152  0.208  0.254  0.238  0.145  0.236  0.205  0.166  0.103  0.220  0.121  0.109  0.096  0.104  0.093  0.053  0.066  0.051  0.011  0.033  0.032  0.056  0.031  0.118  0.011  0.035  0.070  0.068  0.008  0.032  0.091  0.031 -0.023  0.035  0.011 -0.037 -0.079 -0.018 -0.007 -0.050 -0.044 -0.052 -0.037 -0.022 -0.029 -0.059 -0.049 -0.087 -0.038 -0.032 -0.048  0.010 -0.048 -0.031 -0.086 -0.058 -0.046 -0.066  0.007 -0.008  0.022 -0.044 -0.011  0.010  0.020  0.015 -0.005  0.037  0.005  0.012  0.012  0.014  0.005 -0.025  0.015  0.017 -0.029 -0.011  0.009  0.014  0.086  0.069  0.105  0.085  0.050  0.066 -0.005 -0.017 -0.043 -0.040  0.010 -0.008 -0.020 -0.027  0.045  0.023  0.021  0.020  0.016 -0.021  0.005  0.000 -0.003 -0.022  0.021 -0.055 -0.085 -0.094 -0.055 -0.066 -0.049 -0.017 -0.034 -0.006  0.033  0.098  0.063  0.086  0.132  0.222 -0.108 -0.048 -0.001 -0.057 -0.132 -0.062 -0.034 -0.142 -0.128  0.030 -0.099 -0.123 -0.042 -0.218 -0.080  0.037 -0.013 -0.021 -0.063 -0.037 -0.120 -0.085 -0.004
 -0.088 -0.049 -0.096 -0.168 -0.163 -0.106 -0.088 -0.033 -0.071 -0.116 -0.056 -0.027 -0.099 -0.105 -0.033 -0.054 -0.092 -0.043  0.019 -0.022  0.003 -0.009  0.045  0.005 -0.018 -0.018 -0.019 -0.020 -0.030 -0.038  0.005  0.029  0.003  0.013  0.029 -0.019  0.057  0.056  0.010  0.041  0.097  0.083  0.041  0.079  0.066  0.105  0.129  0.141  0.123  0.107  0.057  0.044  0.060  0.061  0.035  0.031  0.009 -0.035 -0.025 -0.014 -0.030 -0.025  0.013 -0.022  0.010  0.009  0.019 -0.024 -0.014 -0.019 -0.043  0.008 -0.041 -0.026  0.001  0.057  0.081  0.023  0.022  0.065  0.077  0.006 -0.004  0.019 -0.002 -0.007 -0.037 -0.082 -0.047 -0.035 -0.056 -0.089 -0.051 -0.046 -0.075 -0.040 -0.092 -0.064 -0.083 -0.058 -0.084 -0.082 -0.044 -0.019  0.050  0.036  0.103  0.060  0.089  0.114  0.157  0.139  0.204  0.134  0.351  0.212  0.253  0.135  0.124  0.093  0.053  0.063  0.007  0.004 -0.026 -0.058  0.051  0.096  0.103  0.198  0.264  0.438  0.715  0.221  0.222  0.143  0.141  0.014  0.099  0.095  0.085  0.074 -0.019  0.042  0.014  0.030 -0.005 -0.010 -0.025 -0.074 -0.040 -0.102 -0.118 -0.071 -0.108 -0.113 -0.069 -0.032 -0.071 -0.069 -0.115 -0.111 -0.054 -0.073 -0.073 -0.053 -0.011  0.078  0.070  0.165  0.118  0.101  0.165  0.135  0.197  0.121  0.146  0.204  0.396  0.240  0.234  0.293  0.215  0.309  0.337  0.323  0.206  0.321  0.237  0.185  0.149  0.229  0.099  0.097  0.105  0.076  0.067  0.050  0.060  0.044  0.033  0.084  0.076  0.103  0.086  0.226  0.084  0.121  0.132  0.176  0.054  0.091  0.179  0.095  0.012  0.051  0.046 -0.012 -0.083 -0.033 -0.013 -0.064 -0.080 -0.073 -0.052 -0.043  0.020 -0.006 -0.017 -0.079 -0.024 -0.068 -0.092 -0.049 -0.106 -0.066 -0.105 -0.064 -0.016 -0.019  0.014  0.010  0.026  0.008  0.054  0.094  0.087  0.079  0.051  0.052  0.034  0.054  0.047  0.047  0.065  0.019  0.051  0.068  0.003 -0.004  0.037  0.019  0.104  0.083  0.106  0.091  0.037  0.064  0.025  0.015  0.014 -0.015  0.024  0.034  0.016 -0.009  0.058  0.055  0.049  0.034  0.086  0.057  0.047  0.037  0.068  0.066  0.077 -0.006 -0.044 -0.056 -0.002 -0.056 -0.021 -0.013 -0.025 -0.043  0.027  0.097  0.096  0.106  0.204  0.277 -0.072 -0.036 -0.008 -0.060 -0.061 -0.004  0.001 -0.046 -0.003  0.117 -0.005 -0.010  0.079 -0.144 -0.095 -0.021 -0.074 -0.068 -0.076 -0.005 -0.110 -0.135 -0.041
 -0.028 -0.031 -0.026 -0.102 -0.059 -0.032 -0.015  0.017 -0.014 -0.029  0.032  0.038 -0.037 -0.009  0.020 -0.045 -0.022  0.021 -0.019 -0.023 -0.008 -0.020  0.022 -0.000 -0.033 -0.054 -0.014  0.023  0.032  0.045  0.054  0.050  0.024  0.004 -0.000 -0.034  0.012  0.030 -0.009  0.010  0.040  0.050  0.042  0.032  0.062  0.055  0.026  0.087  0.083  0.093  0.070  0.035  0.054  0.092  0.030  0.045  0.035  0.013  0.012  0.029  0.021 -0.013  0.039  0.043  0.012  0.019  0.049 -0.012 -0.005  0.020  0.011  0.046  0.042  0.096  0.096  0.167  0.085  0.051  0.020  0.060  0.053  0.007  0.018  0.044  0.043  0.044  0.026  0.018  0.031  0.008 -0.003  0.007 -0.017  0.014  0.016 -0.004 -0.045 -0.018 -0.001 -0.001 -0.040 -0.015 -0.000  0.045  0.069  0.070  0.082  0.061  0.080  0.114  0.091  0.088  0.081  0.057  0.204  0.137  0.163  0.098  0.099  0.084  0.079  0.085  0.043  0.042  0.011  0.026  0.038  0.061  0.062  0.110  0.152  0.284  0.221  0.496  0.415  0.319  0.133  0.058  0.077  0.070  0.082  0.078  0.057  0.046  0.038 -0.015 -0.013  0.003 -0.005 -0.012 -0.004 -0.004 -0.041 -0.010 -0.030 -0.034 -0.030 -0.011 -0.013 -0.051 -0.025 -0.033  0.025  0.009  0.008  0.047  0.020  0.044  0.047  0.093  0.082  0.048  0.135  0.102  0.057  0.026  0.012  0.139  0.190  0.144  0.095  0.070  0.145  0.137  0.175  0.166  0.083  0.181  0.107  0.097  0.064  0.153  0.042  0.045  0.038  0.039 -0.001  0.007  0.035  0.032  0.004  0.035  0.048  0.083  0.081  0.133  0.044  0.060  0.083  0.039 -0.002  0.038  0.064  0.009 -0.024  0.043 -0.007 -0.016 -0.038 -0.002  0.001 -0.029 -0.033 -0.048 -0.005  0.026 -0.062 -0.090 -0.067 -0.083 -0.042 -0.026  0.047  0.049  0.037  0.016 -0.005 -0.011 -0.013 -0.055 -0.014 -0.037 -0.003 -0.031 -0.042 -0.040 -0.003 -0.023 -0.004  0.016  0.015  0.005 -0.009  0.004  0.007 -0.014 -0.004  0.013 -0.040  0.011  0.005  0.005  0.046  0.039  0.048  0.061  0.049  0.024 -0.021 -0.024 -0.061 -0.031  0.004 -0.044 -0.029 -0.047 -0.005  0.014 -0.037 -0.041 -0.055 -0.075 -0.044 -0.054 -0.080 -0.076 -0.037 -0.061 -0.055 -0.053 -0.044 -0.074 -0.038  0.002 -0.023 -0.001  0.007  0.079  0.038  0.040  0.033  0.123 -0.043 -0.041 -0.055 -0.052 -0.108 -0.096 -0.110 -0.143 -0.105 -0.063 -0.168 -0.146 -0.104 -0.172  0.015  0.114  0.044 -0.004 -0.018 -0.058 -0.027 -0.041 -0.002
 -0.051 -0.064 -0.035 -0.138 -0.063 -0.001  0.015  0.090  0.006 -0.045  0.065  0.076 -0.045 -0.027  0.027 -0.073 -0.055  0.020 -0.030 -0.057 -0.012 -0.045 -0.007 -0.004 -0.033 -0.051 -0.013  0.036  0.011  0.040  0.070  0.020  0.025 -0.009 -0.023 -0.086 -0.022 -0.014 -0.034 -0.008  0.045  0.067  0.044  0.031  0.076  0.055 -0.015  0.047  0.067  0.090  0.083  0.044  0.032  0.068  0.008  0.017  0.045 -0.002 -0.000  0.016  0.012 -0.042  0.025  0.013 -0.053 -0.024 -0.010  0.005 -0.001  0.025  0.053  0.062  0.047  0.108  0.082  0.159  0.095  0.064  0.004  0.100  0.104 -0.005  0.049  0.077  0.109  0.099  0.066  0.023  0.074  0.013 -0.014  0.011 -0.029 -0.017  0.042 -0.006 -0.069  0.005  0.014  0.015  0.020 -0.006  0.041  0.079  0.092  0.105  0.132  0.115  0.108  0.157  0.064  0.078  0.065  0.042  0.159  0.111  0.185  0.136  0.187  0.144  0.128  0.146  0.084  0.082  0.030  0.059  0.106  0.145  0.142  0.181  0.181  0.344  0.222  0.415  0.864  0.540  0.227  0.149  0.239  0.169  0.173  0.182  0.121  0.118  0.084  0.076  0.040  0.047  0.040  0.013  0.033  0.009  0.000  0.014 -0.045 -0.042 -0.005 -0.018  0.033 -0.021  0.022  0.040  0.068  0.034  0.038  0.130  0.111  0.124  0.078  0.208  0.153  0.087  0.162  0.150  0.089  0.045  0.056  0.159  0.165  0.148  0.031 -0.004  0.090  0.101  0.135  0.116  0.035  0.167  0.103  0.085  0.080  0.201  0.057  0.060  0.062  0.067  0.015  0.023  0.040  0.065  0.001  0.024  0.051  0.102  0.095  0.125  0.008  0.038  0.062  0.011 -0.011  0.014  0.035 -0.018 -0.018  0.021 -0.032 -0.033 -0.042 -0.014 -0.025 -0.009 -0.014 -0.021 -0.023  0.019 -0.090 -0.111 -0.110 -0.120 -0.046 -0.028  0.045  0.041  0.035 -0.012 -0.009 -0.032 -0.034 -0.088 -0.020 -0.043 -0.006 -0.080 -0.080 -0.066 -0.030 -0.055 -0.025  0.015  0.018  0.010 -0.010 -0.007 -0.019 -0.059 -0.027  0.030 -0.059 -0.031  0.014  0.007  0.047  0.028  0.033  0.055  0.042  0.033 -0.061 -0.037 -0.081 -0.026  0.004 -0.004 -0.023 -0.064 -0.032  0.002 -0.059 -0.070 -0.098 -0.119 -0.095 -0.105 -0.125 -0.139 -0.072 -0.117 -0.123 -0.105 -0.121 -0.120 -0.060 -0.029 -0.037  0.018  0.012  0.088  0.034  0.019 -0.038  0.102 -0.042 -0.045 -0.064 -0.042 -0.083 -0.131 -0.130 -0.145 -0.131 -0.119 -0.185 -0.161 -0.175 -0.225  0.010  0.151  0.088  0.065 -0.026 -0.088 -0.071 -0.046  0.033
 -0.066 -0.070 -0.045 -0.140 -0.055 -0.023  0.034  0.057 -0.011 -0.021  0.075  0.077 -0.017  0.027  0.081 -0.038 -0.021  0.055  0.000  0.031  0.052  0.049  0.055  0.072  0.051  0.026  0.083  0.082  0.064  0.075  0.068  0.050  0.071  0.031  0.058  0.005  0.024  0.042  0.008  0.016  0.077  0.070  0.051 -0.002  0.053  0.029  0.001  0.074  0.078  0.080  0.104  0.043  0.056  0.106  0.041  0.017  0.051 -0.013 -0.013  0.010 -0.003 -0.036  0.007 -0.031 -0.070 -0.010 -0.005 -0.040 -0.002  0.024  0.008  0.012  0.006  0.101  0.102  0.161  0.095  0.059  0.050  0.176  0.151  0.025  0.103  0.133  0.119  0.089  0.063  0.028  0.033  0.004  0.020  0.023 -0.044  0.006  0.014 -0.055 -0.050 -0.059 -0.049 -0.021 -0.013 -0.074  0.019  0.040  0.061  0.089  0.084  0.116  0.096  0.130  0.065  0.058  0.065  0.055  0.181  0.138  0.178  0.131  0.177  0.127  0.101  0.080  0.080  0.039  0.018  0.038  0.073  0.133  0.134  0.179  0.156  0.319  0.143  0.319  0.540  0.873  0.345  0.259  0.330  0.277  0.270  0.253  0.207  0.214  0.119  0.138  0.121  0.088  0.059  0.069  0.061  0.037  0.048  0.050 -0.036 -0.072 -0.030 -0.021  0.038  0.041  0.047  0.045  0.019 -0.006  0.020  0.104  0.103  0.113  0.126  0.247  0.141  0.132  0.162  0.130  0.056 -0.011 -0.010  0.079  0.096  0.102  0.038 -0.036  0.088  0.078  0.110  0.088  0.049  0.118  0.080  0.077  0.021  0.149  0.051  0.023  0.023  0.037  0.028  0.006  0.006  0.015 -0.018 -0.012  0.027  0.064  0.050  0.085  0.004  0.036  0.035  0.006 -0.015  0.011  0.045  0.003 -0.055  0.023 -0.023 -0.045 -0.036  0.021 -0.013 -0.020 -0.001 -0.015 -0.008 -0.002 -0.087 -0.086 -0.108 -0.118 -0.092 -0.065 -0.011  0.035 -0.005 -0.046 -0.066 -0.076 -0.110 -0.123 -0.060 -0.050  0.004 -0.069 -0.074 -0.021  0.006 -0.015 -0.048  0.034 -0.006 -0.010 -0.015 -0.019 -0.042 -0.099 -0.018  0.005 -0.098 -0.020  0.013  0.003  0.059  0.040  0.077  0.061  0.021 -0.001 -0.090 -0.049 -0.101 -0.042 -0.004 -0.008 -0.055 -0.060 -0.032  0.006 -0.016 -0.082 -0.069 -0.092 -0.056 -0.064 -0.096 -0.128 -0.071 -0.107 -0.113 -0.163 -0.129 -0.122 -0.108 -0.079 -0.078  0.003 -0.019  0.056 -0.002  0.017 -0.004  0.087 -0.063 -0.051 -0.038 -0.067 -0.135 -0.143 -0.141 -0.149 -0.129 -0.118 -0.201 -0.175 -0.173 -0.215  0.005  0.130  0.078  0.056  0.013 -0.049 -0.042  0.018  0.069
 -0.000  0.022  0.000 -0.052 -0.029 -0.006  0.002  0.009 -0.005 -0.005  0.005  0.037  0.009  0.013  0.075  0.008  0.003  0.049  0.082  0.075  0.050  0.017  0.034  0.064  0.020  0.027  0.032 -0.001 -0.011 -0.010  0.020 -0.013  0.020  0.015  0.037  0.043  0.037  0.044  0.011  0.017  0.049  0.028  0.004  0.003  0.054  0.041  0.034  0.043  0.058  0.057  0.058  0.011  0.011 -0.003 -0.031 -0.063 -0.039 -0.071 -0.061 -0.073 -0.056 -0.072 -0.069 -0.088 -0.025 -0.028  0.001 -0.093 -0.062 -0.069 -0.068 -0.026 -0.034 -0.001 -0.026  0.024 -0.008 -0.024  0.002  0.082  0.023 -0.019  0.017  0.039  0.000  0.003 -0.007 -0.032 -0.019 -0.027 -0.025 -0.015 -0.046 -0.018  0.001 -0.027 -0.048 -0.045 -0.053 -0.006 -0.011 -0.061 -0.020 -0.023  0.026  0.044  0.036  0.014  0.035  0.048  0.075  0.071  0.104  0.070  0.123  0.062  0.084  0.047  0.056  0.034  0.064  0.067  0.040  0.009  0.016  0.057  0.070  0.094  0.042  0.099  0.093  0.161  0.141  0.133  0.227  0.345  0.416  0.234  0.294  0.238  0.240  0.198  0.140  0.160  0.090  0.065  0.061  0.046  0.048  0.040  0.035  0.024  0.035  0.057 -0.043 -0.043  0.016 -0.010  0.031  0.045  0.032  0.025  0.082  0.029  0.077  0.086  0.069  0.118  0.092  0.228  0.080  0.053  0.096  0.058  0.045  0.008 -0.018  0.067  0.085  0.076  0.054  0.045  0.063  0.077  0.087  0.073  0.044  0.086  0.050  0.023  0.011  0.074 -0.010 -0.013 -0.001 -0.031 -0.071 -0.034 -0.026  0.005 -0.022  0.024 -0.010  0.003 -0.001  0.020 -0.022 -0.004  0.006  0.009 -0.020 -0.017  0.021 -0.022 -0.077 -0.033 -0.033 -0.046 -0.084 -0.028 -0.039 -0.048 -0.037 -0.043 -0.048 -0.034 -0.071 -0.035 -0.055 -0.079 -0.041 -0.056 -0.019 -0.008 -0.034 -0.096 -0.061 -0.057 -0.048 -0.066 -0.094 -0.099 -0.060 -0.020 -0.026 -0.020  0.016  0.021  0.030  0.029 -0.005  0.037  0.037 -0.008 -0.008  0.014  0.002  0.025 -0.053 -0.025 -0.009 -0.011  0.041  0.047  0.059  0.033  0.045  0.054  0.035  0.028 -0.012 -0.001  0.032  0.058  0.033  0.029  0.008  0.028 -0.027 -0.052 -0.021 -0.002 -0.036 -0.046 -0.009 -0.033 -0.011 -0.012 -0.050 -0.078 -0.054 -0.074 -0.016 -0.024 -0.012  0.001  0.002  0.046  0.024  0.021  0.023  0.080 -0.108 -0.085 -0.062 -0.087 -0.096 -0.093 -0.090 -0.087 -0.037 -0.011 -0.057 -0.050 -0.003 -0.097  0.031  0.082  0.074  0.021  0.027 -0.016  0.002 -0.035 -0.008
  0.035  0.031  0.025 -0.038 -0.037 -0.011  0.026  0.021 -0.018  0.016  0.054  0.068  0.028  0.070  0.104  0.043  0.057  0.118  0.040  0.069  0.054  0.023  0.033  0.100  0.069  0.041  0.062  0.051  0.020  0.033  0.044 -0.005  0.044  0.020  0.037  0.028 -0.029  0.006  0.002 -0.014  0.050  0.044  0.038  0.025  0.042  0.046  0.009  0.007  0.030  0.057  0.062  0.015  0.017  0.034 -0.023 -0.024 -0.016 -0.054 -0.023 -0.050 -0.040 -0.071 -0.090 -0.080 -0.072 -0.033 -0.098 -0.077 -0.068 -0.051 -0.061 -0.032 -0.019  0.045  0.031  0.068  0.047  0.093  0.068  0.177  0.101  0.014  0.064  0.102  0.023  0.006  0.040  0.020  0.039  0.018  0.034  0.015 -0.035 -0.021 -0.001 -0.066 -0.057 -0.085 -0.090 -0.045 -0.037 -0.132 -0.026 -0.010  0.033  0.051  0.031  0.058  0.081  0.098  0.082  0.017  0.042  0.052  0.071  0.083  0.098  0.083  0.099  0.075  0.072  0.086  0.045 -0.008  0.045  0.090  0.141  0.131  0.073  0.137  0.132  0.128  0.014  0.058  0.149  0.259  0.234  0.656  0.489  0.454  0.383  0.369  0.338  0.299  0.145  0.182  0.160  0.095  0.104  0.109  0.081  0.027  0.071  0.071 -0.062 -0.086 -0.044 -0.029 -0.007  0.092  0.092  0.049  0.090  0.018  0.137  0.136  0.164  0.173  0.093  0.224  0.063  0.047  0.056  0.021 -0.047 -0.056 -0.123  0.020 -0.021  0.038 -0.006 -0.035  0.036 -0.023 -0.001  0.021  0.010 -0.035 -0.018  0.009 -0.044  0.018 -0.021 -0.066 -0.052 -0.028 -0.061 -0.039 -0.048 -0.003 -0.016 -0.006 -0.023 -0.091 -0.045 -0.034 -0.051 -0.076 -0.037 -0.059 -0.065 -0.047 -0.013 -0.049 -0.093  0.002 -0.020 -0.005  0.032  0.022  0.022  0.052  0.073  0.014 -0.006  0.030 -0.113 -0.028 -0.038 -0.036 -0.018 -0.010 -0.018 -0.010 -0.015 -0.116  0.003 -0.015 -0.050 -0.063 -0.119 -0.130 -0.094  0.002 -0.061 -0.055 -0.023 -0.046  0.087  0.045  0.004  0.056  0.049 -0.035 -0.061 -0.045 -0.059 -0.090 -0.134 -0.121 -0.128 -0.069 -0.015  0.012  0.039 -0.007  0.054  0.024  0.028  0.013  0.001 -0.014 -0.001  0.027  0.003  0.051  0.009  0.030 -0.026 -0.040 -0.039 -0.025 -0.058 -0.079 -0.064 -0.088 -0.055 -0.053 -0.042 -0.128 -0.089 -0.071  0.036 -0.054 -0.047 -0.013 -0.025 -0.003 -0.006  0.003 -0.034  0.007 -0.172 -0.107 -0.139 -0.125 -0.101 -0.129 -0.122 -0.091 -0.047 -0.063 -0.088 -0.049 -0.101 -0.069  0.112  0.150  0.114  0.024 -0.023 -0.059 -0.019 -0.070 -0.061
 -0.059 -0.036 -0.017 -0.109 -0.035 -0.018  0.067  0.058  0.005  0.077  0.140  0.127  0.060  0.106  0.176  0.076  0.067  0.165  0.110  0.129  0.110  0.050  0.073  0.134  0.083  0.053  0.070  0.044 -0.000 -0.015  0.027 -0.016  0.036  0.036  0.077  0.081  0.041  0.076  0.029  0.033  0.101  0.061  0.031 -0.014  0.009  0.050  0.038  0.066  0.080  0.081  0.101  0.028  0.018  0.053  0.005 -0.033 -0.015 -0.063 -0.045 -0.059 -0.064 -0.067 -0.066 -0.159 -0.130 -0.031 -0.059 -0.082 -0.056 -0.071 -0.094 -0.038 -0.041  0.051  0.058  0.097  0.077  0.074  0.117  0.276  0.181 -0.004  0.146  0.150  0.056  0.032  0.053  0.040  0.016 -0.002  0.039 -0.010 -0.032 -0.009  0.039 -0.075 -0.072 -0.056 -0.093 -0.021 -0.041 -0.122  0.008 -0.029  0.060  0.093  0.096  0.116  0.070  0.106  0.107  0.042  0.080  0.060  0.129  0.117  0.140  0.113  0.175  0.173  0.108  0.127  0.107  0.045  0.040  0.076  0.193  0.235  0.206  0.169  0.152  0.205  0.099  0.077  0.239  0.330  0.294  0.489  0.764  0.593  0.498  0.559  0.412  0.425  0.229  0.318  0.271  0.181  0.195  0.155  0.153  0.092  0.105  0.125 -0.033 -0.080 -0.041 -0.027  0.038  0.142  0.093  0.045  0.030 -0.071  0.067  0.140  0.172  0.223  0.205  0.343  0.162  0.110  0.066  0.020  0.002 -0.055 -0.180 -0.064  0.006  0.072  0.055  0.015  0.055  0.048  0.074  0.084  0.055  0.031  0.048  0.053  0.005  0.070  0.039 -0.021 -0.012  0.007 -0.001 -0.009 -0.039 -0.028 -0.086 -0.027 -0.034 -0.019 -0.061  0.001 -0.029 -0.079 -0.032 -0.040 -0.068 -0.047 -0.003 -0.023 -0.082 -0.014 -0.002 -0.066 -0.055  0.002  0.035  0.012  0.029 -0.025 -0.032 -0.040 -0.081 -0.035 -0.092 -0.102 -0.100 -0.085 -0.097 -0.039 -0.054 -0.144 -0.100 -0.085 -0.141 -0.106 -0.121 -0.071 -0.031 -0.015  0.004  0.031  0.062 -0.005 -0.022  0.029 -0.059  0.019 -0.029 -0.088 -0.095 -0.115 -0.059 -0.064 -0.163 -0.083 -0.069  0.005  0.089  0.052  0.112  0.086 -0.006  0.012 -0.083 -0.058 -0.058 -0.061 -0.012 -0.009 -0.027 -0.038 -0.058 -0.032 -0.034 -0.120 -0.031 -0.012 -0.028 -0.080 -0.044 -0.074 -0.017 -0.044 -0.036 -0.149 -0.104 -0.106 -0.098 -0.153 -0.129 -0.092 -0.030  0.045  0.028  0.007 -0.022  0.049 -0.151 -0.079 -0.082 -0.103 -0.099 -0.086 -0.111 -0.096 -0.053 -0.062 -0.125 -0.127 -0.123 -0.153  0.035  0.092  0.077  0.052 -0.042  0.017 -0.073 -0.133 -0.008
 -0.028 -0.033 -0.003 -0.105 -0.034 -0.010  0.087  0.081  0.015  0.094  0.142  0.117  0.053  0.107  0.140  0.058  0.039  0.132  0.087  0.120  0.102  0.025  0.063  0.129  0.087  0.058  0.070  0.051  0.011 -0.005  0.029 -0.018  0.040  0.048  0.070  0.070  0.021  0.064  0.037  0.025  0.102  0.075  0.044  0.039  0.033  0.073  0.070  0.075  0.053  0.066  0.070  0.020  0.001  0.039 -0.016 -0.035 -0.027 -0.067 -0.046 -0.057 -0.071 -0.067 -0.094 -0.162 -0.107 -0.021 -0.040 -0.115 -0.079 -0.095 -0.151 -0.075 -0.067  0.023  0.059  0.101  0.088  0.125  0.157  0.334  0.228  0.053  0.211  0.167  0.088  0.063  0.112  0.116  0.044  0.038  0.084  0.037 -0.012  0.019  0.064 -0.050 -0.022 -0.081 -0.085 -0.007 -0.013 -0.130 -0.032 -0.085  0.021  0.055  0.050  0.096  0.040  0.058  0.072  0.032  0.097  0.073  0.110  0.092  0.092  0.067  0.134  0.114  0.073  0.061  0.071 -0.025  0.025  0.056  0.120  0.179  0.127  0.117  0.107  0.157  0.095  0.070  0.169  0.277  0.238  0.454  0.593  0.766  0.585  0.550  0.476  0.557  0.289  0.369  0.320  0.262  0.246  0.220  0.214  0.158  0.170  0.180  0.011 -0.050 -0.033 -0.010  0.048  0.180  0.164  0.094  0.054 -0.023  0.049  0.106  0.138  0.223  0.121  0.236  0.114  0.107  0.056  0.028  0.006 -0.059 -0.145 -0.031  0.016  0.057  0.050  0.045  0.051  0.015  0.030  0.028  0.016  0.005 -0.000  0.001 -0.048  0.016  0.002 -0.073 -0.071 -0.038 -0.045 -0.078 -0.088 -0.046 -0.109 -0.063 -0.047 -0.061 -0.053 -0.019 -0.047 -0.090 -0.037 -0.042 -0.091 -0.063  0.002 -0.037 -0.125 -0.016 -0.010 -0.037 -0.049  0.007  0.048  0.010  0.041 -0.025 -0.028 -0.027 -0.092 -0.062 -0.095 -0.124 -0.106 -0.088 -0.103 -0.033 -0.072 -0.145 -0.120 -0.097 -0.145 -0.121 -0.125 -0.096 -0.059 -0.038 -0.014  0.014  0.040 -0.013  0.005  0.050 -0.021  0.026 -0.017 -0.055 -0.075 -0.097 -0.071 -0.076 -0.163 -0.092 -0.114 -0.027  0.061  0.039  0.100  0.054 -0.012 -0.001 -0.060 -0.044 -0.043 -0.036 -0.001  0.006 -0.023 -0.007 -0.007  0.004 -0.003 -0.072 -0.015 -0.021 -0.026 -0.061 -0.031 -0.060 -0.018 -0.073 -0.067 -0.176 -0.121 -0.134 -0.095 -0.123 -0.112 -0.096 -0.053  0.013  0.015 -0.010 -0.014  0.055 -0.168 -0.084 -0.100 -0.125 -0.102 -0.097 -0.127 -0.113 -0.059 -0.056 -0.131 -0.116 -0.102 -0.161  0.038  0.084  0.065  0.024 -0.007  0.000 -0.068 -0.110 -0.055
 -0.060 -0.050 -0.054 -0.131 -0.034 -0.032  0.063  0.068  0.002  0.072  0.133  0.114  0.065  0.099  0.145  0.069  0.063  0.136  0.069  0.088  0.089  0.020  0.045  0.113  0.084  0.062  0.107  0.074  0.041  0.012  0.064  0.019  0.061  0.060  0.068  0.062  0.016  0.075  0.047  0.046  0.106  0.082  0.047  0.032  0.035  0.079  0.064  0.092  0.088  0.115  0.103  0.041  0.034  0.105  0.048  0.002  0.019 -0.017  0.009 -0.012 -0.004 -0.013 -0.010 -0.075 -0.074 -0.011 -0.029 -0.072 -0.026 -0.031 -0.068 -0.017 -0.006  0.103  0.094  0.164  0.129  0.157  0.165  0.348  0.233  0.056  0.207  0.160  0.093  0.071  0.123  0.107  0.040  0.067  0.098  0.049  0.013  0.052  0.086 -0.029 -0.014 -0.052 -0.031  0.022  0.008 -0.082  0.010 -0.025  0.062  0.101  0.087  0.123  0.079  0.103  0.087  0.041  0.083  0.064  0.118  0.125  0.117  0.095  0.154  0.138  0.128  0.107  0.101  0.020  0.028  0.069  0.115  0.192  0.120  0.138  0.111  0.167  0.085  0.082  0.173  0.270  0.240  0.383  0.498  0.585  0.685  0.599  0.402  0.551  0.325  0.349  0.313  0.260  0.256  0.209  0.189  0.154  0.177  0.170 -0.016 -0.066 -0.036 -0.024  0.036  0.193  0.191  0.102  0.050 -0.019  0.048  0.113  0.117  0.187  0.089  0.206  0.115  0.088  0.033  0.028 -0.019 -0.074 -0.147 -0.020  0.016  0.051  0.035  0.008  0.042  0.033  0.051  0.064  0.043  0.025  0.040  0.041 -0.012  0.049  0.022 -0.018 -0.032 -0.017 -0.020 -0.053 -0.055 -0.027 -0.095 -0.050 -0.046 -0.032 -0.045 -0.011 -0.057 -0.073 -0.024 -0.035 -0.049 -0.017  0.037 -0.008 -0.093  0.010  0.007 -0.035 -0.014  0.032  0.044  0.028  0.053  0.017  0.023 -0.005 -0.135 -0.077 -0.131 -0.146 -0.105 -0.088 -0.073  0.015 -0.020 -0.129 -0.097 -0.105 -0.169 -0.153 -0.169 -0.121 -0.084 -0.073 -0.056 -0.049  0.003 -0.040 -0.031  0.022 -0.058 -0.014 -0.039 -0.083 -0.101 -0.107 -0.073 -0.061 -0.166 -0.095 -0.102 -0.013  0.072  0.034  0.082  0.057 -0.013  0.010 -0.076 -0.048 -0.089 -0.044  0.011 -0.012 -0.031 -0.046 -0.055 -0.033 -0.036 -0.124 -0.083 -0.086 -0.073 -0.105 -0.074 -0.119 -0.055 -0.089 -0.095 -0.159 -0.120 -0.138 -0.117 -0.123 -0.108 -0.091 -0.042  0.045  0.036  0.008 -0.004  0.050 -0.144 -0.094 -0.077 -0.126 -0.120 -0.094 -0.149 -0.147 -0.061 -0.069 -0.172 -0.143 -0.118 -0.161  0.024  0.083  0.072  0.036  0.028  0.016 -0.027 -0.073 -0.031
 -0.129 -0.116 -0.105 -0.182 -0.060 -0.090  0.038  0.039 -0.029  0.063  0.129  0.107  0.062  0.103  0.161  0.080  0.082  0.165  0.103  0.119  0.121  0.048  0.078  0.135  0.096  0.066  0.104  0.076  0.044  0.022  0.085  0.040  0.073  0.047  0.076  0.072  0.036  0.087  0.050  0.058  0.126  0.074  0.051  0.006  0.044  0.082  0.074  0.101  0.114  0.135  0.130  0.053  0.053  0.127  0.061 -0.026  0.015 -0.019 -0.004 -0.025 -0.007 -0.020 -0.002 -0.125 -0.126 -0.038 -0.052 -0.033 -0.030 -0.016  0.013  0.023  0.020  0.139  0.107  0.171  0.132  0.137  0.170  0.353  0.209  0.013  0.196  0.157  0.055  0.041  0.099  0.103  0.053  0.035  0.076  0.036 -0.034 -0.001  0.054 -0.073 -0.041 -0.040 -0.022  0.053  0.048 -0.035  0.085  0.061  0.118  0.150  0.167  0.182  0.138  0.157  0.159  0.069  0.117  0.076  0.132  0.138  0.165  0.142  0.235  0.231  0.208  0.207  0.175  0.090  0.060  0.133  0.232  0.318  0.226  0.175  0.128  0.185  0.074  0.078  0.182  0.253  0.198  0.369  0.559  0.550  0.599  0.796  0.458  0.506  0.359  0.453  0.362  0.284  0.289  0.254  0.220  0.163  0.207  0.207 -0.010 -0.073 -0.022 -0.011  0.069  0.245  0.226  0.134  0.064 -0.034  0.089  0.183  0.164  0.264  0.139  0.262  0.165  0.096  0.000  0.001  0.008 -0.070 -0.202 -0.059  0.012  0.077  0.051  0.008  0.047  0.028  0.055  0.052  0.025  0.027  0.045  0.031 -0.019  0.059  0.019 -0.021 -0.020 -0.017 -0.016 -0.043 -0.078 -0.044 -0.126 -0.062 -0.057 -0.043 -0.086 -0.015 -0.055 -0.108 -0.049 -0.066 -0.076 -0.052  0.012 -0.028 -0.078  0.010  0.019 -0.055 -0.043  0.049  0.060  0.022  0.063  0.018 -0.004  0.002 -0.136 -0.083 -0.156 -0.190 -0.138 -0.123 -0.088  0.046 -0.005 -0.147 -0.137 -0.148 -0.227 -0.189 -0.191 -0.106 -0.078 -0.073 -0.020 -0.019  0.037 -0.046 -0.039  0.027 -0.094 -0.011 -0.062 -0.107 -0.119 -0.137 -0.079 -0.080 -0.216 -0.090 -0.087  0.006  0.100  0.067  0.122  0.106 -0.016  0.025 -0.098 -0.087 -0.117 -0.071 -0.016 -0.046 -0.047 -0.067 -0.072 -0.026 -0.036 -0.147 -0.079 -0.070 -0.072 -0.114 -0.088 -0.126 -0.051 -0.099 -0.091 -0.165 -0.151 -0.169 -0.149 -0.177 -0.145 -0.112 -0.014  0.085  0.058  0.029 -0.014  0.043 -0.125 -0.080 -0.097 -0.111 -0.067 -0.043 -0.137 -0.093  0.004 -0.074 -0.185 -0.092 -0.101 -0.149  0.013  0.094  0.089  0.063  0.013  0.043 -0.075 -0.127  0.029
 -0.033 -0.036 -0.047 -0.097 -0.025 -0.051  0.029  0.015 -0.008  0.059  0.069  0.085  0.082  0.114  0.156  0.077  0.096  0.181  0.126  0.164  0.131  0.054  0.088  0.143  0.095  0.063  0.066  0.045  0.018  0.021  0.074  0.003  0.046  0.047  0.093  0.107  0.040  0.078  0.051  0.050  0.097  0.032  0.048  0.044  0.060  0.097  0.072  0.034  0.053  0.068  0.058  0.024  0.007  0.038 -0.038 -0.055 -0.019 -0.042 -0.031 -0.047  0.001 -0.015 -0.051 -0.107 -0.053 -0.000 -0.025 -0.034 -0.041 -0.042 -0.042 -0.036 -0.006  0.108  0.066  0.099  0.092  0.113  0.145  0.249  0.152  0.032  0.148  0.105  0.028  0.037  0.085  0.134  0.069  0.044  0.079  0.050 -0.036  0.005  0.058 -0.061 -0.021 -0.075  0.024  0.043  0.058 -0.054  0.036  0.023  0.068  0.069  0.061  0.047  0.042  0.050  0.059 -0.009  0.022  0.042  0.046  0.069  0.037  0.040  0.075  0.101  0.115  0.114  0.100  0.013  0.047  0.101  0.128  0.152  0.053  0.051  0.037  0.079 -0.019  0.057  0.121  0.207  0.140  0.338  0.412  0.476  0.402  0.458  0.601  0.423  0.253  0.310  0.285  0.231  0.230  0.193  0.183  0.162  0.184  0.186  0.026 -0.058 -0.015  0.007  0.055  0.183  0.198  0.137  0.097  0.031  0.124  0.162  0.172  0.156  0.063  0.097  0.004  0.034 -0.003  0.002 -0.087 -0.149 -0.267 -0.055 -0.030  0.029  0.013 -0.009  0.032 -0.011 -0.006  0.004 -0.001 -0.013 -0.015 -0.025 -0.054  0.014 -0.017 -0.077 -0.077 -0.063 -0.080 -0.076 -0.122 -0.043 -0.077 -0.067 -0.056 -0.024 -0.026 -0.024 -0.059 -0.083 -0.043 -0.075 -0.065 -0.060 -0.004 -0.049 -0.109 -0.015 -0.026 -0.039 -0.010  0.022  0.042  0.013  0.056 -0.011 -0.028  0.008 -0.168 -0.084 -0.103 -0.101 -0.053 -0.056 -0.039  0.043  0.090 -0.111  0.063  0.006 -0.114 -0.103 -0.197 -0.159 -0.142 -0.021 -0.038 -0.055  0.017 -0.074  0.030  0.009 -0.053  0.025 -0.017 -0.106 -0.121 -0.112 -0.108 -0.120 -0.240 -0.177 -0.189 -0.092 -0.007  0.042  0.111  0.030  0.012 -0.004 -0.024 -0.024 -0.046 -0.033  0.011  0.012 -0.025 -0.002 -0.057 -0.043 -0.058 -0.107 -0.088 -0.042 -0.070 -0.129 -0.105 -0.130 -0.077 -0.094 -0.057 -0.118 -0.123 -0.138 -0.053 -0.116 -0.103 -0.050 -0.074 -0.004 -0.010  0.008 -0.038  0.014 -0.138 -0.134 -0.166 -0.145 -0.100 -0.103 -0.161 -0.120 -0.006 -0.065 -0.108 -0.041 -0.088 -0.076  0.089  0.131  0.130  0.042  0.051  0.055  0.069 -0.026  0.012
 -0.056 -0.068 -0.055 -0.109 -0.020 -0.015  0.077  0.071  0.021  0.083  0.113  0.100  0.070  0.110  0.127  0.060  0.057  0.129  0.076  0.113  0.110  0.045  0.070  0.128  0.099  0.076  0.112  0.086  0.034  0.014  0.049  0.016  0.066  0.077  0.080  0.086  0.017  0.069  0.059  0.041  0.095  0.066  0.049  0.062  0.034  0.066  0.080  0.078  0.075  0.072  0.087  0.036  0.018  0.068  0.030 -0.015 -0.009 -0.022  0.002 -0.026 -0.017 -0.016 -0.041 -0.109 -0.079 -0.019 -0.028 -0.084 -0.041 -0.040 -0.085 -0.046 -0.028  0.067  0.087  0.123  0.109  0.145  0.191  0.356  0.236  0.083  0.236  0.149  0.089  0.086  0.145  0.166  0.066  0.093  0.132  0.080  0.016  0.068  0.123 -0.001  0.014 -0.059 -0.017  0.035  0.029 -0.068 -0.003 -0.049  0.019  0.062  0.044  0.089  0.049  0.073  0.080  0.023  0.061  0.067  0.078  0.094  0.058  0.049  0.112  0.091  0.061  0.038  0.061 -0.018  0.023  0.049  0.073  0.143  0.080  0.042  0.044  0.102  0.042  0.046  0.118  0.214  0.160  0.299  0.425  0.557  0.551  0.506  0.423  0.655  0.339  0.393  0.374  0.345  0.291  0.258  0.249  0.223  0.211  0.199  0.044 -0.022 -0.028 -0.007  0.044  0.195  0.214  0.116  0.046 -0.017  0.028  0.088  0.091  0.148  0.056  0.102  0.059  0.051 -0.016 -0.032 -0.057 -0.085 -0.157 -0.051 -0.014  0.017  0.014  0.020  0.035  0.007  0.014  0.030  0.034 -0.017  0.009  0.026 -0.039  0.003  0.011 -0.055 -0.067 -0.039 -0.039 -0.062 -0.089 -0.071 -0.106 -0.069 -0.046 -0.032 -0.059 -0.050 -0.073 -0.065 -0.039 -0.029 -0.055 -0.047  0.029 -0.006 -0.085  0.019  0.027 -0.036 -0.004  0.036  0.068  0.034  0.066  0.012  0.007 -0.028 -0.127 -0.085 -0.125 -0.148 -0.123 -0.089 -0.111 -0.020 -0.024 -0.103 -0.096 -0.105 -0.170 -0.143 -0.167 -0.116 -0.093 -0.068 -0.032 -0.029 -0.008 -0.054 -0.050 -0.002 -0.075 -0.042 -0.065 -0.100 -0.137 -0.141 -0.115 -0.094 -0.175 -0.124 -0.140 -0.054  0.015  0.014  0.079  0.042 -0.041 -0.023 -0.097 -0.044 -0.066 -0.028  0.026  0.005 -0.034 -0.041 -0.045 -0.030 -0.012 -0.092 -0.072 -0.075 -0.049 -0.082 -0.074 -0.097 -0.059 -0.092 -0.088 -0.164 -0.129 -0.129 -0.120 -0.113 -0.119 -0.099 -0.067  0.011  0.001  0.010  0.008  0.043 -0.117 -0.075 -0.091 -0.113 -0.072 -0.065 -0.114 -0.082 -0.012 -0.034 -0.113 -0.068 -0.079 -0.095  0.040  0.067  0.071  0.031  0.041  0.040  0.003 -0.049 -0.031
 -0.089 -0.109 -0.109 -0.129 -0.047 -0.087 -0.019 -0.017 -0.044  0.026  0.034  0.041  0.043  0.054  0.082  0.057  0.057  0.080  0.069  0.081  0.082  0.027  0.051  0.072  0.057  0.039  0.043  0.028  0.017 -0.004  0.045  0.011  0.026  0.032  0.056  0.043  0.028  0.056  0.035  0.034  0.045  0.033  0.023  0.028  0.047  0.066  0.037  0.040  0.052  0.060  0.058  0.027  0.016  0.059  0.009 -0.031  0.011 -0.014 -0.008 -0.021  0.007 -0.009 -0.039 -0.041 -0.039  0.003  0.007 -0.020 -0.010 -0.004  0.012  0.027  0.030  0.091  0.052  0.096  0.075  0.115  0.125  0.196  0.123  0.047  0.148  0.079  0.037  0.051  0.102  0.147  0.077  0.066  0.095  0.092 -0.003  0.039  0.092  0.019  0.030  0.018  0.070  0.101  0.102  0.046  0.061  0.046  0.079  0.101  0.088  0.100  0.082  0.068  0.071  0.032  0.039  0.054  0.050  0.046  0.068  0.064  0.134  0.118  0.164  0.138  0.121  0.060  0.050  0.106  0.120  0.201  0.093  0.078  0.052  0.080  0.014  0.038  0.084  0.119  0.090  0.145  0.229  0.289  0.325  0.359  0.253  0.339  0.348  0.310  0.253  0.287  0.263  0.199  0.191  0.204  0.175  0.152  0.067  0.038  0.020 -0.004  0.024  0.117  0.177  0.092  0.084  0.034  0.074  0.147  0.096  0.155  0.040  0.089  0.065  0.040 -0.034 -0.018 -0.005 -0.037 -0.099 -0.017 -0.010  0.018 -0.005 -0.009  0.013 -0.011  0.008 -0.010 -0.022 -0.036 -0.010 -0.018 -0.039  0.010 -0.005 -0.048 -0.024 -0.033 -0.049 -0.040 -0.061 -0.025 -0.062 -0.043 -0.052 -0.035 -0.065 -0.051 -0.072 -0.089 -0.042 -0.058 -0.064 -0.073 -0.001 -0.023 -0.064 -0.004 -0.004 -0.013 -0.018  0.021  0.032  0.011  0.026  0.016  0.007  0.009 -0.131 -0.108 -0.132 -0.148 -0.093 -0.085 -0.074  0.022  0.002 -0.080 -0.082 -0.101 -0.148 -0.136 -0.140 -0.106 -0.101 -0.081 -0.063 -0.075 -0.016 -0.061 -0.012  0.003 -0.026 -0.010 -0.045 -0.056 -0.066 -0.072 -0.066 -0.060 -0.116 -0.067 -0.081 -0.010  0.033  0.019  0.068  0.054 -0.011  0.008 -0.060 -0.041 -0.082 -0.022  0.021  0.005 -0.008 -0.029 -0.024 -0.011 -0.043 -0.064 -0.078 -0.082 -0.069 -0.090 -0.070 -0.099 -0.060 -0.088 -0.100 -0.113 -0.120 -0.121 -0.090 -0.094 -0.094 -0.055 -0.027  0.050  0.013  0.018  0.002  0.037 -0.055 -0.050 -0.068 -0.070 -0.033 -0.035 -0.097 -0.058  0.017 -0.037 -0.098 -0.021 -0.020 -0.058  0.045  0.064  0.084  0.067  0.060  0.037 -0.005 -0.046  0.018
 -0.124 -0.112 -0.101 -0.143 -0.052 -0.075  0.042  0.030 -0.028  0.065  0.114  0.082  0.048  0.079  0.115  0.076  0.042  0.105  0.114  0.135  0.152  0.086  0.112  0.132  0.101  0.067  0.086  0.054  0.002 -0.033  0.028 -0.008  0.052  0.041  0.083  0.076  0.046  0.047  0.031  0.058  0.063  0.026  0.002 -0.017 -0.026  0.004  0.047  0.036  0.053  0.035  0.055  0.011 -0.023  0.026  0.018 -0.062 -0.039 -0.057 -0.037 -0.056 -0.039 -0.046 -0.080 -0.158 -0.153 -0.059 -0.042 -0.050 -0.041 -0.015 -0.010 -0.012 -0.013  0.032 -0.006  0.003  0.023  0.046  0.098  0.197  0.100  0.001  0.126  0.082  0.030  0.003  0.056  0.098  0.058  0.026  0.057  0.050 -0.039 -0.026  0.081 -0.034 -0.013 -0.040  0.032  0.081  0.143  0.067  0.083  0.046  0.079  0.115  0.108  0.151  0.121  0.083  0.109  0.047  0.093  0.083  0.058  0.033  0.080  0.075  0.181  0.202  0.172  0.143  0.169  0.070  0.058  0.083  0.166  0.266  0.198  0.104  0.058  0.082  0.030 -0.015  0.076  0.138  0.065  0.182  0.318  0.369  0.349  0.453  0.310  0.393  0.310  0.646  0.410  0.336  0.395  0.334  0.286  0.234  0.300  0.231  0.044 -0.005  0.070  0.005  0.115  0.277  0.318  0.157  0.094 -0.032  0.034  0.114  0.127  0.234  0.092  0.178  0.111  0.059 -0.036 -0.049 -0.004 -0.018 -0.079 -0.068 -0.036  0.013 -0.041 -0.029 -0.065 -0.040 -0.022 -0.043 -0.016 -0.055 -0.009 -0.037 -0.062 -0.031  0.003 -0.063 -0.031 -0.007 -0.013 -0.046 -0.069 -0.048 -0.092 -0.072 -0.094 -0.083 -0.102 -0.063 -0.051 -0.112 -0.061 -0.056 -0.074 -0.095 -0.031 -0.038 -0.053 -0.009  0.019 -0.033 -0.042  0.020  0.064 -0.001  0.040 -0.009 -0.046 -0.051 -0.066 -0.054 -0.151 -0.178 -0.141 -0.114 -0.163 -0.026 -0.076 -0.096 -0.164 -0.165 -0.201 -0.170 -0.122 -0.063 -0.056 -0.106 -0.016 -0.015  0.010 -0.041 -0.099 -0.002 -0.058 -0.045 -0.067 -0.047 -0.059 -0.090 -0.036 -0.019 -0.088 -0.017 -0.025  0.060  0.089  0.049  0.111  0.099 -0.048 -0.019 -0.129 -0.081 -0.108 -0.064 -0.018 -0.038 -0.049 -0.076 -0.045 -0.023  0.001 -0.093 -0.056 -0.053 -0.036 -0.069 -0.043 -0.061 -0.030 -0.102 -0.101 -0.150 -0.140 -0.116 -0.181 -0.171 -0.145 -0.088 -0.019  0.067  0.039  0.025  0.020  0.018 -0.048 -0.004 -0.050 -0.048  0.032  0.010 -0.047 -0.005  0.039 -0.019 -0.077 -0.005 -0.015 -0.052  0.004  0.006  0.038  0.082  0.002  0.054 -0.110 -0.108  0.029
 -0.048 -0.038 -0.032 -0.079 -0.006 -0.003  0.087  0.086  0.023  0.100  0.141  0.105  0.075  0.128  0.147  0.088  0.071  0.152  0.103  0.136  0.101  0.037  0.053  0.111  0.095  0.069  0.095  0.065  0.037  0.002  0.038  0.001  0.058  0.066  0.060  0.085  0.001  0.033  0.035  0.022  0.065  0.047  0.051  0.035 -0.011  0.033  0.027  0.028  0.037  0.032  0.044  0.028 -0.003  0.037  0.040 -0.003 -0.011 -0.020 -0.009  0.000  0.002 -0.001 -0.012 -0.066 -0.074  0.005 -0.006 -0.058 -0.012 -0.000 -0.041 -0.020  0.004  0.027  0.000  0.025  0.055  0.073  0.110  0.188  0.132  0.049  0.156  0.076  0.075  0.066  0.120  0.160  0.070  0.069  0.094  0.075 -0.030  0.028  0.091 -0.018  0.015 -0.056 -0.012  0.028  0.041 -0.023  0.020 -0.019  0.034  0.074  0.041  0.114  0.081  0.055  0.061  0.029  0.037  0.050  0.037  0.030  0.040  0.043  0.122  0.111  0.092  0.069  0.101  0.007  0.030  0.049  0.098  0.141  0.108  0.050  0.036  0.046 -0.005 -0.013  0.040  0.121  0.061  0.160  0.271  0.320  0.313  0.362  0.285  0.374  0.253  0.410  0.518  0.344  0.289  0.289  0.255  0.219  0.198  0.184  0.061 -0.008 -0.010  0.001  0.038  0.173  0.214  0.111  0.010 -0.029  0.021  0.077  0.096  0.132  0.046  0.089  0.032  0.050 -0.037 -0.034 -0.022 -0.055 -0.090 -0.067 -0.053 -0.033 -0.055 -0.042 -0.053 -0.046 -0.039 -0.033 -0.025 -0.084 -0.012 -0.040 -0.061 -0.035  0.012 -0.032 -0.034 -0.011  0.003 -0.018 -0.036 -0.059 -0.073 -0.062 -0.038 -0.062 -0.075 -0.078 -0.048 -0.066 -0.045 -0.036 -0.052 -0.035  0.010 -0.001 -0.060  0.019  0.056 -0.018  0.014  0.036  0.077  0.035  0.055 -0.003  0.017 -0.032 -0.094 -0.067 -0.128 -0.119 -0.120 -0.059 -0.132 -0.063 -0.045 -0.065 -0.078 -0.085 -0.157 -0.134 -0.148 -0.080 -0.103 -0.084 -0.045 -0.065 -0.034 -0.078 -0.105 -0.066 -0.114 -0.075 -0.096 -0.097 -0.108 -0.101 -0.082 -0.052 -0.066 -0.069 -0.071 -0.011  0.019  0.011  0.058  0.027 -0.084 -0.065 -0.132 -0.074 -0.082 -0.054 -0.020 -0.028 -0.057 -0.066 -0.061 -0.055 -0.035 -0.084 -0.095 -0.070 -0.071 -0.105 -0.074 -0.087 -0.066 -0.100 -0.069 -0.115 -0.134 -0.093 -0.139 -0.117 -0.122 -0.085 -0.055  0.008  0.008  0.017  0.013 -0.006 -0.069 -0.047 -0.075 -0.078 -0.035 -0.060 -0.085 -0.075 -0.039 -0.036 -0.077 -0.052 -0.046 -0.019  0.030  0.002  0.050  0.066  0.040  0.079 -0.006 -0.040 -0.029
 -0.139 -0.160 -0.144 -0.182 -0.055 -0.095  0.015  0.009 -0.037  0.043  0.065  0.051  0.037  0.090  0.108  0.075  0.031  0.093  0.088  0.093  0.093  0.048  0.042  0.081  0.068  0.053  0.043  0.027  0.008 -0.017  0.057 -0.012  0.053  0.058  0.063  0.078  0.042  0.060  0.051  0.054  0.071  0.042  0.059  0.035  0.041  0.076  0.053  0.060  0.080  0.051  0.067  0.032  0.012  0.044  0.010 -0.021  0.008 -0.028 -0.018 -0.023 -0.008 -0.022 -0.035 -0.062 -0.068  0.017  0.029 -0.059 -0.014 -0.011 -0.024  0.008  0.033  0.108  0.061  0.081  0.095  0.132  0.227  0.199  0.165  0.133  0.249  0.097  0.107  0.134  0.210  0.335  0.171  0.193  0.225  0.199  0.077  0.178  0.248  0.118  0.137  0.090  0.200  0.249  0.249  0.148  0.065 -0.025  0.031  0.103  0.065  0.103  0.070  0.028  0.031  0.014  0.004  0.065  0.035  0.030  0.030  0.032  0.104  0.083  0.130  0.042  0.133 -0.015 -0.004  0.053  0.041  0.154  0.057 -0.005 -0.013  0.031 -0.010  0.003  0.047  0.088  0.046  0.095  0.181  0.262  0.260  0.284  0.231  0.345  0.287  0.336  0.344  0.617  0.389  0.263  0.327  0.483  0.311  0.225  0.226  0.203  0.103  0.046  0.071  0.104  0.216  0.104  0.071  0.034  0.004  0.106  0.067  0.094  0.006  0.014  0.004  0.027 -0.083 -0.078 -0.068 -0.096 -0.146 -0.089 -0.050 -0.019 -0.066 -0.032 -0.005 -0.022 -0.044 -0.042 -0.059 -0.084 -0.043 -0.055 -0.074 -0.053 -0.021 -0.066 -0.064 -0.073 -0.050 -0.046 -0.095 -0.071 -0.088 -0.087 -0.078 -0.077 -0.097 -0.104 -0.034 -0.096 -0.056 -0.027 -0.062 -0.093  0.022 -0.014 -0.073 -0.007  0.030 -0.012 -0.020  0.008  0.041  0.013  0.026 -0.012 -0.006 -0.045 -0.128 -0.105 -0.164 -0.170 -0.160 -0.103 -0.098 -0.020 -0.020 -0.040 -0.114 -0.118 -0.207 -0.174 -0.188 -0.108 -0.129 -0.127 -0.066 -0.098 -0.048 -0.121 -0.090 -0.060 -0.100 -0.074 -0.105 -0.125 -0.142 -0.125 -0.152 -0.135 -0.108 -0.081 -0.134 -0.035  0.009 -0.015  0.055  0.059 -0.078 -0.024 -0.116 -0.034 -0.062  0.015  0.040  0.033 -0.006 -0.065 -0.067 -0.071 -0.097 -0.106 -0.123 -0.099 -0.080 -0.112 -0.082 -0.088 -0.057 -0.097 -0.104 -0.100 -0.116 -0.117 -0.160 -0.064 -0.111 -0.054 -0.055  0.044  0.033  0.014  0.005  0.003  0.000 -0.021 -0.072 -0.054 -0.004 -0.037 -0.097 -0.050  0.007 -0.026 -0.071 -0.027 -0.016 -0.007  0.098  0.067  0.118  0.120  0.062  0.052 -0.009 -0.025 -0.002
 -0.160 -0.145 -0.159 -0.178 -0.074 -0.115 -0.010 -0.010 -0.065  0.033  0.070  0.042  0.019  0.058  0.109  0.057  0.013  0.086  0.123  0.120  0.103  0.052  0.061  0.095  0.086  0.055  0.053  0.041  0.004 -0.038  0.041 -0.020  0.068  0.046  0.065  0.065  0.033  0.053  0.051  0.050  0.065  0.025  0.012  0.010 -0.010  0.033  0.041  0.035  0.082  0.053  0.056  0.038  0.012  0.041  0.017 -0.038  0.005 -0.017 -0.001 -0.014  0.004 -0.012 -0.033 -0.083 -0.099  0.007 -0.005 -0.017 -0.002  0.003  0.055  0.028  0.054  0.098 -0.002  0.015  0.050  0.020  0.137  0.116  0.045  0.012  0.149  0.033  0.000  0.019  0.074  0.170  0.073  0.082  0.113  0.111 -0.029  0.036  0.188  0.055  0.107  0.091  0.228  0.259  0.329  0.235  0.144  0.108  0.116  0.137  0.104  0.090  0.078  0.023  0.047  0.029  0.054  0.055  0.013 -0.005  0.006  0.034  0.115  0.166  0.203  0.184  0.243  0.094  0.058  0.137  0.130  0.231  0.113  0.000 -0.009  0.006 -0.025 -0.005  0.040  0.059  0.048  0.104  0.195  0.246  0.256  0.289  0.230  0.291  0.263  0.395  0.289  0.389  0.578  0.332  0.291  0.415  0.446  0.306  0.199  0.198  0.245  0.127  0.200  0.251  0.361  0.197  0.193  0.061  0.079  0.169  0.139  0.147  0.005  0.045  0.009 -0.006 -0.067 -0.047 -0.065 -0.072 -0.121 -0.083 -0.075 -0.045 -0.101 -0.081 -0.077 -0.071 -0.069 -0.067 -0.079 -0.069 -0.022 -0.056 -0.050 -0.032 -0.003 -0.051 -0.039 -0.032 -0.026 -0.032 -0.069 -0.067 -0.083 -0.077 -0.083 -0.055 -0.068 -0.102 -0.043 -0.080 -0.069 -0.062 -0.063 -0.104 -0.026 -0.014 -0.043 -0.007  0.021 -0.034 -0.007  0.028  0.052  0.011  0.040  0.012 -0.004 -0.049 -0.154 -0.118 -0.190 -0.188 -0.166 -0.110 -0.132 -0.029 -0.006 -0.068 -0.091 -0.119 -0.207 -0.178 -0.202 -0.133 -0.144 -0.113 -0.099 -0.118 -0.030 -0.105 -0.104 -0.036 -0.078 -0.038 -0.081 -0.080 -0.076 -0.070 -0.081 -0.063 -0.094 -0.039 -0.068  0.019  0.079  0.021  0.075  0.071 -0.053 -0.031 -0.128 -0.089 -0.160 -0.079 -0.041 -0.034 -0.023 -0.095 -0.122 -0.069 -0.124 -0.190 -0.177 -0.131 -0.133 -0.188 -0.144 -0.168 -0.109 -0.153 -0.122 -0.137 -0.189 -0.154 -0.193 -0.160 -0.140 -0.081 -0.028  0.044  0.032 -0.003 -0.016 -0.045  0.002 -0.009 -0.075 -0.049  0.058  0.014 -0.079  0.001  0.080 -0.018 -0.049  0.040  0.011  0.046  0.090  0.044  0.111  0.123  0.078  0.094 -0.015 -0.088  0.018
 -0.116 -0.105 -0.109 -0.129 -0.060 -0.089  0.018  0.001 -0.040  0.027  0.077  0.077  0.048  0.074  0.129  0.092  0.051  0.100  0.114  0.148  0.150  0.065  0.092  0.125  0.109  0.089  0.096  0.087  0.047  0.019  0.044  0.003  0.082  0.059  0.083  0.101  0.045  0.064  0.045  0.046  0.060  0.029  0.029  0.022  0.004  0.032  0.034  0.035  0.064  0.034  0.039  0.021 -0.015  0.028  0.028 -0.031 -0.045 -0.035  0.005 -0.021  0.005 -0.011 -0.013 -0.093 -0.075  0.018  0.017 -0.023 -0.033 -0.002  0.002 -0.024  0.005  0.026 -0.029 -0.011 -0.008 -0.020  0.060  0.071 -0.005 -0.031  0.085  0.008 -0.025 -0.020  0.040  0.118  0.044  0.025  0.061  0.058 -0.046 -0.033  0.112  0.016  0.037  0.015  0.102  0.124  0.170  0.137  0.098  0.059  0.051  0.070  0.026  0.040  0.052 -0.008  0.033  0.005  0.037  0.036 -0.016 -0.026 -0.048 -0.028  0.042  0.057  0.105  0.106  0.176  0.055  0.067  0.144  0.072  0.115  0.040 -0.061 -0.054 -0.040 -0.074 -0.012  0.013  0.069  0.040  0.109  0.155  0.220  0.209  0.254  0.193  0.258  0.199  0.334  0.289  0.263  0.332  0.498  0.317  0.283  0.428  0.332  0.145  0.078  0.167  0.121  0.203  0.355  0.394  0.216  0.182  0.063  0.123  0.141  0.095  0.095 -0.009 -0.006 -0.021 -0.012 -0.084 -0.050 -0.082 -0.086 -0.141 -0.086 -0.084 -0.035 -0.075 -0.064 -0.066 -0.075 -0.077 -0.077 -0.069 -0.109 -0.046 -0.074 -0.079 -0.088 -0.037 -0.079 -0.073 -0.059 -0.048 -0.050 -0.076 -0.068 -0.089 -0.086 -0.104 -0.098 -0.083 -0.113 -0.036 -0.070 -0.071 -0.055 -0.056 -0.077 -0.017  0.005 -0.034  0.002  0.025 -0.018  0.023  0.024  0.058  0.032  0.073  0.028  0.013 -0.007 -0.134 -0.094 -0.151 -0.148 -0.153 -0.080 -0.128 -0.043 -0.030 -0.055 -0.085 -0.097 -0.168 -0.153 -0.162 -0.115 -0.116 -0.061 -0.071 -0.072 -0.012 -0.070 -0.082 -0.018 -0.090 -0.049 -0.073 -0.061 -0.075 -0.048 -0.061 -0.067 -0.105 -0.056 -0.055  0.018  0.078  0.047  0.099  0.065 -0.048 -0.027 -0.102 -0.081 -0.125 -0.067 -0.060 -0.050 -0.045 -0.083 -0.098 -0.054 -0.062 -0.154 -0.127 -0.094 -0.097 -0.143 -0.113 -0.134 -0.085 -0.116 -0.066 -0.117 -0.143 -0.108 -0.158 -0.145 -0.130 -0.099 -0.052  0.010  0.001 -0.004 -0.026 -0.042 -0.032 -0.031 -0.104 -0.032  0.047 -0.011 -0.049  0.039  0.056 -0.023 -0.011  0.039 -0.018  0.030  0.064  0.033  0.076  0.069  0.070  0.130  0.022 -0.054  0.036
 -0.117 -0.120 -0.091 -0.146 -0.047 -0.082  0.034  0.019 -0.017  0.068  0.078  0.070  0.046  0.083  0.123  0.075  0.051  0.095  0.120  0.148  0.162  0.071  0.117  0.142  0.114  0.093  0.097  0.095  0.042  0.017  0.047  0.003  0.083  0.068  0.111  0.118  0.087  0.084  0.043  0.044  0.048  0.019  0.041  0.026  0.007  0.036  0.034  0.034  0.081  0.055  0.071  0.009 -0.018  0.023  0.030 -0.019 -0.026 -0.022 -0.014 -0.021 -0.012 -0.020 -0.057 -0.114 -0.094  0.023  0.031 -0.064 -0.056 -0.047 -0.029 -0.018  0.005  0.035  0.020  0.036  0.026  0.038  0.154  0.139  0.097  0.083  0.187  0.084  0.101  0.129  0.202  0.307  0.146  0.164  0.188  0.188  0.029  0.072  0.185  0.059  0.098  0.044  0.123  0.177  0.218  0.129  0.078  0.016  0.023  0.080  0.053  0.066  0.052  0.006  0.025  0.019  0.031  0.042 -0.010 -0.018 -0.010 -0.004  0.084  0.081  0.137  0.074  0.136  0.019  0.012  0.075  0.061  0.139  0.047 -0.021 -0.056 -0.026 -0.040 -0.004  0.033  0.061  0.035  0.081  0.153  0.214  0.189  0.220  0.183  0.249  0.191  0.286  0.255  0.327  0.291  0.317  0.498  0.430  0.419  0.382  0.298  0.212  0.211  0.172  0.200  0.250  0.260  0.149  0.160  0.042  0.052  0.133  0.077  0.129  0.013  0.025  0.026  0.019 -0.046 -0.047 -0.036 -0.064 -0.101 -0.046 -0.059 -0.015 -0.060 -0.033 -0.046 -0.059 -0.057 -0.033 -0.062 -0.097 -0.026 -0.064 -0.086 -0.083 -0.037 -0.096 -0.086 -0.095 -0.059 -0.062 -0.097 -0.063 -0.112 -0.082 -0.119 -0.113 -0.095 -0.100 -0.042 -0.119 -0.056 -0.064 -0.089 -0.097 -0.015 -0.017 -0.030 -0.017  0.001 -0.004 -0.017  0.006  0.032 -0.023  0.044 -0.007 -0.011 -0.014 -0.148 -0.141 -0.180 -0.180 -0.160 -0.116 -0.137 -0.009 -0.006 -0.043 -0.101 -0.114 -0.188 -0.173 -0.167 -0.137 -0.135 -0.147 -0.094 -0.120 -0.067 -0.120 -0.102 -0.038 -0.067 -0.076 -0.086 -0.079 -0.108 -0.114 -0.097 -0.086 -0.120 -0.062 -0.082  0.000  0.049  0.019  0.129  0.101 -0.049  0.014 -0.109 -0.044 -0.078 -0.019 -0.014 -0.011  0.008 -0.066 -0.039 -0.035 -0.069 -0.119 -0.141 -0.139 -0.115 -0.113 -0.080 -0.123 -0.086 -0.139 -0.136 -0.139 -0.161 -0.129 -0.159 -0.092 -0.114 -0.041 -0.026  0.055  0.013  0.005 -0.036 -0.056 -0.013 -0.002 -0.105 -0.058  0.047 -0.021 -0.092 -0.003  0.053 -0.035 -0.064  0.028  0.026  0.007  0.034  0.001  0.025  0.071  0.010  0.044 -0.046 -0.092  0.025
 -0.204 -0.208 -0.170 -0.217 -0.072 -0.142 -0.031 -0.035 -0.073  0.025  0.048  0.019  0.011  0.047  0.077  0.039 -0.009  0.056  0.097  0.100  0.116  0.072  0.055  0.080  0.074  0.054  0.036  0.032 -0.006 -0.017  0.043 -0.032  0.067  0.054  0.083  0.091  0.089  0.099  0.060  0.051  0.064  0.007  0.046  0.017  0.047  0.072  0.053  0.057  0.106  0.064  0.055  0.028  0.001  0.039  0.006 -0.040  0.008 -0.036 -0.033 -0.029 -0.006 -0.064 -0.066 -0.125 -0.141  0.007 -0.010 -0.070 -0.041 -0.049  0.031  0.033  0.074  0.125  0.045  0.064  0.051  0.032  0.227  0.149  0.108  0.119  0.241  0.080  0.116  0.162  0.252  0.435  0.198  0.233  0.267  0.280  0.112  0.226  0.391  0.191  0.255  0.229  0.403  0.433  0.501  0.356  0.158  0.028  0.040  0.137  0.096  0.049  0.034 -0.055 -0.060 -0.011 -0.047  0.008 -0.059 -0.038 -0.058 -0.026  0.068  0.077  0.185  0.071  0.177  0.014 -0.030  0.076  0.009  0.180  0.034 -0.100 -0.143 -0.074 -0.102 -0.004  0.009  0.037  0.024  0.027  0.092  0.158  0.154  0.163  0.162  0.223  0.204  0.234  0.219  0.483  0.415  0.283  0.430  0.796  0.610  0.417  0.485  0.518  0.408  0.271  0.297  0.183  0.304  0.124  0.216  0.064  0.034  0.172  0.060  0.105 -0.023 -0.024 -0.012 -0.012 -0.107 -0.074 -0.105 -0.105 -0.160 -0.113 -0.100 -0.044 -0.109 -0.069 -0.050 -0.058 -0.103 -0.076 -0.101 -0.103 -0.066 -0.112 -0.076 -0.079 -0.040 -0.076 -0.075 -0.110 -0.062 -0.051 -0.136 -0.100 -0.149 -0.110 -0.119 -0.098 -0.061 -0.089  0.017 -0.087 -0.058 -0.039 -0.082 -0.107 -0.029 -0.027 -0.015 -0.040 -0.003 -0.025 -0.059  0.004  0.004 -0.039 -0.004  0.003 -0.029 -0.058 -0.185 -0.158 -0.245 -0.249 -0.228 -0.154 -0.141  0.006  0.004 -0.068 -0.136 -0.166 -0.277 -0.242 -0.234 -0.147 -0.157 -0.166 -0.109 -0.143 -0.042 -0.151 -0.131 -0.075 -0.093 -0.082 -0.139 -0.130 -0.136 -0.120 -0.154 -0.130 -0.134 -0.059 -0.100  0.002  0.043 -0.004  0.093  0.102 -0.069 -0.001 -0.154 -0.066 -0.115 -0.006 -0.004  0.024 -0.006 -0.107 -0.110 -0.088 -0.181 -0.203 -0.199 -0.164 -0.148 -0.178 -0.125 -0.151 -0.102 -0.127 -0.144 -0.097 -0.158 -0.173 -0.233 -0.122 -0.147 -0.041 -0.044  0.072  0.032 -0.025 -0.074 -0.084  0.111  0.088 -0.052  0.046  0.144  0.059 -0.062  0.071  0.116 -0.055 -0.076  0.016 -0.035  0.015  0.086  0.048  0.102  0.156  0.065  0.039 -0.045 -0.118  0.050
 -0.195 -0.167 -0.179 -0.224 -0.095 -0.174 -0.062 -0.073 -0.099 -0.012  0.024  0.026  0.037  0.028  0.104  0.070 -0.017  0.064  0.145  0.145  0.160  0.109  0.127  0.132  0.130  0.104  0.102  0.085  0.041 -0.001  0.046 -0.005  0.113  0.069  0.120  0.113  0.107  0.103  0.054  0.061  0.069  0.006  0.025  0.008  0.044  0.056  0.062  0.068  0.120  0.072  0.057  0.027 -0.026  0.035  0.031 -0.061 -0.045 -0.046 -0.011 -0.051  0.004 -0.059 -0.065 -0.165 -0.169 -0.012 -0.033 -0.050 -0.050 -0.032  0.080  0.015  0.080  0.088 -0.032 -0.026  0.000 -0.092  0.140  0.078 -0.024 -0.009  0.134  0.009 -0.033  0.008  0.092  0.218  0.082  0.083  0.140  0.149 -0.011  0.014  0.284  0.118  0.168  0.170  0.354  0.375  0.496  0.396  0.226  0.131  0.079  0.132  0.096  0.046  0.059 -0.077 -0.033 -0.045  0.021  0.000 -0.087 -0.059 -0.119 -0.052  0.053  0.092  0.211  0.175  0.268  0.092  0.050  0.194  0.079  0.197  0.037 -0.137 -0.183 -0.113 -0.118 -0.041  0.000  0.048  0.035  0.071  0.105  0.170  0.177  0.207  0.184  0.211  0.175  0.300  0.198  0.311  0.446  0.428  0.419  0.610  0.895  0.617  0.459  0.429  0.555  0.432  0.538  0.526  0.557  0.336  0.387  0.139  0.146  0.264  0.140  0.125 -0.034 -0.058 -0.043 -0.057 -0.126 -0.061 -0.134 -0.108 -0.165 -0.111 -0.134 -0.072 -0.116 -0.101 -0.096 -0.104 -0.135 -0.111 -0.110 -0.129 -0.073 -0.106 -0.081 -0.115 -0.060 -0.098 -0.103 -0.123 -0.067 -0.049 -0.139 -0.125 -0.170 -0.122 -0.135 -0.116 -0.071 -0.118  0.001 -0.078 -0.071 -0.066 -0.072 -0.106 -0.049  0.003 -0.001 -0.019  0.009 -0.028 -0.021  0.038  0.047 -0.010  0.050  0.031 -0.017 -0.025 -0.206 -0.155 -0.243 -0.250 -0.225 -0.158 -0.192 -0.022 -0.034 -0.116 -0.138 -0.174 -0.277 -0.239 -0.238 -0.180 -0.167 -0.147 -0.136 -0.148 -0.013 -0.114 -0.129 -0.021 -0.085 -0.044 -0.101 -0.069 -0.068 -0.061 -0.069 -0.062 -0.125 -0.047 -0.023  0.052  0.131  0.053  0.146  0.143 -0.046 -0.001 -0.142 -0.118 -0.199 -0.101 -0.112 -0.044 -0.048 -0.136 -0.181 -0.094 -0.194 -0.304 -0.241 -0.187 -0.197 -0.264 -0.199 -0.258 -0.157 -0.197 -0.157 -0.160 -0.234 -0.210 -0.273 -0.206 -0.172 -0.075 -0.022  0.076  0.043 -0.019 -0.072 -0.121  0.083  0.065 -0.104  0.037  0.176  0.051 -0.067  0.113  0.149 -0.058 -0.046  0.063 -0.037  0.045  0.037 -0.009  0.060  0.124  0.067  0.110 -0.026 -0.131  0.107
 -0.099 -0.065 -0.057 -0.127 -0.023 -0.066  0.029  0.007 -0.002  0.090  0.089  0.101  0.117  0.127  0.175  0.135  0.078  0.120  0.151  0.167  0.155  0.098  0.096  0.134  0.119  0.110  0.103  0.087  0.060  0.040  0.075  0.003  0.078  0.062  0.108  0.137  0.083  0.095  0.055  0.049  0.085  0.016  0.031 -0.003  0.026  0.073  0.077  0.074  0.106  0.071  0.071  0.032 -0.013  0.063  0.040 -0.040 -0.038 -0.030 -0.019 -0.049 -0.011 -0.052 -0.064 -0.167 -0.123  0.007  0.003 -0.084 -0.075 -0.088 -0.005 -0.025  0.047  0.062 -0.003  0.006  0.029 -0.091  0.108  0.065 -0.024 -0.014  0.117 -0.002 -0.051 -0.000  0.095  0.194  0.060  0.056  0.115  0.107 -0.035 -0.009  0.179  0.034  0.114  0.084  0.190  0.223  0.254  0.221  0.154  0.069  0.042  0.084  0.063 -0.001  0.015 -0.064 -0.010 -0.026  0.020  0.003 -0.052 -0.024 -0.105 -0.065  0.017  0.079  0.159  0.128  0.182  0.054  0.003  0.158  0.078  0.143  0.025 -0.127 -0.147 -0.083 -0.071 -0.010  0.014  0.050  0.057  0.071  0.125  0.180  0.170  0.207  0.186  0.199  0.152  0.231  0.184  0.225  0.306  0.332  0.382  0.417  0.617  0.658  0.449  0.293  0.371  0.378  0.436  0.450  0.373  0.263  0.303  0.109  0.119  0.223  0.091  0.107  0.027 -0.048 -0.009  0.008 -0.073 -0.042 -0.095 -0.098 -0.187 -0.111 -0.103 -0.049 -0.026 -0.036 -0.042 -0.061 -0.073 -0.048 -0.073 -0.096 -0.038 -0.066 -0.066 -0.090 -0.062 -0.088 -0.106 -0.123 -0.074 -0.050 -0.127 -0.092 -0.156 -0.099 -0.132 -0.101 -0.079 -0.084 -0.012 -0.087 -0.057 -0.060 -0.082 -0.107 -0.032 -0.010 -0.032 -0.036 -0.009 -0.020 -0.041  0.015  0.033 -0.026  0.040 -0.007 -0.023 -0.012 -0.193 -0.151 -0.202 -0.188 -0.201 -0.143 -0.177 -0.021 -0.002 -0.088 -0.100 -0.118 -0.211 -0.176 -0.215 -0.178 -0.142 -0.099 -0.107 -0.124  0.009 -0.103 -0.118 -0.021 -0.090 -0.048 -0.103 -0.080 -0.098 -0.096 -0.082 -0.071 -0.171 -0.070 -0.050  0.024  0.108  0.043  0.138  0.122 -0.054 -0.015 -0.142 -0.111 -0.172 -0.101 -0.112 -0.057 -0.060 -0.125 -0.171 -0.101 -0.178 -0.284 -0.219 -0.165 -0.181 -0.245 -0.179 -0.238 -0.132 -0.165 -0.132 -0.145 -0.212 -0.205 -0.231 -0.185 -0.170 -0.095 -0.043  0.036  0.017 -0.002 -0.062 -0.100  0.052  0.047 -0.096 -0.011  0.110  0.040 -0.088  0.047  0.122 -0.050 -0.092  0.026 -0.020  0.004 -0.017 -0.036 -0.010  0.044  0.046  0.112 -0.001 -0.126  0.053
 -0.039 -0.053 -0.034 -0.069 -0.007 -0.048  0.019 -0.013  0.030  0.105  0.069  0.062  0.109  0.132  0.123  0.136  0.096  0.100  0.133  0.185  0.138  0.120  0.094  0.096  0.079  0.091  0.052  0.050  0.045  0.048  0.035  0.016  0.054  0.060  0.094  0.182  0.144  0.136  0.087  0.086  0.097  0.028  0.051  0.001  0.028  0.105  0.102  0.104  0.121  0.048  0.059  0.043 -0.017  0.058  0.041 -0.056 -0.003 -0.002 -0.044 -0.043 -0.030 -0.095 -0.111 -0.156 -0.144  0.035 -0.014 -0.087 -0.085 -0.141 -0.052 -0.029  0.045 -0.004  0.044  0.042  0.076 -0.012  0.185  0.064  0.050  0.169  0.224  0.031  0.105  0.201  0.339  0.459  0.161  0.216  0.269  0.243  0.109  0.190  0.213  0.142  0.273  0.212  0.262  0.298  0.283  0.237  0.115 -0.073 -0.071 -0.009  0.015 -0.087 -0.080 -0.178 -0.143 -0.070 -0.080 -0.056 -0.064 -0.052 -0.150 -0.106 -0.074 -0.043  0.061 -0.044  0.023 -0.071 -0.104  0.045 -0.062  0.067 -0.050 -0.198 -0.239 -0.116 -0.108 -0.030 -0.045 -0.036 -0.043 -0.062 -0.033  0.011 -0.016 -0.010  0.026  0.044  0.067  0.044  0.061  0.226  0.199  0.145  0.298  0.485  0.459  0.449  0.828  0.693  0.413  0.452  0.280  0.063  0.151  0.086  0.258  0.143  0.079  0.164 -0.039  0.045  0.058 -0.144 -0.052  0.006 -0.089 -0.053 -0.103 -0.126 -0.242 -0.186 -0.155 -0.120  0.072  0.075  0.001 -0.024 -0.073 -0.045 -0.054 -0.109 -0.083 -0.102 -0.083 -0.111 -0.088 -0.127 -0.149 -0.157 -0.104 -0.031 -0.134 -0.137 -0.190 -0.118 -0.116 -0.077 -0.087 -0.069  0.066 -0.054 -0.037 -0.016 -0.083 -0.133 -0.001  0.017 -0.017 -0.041  0.021 -0.002 -0.067  0.005  0.035 -0.023  0.013 -0.023 -0.054 -0.029 -0.150 -0.142 -0.190 -0.148 -0.207 -0.131 -0.255 -0.008 -0.037 -0.070 -0.136 -0.117 -0.216 -0.164 -0.179 -0.120 -0.138 -0.093 -0.072 -0.129 -0.003 -0.179 -0.125 -0.139 -0.127 -0.099 -0.179 -0.143 -0.189 -0.166 -0.180 -0.186 -0.172 -0.078 -0.097 -0.013  0.071 -0.017  0.095  0.107 -0.084  0.011 -0.184 -0.078 -0.051 -0.018 -0.080 -0.024 -0.021 -0.098 -0.145 -0.164 -0.260 -0.209 -0.171 -0.123 -0.117 -0.145 -0.074 -0.116 -0.048 -0.031 -0.050  0.011 -0.068 -0.124 -0.188 -0.111 -0.148 -0.037 -0.003  0.062  0.019 -0.007 -0.066 -0.142  0.196  0.207 -0.001  0.123  0.224  0.177  0.015  0.156  0.153 -0.025 -0.084 -0.014 -0.061 -0.012 -0.165 -0.253 -0.262 -0.107  0.019  0.060 -0.001 -0.146  0.039
 -0.060 -0.078 -0.072 -0.100 -0.049 -0.095 -0.051 -0.070 -0.050 -0.007  0.003 -0.031  0.004  0.006  0.013  0.057 -0.003 -0.011  0.076  0.103  0.081  0.077  0.048  0.021  0.031  0.038  0.009  0.013  0.021  0.021 -0.005  0.010  0.044  0.030  0.052  0.101  0.117  0.109  0.066  0.058  0.057  0.017  0.036  0.003  0.048  0.071  0.065  0.070  0.090  0.028  0.037  0.018 -0.018  0.018  0.022 -0.067 -0.005 -0.006 -0.047 -0.033 -0.020 -0.103 -0.107 -0.128 -0.150  0.035 -0.051 -0.067 -0.070 -0.098  0.013  0.016  0.058 -0.018 -0.037 -0.006 -0.001 -0.033  0.167  0.016  0.010  0.147  0.191  0.009  0.091  0.201  0.303  0.388  0.155  0.220  0.235  0.227  0.109  0.180  0.241  0.206  0.293  0.268  0.339  0.375  0.400  0.343  0.128 -0.035 -0.058  0.025  0.047 -0.044 -0.039 -0.160 -0.140 -0.062 -0.067 -0.037 -0.075 -0.084 -0.125 -0.079 -0.049 -0.031  0.081 -0.043  0.043 -0.061 -0.095  0.041 -0.053  0.111 -0.019 -0.165 -0.211 -0.109 -0.113 -0.034 -0.042 -0.072 -0.043 -0.086 -0.080 -0.050 -0.066 -0.073 -0.058 -0.022  0.038 -0.005 -0.008  0.203  0.198  0.078  0.212  0.518  0.429  0.293  0.693  0.812  0.534  0.414  0.259 -0.044  0.111  0.027  0.266  0.143  0.072  0.162 -0.027  0.069  0.012 -0.094 -0.050 -0.010 -0.071 -0.045 -0.074 -0.065 -0.124 -0.126 -0.125 -0.104  0.015  0.051 -0.036 -0.035 -0.096 -0.071 -0.083 -0.097 -0.088 -0.110 -0.065 -0.102 -0.082 -0.107 -0.107 -0.121 -0.075 -0.005 -0.104 -0.101 -0.161 -0.091 -0.087 -0.060 -0.043 -0.048  0.082 -0.020 -0.011  0.002 -0.065 -0.104 -0.014  0.000  0.006 -0.047  0.008 -0.014 -0.091 -0.002 -0.007 -0.057 -0.034 -0.015 -0.054 -0.046 -0.123 -0.135 -0.179 -0.151 -0.170 -0.111 -0.212  0.003 -0.041 -0.057 -0.134 -0.114 -0.194 -0.164 -0.147 -0.108 -0.139 -0.124 -0.078 -0.145 -0.046 -0.176 -0.111 -0.130 -0.086 -0.073 -0.149 -0.101 -0.127 -0.069 -0.131 -0.140 -0.056 -0.008 -0.045  0.012  0.070 -0.025  0.054  0.102 -0.044  0.049 -0.146 -0.046 -0.044  0.030 -0.020  0.016  0.024 -0.076 -0.099 -0.129 -0.244 -0.165 -0.159 -0.118 -0.110 -0.106 -0.044 -0.075 -0.039 -0.018 -0.064  0.025 -0.045 -0.097 -0.153 -0.061 -0.083  0.022  0.044  0.103  0.051 -0.011 -0.053 -0.106  0.219  0.222  0.018  0.162  0.257  0.165  0.048  0.189  0.133 -0.024 -0.042 -0.009 -0.062  0.007 -0.097 -0.209 -0.189 -0.048  0.002  0.001 -0.054 -0.149  0.046
 -0.188 -0.140 -0.187 -0.196 -0.110 -0.152 -0.112 -0.106 -0.115 -0.096 -0.032 -0.036 -0.026 -0.061  0.009  0.010 -0.085 -0.030  0.097  0.073  0.080  0.055  0.045  0.045  0.068  0.054  0.052  0.029  0.012 -0.031  0.003 -0.020  0.048  0.025  0.058  0.058  0.073  0.073  0.036  0.033  0.021 -0.014  0.014  0.003  0.018  0.020  0.060  0.029  0.079  0.040  0.033  0.035 -0.008 -0.006  0.025 -0.020 -0.033 -0.037 -0.026 -0.042 -0.002 -0.081 -0.058 -0.131 -0.121  0.073  0.013 -0.006 -0.019 -0.032  0.090  0.031  0.062  0.036 -0.153 -0.117 -0.066 -0.157  0.083 -0.037 -0.080 -0.006  0.077 -0.013 -0.034  0.058  0.082  0.092  0.035  0.073  0.075  0.064 -0.046 -0.040  0.164  0.120  0.175  0.227  0.361  0.368  0.451  0.420  0.190  0.112  0.031  0.071  0.090 -0.006  0.031 -0.099 -0.082 -0.060 -0.028 -0.013 -0.104 -0.082 -0.100 -0.050  0.010  0.045  0.153  0.091  0.155  0.024 -0.014  0.089  0.031  0.159  0.035 -0.121 -0.156 -0.098 -0.069 -0.030 -0.005 -0.030  0.016 -0.044 -0.041 -0.033 -0.036 -0.022 -0.015 -0.028  0.020  0.070 -0.010  0.103  0.245  0.167  0.211  0.408  0.555  0.371  0.413  0.534  0.732  0.403  0.459  0.217  0.255  0.144  0.315  0.095  0.077  0.166  0.072  0.097 -0.053 -0.025 -0.033 -0.038 -0.042  0.008 -0.057 -0.022 -0.050 -0.032 -0.075 -0.077 -0.110 -0.045 -0.107 -0.064 -0.105 -0.092 -0.089 -0.070 -0.049 -0.087 -0.039 -0.072 -0.051 -0.070 -0.061 -0.078 -0.027 -0.002 -0.091 -0.065 -0.106 -0.045 -0.053 -0.020  0.017 -0.032  0.059  0.012  0.005  0.010 -0.039 -0.055 -0.048  0.006  0.053 -0.046 -0.015 -0.018 -0.067  0.001  0.007 -0.045 -0.007  0.004 -0.023 -0.044 -0.120 -0.111 -0.183 -0.196 -0.167 -0.153 -0.208 -0.003 -0.047 -0.110 -0.144 -0.167 -0.216 -0.179 -0.176 -0.116 -0.136 -0.106 -0.081 -0.120 -0.020 -0.104 -0.095 -0.075 -0.025  0.002 -0.073 -0.035 -0.006  0.025 -0.037 -0.027 -0.003  0.013  0.020  0.052  0.128  0.019  0.074  0.114 -0.011  0.028 -0.115 -0.073 -0.137 -0.054 -0.079 -0.000  0.021 -0.096 -0.145 -0.091 -0.207 -0.217 -0.178 -0.121 -0.143 -0.178 -0.110 -0.138 -0.093 -0.109 -0.098 -0.059 -0.136 -0.154 -0.176 -0.131 -0.088 -0.010  0.045  0.084  0.054 -0.018 -0.038 -0.099  0.174  0.152 -0.020  0.096  0.239  0.087  0.005  0.158  0.125 -0.021  0.015  0.054 -0.015  0.088  0.046 -0.090 -0.004  0.109  0.027  0.060 -0.051 -0.134  0.084
 -0.045 -0.028 -0.028 -0.099 -0.060 -0.092 -0.034 -0.045 -0.042  0.006  0.026  0.016  0.026  0.044  0.063  0.055  0.020  0.057  0.109  0.130  0.092  0.078  0.086  0.076  0.069  0.060  0.039  0.049  0.035  0.033  0.027  0.008  0.049  0.020  0.079  0.107  0.097  0.083  0.047  0.061  0.062  0.011  0.023  0.004  0.047  0.074  0.084  0.088  0.090  0.037  0.027  0.010 -0.034  0.023  0.020 -0.066 -0.042 -0.027 -0.050 -0.046 -0.025 -0.087 -0.096 -0.172 -0.142 -0.009 -0.037 -0.041 -0.063 -0.071  0.016 -0.012  0.055 -0.036 -0.029 -0.034  0.012 -0.125  0.081 -0.002 -0.058  0.022  0.069 -0.042 -0.048  0.018  0.088  0.124  0.030  0.038  0.076  0.064 -0.012 -0.018  0.091  0.057  0.108  0.108  0.149  0.204  0.203  0.200  0.127  0.020 -0.007  0.017  0.047 -0.030 -0.002 -0.089 -0.035 -0.050  0.033 -0.032 -0.041 -0.021 -0.096 -0.047 -0.027  0.012  0.066  0.034  0.077 -0.008 -0.050  0.063  0.002  0.046 -0.007 -0.135 -0.151 -0.065 -0.032 -0.011 -0.018 -0.021 -0.010 -0.029 -0.027 -0.010 -0.024 -0.011  0.007 -0.007 -0.004  0.005  0.001  0.046  0.127  0.121  0.172  0.271  0.432  0.378  0.452  0.414  0.403  0.606  0.374  0.220  0.154  0.144  0.256  0.133  0.090  0.121  0.002  0.024  0.013 -0.093 -0.049 -0.001 -0.031  0.007 -0.035 -0.057 -0.107 -0.070 -0.073 -0.031  0.068  0.046 -0.023 -0.002 -0.019 -0.015 -0.022 -0.025 -0.037 -0.054 -0.014 -0.065 -0.058 -0.077 -0.112 -0.117 -0.064 -0.008 -0.103 -0.114 -0.171 -0.081 -0.066 -0.024  0.000 -0.013  0.076  0.016 -0.008  0.016 -0.023 -0.078 -0.003  0.051  0.030 -0.043  0.005 -0.006 -0.068 -0.007  0.023 -0.041 -0.021 -0.032 -0.059  0.001 -0.108 -0.073 -0.122 -0.116 -0.120 -0.077 -0.149 -0.040 -0.029 -0.052 -0.060 -0.057 -0.124 -0.098 -0.109 -0.094 -0.094 -0.074 -0.057 -0.081  0.019 -0.092 -0.078 -0.052 -0.047 -0.019 -0.071 -0.034 -0.035 -0.016 -0.023 -0.039 -0.077  0.014  0.042  0.038  0.116  0.044  0.109  0.121 -0.018  0.022 -0.099 -0.078 -0.093 -0.061 -0.111 -0.052 -0.042 -0.089 -0.117 -0.077 -0.179 -0.193 -0.144 -0.095 -0.118 -0.171 -0.106 -0.151 -0.065 -0.079 -0.067 -0.016 -0.092 -0.107 -0.147 -0.117 -0.094 -0.031  0.016  0.083  0.051  0.020 -0.038 -0.066  0.140  0.127 -0.020  0.108  0.197  0.124  0.020  0.147  0.137 -0.019 -0.051  0.015 -0.056 -0.051 -0.157 -0.158 -0.169 -0.093 -0.008  0.050 -0.043 -0.129  0.050
 -0.142 -0.085 -0.091 -0.149 -0.056 -0.084 -0.033 -0.027 -0.024 -0.001  0.032  0.056  0.046  0.013  0.092  0.043 -0.016  0.052  0.114  0.102  0.099  0.094  0.085  0.107  0.108  0.085  0.091  0.080  0.037 -0.006  0.035  0.003  0.081  0.044  0.107  0.090  0.082  0.088  0.049  0.045  0.050 -0.002  0.030 -0.016  0.017  0.040  0.034  0.052  0.082  0.033  0.042  0.029 -0.007  0.021  0.034 -0.013 -0.028 -0.033 -0.021 -0.022 -0.015 -0.052 -0.048 -0.167 -0.117 -0.007  0.014 -0.022 -0.057 -0.051  0.070  0.007  0.080  0.069 -0.020 -0.052  0.000 -0.189  0.038 -0.021 -0.051 -0.068  0.029 -0.020 -0.047 -0.008 -0.014  0.022  0.002 -0.022  0.026  0.010 -0.068 -0.088  0.171  0.062  0.100  0.130  0.219  0.229  0.272  0.286  0.172  0.086  0.036  0.078  0.092  0.019  0.044 -0.057 -0.027 -0.049  0.021 -0.025 -0.077 -0.020 -0.093 -0.043  0.030  0.075  0.123  0.081  0.151  0.042 -0.005  0.071  0.042  0.121  0.046 -0.116 -0.138 -0.092 -0.071 -0.013  0.033  0.038  0.031 -0.007  0.038  0.048  0.036  0.069  0.055  0.044  0.024  0.115  0.038  0.071  0.200  0.203  0.200  0.297  0.538  0.436  0.280  0.259  0.459  0.374  0.655  0.416  0.272  0.176  0.253  0.024  0.025  0.112  0.086  0.059 -0.031 -0.026 -0.002 -0.007 -0.020  0.002 -0.062 -0.036 -0.058 -0.039 -0.069 -0.042 -0.086 -0.091 -0.089 -0.048 -0.071 -0.053 -0.051 -0.051 -0.017 -0.021 -0.006 -0.072 -0.032 -0.034 -0.053 -0.065 -0.024 -0.005 -0.093 -0.093 -0.124 -0.065 -0.064 -0.028  0.014 -0.036  0.029  0.009 -0.015 -0.003 -0.027 -0.040 -0.044  0.017  0.064 -0.042 -0.018 -0.023 -0.049  0.005  0.025 -0.020  0.016  0.000 -0.019 -0.016 -0.111 -0.081 -0.155 -0.150 -0.155 -0.125 -0.124 -0.037 -0.028 -0.056 -0.083 -0.102 -0.159 -0.135 -0.118 -0.085 -0.072 -0.086 -0.088 -0.098  0.009 -0.072 -0.137 -0.020 -0.030 -0.028 -0.071 -0.030 -0.008 -0.047 -0.014  0.011 -0.055  0.020  0.051  0.057  0.098  0.028  0.105  0.136 -0.020 -0.009 -0.117 -0.117 -0.193 -0.126 -0.128 -0.070 -0.064 -0.131 -0.164 -0.089 -0.180 -0.265 -0.206 -0.161 -0.164 -0.236 -0.188 -0.229 -0.146 -0.173 -0.107 -0.093 -0.166 -0.153 -0.211 -0.169 -0.129 -0.049 -0.002  0.049  0.022 -0.042 -0.074 -0.101  0.119  0.081 -0.038  0.054  0.141  0.035 -0.041  0.076  0.081 -0.066 -0.048  0.014 -0.054  0.019  0.006  0.001  0.050  0.128  0.002  0.060 -0.067 -0.132  0.115
 -0.102 -0.043 -0.066 -0.102 -0.035 -0.073 -0.004 -0.017 -0.043  0.008  0.043  0.055  0.046  0.021  0.098  0.077  0.014  0.072  0.107  0.091  0.115  0.048  0.082  0.108  0.080  0.086  0.100  0.080  0.049  0.015  0.039 -0.000  0.054  0.027  0.075  0.067  0.028  0.034  0.025  0.037  0.049  0.001  0.014  0.004  0.004  0.015  0.040  0.040  0.069  0.043  0.030  0.005 -0.021  0.034  0.031 -0.013 -0.060 -0.035  0.028 -0.022  0.016  0.011 -0.002 -0.109 -0.067 -0.021 -0.011 -0.035 -0.041 -0.007  0.026 -0.027  0.023  0.054 -0.010 -0.041 -0.001 -0.106  0.025  0.034 -0.074 -0.133 -0.002 -0.033 -0.155 -0.145 -0.105 -0.071 -0.052 -0.077 -0.017 -0.007 -0.049 -0.087  0.139 -0.010  0.000  0.010  0.089  0.085  0.147  0.143  0.129  0.114  0.082  0.082  0.036  0.029  0.043 -0.007  0.045 -0.012  0.053  0.014 -0.058 -0.018 -0.077 -0.050  0.044  0.093  0.115  0.154  0.223  0.110  0.115  0.169  0.126  0.083  0.028 -0.066 -0.085 -0.070 -0.069 -0.051 -0.021  0.041  0.045  0.092  0.142  0.180  0.193  0.245  0.183  0.195  0.117  0.277  0.173  0.104  0.251  0.355  0.250  0.183  0.526  0.450  0.063 -0.044  0.217  0.220  0.416  0.723  0.479  0.337  0.209  0.038  0.084  0.145  0.140  0.052 -0.015 -0.021 -0.028 -0.025 -0.048 -0.018 -0.107 -0.082 -0.127 -0.076 -0.067 -0.009 -0.070 -0.095 -0.073 -0.061 -0.065 -0.044 -0.034 -0.067 -0.015 -0.021 -0.034 -0.071 -0.018 -0.046 -0.057 -0.060 -0.043 -0.060 -0.088 -0.070 -0.098 -0.085 -0.085 -0.059 -0.040 -0.073 -0.026 -0.046 -0.053 -0.049 -0.031 -0.061 -0.027  0.018 -0.016 -0.004  0.018 -0.020  0.024  0.032  0.058  0.004  0.062  0.025  0.015  0.012 -0.102 -0.055 -0.116 -0.110 -0.107 -0.071 -0.069 -0.041 -0.000 -0.071 -0.038 -0.063 -0.124 -0.087 -0.130 -0.111 -0.079 -0.036 -0.058 -0.050  0.021 -0.021 -0.099  0.009 -0.073 -0.032 -0.049 -0.030 -0.023 -0.039  0.007  0.015 -0.102 -0.022  0.016  0.036  0.092  0.066  0.107  0.072 -0.039 -0.056 -0.088 -0.122 -0.176 -0.124 -0.122 -0.101 -0.079 -0.110 -0.162 -0.077 -0.069 -0.240 -0.146 -0.100 -0.123 -0.206 -0.177 -0.204 -0.119 -0.143 -0.072 -0.147 -0.175 -0.126 -0.186 -0.185 -0.138 -0.123 -0.055 -0.015  0.010 -0.011 -0.037 -0.063 -0.036 -0.057 -0.100 -0.062  0.033 -0.014 -0.072  0.012  0.080 -0.019 -0.012  0.047 -0.005  0.019  0.044  0.055  0.098  0.090  0.085  0.160  0.042 -0.052  0.056
 -0.112 -0.109 -0.155 -0.157 -0.074 -0.114 -0.040 -0.034 -0.065 -0.017  0.027  0.029  0.028  0.006  0.075  0.046 -0.005  0.060  0.088  0.096  0.113  0.050  0.088  0.104  0.100  0.080  0.104  0.075  0.052  0.012  0.046  0.006  0.092  0.055  0.071  0.058  0.024  0.033  0.025  0.036  0.039  0.006 -0.012 -0.004  0.012 -0.005  0.019  0.014  0.070  0.048  0.028  0.025 -0.005  0.046  0.035 -0.030 -0.010  0.001  0.044  0.006  0.039  0.031  0.013 -0.039 -0.048  0.027  0.006  0.014 -0.009  0.024  0.074  0.006  0.029  0.087 -0.019 -0.008  0.003 -0.002  0.071  0.066 -0.042 -0.065  0.067 -0.009 -0.072 -0.074  0.007  0.090  0.025 -0.002  0.049  0.065 -0.053 -0.043  0.126  0.023  0.033  0.037  0.195  0.148  0.260  0.218  0.156  0.170  0.111  0.087  0.036  0.019  0.039 -0.018  0.025 -0.014  0.019  0.029 -0.062 -0.039 -0.069 -0.040  0.031  0.069  0.141  0.171  0.249  0.126  0.152  0.248  0.112  0.118 -0.004 -0.092 -0.106 -0.083 -0.115 -0.025  0.022  0.047  0.032  0.092  0.093  0.164  0.191  0.226  0.198  0.214  0.177  0.318  0.214  0.216  0.361  0.394  0.260  0.304  0.557  0.373  0.151  0.111  0.255  0.154  0.272  0.479  0.699  0.477  0.358  0.201  0.199  0.260  0.156  0.071 -0.069 -0.065 -0.086 -0.057 -0.109 -0.038 -0.118 -0.108 -0.150 -0.078 -0.109 -0.069 -0.135 -0.128 -0.087 -0.110 -0.114 -0.092 -0.067 -0.134 -0.073 -0.081 -0.077 -0.094 -0.051 -0.076 -0.098 -0.077 -0.071 -0.068 -0.077 -0.074 -0.075 -0.089 -0.118 -0.100 -0.073 -0.126 -0.041 -0.070 -0.083 -0.080 -0.046 -0.092 -0.042 -0.026 -0.036  0.020  0.026 -0.013  0.052  0.061  0.074  0.052  0.103  0.053  0.024  0.009 -0.170 -0.107 -0.164 -0.152 -0.118 -0.076 -0.101 -0.027 -0.004 -0.062 -0.041 -0.084 -0.152 -0.149 -0.193 -0.161 -0.166 -0.093 -0.133 -0.139 -0.065 -0.114 -0.084 -0.032 -0.112 -0.046 -0.067 -0.067 -0.078 -0.044 -0.052 -0.043 -0.117 -0.076 -0.063  0.002  0.077  0.038  0.077  0.049 -0.032 -0.047 -0.085 -0.087 -0.152 -0.093 -0.077 -0.057 -0.057 -0.088 -0.150 -0.078 -0.108 -0.217 -0.199 -0.151 -0.155 -0.223 -0.182 -0.213 -0.143 -0.158 -0.103 -0.127 -0.188 -0.135 -0.165 -0.167 -0.123 -0.098 -0.032  0.007 -0.004 -0.011 -0.040 -0.112  0.007 -0.026 -0.116 -0.055  0.067 -0.013 -0.102  0.018  0.094 -0.029 -0.023  0.089 -0.000  0.088  0.086  0.044  0.115  0.108  0.134  0.138  0.094  0.021  0.076
 -0.047 -0.056 -0.053 -0.044  0.040  0.013  0.031  0.034  0.030  0.051  0.048  0.049  0.074  0.037  0.067  0.041  0.018  0.057  0.045  0.042  0.043  0.000  0.013  0.047  0.041  0.051  0.047  0.024  0.030  0.031  0.018  0.008  0.052  0.002 -0.009  0.018 -0.040 -0.041 -0.026 -0.037 -0.022 -0.045 -0.052 -0.025  0.013 -0.038 -0.022 -0.019 -0.003 -0.016 -0.038 -0.015 -0.028 -0.011 -0.015 -0.061 -0.015 -0.020  0.004 -0.005  0.023  0.019  0.017 -0.003 -0.050  0.040  0.018  0.040  0.026  0.072  0.064  0.008  0.008  0.025 -0.029 -0.039 -0.037 -0.037  0.004  0.015 -0.051 -0.075  0.001 -0.053 -0.059 -0.097 -0.055  0.027 -0.017 -0.047  0.007  0.018 -0.080 -0.080  0.015 -0.041 -0.057  0.000  0.086  0.061  0.122  0.099  0.099  0.130  0.099  0.017 -0.001 -0.029 -0.018 -0.069 -0.051 -0.056 -0.032 -0.018 -0.108 -0.097 -0.130 -0.063 -0.023  0.007  0.052  0.104  0.145  0.083  0.125  0.237  0.089  0.042 -0.030 -0.105 -0.137 -0.121 -0.111 -0.033  0.040  0.045  0.025  0.049  0.045  0.094  0.102  0.134  0.137  0.116  0.092  0.157  0.111  0.104  0.197  0.216  0.149  0.124  0.336  0.263  0.086  0.027  0.144  0.144  0.176  0.337  0.477  0.801  0.396  0.449  0.309  0.297  0.130  0.032 -0.049 -0.074 -0.071 -0.053 -0.075 -0.022 -0.097 -0.087 -0.071 -0.035 -0.088 -0.071 -0.116 -0.171 -0.120 -0.131 -0.117 -0.126 -0.079 -0.121 -0.108 -0.108 -0.058 -0.088 -0.074 -0.078 -0.098 -0.074 -0.082 -0.060 -0.068 -0.057 -0.035 -0.061 -0.047 -0.045 -0.021 -0.087 -0.036 -0.060 -0.084 -0.114 -0.084 -0.097 -0.073 -0.041 -0.055  0.005  0.021  0.003  0.028  0.042  0.067  0.068  0.071  0.037 -0.011  0.021 -0.105 -0.065 -0.066 -0.052 -0.040 -0.032 -0.026  0.011  0.064 -0.044  0.026 -0.009 -0.044 -0.034 -0.074 -0.101 -0.093 -0.020 -0.080 -0.083 -0.039 -0.073 -0.034 -0.008 -0.065  0.003 -0.026 -0.020 -0.020 -0.018 -0.003  0.003 -0.092 -0.036  0.008  0.008  0.073  0.015  0.004 -0.027 -0.024 -0.107 -0.046 -0.086 -0.132 -0.108 -0.160 -0.084 -0.085 -0.047 -0.099 -0.042 -0.072 -0.151 -0.144 -0.094 -0.131 -0.174 -0.151 -0.184 -0.119 -0.106 -0.083 -0.121 -0.149 -0.114 -0.058 -0.108 -0.075 -0.105 -0.040 -0.038 -0.022 -0.032 -0.091 -0.138  0.020 -0.002 -0.089 -0.037  0.067 -0.032 -0.107  0.015  0.068 -0.081 -0.044  0.036 -0.040  0.054  0.013 -0.015  0.020  0.025  0.103  0.070  0.101  0.054  0.035
 -0.031 -0.035 -0.056 -0.092 -0.040 -0.066 -0.050 -0.036 -0.026 -0.007 -0.020  0.026  0.049  0.012  0.064  0.056  0.036  0.046  0.093  0.104  0.087  0.036  0.059  0.074  0.050  0.049  0.033  0.040  0.047  0.083  0.068  0.001  0.048  0.019  0.024  0.062  0.032  0.021 -0.005  0.011  0.019 -0.021 -0.005  0.003  0.076  0.056  0.010 -0.006  0.044  0.036  0.028 -0.002 -0.029 -0.001 -0.029 -0.084 -0.025 -0.024 -0.032 -0.052 -0.015 -0.074 -0.097 -0.118 -0.081 -0.012 -0.019 -0.036 -0.074 -0.057  0.048  0.021  0.020  0.021 -0.052 -0.016 -0.058 -0.065  0.033 -0.025 -0.103 -0.052  0.004 -0.072 -0.107 -0.057 -0.002  0.050  0.004 -0.020  0.027  0.064 -0.051 -0.076  0.045  0.022  0.030  0.059  0.147  0.168  0.227  0.179  0.122  0.108  0.074  0.044  0.041 -0.078 -0.023 -0.088 -0.013 -0.022  0.036  0.006 -0.068 -0.063 -0.106 -0.082 -0.052  0.001  0.157  0.138  0.130  0.059  0.079  0.306  0.105  0.144 -0.038 -0.104 -0.110 -0.074 -0.054  0.025  0.068  0.019  0.082  0.090  0.030  0.054  0.050  0.064  0.097  0.046  0.084  0.094  0.010  0.071  0.193  0.182  0.160  0.216  0.387  0.303  0.258  0.266  0.315  0.256  0.253  0.209  0.358  0.396  0.731  0.503  0.451  0.435  0.160  0.140 -0.024 -0.054 -0.061 -0.021 -0.034 -0.033 -0.083 -0.063 -0.078  0.011 -0.053 -0.022 -0.045 -0.036 -0.052 -0.081 -0.066 -0.065 -0.084 -0.073 -0.045 -0.078 -0.049 -0.092 -0.115 -0.109 -0.121 -0.121 -0.171 -0.066 -0.103 -0.070 -0.118 -0.077 -0.086 -0.108 -0.044 -0.076 -0.043 -0.079 -0.057 -0.075 -0.060 -0.119 -0.067 -0.048 -0.063 -0.043 -0.032  0.012 -0.049  0.001  0.007 -0.010  0.025 -0.030 -0.066  0.036 -0.205 -0.142 -0.141 -0.133 -0.064 -0.085 -0.072  0.028  0.028 -0.101 -0.019 -0.054 -0.071 -0.086 -0.171 -0.212 -0.195 -0.104 -0.132 -0.182 -0.062 -0.132  0.036 -0.011 -0.028  0.038 -0.013 -0.026 -0.051  0.011 -0.048 -0.057 -0.123 -0.076 -0.058 -0.020  0.101  0.046  0.064  0.030  0.033  0.040  0.003  0.004 -0.076 -0.029 -0.065  0.011  0.027 -0.004 -0.043 -0.018 -0.137 -0.141 -0.182 -0.124 -0.162 -0.188 -0.132 -0.148 -0.092 -0.090 -0.096 -0.061 -0.103 -0.157 -0.036 -0.108 -0.065 -0.031 -0.020  0.028  0.002 -0.020 -0.090 -0.065 -0.016 -0.027 -0.179 -0.055  0.076 -0.020 -0.142  0.018  0.128 -0.042 -0.058  0.085  0.042  0.076  0.066  0.047  0.053  0.032  0.097  0.014  0.058 -0.046  0.074
  0.050 -0.010 -0.012  0.002  0.029  0.001 -0.009 -0.010  0.004  0.010 -0.039 -0.014  0.056  0.036 -0.005  0.027  0.066  0.027  0.030  0.054  0.005 -0.006  0.004  0.007 -0.018  0.002 -0.047 -0.022  0.020  0.062  0.021 -0.007  0.005 -0.029 -0.062  0.005 -0.027 -0.062 -0.038 -0.054 -0.058 -0.057 -0.061 -0.018  0.045 -0.007 -0.059 -0.067 -0.062 -0.061 -0.063 -0.052 -0.065 -0.060 -0.084 -0.126 -0.012 -0.023 -0.041 -0.034  0.010 -0.030 -0.071  0.003 -0.010  0.005  0.011  0.049 -0.007  0.049  0.051  0.011  0.019 -0.057 -0.052 -0.042 -0.091 -0.008 -0.035 -0.077 -0.121 -0.008 -0.032 -0.086 -0.080 -0.061 -0.002  0.048  0.022 -0.019  0.004  0.068 -0.042 -0.041 -0.055 -0.016 -0.044 -0.028  0.040  0.032  0.091  0.061  0.043  0.094  0.058 -0.020 -0.045 -0.091 -0.065 -0.103 -0.070 -0.052 -0.054 -0.035 -0.108 -0.130 -0.155 -0.112 -0.100 -0.066  0.048  0.085  0.066  0.063  0.124  0.318  0.075  0.019 -0.083 -0.077 -0.096 -0.053 -0.073  0.009  0.034 -0.006  0.029  0.018 -0.071 -0.023 -0.019 -0.034  0.031 -0.017  0.034 -0.032 -0.029  0.034  0.061  0.063  0.042  0.064  0.139  0.109  0.143  0.143  0.095  0.133  0.024  0.038  0.201  0.449  0.503  0.752  0.620  0.422  0.106  0.065 -0.018 -0.076 -0.085 -0.033 -0.025  0.004 -0.042 -0.057  0.009  0.039 -0.068 -0.066 -0.057 -0.085 -0.097 -0.141 -0.115 -0.125 -0.123 -0.115 -0.122 -0.147 -0.066 -0.083 -0.122 -0.113 -0.118 -0.099 -0.165 -0.057 -0.057 -0.020 -0.023 -0.055 -0.018 -0.067 -0.008 -0.081 -0.069 -0.050 -0.062 -0.094 -0.075 -0.123 -0.083 -0.073 -0.104 -0.046 -0.036  0.032 -0.039 -0.008 -0.007  0.012  0.009 -0.030 -0.052  0.030 -0.117 -0.085 -0.032 -0.012  0.047  0.011  0.013  0.017  0.034 -0.070  0.083  0.032  0.049 -0.004 -0.047 -0.119 -0.129 -0.040 -0.110 -0.138 -0.084 -0.087  0.070  0.009 -0.009  0.038  0.039  0.037 -0.010  0.048 -0.013 -0.024 -0.032 -0.055 -0.018 -0.042  0.010  0.007 -0.026 -0.057  0.038 -0.009  0.075  0.033 -0.022  0.013 -0.062  0.023  0.007  0.063  0.034  0.018 -0.055  0.005 -0.103 -0.081 -0.106 -0.107 -0.100 -0.088 -0.071 -0.060 -0.044 -0.028 -0.053 -0.062  0.096 -0.012  0.015  0.024 -0.023 -0.027 -0.053 -0.046 -0.113 -0.100 -0.017 -0.038 -0.116 -0.067 -0.005 -0.071 -0.114 -0.035  0.027 -0.062 -0.025  0.050  0.008  0.046  0.013 -0.004 -0.018 -0.050  0.128 -0.033  0.141  0.123  0.031
  0.071  0.045  0.014 -0.004 -0.019 -0.025 -0.031 -0.031 -0.040 -0.029 -0.044 -0.025  0.030  0.019  0.015  0.012  0.097  0.060  0.019  0.043  0.001 -0.031 -0.003  0.011 -0.012 -0.003 -0.028  0.006  0.045  0.077  0.043 -0.003  0.002 -0.038 -0.072 -0.012 -0.052 -0.080 -0.058 -0.059 -0.053 -0.080 -0.072 -0.050  0.046  0.005 -0.099 -0.106 -0.082 -0.043 -0.061 -0.072 -0.072 -0.071 -0.093 -0.144 -0.031 -0.036 -0.064 -0.061 -0.001 -0.029 -0.077 -0.011  0.001  0.002 -0.025  0.059 -0.022  0.045  0.069  0.023  0.042 -0.010 -0.022 -0.007 -0.099 -0.001 -0.056 -0.057 -0.143 -0.047 -0.048 -0.084 -0.129 -0.082 -0.035 -0.001 -0.002 -0.029 -0.013  0.038 -0.072 -0.095 -0.065 -0.023 -0.042 -0.026  0.039  0.027  0.071  0.040  0.066  0.165  0.116  0.043 -0.005 -0.071 -0.026 -0.036 -0.009 -0.023 -0.031 -0.053 -0.091 -0.088 -0.098 -0.069 -0.046 -0.006  0.168  0.254  0.174  0.203  0.221  0.454  0.242  0.123 -0.025  0.005 -0.004 -0.008 -0.073  0.008  0.038  0.020  0.077  0.137  0.067  0.049  0.048  0.089  0.124  0.028  0.074  0.034  0.021  0.004  0.079  0.123  0.052  0.034  0.146  0.119  0.079  0.072  0.077  0.090  0.025  0.084  0.199  0.309  0.451  0.620  0.891  0.596  0.242  0.180  0.050  0.014 -0.056 -0.018 -0.004 -0.002 -0.057 -0.062 -0.065  0.024 -0.089 -0.047 -0.043 -0.104 -0.087 -0.148 -0.107 -0.112 -0.117 -0.105 -0.095 -0.111 -0.061 -0.036 -0.096 -0.101 -0.069 -0.059 -0.164 -0.034 -0.022  0.011  0.023 -0.002  0.019 -0.096 -0.038 -0.096 -0.099 -0.060 -0.058 -0.104 -0.067 -0.095 -0.101 -0.084 -0.107 -0.051 -0.058  0.014 -0.028 -0.003 -0.028  0.019  0.015 -0.027 -0.056  0.069 -0.165 -0.116 -0.047 -0.027  0.063  0.018  0.028  0.032  0.069 -0.091  0.136  0.046  0.066 -0.020 -0.069 -0.153 -0.159 -0.022 -0.137 -0.163 -0.072 -0.084  0.102  0.031 -0.007  0.070  0.061  0.025 -0.020  0.043 -0.012 -0.033 -0.067 -0.092 -0.020 -0.059  0.013  0.033 -0.018 -0.067  0.057 -0.010  0.093  0.008 -0.076 -0.047 -0.121 -0.023 -0.009  0.062 -0.022  0.003 -0.068 -0.036 -0.136 -0.105 -0.153 -0.171 -0.148 -0.136 -0.104 -0.097 -0.046 -0.062 -0.106 -0.093  0.116 -0.045  0.013  0.032 -0.036 -0.045 -0.083 -0.051 -0.132 -0.087 -0.120 -0.123 -0.203 -0.137 -0.080 -0.120 -0.167 -0.087  0.023 -0.064 -0.031  0.070  0.035  0.038  0.087  0.113  0.080 -0.028  0.142 -0.023  0.143  0.090  0.023
 -0.048 -0.050 -0.073 -0.112 -0.034 -0.057 -0.034 -0.012 -0.040 -0.006  0.006  0.019  0.038  0.027  0.045  0.007  0.072  0.052  0.031  0.037  0.027  0.001  0.004  0.013  0.012 -0.002 -0.020  0.009  0.025  0.066  0.065  0.016  0.030 -0.028 -0.036 -0.017 -0.027 -0.042 -0.041 -0.032 -0.012 -0.061 -0.042 -0.046  0.061  0.041 -0.070 -0.086 -0.037  0.008 -0.005 -0.042 -0.040 -0.009 -0.060 -0.109 -0.005 -0.025 -0.055 -0.047  0.022 -0.035 -0.066 -0.025 -0.048 -0.001 -0.045  0.038 -0.003  0.049  0.128  0.081  0.091  0.104  0.034  0.071 -0.037  0.021 -0.002  0.015 -0.062 -0.030  0.012 -0.042 -0.089 -0.032  0.020  0.080  0.028  0.009  0.039  0.062 -0.074 -0.078  0.039  0.011  0.011  0.036  0.156  0.138  0.188  0.163  0.152  0.227  0.190  0.136  0.097 -0.008  0.025  0.017  0.004  0.013 -0.029 -0.029 -0.040 -0.037 -0.031 -0.005  0.069  0.123  0.299  0.330  0.286  0.274  0.216  0.458  0.297  0.283  0.078  0.043  0.015  0.038 -0.053  0.047  0.130  0.104  0.086  0.136  0.140  0.106  0.113  0.183  0.162  0.088  0.147  0.114  0.077  0.106  0.169  0.141  0.133  0.172  0.264  0.223  0.164  0.162  0.166  0.121  0.112  0.145  0.260  0.297  0.435  0.422  0.596  0.723  0.316  0.254  0.061  0.073  0.025  0.013 -0.016  0.004 -0.045 -0.044 -0.077  0.007 -0.074 -0.019 -0.070 -0.130 -0.063 -0.112 -0.087 -0.085 -0.123 -0.101 -0.065 -0.103 -0.051 -0.015 -0.075 -0.097 -0.047 -0.049 -0.123 -0.007 -0.020  0.006 -0.014 -0.009 -0.011 -0.078 -0.051 -0.096 -0.101 -0.104 -0.061 -0.131 -0.109 -0.115 -0.115 -0.105 -0.108 -0.070 -0.082 -0.025 -0.080 -0.040 -0.050 -0.023 -0.015 -0.027 -0.064  0.040 -0.220 -0.177 -0.156 -0.153 -0.048 -0.070 -0.028  0.059  0.078 -0.100  0.031 -0.055 -0.063 -0.136 -0.130 -0.180 -0.171 -0.091 -0.156 -0.182 -0.050 -0.097  0.050  0.032  0.007  0.044 -0.004 -0.000 -0.031 -0.042 -0.041 -0.025 -0.125 -0.091 -0.031 -0.020  0.030  0.033  0.028  0.005  0.033  0.013  0.005 -0.041 -0.147 -0.091 -0.127 -0.064 -0.018 -0.014 -0.048 -0.005 -0.092 -0.108 -0.173 -0.158 -0.186 -0.207 -0.192 -0.198 -0.135 -0.152 -0.138 -0.137 -0.191 -0.186 -0.018 -0.112 -0.064  0.004 -0.022  0.009 -0.060 -0.056 -0.140 -0.071 -0.030 -0.039 -0.133 -0.071 -0.012 -0.070 -0.166 -0.057  0.050 -0.090 -0.107  0.033 -0.003 -0.001  0.109  0.165  0.147  0.084  0.104 -0.060  0.035  0.009  0.076
 -0.089 -0.039 -0.074 -0.100 -0.041  0.001  0.010  0.042  0.001  0.017  0.059  0.046  0.011 -0.003  0.055 -0.020 -0.027  0.030  0.010  0.004  0.005 -0.008  0.015  0.033  0.047  0.005  0.041  0.037  0.024  0.041  0.030  0.026  0.038 -0.000 -0.005 -0.036 -0.040 -0.046 -0.035 -0.025 -0.028 -0.044 -0.027 -0.005  0.002  0.008 -0.049 -0.072 -0.034  0.011  0.018 -0.010 -0.008 -0.008 -0.027 -0.006  0.019  0.010  0.008  0.005  0.025  0.033  0.011  0.031  0.007  0.019 -0.049  0.025  0.009  0.037  0.096  0.054  0.066  0.111  0.020  0.006  0.012  0.003 -0.014  0.040 -0.006 -0.062 -0.007 -0.003 -0.040 -0.010 -0.027 -0.007 -0.025 -0.047 -0.009  0.007 -0.083 -0.093  0.027 -0.025  0.005  0.019  0.095  0.049  0.093  0.060  0.086  0.164  0.135  0.105  0.087  0.053  0.062  0.082  0.029  0.025 -0.006 -0.010 -0.030  0.012  0.038  0.052  0.090  0.125  0.205  0.280  0.191  0.211  0.184  0.229  0.312  0.213  0.096  0.103  0.096  0.057 -0.011  0.020  0.111  0.103  0.069  0.164  0.172  0.138  0.117  0.164  0.172  0.091  0.096  0.127  0.096  0.067  0.139  0.095  0.077  0.060  0.140  0.091 -0.039 -0.027  0.072  0.002  0.086  0.140  0.156  0.130  0.160  0.106  0.242  0.316  0.519  0.197  0.020  0.106  0.019  0.018  0.065  0.044 -0.006 -0.011 -0.017  0.046 -0.028 -0.038 -0.150 -0.152 -0.073 -0.105 -0.054 -0.048 -0.055 -0.068 -0.020 -0.023  0.002  0.032  0.022  0.015  0.038  0.048  0.005  0.029  0.066  0.043  0.059  0.045  0.024 -0.000 -0.004 -0.056 -0.054 -0.038 -0.041 -0.105 -0.028  0.003 -0.056 -0.043 -0.025 -0.011 -0.040 -0.009  0.019 -0.012  0.010  0.020  0.054  0.012  0.004  0.034 -0.151 -0.112 -0.100 -0.070  0.003 -0.008  0.004 -0.024  0.051 -0.048  0.110  0.015 -0.006 -0.068 -0.081 -0.101 -0.113 -0.070 -0.154 -0.162 -0.081 -0.081 -0.001  0.014  0.003  0.021  0.014  0.025  0.030  0.002  0.005  0.038 -0.020 -0.057 -0.035 -0.038 -0.002  0.016  0.041  0.015  0.036 -0.034 -0.009 -0.066 -0.155 -0.103 -0.115 -0.074 -0.022 -0.039 -0.065 -0.035 -0.086 -0.097 -0.158 -0.159 -0.166 -0.175 -0.171 -0.211 -0.156 -0.174 -0.131 -0.163 -0.200 -0.124 -0.038 -0.109 -0.064 -0.010 -0.034 -0.021 -0.045 -0.059 -0.073 -0.059 -0.095 -0.115 -0.143 -0.115 -0.074 -0.133 -0.141 -0.098 -0.036 -0.063 -0.020  0.026 -0.023  0.058  0.125  0.132  0.159  0.147  0.059  0.010  0.074  0.031  0.041
 -0.089 -0.087 -0.061 -0.117 -0.042 -0.053 -0.026  0.003 -0.037 -0.002  0.028  0.027 -0.002  0.010  0.032 -0.020  0.012  0.008  0.033  0.022  0.038  0.006  0.023  0.018 -0.003 -0.019 -0.035 -0.040 -0.052 -0.017  0.003 -0.028 -0.017 -0.049 -0.034 -0.040 -0.001 -0.027 -0.036 -0.014 -0.010 -0.004 -0.023 -0.038  0.031  0.016 -0.033 -0.050 -0.051 -0.011 -0.001 -0.062 -0.058 -0.038 -0.074 -0.089 -0.053 -0.081 -0.093 -0.076 -0.075 -0.110 -0.140 -0.143 -0.136 -0.069 -0.079 -0.059 -0.070 -0.050  0.034  0.039 -0.014 -0.006 -0.031  0.008 -0.060 -0.003  0.012  0.092  0.025 -0.006  0.042  0.058  0.016  0.048  0.062  0.058  0.067  0.031  0.028  0.051 -0.055 -0.075 -0.012 -0.048 -0.047 -0.035 -0.014  0.070  0.109  0.031  0.047  0.071  0.086  0.105  0.146  0.092  0.087  0.075  0.039  0.065  0.061  0.047  0.064 -0.002  0.111  0.079  0.155  0.149  0.219  0.194  0.106  0.113  0.053  0.136  0.190  0.341  0.204  0.186  0.101  0.142  0.078  0.044  0.124  0.113  0.118  0.173  0.223  0.223  0.187  0.264  0.156  0.148  0.155  0.234  0.132  0.094  0.147  0.095  0.129  0.105  0.125  0.107  0.045  0.069  0.097  0.024  0.059  0.052  0.071  0.032  0.140  0.065  0.180  0.254  0.197  0.453  0.140  0.289  0.194  0.059  0.074  0.059  0.132  0.103  0.087  0.089  0.037  0.090  0.004  0.005 -0.026 -0.035  0.000 -0.017 -0.054  0.003  0.012 -0.050 -0.052  0.023 -0.029 -0.088 -0.004 -0.000 -0.058 -0.016 -0.015  0.045 -0.017  0.038 -0.021 -0.054 -0.035 -0.009 -0.052 -0.089 -0.007 -0.067 -0.110 -0.066 -0.059 -0.080 -0.050 -0.054 -0.079  0.005 -0.133 -0.045 -0.057 -0.043 -0.051 -0.025 -0.068  0.011 -0.099 -0.114 -0.115 -0.168 -0.038 -0.115 -0.077  0.086 -0.021 -0.131 -0.127 -0.164 -0.095 -0.129 -0.029 -0.069 -0.054 -0.127 -0.041 -0.043  0.008 -0.008  0.071  0.076  0.098  0.074  0.049  0.063  0.055  0.016  0.020  0.022 -0.041  0.014  0.031  0.050  0.049  0.033  0.041  0.039  0.057  0.085  0.022  0.008 -0.024  0.008  0.011  0.039  0.029  0.048  0.129  0.126  0.053  0.065  0.018 -0.044 -0.031 -0.003  0.014 -0.015 -0.008 -0.097 -0.135 -0.131 -0.117 -0.137  0.004 -0.054 -0.042  0.042  0.034  0.055 -0.010 -0.020 -0.071  0.030 -0.014  0.042 -0.034 -0.007  0.044  0.001 -0.066 -0.026  0.015 -0.059 -0.148 -0.033 -0.022 -0.134 -0.008  0.078  0.046  0.062 -0.026 -0.128 -0.178 -0.114  0.034
  0.004  0.017  0.046  0.012  0.019  0.034  0.039  0.029  0.034  0.058  0.068  0.047  0.041  0.063  0.058  0.041  0.057  0.059  0.062  0.057  0.045  0.033  0.037  0.023 -0.029 -0.001 -0.036 -0.056 -0.078 -0.054 -0.048 -0.040 -0.041 -0.033 -0.004  0.033  0.051  0.021  0.016  0.013  0.027  0.037  0.010 -0.044 -0.012  0.019 -0.009  0.028 -0.002 -0.032  0.006 -0.037 -0.050 -0.021 -0.065 -0.108 -0.076 -0.102 -0.106 -0.087 -0.082 -0.098 -0.085 -0.110 -0.069 -0.048 -0.032 -0.037 -0.037 -0.056 -0.047 -0.021 -0.014 -0.048  0.058  0.074  0.019  0.017  0.025  0.063  0.053  0.001  0.035  0.045  0.021  0.006  0.026  0.013  0.013 -0.037 -0.017 -0.020  0.028  0.018 -0.019 -0.060 -0.029 -0.008 -0.084 -0.002 -0.042 -0.057  0.009 -0.044 -0.006  0.030  0.039  0.002 -0.022  0.009 -0.007  0.012 -0.001 -0.027  0.073  0.046  0.050  0.015  0.048  0.080  0.045  0.016  0.028  0.007 -0.000  0.015  0.074  0.124  0.127  0.096  0.059  0.133  0.070  0.047  0.078  0.126  0.092  0.093  0.205  0.121  0.089  0.139  0.063  0.056  0.040  0.092  0.046  0.006  0.005 -0.009  0.013 -0.023 -0.034  0.027  0.058  0.012 -0.053  0.013 -0.031 -0.015 -0.069 -0.049 -0.024 -0.018  0.050  0.061  0.020  0.140  0.448  0.185  0.130  0.038  0.039 -0.010  0.030  0.013 -0.082 -0.063 -0.026  0.052  0.159  0.057  0.045  0.036  0.062  0.065  0.030  0.019  0.031  0.018  0.016  0.017 -0.021 -0.037 -0.028 -0.030 -0.057 -0.014 -0.057 -0.011 -0.051 -0.020 -0.019 -0.020 -0.052 -0.005 -0.013 -0.032  0.002  0.008 -0.047 -0.046  0.004 -0.020 -0.032 -0.024 -0.008 -0.036 -0.121 -0.047 -0.019 -0.074 -0.097 -0.077 -0.096 -0.066  0.053  0.038 -0.018 -0.040 -0.040 -0.054 -0.025  0.034 -0.013 -0.053 -0.103 -0.067 -0.057 -0.022  0.030  0.058  0.084  0.025  0.104  0.090  0.090  0.026 -0.020 -0.012 -0.005 -0.019 -0.045 -0.039 -0.043 -0.065  0.000 -0.009 -0.076  0.042  0.078  0.065  0.056  0.017  0.053  0.050 -0.011  0.004 -0.047 -0.015  0.027  0.004  0.016  0.003 -0.053 -0.005  0.029 -0.005  0.017  0.014  0.082  0.076  0.066  0.070  0.075  0.081  0.077  0.067  0.033  0.027  0.045 -0.010 -0.021 -0.036 -0.039 -0.045  0.004  0.027 -0.015  0.011 -0.024  0.036  0.009  0.058  0.077  0.035  0.003  0.091  0.027  0.009  0.017 -0.029 -0.097 -0.110 -0.049 -0.159 -0.169 -0.047 -0.117 -0.096 -0.028 -0.011 -0.074 -0.106  0.024
 -0.090 -0.094 -0.051 -0.109 -0.056 -0.046 -0.009  0.013 -0.045 -0.020  0.040  0.017 -0.046 -0.015  0.040 -0.048 -0.033  0.009  0.025  0.008  0.041  0.006  0.014  0.026 -0.018 -0.032 -0.033 -0.024 -0.039 -0.060 -0.030 -0.048 -0.029 -0.048 -0.021 -0.052 -0.011 -0.029 -0.045 -0.010 -0.023 -0.004 -0.033 -0.083 -0.007 -0.048 -0.043 -0.032 -0.044 -0.013  0.010 -0.056 -0.033 -0.044 -0.051 -0.057 -0.022 -0.080 -0.091 -0.050 -0.062 -0.088 -0.079 -0.088 -0.109 -0.120 -0.082 -0.047 -0.041  0.014  0.029  0.034  0.002 -0.025 -0.082 -0.034 -0.079 -0.027 -0.066  0.074  0.037 -0.030 -0.003  0.101  0.076  0.021 -0.019 -0.063  0.029 -0.020 -0.060 -0.038 -0.093 -0.088 -0.092 -0.107 -0.140 -0.087 -0.116 -0.013  0.024 -0.039  0.014  0.063  0.078  0.123  0.148  0.186  0.141  0.173  0.114  0.099  0.096  0.066  0.125  0.038  0.235  0.172  0.261  0.216  0.152  0.164  0.089  0.109  0.028  0.009  0.181  0.286  0.308  0.354  0.277  0.258  0.165  0.093  0.208  0.247  0.228  0.224  0.343  0.236  0.206  0.262  0.097  0.102  0.089  0.178  0.089  0.014  0.045 -0.006  0.025 -0.024 -0.058 -0.048 -0.144 -0.094 -0.025 -0.093 -0.026 -0.021 -0.065 -0.074 -0.054 -0.076  0.014  0.073  0.106  0.289  0.185  0.619  0.355  0.150  0.173  0.142  0.242  0.162  0.185  0.112  0.104  0.117 -0.014 -0.007 -0.034  0.014  0.054  0.025 -0.005  0.061  0.076  0.019  0.008  0.111  0.049  0.029  0.092  0.090  0.058  0.029  0.096  0.107  0.055  0.089  0.028 -0.010 -0.021  0.016 -0.034 -0.063  0.001 -0.044 -0.067 -0.021 -0.067 -0.093 -0.027 -0.070 -0.085 -0.044 -0.147 -0.073 -0.093 -0.081 -0.076 -0.037 -0.070 -0.051  0.019 -0.041 -0.048 -0.078 -0.009 -0.081 -0.061  0.010 -0.064 -0.076 -0.130 -0.130 -0.057 -0.062  0.061  0.033  0.062 -0.089  0.001  0.038  0.020  0.069  0.008  0.072  0.090  0.036  0.053  0.064  0.070  0.038  0.076  0.085  0.069  0.088  0.113  0.107  0.077  0.027  0.040  0.041  0.046  0.069 -0.003 -0.007 -0.032 -0.021  0.026  0.024  0.018  0.028  0.132  0.120  0.117  0.110  0.083 -0.005  0.028  0.073  0.044  0.018  0.006 -0.064 -0.092 -0.091 -0.082 -0.041  0.000 -0.045 -0.011  0.039  0.040  0.078  0.033  0.005 -0.016  0.072 -0.033  0.034  0.050  0.002 -0.005 -0.035 -0.023 -0.060 -0.078 -0.073 -0.138 -0.093 -0.057 -0.190 -0.047  0.053  0.037  0.057 -0.071 -0.128 -0.231 -0.054  0.035
 -0.125 -0.133 -0.070 -0.091 -0.038 -0.027 -0.005  0.018 -0.041 -0.013  0.061  0.015 -0.032 -0.010 -0.023 -0.053 -0.026 -0.043 -0.049 -0.069 -0.003  0.035  0.004 -0.024 -0.037 -0.039 -0.034 -0.001 -0.016 -0.022 -0.015 -0.029 -0.014 -0.044 -0.027 -0.071 -0.029 -0.037 -0.030 -0.014 -0.019  0.018 -0.001 -0.057 -0.027 -0.041 -0.044 -0.019 -0.073 -0.053 -0.013 -0.064 -0.043 -0.033 -0.053 -0.039 -0.019 -0.073 -0.083 -0.050 -0.077 -0.116 -0.076 -0.098 -0.179 -0.123 -0.114 -0.036 -0.019  0.004  0.025  0.038 -0.032 -0.044 -0.011  0.010 -0.053 -0.002 -0.033  0.065  0.046  0.012  0.007  0.044  0.048  0.020  0.004 -0.027  0.026  0.020 -0.006 -0.013 -0.043 -0.045 -0.048 -0.063 -0.071 -0.051 -0.116 -0.009 -0.018 -0.052 -0.021 -0.008  0.015  0.040  0.114  0.127  0.080  0.088  0.046  0.050  0.022  0.007  0.092  0.021  0.141  0.123  0.188  0.153  0.079  0.037 -0.034  0.039 -0.009 -0.031  0.076  0.210  0.267  0.160  0.167  0.182  0.118  0.082  0.153  0.141  0.080  0.063  0.162  0.114  0.115  0.165  0.004  0.059  0.065  0.111  0.032  0.004  0.009 -0.021  0.026 -0.012 -0.043 -0.009 -0.052 -0.050 -0.033 -0.049 -0.002 -0.028 -0.086 -0.071 -0.061 -0.085 -0.056  0.025  0.019  0.194  0.130  0.355  0.514  0.177  0.154  0.122  0.227  0.223  0.234  0.101  0.062  0.116  0.041 -0.005 -0.021  0.003  0.042  0.005 -0.018  0.051  0.034  0.015  0.020  0.099  0.048  0.061  0.121  0.109  0.084  0.041  0.067  0.075  0.045  0.104  0.033  0.003 -0.026  0.044  0.010 -0.025  0.021 -0.010 -0.062 -0.003 -0.045 -0.042  0.016 -0.050 -0.061  0.006 -0.128 -0.066 -0.083 -0.046 -0.077 -0.020 -0.078 -0.007  0.055 -0.015 -0.056 -0.114 -0.045 -0.087 -0.067  0.074 -0.025 -0.024 -0.186 -0.181 -0.081 -0.066  0.084  0.107  0.130 -0.087  0.049  0.079  0.087  0.085  0.036  0.127  0.145  0.072  0.050  0.101  0.109  0.009  0.076  0.100  0.042  0.135  0.165  0.142  0.086 -0.005 -0.025  0.045  0.007  0.054 -0.042 -0.032 -0.020 -0.001  0.045  0.020  0.007  0.012  0.152  0.168  0.110  0.099  0.110  0.021  0.055  0.101  0.075  0.056  0.046 -0.041 -0.082 -0.081 -0.046 -0.063 -0.032 -0.036 -0.028  0.029  0.039  0.055 -0.007 -0.034 -0.058  0.032  0.112  0.164  0.133  0.147  0.083  0.075  0.068  0.036 -0.044 -0.105 -0.180 -0.162 -0.149 -0.221 -0.125 -0.017 -0.066  0.017 -0.125 -0.174 -0.277 -0.104  0.074
  0.014 -0.005  0.034 -0.086 -0.069  0.011  0.091  0.073 -0.002  0.022  0.083  0.058 -0.033  0.033  0.047  0.018  0.000  0.025 -0.014  0.012  0.058  0.021  0.045  0.024  0.037  0.028  0.027  0.050  0.042  0.052  0.008  0.014  0.032 -0.001  0.026  0.004  0.009  0.008  0.013  0.034  0.015  0.017  0.009 -0.031  0.020 -0.001 -0.041  0.010  0.004  0.015  0.008 -0.017 -0.034 -0.002 -0.010  0.008  0.020 -0.022 -0.012  0.018 -0.014  0.006 -0.015 -0.013 -0.025  0.025  0.044 -0.079 -0.012 -0.012 -0.053 -0.015 -0.012  0.001 -0.002  0.009 -0.013  0.030  0.036  0.077  0.078  0.021  0.068  0.046  0.088  0.086  0.076  0.035  0.006  0.010  0.009  0.004 -0.043 -0.021 -0.019 -0.020 -0.006 -0.009 -0.052 -0.033 -0.046 -0.031 -0.022 -0.030  0.018  0.035  0.020  0.059  0.004  0.039  0.005  0.036  0.050  0.027  0.042 -0.010  0.057  0.047  0.096  0.080  0.048  0.051  0.046  0.044  0.023  0.008  0.079  0.060  0.084  0.107  0.177  0.129  0.101  0.048  0.087  0.132  0.053  0.047  0.110  0.107  0.088  0.096  0.034  0.051  0.040  0.059  0.050  0.027 -0.006 -0.012  0.019 -0.012 -0.057  0.008  0.006 -0.010 -0.038 -0.001 -0.007 -0.025 -0.057 -0.053 -0.021 -0.033 -0.018  0.013  0.018  0.059  0.038  0.150  0.177  0.557  0.370  0.260  0.246  0.034  0.038  0.041  0.052  0.024  0.020  0.071  0.003  0.002  0.013 -0.015 -0.003  0.017  0.036  0.013 -0.002  0.064  0.032  0.022  0.044  0.040  0.039  0.023  0.048  0.004 -0.009 -0.002  0.022  0.015  0.005  0.008  0.002 -0.010 -0.001 -0.006 -0.044 -0.012  0.004  0.007 -0.030 -0.010 -0.021  0.013 -0.010  0.010 -0.020 -0.045 -0.013 -0.032  0.003  0.020 -0.030 -0.066 -0.034  0.005 -0.021  0.004 -0.026 -0.029 -0.006  0.071  0.011  0.028  0.017  0.015  0.016 -0.012  0.011 -0.070 -0.051 -0.027 -0.028 -0.055 -0.063  0.000 -0.033 -0.034 -0.030  0.008 -0.003 -0.018  0.025  0.016  0.046  0.015  0.026  0.011  0.070  0.064  0.071  0.059 -0.000  0.016 -0.059 -0.036 -0.074 -0.036 -0.027 -0.036 -0.050 -0.033 -0.006 -0.018 -0.021 -0.021 -0.038 -0.073 -0.048 -0.041 -0.033 -0.072 -0.036 -0.071 -0.076 -0.041 -0.060 -0.016 -0.058 -0.037 -0.013 -0.007 -0.001  0.047  0.026 -0.005 -0.067 -0.002 -0.115 -0.096 -0.106 -0.105 -0.124 -0.160 -0.142 -0.165 -0.129 -0.046 -0.106 -0.072 -0.013 -0.066  0.009 -0.003 -0.018 -0.008 -0.036 -0.006 -0.061 -0.015 -0.014
  0.185  0.167  0.170  0.004 -0.079  0.084  0.083  0.113  0.017 -0.033  0.034  0.012 -0.112 -0.050 -0.034 -0.090 -0.079 -0.021 -0.088 -0.074 -0.016 -0.066  0.002 -0.026 -0.059 -0.051 -0.022 -0.012  0.012  0.027 -0.042  0.027  0.017 -0.027 -0.044 -0.089 -0.047 -0.055 -0.043 -0.051 -0.080 -0.050 -0.016 -0.035  0.029 -0.024 -0.115 -0.056 -0.077 -0.030 -0.007 -0.041 -0.034 -0.047 -0.040  0.024  0.012  0.003  0.018  0.023 -0.006  0.026  0.001  0.032  0.057  0.033  0.073 -0.035 -0.005 -0.007 -0.034 -0.025 -0.006 -0.056 -0.015 -0.028 -0.004 -0.049 -0.099  0.007  0.018 -0.055 -0.036  0.036  0.079  0.034 -0.030 -0.087 -0.037 -0.073 -0.088 -0.041 -0.096 -0.102 -0.039 -0.045 -0.054 -0.080 -0.120 -0.093 -0.099 -0.083 -0.066  0.009 -0.011  0.008 -0.026  0.056  0.028  0.073  0.042  0.063  0.083  0.010  0.062 -0.016  0.068  0.048  0.075  0.017 -0.009  0.018  0.033  0.022  0.063  0.012  0.051 -0.001  0.036  0.157  0.223  0.150  0.165  0.135  0.162  0.162  0.096  0.056  0.066  0.056  0.033  0.000 -0.003 -0.016 -0.034 -0.036 -0.037 -0.083 -0.067 -0.084 -0.046 -0.107 -0.126 -0.073 -0.089 -0.071 -0.042 -0.031 -0.020 -0.048 -0.109 -0.075 -0.034 -0.025 -0.004 -0.016  0.065  0.074  0.039  0.173  0.154  0.370  0.782  0.450  0.264  0.120  0.231  0.244  0.151  0.060 -0.010  0.023 -0.005  0.009  0.023  0.038  0.017  0.076  0.076  0.051  0.028  0.120  0.075  0.069  0.102  0.078  0.048 -0.003  0.088  0.067  0.116  0.101  0.111  0.085  0.156  0.078  0.007  0.087  0.065  0.037 -0.038  0.062  0.007  0.004 -0.054 -0.031 -0.080 -0.015 -0.020 -0.038 -0.035 -0.074 -0.048 -0.073 -0.016  0.033 -0.027 -0.068  0.028  0.075  0.097  0.069  0.090 -0.040  0.047  0.115  0.161  0.135  0.185  0.101  0.090 -0.053  0.007 -0.027 -0.100 -0.050 -0.084 -0.002  0.018  0.069  0.066  0.007  0.074  0.097  0.076  0.083  0.109  0.101  0.122  0.036  0.069 -0.033 -0.014  0.050  0.011 -0.015  0.105  0.012  0.070  0.012 -0.082 -0.053 -0.032 -0.021 -0.015  0.053  0.080  0.094  0.056  0.068 -0.029 -0.088 -0.052 -0.044 -0.070 -0.099 -0.093 -0.128 -0.105 -0.111 -0.101 -0.021  0.055  0.014  0.065  0.062 -0.004 -0.005 -0.010 -0.027 -0.084  0.010 -0.237 -0.234 -0.197 -0.198 -0.253 -0.332 -0.217 -0.270 -0.259 -0.093 -0.121 -0.105 -0.054 -0.117  0.008  0.065 -0.021 -0.068 -0.103 -0.110  0.004  0.076 -0.060
  0.011 -0.012 -0.026 -0.089 -0.093 -0.015  0.023  0.062 -0.016 -0.042  0.020  0.017 -0.072 -0.053 -0.029 -0.073 -0.099 -0.022 -0.021 -0.077 -0.039 -0.051 -0.036 -0.041 -0.069 -0.054 -0.067 -0.022 -0.010 -0.023 -0.017 -0.011 -0.004 -0.061 -0.062 -0.108 -0.062 -0.067 -0.049 -0.055 -0.075 -0.054 -0.033  0.003  0.035 -0.031 -0.082 -0.063 -0.086 -0.053 -0.063 -0.051 -0.043 -0.054 -0.065 -0.013  0.009  0.012 -0.006  0.002 -0.015 -0.003  0.010  0.023  0.018  0.024  0.031  0.041  0.030  0.035  0.055  0.003  0.017 -0.058 -0.077 -0.075 -0.016 -0.066 -0.116 -0.031 -0.064 -0.091 -0.042 -0.006 -0.005  0.012 -0.021 -0.074  0.007 -0.062 -0.090 -0.045 -0.113 -0.123 -0.067 -0.043 -0.089 -0.044 -0.045 -0.041 -0.033 -0.017 -0.004  0.068  0.020  0.005  0.004  0.037  0.028  0.039 -0.004  0.019  0.016 -0.019 -0.034 -0.057  0.024  0.014  0.062  0.057  0.026  0.081  0.048  0.065  0.071  0.010  0.066  0.037  0.054  0.107  0.131  0.093  0.135  0.102  0.150  0.130  0.058  0.021  0.020  0.028  0.028  0.001  0.002 -0.032 -0.018 -0.049 -0.034 -0.078 -0.047 -0.050 -0.047 -0.074 -0.061 -0.042 -0.053 -0.045  0.008  0.007  0.002 -0.018 -0.038 -0.022 -0.033  0.004 -0.002  0.004  0.044  0.059 -0.010  0.142  0.122  0.260  0.450  0.675  0.420  0.114  0.232  0.175  0.128  0.032 -0.075 -0.051 -0.040 -0.025 -0.027 -0.026 -0.030  0.031  0.020 -0.034  0.012  0.110  0.050  0.047  0.111  0.063  0.042  0.017  0.094  0.089  0.076  0.067  0.071  0.065  0.131  0.073  0.031  0.104  0.039 -0.012 -0.049  0.029 -0.026 -0.056 -0.023 -0.045 -0.095 -0.028 -0.015 -0.049 -0.047 -0.046 -0.027 -0.018  0.009  0.009 -0.035 -0.042 -0.001  0.013  0.070  0.024  0.008 -0.050 -0.005  0.033  0.125  0.068  0.098  0.038  0.046 -0.022  0.007 -0.006 -0.082 -0.034 -0.026  0.018  0.019  0.057  0.066  0.031  0.085  0.111  0.103  0.104  0.087  0.075  0.081  0.025  0.046 -0.011  0.009  0.045 -0.005 -0.019  0.062 -0.038  0.046 -0.024 -0.110 -0.047 -0.058 -0.011 -0.056  0.024  0.041  0.083  0.050  0.037 -0.015 -0.071 -0.056 -0.064 -0.091 -0.114 -0.103 -0.146 -0.075 -0.130 -0.150 -0.059  0.039 -0.041  0.026  0.034 -0.021 -0.027 -0.016 -0.046 -0.121 -0.094 -0.034 -0.050 -0.076 -0.052 -0.049 -0.158 -0.114 -0.100 -0.121 -0.079 -0.053 -0.010 -0.078 -0.065 -0.003  0.038  0.002 -0.036  0.002 -0.033  0.017  0.108 -0.007
 -0.070 -0.092 -0.077 -0.120 -0.115 -0.101 -0.062 -0.042 -0.081 -0.076 -0.039 -0.046 -0.097 -0.083 -0.069 -0.069 -0.083 -0.078  0.022 -0.050 -0.013 -0.012 -0.001 -0.047 -0.072 -0.060 -0.099 -0.062 -0.056 -0.038 -0.020 -0.055 -0.051 -0.096 -0.069 -0.101 -0.011 -0.056 -0.048 -0.032 -0.041 -0.007 -0.024  0.000  0.022 -0.039 -0.037 -0.029 -0.057 -0.038 -0.043 -0.073 -0.063 -0.065 -0.079 -0.053 -0.016 -0.028 -0.065 -0.016 -0.052 -0.019 -0.019 -0.007 -0.015 -0.048 -0.000 -0.010  0.008  0.024  0.054  0.045 -0.012 -0.100 -0.101 -0.076 -0.076 -0.065 -0.090 -0.017 -0.073 -0.059 -0.043  0.000 -0.027 -0.004 -0.029 -0.070  0.048 -0.023 -0.063 -0.012 -0.091 -0.104 -0.114 -0.099 -0.142 -0.077 -0.115 -0.044 -0.047 -0.039 -0.013  0.046  0.040  0.048  0.085  0.111  0.095  0.069  0.069  0.088  0.110  0.056  0.065 -0.017  0.138  0.094  0.140  0.122  0.066  0.097  0.010  0.063  0.007 -0.039  0.088  0.117  0.150  0.180  0.199  0.153  0.197  0.057  0.089  0.056  0.045 -0.047  0.002  0.006 -0.019  0.008 -0.087 -0.057 -0.005 -0.004 -0.022 -0.068 -0.065 -0.082 -0.036 -0.105 -0.134 -0.095 -0.103 -0.074 -0.057 -0.035 -0.062 -0.107 -0.118 -0.097 -0.083 -0.042 -0.057 -0.045 -0.006  0.132  0.030  0.242  0.227  0.246  0.264  0.420  0.672  0.304  0.368  0.199  0.158  0.136  0.017  0.063 -0.018  0.024  0.046  0.012 -0.022  0.077  0.042 -0.025  0.014  0.124  0.061  0.057  0.122  0.095  0.068  0.053  0.105  0.105  0.060  0.120  0.044  0.001  0.033  0.072  0.024  0.041  0.028 -0.007 -0.047  0.011 -0.016 -0.071 -0.013 -0.049 -0.077 -0.009 -0.107 -0.073 -0.096 -0.085 -0.106 -0.042 -0.030 -0.010  0.024 -0.019 -0.003 -0.031  0.056 -0.023  0.001  0.016 -0.044  0.032 -0.029 -0.024  0.056  0.029  0.095  0.048  0.039 -0.088 -0.020  0.019  0.005  0.044  0.038  0.090  0.118  0.071  0.099  0.136  0.159  0.153  0.126  0.116  0.140  0.138  0.147  0.088  0.035  0.056  0.024  0.040  0.066  0.061  0.073  0.020 -0.024  0.036  0.077  0.063 -0.004  0.050  0.165  0.167  0.121  0.136  0.087 -0.004  0.014  0.063  0.063  0.036  0.012 -0.095 -0.104 -0.082 -0.082 -0.025  0.034  0.019  0.058  0.071  0.057  0.074  0.034 -0.009 -0.070  0.009 -0.006  0.062  0.038 -0.003  0.023 -0.017 -0.019 -0.034 -0.030 -0.022 -0.054  0.045  0.046 -0.119 -0.095 -0.000 -0.026 -0.015 -0.050 -0.101 -0.188 -0.003  0.031
[truncated: 341,401 more chars]
