# Supplementary material for: K739 is preferentially targeted over K725 in the deSUMOylation process of neuronal nitric oxide synthase
Source: Front Chem. 2025 Sep 4;13:1672437. doi: 10.3389/fchem.2025.1672437 (PMC12445055; doi:10.3389/fchem.2025.1672437)
Supplement: Supplementary file 2 [file DataSheet2.zip › raw-data/739-N1/FINAL_DECOMP_MMPBSA.dat]

| Run on Fri May  9 18:50:50 2025
|| GB non-polar solvation energies calculated with gbsa=2
idecomp = 2: Per-residue decomp adding 1-4 interactions to EEL and VDW.
Energy Decomposition Analysis (All units kcal/mol): Generalized Born solvent


Complex:
Total Energy Decomposition:
Residue |       Internal      |    van der Waals    |    Electrostatic    |   Polar Solvation   |   Non-Polar Solv.   |       TOTAL
-------------------------------------------------------------------------------------------------------------------------------------------
GLU   1 |   18.457 +/-  2.727 |    1.121 +/-  1.627 |  -86.753 +/- 11.608 |  -64.602 +/- 10.656 |    1.616 +/-  0.132 | -130.161 +/-  2.695
PHE   2 |   18.227 +/-  3.214 |    1.172 +/-  1.778 |    7.046 +/-  2.012 |   -6.917 +/-  1.863 |    1.040 +/-  0.314 |   20.568 +/-  3.586
PRO   3 |   20.919 +/-  2.795 |   -2.069 +/-  0.912 |   -6.054 +/-  1.887 |   -4.480 +/-  1.776 |    0.590 +/-  0.094 |    8.906 +/-  2.856
GLU   4 |   17.564 +/-  2.662 |   -0.588 +/-  1.539 |  -43.486 +/- 16.827 |  -28.226 +/- 16.851 |    1.072 +/-  0.203 |  -53.662 +/-  2.827
ILE   5 |   18.783 +/-  3.203 |   -1.241 +/-  1.649 |   -8.071 +/-  1.484 |   -3.674 +/-  1.366 |    0.587 +/-  0.125 |    6.385 +/-  3.211
THR   6 |   16.254 +/-  2.355 |   -1.266 +/-  1.547 |  -41.469 +/-  3.598 |   -1.160 +/-  2.362 |    0.353 +/-  0.115 |  -27.288 +/-  2.756
GLU   7 |   17.729 +/-  2.796 |   -1.291 +/-  1.402 |  -47.291 +/- 13.523 |  -28.925 +/- 11.661 |    0.984 +/-  0.083 |  -58.795 +/-  3.368
GLU   8 |   18.841 +/-  2.920 |   -1.771 +/-  1.518 |  -50.231 +/- 10.512 |  -21.745 +/- 10.145 |    0.842 +/-  0.077 |  -54.065 +/-  2.713
MET   9 |   15.880 +/-  2.430 |   -7.965 +/-  1.589 |  -13.375 +/-  1.799 |    0.339 +/-  1.469 |    0.086 +/-  0.091 |   -5.035 +/-  2.876
GLU  10 |   17.932 +/-  2.619 |   -3.692 +/-  1.327 |  -58.513 +/- 21.283 |  -11.100 +/- 19.427 |    0.498 +/-  0.144 |  -54.876 +/-  3.075
LYS  11 |   18.338 +/-  3.468 |   -2.267 +/-  1.707 |   -4.867 +/- 26.181 |  -34.989 +/- 23.644 |    0.925 +/-  0.200 |  -22.862 +/-  4.234
GLU  12 |   17.046 +/-  2.664 |   -4.957 +/-  1.530 |  -65.991 +/-  8.408 |  -11.742 +/-  7.540 |    0.283 +/-  0.070 |  -65.361 +/-  2.822
ILE  13 |   17.772 +/-  2.609 |   -2.894 +/-  1.408 |   -9.283 +/-  1.424 |    1.434 +/-  0.840 |    0.412 +/-  0.132 |    7.442 +/-  2.875
LYS  14 |   18.015 +/-  3.459 |   -3.051 +/-  1.231 |   21.731 +/- 14.779 |  -55.979 +/- 14.077 |    0.974 +/-  0.113 |  -18.311 +/-  3.881
ASN  15 |   22.209 +/-  2.729 |   -4.328 +/-  1.122 | -106.658 +/-  3.898 |    3.899 +/-  1.705 |    0.313 +/-  0.068 |  -84.566 +/-  2.663
VAL  16 |   14.307 +/-  2.329 |   -2.897 +/-  1.224 |  -29.729 +/-  1.625 |    0.359 +/-  1.125 |    0.324 +/-  0.071 |  -17.637 +/-  2.382
PHE  17 |   17.462 +/-  2.725 |    0.207 +/-  0.968 |   -0.475 +/-  1.232 |   -6.098 +/-  0.972 |    1.325 +/-  0.085 |   12.420 +/-  2.889
ARG  18 |   23.406 +/-  4.095 |   -2.609 +/-  1.780 | -151.506 +/-  8.222 |  -47.671 +/-  7.102 |    0.826 +/-  0.068 | -177.554 +/-  4.182
ASN  19 |   21.670 +/-  2.704 |   -0.839 +/-  0.921 |  -86.478 +/-  2.770 |  -13.786 +/-  1.908 |    1.096 +/-  0.063 |  -78.338 +/-  2.174
GLY  20 |    5.594 +/-  1.694 |   -2.112 +/-  0.645 |   -7.322 +/-  1.376 |   -3.136 +/-  1.084 |    0.241 +/-  0.058 |   -6.736 +/-  1.564
ASN  21 |   23.155 +/-  2.825 |   -2.349 +/-  1.143 |  -85.473 +/-  3.051 |   -9.508 +/-  2.205 |    0.749 +/-  0.059 |  -73.425 +/-  2.812
GLN  22 |   24.828 +/-  3.134 |   -5.085 +/-  1.595 |  -76.364 +/-  4.099 |   -6.741 +/-  2.564 |    0.413 +/-  0.146 |  -62.950 +/-  3.208
ASP  23 |   13.450 +/-  2.595 |   -1.622 +/-  1.229 | -111.305 +/-  5.486 |   27.183 +/-  5.447 |    0.356 +/-  0.056 |  -71.937 +/-  2.959
GLU  24 |   18.549 +/-  2.976 |   -2.792 +/-  1.731 | -109.873 +/-  5.168 |   27.283 +/-  4.629 |    0.355 +/-  0.037 |  -66.479 +/-  3.464
VAL  25 |   13.839 +/-  2.579 |   -3.116 +/-  1.292 |  -20.358 +/-  0.911 |   -2.730 +/-  0.707 |    0.522 +/-  0.046 |  -11.842 +/-  2.366
LEU  26 |   16.900 +/-  3.243 |   -5.370 +/-  1.386 |  -26.479 +/-  1.238 |   -3.053 +/-  0.875 |    0.028 +/-  0.017 |  -17.974 +/-  3.546
SER  27 |   10.824 +/-  2.395 |   -4.978 +/-  1.068 |  -21.514 +/-  1.349 |   -0.390 +/-  1.030 |    0.000 +/-  0.001 |  -16.057 +/-  2.604
GLU  28 |   18.625 +/-  2.617 |   -3.103 +/-  1.507 |  -61.515 +/-  5.020 |   -9.217 +/-  5.136 |    0.610 +/-  0.049 |  -54.600 +/-  2.865
ALA  29 |    8.054 +/-  1.833 |   -1.451 +/-  0.760 |    2.474 +/-  1.572 |   -5.608 +/-  1.489 |    0.293 +/-  0.039 |    3.760 +/-  2.127
PHE  30 |   16.874 +/-  2.837 |    1.458 +/-  0.967 |    5.272 +/-  2.241 |   -8.075 +/-  1.900 |    1.395 +/-  0.115 |   16.924 +/-  2.929
ARG  31 |   23.844 +/-  4.274 |   -4.838 +/-  1.340 |  -89.306 +/-  7.898 |  -96.718 +/-  6.828 |    0.668 +/-  0.149 | -166.350 +/-  4.301
LEU  32 |   16.762 +/-  2.840 |   -4.226 +/-  1.465 |  -32.099 +/-  1.824 |   -1.124 +/-  1.162 |    0.188 +/-  0.039 |  -20.500 +/-  2.900
THR  33 |   16.105 +/-  2.596 |   -4.207 +/-  1.104 |  -32.317 +/-  1.620 |   -0.794 +/-  1.854 |    0.335 +/-  0.047 |  -20.878 +/-  2.680
ILE  34 |   18.430 +/-  3.041 |   -6.021 +/-  1.736 |  -14.415 +/-  0.935 |    0.852 +/-  0.320 |    0.000 +/-  0.001 |   -1.154 +/-  2.923
THR  35 |   15.764 +/-  2.351 |   -5.643 +/-  1.451 |  -39.388 +/-  1.850 |    1.620 +/-  0.789 |    0.038 +/-  0.013 |  -27.608 +/-  2.654
ARG  36 |   22.682 +/-  3.673 |   -8.702 +/-  1.498 | -147.743 +/-  6.035 |  -39.391 +/-  4.814 |    0.198 +/-  0.047 | -172.955 +/-  4.016
LYS  37 |   19.233 +/-  2.908 |   -5.764 +/-  1.585 |   -7.910 +/-  5.931 |  -22.341 +/-  4.672 |    0.108 +/-  0.052 |  -16.674 +/-  4.276
ASP  38 |   13.561 +/-  2.322 |   -5.966 +/-  1.664 | -108.551 +/-  4.861 |   20.911 +/-  3.975 |    0.001 +/-  0.001 |  -80.045 +/-  3.462
ILE  39 |   20.073 +/-  3.215 |   -4.997 +/-  1.377 |  -13.889 +/-  1.525 |    1.035 +/-  0.795 |    0.139 +/-  0.038 |    2.362 +/-  3.340
GLN  40 |   24.659 +/-  2.941 |   -3.635 +/-  1.161 |  -78.971 +/-  3.739 |   -5.258 +/-  3.078 |    0.640 +/-  0.136 |  -62.565 +/-  2.849
THR  41 |   16.861 +/-  2.508 |   -6.293 +/-  1.273 |  -37.663 +/-  1.339 |    0.089 +/-  0.989 |    0.030 +/-  0.018 |  -26.976 +/-  2.677
LEU  42 |   17.986 +/-  2.934 |   -6.309 +/-  1.437 |  -35.383 +/-  1.231 |    3.079 +/-  0.630 |    0.006 +/-  0.008 |  -20.620 +/-  3.014
ASN  43 |   22.094 +/-  3.004 |   -3.264 +/-  1.249 |  -87.481 +/-  4.813 |   -7.762 +/-  2.788 |    0.555 +/-  0.084 |  -75.859 +/-  3.255
HIE  44 |   34.711 +/-  2.769 |   -5.001 +/-  1.187 |   -8.774 +/-  2.915 |  -12.487 +/-  2.533 |    0.805 +/-  0.113 |    9.253 +/-  2.813
LEU  45 |   18.642 +/-  2.734 |   -2.354 +/-  1.615 |  -27.419 +/-  2.794 |   -3.444 +/-  1.840 |    0.725 +/-  0.133 |  -13.849 +/-  2.721
ASN  46 |   20.772 +/-  2.688 |   -5.842 +/-  1.309 |  -92.372 +/-  2.488 |   -3.972 +/-  1.545 |    0.251 +/-  0.082 |  -81.162 +/-  2.747
TRP  47 |   21.308 +/-  3.236 |  -11.952 +/-  1.580 |    2.389 +/-  1.577 |   -4.564 +/-  0.963 |    0.119 +/-  0.076 |    7.301 +/-  3.523
LEU  48 |   16.962 +/-  2.979 |   -9.043 +/-  1.234 |  -32.249 +/-  1.282 |    2.148 +/-  0.502 |    0.000 +/-  0.000 |  -22.181 +/-  3.089
ASN  49 |   23.278 +/-  2.877 |   -8.905 +/-  1.225 |  -99.656 +/-  1.945 |    2.840 +/-  0.927 |    0.000 +/-  0.000 |  -82.442 +/-  2.877
ASP  50 |   14.736 +/-  2.159 |   -5.730 +/-  1.427 | -116.740 +/-  4.812 |   31.870 +/-  4.251 |    0.029 +/-  0.015 |  -75.837 +/-  2.845
GLU  51 |   18.005 +/-  3.016 |   -5.700 +/-  1.449 | -106.309 +/-  4.685 |   31.472 +/-  4.119 |    0.035 +/-  0.018 |  -62.498 +/-  3.130
ILE  52 |   18.219 +/-  2.649 |   -7.606 +/-  1.403 |  -11.911 +/-  0.904 |    1.716 +/-  0.474 |    0.000 +/-  0.000 |    0.417 +/-  2.538
ILE  53 |   17.543 +/-  2.590 |   -7.127 +/-  1.520 |  -13.621 +/-  0.867 |    0.549 +/-  0.526 |    0.008 +/-  0.007 |   -2.649 +/-  2.698
ASN  54 |   20.519 +/-  2.604 |   -6.447 +/-  1.224 |  -97.679 +/-  2.398 |    2.600 +/-  1.632 |    0.095 +/-  0.033 |  -80.913 +/-  2.766
PHE  55 |   15.921 +/-  2.753 |   -8.727 +/-  1.112 |  -11.124 +/-  1.189 |    0.377 +/-  0.530 |    0.015 +/-  0.009 |   -3.538 +/-  2.864
TYR  56 |   17.138 +/-  2.963 |   -8.497 +/-  1.259 |  -34.908 +/-  2.459 |   -0.385 +/-  1.193 |    0.066 +/-  0.025 |  -26.586 +/-  3.019
MET  57 |   16.729 +/-  2.530 |   -8.930 +/-  1.132 |   -9.355 +/-  0.896 |   -0.928 +/-  0.776 |    0.023 +/-  0.010 |   -2.460 +/-  2.499
ASN  58 |   22.619 +/-  2.822 |   -5.536 +/-  0.967 |  -88.294 +/-  2.987 |   -5.345 +/-  2.252 |    0.265 +/-  0.082 |  -76.290 +/-  2.707
MET  59 |   15.874 +/-  2.785 |  -10.090 +/-  1.199 |   -7.410 +/-  1.541 |    0.369 +/-  0.908 |    0.057 +/-  0.024 |   -1.200 +/-  3.028
LEU  60 |   16.665 +/-  2.720 |   -7.572 +/-  1.425 |  -30.120 +/-  1.061 |    0.375 +/-  0.459 |    0.005 +/-  0.006 |  -20.647 +/-  2.663
MET  61 |   15.584 +/-  2.479 |   -6.881 +/-  1.251 |  -14.692 +/-  1.675 |   -0.766 +/-  0.875 |    0.346 +/-  0.052 |   -6.410 +/-  2.798
GLU  62 |   17.529 +/-  2.622 |   -2.707 +/-  1.503 |  -86.710 +/- 12.025 |   18.153 +/- 11.211 |    0.590 +/-  0.109 |  -53.144 +/-  2.742
ARG  63 |   21.640 +/-  4.062 |   -6.001 +/-  1.423 | -138.519 +/-  6.959 |  -54.077 +/-  6.423 |    0.295 +/-  0.067 | -176.661 +/-  3.608
SER  64 |   11.675 +/-  2.560 |   -3.468 +/-  1.354 |   -9.580 +/-  1.641 |   -6.531 +/-  1.275 |    0.120 +/-  0.068 |   -7.784 +/-  2.812
LYS  65 |   17.791 +/-  3.421 |   -0.686 +/-  1.286 |   20.418 +/- 11.151 |  -58.430 +/- 10.180 |    1.203 +/-  0.088 |  -19.703 +/-  4.274
GLU  66 |   17.579 +/-  2.978 |   -2.234 +/-  1.215 |  -65.207 +/- 11.862 |   -5.704 +/- 10.965 |    0.729 +/-  0.087 |  -54.836 +/-  3.026
LYS  67 |   18.730 +/-  3.023 |    0.239 +/-  1.182 |   51.847 +/-  8.758 |  -84.804 +/-  8.007 |    1.577 +/-  0.099 |  -12.412 +/-  3.553
GLY  68 |    5.923 +/-  1.820 |   -0.650 +/-  0.546 |  -10.901 +/-  2.416 |   -3.879 +/-  1.798 |    0.583 +/-  0.064 |   -8.924 +/-  1.887
LEU  69 |   17.743 +/-  2.749 |   -2.007 +/-  1.244 |  -17.174 +/-  1.217 |   -4.746 +/-  0.875 |    0.346 +/-  0.060 |   -5.838 +/-  2.698
PRO  70 |   21.005 +/-  2.548 |   -5.558 +/-  0.878 |   -8.173 +/-  0.946 |   -1.682 +/-  0.643 |    0.109 +/-  0.041 |    5.700 +/-  2.616
SER  71 |   10.388 +/-  2.080 |   -2.247 +/-  1.302 |  -16.367 +/-  2.204 |   -0.593 +/-  1.362 |    0.323 +/-  0.045 |   -8.497 +/-  2.352
VAL  72 |   16.550 +/-  2.603 |   -4.684 +/-  1.304 |  -22.347 +/-  0.994 |   -1.371 +/-  0.641 |    0.082 +/-  0.028 |  -11.770 +/-  2.531
HIE  73 |   34.007 +/-  2.632 |   -8.349 +/-  1.134 |  -16.890 +/-  2.028 |   -7.971 +/-  1.360 |    0.232 +/-  0.072 |    1.030 +/-  2.428
ALA  74 |    7.012 +/-  1.846 |   -4.301 +/-  0.791 |   -4.390 +/-  0.995 |   -0.187 +/-  0.826 |    0.081 +/-  0.027 |   -1.785 +/-  1.807
PHE  75 |   17.208 +/-  3.308 |   -5.832 +/-  1.357 |   -1.133 +/-  1.050 |   -5.603 +/-  0.715 |    0.083 +/-  0.021 |    4.723 +/-  3.764
ASN  76 |   22.915 +/-  2.815 |   -5.221 +/-  1.058 |  -87.602 +/-  1.888 |   -3.907 +/-  1.425 |    0.256 +/-  0.061 |  -73.560 +/-  2.389
THR  77 |   17.474 +/-  2.390 |   -4.808 +/-  1.321 |  -36.936 +/-  1.262 |   -5.113 +/-  1.135 |    0.030 +/-  0.021 |  -29.353 +/-  2.597
PHE  78 |   17.629 +/-  2.934 |   -4.477 +/-  1.122 |   -9.249 +/-  1.119 |   -0.746 +/-  0.542 |    0.204 +/-  0.091 |    3.361 +/-  3.097
PHE  79 |   16.409 +/-  2.910 |   -7.607 +/-  1.057 |   -8.163 +/-  1.075 |   -0.289 +/-  0.560 |    0.006 +/-  0.009 |    0.357 +/-  2.972
PHE  80 |   16.248 +/-  3.118 |   -6.269 +/-  0.987 |   -7.787 +/-  1.037 |   -2.139 +/-  0.590 |    0.062 +/-  0.038 |    0.114 +/-  3.236
THR  81 |   16.582 +/-  2.707 |   -3.087 +/-  1.166 |  -32.211 +/-  2.225 |   -2.873 +/-  1.508 |    0.303 +/-  0.080 |  -21.286 +/-  2.697
LYS  82 |   18.581 +/-  3.357 |   -6.493 +/-  1.633 |   38.098 +/-  5.562 |  -67.341 +/-  5.017 |    0.267 +/-  0.051 |  -16.888 +/-  3.479
LEU  83 |   17.514 +/-  3.004 |   -6.714 +/-  1.269 |  -28.870 +/-  1.103 |   -1.616 +/-  0.685 |    0.070 +/-  0.025 |  -19.616 +/-  3.095
LYS  84 |   17.684 +/-  2.977 |   -3.414 +/-  1.216 |   76.085 +/-  5.235 | -108.414 +/-  5.120 |    0.951 +/-  0.109 |  -17.108 +/-  3.353
THR  85 |   15.816 +/-  2.274 |   -0.385 +/-  1.194 |  -36.052 +/-  1.546 |   -7.532 +/-  1.002 |    0.804 +/-  0.043 |  -27.348 +/-  2.508
ALA  86 |    8.850 +/-  2.274 |   -1.023 +/-  0.794 |   -3.179 +/-  1.565 |   -2.755 +/-  1.021 |    0.453 +/-  0.062 |    2.346 +/-  2.322
GLY  87 |    5.661 +/-  1.553 |   -2.255 +/-  0.766 |   -6.757 +/-  1.095 |   -2.429 +/-  0.694 |    0.216 +/-  0.035 |   -5.563 +/-  1.428
TYR  88 |   17.919 +/-  3.362 |   -5.471 +/-  1.516 |  -31.709 +/-  1.865 |   -3.101 +/-  0.894 |    0.171 +/-  0.054 |  -22.191 +/-  3.817
GLN  89 |   24.052 +/-  3.187 |   -2.035 +/-  1.207 |  -71.541 +/-  3.065 |  -10.785 +/-  3.220 |    1.059 +/-  0.095 |  -59.249 +/-  2.732
ALA  90 |    7.811 +/-  2.166 |   -2.266 +/-  1.137 |   -6.123 +/-  1.626 |    0.816 +/-  0.662 |    0.178 +/-  0.052 |    0.416 +/-  2.358
VAL  91 |   16.270 +/-  2.199 |   -5.328 +/-  1.222 |  -22.447 +/-  1.529 |    0.713 +/-  0.628 |    0.000 +/-  0.001 |  -10.792 +/-  2.627
LYS  92 |   18.325 +/-  3.213 |   -4.893 +/-  1.636 |   63.381 +/-  8.203 |  -87.426 +/-  7.805 |    0.590 +/-  0.098 |  -10.022 +/-  3.710
ARG  93 |   21.668 +/-  3.528 |   -3.321 +/-  1.625 | -142.982 +/-  9.929 |  -60.544 +/-  7.422 |    0.694 +/-  0.074 | -184.485 +/-  4.326
TRP  94 |   23.660 +/-  3.713 |   -9.447 +/-  1.381 |   -9.488 +/-  1.926 |   -3.865 +/-  1.147 |    0.106 +/-  0.044 |    0.966 +/-  3.872
THR  95 |   17.023 +/-  2.445 |   -3.126 +/-  1.593 |  -32.605 +/-  2.542 |   -1.853 +/-  1.228 |    0.013 +/-  0.011 |  -20.548 +/-  2.668
LYS  96 |   18.182 +/-  3.547 |   -2.641 +/-  1.443 |   68.478 +/-  8.941 |  -91.566 +/-  7.939 |    0.898 +/-  0.088 |   -6.650 +/-  3.423
LYS  97 |   18.968 +/-  3.371 |   -0.896 +/-  1.439 |   70.319 +/-  8.401 | -101.510 +/-  8.504 |    1.050 +/-  0.239 |  -12.069 +/-  3.776
VAL  98 |   14.166 +/-  2.102 |   -1.639 +/-  1.362 |  -30.215 +/-  1.585 |   -1.625 +/-  1.117 |    0.300 +/-  0.096 |  -19.013 +/-  2.222
ASP  99 |   16.453 +/-  3.067 |   -1.538 +/-  1.512 | -110.804 +/- 14.281 |   33.708 +/- 12.495 |    0.417 +/-  0.093 |  -61.763 +/-  3.798
VAL 100 |   15.973 +/-  2.606 |   -4.999 +/-  1.239 |  -23.485 +/-  1.021 |   -3.795 +/-  0.739 |    0.007 +/-  0.005 |  -16.299 +/-  2.552
PHE 101 |   15.850 +/-  2.579 |   -3.580 +/-  1.109 |   -7.137 +/-  1.841 |   -5.019 +/-  1.278 |    0.425 +/-  0.083 |    0.540 +/-  2.634
SER 102 |   12.763 +/-  2.055 |    0.045 +/-  1.132 |  -12.899 +/-  2.140 |   -4.945 +/-  1.438 |    0.625 +/-  0.032 |   -4.411 +/-  2.399
VAL 103 |   15.587 +/-  3.243 |   -4.154 +/-  1.280 |  -27.799 +/-  1.409 |   -1.064 +/-  1.030 |    0.168 +/-  0.042 |  -17.261 +/-  3.158
ASP 104 |   14.449 +/-  2.270 |   -4.291 +/-  1.303 |  -75.697 +/-  5.427 |    1.989 +/-  5.091 |    0.349 +/-  0.035 |  -63.202 +/-  2.486
ILE 105 |   17.534 +/-  2.702 |   -6.759 +/-  1.510 |   -9.438 +/-  0.930 |   -0.848 +/-  0.466 |    0.007 +/-  0.006 |    0.496 +/-  2.565
LEU 106 |   18.210 +/-  3.025 |   -6.697 +/-  1.605 |  -31.668 +/-  1.068 |    1.134 +/-  0.337 |    0.003 +/-  0.008 |  -19.018 +/-  3.427
LEU 107 |   16.740 +/-  3.054 |   -7.212 +/-  1.096 |  -30.144 +/-  1.095 |    1.211 +/-  0.462 |    0.003 +/-  0.005 |  -19.401 +/-  3.306
VAL 108 |   15.718 +/-  2.171 |   -4.410 +/-  1.500 |  -21.964 +/-  0.844 |    2.040 +/-  0.338 |    0.001 +/-  0.003 |   -8.615 +/-  2.586
PRO 109 |   21.023 +/-  2.451 |   -7.229 +/-  0.881 |   -5.642 +/-  0.625 |   -0.785 +/-  0.506 |    0.008 +/-  0.007 |    7.375 +/-  2.668
ILE 110 |   17.459 +/-  3.065 |   -5.418 +/-  1.266 |  -10.628 +/-  1.130 |   -0.741 +/-  0.455 |    0.010 +/-  0.016 |    0.681 +/-  3.071
HIE 111 |   34.312 +/-  2.694 |   -9.572 +/-  0.935 |  -19.844 +/-  1.941 |   -2.268 +/-  1.495 |    0.133 +/-  0.052 |    2.761 +/-  2.993
LEU 112 |   16.583 +/-  2.830 |   -1.612 +/-  1.452 |  -29.895 +/-  1.535 |   -2.054 +/-  1.159 |    0.606 +/-  0.080 |  -16.372 +/-  2.845
GLY 113 |    5.850 +/-  1.884 |   -1.819 +/-  0.633 |   -6.799 +/-  1.013 |   -3.732 +/-  0.820 |    0.432 +/-  0.056 |   -6.068 +/-  2.021
VAL 114 |   16.280 +/-  3.039 |   -1.769 +/-  1.422 |  -26.414 +/-  1.552 |    0.266 +/-  0.640 |    0.345 +/-  0.088 |  -11.292 +/-  3.238
HIE 115 |   34.193 +/-  2.658 |   -9.136 +/-  1.339 |  -25.876 +/-  2.258 |   -1.701 +/-  1.794 |    0.112 +/-  0.054 |   -2.407 +/-  3.222
TRP 116 |   21.531 +/-  3.053 |  -14.478 +/-  1.168 |   -1.863 +/-  1.318 |   -2.579 +/-  0.832 |    0.007 +/-  0.004 |    2.618 +/-  3.422
CYS 117 |   11.176 +/-  2.041 |   -5.381 +/-  1.058 |   -0.844 +/-  1.533 |   -0.577 +/-  0.856 |    0.008 +/-  0.006 |    4.382 +/-  2.199
LEU 118 |   18.412 +/-  2.832 |   -7.336 +/-  1.429 |  -33.266 +/-  1.043 |    2.385 +/-  0.415 |    0.001 +/-  0.002 |  -19.804 +/-  3.086
ALA 119 |    7.559 +/-  1.727 |   -4.719 +/-  0.898 |   -4.957 +/-  0.837 |   -0.602 +/-  0.401 |    0.001 +/-  0.003 |   -2.717 +/-  1.940
VAL 120 |   13.910 +/-  2.638 |   -4.745 +/-  1.287 |  -28.605 +/-  1.022 |    1.960 +/-  0.417 |    0.026 +/-  0.009 |  -17.453 +/-  2.437
VAL 121 |   14.630 +/-  2.534 |   -5.149 +/-  1.456 |  -30.499 +/-  1.006 |   -1.121 +/-  0.381 |    0.001 +/-  0.003 |  -22.137 +/-  2.932
ASP 122 |   16.506 +/-  2.265 |   -5.848 +/-  1.599 | -130.635 +/-  8.428 |   47.957 +/-  6.406 |    0.094 +/-  0.033 |  -71.928 +/-  3.603
PHE 123 |   15.877 +/-  2.819 |   -6.436 +/-  1.098 |   -0.788 +/-  2.047 |   -1.453 +/-  1.451 |    0.268 +/-  0.042 |    7.469 +/-  2.746
ARG 124 |   22.098 +/-  3.641 |   -1.352 +/-  1.832 | -151.378 +/-  7.600 |  -46.398 +/-  6.035 |    0.751 +/-  0.060 | -176.279 +/-  3.982
LYS 125 |   18.185 +/-  3.206 |   -2.189 +/-  1.303 |   63.727 +/-  8.554 |  -90.062 +/-  9.066 |    1.075 +/-  0.086 |   -9.264 +/-  4.296
LYS 126 |   18.323 +/-  3.317 |   -4.157 +/-  1.321 |   37.701 +/- 11.898 |  -71.718 +/- 10.929 |    0.632 +/-  0.114 |  -19.218 +/-  3.707
ASN 127 |   22.927 +/-  2.851 |   -5.857 +/-  1.129 |  -90.920 +/-  3.119 |   -6.946 +/-  2.057 |    0.235 +/-  0.076 |  -80.562 +/-  2.771
ILE 128 |   17.476 +/-  3.028 |   -6.347 +/-  1.631 |  -12.095 +/-  1.196 |    0.878 +/-  0.723 |    0.000 +/-  0.001 |   -0.088 +/-  2.955
THR 129 |   15.001 +/-  2.239 |   -4.652 +/-  1.357 |  -39.164 +/-  1.818 |   -0.823 +/-  1.262 |    0.054 +/-  0.031 |  -29.583 +/-  2.690
TYR 130 |   17.488 +/-  3.099 |   -9.059 +/-  1.516 |  -27.216 +/-  2.059 |   -3.580 +/-  1.561 |    0.042 +/-  0.022 |  -22.326 +/-  3.652
TYR 131 |   16.595 +/-  3.081 |   -8.046 +/-  1.104 |  -27.518 +/-  1.460 |   -5.562 +/-  0.827 |    0.103 +/-  0.033 |  -24.427 +/-  3.087
ASP 132 |   16.397 +/-  2.374 |   -5.059 +/-  1.329 | -131.379 +/- 15.633 |   58.702 +/- 12.906 |    0.070 +/-  0.036 |  -61.270 +/-  3.796
SER 133 |   12.252 +/-  1.819 |   -4.644 +/-  1.118 |  -17.415 +/-  1.464 |   -1.060 +/-  0.742 |    0.004 +/-  0.004 |  -10.863 +/-  2.034
MET 134 |   16.789 +/-  2.863 |   -6.546 +/-  1.638 |  -10.770 +/-  2.322 |    0.316 +/-  2.042 |    0.192 +/-  0.142 |   -0.019 +/-  2.967
GLY 135 |    6.284 +/-  1.817 |   -1.941 +/-  0.865 |  -10.984 +/-  1.808 |   -1.263 +/-  1.517 |    0.129 +/-  0.054 |   -7.774 +/-  1.580
GLY 136 |    5.695 +/-  1.771 |   -1.637 +/-  0.771 |   -4.627 +/-  1.934 |   -4.600 +/-  1.236 |    0.165 +/-  0.063 |   -5.003 +/-  1.779
ILE 137 |   18.414 +/-  3.143 |   -0.031 +/-  1.368 |   -5.990 +/-  1.376 |   -4.266 +/-  1.005 |    0.974 +/-  0.119 |    9.100 +/-  3.480
ASN 138 |   22.010 +/-  2.810 |   -4.671 +/-  1.336 |  -87.899 +/-  3.203 |   -5.456 +/-  1.478 |    0.291 +/-  0.077 |  -75.725 +/-  3.016
ASN 139 |   20.068 +/-  2.799 |   -4.229 +/-  1.280 |  -89.917 +/-  3.034 |   -7.768 +/-  1.411 |    0.292 +/-  0.062 |  -81.553 +/-  3.076
GLU 140 |   17.613 +/-  2.955 |   -1.754 +/-  1.475 | -121.707 +/-  6.407 |   44.621 +/-  6.035 |    0.676 +/-  0.080 |  -60.552 +/-  3.072
ALA 141 |    7.237 +/-  1.779 |   -4.788 +/-  0.821 |   -5.210 +/-  1.343 |   -1.105 +/-  0.655 |    0.020 +/-  0.030 |   -3.846 +/-  2.028
CYS 142 |   10.858 +/-  2.357 |   -8.559 +/-  0.985 |    4.927 +/-  1.261 |   -1.861 +/-  0.881 |    0.000 +/-  0.001 |    5.365 +/-  2.686
ARG 143 |   22.418 +/-  4.051 |   -5.466 +/-  1.366 | -106.969 +/-  5.286 |  -90.352 +/-  5.042 |    0.860 +/-  0.076 | -179.508 +/-  3.479
ILE 144 |   17.538 +/-  2.726 |   -3.889 +/-  1.407 |  -15.757 +/-  1.207 |    0.181 +/-  0.530 |    0.250 +/-  0.080 |   -1.676 +/-  3.091
LEU 145 |   16.854 +/-  2.757 |   -6.547 +/-  1.327 |  -30.133 +/-  1.171 |    0.039 +/-  0.396 |    0.005 +/-  0.009 |  -19.783 +/-  2.824
LEU 146 |   17.057 +/-  3.111 |   -5.545 +/-  1.459 |  -33.183 +/-  0.970 |   -0.308 +/-  0.472 |    0.145 +/-  0.054 |  -21.833 +/-  3.236
GLN 147 |   24.366 +/-  3.075 |   -4.224 +/-  1.285 |  -77.148 +/-  3.917 |   -7.182 +/-  2.968 |    0.693 +/-  0.089 |  -63.495 +/-  3.213
TYR 148 |   18.449 +/-  3.061 |   -7.217 +/-  1.454 |  -30.677 +/-  2.035 |   -1.338 +/-  0.808 |    0.008 +/-  0.011 |  -20.774 +/-  2.981
LEU 149 |   16.338 +/-  2.881 |   -7.629 +/-  1.380 |  -25.130 +/-  1.106 |   -0.309 +/-  0.524 |    0.001 +/-  0.005 |  -16.729 +/-  3.208
LYS 150 |   17.452 +/-  3.081 |   -5.979 +/-  0.979 |   56.093 +/- 13.720 |  -87.746 +/- 12.610 |    0.599 +/-  0.118 |  -19.581 +/-  3.585
GLN 151 |   24.667 +/-  3.316 |   -5.804 +/-  1.207 |  -79.707 +/-  2.941 |   -9.740 +/-  2.616 |    0.525 +/-  0.085 |  -70.060 +/-  3.068
GLU 152 |   18.413 +/-  3.186 |   -4.614 +/-  1.849 | -135.352 +/-  6.199 |   56.125 +/-  5.024 |    0.005 +/-  0.006 |  -65.422 +/-  3.426
SER 153 |    9.855 +/-  2.155 |   -5.414 +/-  1.254 |  -17.035 +/-  1.813 |    1.188 +/-  0.968 |    0.026 +/-  0.020 |  -11.381 +/-  2.453
ILE 154 |   17.696 +/-  2.948 |   -2.981 +/-  1.630 |  -13.801 +/-  1.868 |   -0.108 +/-  1.245 |    0.616 +/-  0.087 |    1.422 +/-  3.285
ASP 155 |   18.113 +/-  2.434 |   -3.852 +/-  1.397 | -126.110 +/- 10.354 |   50.285 +/-  8.730 |    0.312 +/-  0.074 |  -61.252 +/-  2.916
LYS 156 |   17.103 +/-  2.859 |   -3.878 +/-  1.653 |   35.359 +/-  6.422 |  -64.848 +/-  5.094 |    0.437 +/-  0.113 |  -15.827 +/-  3.784
LYS 157 |   19.142 +/-  3.276 |   -3.343 +/-  1.359 |   52.233 +/- 10.242 |  -78.721 +/-  9.355 |    0.709 +/-  0.131 |   -9.980 +/-  3.840
ARG 158 |   23.330 +/-  3.541 |   -1.218 +/-  1.506 | -103.287 +/-  5.141 |  -87.912 +/-  4.572 |    1.525 +/-  0.143 | -167.562 +/-  3.399
LYS 159 |   18.349 +/-  3.272 |   -1.927 +/-  1.465 |   51.935 +/-  6.613 |  -91.914 +/-  6.580 |    1.090 +/-  0.103 |  -22.466 +/-  3.132
GLU 160 |   17.957 +/-  3.114 |   -1.413 +/-  1.321 |  -85.552 +/- 16.518 |    8.490 +/- 16.345 |    0.957 +/-  0.145 |  -59.561 +/-  2.840
PHE 161 |   16.578 +/-  2.938 |   -5.343 +/-  1.147 |   -3.280 +/-  1.867 |   -5.882 +/-  1.553 |    0.177 +/-  0.061 |    2.250 +/-  3.170
ASP 162 |   16.361 +/-  2.609 |   -1.379 +/-  1.328 | -100.072 +/- 10.380 |   23.780 +/-  9.315 |    0.629 +/-  0.095 |  -60.681 +/-  2.858
THR 163 |   16.419 +/-  2.756 |   -1.703 +/-  1.189 |  -33.227 +/-  1.864 |   -6.298 +/-  1.480 |    0.472 +/-  0.122 |  -24.337 +/-  2.786
ASN 164 |   20.935 +/-  2.767 |   -0.423 +/-  1.117 |  -92.098 +/-  3.669 |   -6.228 +/-  2.309 |    0.844 +/-  0.060 |  -76.970 +/-  2.930
GLY 165 |    6.099 +/-  1.606 |   -1.584 +/-  0.612 |   -6.694 +/-  1.112 |   -4.376 +/-  0.976 |    0.462 +/-  0.062 |   -6.092 +/-  1.648
TRP 166 |   22.674 +/-  2.965 |  -10.316 +/-  1.151 |   -1.222 +/-  1.574 |   -4.144 +/-  1.132 |    0.228 +/-  0.045 |    7.221 +/-  2.947
GLN 167 |   23.996 +/-  2.692 |   -3.290 +/-  1.416 |  -69.545 +/-  3.735 |   -9.851 +/-  2.820 |    0.701 +/-  0.109 |  -57.990 +/-  3.096
LEU 168 |   17.333 +/-  2.906 |   -4.010 +/-  1.481 |  -28.835 +/-  1.408 |   -0.650 +/-  1.156 |    0.303 +/-  0.070 |  -15.859 +/-  3.395
PHE 169 |   16.690 +/-  2.893 |   -1.580 +/-  1.444 |   -7.634 +/-  2.688 |   -4.071 +/-  1.387 |    0.890 +/-  0.122 |    4.294 +/-  3.020
SER 170 |   12.150 +/-  2.017 |   -4.240 +/-  1.188 |   -7.532 +/-  2.475 |   -3.491 +/-  1.437 |    0.072 +/-  0.031 |   -3.042 +/-  2.494
LYS 171 |   17.873 +/-  3.269 |   -5.327 +/-  1.358 |   83.054 +/- 12.797 | -101.874 +/- 11.514 |    0.477 +/-  0.100 |   -5.798 +/-  4.038
LYS 172 |   17.730 +/-  3.258 |   -2.766 +/-  1.490 |   73.582 +/- 11.632 | -107.563 +/- 10.693 |    0.995 +/-  0.156 |  -18.022 +/-  3.664
SER 173 |   12.357 +/-  2.240 |   -2.897 +/-  0.903 |  -10.581 +/-  2.922 |  -10.885 +/-  2.178 |    0.307 +/-  0.094 |  -11.698 +/-  2.400
GLN 174 |   24.897 +/-  3.435 |   -0.585 +/-  1.166 |  -71.484 +/-  4.595 |  -14.161 +/-  4.050 |    1.178 +/-  0.088 |  -60.155 +/-  3.604
GLU 175 |   18.738 +/-  2.726 |   -1.729 +/-  1.395 | -101.358 +/- 20.099 |   29.497 +/- 19.389 |    0.775 +/-  0.130 |  -54.076 +/-  2.829
ILE 176 |   21.500 +/-  3.132 |   -3.507 +/-  1.496 |    1.627 +/-  1.333 |   -3.638 +/-  0.911 |    0.085 +/-  0.040 |   16.068 +/-  3.276
PRO 177 |   20.652 +/-  2.658 |   -5.271 +/-  1.033 |   -8.832 +/-  1.894 |   -0.535 +/-  0.929 |    0.169 +/-  0.044 |    6.184 +/-  2.898
GLN 178 |   25.370 +/-  2.668 |   -5.656 +/-  1.320 |  -73.784 +/-  3.216 |   -7.037 +/-  2.425 |    0.441 +/-  0.134 |  -60.666 +/-  2.497
GLN 179 |   23.390 +/-  2.677 |   -7.460 +/-  1.458 |  -81.559 +/-  2.921 |    0.651 +/-  1.704 |    0.028 +/-  0.039 |  -64.951 +/-  2.826
MET 180 |   15.856 +/-  2.979 |   -3.085 +/-  1.290 |   -5.412 +/-  1.359 |   -3.254 +/-  1.423 |    0.837 +/-  0.189 |    4.943 +/-  2.898
ASN 181 |   22.654 +/-  2.657 |   -3.359 +/-  1.511 |  -91.321 +/-  2.357 |   -4.912 +/-  1.655 |    0.292 +/-  0.101 |  -76.647 +/-  2.695
GLY 182 |    6.059 +/-  1.721 |   -3.131 +/-  1.063 |  -10.980 +/-  1.686 |   -1.444 +/-  0.629 |    0.026 +/-  0.030 |   -9.470 +/-  1.989
SER 183 |   14.001 +/-  2.488 |   -5.652 +/-  1.149 |  -17.162 +/-  2.765 |   -0.484 +/-  2.072 |    0.031 +/-  0.029 |   -9.266 +/-  2.611
ASP 184 |   15.295 +/-  2.543 |   -3.708 +/-  1.429 | -135.662 +/-  5.919 |   53.899 +/-  5.071 |    0.027 +/-  0.020 |  -70.150 +/-  2.893
ALA 185 |    8.091 +/-  1.844 |   -5.630 +/-  0.936 |   -7.234 +/-  1.034 |    1.861 +/-  0.391 |    0.001 +/-  0.002 |   -2.912 +/-  2.138
GLY 186 |    5.068 +/-  1.723 |   -4.317 +/-  0.692 |   -9.390 +/-  0.929 |    0.208 +/-  0.482 |    0.000 +/-  0.000 |   -8.431 +/-  1.923
MET 187 |   16.420 +/-  2.514 |  -10.270 +/-  1.295 |   -9.732 +/-  1.154 |    0.478 +/-  0.734 |    0.017 +/-  0.008 |   -3.087 +/-  2.807
PHE 188 |   16.959 +/-  3.208 |   -9.817 +/-  1.109 |  -11.576 +/-  1.160 |   -0.177 +/-  0.507 |    0.001 +/-  0.002 |   -4.609 +/-  3.250
ALA 189 |    7.267 +/-  1.959 |   -5.645 +/-  0.787 |   -7.679 +/-  1.056 |    1.478 +/-  0.388 |    0.017 +/-  0.010 |   -4.562 +/-  1.921
CYS 190 |   10.290 +/-  2.108 |   -7.068 +/-  0.973 |    2.391 +/-  1.076 |   -0.889 +/-  0.485 |    0.004 +/-  0.004 |    4.727 +/-  2.314
LYS 191 |   18.584 +/-  3.466 |   -6.833 +/-  1.555 |   56.230 +/-  7.306 |  -85.041 +/-  7.105 |    0.236 +/-  0.055 |  -16.825 +/-  4.036
TYR 192 |   17.965 +/-  2.959 |   -8.854 +/-  1.228 |  -34.833 +/-  1.457 |   -1.811 +/-  0.775 |    0.006 +/-  0.005 |  -27.526 +/-  2.846
ALA 193 |    7.554 +/-  2.273 |   -5.153 +/-  0.889 |  -10.280 +/-  1.102 |    0.524 +/-  0.441 |    0.000 +/-  0.000 |   -7.355 +/-  2.493
ASP 194 |   17.158 +/-  2.586 |   -4.177 +/-  1.575 | -154.996 +/-  9.194 |   64.779 +/-  7.292 |    0.039 +/-  0.021 |  -77.196 +/-  3.713
CYS 195 |   10.364 +/-  1.976 |   -7.304 +/-  0.972 |   -3.103 +/-  1.399 |   -1.704 +/-  0.829 |    0.054 +/-  0.021 |   -1.692 +/-  2.256
ILE 196 |   17.304 +/-  2.489 |   -4.853 +/-  1.433 |   -8.048 +/-  1.157 |   -2.172 +/-  0.804 |    0.143 +/-  0.026 |    2.375 +/-  2.792
THR 197 |   17.038 +/-  2.570 |   -4.931 +/-  1.180 |  -31.093 +/-  1.346 |   -4.190 +/-  1.102 |    0.010 +/-  0.009 |  -23.165 +/-  2.807
LYS 198 |   19.050 +/-  3.150 |   -4.847 +/-  1.444 |   56.386 +/-  9.106 |  -84.640 +/-  8.264 |    0.508 +/-  0.112 |  -13.542 +/-  3.925
ASP 199 |   18.676 +/-  2.918 |   -1.073 +/-  1.485 | -105.333 +/-  9.049 |   25.816 +/-  7.923 |    0.464 +/-  0.080 |  -61.450 +/-  2.754
ARG 200 |   24.018 +/-  3.973 |   -2.200 +/-  1.231 |  -94.999 +/-  8.866 |  -89.069 +/-  7.926 |    1.234 +/-  0.081 | -161.016 +/-  3.726
PRO 201 |   21.180 +/-  2.445 |   -1.591 +/-  0.713 |   -7.077 +/-  1.694 |   -3.077 +/-  1.368 |    0.809 +/-  0.084 |   10.244 +/-  2.552
ILE 202 |   17.216 +/-  2.903 |   -3.255 +/-  1.448 |   -4.452 +/-  1.798 |   -5.167 +/-  1.494 |    0.214 +/-  0.073 |    4.557 +/-  2.831
ASN 203 |   22.780 +/-  3.362 |   -1.264 +/-  1.187 |  -83.555 +/-  3.572 |  -12.837 +/-  2.676 |    0.964 +/-  0.059 |  -73.912 +/-  2.796
PHE 204 |   17.111 +/-  2.738 |   -5.644 +/-  1.229 |   -4.139 +/-  1.841 |   -4.830 +/-  1.515 |    0.092 +/-  0.033 |    2.590 +/-  2.914
THR 205 |   16.269 +/-  2.432 |   -2.876 +/-  1.263 |  -34.077 +/-  1.958 |   -2.161 +/-  1.493 |    0.441 +/-  0.054 |  -22.404 +/-  2.428
GLN 206 |   24.678 +/-  2.917 |   -6.222 +/-  1.083 |  -81.013 +/-  2.321 |   -1.877 +/-  0.839 |    0.174 +/-  0.056 |  -64.259 +/-  2.909
GLN 207 |   24.107 +/-  3.032 |   -2.028 +/-  1.107 |  -70.141 +/-  3.899 |  -11.908 +/-  3.426 |    1.093 +/-  0.089 |  -58.876 +/-  2.567
HIE 208 |   33.875 +/-  2.670 |   -6.660 +/-  0.938 |  -22.635 +/-  1.923 |   -2.831 +/-  1.052 |    0.614 +/-  0.052 |    2.364 +/-  2.470
MET 209 |   19.705 +/-  2.775 |   -9.069 +/-  1.379 |   -2.090 +/-  1.148 |    0.035 +/-  0.978 |    0.002 +/-  0.003 |    8.583 +/-  2.767
PRO 210 |   21.265 +/-  2.484 |   -4.642 +/-  0.844 |   -8.979 +/-  0.906 |   -2.424 +/-  0.724 |    0.370 +/-  0.081 |    5.591 +/-  2.499
TYR 211 |   18.202 +/-  3.118 |   -2.219 +/-  1.104 |  -25.908 +/-  2.614 |   -8.942 +/-  2.178 |    0.933 +/-  0.130 |  -17.934 +/-  3.174
PHE 212 |   17.260 +/-  3.058 |   -6.183 +/-  1.199 |   -1.459 +/-  1.154 |   -2.732 +/-  0.569 |    0.196 +/-  0.057 |    7.082 +/-  3.383
ARG 213 |   21.841 +/-  3.410 |  -10.631 +/-  1.521 | -132.443 +/-  6.683 |  -53.166 +/-  5.278 |    0.037 +/-  0.019 | -174.362 +/-  3.608
LYS 214 |   17.868 +/-  3.580 |   -3.838 +/-  1.056 |   68.124 +/- 13.865 |  -95.417 +/- 13.012 |    1.093 +/-  0.130 |  -12.170 +/-  4.103
ARG 215 |   22.577 +/-  4.536 |   -5.709 +/-  1.992 | -148.456 +/- 11.276 |  -54.345 +/- 10.063 |    0.439 +/-  0.148 | -185.494 +/-  3.418
MET 216 |   16.314 +/-  3.020 |   -9.484 +/-  1.315 |  -12.013 +/-  1.142 |   -1.757 +/-  0.928 |    0.010 +/-  0.011 |   -6.930 +/-  3.261
VAL 217 |   14.376 +/-  2.672 |   -4.153 +/-  1.218 |  -26.235 +/-  1.201 |   -2.517 +/-  0.512 |    0.251 +/-  0.066 |  -18.277 +/-  2.874
TRP 218 |   22.362 +/-  3.667 |   -8.844 +/-  1.660 |   -2.936 +/-  2.848 |   -5.647 +/-  2.303 |    0.389 +/-  0.182 |    5.325 +/-  4.104
GLU 219 |   19.224 +/-  2.501 |   -8.545 +/-  1.412 |  -94.916 +/- 11.928 |   25.433 +/-  8.828 |    0.050 +/-  0.034 |  -58.755 +/-  3.983
ILE 220 |   17.579 +/-  2.739 |   -6.702 +/-  1.668 |  -11.558 +/-  1.151 |    0.173 +/-  0.563 |    0.001 +/-  0.002 |   -0.509 +/-  2.610
LEU 221 |   16.573 +/-  2.905 |   -6.083 +/-  1.402 |  -30.514 +/-  1.421 |   -2.728 +/-  0.725 |    0.049 +/-  0.044 |  -22.703 +/-  3.131
HIE 222 |   34.862 +/-  2.746 |   -7.457 +/-  1.198 |   -9.211 +/-  5.253 |  -10.181 +/-  4.071 |    0.420 +/-  0.169 |    8.434 +/-  3.220
ARG 223 |   25.738 +/-  4.671 |   -3.629 +/-  1.595 | -196.023 +/-  6.763 |   -3.411 +/-  5.241 |    0.578 +/-  0.069 | -176.747 +/-  4.029
LYS 224 |   17.899 +/-  2.891 |   -3.618 +/-  1.180 |   30.226 +/- 11.402 |  -59.753 +/- 11.003 |    0.878 +/-  0.151 |  -14.367 +/-  3.055
LEU 225 |   16.812 +/-  2.639 |   -5.078 +/-  1.390 |  -22.596 +/-  1.853 |   -3.612 +/-  1.542 |    0.113 +/-  0.046 |  -14.360 +/-  3.035
LEU 226 |   20.993 +/-  3.162 |   -1.956 +/-  1.844 | -109.090 +/- 10.009 |    7.456 +/-  9.188 |    0.766 +/-  0.177 |  -81.831 +/-  3.029
ILE 227 |   22.331 +/-  2.821 |   -3.926 +/-  1.598 |   24.870 +/-  8.177 |  -89.887 +/-  7.078 |    0.459 +/-  0.079 |  -46.153 +/-  3.096
LYS 228 |   18.434 +/-  3.208 |   -3.723 +/-  1.559 |   46.948 +/- 15.692 |  -74.492 +/- 15.029 |    0.611 +/-  0.189 |  -12.222 +/-  3.610
LEU 229 |   17.233 +/-  2.876 |   -5.487 +/-  1.300 |  -29.192 +/-  1.332 |    1.700 +/-  0.668 |    0.017 +/-  0.015 |  -15.728 +/-  3.001
LYS 230 |   18.540 +/-  2.961 |   -6.643 +/-  1.160 |   37.399 +/- 11.401 |  -64.650 +/- 10.865 |    0.381 +/-  0.110 |  -14.973 +/-  3.577
VAL 231 |   14.312 +/-  2.545 |   -5.611 +/-  1.323 |  -31.605 +/-  1.163 |    0.539 +/-  0.590 |    0.001 +/-  0.003 |  -22.365 +/-  2.543
ILE 232 |   18.169 +/-  3.027 |   -4.166 +/-  1.568 |  -14.553 +/-  1.261 |    0.394 +/-  0.557 |    0.379 +/-  0.068 |    0.224 +/-  2.942
GLY 233 |    5.962 +/-  1.863 |   -3.167 +/-  0.708 |  -10.351 +/-  1.341 |   -1.915 +/-  0.919 |    0.046 +/-  0.017 |   -9.424 +/-  1.847
GLN 234 |   25.521 +/-  2.634 |   -4.002 +/-  1.262 |  -74.344 +/-  2.383 |   -8.306 +/-  1.992 |    0.597 +/-  0.091 |  -60.535 +/-  2.785
ASP 235 |   14.945 +/-  2.950 |    1.602 +/-  1.928 |  -84.882 +/-  6.138 |    6.646 +/-  5.874 |    0.657 +/-  0.060 |  -61.032 +/-  2.894
SER 236 |   13.703 +/-  2.141 |   -0.240 +/-  1.162 |  -11.676 +/-  2.547 |   -8.741 +/-  1.979 |    0.670 +/-  0.055 |   -6.284 +/-  2.231
SER 237 |   11.267 +/-  2.095 |   -0.753 +/-  1.468 |  -22.758 +/-  2.189 |    0.126 +/-  1.212 |    0.237 +/-  0.063 |  -11.881 +/-  2.001
GLU 238 |   18.648 +/-  2.866 |   -2.939 +/-  1.488 |  -76.440 +/- 11.356 |    7.503 +/- 10.760 |    0.621 +/-  0.082 |  -52.607 +/-  2.976
ILE 239 |   18.450 +/-  2.871 |   -3.613 +/-  1.659 |   -8.822 +/-  1.165 |   -1.787 +/-  0.774 |    0.181 +/-  0.091 |    4.409 +/-  2.803
HIE 240 |   34.636 +/-  2.846 |   -5.002 +/-  1.083 |  -15.773 +/-  3.969 |   -8.893 +/-  3.558 |    0.821 +/-  0.118 |    5.789 +/-  2.832
PHE 241 |   17.795 +/-  3.347 |   -3.416 +/-  1.357 |    0.914 +/-  1.307 |   -4.358 +/-  0.711 |    0.436 +/-  0.133 |   11.370 +/-  3.582
LYS 242 |   17.938 +/-  3.833 |   -1.094 +/-  0.969 |   91.864 +/-  4.977 | -120.967 +/-  4.615 |    1.402 +/-  0.087 |  -10.857 +/-  3.752
VAL 243 |   15.028 +/-  2.530 |   -1.747 +/-  1.482 |  -27.292 +/-  1.393 |   -0.913 +/-  0.848 |    0.289 +/-  0.066 |  -14.634 +/-  2.818
LYS 244 |   18.469 +/-  3.409 |   -2.833 +/-  1.335 |  104.134 +/-  5.882 | -132.120 +/-  5.588 |    1.135 +/-  0.057 |  -11.214 +/-  3.956
MET 245 |   16.444 +/-  2.867 |   -5.737 +/-  0.954 |   -8.779 +/-  2.066 |   -5.213 +/-  1.627 |    0.644 +/-  0.085 |   -2.641 +/-  2.752
THR 246 |   16.653 +/-  2.576 |   -1.363 +/-  1.315 |  -34.036 +/-  1.831 |   -7.060 +/-  1.776 |    0.546 +/-  0.067 |  -25.261 +/-  2.514
THR 247 |   14.798 +/-  2.339 |   -3.989 +/-  1.318 |  -24.580 +/-  3.090 |  -10.754 +/-  2.647 |    0.109 +/-  0.083 |  -24.416 +/-  2.636
HIE 248 |   34.638 +/-  2.919 |   -6.255 +/-  1.054 |  -16.013 +/-  2.708 |   -4.117 +/-  2.456 |    0.718 +/-  0.098 |    8.971 +/-  2.969
LEU 249 |   16.833 +/-  3.022 |   -6.530 +/-  1.364 |  -28.624 +/-  1.119 |    1.886 +/-  0.589 |    0.002 +/-  0.004 |  -16.433 +/-  3.079
LYS 250 |   18.734 +/-  3.431 |   -3.867 +/-  1.349 |   59.598 +/- 11.219 |  -86.462 +/- 10.333 |    0.760 +/-  0.139 |  -11.237 +/-  4.003
LYS 251 |   18.111 +/-  3.356 |   -3.085 +/-  1.192 |   89.831 +/- 11.496 | -123.056 +/- 10.523 |    0.989 +/-  0.140 |  -17.210 +/-  3.801
LEU 252 |   17.954 +/-  3.382 |   -6.553 +/-  1.423 |  -27.672 +/-  1.217 |   -0.679 +/-  0.728 |    0.028 +/-  0.022 |  -16.923 +/-  3.372
LYS 253 |   18.211 +/-  3.146 |   -7.989 +/-  1.513 |   40.390 +/-  6.219 |  -73.505 +/-  5.274 |    0.139 +/-  0.031 |  -22.754 +/-  3.912
GLU 254 |   17.636 +/-  3.349 |   -4.004 +/-  1.213 |  -99.931 +/- 12.094 |   20.207 +/- 11.439 |    0.566 +/-  0.107 |  -65.525 +/-  3.292
SER 255 |   11.024 +/-  2.194 |   -3.877 +/-  0.945 |   -9.805 +/-  2.852 |   -7.049 +/-  3.009 |    0.244 +/-  0.079 |   -9.463 +/-  2.529
TYR 256 |   17.901 +/-  3.669 |   -8.014 +/-  1.597 |  -29.397 +/-  1.524 |   -3.861 +/-  1.081 |    0.024 +/-  0.016 |  -23.347 +/-  3.902
CYS 257 |    9.908 +/-  2.380 |   -6.143 +/-  1.064 |   -2.496 +/-  1.748 |   -3.419 +/-  0.889 |    0.105 +/-  0.037 |   -2.045 +/-  2.583
GLN 258 |   23.696 +/-  2.989 |   -2.291 +/-  1.134 |  -63.354 +/-  4.904 |  -13.865 +/-  3.474 |    1.064 +/-  0.101 |  -54.751 +/-  3.708
ARG 259 |   22.302 +/-  3.942 |   -3.087 +/-  1.354 | -111.007 +/-  9.269 |  -84.932 +/-  8.869 |    1.308 +/-  0.142 | -175.417 +/-  3.432
GLN 260 |   23.477 +/-  2.851 |   -3.814 +/-  1.182 |  -78.942 +/-  2.759 |   -9.783 +/-  2.056 |    0.384 +/-  0.082 |  -68.679 +/-  2.921
GLY 261 |    5.502 +/-  1.625 |   -1.168 +/-  0.604 |   -6.289 +/-  1.351 |   -4.479 +/-  0.851 |    0.480 +/-  0.035 |   -5.954 +/-  1.544
VAL 262 |   16.356 +/-  2.498 |   -2.044 +/-  0.920 |  -17.472 +/-  1.355 |   -0.284 +/-  0.760 |    0.210 +/-  0.078 |   -3.234 +/-  2.320
PRO 263 |   20.751 +/-  2.254 |   -4.281 +/-  0.972 |   -6.349 +/-  1.162 |   -2.846 +/-  0.748 |    0.339 +/-  0.099 |    7.615 +/-  2.423
MET 264 |   15.376 +/-  2.464 |   -6.087 +/-  1.228 |   -6.492 +/-  1.769 |   -1.132 +/-  1.191 |    0.465 +/-  0.088 |    2.130 +/-  2.667
ASN 265 |   23.257 +/-  2.618 |   -4.503 +/-  1.184 |  -94.602 +/-  2.303 |   -5.132 +/-  1.223 |    0.151 +/-  0.029 |  -80.830 +/-  3.018
SER 266 |   12.301 +/-  2.162 |   -2.909 +/-  1.333 |  -18.244 +/-  1.724 |    0.507 +/-  0.710 |    0.093 +/-  0.044 |   -8.254 +/-  2.535
LEU 267 |   16.302 +/-  3.101 |   -6.961 +/-  1.384 |  -22.786 +/-  1.145 |    1.588 +/-  0.954 |    0.052 +/-  0.018 |  -11.803 +/-  3.115
ARG 268 |   24.198 +/-  4.320 |   -9.865 +/-  1.524 | -150.260 +/-  5.507 |  -38.835 +/-  4.896 |    0.076 +/-  0.032 | -174.685 +/-  3.834
PHE 269 |   15.980 +/-  3.017 |   -8.651 +/-  1.184 |  -13.161 +/-  0.946 |   -0.529 +/-  0.777 |    0.035 +/-  0.015 |   -6.327 +/-  3.464
LEU 270 |   17.573 +/-  2.691 |   -6.794 +/-  1.488 |  -28.893 +/-  1.108 |   -0.969 +/-  0.583 |    0.053 +/-  0.036 |  -19.031 +/-  2.808
PHE 271 |   15.838 +/-  3.090 |   -6.657 +/-  1.139 |  -10.730 +/-  1.294 |    0.254 +/-  0.936 |    0.076 +/-  0.041 |   -1.219 +/-  3.084
GLU 272 |   19.286 +/-  3.190 |   -3.043 +/-  1.688 | -128.675 +/- 13.722 |   55.842 +/- 11.159 |    0.157 +/-  0.082 |  -56.434 +/-  4.563
GLY 273 |    5.688 +/-  1.602 |   -3.002 +/-  0.694 |   -8.101 +/-  1.091 |   -1.949 +/-  1.002 |    0.126 +/-  0.053 |   -7.238 +/-  1.695
GLN 274 |   23.730 +/-  2.918 |   -4.109 +/-  1.238 |  -67.158 +/-  5.054 |   -5.927 +/-  3.725 |    0.425 +/-  0.134 |  -53.038 +/-  3.187
ARG 275 |   21.767 +/-  4.196 |   -5.523 +/-  1.717 | -125.063 +/-  6.609 |  -66.753 +/-  5.088 |    0.281 +/-  0.059 | -175.291 +/-  4.254
ILE 276 |   20.239 +/-  3.299 |   -4.873 +/-  1.664 |  -20.771 +/-  2.229 |    1.359 +/-  1.007 |    0.035 +/-  0.033 |   -4.012 +/-  3.425
ALA 277 |    7.861 +/-  1.967 |   -3.287 +/-  0.905 |   -4.301 +/-  1.476 |   -0.843 +/-  0.959 |    0.272 +/-  0.084 |   -0.298 +/-  1.915
ASP 278 |   13.842 +/-  2.569 |   -2.575 +/-  1.320 | -124.386 +/-  9.925 |   49.227 +/-  9.164 |    0.394 +/-  0.072 |  -63.498 +/-  2.782
ASN 279 |   22.016 +/-  2.546 |   -1.802 +/-  1.079 |  -81.895 +/-  3.232 |  -12.485 +/-  2.884 |    0.889 +/-  0.106 |  -73.278 +/-  2.467
HIE 280 |   34.912 +/-  3.400 |   -6.479 +/-  1.647 |  -20.034 +/-  2.364 |   -4.396 +/-  1.853 |    0.412 +/-  0.196 |    4.414 +/-  3.774
THR 281 |   18.482 +/-  2.681 |   -3.924 +/-  1.500 |  -27.900 +/-  4.621 |   -4.337 +/-  3.776 |    0.114 +/-  0.034 |  -17.565 +/-  2.698
PRO 282 |   20.668 +/-  2.202 |   -8.031 +/-  0.846 |    0.809 +/-  1.177 |   -5.107 +/-  0.868 |    0.011 +/-  0.010 |    8.350 +/-  2.414
LYS 283 |   17.646 +/-  2.893 |   -3.484 +/-  1.129 |   67.203 +/-  9.603 | -103.715 +/-  8.841 |    1.016 +/-  0.073 |  -21.334 +/-  3.312
GLU 284 |   17.544 +/-  2.590 |   -2.767 +/-  1.243 |  -94.077 +/- 13.750 |   16.940 +/- 14.184 |    0.854 +/-  0.101 |  -61.506 +/-  3.425
LEU 285 |   16.282 +/-  2.579 |   -4.593 +/-  1.195 |  -28.086 +/-  1.330 |   -3.057 +/-  1.181 |    0.239 +/-  0.066 |  -19.215 +/-  2.550
GLY 286 |    5.602 +/-  1.615 |   -1.214 +/-  0.681 |   -7.010 +/-  1.691 |   -6.238 +/-  1.329 |    0.438 +/-  0.051 |   -8.422 +/-  1.530
MET 287 |   15.617 +/-  2.954 |   -7.470 +/-  1.278 |  -11.501 +/-  1.929 |   -0.979 +/-  1.557 |    0.117 +/-  0.048 |   -4.216 +/-  3.376
GLU 288 |   18.167 +/-  2.702 |   -2.360 +/-  1.360 |  -59.936 +/-  8.566 |  -12.660 +/-  7.867 |    0.826 +/-  0.062 |  -55.964 +/-  2.777
GLU 289 |   18.436 +/-  2.691 |   -2.906 +/-  1.324 |  -98.524 +/- 16.089 |   23.613 +/- 15.349 |    0.546 +/-  0.097 |  -58.835 +/-  3.049
GLU 290 |   17.731 +/-  2.923 |   -0.213 +/-  1.399 |  -83.565 +/- 18.477 |    7.526 +/- 16.969 |    0.952 +/-  0.124 |  -57.568 +/-  2.655
ASP 291 |   14.904 +/-  2.614 |   -2.676 +/-  1.461 |  -92.568 +/-  9.723 |   21.200 +/-  8.934 |    0.140 +/-  0.037 |  -59.001 +/-  2.804
VAL 292 |   14.303 +/-  2.716 |   -2.837 +/-  1.288 |  -22.819 +/-  0.963 |   -1.485 +/-  0.908 |    0.340 +/-  0.051 |  -12.498 +/-  2.991
ILE 293 |   17.485 +/-  2.482 |   -5.859 +/-  1.661 |  -13.917 +/-  1.220 |   -2.172 +/-  0.555 |    0.001 +/-  0.003 |   -4.462 +/-  2.691
GLU 294 |   18.369 +/-  3.027 |   -2.960 +/-  1.580 | -128.726 +/-  6.041 |   53.104 +/-  4.792 |    0.209 +/-  0.037 |  -60.003 +/-  3.630
VAL 295 |   13.981 +/-  2.447 |   -6.467 +/-  1.357 |  -25.003 +/-  1.205 |   -0.827 +/-  0.645 |    0.010 +/-  0.006 |  -18.306 +/-  2.454
TYR 296 |   16.734 +/-  2.908 |   -5.424 +/-  1.333 |  -34.192 +/-  1.676 |   -1.169 +/-  0.760 |    0.129 +/-  0.038 |  -23.923 +/-  3.259
GLN 297 |   24.035 +/-  2.699 |   -4.331 +/-  1.268 |  -74.530 +/-  2.777 |   -7.260 +/-  1.893 |    0.519 +/-  0.120 |  -61.567 +/-  2.743
GLU 298 |   18.808 +/-  2.775 |   -3.731 +/-  1.546 | -106.193 +/-  5.547 |   23.631 +/-  5.131 |    0.154 +/-  0.047 |  -67.331 +/-  3.239
GLN 299 |   23.892 +/-  3.258 |   -5.605 +/-  1.384 |  -74.010 +/-  3.118 |   -7.167 +/-  1.913 |    0.322 +/-  0.087 |  -62.566 +/-  3.181
THR 300 |   15.855 +/-  2.365 |   -4.564 +/-  1.199 |  -34.398 +/-  1.655 |   -3.952 +/-  1.402 |    0.149 +/-  0.038 |  -26.909 +/-  2.764
GLY 301 |    5.817 +/-  1.829 |   -4.822 +/-  0.729 |   -2.538 +/-  1.079 |   -0.267 +/-  0.465 |    0.000 +/-  0.000 |   -1.810 +/-  1.843
GLY 302 |    7.076 +/-  1.886 |   -5.415 +/-  0.789 |  -45.194 +/-  2.114 |   13.113 +/-  1.544 |    0.000 +/-  0.001 |  -30.418 +/-  1.985
GLY 303 |    5.787 +/-  1.838 |   -0.861 +/-  0.895 |   38.258 +/-  5.154 | -141.835 +/-  5.229 |    0.805 +/-  0.110 |  -97.846 +/-  2.613
PHE 304 |   16.679 +/-  2.974 |   -1.409 +/-  1.762 |    2.819 +/-  1.904 |   -4.481 +/-  1.399 |    0.785 +/-  0.325 |   14.393 +/-  3.267
LYS 305 |   18.493 +/-  3.297 |   -2.779 +/-  1.600 |   85.954 +/- 15.039 | -108.627 +/- 14.685 |    0.872 +/-  0.273 |   -6.088 +/-  3.908
LYS 306 |   17.878 +/-  2.721 |   -1.788 +/-  1.003 |   81.652 +/- 15.503 | -118.493 +/- 14.520 |    1.259 +/-  0.166 |  -19.491 +/-  3.262
PHE 307 |   17.035 +/-  2.924 |   -1.556 +/-  1.272 |   -9.602 +/-  1.195 |   -6.342 +/-  0.758 |    0.946 +/-  0.130 |    0.482 +/-  3.070
ALA 308 |    7.338 +/-  1.828 |   -4.251 +/-  1.091 |   -6.692 +/-  1.123 |   -2.577 +/-  0.639 |    0.047 +/-  0.060 |   -6.134 +/-  2.144
GLU 309 |   18.134 +/-  2.849 |   -2.659 +/-  1.355 | -108.944 +/- 17.895 |   34.353 +/- 16.365 |    0.650 +/-  0.130 |  -58.467 +/-  3.145
ALA 310 |    7.634 +/-  1.957 |   -2.568 +/-  0.829 |   -3.617 +/-  2.343 |   -2.673 +/-  1.089 |    0.405 +/-  0.062 |   -0.819 +/-  2.116
VAL 311 |   14.473 +/-  2.397 |   -3.273 +/-  1.856 |  -20.981 +/-  1.682 |   -0.911 +/-  0.797 |    0.284 +/-  0.148 |  -10.407 +/-  2.543
LYS 312 |   18.620 +/-  2.959 |   -7.671 +/-  1.315 |   -8.233 +/-  2.494 |  -18.623 +/-  2.086 |    0.095 +/-  0.063 |  -15.812 +/-  3.345
PHE 313 |   16.543 +/-  2.826 |    0.155 +/-  1.223 |  -11.607 +/-  2.270 |   -4.964 +/-  2.013 |    1.282 +/-  0.167 |    1.408 +/-  2.909
SER 314 |   12.706 +/-  2.203 |   -1.620 +/-  1.356 |  -13.132 +/-  2.804 |   -5.964 +/-  2.529 |    0.493 +/-  0.180 |   -7.517 +/-  2.568
ALA 315 |    7.841 +/-  1.969 |   -2.539 +/-  1.115 |    3.887 +/-  3.717 |   -3.180 +/-  2.354 |    0.220 +/-  0.114 |    6.230 +/-  2.566
LYS 316 |   18.803 +/-  3.060 |   -0.902 +/-  1.581 |   74.481 +/-  6.356 | -103.833 +/-  7.096 |    1.322 +/-  0.300 |  -10.129 +/-  3.500
LEU 317 |   16.849 +/-  3.025 |    0.433 +/-  1.294 |  -28.990 +/-  3.182 |   -6.330 +/-  2.142 |    1.103 +/-  0.147 |  -16.935 +/-  3.432
MET 318 |   16.467 +/-  2.687 |   -6.794 +/-  1.586 |   -7.960 +/-  2.160 |   -4.041 +/-  1.384 |    0.309 +/-  0.177 |   -2.020 +/-  3.224
GLY 319 |    5.569 +/-  1.750 |   -2.165 +/-  0.771 |   -3.691 +/-  2.349 |   -5.852 +/-  1.813 |    0.133 +/-  0.058 |   -6.005 +/-  2.108
GLN 320 |   24.295 +/-  2.803 |   -2.641 +/-  1.643 |  -73.484 +/-  2.593 |   -7.583 +/-  2.092 |    0.422 +/-  0.096 |  -58.991 +/-  2.807
ALA 321 |    7.502 +/-  2.011 |   -1.098 +/-  0.830 |    2.489 +/-  2.001 |   -6.156 +/-  1.737 |    0.491 +/-  0.146 |    3.228 +/-  2.140
MET 322 |   16.423 +/-  2.924 |   -1.674 +/-  1.401 |   -2.751 +/-  2.367 |   -7.521 +/-  1.959 |    1.011 +/-  0.293 |    5.488 +/-  3.259
ALA 323 |    7.463 +/-  1.859 |   -0.414 +/-  0.626 |    8.360 +/-  1.952 |   -7.441 +/-  1.926 |    0.640 +/-  0.120 |    8.607 +/-  2.223
LYS 324 |   19.902 +/-  3.496 |    0.486 +/-  1.445 |   70.058 +/-  8.122 |  -94.416 +/-  9.851 |    1.419 +/-  0.318 |   -2.552 +/-  3.806
ARG 325 |   26.783 +/-  4.337 |   -2.895 +/-  1.832 | -233.990 +/- 14.607 |  -47.212 +/- 13.213 |    0.958 +/-  0.220 | -256.356 +/-  4.442

Sidechain Energy Decomposition:
Residue |       Internal      |    van der Waals    |    Electrostatic    |   Polar Solvation   |   Non-Polar Solv.   |       TOTAL
-------------------------------------------------------------------------------------------------------------------------------------------
GLU   1 |   13.755 +/-  2.126 |    0.494 +/-  1.029 |  -59.750 +/- 13.742 |  -14.871 +/- 13.581 |    0.979 +/-  0.139 |  -59.393 +/-  2.108
PHE   2 |   12.994 +/-  2.664 |    0.760 +/-  1.560 |    1.609 +/-  0.680 |   -1.826 +/-  0.736 |    0.905 +/-  0.314 |   14.441 +/-  2.962
PRO   3 |   14.819 +/-  1.966 |   -1.367 +/-  0.598 |    3.204 +/-  2.113 |   -3.672 +/-  2.047 |    0.477 +/-  0.086 |   13.460 +/-  2.053
GLU   4 |   13.346 +/-  2.132 |   -0.397 +/-  0.872 |  -36.602 +/- 14.930 |  -25.602 +/- 15.010 |    0.915 +/-  0.163 |  -48.340 +/-  2.250
ILE   5 |   14.421 +/-  2.746 |   -1.375 +/-  1.146 |   -2.114 +/-  0.398 |   -0.426 +/-  0.338 |    0.481 +/-  0.119 |   10.987 +/-  2.715
THR   6 |   11.518 +/-  1.999 |   -0.924 +/-  1.279 |  -26.836 +/-  2.952 |   -0.142 +/-  1.908 |    0.301 +/-  0.113 |  -16.083 +/-  2.124
GLU   7 |   13.706 +/-  2.412 |   -0.571 +/-  1.009 |  -33.772 +/- 11.812 |  -28.895 +/- 10.888 |    0.909 +/-  0.078 |  -48.623 +/-  2.427
GLU   8 |   14.755 +/-  2.478 |   -0.972 +/-  0.962 |  -39.770 +/-  9.651 |  -21.262 +/-  9.686 |    0.798 +/-  0.074 |  -46.451 +/-  2.360
MET   9 |   11.843 +/-  1.930 |   -6.854 +/-  1.153 |    1.404 +/-  1.051 |   -1.391 +/-  0.962 |    0.078 +/-  0.084 |    5.081 +/-  2.347
GLU  10 |   13.977 +/-  2.224 |   -2.327 +/-  1.114 |  -47.657 +/- 21.249 |  -15.046 +/- 19.293 |    0.494 +/-  0.140 |  -50.559 +/-  2.700
LYS  11 |   14.595 +/-  2.967 |   -0.993 +/-  1.453 |    6.420 +/- 26.715 |  -34.133 +/- 23.704 |    0.892 +/-  0.204 |  -13.218 +/-  3.979
GLU  12 |   13.064 +/-  2.239 |   -3.439 +/-  1.176 |  -45.697 +/-  7.415 |  -16.390 +/-  6.993 |    0.277 +/-  0.068 |  -52.186 +/-  2.321
ILE  13 |   13.622 +/-  2.364 |   -2.320 +/-  1.183 |   -1.463 +/-  0.296 |   -0.706 +/-  0.225 |    0.407 +/-  0.129 |    9.540 +/-  2.529
LYS  14 |   14.097 +/-  3.052 |   -1.793 +/-  0.973 |   28.004 +/- 14.865 |  -51.285 +/- 14.306 |    0.947 +/-  0.115 |  -10.029 +/-  3.430
ASN  15 |   17.771 +/-  2.178 |   -2.867 +/-  0.832 |  -89.306 +/-  3.330 |    1.228 +/-  1.591 |    0.291 +/-  0.065 |  -72.883 +/-  2.131
VAL  16 |    9.944 +/-  1.899 |   -2.020 +/-  0.825 |  -15.704 +/-  0.341 |   -0.361 +/-  0.175 |    0.263 +/-  0.064 |   -7.878 +/-  2.031
PHE  17 |   13.320 +/-  2.343 |    0.941 +/-  0.715 |    3.051 +/-  0.292 |   -3.465 +/-  0.357 |    1.142 +/-  0.090 |   14.990 +/-  2.499
ARG  18 |   19.783 +/-  3.723 |   -2.100 +/-  1.614 | -153.952 +/-  7.404 |  -34.940 +/-  6.550 |    0.752 +/-  0.062 | -170.456 +/-  3.751
ASN  19 |   17.404 +/-  2.208 |   -0.566 +/-  0.495 |  -76.004 +/-  1.896 |  -10.858 +/-  1.274 |    0.915 +/-  0.039 |  -69.109 +/-  1.739
GLY  20 |    1.494 +/-  0.541 |   -0.621 +/-  0.233 |   -1.060 +/-  0.157 |    1.186 +/-  0.140 |    0.002 +/-  0.002 |    1.001 +/-  0.588
ASN  21 |   18.301 +/-  2.452 |   -1.870 +/-  0.715 |  -79.142 +/-  2.095 |   -7.665 +/-  1.462 |    0.623 +/-  0.067 |  -69.752 +/-  2.302
GLN  22 |   20.523 +/-  2.678 |   -3.556 +/-  1.364 |  -65.367 +/-  3.959 |   -6.728 +/-  2.465 |    0.368 +/-  0.143 |  -54.759 +/-  2.827
ASP  23 |    9.170 +/-  2.147 |   -1.062 +/-  1.120 |  -96.085 +/-  5.172 |   24.614 +/-  4.989 |    0.267 +/-  0.049 |  -63.097 +/-  2.500
GLU  24 |   14.738 +/-  2.724 |   -1.504 +/-  1.375 |  -94.971 +/-  4.761 |   23.696 +/-  4.247 |    0.298 +/-  0.038 |  -57.743 +/-  3.211
VAL  25 |    9.580 +/-  1.969 |   -2.215 +/-  0.921 |  -15.907 +/-  0.326 |   -0.512 +/-  0.119 |    0.376 +/-  0.042 |   -8.678 +/-  1.999
LEU  26 |   12.721 +/-  2.823 |   -4.427 +/-  1.124 |  -20.991 +/-  0.550 |   -0.544 +/-  0.200 |    0.010 +/-  0.011 |  -13.232 +/-  3.094
SER  27 |    6.503 +/-  1.543 |   -3.256 +/-  0.783 |   -2.546 +/-  1.060 |   -2.925 +/-  0.960 |    0.000 +/-  0.001 |   -2.223 +/-  1.931
GLU  28 |   14.108 +/-  2.272 |   -2.046 +/-  1.139 |  -55.206 +/-  4.390 |   -7.893 +/-  4.521 |    0.576 +/-  0.042 |  -50.460 +/-  2.482
ALA  29 |    4.181 +/-  1.127 |   -1.599 +/-  0.390 |    3.508 +/-  0.251 |   -1.547 +/-  0.205 |    0.077 +/-  0.030 |    4.620 +/-  1.164
PHE  30 |   12.436 +/-  2.344 |    1.483 +/-  0.758 |    3.687 +/-  0.721 |   -3.862 +/-  0.572 |    1.143 +/-  0.104 |   14.888 +/-  2.440
ARG  31 |   19.052 +/-  3.764 |   -4.437 +/-  1.153 |  -99.726 +/-  6.857 |  -81.538 +/-  5.420 |    0.533 +/-  0.125 | -166.116 +/-  3.839
LEU  32 |   12.408 +/-  2.260 |   -3.078 +/-  1.113 |  -20.292 +/-  0.452 |   -0.872 +/-  0.235 |    0.179 +/-  0.042 |  -11.654 +/-  2.376
THR  33 |   11.165 +/-  1.885 |   -2.727 +/-  0.609 |  -22.244 +/-  1.300 |   -1.652 +/-  1.347 |    0.333 +/-  0.044 |  -15.125 +/-  1.915
ILE  34 |   14.185 +/-  2.483 |   -5.113 +/-  1.276 |   -1.208 +/-  0.184 |   -0.911 +/-  0.158 |    0.000 +/-  0.001 |    6.954 +/-  2.413
THR  35 |   11.116 +/-  1.735 |   -4.421 +/-  0.947 |  -29.728 +/-  1.257 |   -0.424 +/-  0.548 |    0.038 +/-  0.013 |  -23.418 +/-  2.089
ARG  36 |   18.853 +/-  3.412 |   -6.740 +/-  1.288 | -153.859 +/-  5.054 |  -33.158 +/-  3.968 |    0.176 +/-  0.039 | -174.727 +/-  3.675
LYS  37 |   15.776 +/-  2.653 |   -4.270 +/-  1.303 |   -0.122 +/-  5.184 |  -18.419 +/-  4.057 |    0.091 +/-  0.043 |   -6.944 +/-  3.782
ASP  38 |    9.484 +/-  1.802 |   -3.987 +/-  1.274 |  -85.324 +/-  4.077 |   15.174 +/-  3.300 |    0.001 +/-  0.001 |  -64.652 +/-  2.701
ILE  39 |   15.299 +/-  2.772 |   -3.908 +/-  1.045 |   -0.956 +/-  0.201 |   -1.094 +/-  0.169 |    0.134 +/-  0.036 |    9.476 +/-  2.699
GLN  40 |   20.428 +/-  2.548 |   -2.583 +/-  0.814 |  -65.211 +/-  4.175 |   -7.271 +/-  3.431 |    0.623 +/-  0.147 |  -54.014 +/-  2.276
THR  41 |   12.103 +/-  1.981 |   -4.194 +/-  0.806 |  -25.353 +/-  0.809 |   -1.801 +/-  0.629 |    0.020 +/-  0.015 |  -19.226 +/-  2.238
LEU  42 |   13.439 +/-  2.331 |   -5.312 +/-  1.033 |  -21.906 +/-  0.329 |   -0.579 +/-  0.175 |    0.003 +/-  0.005 |  -14.356 +/-  2.407
ASN  43 |   17.647 +/-  2.509 |   -2.501 +/-  0.899 |  -79.770 +/-  4.073 |   -5.693 +/-  2.499 |    0.505 +/-  0.081 |  -69.812 +/-  2.527
HIE  44 |   30.453 +/-  2.371 |   -4.170 +/-  0.718 |   -8.499 +/-  2.096 |   -5.443 +/-  1.860 |    0.707 +/-  0.102 |   13.048 +/-  2.360
LEU  45 |   13.535 +/-  2.214 |   -0.705 +/-  1.168 |  -21.279 +/-  0.466 |   -1.753 +/-  0.167 |    0.697 +/-  0.120 |   -9.505 +/-  2.211
ASN  46 |   16.605 +/-  2.373 |   -4.121 +/-  0.881 |  -78.301 +/-  2.016 |   -6.068 +/-  1.497 |    0.249 +/-  0.078 |  -71.636 +/-  2.277
TRP  47 |   17.656 +/-  2.829 |   -9.803 +/-  1.279 |    7.910 +/-  1.031 |   -3.324 +/-  0.570 |    0.114 +/-  0.078 |   12.553 +/-  3.058
LEU  48 |   13.083 +/-  2.424 |   -6.328 +/-  0.945 |  -20.736 +/-  0.380 |   -0.801 +/-  0.185 |    0.000 +/-  0.000 |  -14.783 +/-  2.454
ASN  49 |   18.645 +/-  2.399 |   -5.903 +/-  0.953 |  -88.513 +/-  1.716 |    0.779 +/-  0.563 |    0.000 +/-  0.000 |  -74.993 +/-  2.534
ASP  50 |   10.126 +/-  1.668 |   -4.145 +/-  1.128 |  -93.312 +/-  4.233 |   25.172 +/-  3.660 |    0.029 +/-  0.015 |  -62.130 +/-  2.349
GLU  51 |   13.762 +/-  2.518 |   -4.161 +/-  1.155 |  -89.294 +/-  4.103 |   25.239 +/-  3.749 |    0.034 +/-  0.018 |  -54.420 +/-  2.487
ILE  52 |   14.299 +/-  2.460 |   -5.971 +/-  1.049 |   -0.979 +/-  0.179 |   -1.132 +/-  0.127 |    0.000 +/-  0.000 |    6.218 +/-  2.437
ILE  53 |   13.434 +/-  2.387 |   -5.797 +/-  1.021 |   -0.401 +/-  0.158 |   -1.499 +/-  0.158 |    0.008 +/-  0.007 |    5.746 +/-  2.342
ASN  54 |   16.721 +/-  2.326 |   -4.398 +/-  0.871 |  -86.058 +/-  2.339 |    0.691 +/-  1.344 |    0.068 +/-  0.031 |  -72.976 +/-  2.134
PHE  55 |   12.339 +/-  2.319 |   -6.588 +/-  0.845 |    1.529 +/-  0.385 |   -2.016 +/-  0.295 |    0.015 +/-  0.008 |    5.278 +/-  2.396
TYR  56 |   13.348 +/-  2.483 |   -6.088 +/-  1.061 |  -23.404 +/-  2.262 |   -2.087 +/-  1.207 |    0.066 +/-  0.025 |  -18.165 +/-  2.606
MET  57 |   12.667 +/-  2.059 |   -7.245 +/-  0.608 |    2.283 +/-  0.342 |   -2.030 +/-  0.417 |    0.022 +/-  0.010 |    5.698 +/-  2.061
ASN  58 |   18.035 +/-  2.454 |   -3.764 +/-  0.564 |  -79.150 +/-  2.504 |   -5.068 +/-  1.967 |    0.261 +/-  0.080 |  -69.686 +/-  2.204
MET  59 |   11.536 +/-  2.357 |   -7.773 +/-  0.830 |    2.455 +/-  0.765 |   -1.511 +/-  0.583 |    0.045 +/-  0.020 |    4.753 +/-  2.682
LEU  60 |   12.577 +/-  2.342 |   -5.251 +/-  1.143 |  -21.130 +/-  0.399 |   -0.640 +/-  0.219 |    0.003 +/-  0.005 |  -14.440 +/-  2.240
MET  61 |   11.613 +/-  2.295 |   -6.037 +/-  0.725 |    1.595 +/-  0.631 |   -1.676 +/-  0.480 |    0.319 +/-  0.048 |    5.814 +/-  2.434
GLU  62 |   13.405 +/-  2.222 |   -1.620 +/-  1.243 |  -76.520 +/- 10.911 |   14.167 +/- 10.208 |    0.539 +/-  0.112 |  -50.028 +/-  2.427
ARG  63 |   17.916 +/-  3.556 |   -5.419 +/-  1.147 | -137.344 +/-  6.017 |  -46.383 +/-  5.373 |    0.239 +/-  0.049 | -170.991 +/-  3.320
SER  64 |    7.033 +/-  1.653 |   -2.315 +/-  0.943 |   -2.831 +/-  0.938 |   -2.690 +/-  0.655 |    0.068 +/-  0.041 |   -0.734 +/-  1.934
LYS  65 |   13.863 +/-  3.155 |   -0.865 +/-  0.982 |   26.052 +/- 10.367 |  -50.449 +/-  9.646 |    0.954 +/-  0.092 |  -10.447 +/-  3.860
GLU  66 |   13.295 +/-  2.296 |   -1.767 +/-  0.764 |  -57.097 +/- 10.892 |   -4.944 +/- 10.301 |    0.672 +/-  0.089 |  -49.840 +/-  2.179
LYS  67 |   14.764 +/-  2.635 |    0.122 +/-  0.843 |   47.965 +/-  7.449 |  -71.585 +/-  7.065 |    1.360 +/-  0.069 |   -7.374 +/-  2.891
GLY  68 |    1.629 +/-  0.553 |   -0.210 +/-  0.203 |   -0.485 +/-  0.256 |    0.871 +/-  0.250 |    0.018 +/-  0.008 |    1.822 +/-  0.578
LEU  69 |   12.429 +/-  2.352 |   -2.364 +/-  0.969 |  -21.161 +/-  0.495 |   -0.889 +/-  0.192 |    0.211 +/-  0.062 |  -11.774 +/-  2.566
PRO  70 |   14.912 +/-  2.026 |   -4.107 +/-  0.618 |    5.886 +/-  1.012 |   -5.276 +/-  0.969 |    0.056 +/-  0.033 |   11.471 +/-  2.119
SER  71 |    6.381 +/-  1.436 |   -1.295 +/-  0.986 |   -5.503 +/-  1.643 |   -1.245 +/-  1.107 |    0.306 +/-  0.038 |   -1.357 +/-  1.684
VAL  72 |   11.743 +/-  2.172 |   -3.908 +/-  0.854 |  -15.451 +/-  0.330 |   -0.357 +/-  0.134 |    0.002 +/-  0.003 |   -7.971 +/-  2.222
HIE  73 |   30.158 +/-  2.168 |   -6.849 +/-  0.732 |   -4.533 +/-  1.462 |   -7.293 +/-  1.192 |    0.232 +/-  0.072 |   11.716 +/-  2.139
ALA  74 |    3.510 +/-  1.153 |   -2.796 +/-  0.348 |    3.582 +/-  0.204 |   -1.514 +/-  0.172 |    0.009 +/-  0.008 |    2.793 +/-  1.105
PHE  75 |   13.132 +/-  2.756 |   -4.410 +/-  0.986 |    2.698 +/-  0.632 |   -2.638 +/-  0.336 |    0.050 +/-  0.017 |    8.832 +/-  3.155
ASN  76 |   18.321 +/-  2.290 |   -3.861 +/-  0.695 |  -80.067 +/-  2.018 |   -4.462 +/-  1.305 |    0.198 +/-  0.059 |  -69.871 +/-  1.831
THR  77 |   12.148 +/-  1.730 |   -3.581 +/-  0.849 |  -23.817 +/-  0.909 |   -5.039 +/-  0.905 |    0.024 +/-  0.019 |  -20.265 +/-  2.023
PHE  78 |   13.417 +/-  2.497 |   -3.656 +/-  0.780 |    2.570 +/-  0.463 |   -2.349 +/-  0.312 |    0.202 +/-  0.092 |   10.184 +/-  2.705
PHE  79 |   12.461 +/-  2.335 |   -5.674 +/-  0.805 |    3.168 +/-  0.304 |   -2.705 +/-  0.246 |    0.006 +/-  0.009 |    7.257 +/-  2.466
PHE  80 |   12.623 +/-  2.669 |   -4.662 +/-  0.687 |    3.385 +/-  0.377 |   -3.489 +/-  0.328 |    0.061 +/-  0.038 |    7.919 +/-  2.662
THR  81 |   12.109 +/-  2.190 |   -2.688 +/-  0.633 |  -20.845 +/-  1.750 |   -4.016 +/-  1.372 |    0.290 +/-  0.077 |  -15.151 +/-  2.215
LYS  82 |   14.790 +/-  2.759 |   -4.451 +/-  1.519 |   32.175 +/-  4.781 |  -53.869 +/-  4.411 |    0.257 +/-  0.051 |  -11.097 +/-  3.113
LEU  83 |   13.337 +/-  2.524 |   -5.051 +/-  0.943 |  -20.480 +/-  0.407 |   -1.589 +/-  0.167 |    0.041 +/-  0.020 |  -13.741 +/-  2.562
LYS  84 |   13.971 +/-  2.558 |   -2.848 +/-  0.957 |   70.516 +/-  4.405 |  -89.952 +/-  4.377 |    0.745 +/-  0.127 |   -7.567 +/-  2.897
THR  85 |   11.025 +/-  1.633 |   -0.701 +/-  0.766 |  -21.791 +/-  1.045 |   -3.272 +/-  0.792 |    0.538 +/-  0.044 |  -14.200 +/-  1.741
ALA  86 |    4.383 +/-  1.462 |   -0.894 +/-  0.458 |    3.789 +/-  0.184 |   -1.911 +/-  0.148 |    0.240 +/-  0.046 |    5.607 +/-  1.523
GLY  87 |    1.581 +/-  0.600 |   -0.518 +/-  0.153 |   -1.484 +/-  0.139 |    1.637 +/-  0.128 |    0.016 +/-  0.006 |    1.231 +/-  0.581
TYR  88 |   13.963 +/-  2.825 |   -4.532 +/-  1.293 |  -20.572 +/-  1.482 |   -3.721 +/-  0.588 |    0.111 +/-  0.045 |  -14.752 +/-  3.096
GLN  89 |   20.103 +/-  2.852 |   -1.438 +/-  0.785 |  -62.151 +/-  2.968 |  -10.674 +/-  3.106 |    0.939 +/-  0.098 |  -53.221 +/-  2.425
ALA  90 |    3.973 +/-  1.424 |   -1.883 +/-  0.456 |    4.064 +/-  0.219 |   -2.084 +/-  0.146 |    0.063 +/-  0.036 |    4.133 +/-  1.515
VAL  91 |   11.243 +/-  1.836 |   -4.982 +/-  0.800 |  -15.455 +/-  0.371 |   -0.628 +/-  0.153 |    0.000 +/-  0.001 |   -9.822 +/-  1.976
LYS  92 |   14.289 +/-  3.022 |   -3.619 +/-  1.185 |   50.484 +/-  7.447 |  -72.516 +/-  6.934 |    0.585 +/-  0.097 |  -10.777 +/-  3.329
ARG  93 |   17.663 +/-  3.294 |   -1.931 +/-  1.406 | -150.904 +/-  9.016 |  -43.176 +/-  6.778 |    0.673 +/-  0.072 | -177.675 +/-  3.698
TRP  94 |   19.452 +/-  3.314 |   -8.495 +/-  1.019 |    3.771 +/-  1.774 |   -1.700 +/-  0.749 |    0.052 +/-  0.028 |   13.079 +/-  3.518
THR  95 |   12.140 +/-  1.770 |   -2.754 +/-  1.038 |  -29.030 +/-  2.070 |    0.387 +/-  0.646 |    0.004 +/-  0.006 |  -19.253 +/-  2.039
LYS  96 |   14.077 +/-  3.109 |   -2.041 +/-  1.184 |   50.392 +/-  8.290 |  -72.571 +/-  7.506 |    0.717 +/-  0.086 |   -9.425 +/-  3.130
LYS  97 |   14.718 +/-  2.988 |   -1.360 +/-  1.131 |   63.897 +/-  7.707 |  -83.066 +/-  7.772 |    0.791 +/-  0.245 |   -5.021 +/-  3.330
VAL  98 |    9.809 +/-  1.736 |   -1.729 +/-  1.007 |  -15.028 +/-  0.385 |   -0.937 +/-  0.128 |    0.225 +/-  0.102 |   -7.659 +/-  1.744
ASP  99 |   11.228 +/-  2.208 |   -0.613 +/-  1.175 |  -96.676 +/- 13.546 |   30.341 +/- 11.678 |    0.312 +/-  0.085 |  -55.408 +/-  3.132
VAL 100 |   11.253 +/-  2.196 |   -3.846 +/-  0.810 |  -15.460 +/-  0.293 |   -0.987 +/-  0.123 |    0.003 +/-  0.003 |   -9.037 +/-  2.245
PHE 101 |   11.801 +/-  2.137 |   -3.442 +/-  0.787 |    2.062 +/-  0.928 |   -1.699 +/-  0.435 |    0.208 +/-  0.073 |    8.930 +/-  2.184
SER 102 |    7.939 +/-  1.446 |   -0.224 +/-  0.815 |   -4.849 +/-  1.789 |   -2.876 +/-  1.118 |    0.373 +/-  0.030 |    0.362 +/-  1.495
VAL 103 |   10.876 +/-  2.377 |   -3.695 +/-  0.990 |  -15.730 +/-  0.405 |   -0.818 +/-  0.182 |    0.105 +/-  0.037 |   -9.262 +/-  2.444
ASP 104 |   10.149 +/-  1.856 |   -2.340 +/-  1.137 |  -60.766 +/-  4.568 |   -3.863 +/-  4.516 |    0.334 +/-  0.031 |  -56.487 +/-  1.914
ILE 105 |   13.538 +/-  2.422 |   -5.410 +/-  1.133 |   -0.981 +/-  0.194 |   -1.203 +/-  0.163 |    0.007 +/-  0.006 |    5.950 +/-  2.368
LEU 106 |   14.099 +/-  2.451 |   -4.828 +/-  1.188 |  -21.359 +/-  0.420 |   -1.094 +/-  0.174 |    0.003 +/-  0.008 |  -13.179 +/-  2.749
LEU 107 |   12.922 +/-  2.420 |   -5.391 +/-  0.766 |  -21.043 +/-  0.473 |   -0.673 +/-  0.240 |    0.003 +/-  0.005 |  -14.182 +/-  2.605
VAL 108 |   10.147 +/-  1.747 |   -3.562 +/-  0.898 |  -14.815 +/-  0.299 |   -0.779 +/-  0.167 |    0.001 +/-  0.003 |   -9.008 +/-  1.864
PRO 109 |   15.190 +/-  2.012 |   -4.911 +/-  0.622 |   10.292 +/-  0.787 |   -8.837 +/-  0.791 |    0.008 +/-  0.006 |   11.741 +/-  2.189
ILE 110 |   13.378 +/-  2.673 |   -4.454 +/-  1.001 |   -0.074 +/-  0.229 |   -1.923 +/-  0.176 |    0.009 +/-  0.015 |    6.937 +/-  2.675
HIE 111 |   30.628 +/-  2.277 |   -7.886 +/-  0.776 |  -13.176 +/-  1.313 |   -0.326 +/-  0.802 |    0.076 +/-  0.033 |    9.317 +/-  2.517
LEU 112 |   12.495 +/-  2.456 |   -1.412 +/-  0.996 |  -20.708 +/-  0.465 |   -1.768 +/-  0.262 |    0.441 +/-  0.068 |  -10.951 +/-  2.502
GLY 113 |    1.519 +/-  0.542 |   -0.357 +/-  0.197 |   -1.301 +/-  0.168 |    1.429 +/-  0.162 |    0.023 +/-  0.009 |    1.313 +/-  0.540
VAL 114 |   10.994 +/-  2.372 |   -1.975 +/-  0.764 |  -15.413 +/-  0.395 |   -0.961 +/-  0.175 |    0.343 +/-  0.089 |   -7.012 +/-  2.478
HIE 115 |   30.215 +/-  2.257 |   -7.169 +/-  1.040 |  -15.640 +/-  1.761 |   -0.568 +/-  1.268 |    0.112 +/-  0.053 |    6.950 +/-  2.753
TRP 116 |   17.654 +/-  2.752 |  -12.048 +/-  0.841 |    6.356 +/-  0.803 |   -2.798 +/-  0.376 |    0.006 +/-  0.004 |    9.170 +/-  2.999
CYS 117 |    6.948 +/-  1.527 |   -4.322 +/-  0.691 |    5.367 +/-  1.171 |   -0.324 +/-  0.772 |    0.002 +/-  0.004 |    7.672 +/-  1.469
LEU 118 |   14.056 +/-  2.605 |   -5.674 +/-  1.008 |  -21.194 +/-  0.416 |   -0.960 +/-  0.178 |    0.001 +/-  0.002 |  -13.772 +/-  2.785
ALA 119 |    3.754 +/-  1.089 |   -2.861 +/-  0.413 |    4.286 +/-  0.171 |   -2.104 +/-  0.145 |    0.001 +/-  0.003 |    3.076 +/-  1.126
VAL 120 |    9.628 +/-  2.045 |   -3.579 +/-  0.799 |  -15.151 +/-  0.317 |   -0.754 +/-  0.161 |    0.024 +/-  0.008 |   -9.832 +/-  2.097
VAL 121 |   10.266 +/-  2.131 |   -4.097 +/-  0.954 |  -15.573 +/-  0.325 |   -0.611 +/-  0.134 |    0.001 +/-  0.003 |  -10.014 +/-  2.430
ASP 122 |   11.564 +/-  1.916 |   -3.581 +/-  1.314 | -105.836 +/-  7.857 |   37.703 +/-  5.803 |    0.094 +/-  0.033 |  -60.057 +/-  3.106
PHE 123 |   12.073 +/-  2.501 |   -4.812 +/-  0.787 |    3.144 +/-  0.455 |   -2.135 +/-  0.267 |    0.176 +/-  0.023 |    8.447 +/-  2.513
ARG 124 |   18.429 +/-  3.292 |   -1.427 +/-  1.720 | -159.905 +/-  6.800 |  -33.301 +/-  5.186 |    0.455 +/-  0.053 | -175.750 +/-  3.758
LYS 125 |   14.042 +/-  2.814 |   -2.262 +/-  1.088 |   58.313 +/-  7.923 |  -76.541 +/-  8.688 |    0.890 +/-  0.094 |   -5.558 +/-  3.719
LYS 126 |   14.157 +/-  2.842 |   -3.346 +/-  0.956 |   40.249 +/- 11.218 |  -60.871 +/- 10.113 |    0.631 +/-  0.114 |   -9.179 +/-  3.097
ASN 127 |   18.391 +/-  2.398 |   -4.002 +/-  0.819 |  -78.437 +/-  2.919 |   -6.392 +/-  2.008 |    0.233 +/-  0.075 |  -70.207 +/-  2.099
ILE 128 |   13.441 +/-  2.593 |   -5.332 +/-  1.307 |   -0.225 +/-  0.177 |   -1.812 +/-  0.131 |    0.000 +/-  0.001 |    6.072 +/-  2.459
THR 129 |   10.434 +/-  1.822 |   -3.162 +/-  0.870 |  -24.997 +/-  2.099 |   -0.916 +/-  1.104 |    0.054 +/-  0.030 |  -18.587 +/-  2.398
TYR 130 |   13.543 +/-  2.680 |   -6.889 +/-  1.219 |  -16.199 +/-  1.660 |   -6.591 +/-  1.443 |    0.039 +/-  0.021 |  -16.096 +/-  3.190
TYR 131 |   12.974 +/-  2.570 |   -6.115 +/-  0.947 |  -15.912 +/-  1.036 |   -6.661 +/-  0.724 |    0.100 +/-  0.032 |  -15.613 +/-  2.732
ASP 132 |   11.496 +/-  1.951 |   -3.593 +/-  0.923 | -110.271 +/- 14.579 |   47.761 +/- 11.636 |    0.052 +/-  0.034 |  -54.557 +/-  3.721
SER 133 |    7.669 +/-  1.407 |   -3.171 +/-  0.813 |   -3.110 +/-  1.051 |   -2.540 +/-  0.523 |    0.001 +/-  0.002 |   -1.151 +/-  1.719
MET 134 |   12.435 +/-  2.262 |   -6.308 +/-  1.159 |    2.013 +/-  1.344 |   -1.886 +/-  1.083 |    0.121 +/-  0.112 |    6.375 +/-  2.463
GLY 135 |    1.749 +/-  0.587 |   -0.696 +/-  0.241 |   -1.498 +/-  0.288 |    1.646 +/-  0.268 |    0.000 +/-  0.001 |    1.201 +/-  0.653
GLY 136 |    1.563 +/-  0.536 |   -0.458 +/-  0.180 |   -1.638 +/-  0.309 |    1.839 +/-  0.280 |    0.010 +/-  0.009 |    1.316 +/-  0.614
ILE 137 |   14.124 +/-  2.583 |   -0.225 +/-  1.150 |    0.304 +/-  0.363 |   -2.544 +/-  0.252 |    0.762 +/-  0.125 |   12.421 +/-  2.837
ASN 138 |   17.426 +/-  2.237 |   -3.031 +/-  0.959 |  -80.801 +/-  2.663 |   -4.856 +/-  1.443 |    0.256 +/-  0.076 |  -71.007 +/-  1.954
ASN 139 |   16.079 +/-  2.448 |   -2.688 +/-  0.919 |  -81.567 +/-  2.665 |   -5.916 +/-  1.052 |    0.275 +/-  0.061 |  -73.817 +/-  2.528
GLU 140 |   13.304 +/-  2.529 |   -0.988 +/-  1.166 |  -98.804 +/-  5.646 |   34.932 +/-  5.426 |    0.657 +/-  0.080 |  -50.900 +/-  2.403
ALA 141 |    3.593 +/-  1.066 |   -2.632 +/-  0.454 |    4.415 +/-  0.203 |   -2.474 +/-  0.153 |    0.016 +/-  0.026 |    2.919 +/-  1.129
CYS 142 |    6.737 +/-  1.644 |   -5.776 +/-  0.610 |    5.156 +/-  0.710 |   -1.227 +/-  0.608 |    0.000 +/-  0.001 |    4.891 +/-  1.950
ARG 143 |   18.231 +/-  3.346 |   -3.795 +/-  1.255 | -113.508 +/-  4.639 |  -74.738 +/-  4.057 |    0.846 +/-  0.071 | -172.964 +/-  2.769
ILE 144 |   13.317 +/-  2.460 |   -3.103 +/-  1.077 |    0.286 +/-  0.193 |   -1.980 +/-  0.149 |    0.232 +/-  0.078 |    8.752 +/-  2.707
LEU 145 |   12.622 +/-  2.401 |   -4.638 +/-  0.958 |  -20.872 +/-  0.501 |   -1.204 +/-  0.159 |    0.005 +/-  0.008 |  -14.087 +/-  2.345
LEU 146 |   12.769 +/-  2.360 |   -3.628 +/-  1.075 |  -20.972 +/-  0.399 |   -1.535 +/-  0.188 |    0.145 +/-  0.054 |  -13.220 +/-  2.505
GLN 147 |   20.162 +/-  2.705 |   -2.712 +/-  0.912 |  -63.309 +/-  3.739 |   -8.857 +/-  2.975 |    0.683 +/-  0.086 |  -54.033 +/-  2.554
TYR 148 |   14.292 +/-  2.669 |   -5.645 +/-  1.102 |  -20.486 +/-  1.666 |   -2.753 +/-  0.687 |    0.004 +/-  0.009 |  -14.588 +/-  2.727
LEU 149 |   12.299 +/-  2.358 |   -5.210 +/-  1.036 |  -20.693 +/-  0.401 |   -1.104 +/-  0.143 |    0.001 +/-  0.005 |  -14.707 +/-  2.451
LYS 150 |   13.932 +/-  2.670 |   -3.944 +/-  0.896 |   53.134 +/- 12.857 |  -74.026 +/- 11.540 |    0.594 +/-  0.116 |  -10.310 +/-  3.369
GLN 151 |   20.460 +/-  3.040 |   -3.685 +/-  0.782 |  -61.971 +/-  2.571 |  -10.048 +/-  2.265 |    0.514 +/-  0.085 |  -54.730 +/-  2.542
GLU 152 |   14.386 +/-  2.564 |   -3.131 +/-  1.496 | -113.444 +/-  5.448 |   47.385 +/-  4.400 |    0.005 +/-  0.006 |  -54.798 +/-  2.754
SER 153 |    5.886 +/-  1.397 |   -3.391 +/-  0.761 |   -2.637 +/-  1.282 |   -1.605 +/-  0.770 |    0.025 +/-  0.019 |   -1.723 +/-  1.540
ILE 154 |   13.647 +/-  2.556 |   -2.086 +/-  1.203 |   -0.744 +/-  0.266 |   -1.626 +/-  0.217 |    0.595 +/-  0.085 |    9.785 +/-  2.570
ASP 155 |   12.945 +/-  1.930 |   -2.392 +/-  1.200 | -110.446 +/-  8.671 |   42.515 +/-  7.207 |    0.187 +/-  0.058 |  -57.191 +/-  2.492
LYS 156 |   13.386 +/-  2.455 |   -3.467 +/-  1.360 |   24.399 +/-  5.902 |  -50.759 +/-  4.288 |    0.254 +/-  0.087 |  -16.187 +/-  3.497
LYS 157 |   14.883 +/-  2.873 |   -2.881 +/-  1.035 |   43.848 +/-  9.952 |  -63.478 +/-  9.205 |    0.571 +/-  0.127 |   -7.056 +/-  3.488
ARG 158 |   18.764 +/-  3.178 |   -1.477 +/-  1.278 | -111.732 +/-  5.202 |  -70.872 +/-  4.776 |    1.334 +/-  0.144 | -163.983 +/-  3.035
LYS 159 |   14.625 +/-  2.893 |   -1.727 +/-  0.899 |   58.496 +/-  5.114 |  -80.306 +/-  5.014 |    1.033 +/-  0.112 |   -7.880 +/-  2.980
GLU 160 |   14.008 +/-  2.654 |   -0.938 +/-  0.883 |  -66.069 +/- 15.409 |    3.820 +/- 15.411 |    0.820 +/-  0.142 |  -48.359 +/-  2.499
PHE 161 |   12.806 +/-  2.569 |   -4.308 +/-  0.820 |    2.556 +/-  0.528 |   -2.089 +/-  0.397 |    0.101 +/-  0.045 |    9.067 +/-  2.704
ASP 162 |   11.305 +/-  1.987 |   -0.204 +/-  1.029 |  -83.197 +/-  9.936 |   16.441 +/-  9.035 |    0.529 +/-  0.093 |  -55.125 +/-  2.318
THR 163 |   11.380 +/-  1.919 |   -1.659 +/-  0.763 |  -19.672 +/-  1.162 |   -6.136 +/-  1.290 |    0.384 +/-  0.108 |  -15.703 +/-  2.133
ASN 164 |   16.899 +/-  2.292 |   -0.433 +/-  0.691 |  -82.970 +/-  3.191 |   -6.733 +/-  1.770 |    0.774 +/-  0.051 |  -72.462 +/-  2.388
GLY 165 |    1.667 +/-  0.581 |   -0.267 +/-  0.174 |   -1.268 +/-  0.161 |    1.470 +/-  0.139 |    0.019 +/-  0.008 |    1.622 +/-  0.566
TRP 166 |   18.345 +/-  2.720 |   -9.655 +/-  0.845 |    6.672 +/-  1.098 |   -1.900 +/-  0.683 |    0.081 +/-  0.035 |   13.542 +/-  2.794
GLN 167 |   20.034 +/-  2.302 |   -2.298 +/-  1.056 |  -62.790 +/-  3.268 |   -9.922 +/-  2.576 |    0.679 +/-  0.111 |  -54.297 +/-  2.419
LEU 168 |   13.078 +/-  2.497 |   -2.809 +/-  1.156 |  -20.628 +/-  0.375 |   -1.647 +/-  0.204 |    0.248 +/-  0.059 |  -11.758 +/-  2.769
PHE 169 |   12.595 +/-  2.425 |   -0.139 +/-  0.892 |    2.835 +/-  0.580 |   -3.260 +/-  0.355 |    0.878 +/-  0.118 |   12.909 +/-  2.476
SER 170 |    7.435 +/-  1.316 |   -3.267 +/-  0.741 |   -2.316 +/-  1.369 |   -4.719 +/-  0.721 |    0.014 +/-  0.013 |   -2.854 +/-  1.679
LYS 171 |   14.175 +/-  2.793 |   -4.381 +/-  0.969 |   63.424 +/- 11.047 |  -81.929 +/-  9.716 |    0.437 +/-  0.091 |   -8.274 +/-  3.559
LYS 172 |   14.031 +/-  2.872 |   -1.713 +/-  1.201 |   65.810 +/- 10.638 |  -87.549 +/-  9.757 |    0.948 +/-  0.143 |   -8.472 +/-  3.067
SER 173 |    7.459 +/-  1.365 |   -1.984 +/-  0.550 |    1.092 +/-  2.174 |   -6.767 +/-  1.929 |    0.226 +/-  0.094 |    0.026 +/-  1.655
GLN 174 |   20.396 +/-  2.735 |   -0.881 +/-  0.868 |  -65.047 +/-  3.652 |   -8.568 +/-  3.385 |    0.901 +/-  0.098 |  -53.200 +/-  2.846
GLU 175 |   14.295 +/-  2.267 |   -1.597 +/-  1.173 |  -87.499 +/- 19.301 |   25.121 +/- 18.609 |    0.600 +/-  0.120 |  -49.080 +/-  2.338
ILE 176 |   15.675 +/-  2.739 |   -3.882 +/-  1.165 |    0.198 +/-  0.376 |   -2.125 +/-  0.255 |    0.041 +/-  0.046 |    9.907 +/-  2.779
PRO 177 |   14.753 +/-  2.008 |   -3.856 +/-  0.694 |   11.810 +/-  1.047 |  -11.622 +/-  0.947 |    0.088 +/-  0.040 |   11.173 +/-  2.247
GLN 178 |   21.129 +/-  2.355 |   -3.919 +/-  1.118 |  -64.483 +/-  2.960 |   -7.906 +/-  2.272 |    0.364 +/-  0.130 |  -54.815 +/-  2.276
GLN 179 |   19.354 +/-  2.414 |   -6.054 +/-  1.246 |  -73.776 +/-  1.970 |   -0.826 +/-  0.809 |    0.006 +/-  0.015 |  -61.296 +/-  2.389
MET 180 |   11.677 +/-  2.610 |   -2.833 +/-  0.832 |    2.820 +/-  0.702 |   -2.971 +/-  0.593 |    0.717 +/-  0.140 |    9.409 +/-  2.566
ASN 181 |   18.153 +/-  2.308 |   -3.015 +/-  1.064 |  -85.571 +/-  2.223 |   -4.497 +/-  0.925 |    0.242 +/-  0.063 |  -74.687 +/-  2.534
GLY 182 |    1.715 +/-  0.607 |   -1.088 +/-  0.197 |   -1.509 +/-  0.139 |    1.495 +/-  0.129 |    0.000 +/-  0.002 |    0.614 +/-  0.668
SER 183 |    8.096 +/-  1.788 |   -3.509 +/-  0.763 |   -3.002 +/-  2.401 |   -2.182 +/-  1.919 |    0.031 +/-  0.029 |   -0.566 +/-  1.890
ASP 184 |    9.837 +/-  2.042 |   -2.725 +/-  1.242 | -112.771 +/-  5.125 |   44.280 +/-  4.392 |    0.027 +/-  0.020 |  -61.353 +/-  2.330
ALA 185 |    4.013 +/-  1.193 |   -3.312 +/-  0.566 |    3.694 +/-  0.224 |   -1.728 +/-  0.177 |    0.000 +/-  0.000 |    2.667 +/-  1.379
GLY 186 |    1.341 +/-  0.519 |   -1.180 +/-  0.230 |   -1.407 +/-  0.117 |    1.254 +/-  0.112 |    0.000 +/-  0.000 |    0.008 +/-  0.574
MET 187 |   12.548 +/-  2.089 |   -8.297 +/-  0.815 |    2.979 +/-  0.566 |   -2.474 +/-  0.660 |    0.017 +/-  0.008 |    4.773 +/-  2.151
PHE 188 |   12.892 +/-  2.645 |   -7.644 +/-  0.748 |    1.929 +/-  0.432 |   -2.547 +/-  0.303 |    0.001 +/-  0.002 |    4.631 +/-  2.775
ALA 189 |    3.698 +/-  1.363 |   -3.154 +/-  0.317 |    3.852 +/-  0.186 |   -1.890 +/-  0.152 |    0.014 +/-  0.010 |    2.521 +/-  1.368
CYS 190 |    6.292 +/-  1.589 |   -4.868 +/-  0.523 |    5.269 +/-  0.546 |   -1.552 +/-  0.286 |    0.002 +/-  0.003 |    5.142 +/-  1.726
LYS 191 |   14.376 +/-  2.940 |   -5.338 +/-  0.986 |   54.004 +/-  6.693 |  -74.159 +/-  6.285 |    0.232 +/-  0.056 |  -10.886 +/-  3.538
TYR 192 |   14.295 +/-  2.582 |   -7.092 +/-  0.889 |  -16.841 +/-  1.233 |   -4.544 +/-  0.658 |    0.006 +/-  0.005 |  -14.176 +/-  2.533
ALA 193 |    3.800 +/-  1.478 |   -3.258 +/-  0.435 |    3.870 +/-  0.196 |   -1.735 +/-  0.147 |    0.000 +/-  0.000 |    2.678 +/-  1.510
ASP 194 |   11.884 +/-  2.009 |   -1.601 +/-  1.316 | -132.524 +/-  8.696 |   55.190 +/-  6.530 |    0.039 +/-  0.021 |  -67.011 +/-  3.622
CYS 195 |    6.324 +/-  1.311 |   -4.608 +/-  0.535 |    3.355 +/-  0.828 |    0.445 +/-  0.641 |    0.052 +/-  0.020 |    5.568 +/-  1.526
ILE 196 |   13.360 +/-  2.281 |   -3.773 +/-  1.082 |    0.037 +/-  0.185 |   -1.630 +/-  0.170 |    0.104 +/-  0.032 |    8.099 +/-  2.484
THR 197 |   11.947 +/-  1.947 |   -3.486 +/-  0.871 |  -26.200 +/-  1.128 |   -1.696 +/-  0.717 |    0.006 +/-  0.006 |  -19.428 +/-  2.147
LYS 198 |   14.717 +/-  2.709 |   -3.998 +/-  1.142 |   54.789 +/-  8.148 |  -73.226 +/-  7.551 |    0.460 +/-  0.110 |   -7.258 +/-  3.330
ASP 199 |   12.943 +/-  2.238 |   -0.821 +/-  1.168 |  -90.455 +/-  6.716 |   21.077 +/-  5.996 |    0.327 +/-  0.057 |  -56.929 +/-  2.037
ARG 200 |   19.060 +/-  3.523 |   -2.119 +/-  0.891 | -111.490 +/-  8.573 |  -71.816 +/-  7.512 |    1.164 +/-  0.080 | -165.202 +/-  3.251
PRO 201 |   15.110 +/-  1.835 |   -0.806 +/-  0.498 |   12.887 +/-  1.222 |  -13.001 +/-  1.122 |    0.681 +/-  0.076 |   14.871 +/-  1.929
ILE 202 |   13.162 +/-  2.406 |   -2.888 +/-  1.176 |   -0.019 +/-  0.244 |   -1.912 +/-  0.185 |    0.092 +/-  0.044 |    8.436 +/-  2.411
ASN 203 |   18.000 +/-  2.740 |   -0.926 +/-  0.714 |  -76.984 +/-  2.158 |   -9.941 +/-  1.848 |    0.786 +/-  0.058 |  -69.065 +/-  2.088
PHE 204 |   13.035 +/-  2.279 |   -5.082 +/-  0.984 |    2.176 +/-  0.399 |   -2.658 +/-  0.358 |    0.029 +/-  0.021 |    7.500 +/-  2.449
THR 205 |   11.696 +/-  1.925 |   -2.107 +/-  0.749 |  -22.028 +/-  1.568 |   -3.017 +/-  1.194 |    0.427 +/-  0.056 |  -15.028 +/-  2.001
GLN 206 |   20.628 +/-  2.403 |   -4.994 +/-  0.894 |  -71.133 +/-  1.864 |   -3.309 +/-  0.702 |    0.145 +/-  0.051 |  -58.665 +/-  2.303
GLN 207 |   19.920 +/-  2.539 |   -1.421 +/-  0.858 |  -62.549 +/-  2.964 |  -10.684 +/-  2.798 |    0.936 +/-  0.097 |  -53.799 +/-  2.090
HIE 208 |   29.852 +/-  2.134 |   -5.201 +/-  0.575 |  -12.329 +/-  1.756 |   -1.468 +/-  0.996 |    0.593 +/-  0.054 |   11.446 +/-  2.211
MET 209 |   13.461 +/-  2.373 |   -7.847 +/-  1.017 |    2.765 +/-  0.559 |   -2.281 +/-  0.826 |    0.002 +/-  0.003 |    6.100 +/-  2.434
PRO 210 |   14.955 +/-  1.749 |   -2.674 +/-  0.636 |   13.092 +/-  1.250 |  -12.920 +/-  1.161 |    0.350 +/-  0.068 |   12.803 +/-  1.960
TYR 211 |   14.257 +/-  2.749 |   -0.969 +/-  0.919 |  -14.582 +/-  2.559 |   -9.349 +/-  2.181 |    0.908 +/-  0.131 |   -9.735 +/-  2.855
PHE 212 |   12.824 +/-  2.526 |   -4.511 +/-  0.887 |    1.710 +/-  0.503 |   -2.234 +/-  0.336 |    0.189 +/-  0.057 |    7.978 +/-  2.736
ARG 213 |   18.081 +/-  3.177 |   -8.370 +/-  1.198 | -143.928 +/-  5.431 |  -39.356 +/-  4.223 |    0.034 +/-  0.019 | -173.538 +/-  3.561
LYS 214 |   14.104 +/-  3.168 |   -2.148 +/-  0.748 |   59.867 +/- 12.846 |  -80.465 +/- 11.940 |    1.042 +/-  0.125 |   -7.599 +/-  3.689
ARG 215 |   18.857 +/-  4.312 |   -4.734 +/-  1.646 | -146.723 +/- 10.674 |  -41.380 +/-  9.439 |    0.411 +/-  0.144 | -173.569 +/-  3.454
MET 216 |   12.369 +/-  2.603 |   -7.817 +/-  0.846 |    1.879 +/-  0.656 |   -1.440 +/-  0.751 |    0.009 +/-  0.011 |    5.000 +/-  2.791
VAL 217 |   10.013 +/-  2.176 |   -2.480 +/-  0.942 |  -15.206 +/-  0.293 |   -0.743 +/-  0.157 |    0.251 +/-  0.066 |   -8.164 +/-  2.315
TRP 218 |   18.500 +/-  3.172 |   -6.742 +/-  1.424 |    8.210 +/-  2.480 |   -2.856 +/-  2.051 |    0.383 +/-  0.182 |   17.495 +/-  3.717
GLU 219 |   14.904 +/-  2.125 |   -6.045 +/-  1.195 |  -80.810 +/- 11.678 |   23.230 +/-  8.784 |    0.050 +/-  0.034 |  -48.671 +/-  3.787
ILE 220 |   13.456 +/-  2.325 |   -5.587 +/-  1.175 |   -1.031 +/-  0.172 |   -0.942 +/-  0.135 |    0.001 +/-  0.002 |    5.896 +/-  2.279
LEU 221 |   12.450 +/-  2.527 |   -4.720 +/-  0.994 |  -21.673 +/-  0.384 |   -0.515 +/-  0.196 |    0.034 +/-  0.038 |  -14.425 +/-  2.682
HIE 222 |   30.566 +/-  2.108 |   -6.537 +/-  0.968 |   -2.655 +/-  2.634 |   -8.992 +/-  2.353 |    0.323 +/-  0.149 |   12.704 +/-  2.301
ARG 223 |   20.960 +/-  4.050 |   -3.179 +/-  1.324 | -197.665 +/-  6.048 |    1.573 +/-  4.425 |    0.467 +/-  0.056 | -177.845 +/-  3.607
LYS 224 |   14.112 +/-  2.429 |   -2.000 +/-  0.935 |   31.668 +/- 10.487 |  -52.498 +/- 10.307 |    0.865 +/-  0.144 |   -7.853 +/-  2.733
LEU 225 |   12.092 +/-  2.191 |   -4.209 +/-  1.128 |  -20.228 +/-  0.435 |   -0.806 +/-  0.264 |    0.013 +/-  0.016 |  -13.138 +/-  2.474
LEU 226 |   15.047 +/-  2.548 |   -1.497 +/-  1.359 |  -35.481 +/-  2.073 |    3.099 +/-  1.621 |    0.382 +/-  0.193 |  -18.450 +/-  2.571
ILE 227 |   16.429 +/-  2.427 |   -3.812 +/-  1.071 |    4.604 +/-  1.030 |   -8.168 +/-  0.757 |    0.204 +/-  0.066 |    9.257 +/-  2.422
LYS 228 |   14.364 +/-  3.026 |   -2.499 +/-  1.136 |   33.031 +/- 14.830 |  -56.942 +/- 13.941 |    0.598 +/-  0.189 |  -11.448 +/-  3.515
LEU 229 |   13.134 +/-  2.470 |   -4.363 +/-  1.025 |  -19.939 +/-  0.394 |   -1.563 +/-  0.189 |    0.012 +/-  0.013 |  -12.719 +/-  2.507
LYS 230 |   14.557 +/-  2.609 |   -4.346 +/-  0.921 |   32.938 +/- 10.819 |  -54.116 +/- 10.199 |    0.381 +/-  0.109 |  -10.586 +/-  3.236
VAL 231 |   10.219 +/-  2.025 |   -4.569 +/-  0.928 |  -14.698 +/-  0.279 |   -0.764 +/-  0.142 |    0.001 +/-  0.002 |   -9.811 +/-  2.119
ILE 232 |   14.006 +/-  2.448 |   -2.795 +/-  1.216 |   -1.182 +/-  0.284 |   -1.096 +/-  0.200 |    0.365 +/-  0.063 |    9.299 +/-  2.333
GLY 233 |    1.607 +/-  0.629 |   -1.161 +/-  0.186 |   -0.563 +/-  0.125 |    0.746 +/-  0.102 |    0.000 +/-  0.000 |    0.629 +/-  0.670
GLN 234 |   21.136 +/-  2.253 |   -3.334 +/-  1.103 |  -66.116 +/-  2.181 |   -5.616 +/-  1.826 |    0.332 +/-  0.084 |  -53.597 +/-  2.598
ASP 235 |   10.016 +/-  2.126 |    0.061 +/-  1.274 |  -72.390 +/-  5.207 |    6.552 +/-  5.163 |    0.402 +/-  0.060 |  -55.360 +/-  2.046
SER 236 |    8.192 +/-  1.477 |   -0.263 +/-  0.868 |   -1.441 +/-  1.522 |   -5.678 +/-  1.508 |    0.542 +/-  0.040 |    1.351 +/-  1.586
SER 237 |    6.865 +/-  1.463 |   -0.539 +/-  1.071 |   -9.371 +/-  1.859 |    0.378 +/-  0.653 |    0.147 +/-  0.068 |   -2.520 +/-  1.790
GLU 238 |   14.436 +/-  2.140 |   -2.343 +/-  1.176 |  -66.570 +/- 10.399 |    4.979 +/-  9.923 |    0.472 +/-  0.075 |  -49.026 +/-  2.282
ILE 239 |   14.263 +/-  2.438 |   -2.569 +/-  1.245 |   -0.487 +/-  0.244 |   -1.722 +/-  0.205 |    0.161 +/-  0.085 |    9.646 +/-  2.543
HIE 240 |   30.364 +/-  2.533 |   -4.190 +/-  0.691 |   -9.592 +/-  3.862 |   -3.824 +/-  3.591 |    0.689 +/-  0.125 |   13.446 +/-  2.551
PHE 241 |   13.630 +/-  2.753 |   -2.422 +/-  1.126 |    3.343 +/-  0.488 |   -2.936 +/-  0.361 |    0.372 +/-  0.133 |   11.987 +/-  3.021
LYS 242 |   13.940 +/-  3.341 |   -1.019 +/-  0.750 |   74.819 +/-  4.209 |  -97.566 +/-  4.027 |    1.178 +/-  0.094 |   -8.647 +/-  3.315
VAL 243 |   10.616 +/-  2.075 |   -2.245 +/-  1.093 |  -14.443 +/-  0.319 |   -1.095 +/-  0.167 |    0.185 +/-  0.068 |   -6.982 +/-  2.292
LYS 244 |   14.415 +/-  3.143 |   -2.040 +/-  0.880 |   84.630 +/-  4.896 | -107.486 +/-  4.770 |    1.025 +/-  0.062 |   -9.455 +/-  3.230
MET 245 |   12.060 +/-  2.293 |   -3.790 +/-  0.651 |    4.091 +/-  1.485 |   -3.647 +/-  1.397 |    0.604 +/-  0.088 |    9.317 +/-  2.292
THR 246 |   11.729 +/-  1.798 |   -1.393 +/-  0.680 |  -22.593 +/-  1.253 |   -4.100 +/-  0.795 |    0.474 +/-  0.056 |  -15.884 +/-  1.741
THR 247 |   10.398 +/-  1.820 |   -3.108 +/-  0.846 |  -16.692 +/-  2.264 |   -7.276 +/-  1.874 |    0.087 +/-  0.074 |  -16.591 +/-  1.937
HIE 248 |   30.751 +/-  2.463 |   -4.488 +/-  0.633 |   -8.498 +/-  2.688 |   -4.772 +/-  2.495 |    0.689 +/-  0.086 |   13.682 +/-  2.477
LEU 249 |   12.215 +/-  2.325 |   -5.324 +/-  1.030 |  -20.894 +/-  0.373 |   -0.908 +/-  0.163 |    0.001 +/-  0.003 |  -14.911 +/-  2.487
LYS 250 |   14.634 +/-  2.778 |   -2.766 +/-  0.999 |   46.262 +/- 10.072 |  -69.718 +/-  9.496 |    0.759 +/-  0.138 |  -10.829 +/-  3.281
LYS 251 |   14.205 +/-  2.849 |   -2.075 +/-  0.788 |   83.097 +/- 11.051 | -103.982 +/- 10.222 |    0.958 +/-  0.140 |   -7.797 +/-  2.972
LEU 252 |   13.684 +/-  2.898 |   -4.348 +/-  1.048 |  -20.577 +/-  0.373 |   -1.123 +/-  0.169 |    0.018 +/-  0.016 |  -12.346 +/-  2.825
LYS 253 |   14.600 +/-  2.744 |   -5.639 +/-  1.280 |   39.527 +/-  5.408 |  -59.695 +/-  4.734 |    0.139 +/-  0.031 |  -11.069 +/-  3.459
GLU 254 |   13.545 +/-  2.766 |   -2.645 +/-  0.844 |  -76.693 +/- 11.423 |   15.570 +/- 10.875 |    0.556 +/-  0.104 |  -49.666 +/-  2.755
SER 255 |    6.809 +/-  1.682 |   -2.320 +/-  0.571 |    1.074 +/-  2.621 |   -6.180 +/-  2.716 |    0.194 +/-  0.074 |   -0.424 +/-  1.966
TYR 256 |   14.093 +/-  3.201 |   -6.540 +/-  1.058 |  -19.326 +/-  1.395 |   -3.486 +/-  1.024 |    0.023 +/-  0.015 |  -15.235 +/-  3.342
CYS 257 |    5.985 +/-  1.648 |   -4.189 +/-  0.654 |    4.909 +/-  1.089 |   -0.895 +/-  0.554 |    0.089 +/-  0.039 |    5.899 +/-  1.825
GLN 258 |   19.621 +/-  2.605 |   -1.521 +/-  0.893 |  -63.730 +/-  4.419 |  -10.345 +/-  3.289 |    0.887 +/-  0.112 |  -55.089 +/-  3.148
ARG 259 |   18.228 +/-  3.695 |   -2.606 +/-  1.162 | -113.031 +/-  8.354 |  -70.875 +/-  7.778 |    1.076 +/-  0.159 | -167.209 +/-  3.233
GLN 260 |   19.330 +/-  2.556 |   -3.922 +/-  0.780 |  -66.947 +/-  2.501 |   -6.751 +/-  1.686 |    0.214 +/-  0.081 |  -58.076 +/-  2.528
GLY 261 |    1.454 +/-  0.588 |   -0.334 +/-  0.204 |   -0.461 +/-  0.151 |    0.675 +/-  0.145 |    0.014 +/-  0.007 |    1.350 +/-  0.604
VAL 262 |   10.464 +/-  2.081 |   -2.299 +/-  0.760 |  -15.428 +/-  0.352 |   -0.388 +/-  0.135 |    0.180 +/-  0.074 |   -7.471 +/-  2.134
PRO 263 |   14.760 +/-  1.824 |   -2.733 +/-  0.688 |    8.197 +/-  1.453 |   -7.808 +/-  1.370 |    0.280 +/-  0.103 |   12.696 +/-  1.961
MET 264 |   11.370 +/-  2.006 |   -4.697 +/-  0.865 |    1.490 +/-  1.293 |   -1.460 +/-  0.878 |    0.392 +/-  0.087 |    7.095 +/-  2.118
ASN 265 |   18.416 +/-  2.195 |   -3.666 +/-  0.799 |  -83.363 +/-  1.855 |   -3.173 +/-  0.854 |    0.083 +/-  0.030 |  -71.703 +/-  2.223
SER 266 |    7.524 +/-  1.575 |   -2.034 +/-  0.829 |   -7.042 +/-  1.223 |   -0.702 +/-  0.502 |    0.092 +/-  0.044 |   -2.161 +/-  1.725
LEU 267 |   12.229 +/-  2.561 |   -5.939 +/-  0.971 |  -21.108 +/-  0.407 |   -0.748 +/-  0.195 |    0.014 +/-  0.012 |  -15.553 +/-  2.739
ARG 268 |   20.502 +/-  3.972 |   -8.368 +/-  1.266 | -157.580 +/-  5.308 |  -24.568 +/-  4.204 |    0.067 +/-  0.029 | -169.946 +/-  3.772
PHE 269 |   12.224 +/-  2.595 |   -6.676 +/-  0.846 |    2.194 +/-  0.306 |   -3.711 +/-  0.399 |    0.024 +/-  0.012 |    4.055 +/-  2.749
LEU 270 |   13.406 +/-  2.267 |   -4.837 +/-  1.027 |  -20.695 +/-  0.462 |   -0.948 +/-  0.223 |    0.052 +/-  0.035 |  -13.022 +/-  2.421
PHE 271 |   12.134 +/-  2.618 |   -5.086 +/-  0.762 |    1.140 +/-  0.538 |   -1.385 +/-  0.432 |    0.064 +/-  0.040 |    6.867 +/-  2.721
GLU 272 |   14.764 +/-  2.283 |   -1.588 +/-  1.422 | -113.781 +/- 13.220 |   48.680 +/- 10.754 |    0.108 +/-  0.071 |  -51.817 +/-  3.716
GLY 273 |    1.612 +/-  0.532 |   -0.923 +/-  0.193 |   -1.637 +/-  0.128 |    1.635 +/-  0.119 |    0.000 +/-  0.001 |    0.688 +/-  0.555
GLN 274 |   19.786 +/-  2.560 |   -3.125 +/-  0.900 |  -65.792 +/-  4.832 |   -5.988 +/-  3.579 |    0.393 +/-  0.134 |  -54.726 +/-  2.592
ARG 275 |   18.176 +/-  3.943 |   -4.546 +/-  1.337 | -136.293 +/-  4.587 |  -50.916 +/-  3.520 |    0.236 +/-  0.050 | -173.343 +/-  3.811
ILE 276 |   15.498 +/-  2.759 |   -4.795 +/-  1.066 |   -0.259 +/-  0.278 |   -1.624 +/-  0.150 |    0.011 +/-  0.013 |    8.831 +/-  2.737
ALA 277 |    4.070 +/-  1.364 |   -1.582 +/-  0.448 |    4.184 +/-  0.258 |   -2.214 +/-  0.208 |    0.196 +/-  0.068 |    4.654 +/-  1.398
ASP 278 |    9.388 +/-  1.909 |   -0.950 +/-  1.078 | -103.727 +/-  9.624 |   38.308 +/-  8.943 |    0.356 +/-  0.070 |  -56.625 +/-  2.200
ASN 279 |   17.143 +/-  1.963 |   -1.359 +/-  0.677 |  -77.322 +/-  2.381 |   -8.833 +/-  2.071 |    0.784 +/-  0.084 |  -69.588 +/-  1.711
HIE 280 |   30.581 +/-  2.626 |   -5.495 +/-  1.200 |   -8.676 +/-  2.416 |   -4.160 +/-  1.858 |    0.403 +/-  0.193 |   12.653 +/-  3.137
THR 281 |   12.713 +/-  2.177 |   -3.627 +/-  1.007 |  -24.028 +/-  3.889 |   -4.009 +/-  3.401 |    0.114 +/-  0.034 |  -18.837 +/-  2.135
PRO 282 |   14.687 +/-  1.777 |   -5.233 +/-  0.549 |   13.594 +/-  0.890 |  -12.262 +/-  0.798 |    0.006 +/-  0.007 |   10.792 +/-  1.953
LYS 283 |   13.935 +/-  2.818 |   -2.320 +/-  0.828 |   62.120 +/-  8.634 |  -86.302 +/-  8.050 |    0.912 +/-  0.071 |  -11.655 +/-  2.907
GLU 284 |   13.630 +/-  2.203 |   -2.213 +/-  0.908 |  -75.958 +/- 13.082 |   14.174 +/- 13.314 |    0.619 +/-  0.115 |  -49.748 +/-  2.799
LEU 285 |   12.363 +/-  2.252 |   -3.992 +/-  0.990 |  -20.990 +/-  0.424 |   -1.195 +/-  0.239 |    0.099 +/-  0.044 |  -13.714 +/-  2.383
GLY 286 |    1.573 +/-  0.586 |   -0.466 +/-  0.157 |   -0.730 +/-  0.172 |    0.964 +/-  0.165 |    0.015 +/-  0.007 |    1.356 +/-  0.582
MET 287 |   11.158 +/-  2.406 |   -7.017 +/-  0.918 |   -0.196 +/-  0.656 |    0.303 +/-  0.548 |    0.012 +/-  0.009 |    4.260 +/-  2.551
GLU 288 |   14.026 +/-  2.316 |   -1.788 +/-  0.738 |  -44.630 +/-  7.174 |  -16.679 +/-  6.992 |    0.784 +/-  0.062 |  -48.286 +/-  2.294
GLU 289 |   14.332 +/-  2.300 |   -2.199 +/-  0.992 |  -80.642 +/- 17.049 |   18.948 +/- 16.176 |    0.502 +/-  0.093 |  -49.060 +/-  2.656
GLU 290 |   13.338 +/-  2.383 |   -0.411 +/-  1.082 |  -68.544 +/- 16.670 |    5.602 +/- 15.484 |    0.808 +/-  0.110 |  -49.208 +/-  2.272
ASP 291 |   10.137 +/-  2.013 |   -1.857 +/-  1.279 |  -83.944 +/-  7.904 |   18.247 +/-  7.332 |    0.104 +/-  0.033 |  -57.313 +/-  2.200
VAL 292 |    9.992 +/-  2.164 |   -2.049 +/-  0.914 |  -15.628 +/-  0.370 |   -0.697 +/-  0.165 |    0.278 +/-  0.043 |   -8.103 +/-  2.301
ILE 293 |   13.468 +/-  2.139 |   -5.057 +/-  1.141 |   -0.330 +/-  0.158 |   -1.715 +/-  0.120 |    0.001 +/-  0.003 |    6.368 +/-  2.215
GLU 294 |   14.604 +/-  2.427 |   -1.819 +/-  1.310 | -108.930 +/-  5.574 |   44.093 +/-  4.382 |    0.208 +/-  0.037 |  -51.844 +/-  3.214
VAL 295 |    9.628 +/-  2.105 |   -4.838 +/-  0.898 |  -15.394 +/-  0.260 |   -0.420 +/-  0.125 |    0.004 +/-  0.004 |  -11.021 +/-  2.089
TYR 296 |   13.179 +/-  2.503 |   -4.167 +/-  1.032 |  -20.892 +/-  1.329 |   -2.908 +/-  0.608 |    0.127 +/-  0.038 |  -14.662 +/-  2.647
GLN 297 |   19.898 +/-  2.457 |   -3.128 +/-  0.923 |  -62.693 +/-  1.969 |   -8.714 +/-  1.514 |    0.507 +/-  0.118 |  -54.128 +/-  2.244
GLU 298 |   14.418 +/-  2.447 |   -2.600 +/-  1.321 |  -93.274 +/-  4.846 |   20.325 +/-  4.295 |    0.065 +/-  0.024 |  -61.066 +/-  2.876
GLN 299 |   19.870 +/-  2.687 |   -4.340 +/-  0.938 |  -65.404 +/-  2.593 |   -6.490 +/-  1.813 |    0.304 +/-  0.088 |  -56.060 +/-  2.414
THR 300 |   11.342 +/-  1.956 |   -3.470 +/-  0.798 |  -22.177 +/-  1.100 |   -5.757 +/-  1.275 |    0.105 +/-  0.038 |  -19.957 +/-  2.412
GLY 301 |    1.573 +/-  0.636 |   -1.110 +/-  0.260 |   -1.195 +/-  0.134 |    1.175 +/-  0.114 |    0.000 +/-  0.000 |    0.442 +/-  0.693
GLY 302 |    1.876 +/-  0.625 |   -1.472 +/-  0.173 |  -16.039 +/-  1.208 |   12.261 +/-  1.108 |    0.000 +/-  0.000 |   -3.374 +/-  0.874
GLY 303 |    2.067 +/-  0.804 |   -0.483 +/-  0.086 |   11.983 +/-  0.967 |  -22.519 +/-  0.936 |    0.277 +/-  0.040 |   -8.674 +/-  0.821
PHE 304 |   12.629 +/-  2.612 |   -0.661 +/-  1.678 |    2.479 +/-  0.804 |   -2.612 +/-  0.593 |    0.725 +/-  0.315 |   12.560 +/-  2.891
LYS 305 |   14.508 +/-  2.762 |   -1.882 +/-  1.443 |   61.490 +/- 13.966 |  -82.146 +/- 13.453 |    0.832 +/-  0.260 |   -7.197 +/-  3.323
LYS 306 |   14.013 +/-  2.316 |   -0.728 +/-  0.737 |   69.286 +/- 15.001 |  -92.180 +/- 13.587 |    1.207 +/-  0.135 |   -8.402 +/-  3.114
PHE 307 |   13.121 +/-  2.602 |   -0.381 +/-  1.016 |    3.324 +/-  0.343 |   -3.556 +/-  0.294 |    0.902 +/-  0.132 |   13.410 +/-  2.721
ALA 308 |    3.767 +/-  1.269 |   -2.648 +/-  0.522 |    4.199 +/-  0.233 |   -2.307 +/-  0.163 |    0.037 +/-  0.048 |    3.049 +/-  1.346
GLU 309 |   14.102 +/-  2.235 |   -1.657 +/-  1.087 |  -90.277 +/- 16.501 |   27.974 +/- 15.130 |    0.625 +/-  0.125 |  -49.231 +/-  2.498
ALA 310 |    3.889 +/-  1.320 |   -1.514 +/-  0.356 |    4.020 +/-  0.242 |   -2.204 +/-  0.202 |    0.332 +/-  0.044 |    4.523 +/-  1.329
VAL 311 |    9.934 +/-  1.935 |   -2.392 +/-  1.197 |  -14.772 +/-  0.347 |   -1.143 +/-  0.163 |    0.261 +/-  0.141 |   -8.112 +/-  2.093
LYS 312 |   14.593 +/-  2.728 |   -6.380 +/-  0.967 |   -9.355 +/-  1.684 |   -6.265 +/-  0.922 |    0.072 +/-  0.050 |   -7.335 +/-  3.089
PHE 313 |   12.360 +/-  2.314 |    0.673 +/-  0.883 |    2.858 +/-  0.634 |   -3.376 +/-  0.497 |    1.123 +/-  0.145 |   13.638 +/-  2.399
SER 314 |    7.868 +/-  1.602 |   -1.274 +/-  0.712 |   -0.210 +/-  1.889 |   -5.888 +/-  2.039 |    0.336 +/-  0.101 |    0.832 +/-  1.751
ALA 315 |    3.926 +/-  1.183 |   -1.910 +/-  0.570 |    3.738 +/-  0.205 |   -1.875 +/-  0.142 |    0.160 +/-  0.134 |    4.038 +/-  1.340
LYS 316 |   14.758 +/-  2.777 |   -0.819 +/-  1.273 |   63.212 +/-  6.177 |  -85.435 +/-  6.318 |    1.146 +/-  0.229 |   -7.138 +/-  2.926
LEU 317 |   12.551 +/-  2.485 |    0.404 +/-  0.981 |  -20.661 +/-  0.544 |   -1.872 +/-  0.190 |    0.926 +/-  0.151 |   -8.652 +/-  2.668
MET 318 |   12.116 +/-  2.262 |   -5.794 +/-  1.135 |    2.207 +/-  0.821 |   -2.153 +/-  0.725 |    0.273 +/-  0.148 |    6.648 +/-  2.591
GLY 319 |    1.528 +/-  0.580 |   -0.768 +/-  0.200 |   -1.016 +/-  0.179 |    1.151 +/-  0.155 |    0.001 +/-  0.002 |    0.896 +/-  0.606
GLN 320 |   20.299 +/-  2.410 |   -2.476 +/-  1.309 |  -67.640 +/-  2.322 |   -4.973 +/-  1.373 |    0.230 +/-  0.073 |  -54.560 +/-  2.231
ALA 321 |    3.773 +/-  1.139 |   -0.741 +/-  0.423 |    3.752 +/-  0.392 |   -1.885 +/-  0.330 |    0.292 +/-  0.107 |    5.191 +/-  1.278
MET 322 |   12.147 +/-  2.443 |   -1.758 +/-  1.150 |    2.736 +/-  1.033 |   -2.977 +/-  0.915 |    0.844 +/-  0.291 |   10.992 +/-  2.814
ALA 323 |    3.790 +/-  1.204 |   -0.511 +/-  0.371 |    3.734 +/-  0.300 |   -1.878 +/-  0.278 |    0.419 +/-  0.076 |    5.555 +/-  1.306
LYS 324 |   14.561 +/-  2.978 |    0.155 +/-  1.223 |   58.181 +/-  7.094 |  -79.049 +/-  8.485 |    1.143 +/-  0.283 |   -5.010 +/-  3.118
ARG 325 |   21.497 +/-  3.873 |   -2.742 +/-  1.474 | -167.715 +/- 10.287 |  -36.903 +/-  8.619 |    0.451 +/-  0.157 | -185.411 +/-  3.858

Backbone Energy Decomposition:
Residue |       Internal      |    van der Waals    |    Electrostatic    |   Polar Solvation   |   Non-Polar Solv.   |       TOTAL
-------------------------------------------------------------------------------------------------------------------------------------------
GLU   1 |    4.702 +/-  1.351 |    0.628 +/-  0.885 |  -27.003 +/-  9.536 |  -49.731 +/-  9.057 |    0.637 +/-  0.060 |  -70.768 +/-  1.742
PHE   2 |    5.233 +/-  1.084 |    0.412 +/-  0.696 |    5.437 +/-  1.875 |   -5.091 +/-  1.634 |    0.135 +/-  0.055 |    6.126 +/-  1.451
PRO   3 |    6.100 +/-  1.258 |   -0.703 +/-  0.537 |   -9.259 +/-  2.804 |   -0.808 +/-  2.829 |    0.114 +/-  0.040 |   -4.555 +/-  1.400
GLU   4 |    4.218 +/-  1.224 |   -0.191 +/-  0.928 |   -6.884 +/-  3.648 |   -2.623 +/-  3.182 |    0.157 +/-  0.077 |   -5.322 +/-  1.386
ILE   5 |    4.362 +/-  1.152 |    0.134 +/-  0.728 |   -5.956 +/-  1.525 |   -3.248 +/-  1.466 |    0.106 +/-  0.035 |   -4.602 +/-  1.513
THR   6 |    4.737 +/-  1.048 |   -0.342 +/-  0.901 |  -14.633 +/-  1.595 |   -1.018 +/-  1.092 |    0.051 +/-  0.025 |  -11.205 +/-  1.489
GLU   7 |    4.023 +/-  1.055 |   -0.720 +/-  0.886 |  -13.520 +/-  2.878 |   -0.030 +/-  1.796 |    0.074 +/-  0.028 |  -10.172 +/-  1.708
GLU   8 |    4.086 +/-  0.951 |   -0.799 +/-  0.808 |  -10.461 +/-  2.095 |   -0.484 +/-  1.554 |    0.044 +/-  0.023 |   -7.614 +/-  1.286
MET   9 |    4.037 +/-  1.062 |   -1.111 +/-  0.917 |  -14.779 +/-  1.229 |    1.730 +/-  0.791 |    0.008 +/-  0.010 |  -10.116 +/-  1.345
GLU  10 |    3.955 +/-  1.013 |   -1.365 +/-  0.805 |  -10.856 +/-  1.751 |    3.946 +/-  1.344 |    0.004 +/-  0.009 |   -4.316 +/-  1.372
LYS  11 |    3.743 +/-  1.084 |   -1.275 +/-  0.694 |  -11.287 +/-  1.985 |   -0.857 +/-  1.480 |    0.033 +/-  0.020 |   -9.643 +/-  1.429
GLU  12 |    3.983 +/-  1.137 |   -1.518 +/-  0.865 |  -20.293 +/-  1.514 |    4.648 +/-  0.939 |    0.005 +/-  0.008 |  -13.175 +/-  1.420
ILE  13 |    4.150 +/-  0.920 |   -0.573 +/-  0.709 |   -7.820 +/-  1.316 |    2.139 +/-  0.723 |    0.005 +/-  0.009 |   -2.098 +/-  1.277
LYS  14 |    3.917 +/-  1.103 |   -1.258 +/-  0.643 |   -6.273 +/-  1.695 |   -4.695 +/-  1.372 |    0.027 +/-  0.019 |   -8.281 +/-  1.461
ASN  15 |    4.438 +/-  1.138 |   -1.461 +/-  0.785 |  -17.352 +/-  1.575 |    2.670 +/-  0.656 |    0.022 +/-  0.011 |  -11.683 +/-  1.551
VAL  16 |    4.363 +/-  1.224 |   -0.877 +/-  0.731 |  -14.026 +/-  1.524 |    0.720 +/-  1.076 |    0.061 +/-  0.019 |   -9.759 +/-  1.459
PHE  17 |    4.142 +/-  1.297 |   -0.734 +/-  0.650 |   -3.526 +/-  1.174 |   -2.633 +/-  0.852 |    0.183 +/-  0.050 |   -2.570 +/-  1.518
ARG  18 |    3.622 +/-  1.225 |   -0.508 +/-  0.831 |    2.445 +/-  2.028 |  -12.731 +/-  1.361 |    0.074 +/-  0.019 |   -7.098 +/-  1.729
ASN  19 |    4.266 +/-  1.150 |   -0.273 +/-  0.651 |  -10.474 +/-  1.773 |   -2.928 +/-  1.228 |    0.180 +/-  0.055 |   -9.229 +/-  1.364
GLY  20 |    4.100 +/-  1.243 |   -1.491 +/-  0.554 |   -6.263 +/-  1.365 |   -4.322 +/-  1.083 |    0.239 +/-  0.057 |   -7.737 +/-  1.237
ASN  21 |    4.855 +/-  1.101 |   -0.479 +/-  0.740 |   -6.330 +/-  1.456 |   -1.844 +/-  1.174 |    0.126 +/-  0.033 |   -3.673 +/-  1.305
GLN  22 |    4.304 +/-  1.114 |   -1.529 +/-  0.738 |  -10.997 +/-  1.228 |   -0.014 +/-  0.862 |    0.044 +/-  0.030 |   -8.190 +/-  1.212
ASP  23 |    4.280 +/-  1.129 |   -0.560 +/-  0.618 |  -15.219 +/-  1.052 |    2.570 +/-  0.799 |    0.090 +/-  0.020 |   -8.840 +/-  1.262
GLU  24 |    3.811 +/-  1.132 |   -1.288 +/-  0.790 |  -14.902 +/-  1.347 |    3.586 +/-  0.878 |    0.057 +/-  0.012 |   -8.736 +/-  1.489
VAL  25 |    4.258 +/-  1.119 |   -0.901 +/-  0.582 |   -4.450 +/-  0.826 |   -2.217 +/-  0.706 |    0.147 +/-  0.026 |   -3.164 +/-  1.045
LEU  26 |    4.179 +/-  1.157 |   -0.942 +/-  0.757 |   -5.488 +/-  1.098 |   -2.509 +/-  0.897 |    0.018 +/-  0.012 |   -4.742 +/-  1.367
SER  27 |    4.321 +/-  1.346 |   -1.722 +/-  0.739 |  -18.968 +/-  0.918 |    2.535 +/-  0.386 |    0.000 +/-  0.000 |  -13.833 +/-  1.490
GLU  28 |    4.517 +/-  1.347 |   -1.057 +/-  0.706 |   -6.309 +/-  1.112 |   -1.324 +/-  0.963 |    0.034 +/-  0.018 |   -4.139 +/-  1.492
ALA  29 |    3.873 +/-  1.067 |    0.148 +/-  0.658 |   -1.034 +/-  1.497 |   -4.062 +/-  1.407 |    0.216 +/-  0.032 |   -0.860 +/-  1.498
PHE  30 |    4.438 +/-  1.252 |   -0.025 +/-  0.605 |    1.584 +/-  1.940 |   -4.213 +/-  1.600 |    0.252 +/-  0.042 |    2.036 +/-  1.214
ARG  31 |    4.791 +/-  1.616 |   -0.401 +/-  0.573 |   10.420 +/-  2.613 |  -15.180 +/-  2.264 |    0.135 +/-  0.043 |   -0.235 +/-  1.766
LEU  32 |    4.354 +/-  1.324 |   -1.148 +/-  0.645 |  -11.808 +/-  1.648 |   -0.252 +/-  1.113 |    0.008 +/-  0.009 |   -8.846 +/-  1.483
THR  33 |    4.940 +/-  1.152 |   -1.481 +/-  0.739 |  -10.073 +/-  0.785 |    0.858 +/-  0.768 |    0.002 +/-  0.006 |   -5.753 +/-  1.425
ILE  34 |    4.244 +/-  1.109 |   -0.909 +/-  0.986 |  -13.206 +/-  0.995 |    1.763 +/-  0.389 |    0.000 +/-  0.000 |   -8.108 +/-  1.499
THR  35 |    4.648 +/-  1.226 |   -1.222 +/-  0.962 |   -9.660 +/-  1.101 |    2.044 +/-  0.532 |    0.000 +/-  0.000 |   -4.190 +/-  1.484
ARG  36 |    3.828 +/-  1.084 |   -1.961 +/-  0.676 |    6.116 +/-  1.671 |   -6.233 +/-  1.198 |    0.022 +/-  0.015 |    1.772 +/-  1.683
LYS  37 |    3.457 +/-  1.114 |   -1.494 +/-  0.837 |   -7.788 +/-  1.558 |   -3.922 +/-  0.952 |    0.017 +/-  0.017 |   -9.730 +/-  1.890
ASP  38 |    4.076 +/-  1.002 |   -1.978 +/-  0.905 |  -23.227 +/-  1.443 |    5.737 +/-  1.001 |    0.000 +/-  0.000 |  -15.393 +/-  1.409
ILE  39 |    4.774 +/-  1.202 |   -1.089 +/-  0.730 |  -12.933 +/-  1.562 |    2.129 +/-  0.815 |    0.005 +/-  0.006 |   -7.114 +/-  1.628
GLN  40 |    4.231 +/-  1.171 |   -1.052 +/-  0.780 |  -13.760 +/-  2.444 |    2.013 +/-  1.138 |    0.017 +/-  0.019 |   -8.551 +/-  1.741
THR  41 |    4.759 +/-  1.224 |   -2.099 +/-  0.778 |  -12.309 +/-  0.961 |    1.890 +/-  0.566 |    0.010 +/-  0.008 |   -7.750 +/-  1.507
LEU  42 |    4.547 +/-  1.275 |   -0.996 +/-  0.805 |  -13.477 +/-  1.227 |    3.658 +/-  0.580 |    0.003 +/-  0.005 |   -6.264 +/-  1.621
ASN  43 |    4.447 +/-  1.189 |   -0.764 +/-  0.827 |   -7.711 +/-  1.736 |   -2.069 +/-  0.832 |    0.050 +/-  0.019 |   -6.047 +/-  1.643
HIE  44 |    4.258 +/-  1.159 |   -0.831 +/-  0.755 |   -0.275 +/-  1.703 |   -7.044 +/-  1.319 |    0.098 +/-  0.038 |   -3.794 +/-  1.610
LEU  45 |    5.108 +/-  1.278 |   -1.649 +/-  0.745 |   -6.140 +/-  2.732 |   -1.691 +/-  1.840 |    0.028 +/-  0.036 |   -4.344 +/-  1.685
ASN  46 |    4.167 +/-  0.998 |   -1.721 +/-  0.789 |  -14.071 +/-  1.529 |    2.096 +/-  0.666 |    0.003 +/-  0.008 |   -9.525 +/-  1.502
TRP  47 |    3.652 +/-  1.082 |   -2.149 +/-  0.778 |   -5.521 +/-  1.034 |   -1.240 +/-  0.639 |    0.005 +/-  0.008 |   -5.252 +/-  1.394
LEU  48 |    3.880 +/-  1.147 |   -2.715 +/-  0.642 |  -11.513 +/-  1.224 |    2.949 +/-  0.459 |    0.000 +/-  0.000 |   -7.399 +/-  1.615
ASN  49 |    4.634 +/-  1.097 |   -3.002 +/-  0.602 |  -11.142 +/-  0.954 |    2.062 +/-  0.509 |    0.000 +/-  0.000 |   -7.449 +/-  1.249
ASP  50 |    4.609 +/-  1.194 |   -1.585 +/-  0.842 |  -23.428 +/-  1.557 |    6.697 +/-  0.945 |    0.000 +/-  0.000 |  -13.706 +/-  1.732
GLU  51 |    4.243 +/-  1.105 |   -1.539 +/-  0.727 |  -17.016 +/-  1.300 |    6.233 +/-  0.726 |    0.001 +/-  0.002 |   -8.078 +/-  1.305
ILE  52 |    3.920 +/-  0.893 |   -1.636 +/-  0.758 |  -10.933 +/-  0.873 |    2.848 +/-  0.455 |    0.000 +/-  0.000 |   -5.801 +/-  1.111
ILE  53 |    4.108 +/-  1.086 |   -1.331 +/-  0.828 |  -13.220 +/-  0.834 |    2.048 +/-  0.477 |    0.000 +/-  0.000 |   -8.395 +/-  1.315
ASN  54 |    3.798 +/-  0.856 |   -2.049 +/-  0.760 |  -11.621 +/-  0.920 |    1.909 +/-  0.584 |    0.027 +/-  0.009 |   -7.937 +/-  1.208
PHE  55 |    3.582 +/-  1.098 |   -2.139 +/-  0.699 |  -12.653 +/-  1.058 |    2.394 +/-  0.503 |    0.001 +/-  0.002 |   -8.816 +/-  1.486
TYR  56 |    3.790 +/-  0.970 |   -2.409 +/-  0.731 |  -11.504 +/-  0.987 |    1.702 +/-  0.466 |    0.000 +/-  0.000 |   -8.421 +/-  1.163
MET  57 |    4.062 +/-  1.059 |   -1.685 +/-  0.785 |  -11.638 +/-  0.841 |    1.102 +/-  0.547 |    0.000 +/-  0.001 |   -8.158 +/-  1.108
ASN  58 |    4.584 +/-  1.056 |   -1.772 +/-  0.722 |   -9.144 +/-  1.083 |   -0.277 +/-  0.713 |    0.005 +/-  0.007 |   -6.604 +/-  1.387
MET  59 |    4.338 +/-  1.077 |   -2.317 +/-  0.752 |   -9.865 +/-  1.088 |    1.880 +/-  0.642 |    0.012 +/-  0.010 |   -5.952 +/-  1.209
LEU  60 |    4.088 +/-  1.170 |   -2.321 +/-  0.628 |   -8.990 +/-  1.075 |    1.015 +/-  0.425 |    0.001 +/-  0.002 |   -6.207 +/-  1.402
MET  61 |    3.972 +/-  1.018 |   -0.845 +/-  0.969 |  -16.287 +/-  1.432 |    0.910 +/-  0.713 |    0.026 +/-  0.018 |  -12.224 +/-  1.406
GLU  62 |    4.124 +/-  1.217 |   -1.086 +/-  0.644 |  -10.190 +/-  2.742 |    3.986 +/-  2.267 |    0.050 +/-  0.020 |   -3.116 +/-  1.348
ARG  63 |    3.724 +/-  1.262 |   -0.582 +/-  0.776 |   -1.175 +/-  1.893 |   -7.694 +/-  1.506 |    0.056 +/-  0.035 |   -5.669 +/-  1.425
SER  64 |    4.642 +/-  1.381 |   -1.153 +/-  0.697 |   -6.750 +/-  1.219 |   -3.841 +/-  0.898 |    0.052 +/-  0.031 |   -7.050 +/-  1.417
LYS  65 |    3.929 +/-  1.146 |    0.180 +/-  0.671 |   -5.634 +/-  2.433 |   -7.981 +/-  1.877 |    0.250 +/-  0.050 |   -9.256 +/-  1.441
GLU  66 |    4.284 +/-  1.181 |   -0.467 +/-  0.799 |   -8.110 +/-  2.204 |   -0.760 +/-  1.780 |    0.057 +/-  0.029 |   -4.996 +/-  1.532
LYS  67 |    3.966 +/-  1.268 |    0.117 +/-  0.626 |    3.882 +/-  4.021 |  -13.219 +/-  2.937 |    0.216 +/-  0.046 |   -5.038 +/-  1.765
GLY  68 |    4.295 +/-  1.340 |   -0.440 +/-  0.531 |  -10.416 +/-  2.622 |   -4.750 +/-  1.994 |    0.565 +/-  0.064 |  -10.746 +/-  1.496
LEU  69 |    5.315 +/-  1.111 |    0.356 +/-  0.700 |    3.987 +/-  1.041 |   -3.857 +/-  0.827 |    0.135 +/-  0.049 |    5.937 +/-  1.165
PRO  70 |    6.093 +/-  1.100 |   -1.451 +/-  0.551 |  -14.058 +/-  1.205 |    3.594 +/-  0.978 |    0.052 +/-  0.016 |   -5.771 +/-  1.309
SER  71 |    4.007 +/-  1.093 |   -0.952 +/-  0.812 |  -10.864 +/-  1.268 |    0.651 +/-  0.486 |    0.017 +/-  0.017 |   -7.141 +/-  1.465
VAL  72 |    4.806 +/-  1.016 |   -0.776 +/-  0.798 |   -6.896 +/-  0.942 |   -1.014 +/-  0.631 |    0.080 +/-  0.026 |   -3.799 +/-  1.271
HIE  73 |    3.848 +/-  1.110 |   -1.500 +/-  0.721 |  -12.357 +/-  1.186 |   -0.678 +/-  0.544 |    0.001 +/-  0.001 |  -10.686 +/-  1.275
ALA  74 |    3.501 +/-  1.057 |   -1.505 +/-  0.647 |   -7.972 +/-  1.030 |    1.327 +/-  0.889 |    0.072 +/-  0.023 |   -4.578 +/-  1.193
PHE  75 |    4.077 +/-  1.145 |   -1.422 +/-  0.637 |   -3.831 +/-  1.003 |   -2.965 +/-  0.638 |    0.034 +/-  0.012 |   -4.108 +/-  1.236
ASN  76 |    4.594 +/-  1.059 |   -1.360 +/-  0.662 |   -7.535 +/-  1.278 |    0.554 +/-  0.666 |    0.059 +/-  0.018 |   -3.688 +/-  1.201
THR  77 |    5.326 +/-  1.294 |   -1.228 +/-  0.679 |  -13.119 +/-  0.982 |   -0.074 +/-  0.763 |    0.006 +/-  0.008 |   -9.088 +/-  1.432
PHE  78 |    4.212 +/-  1.057 |   -0.821 +/-  0.790 |  -11.819 +/-  1.001 |    1.603 +/-  0.419 |    0.002 +/-  0.003 |   -6.823 +/-  1.395
PHE  79 |    3.948 +/-  1.241 |   -1.933 +/-  0.647 |  -11.332 +/-  0.958 |    2.416 +/-  0.485 |    0.000 +/-  0.000 |   -6.901 +/-  1.264
PHE  80 |    3.625 +/-  1.132 |   -1.608 +/-  0.726 |  -11.172 +/-  0.882 |    1.350 +/-  0.538 |    0.000 +/-  0.000 |   -7.805 +/-  1.207
THR  81 |    4.474 +/-  1.000 |   -0.399 +/-  0.878 |  -11.367 +/-  1.262 |    1.143 +/-  0.640 |    0.013 +/-  0.014 |   -6.136 +/-  1.176
LYS  82 |    3.791 +/-  1.141 |   -2.042 +/-  0.691 |    5.923 +/-  1.330 |  -13.472 +/-  0.920 |    0.010 +/-  0.009 |   -5.791 +/-  1.327
LEU  83 |    4.177 +/-  1.052 |   -1.663 +/-  0.653 |   -8.390 +/-  1.040 |   -0.027 +/-  0.637 |    0.029 +/-  0.014 |   -5.875 +/-  1.282
LYS  84 |    3.713 +/-  1.000 |   -0.567 +/-  0.743 |    5.569 +/-  1.547 |  -18.462 +/-  1.367 |    0.206 +/-  0.041 |   -9.541 +/-  1.524
THR  85 |    4.791 +/-  1.232 |    0.316 +/-  0.730 |  -14.261 +/-  0.997 |   -4.260 +/-  0.571 |    0.266 +/-  0.019 |  -13.148 +/-  1.491
ALA  86 |    4.466 +/-  1.239 |   -0.129 +/-  0.679 |   -6.968 +/-  1.582 |   -0.844 +/-  1.055 |    0.213 +/-  0.044 |   -3.261 +/-  1.399
GLY  87 |    4.080 +/-  1.026 |   -1.737 +/-  0.707 |   -5.273 +/-  1.141 |   -4.066 +/-  0.747 |    0.200 +/-  0.035 |   -6.794 +/-  1.111
TYR  88 |    3.956 +/-  1.249 |   -0.938 +/-  0.765 |  -11.138 +/-  1.129 |    0.621 +/-  0.658 |    0.060 +/-  0.020 |   -7.440 +/-  1.556
GLN  89 |    3.949 +/-  1.180 |   -0.597 +/-  0.711 |   -9.389 +/-  1.316 |   -0.110 +/-  1.435 |    0.120 +/-  0.035 |   -6.028 +/-  1.328
ALA  90 |    3.837 +/-  1.205 |   -0.383 +/-  0.887 |  -10.187 +/-  1.596 |    2.900 +/-  0.640 |    0.115 +/-  0.025 |   -3.717 +/-  1.629
VAL  91 |    5.026 +/-  1.125 |   -0.345 +/-  0.843 |   -6.992 +/-  1.425 |    1.341 +/-  0.578 |    0.000 +/-  0.001 |   -0.970 +/-  1.607
LYS  92 |    4.036 +/-  1.071 |   -1.274 +/-  0.931 |   12.897 +/-  1.953 |  -14.910 +/-  1.250 |    0.005 +/-  0.007 |    0.754 +/-  1.657
ARG  93 |    4.005 +/-  1.203 |   -1.390 +/-  0.611 |    7.922 +/-  2.020 |  -17.368 +/-  1.262 |    0.022 +/-  0.014 |   -6.810 +/-  2.008
TRP  94 |    4.208 +/-  1.040 |   -0.951 +/-  0.865 |  -13.259 +/-  1.157 |   -2.165 +/-  0.829 |    0.054 +/-  0.035 |  -12.113 +/-  1.245
THR  95 |    4.882 +/-  1.166 |   -0.372 +/-  0.968 |   -3.574 +/-  1.697 |   -2.241 +/-  1.022 |    0.009 +/-  0.008 |   -1.296 +/-  1.749
LYS  96 |    4.104 +/-  1.296 |   -0.600 +/-  0.601 |   18.085 +/-  1.961 |  -18.995 +/-  1.476 |    0.181 +/-  0.034 |    2.776 +/-  1.440
LYS  97 |    4.250 +/-  1.245 |    0.464 +/-  0.653 |    6.423 +/-  1.792 |  -18.445 +/-  1.659 |    0.259 +/-  0.033 |   -7.048 +/-  1.800
VAL  98 |    4.357 +/-  1.073 |    0.090 +/-  0.800 |  -15.187 +/-  1.379 |   -0.689 +/-  1.106 |    0.075 +/-  0.037 |  -11.354 +/-  1.488
ASP  99 |    5.225 +/-  1.444 |   -0.925 +/-  0.663 |  -14.127 +/-  1.558 |    3.367 +/-  1.208 |    0.105 +/-  0.029 |   -6.355 +/-  1.643
VAL 100 |    4.720 +/-  1.151 |   -1.153 +/-  0.782 |   -8.025 +/-  0.908 |   -2.808 +/-  0.732 |    0.004 +/-  0.004 |   -7.262 +/-  1.494
PHE 101 |    4.049 +/-  1.264 |   -0.138 +/-  0.657 |   -9.199 +/-  1.448 |   -3.320 +/-  1.059 |    0.217 +/-  0.026 |   -8.390 +/-  1.459
SER 102 |    4.824 +/-  1.101 |    0.269 +/-  0.636 |   -8.050 +/-  1.199 |   -2.069 +/-  0.889 |    0.252 +/-  0.025 |   -4.773 +/-  1.444
VAL 103 |    4.712 +/-  1.288 |   -0.459 +/-  0.645 |  -12.069 +/-  1.132 |   -0.246 +/-  0.948 |    0.063 +/-  0.024 |   -7.999 +/-  1.387
ASP 104 |    4.300 +/-  1.095 |   -1.952 +/-  0.695 |  -14.931 +/-  1.249 |    5.852 +/-  0.872 |    0.015 +/-  0.010 |   -6.716 +/-  1.380
ILE 105 |    3.996 +/-  1.022 |   -1.349 +/-  0.792 |   -8.457 +/-  0.949 |    0.355 +/-  0.505 |    0.000 +/-  0.000 |   -5.454 +/-  1.166
LEU 106 |    4.111 +/-  1.289 |   -1.869 +/-  0.923 |  -10.309 +/-  0.933 |    2.228 +/-  0.304 |    0.000 +/-  0.000 |   -5.839 +/-  1.469
LEU 107 |    3.818 +/-  1.271 |   -1.820 +/-  0.760 |   -9.102 +/-  0.978 |    1.885 +/-  0.359 |    0.000 +/-  0.000 |   -5.220 +/-  1.521
VAL 108 |    5.571 +/-  1.058 |   -0.848 +/-  0.854 |   -7.150 +/-  0.795 |    2.819 +/-  0.384 |    0.000 +/-  0.000 |    0.392 +/-  1.470
PRO 109 |    5.833 +/-  0.983 |   -2.319 +/-  0.509 |  -15.934 +/-  0.862 |    8.053 +/-  0.799 |    0.000 +/-  0.001 |   -4.366 +/-  1.172
ILE 110 |    4.080 +/-  1.116 |   -0.964 +/-  0.807 |  -10.554 +/-  1.102 |    1.182 +/-  0.477 |    0.000 +/-  0.001 |   -6.256 +/-  1.362
HIE 111 |    3.683 +/-  1.050 |   -1.686 +/-  0.542 |   -6.669 +/-  1.100 |   -1.942 +/-  0.965 |    0.057 +/-  0.028 |   -6.556 +/-  1.501
LEU 112 |    4.087 +/-  1.298 |   -0.200 +/-  0.815 |   -9.187 +/-  1.489 |   -0.286 +/-  1.234 |    0.164 +/-  0.061 |   -5.421 +/-  1.344
GLY 113 |    4.331 +/-  1.441 |   -1.462 +/-  0.562 |   -5.498 +/-  1.024 |   -5.161 +/-  0.830 |    0.409 +/-  0.055 |   -7.381 +/-  1.671
VAL 114 |    5.286 +/-  1.281 |    0.206 +/-  0.992 |  -11.001 +/-  1.407 |    1.227 +/-  0.628 |    0.002 +/-  0.005 |   -4.280 +/-  1.609
HIE 115 |    3.978 +/-  1.045 |   -1.966 +/-  0.729 |  -10.236 +/-  1.251 |   -1.133 +/-  0.816 |    0.000 +/-  0.002 |   -9.357 +/-  1.262
TRP 116 |    3.876 +/-  1.041 |   -2.430 +/-  0.628 |   -8.218 +/-  1.070 |    0.220 +/-  0.689 |    0.001 +/-  0.002 |   -6.552 +/-  1.280
CYS 117 |    4.228 +/-  1.061 |   -1.059 +/-  0.821 |   -6.211 +/-  0.900 |   -0.253 +/-  0.430 |    0.006 +/-  0.004 |   -3.289 +/-  1.388
LEU 118 |    4.357 +/-  0.996 |   -1.662 +/-  0.807 |  -12.072 +/-  0.897 |    3.346 +/-  0.393 |    0.000 +/-  0.000 |   -6.032 +/-  1.320
ALA 119 |    3.805 +/-  1.008 |   -1.857 +/-  0.796 |   -9.243 +/-  0.827 |    1.502 +/-  0.388 |    0.000 +/-  0.001 |   -5.793 +/-  1.340
VAL 120 |    4.282 +/-  1.134 |   -1.166 +/-  0.805 |  -13.453 +/-  0.976 |    2.714 +/-  0.415 |    0.003 +/-  0.003 |   -7.621 +/-  1.231
VAL 121 |    4.364 +/-  1.034 |   -1.052 +/-  0.901 |  -14.926 +/-  1.012 |   -0.510 +/-  0.338 |    0.000 +/-  0.000 |  -12.124 +/-  1.441
ASP 122 |    4.942 +/-  1.037 |   -2.267 +/-  0.793 |  -24.799 +/-  1.597 |   10.253 +/-  0.922 |    0.000 +/-  0.001 |  -11.871 +/-  1.517
PHE 123 |    3.804 +/-  1.040 |   -1.624 +/-  0.618 |   -3.931 +/-  2.052 |    0.682 +/-  1.532 |    0.091 +/-  0.038 |   -0.978 +/-  1.229
ARG 124 |    3.669 +/-  1.155 |    0.075 +/-  0.610 |    8.527 +/-  1.605 |  -13.097 +/-  1.262 |    0.297 +/-  0.033 |   -0.530 +/-  1.560
LYS 125 |    4.142 +/-  1.202 |    0.072 +/-  0.656 |    5.414 +/-  2.185 |  -13.521 +/-  1.493 |    0.186 +/-  0.031 |   -3.706 +/-  1.653
LYS 126 |    4.165 +/-  1.208 |   -0.811 +/-  0.878 |   -2.548 +/-  2.028 |  -10.847 +/-  1.329 |    0.001 +/-  0.002 |  -10.039 +/-  1.795
ASN 127 |    4.536 +/-  1.189 |   -1.855 +/-  0.708 |  -12.483 +/-  1.291 |   -0.554 +/-  0.479 |    0.002 +/-  0.002 |  -10.355 +/-  1.497
ILE 128 |    4.035 +/-  1.239 |   -1.014 +/-  0.836 |  -11.870 +/-  1.217 |    2.690 +/-  0.745 |    0.000 +/-  0.001 |   -6.160 +/-  1.661
THR 129 |    4.567 +/-  1.069 |   -1.490 +/-  0.824 |  -14.166 +/-  1.257 |    0.093 +/-  0.682 |    0.000 +/-  0.001 |  -10.996 +/-  1.399
TYR 130 |    3.945 +/-  1.122 |   -2.170 +/-  0.761 |  -11.017 +/-  1.250 |    3.010 +/-  0.654 |    0.003 +/-  0.005 |   -6.229 +/-  1.542
TYR 131 |    3.621 +/-  1.204 |   -1.931 +/-  0.762 |  -11.606 +/-  0.965 |    1.099 +/-  0.404 |    0.003 +/-  0.005 |   -8.814 +/-  1.393
ASP 132 |    4.901 +/-  1.085 |   -1.466 +/-  0.766 |  -21.107 +/-  1.580 |   10.942 +/-  1.526 |    0.018 +/-  0.017 |   -6.713 +/-  1.627
SER 133 |    4.583 +/-  1.097 |   -1.472 +/-  0.789 |  -14.305 +/-  1.065 |    1.480 +/-  0.686 |    0.003 +/-  0.003 |   -9.712 +/-  1.321
MET 134 |    4.353 +/-  1.081 |   -0.238 +/-  0.858 |  -12.782 +/-  2.086 |    2.202 +/-  1.743 |    0.071 +/-  0.052 |   -6.394 +/-  1.521
GLY 135 |    4.535 +/-  1.301 |   -1.245 +/-  0.782 |   -9.485 +/-  1.807 |   -2.909 +/-  1.491 |    0.129 +/-  0.054 |   -8.975 +/-  1.275
GLY 136 |    4.132 +/-  1.334 |   -1.179 +/-  0.700 |   -2.989 +/-  2.068 |   -6.439 +/-  1.332 |    0.156 +/-  0.058 |   -6.319 +/-  1.508
ILE 137 |    4.290 +/-  1.236 |    0.193 +/-  0.554 |   -6.294 +/-  1.413 |   -1.722 +/-  1.055 |    0.212 +/-  0.031 |   -3.321 +/-  1.378
ASN 138 |    4.584 +/-  1.202 |   -1.639 +/-  0.710 |   -7.098 +/-  1.793 |   -0.600 +/-  0.728 |    0.035 +/-  0.014 |   -4.718 +/-  1.730
ASN 139 |    3.989 +/-  1.145 |   -1.540 +/-  0.805 |   -8.350 +/-  0.997 |   -1.852 +/-  0.682 |    0.018 +/-  0.012 |   -7.736 +/-  1.621
GLU 140 |    4.310 +/-  1.193 |   -0.766 +/-  0.823 |  -22.903 +/-  1.321 |    9.689 +/-  0.970 |    0.018 +/-  0.008 |   -9.652 +/-  1.342
ALA 141 |    3.644 +/-  1.076 |   -2.156 +/-  0.639 |   -9.626 +/-  1.286 |    1.369 +/-  0.605 |    0.004 +/-  0.006 |   -6.765 +/-  1.359
CYS 142 |    4.121 +/-  1.271 |   -2.783 +/-  0.588 |   -0.229 +/-  0.999 |   -0.634 +/-  0.512 |    0.000 +/-  0.001 |    0.474 +/-  1.513
ARG 143 |    4.187 +/-  1.384 |   -1.672 +/-  0.648 |    6.539 +/-  1.500 |  -15.613 +/-  1.238 |    0.015 +/-  0.013 |   -6.544 +/-  1.634
ILE 144 |    4.221 +/-  1.231 |   -0.786 +/-  0.736 |  -16.042 +/-  1.198 |    2.161 +/-  0.511 |    0.018 +/-  0.015 |  -10.428 +/-  1.468
LEU 145 |    4.232 +/-  1.210 |   -1.910 +/-  0.700 |   -9.261 +/-  0.949 |    1.243 +/-  0.358 |    0.000 +/-  0.001 |   -5.696 +/-  1.427
LEU 146 |    4.288 +/-  1.380 |   -1.917 +/-  0.711 |  -12.211 +/-  0.861 |    1.227 +/-  0.415 |    0.000 +/-  0.001 |   -8.613 +/-  1.481
GLN 147 |    4.205 +/-  1.220 |   -1.512 +/-  0.728 |  -13.839 +/-  1.637 |    1.675 +/-  0.817 |    0.011 +/-  0.016 |   -9.462 +/-  1.521
TYR 148 |    4.158 +/-  1.247 |   -1.572 +/-  0.781 |  -10.192 +/-  1.040 |    1.415 +/-  0.486 |    0.004 +/-  0.005 |   -6.186 +/-  1.391
LEU 149 |    4.039 +/-  1.347 |   -2.419 +/-  0.704 |   -4.436 +/-  0.972 |    0.795 +/-  0.520 |    0.000 +/-  0.000 |   -2.022 +/-  1.462
LYS 150 |    3.521 +/-  1.149 |   -2.036 +/-  0.673 |    2.959 +/-  1.748 |  -13.720 +/-  1.462 |    0.005 +/-  0.009 |   -9.271 +/-  1.442
GLN 151 |    4.207 +/-  1.152 |   -2.119 +/-  0.685 |  -17.736 +/-  1.256 |    0.307 +/-  0.781 |    0.011 +/-  0.011 |  -15.330 +/-  1.412
GLU 152 |    4.027 +/-  1.367 |   -1.483 +/-  0.873 |  -21.908 +/-  1.271 |    8.740 +/-  0.873 |    0.000 +/-  0.000 |  -10.624 +/-  1.576
SER 153 |    3.969 +/-  1.109 |   -2.023 +/-  0.830 |  -14.397 +/-  1.281 |    2.793 +/-  0.619 |    0.000 +/-  0.002 |   -9.658 +/-  1.505
ILE 154 |    4.049 +/-  1.123 |   -0.894 +/-  0.801 |  -13.057 +/-  1.921 |    1.518 +/-  1.269 |    0.021 +/-  0.020 |   -8.363 +/-  1.582
ASP 155 |    5.168 +/-  1.213 |   -1.460 +/-  0.592 |  -15.664 +/-  3.327 |    7.770 +/-  2.581 |    0.125 +/-  0.057 |   -4.061 +/-  1.503
LYS 156 |    3.717 +/-  1.236 |   -0.411 +/-  0.816 |   10.960 +/-  1.467 |  -14.089 +/-  1.405 |    0.183 +/-  0.058 |    0.360 +/-  1.607
LYS 157 |    4.259 +/-  1.097 |   -0.462 +/-  0.784 |    8.385 +/-  1.988 |  -15.243 +/-  1.449 |    0.138 +/-  0.038 |   -2.924 +/-  1.629
ARG 158 |    4.566 +/-  1.273 |    0.259 +/-  0.739 |    8.445 +/-  2.028 |  -17.040 +/-  1.877 |    0.191 +/-  0.040 |   -3.580 +/-  1.644
LYS 159 |    3.724 +/-  0.950 |   -0.200 +/-  1.037 |   -6.560 +/-  3.080 |  -11.608 +/-  2.471 |    0.057 +/-  0.025 |  -14.587 +/-  1.496
GLU 160 |    3.949 +/-  1.123 |   -0.475 +/-  0.727 |  -19.483 +/-  2.531 |    4.671 +/-  2.166 |    0.137 +/-  0.040 |  -11.202 +/-  1.487
PHE 161 |    3.771 +/-  1.066 |   -1.035 +/-  0.622 |   -5.836 +/-  1.849 |   -3.793 +/-  1.521 |    0.076 +/-  0.047 |   -6.817 +/-  1.326
ASP 162 |    5.056 +/-  1.174 |   -1.175 +/-  0.580 |  -16.875 +/-  2.253 |    7.339 +/-  1.567 |    0.100 +/-  0.027 |   -5.556 +/-  1.491
THR 163 |    5.039 +/-  1.310 |   -0.044 +/-  0.710 |  -13.556 +/-  1.784 |   -0.162 +/-  1.261 |    0.088 +/-  0.036 |   -8.635 +/-  1.483
ASN 164 |    4.036 +/-  1.233 |    0.010 +/-  0.775 |   -9.129 +/-  2.763 |    0.505 +/-  1.599 |    0.070 +/-  0.027 |   -4.508 +/-  1.743
GLY 165 |    4.432 +/-  1.181 |   -1.317 +/-  0.528 |   -5.426 +/-  1.099 |   -5.846 +/-  0.947 |    0.442 +/-  0.062 |   -7.714 +/-  1.439
TRP 166 |    4.329 +/-  1.220 |   -0.660 +/-  0.608 |   -7.893 +/-  1.185 |   -2.244 +/-  0.995 |    0.148 +/-  0.035 |   -6.321 +/-  1.336
GLN 167 |    3.962 +/-  1.029 |   -0.992 +/-  0.922 |   -6.755 +/-  1.441 |    0.071 +/-  0.687 |    0.021 +/-  0.018 |   -3.694 +/-  1.642
LEU 168 |    4.255 +/-  1.060 |   -1.200 +/-  0.662 |   -8.207 +/-  1.349 |    0.997 +/-  1.144 |    0.054 +/-  0.050 |   -4.101 +/-  1.543
PHE 169 |    4.095 +/-  1.095 |   -1.441 +/-  0.855 |  -10.469 +/-  2.686 |   -0.810 +/-  1.371 |    0.011 +/-  0.011 |   -8.614 +/-  1.670
SER 170 |    4.715 +/-  1.248 |   -0.973 +/-  0.861 |   -5.217 +/-  1.819 |    1.228 +/-  1.366 |    0.059 +/-  0.028 |   -0.188 +/-  1.600
LYS 171 |    3.698 +/-  1.184 |   -0.946 +/-  0.760 |   19.630 +/-  2.312 |  -19.945 +/-  2.117 |    0.040 +/-  0.027 |    2.477 +/-  1.702
LYS 172 |    3.699 +/-  1.189 |   -1.053 +/-  0.684 |    7.772 +/-  2.367 |  -20.014 +/-  1.974 |    0.046 +/-  0.030 |   -9.550 +/-  1.488
SER 173 |    4.898 +/-  1.320 |   -0.912 +/-  0.650 |  -11.673 +/-  1.536 |   -4.118 +/-  1.308 |    0.081 +/-  0.044 |  -11.724 +/-  1.352
GLN 174 |    4.501 +/-  1.313 |    0.296 +/-  0.778 |   -6.437 +/-  1.752 |   -5.593 +/-  1.331 |    0.277 +/-  0.037 |   -6.956 +/-  1.653
GLU 175 |    4.442 +/-  1.128 |   -0.131 +/-  0.754 |  -13.859 +/-  1.994 |    4.376 +/-  2.057 |    0.175 +/-  0.042 |   -4.996 +/-  1.430
ILE 176 |    5.825 +/-  1.133 |    0.376 +/-  0.887 |    1.429 +/-  1.269 |   -1.513 +/-  0.890 |    0.044 +/-  0.027 |    6.161 +/-  1.546
PRO 177 |    5.899 +/-  1.104 |   -1.414 +/-  0.791 |  -20.642 +/-  2.009 |   11.087 +/-  1.263 |    0.082 +/-  0.014 |   -4.989 +/-  1.432
GLN 178 |    4.241 +/-  0.912 |   -1.737 +/-  0.479 |   -9.302 +/-  0.968 |    0.869 +/-  0.850 |    0.077 +/-  0.028 |   -5.852 +/-  1.279
GLN 179 |    4.036 +/-  1.049 |   -1.406 +/-  0.748 |   -7.783 +/-  1.817 |    1.476 +/-  1.468 |    0.023 +/-  0.029 |   -3.655 +/-  1.774
MET 180 |    4.179 +/-  1.100 |   -0.252 +/-  0.766 |   -8.232 +/-  1.193 |   -0.283 +/-  1.348 |    0.121 +/-  0.075 |   -4.467 +/-  1.263
ASN 181 |    4.501 +/-  1.064 |   -0.345 +/-  0.970 |   -5.750 +/-  1.844 |   -0.415 +/-  1.087 |    0.049 +/-  0.052 |   -1.960 +/-  1.740
GLY 182 |    4.344 +/-  1.190 |   -2.042 +/-  1.031 |   -9.471 +/-  1.684 |   -2.940 +/-  0.682 |    0.025 +/-  0.028 |  -10.084 +/-  1.713
SER 183 |    5.906 +/-  1.244 |   -2.143 +/-  0.775 |  -14.160 +/-  1.142 |    1.697 +/-  0.590 |    0.000 +/-  0.000 |   -8.700 +/-  1.456
ASP 184 |    5.458 +/-  1.178 |   -0.983 +/-  0.824 |  -22.891 +/-  1.342 |    9.619 +/-  0.869 |    0.000 +/-  0.000 |   -8.797 +/-  1.393
ALA 185 |    4.078 +/-  1.025 |   -2.318 +/-  0.672 |  -10.928 +/-  1.037 |    3.589 +/-  0.389 |    0.001 +/-  0.002 |   -5.578 +/-  1.250
GLY 186 |    3.727 +/-  1.267 |   -3.137 +/-  0.611 |   -7.983 +/-  0.927 |   -1.046 +/-  0.512 |    0.000 +/-  0.000 |   -8.439 +/-  1.559
MET 187 |    3.873 +/-  1.014 |   -1.973 +/-  0.760 |  -12.711 +/-  0.921 |    2.952 +/-  0.450 |    0.000 +/-  0.000 |   -7.860 +/-  1.549
PHE 188 |    4.067 +/-  1.166 |   -2.173 +/-  0.744 |  -13.505 +/-  0.956 |    2.370 +/-  0.430 |    0.000 +/-  0.000 |   -9.240 +/-  1.211
ALA 189 |    3.569 +/-  0.996 |   -2.491 +/-  0.636 |  -11.531 +/-  1.041 |    3.368 +/-  0.378 |    0.002 +/-  0.003 |   -7.083 +/-  1.153
CYS 190 |    3.998 +/-  0.968 |   -2.200 +/-  0.653 |   -2.877 +/-  0.946 |    0.662 +/-  0.429 |    0.002 +/-  0.003 |   -0.415 +/-  1.128
LYS 191 |    4.209 +/-  1.091 |   -1.496 +/-  0.873 |    2.226 +/-  1.534 |  -10.882 +/-  1.163 |    0.004 +/-  0.004 |   -5.939 +/-  1.556
TYR 192 |    3.671 +/-  1.149 |   -1.762 +/-  0.840 |  -17.992 +/-  0.867 |    2.733 +/-  0.503 |    0.000 +/-  0.000 |  -13.350 +/-  1.427
ALA 193 |    3.754 +/-  1.195 |   -1.895 +/-  0.746 |  -14.150 +/-  1.115 |    2.258 +/-  0.447 |    0.000 +/-  0.000 |  -10.033 +/-  1.657
ASP 194 |    5.274 +/-  1.286 |   -2.577 +/-  0.698 |  -22.472 +/-  1.740 |    9.589 +/-  1.037 |    0.000 +/-  0.000 |  -10.185 +/-  1.896
CYS 195 |    4.040 +/-  1.125 |   -2.696 +/-  0.660 |   -6.458 +/-  1.206 |   -2.150 +/-  0.594 |    0.003 +/-  0.004 |   -7.261 +/-  1.239
ILE 196 |    3.944 +/-  1.012 |   -1.080 +/-  0.713 |   -8.085 +/-  1.147 |   -0.542 +/-  0.804 |    0.040 +/-  0.017 |   -5.724 +/-  1.198
THR 197 |    5.091 +/-  1.174 |   -1.445 +/-  0.716 |   -4.892 +/-  1.027 |   -2.494 +/-  0.734 |    0.003 +/-  0.004 |   -3.737 +/-  1.502
LYS 198 |    4.333 +/-  1.224 |   -0.849 +/-  0.708 |    1.598 +/-  1.780 |  -11.414 +/-  1.356 |    0.048 +/-  0.028 |   -6.284 +/-  1.667
ASP 199 |    5.732 +/-  1.317 |   -0.252 +/-  0.763 |  -14.878 +/-  3.310 |    4.739 +/-  2.577 |    0.137 +/-  0.045 |   -4.521 +/-  1.506
ARG 200 |    4.958 +/-  1.195 |   -0.080 +/-  0.639 |   16.491 +/-  1.929 |  -17.252 +/-  1.493 |    0.070 +/-  0.022 |    4.186 +/-  1.494
PRO 201 |    6.070 +/-  1.212 |   -0.786 +/-  0.459 |  -19.964 +/-  1.821 |    9.924 +/-  1.525 |    0.128 +/-  0.023 |   -4.628 +/-  1.425
ILE 202 |    4.054 +/-  1.187 |   -0.368 +/-  0.609 |   -4.432 +/-  1.768 |   -3.255 +/-  1.485 |    0.122 +/-  0.046 |   -3.879 +/-  1.255
ASN 203 |    4.780 +/-  1.330 |   -0.338 +/-  0.679 |   -6.570 +/-  2.321 |   -2.896 +/-  1.984 |    0.178 +/-  0.032 |   -4.847 +/-  1.504
PHE 204 |    4.076 +/-  1.276 |   -0.562 +/-  0.806 |   -6.315 +/-  1.739 |   -2.172 +/-  1.327 |    0.063 +/-  0.032 |   -4.910 +/-  1.449
THR 205 |    4.573 +/-  1.134 |   -0.769 +/-  0.836 |  -12.049 +/-  1.128 |    0.856 +/-  0.542 |    0.013 +/-  0.013 |   -7.375 +/-  1.618
GLN 206 |    4.050 +/-  1.152 |   -1.228 +/-  0.561 |   -9.879 +/-  1.166 |    1.433 +/-  0.690 |    0.029 +/-  0.015 |   -5.594 +/-  1.398
GLN 207 |    4.188 +/-  1.063 |   -0.606 +/-  0.606 |   -7.592 +/-  1.350 |   -1.224 +/-  1.067 |    0.157 +/-  0.040 |   -5.078 +/-  1.272
HIE 208 |    4.023 +/-  1.167 |   -1.459 +/-  0.689 |  -10.305 +/-  1.023 |   -1.362 +/-  0.432 |    0.021 +/-  0.014 |   -9.082 +/-  1.279
MET 209 |    6.244 +/-  1.112 |   -1.222 +/-  0.784 |   -4.856 +/-  0.930 |    2.315 +/-  0.449 |    0.000 +/-  0.001 |    2.482 +/-  1.227
PRO 210 |    6.311 +/-  1.205 |   -1.968 +/-  0.534 |  -22.071 +/-  1.306 |   10.496 +/-  1.288 |    0.020 +/-  0.020 |   -7.212 +/-  1.206
TYR 211 |    3.945 +/-  1.037 |   -1.250 +/-  0.729 |  -11.326 +/-  0.936 |    0.407 +/-  0.633 |    0.025 +/-  0.018 |   -8.200 +/-  1.286
PHE 212 |    4.436 +/-  1.240 |   -1.672 +/-  0.788 |   -3.168 +/-  1.079 |   -0.499 +/-  0.482 |    0.007 +/-  0.006 |   -0.895 +/-  1.541
ARG 213 |    3.760 +/-  1.034 |   -2.262 +/-  0.773 |   11.485 +/-  1.939 |  -13.810 +/-  1.275 |    0.003 +/-  0.004 |   -0.823 +/-  1.469
LYS 214 |    3.764 +/-  1.144 |   -1.690 +/-  0.601 |    8.257 +/-  1.821 |  -14.952 +/-  1.429 |    0.050 +/-  0.025 |   -4.571 +/-  1.598
ARG 215 |    3.720 +/-  1.079 |   -0.975 +/-  1.005 |   -1.733 +/-  1.785 |  -12.965 +/-  1.268 |    0.027 +/-  0.016 |  -11.925 +/-  1.566
MET 216 |    3.945 +/-  1.012 |   -1.666 +/-  0.812 |  -13.892 +/-  0.869 |   -0.317 +/-  0.455 |    0.001 +/-  0.001 |  -11.930 +/-  1.388
VAL 217 |    4.363 +/-  1.181 |   -1.672 +/-  0.643 |  -11.029 +/-  1.100 |   -1.774 +/-  0.443 |    0.000 +/-  0.000 |  -10.113 +/-  1.476
TRP 218 |    3.862 +/-  1.173 |   -2.102 +/-  0.759 |  -11.146 +/-  1.206 |   -2.791 +/-  0.639 |    0.006 +/-  0.009 |  -12.171 +/-  1.417
GLU 219 |    4.320 +/-  1.049 |   -2.500 +/-  0.716 |  -14.107 +/-  1.626 |    2.202 +/-  1.011 |    0.000 +/-  0.001 |  -10.084 +/-  1.203
ILE 220 |    4.123 +/-  1.198 |   -1.116 +/-  0.960 |  -10.527 +/-  1.120 |    1.114 +/-  0.569 |    0.000 +/-  0.000 |   -6.405 +/-  1.289
LEU 221 |    4.123 +/-  1.192 |   -1.362 +/-  0.776 |   -8.841 +/-  1.320 |   -2.213 +/-  0.670 |    0.016 +/-  0.014 |   -8.278 +/-  1.455
HIE 222 |    4.297 +/-  1.183 |   -0.920 +/-  0.819 |   -6.556 +/-  3.106 |   -1.189 +/-  2.148 |    0.097 +/-  0.036 |   -4.271 +/-  1.626
ARG 223 |    4.779 +/-  1.411 |   -0.449 +/-  0.738 |    1.642 +/-  1.845 |   -4.985 +/-  1.367 |    0.112 +/-  0.033 |    1.098 +/-  1.813
LYS 224 |    3.787 +/-  1.039 |   -1.618 +/-  0.659 |   -1.442 +/-  1.815 |   -7.255 +/-  1.277 |    0.013 +/-  0.012 |   -6.514 +/-  1.429
LEU 225 |    4.720 +/-  1.117 |   -0.869 +/-  0.646 |   -2.368 +/-  1.862 |   -2.806 +/-  1.498 |    0.100 +/-  0.041 |   -1.222 +/-  1.553
LEU 226 |    5.946 +/-  1.506 |   -0.459 +/-  1.116 |  -73.609 +/-  8.333 |    4.357 +/-  7.810 |    0.384 +/-  0.069 |  -63.381 +/-  1.770
ILE 227 |    5.903 +/-  1.336 |   -0.114 +/-  1.004 |   20.266 +/-  7.262 |  -81.719 +/-  6.391 |    0.254 +/-  0.037 |  -55.410 +/-  2.272
LYS 228 |    4.070 +/-  1.131 |   -1.224 +/-  0.822 |   13.916 +/-  2.907 |  -17.551 +/-  2.249 |    0.013 +/-  0.010 |   -0.775 +/-  1.811
LEU 229 |    4.099 +/-  1.070 |   -1.125 +/-  0.709 |   -9.253 +/-  1.294 |    3.263 +/-  0.640 |    0.005 +/-  0.006 |   -3.010 +/-  1.333
LYS 230 |    3.983 +/-  1.120 |   -2.297 +/-  0.538 |    4.462 +/-  1.235 |  -10.534 +/-  1.210 |    0.001 +/-  0.002 |   -4.386 +/-  1.544
VAL 231 |    4.093 +/-  1.030 |   -1.042 +/-  0.756 |  -16.908 +/-  1.075 |    1.302 +/-  0.546 |    0.000 +/-  0.000 |  -12.554 +/-  1.251
ILE 232 |    4.163 +/-  1.135 |   -1.370 +/-  0.734 |  -13.371 +/-  1.236 |    1.489 +/-  0.554 |    0.014 +/-  0.011 |   -9.075 +/-  1.423
GLY 233 |    4.355 +/-  1.323 |   -2.006 +/-  0.697 |   -9.788 +/-  1.344 |   -2.661 +/-  0.907 |    0.046 +/-  0.017 |  -10.054 +/-  1.453
GLN 234 |    4.384 +/-  1.175 |   -0.668 +/-  0.423 |   -8.228 +/-  0.953 |   -2.690 +/-  0.695 |    0.265 +/-  0.037 |   -6.938 +/-  1.400
ASP 235 |    4.929 +/-  1.404 |    1.541 +/-  1.148 |  -12.492 +/-  1.920 |    0.095 +/-  1.143 |    0.255 +/-  0.021 |   -5.671 +/-  1.787
SER 236 |    5.511 +/-  1.190 |    0.023 +/-  0.638 |  -10.235 +/-  1.661 |   -3.063 +/-  1.340 |    0.128 +/-  0.032 |   -7.635 +/-  1.251
SER 237 |    4.402 +/-  1.064 |   -0.214 +/-  0.999 |  -13.387 +/-  1.543 |   -0.252 +/-  1.066 |    0.090 +/-  0.016 |   -9.360 +/-  1.354
GLU 238 |    4.212 +/-  1.336 |   -0.596 +/-  0.639 |   -9.870 +/-  2.576 |    2.524 +/-  2.077 |    0.149 +/-  0.058 |   -3.581 +/-  1.632
ILE 239 |    4.187 +/-  1.134 |   -1.044 +/-  0.774 |   -8.335 +/-  1.136 |   -0.065 +/-  0.751 |    0.020 +/-  0.013 |   -5.237 +/-  1.366
HIE 240 |    4.272 +/-  1.244 |   -0.812 +/-  0.679 |   -6.181 +/-  1.130 |   -5.069 +/-  0.979 |    0.132 +/-  0.036 |   -7.658 +/-  1.340
PHE 241 |    4.165 +/-  1.197 |   -0.994 +/-  0.695 |   -2.429 +/-  1.143 |   -1.422 +/-  0.609 |    0.063 +/-  0.022 |   -0.617 +/-  1.528
LYS 242 |    3.998 +/-  1.235 |   -0.076 +/-  0.592 |   17.045 +/-  1.446 |  -23.402 +/-  1.303 |    0.225 +/-  0.030 |   -2.210 +/-  1.712
VAL 243 |    4.412 +/-  1.093 |    0.498 +/-  1.000 |  -12.849 +/-  1.396 |    0.183 +/-  0.810 |    0.104 +/-  0.026 |   -7.652 +/-  1.438
LYS 244 |    4.054 +/-  1.330 |   -0.794 +/-  0.795 |   19.504 +/-  1.679 |  -24.633 +/-  1.406 |    0.110 +/-  0.020 |   -1.758 +/-  1.871
MET 245 |    4.385 +/-  1.237 |   -1.947 +/-  0.609 |  -12.870 +/-  1.215 |   -1.566 +/-  0.729 |    0.040 +/-  0.016 |  -11.958 +/-  1.379
THR 246 |    4.924 +/-  1.236 |    0.030 +/-  0.830 |  -11.444 +/-  1.449 |   -2.960 +/-  1.746 |    0.073 +/-  0.029 |   -9.377 +/-  1.484
THR 247 |    4.401 +/-  1.187 |   -0.881 +/-  0.738 |   -7.888 +/-  1.426 |   -3.478 +/-  1.140 |    0.022 +/-  0.019 |   -7.825 +/-  1.263
HIE 248 |    3.887 +/-  1.097 |   -1.767 +/-  0.629 |   -7.515 +/-  1.579 |    0.655 +/-  1.061 |    0.028 +/-  0.022 |   -4.711 +/-  1.356
LEU 249 |    4.618 +/-  1.309 |   -1.206 +/-  0.854 |   -7.730 +/-  1.063 |    2.794 +/-  0.533 |    0.001 +/-  0.001 |   -1.523 +/-  1.423
LYS 250 |    4.100 +/-  1.260 |   -1.101 +/-  0.827 |   13.337 +/-  2.005 |  -16.744 +/-  1.415 |    0.001 +/-  0.002 |   -0.408 +/-  1.506
LYS 251 |    3.906 +/-  1.135 |   -1.010 +/-  0.892 |    6.734 +/-  1.870 |  -19.074 +/-  1.299 |    0.031 +/-  0.017 |   -9.413 +/-  1.679
LEU 252 |    4.270 +/-  1.133 |   -2.205 +/-  0.701 |   -7.095 +/-  1.100 |    0.444 +/-  0.691 |    0.009 +/-  0.013 |   -4.577 +/-  1.326
LYS 253 |    3.612 +/-  1.001 |   -2.350 +/-  0.630 |    0.863 +/-  1.499 |  -13.811 +/-  0.953 |    0.000 +/-  0.000 |  -11.686 +/-  1.516
GLU 254 |    4.091 +/-  1.240 |   -1.359 +/-  0.827 |  -23.238 +/-  1.516 |    4.637 +/-  1.079 |    0.010 +/-  0.014 |  -15.859 +/-  1.337
SER 255 |    4.215 +/-  1.021 |   -1.556 +/-  0.663 |  -10.879 +/-  1.211 |   -0.869 +/-  0.878 |    0.050 +/-  0.033 |   -9.039 +/-  1.219
TYR 256 |    3.808 +/-  1.181 |   -1.474 +/-  0.913 |  -10.071 +/-  1.036 |   -0.376 +/-  0.574 |    0.001 +/-  0.003 |   -8.112 +/-  1.470
CYS 257 |    3.923 +/-  1.195 |   -1.954 +/-  0.665 |   -7.405 +/-  1.213 |   -2.524 +/-  0.697 |    0.016 +/-  0.011 |   -7.944 +/-  1.319
GLN 258 |    4.076 +/-  1.391 |   -0.770 +/-  0.629 |    0.376 +/-  1.334 |   -3.521 +/-  1.018 |    0.177 +/-  0.050 |    0.338 +/-  1.424
ARG 259 |    4.074 +/-  1.183 |   -0.481 +/-  0.592 |    2.024 +/-  1.940 |  -14.057 +/-  1.543 |    0.232 +/-  0.048 |   -8.208 +/-  1.348
GLN 260 |    4.147 +/-  1.116 |    0.107 +/-  0.743 |  -11.995 +/-  1.116 |   -3.032 +/-  0.955 |    0.170 +/-  0.020 |  -10.603 +/-  1.425
GLY 261 |    4.048 +/-  1.154 |   -0.834 +/-  0.541 |   -5.828 +/-  1.358 |   -5.155 +/-  0.857 |    0.465 +/-  0.033 |   -7.304 +/-  1.236
VAL 262 |    5.892 +/-  1.118 |    0.255 +/-  0.627 |   -2.044 +/-  1.187 |    0.103 +/-  0.713 |    0.030 +/-  0.020 |    4.237 +/-  1.250
PRO 263 |    5.991 +/-  1.007 |   -1.549 +/-  0.606 |  -14.546 +/-  1.362 |    4.962 +/-  1.245 |    0.059 +/-  0.021 |   -5.082 +/-  1.178
MET 264 |    4.006 +/-  1.197 |   -1.390 +/-  0.706 |   -7.982 +/-  1.064 |    0.328 +/-  0.765 |    0.073 +/-  0.018 |   -4.965 +/-  1.468
ASN 265 |    4.841 +/-  0.999 |   -0.837 +/-  0.726 |  -11.239 +/-  1.550 |   -1.959 +/-  0.577 |    0.068 +/-  0.017 |   -9.127 +/-  1.660
SER 266 |    4.777 +/-  1.010 |   -0.876 +/-  0.928 |  -11.202 +/-  1.114 |    1.208 +/-  0.545 |    0.001 +/-  0.002 |   -6.092 +/-  1.582
LEU 267 |    4.074 +/-  1.181 |   -1.021 +/-  0.944 |   -1.678 +/-  1.101 |    2.337 +/-  0.922 |    0.039 +/-  0.012 |    3.750 +/-  1.521
ARG 268 |    3.696 +/-  1.057 |   -1.497 +/-  0.913 |    7.320 +/-  1.635 |  -14.267 +/-  1.345 |    0.009 +/-  0.008 |   -4.738 +/-  1.421
PHE 269 |    3.756 +/-  1.098 |   -1.975 +/-  0.704 |  -15.356 +/-  0.922 |    3.182 +/-  0.673 |    0.011 +/-  0.008 |  -10.382 +/-  1.608
LEU 270 |    4.167 +/-  1.089 |   -1.957 +/-  0.851 |   -8.199 +/-  1.002 |   -0.020 +/-  0.568 |    0.001 +/-  0.003 |   -6.008 +/-  1.247
PHE 271 |    3.705 +/-  1.112 |   -1.571 +/-  0.763 |  -11.870 +/-  1.303 |    1.639 +/-  0.868 |    0.012 +/-  0.011 |   -8.086 +/-  1.226
GLU 272 |    4.522 +/-  1.366 |   -1.455 +/-  0.614 |  -14.894 +/-  2.249 |    7.162 +/-  1.728 |    0.049 +/-  0.024 |   -4.616 +/-  1.733
GLY 273 |    4.077 +/-  1.155 |   -2.079 +/-  0.603 |   -6.465 +/-  1.108 |   -3.585 +/-  1.016 |    0.126 +/-  0.052 |   -7.926 +/-  1.355
GLN 274 |    3.944 +/-  0.942 |   -0.984 +/-  0.785 |   -1.366 +/-  1.100 |    0.061 +/-  0.901 |    0.032 +/-  0.013 |    1.687 +/-  1.403
ARG 275 |    3.592 +/-  1.089 |   -0.977 +/-  0.790 |   11.230 +/-  3.197 |  -15.837 +/-  2.214 |    0.045 +/-  0.021 |   -1.948 +/-  1.848
ILE 276 |    4.741 +/-  1.327 |   -0.078 +/-  1.000 |  -20.512 +/-  2.230 |    2.982 +/-  1.011 |    0.024 +/-  0.024 |  -12.843 +/-  1.787
ALA 277 |    3.791 +/-  1.151 |   -1.705 +/-  0.727 |   -8.484 +/-  1.389 |    1.370 +/-  0.890 |    0.076 +/-  0.027 |   -4.952 +/-  1.369
ASP 278 |    4.454 +/-  1.198 |   -1.626 +/-  0.704 |  -20.659 +/-  1.720 |   10.920 +/-  1.238 |    0.038 +/-  0.019 |   -6.873 +/-  1.472
ASN 279 |    4.873 +/-  1.262 |   -0.443 +/-  0.655 |   -4.573 +/-  1.684 |   -3.652 +/-  1.452 |    0.105 +/-  0.047 |   -3.690 +/-  1.561
HIE 280 |    4.330 +/-  1.367 |   -0.984 +/-  0.893 |  -11.357 +/-  1.926 |   -0.236 +/-  0.827 |    0.008 +/-  0.012 |   -8.239 +/-  1.937
THR 281 |    5.769 +/-  1.212 |   -0.297 +/-  0.856 |   -3.872 +/-  1.143 |   -0.329 +/-  0.590 |    0.000 +/-  0.000 |    1.272 +/-  1.327
PRO 282 |    5.981 +/-  0.970 |   -2.798 +/-  0.565 |  -12.786 +/-  1.369 |    7.156 +/-  1.024 |    0.005 +/-  0.005 |   -2.442 +/-  1.089
LYS 283 |    3.711 +/-  1.011 |   -1.165 +/-  0.637 |    5.083 +/-  1.988 |  -17.413 +/-  1.695 |    0.104 +/-  0.029 |   -9.679 +/-  1.689
GLU 284 |    3.914 +/-  1.052 |   -0.554 +/-  0.572 |  -18.119 +/-  1.708 |    2.766 +/-  1.562 |    0.234 +/-  0.033 |  -11.759 +/-  1.226
LEU 285 |    3.919 +/-  1.031 |   -0.601 +/-  0.559 |   -7.096 +/-  1.272 |   -1.862 +/-  1.145 |    0.139 +/-  0.042 |   -5.501 +/-  1.164
GLY 286 |    4.030 +/-  1.132 |   -0.748 +/-  0.637 |   -6.280 +/-  1.631 |   -7.202 +/-  1.254 |    0.423 +/-  0.051 |   -9.778 +/-  1.179
MET 287 |    4.459 +/-  1.297 |   -0.453 +/-  0.735 |  -11.305 +/-  1.807 |   -1.282 +/-  1.327 |    0.105 +/-  0.044 |   -8.476 +/-  1.932
GLU 288 |    4.140 +/-  1.172 |   -0.572 +/-  0.985 |  -15.306 +/-  2.373 |    4.018 +/-  1.569 |    0.042 +/-  0.019 |   -7.678 +/-  1.645
GLU 289 |    4.104 +/-  1.058 |   -0.707 +/-  0.781 |  -17.881 +/-  3.605 |    4.665 +/-  2.822 |    0.045 +/-  0.040 |   -9.775 +/-  1.304
GLU 290 |    4.393 +/-  1.258 |    0.199 +/-  0.615 |  -15.021 +/-  2.723 |    1.924 +/-  2.135 |    0.145 +/-  0.052 |   -8.361 +/-  1.522
ASP 291 |    4.767 +/-  1.274 |   -0.819 +/-  0.626 |   -8.625 +/-  2.691 |    2.953 +/-  2.290 |    0.036 +/-  0.016 |   -1.687 +/-  1.420
VAL 292 |    4.311 +/-  1.239 |   -0.788 +/-  0.618 |   -7.192 +/-  0.925 |   -0.789 +/-  0.864 |    0.062 +/-  0.026 |   -4.395 +/-  1.540
ILE 293 |    4.017 +/-  1.123 |   -0.802 +/-  0.880 |  -13.587 +/-  1.191 |   -0.457 +/-  0.544 |    0.000 +/-  0.001 |  -10.830 +/-  1.436
GLU 294 |    3.765 +/-  1.233 |   -1.140 +/-  0.842 |  -19.795 +/-  1.158 |    9.011 +/-  0.659 |    0.001 +/-  0.002 |   -8.159 +/-  1.402
VAL 295 |    4.354 +/-  1.097 |   -1.629 +/-  0.686 |   -9.609 +/-  1.240 |   -0.408 +/-  0.602 |    0.006 +/-  0.004 |   -7.285 +/-  1.369
TYR 296 |    3.555 +/-  1.103 |   -1.257 +/-  0.860 |  -13.300 +/-  1.101 |    1.739 +/-  0.443 |    0.002 +/-  0.003 |   -9.261 +/-  1.527
GLN 297 |    4.137 +/-  1.032 |   -1.204 +/-  0.820 |  -11.838 +/-  1.749 |    1.454 +/-  1.002 |    0.012 +/-  0.011 |   -7.439 +/-  1.348
GLU 298 |    4.390 +/-  1.196 |   -1.131 +/-  0.728 |  -12.918 +/-  1.762 |    3.306 +/-  1.452 |    0.089 +/-  0.031 |   -6.264 +/-  1.665
GLN 299 |    4.023 +/-  1.104 |   -1.265 +/-  0.857 |   -8.606 +/-  1.521 |   -0.677 +/-  0.559 |    0.018 +/-  0.009 |   -6.506 +/-  1.502
THR 300 |    4.513 +/-  1.022 |   -1.094 +/-  0.801 |  -12.221 +/-  1.108 |    1.805 +/-  0.672 |    0.044 +/-  0.014 |   -6.953 +/-  1.367
GLY 301 |    4.244 +/-  1.257 |   -3.712 +/-  0.652 |   -1.343 +/-  1.149 |   -1.442 +/-  0.507 |    0.000 +/-  0.000 |   -2.252 +/-  1.485
GLY 302 |    5.200 +/-  1.416 |   -3.943 +/-  0.728 |  -29.154 +/-  1.748 |    0.852 +/-  0.942 |    0.000 +/-  0.001 |  -27.045 +/-  1.739
GLY 303 |    3.719 +/-  1.220 |   -0.378 +/-  0.888 |   26.275 +/-  4.451 | -119.316 +/-  4.448 |    0.528 +/-  0.109 |  -89.171 +/-  2.135
PHE 304 |    4.050 +/-  1.079 |   -0.748 +/-  0.787 |    0.341 +/-  1.642 |   -1.870 +/-  1.102 |    0.061 +/-  0.043 |    1.833 +/-  1.481
LYS 305 |    3.984 +/-  1.138 |   -0.897 +/-  0.750 |   24.464 +/-  1.940 |  -26.481 +/-  1.870 |    0.040 +/-  0.022 |    1.109 +/-  1.527
LYS 306 |    3.865 +/-  1.125 |   -1.059 +/-  0.607 |   12.366 +/-  1.746 |  -26.313 +/-  1.469 |    0.052 +/-  0.043 |  -11.089 +/-  1.387
PHE 307 |    3.915 +/-  0.948 |   -1.175 +/-  0.690 |  -12.925 +/-  1.094 |   -2.786 +/-  0.661 |    0.044 +/-  0.019 |  -12.928 +/-  1.177
ALA 308 |    3.571 +/-  1.024 |   -1.603 +/-  0.837 |  -10.891 +/-  1.098 |   -0.271 +/-  0.632 |    0.011 +/-  0.016 |   -9.183 +/-  1.300
GLU 309 |    4.032 +/-  1.215 |   -1.003 +/-  0.808 |  -18.668 +/-  2.061 |    6.379 +/-  1.577 |    0.025 +/-  0.021 |   -9.235 +/-  1.470
ALA 310 |    3.745 +/-  1.110 |   -1.054 +/-  0.702 |   -7.638 +/-  2.380 |   -0.469 +/-  1.118 |    0.073 +/-  0.046 |   -5.343 +/-  1.438
VAL 311 |    4.539 +/-  1.132 |   -0.881 +/-  0.860 |   -6.210 +/-  1.569 |    0.233 +/-  0.730 |    0.023 +/-  0.020 |   -2.295 +/-  1.440
LYS 312 |    4.027 +/-  1.103 |   -1.290 +/-  0.733 |    1.121 +/-  1.782 |  -12.358 +/-  1.454 |    0.024 +/-  0.023 |   -8.476 +/-  1.297
PHE 313 |    4.182 +/-  1.094 |   -0.518 +/-  0.736 |  -14.465 +/-  1.986 |   -1.588 +/-  1.888 |    0.159 +/-  0.067 |  -12.230 +/-  1.429
SER 314 |    4.838 +/-  1.016 |   -0.346 +/-  0.876 |  -12.922 +/-  1.924 |   -0.076 +/-  1.413 |    0.158 +/-  0.093 |   -8.349 +/-  1.427
ALA 315 |    3.916 +/-  1.227 |   -0.629 +/-  0.917 |    0.149 +/-  3.715 |   -1.305 +/-  2.353 |    0.061 +/-  0.065 |    2.192 +/-  2.098
LYS 316 |    4.045 +/-  0.977 |   -0.083 +/-  0.618 |   11.269 +/-  2.866 |  -18.398 +/-  2.282 |    0.176 +/-  0.100 |   -2.991 +/-  1.851
LEU 317 |    4.298 +/-  1.230 |    0.030 +/-  0.662 |   -8.329 +/-  2.957 |   -4.459 +/-  2.069 |    0.177 +/-  0.054 |   -8.283 +/-  1.888
MET 318 |    4.352 +/-  1.164 |   -1.000 +/-  0.812 |  -10.167 +/-  1.774 |   -1.888 +/-  0.961 |    0.036 +/-  0.040 |   -8.667 +/-  1.640
GLY 319 |    4.041 +/-  1.253 |   -1.397 +/-  0.690 |   -2.675 +/-  2.307 |   -7.003 +/-  1.746 |    0.132 +/-  0.058 |   -6.901 +/-  1.799
GLN 320 |    3.997 +/-  1.123 |   -0.165 +/-  0.610 |   -5.844 +/-  1.797 |   -2.610 +/-  1.577 |    0.191 +/-  0.058 |   -4.431 +/-  1.409
ALA 321 |    3.729 +/-  1.252 |   -0.357 +/-  0.610 |   -1.263 +/-  2.114 |   -4.271 +/-  1.858 |    0.199 +/-  0.064 |   -1.963 +/-  1.391
MET 322 |    4.276 +/-  1.262 |    0.085 +/-  0.587 |   -5.487 +/-  1.970 |   -4.544 +/-  1.564 |    0.167 +/-  0.086 |   -5.504 +/-  1.548
ALA 323 |    3.673 +/-  1.158 |    0.097 +/-  0.421 |    4.626 +/-  1.945 |   -5.564 +/-  1.999 |    0.220 +/-  0.071 |    3.052 +/-  1.535
LYS 324 |    5.341 +/-  1.188 |    0.331 +/-  0.615 |   11.877 +/-  2.682 |  -15.367 +/-  2.610 |    0.276 +/-  0.081 |    2.458 +/-  1.548
ARG 325 |    5.286 +/-  1.420 |   -0.153 +/-  0.688 |  -66.275 +/-  6.508 |  -10.309 +/-  6.573 |    0.506 +/-  0.096 |  -70.944 +/-  1.784

Receptor:
Total Energy Decomposition:
Residue |       Internal      |    van der Waals    |    Electrostatic    |   Polar Solvation   |   Non-Polar Solv.   |       TOTAL
-------------------------------------------------------------------------------------------------------------------------------------------
GLU   1 |   18.457 +/-  2.716 |    1.123 +/-  1.628 |  -86.398 +/- 11.637 |  -64.956 +/- 10.643 |    1.616 +/-  0.133 | -130.159 +/-  2.692
PHE   2 |   18.222 +/-  3.222 |    1.174 +/-  1.778 |    7.072 +/-  2.003 |   -6.943 +/-  1.853 |    1.039 +/-  0.313 |   20.564 +/-  3.593
PRO   3 |   20.923 +/-  2.790 |   -2.069 +/-  0.911 |   -5.929 +/-  1.859 |   -4.605 +/-  1.732 |    0.590 +/-  0.094 |    8.910 +/-  2.849
GLU   4 |   17.564 +/-  2.659 |   -0.588 +/-  1.539 |  -25.925 +/- 15.644 |  -45.773 +/- 15.658 |    1.072 +/-  0.202 |  -53.650 +/-  2.828
ILE   5 |   18.791 +/-  3.200 |   -1.239 +/-  1.649 |   -8.259 +/-  1.501 |   -3.490 +/-  1.383 |    0.588 +/-  0.125 |    6.390 +/-  3.208
THR   6 |   16.253 +/-  2.349 |   -1.264 +/-  1.547 |  -41.107 +/-  3.599 |   -1.517 +/-  2.365 |    0.352 +/-  0.115 |  -27.281 +/-  2.752
GLU   7 |   17.725 +/-  2.790 |   -1.289 +/-  1.403 |  -30.430 +/- 13.378 |  -45.773 +/- 11.515 |    0.984 +/-  0.084 |  -58.783 +/-  3.362
GLU   8 |   18.836 +/-  2.920 |   -1.770 +/-  1.518 |  -32.476 +/- 10.648 |  -39.487 +/- 10.244 |    0.842 +/-  0.077 |  -54.055 +/-  2.714
MET   9 |   15.884 +/-  2.436 |   -7.963 +/-  1.588 |  -12.969 +/-  1.790 |   -0.072 +/-  1.478 |    0.086 +/-  0.091 |   -5.034 +/-  2.883
GLU  10 |   17.927 +/-  2.622 |   -3.690 +/-  1.328 |  -40.156 +/- 21.037 |  -29.434 +/- 19.187 |    0.497 +/-  0.143 |  -54.855 +/-  3.076
LYS  11 |   18.338 +/-  3.467 |   -2.264 +/-  1.709 |  -23.443 +/- 25.516 |  -16.454 +/- 22.994 |    0.925 +/-  0.200 |  -22.899 +/-  4.224
GLU  12 |   17.050 +/-  2.663 |   -4.952 +/-  1.530 |  -42.714 +/-  8.066 |  -34.984 +/-  7.190 |    0.283 +/-  0.070 |  -65.316 +/-  2.816
ILE  13 |   17.775 +/-  2.607 |   -2.889 +/-  1.409 |   -8.836 +/-  1.426 |    0.985 +/-  0.858 |    0.413 +/-  0.132 |    7.447 +/-  2.868
LYS  14 |   18.021 +/-  3.457 |   -3.048 +/-  1.230 |    2.851 +/- 14.433 |  -37.137 +/- 13.733 |    0.975 +/-  0.112 |  -18.339 +/-  3.881
ASN  15 |   22.205 +/-  2.723 |   -4.321 +/-  1.121 | -106.367 +/-  3.878 |    3.513 +/-  1.694 |    0.313 +/-  0.068 |  -84.657 +/-  2.653
VAL  16 |   14.307 +/-  2.334 |   -2.886 +/-  1.223 |  -29.280 +/-  1.618 |   -0.175 +/-  1.108 |    0.325 +/-  0.071 |  -17.711 +/-  2.390
PHE  17 |   17.464 +/-  2.733 |    0.213 +/-  0.968 |   -0.131 +/-  1.195 |   -6.448 +/-  0.941 |    1.325 +/-  0.085 |   12.424 +/-  2.899
ARG  18 |   23.410 +/-  4.085 |   -2.596 +/-  1.780 | -177.266 +/-  7.997 |  -22.157 +/-  6.784 |    0.825 +/-  0.068 | -177.784 +/-  4.175
ASN  19 |   21.678 +/-  2.711 |   -0.817 +/-  0.920 |  -86.511 +/-  2.761 |  -13.905 +/-  1.953 |    1.098 +/-  0.059 |  -78.457 +/-  2.170
GLY  20 |    5.599 +/-  1.699 |   -2.085 +/-  0.649 |   -7.380 +/-  1.447 |   -3.269 +/-  1.128 |    0.242 +/-  0.059 |   -6.894 +/-  1.569
ASN  21 |   23.147 +/-  2.828 |   -2.099 +/-  1.132 |  -84.226 +/-  3.396 |  -11.400 +/-  2.884 |    0.769 +/-  0.054 |  -73.809 +/-  2.807
GLN  22 |   24.823 +/-  3.127 |   -2.922 +/-  1.346 |  -75.349 +/-  3.541 |  -10.069 +/-  2.661 |    0.819 +/-  0.134 |  -62.699 +/-  2.956
ASP  23 |   13.456 +/-  2.599 |   -1.973 +/-  0.833 |  -36.236 +/-  3.547 |  -38.564 +/-  3.751 |    0.710 +/-  0.056 |  -62.607 +/-  2.358
GLU  24 |   18.559 +/-  2.976 |   -2.660 +/-  1.731 |  -79.752 +/-  4.906 |   -2.375 +/-  4.092 |    0.355 +/-  0.036 |  -65.873 +/-  3.446
VAL  25 |   13.836 +/-  2.573 |   -2.995 +/-  1.294 |  -20.895 +/-  0.881 |   -2.535 +/-  0.662 |    0.521 +/-  0.047 |  -12.069 +/-  2.357
LEU  26 |   16.900 +/-  3.239 |   -5.330 +/-  1.386 |  -27.101 +/-  1.243 |   -2.738 +/-  0.902 |    0.028 +/-  0.017 |  -18.242 +/-  3.541
SER  27 |   10.817 +/-  2.388 |   -4.947 +/-  1.068 |  -20.426 +/-  1.336 |   -1.397 +/-  1.014 |    0.000 +/-  0.001 |  -15.953 +/-  2.590
GLU  28 |   18.623 +/-  2.615 |   -3.050 +/-  1.508 |  -36.790 +/-  4.628 |  -34.094 +/-  4.709 |    0.610 +/-  0.049 |  -54.702 +/-  2.867
ALA  29 |    8.055 +/-  1.827 |   -1.385 +/-  0.758 |    3.375 +/-  1.383 |   -6.820 +/-  1.312 |    0.292 +/-  0.038 |    3.517 +/-  2.110
PHE  30 |   16.885 +/-  2.839 |    1.821 +/-  0.949 |    6.325 +/-  2.402 |   -9.943 +/-  2.064 |    1.437 +/-  0.100 |   16.526 +/-  2.890
ARG  31 |   23.846 +/-  4.266 |   -1.132 +/-  1.161 |  -94.424 +/-  7.866 |  -96.379 +/-  7.217 |    1.496 +/-  0.099 | -166.592 +/-  4.127
LEU  32 |   16.762 +/-  2.840 |   -2.843 +/-  1.405 |  -34.159 +/-  1.926 |   -0.526 +/-  1.233 |    0.387 +/-  0.054 |  -20.379 +/-  2.889
THR  33 |   16.102 +/-  2.589 |   -3.694 +/-  1.069 |  -30.006 +/-  1.572 |   -4.114 +/-  1.734 |    0.373 +/-  0.043 |  -21.339 +/-  2.672
ILE  34 |   18.440 +/-  3.038 |   -5.834 +/-  1.736 |  -14.235 +/-  0.942 |    0.209 +/-  0.313 |    0.000 +/-  0.001 |   -1.420 +/-  2.911
THR  35 |   15.769 +/-  2.352 |   -5.008 +/-  1.424 |  -38.071 +/-  1.842 |    2.902 +/-  0.609 |    0.124 +/-  0.017 |  -24.284 +/-  2.448
ARG  36 |   22.673 +/-  3.671 |   -8.533 +/-  1.495 | -177.348 +/-  5.606 |  -10.859 +/-  4.041 |    0.198 +/-  0.047 | -173.870 +/-  3.955
LYS  37 |   19.237 +/-  2.907 |   -3.611 +/-  1.484 |  -17.574 +/-  4.194 |  -17.741 +/-  3.614 |    0.747 +/-  0.054 |  -18.941 +/-  3.918
ASP  38 |   13.558 +/-  2.325 |   -4.907 +/-  1.667 |  -79.765 +/-  3.971 |   -4.833 +/-  3.321 |    0.019 +/-  0.008 |  -75.929 +/-  3.078
ILE  39 |   20.069 +/-  3.213 |   -4.903 +/-  1.378 |  -14.423 +/-  1.550 |    1.337 +/-  0.791 |    0.139 +/-  0.038 |    2.219 +/-  3.313
GLN  40 |   24.662 +/-  2.944 |   -3.160 +/-  1.119 |  -78.514 +/-  3.510 |   -6.788 +/-  2.267 |    0.727 +/-  0.096 |  -63.072 +/-  2.785
THR  41 |   16.852 +/-  2.496 |   -5.135 +/-  1.278 |  -37.715 +/-  1.311 |   -0.108 +/-  0.897 |    0.175 +/-  0.023 |  -25.932 +/-  2.614
LEU  42 |   17.985 +/-  2.936 |   -6.207 +/-  1.438 |  -35.580 +/-  1.226 |    3.086 +/-  0.612 |    0.006 +/-  0.008 |  -20.710 +/-  2.998
ASN  43 |   22.092 +/-  3.008 |   -3.167 +/-  1.245 |  -87.846 +/-  4.891 |   -7.496 +/-  2.876 |    0.555 +/-  0.085 |  -75.863 +/-  3.239
HIE  44 |   34.720 +/-  2.759 |   -4.887 +/-  1.189 |   -8.955 +/-  2.926 |  -12.607 +/-  2.546 |    0.806 +/-  0.114 |    9.076 +/-  2.779
LEU  45 |   18.641 +/-  2.736 |   -1.226 +/-  1.680 |  -27.016 +/-  2.592 |   -4.864 +/-  1.811 |    0.908 +/-  0.136 |  -13.557 +/-  2.803
ASN  46 |   20.777 +/-  2.682 |   -4.279 +/-  1.198 |  -91.548 +/-  2.333 |   -5.871 +/-  1.094 |    0.399 +/-  0.063 |  -80.522 +/-  2.512
TRP  47 |   21.321 +/-  3.235 |   -2.284 +/-  1.102 |    5.327 +/-  1.139 |   -7.882 +/-  0.697 |    1.171 +/-  0.066 |   17.652 +/-  3.324
LEU  48 |   16.967 +/-  2.978 |   -7.212 +/-  1.281 |  -29.409 +/-  1.105 |    0.553 +/-  0.483 |    0.041 +/-  0.011 |  -19.061 +/-  3.082
ASN  49 |   23.278 +/-  2.872 |   -6.560 +/-  1.071 |  -90.015 +/-  1.699 |   -4.498 +/-  0.918 |    0.216 +/-  0.019 |  -77.579 +/-  2.725
ASP  50 |   14.738 +/-  2.162 |   -3.705 +/-  1.110 |  -59.951 +/-  3.594 |  -17.633 +/-  3.635 |    0.481 +/-  0.067 |  -66.070 +/-  2.380
GLU  51 |   18.009 +/-  3.016 |   -5.141 +/-  1.187 |  -33.549 +/-  3.771 |  -35.982 +/-  3.387 |    0.380 +/-  0.046 |  -56.282 +/-  2.753
ILE  52 |   18.214 +/-  2.656 |   -7.400 +/-  1.404 |  -11.491 +/-  0.908 |    0.794 +/-  0.475 |    0.000 +/-  0.000 |    0.118 +/-  2.545
ILE  53 |   17.541 +/-  2.577 |   -6.900 +/-  1.521 |  -14.336 +/-  0.888 |    0.691 +/-  0.477 |    0.008 +/-  0.007 |   -2.996 +/-  2.672
ASN  54 |   20.516 +/-  2.594 |   -6.039 +/-  1.206 | -102.741 +/-  2.054 |    5.464 +/-  1.074 |    0.135 +/-  0.040 |  -82.666 +/-  2.589
PHE  55 |   15.935 +/-  2.751 |   -8.594 +/-  1.111 |  -12.343 +/-  1.190 |    1.618 +/-  0.496 |    0.015 +/-  0.009 |   -3.368 +/-  2.828
TYR  56 |   17.138 +/-  2.949 |   -8.461 +/-  1.260 |  -35.539 +/-  2.478 |    0.236 +/-  1.221 |    0.066 +/-  0.025 |  -26.559 +/-  3.001
MET  57 |   16.732 +/-  2.532 |   -8.888 +/-  1.133 |  -10.617 +/-  0.883 |    0.082 +/-  0.727 |    0.023 +/-  0.010 |   -2.668 +/-  2.499
ASN  58 |   22.628 +/-  2.823 |   -5.475 +/-  0.964 |  -90.454 +/-  2.895 |   -3.630 +/-  2.104 |    0.266 +/-  0.082 |  -76.666 +/-  2.692
MET  59 |   15.873 +/-  2.789 |  -10.071 +/-  1.199 |   -7.928 +/-  1.434 |    0.793 +/-  0.778 |    0.057 +/-  0.024 |   -1.276 +/-  3.033
LEU  60 |   16.663 +/-  2.722 |   -7.561 +/-  1.427 |  -30.622 +/-  1.058 |    0.727 +/-  0.427 |    0.005 +/-  0.006 |  -20.788 +/-  2.668
MET  61 |   15.587 +/-  2.484 |   -6.842 +/-  1.251 |  -15.496 +/-  1.624 |   -0.019 +/-  0.868 |    0.347 +/-  0.052 |   -6.423 +/-  2.796
GLU  62 |   17.526 +/-  2.624 |   -2.695 +/-  1.503 |  -71.847 +/- 11.856 |    3.232 +/- 11.049 |    0.590 +/-  0.109 |  -53.195 +/-  2.745
ARG  63 |   21.641 +/-  4.074 |   -5.994 +/-  1.424 | -156.060 +/-  6.753 |  -36.680 +/-  6.239 |    0.295 +/-  0.067 | -176.799 +/-  3.607
SER  64 |   11.675 +/-  2.562 |   -3.464 +/-  1.355 |  -10.110 +/-  1.645 |   -6.018 +/-  1.276 |    0.120 +/-  0.068 |   -7.798 +/-  2.813
LYS  65 |   17.785 +/-  3.411 |   -0.681 +/-  1.286 |    7.005 +/- 11.129 |  -45.088 +/- 10.195 |    1.202 +/-  0.087 |  -19.777 +/-  4.263
GLU  66 |   17.576 +/-  2.969 |   -2.232 +/-  1.215 |  -51.899 +/- 11.614 |  -19.008 +/- 10.739 |    0.730 +/-  0.086 |  -54.834 +/-  3.017
LYS  67 |   18.728 +/-  3.029 |    0.239 +/-  1.182 |   40.799 +/-  9.053 |  -73.756 +/-  8.384 |    1.576 +/-  0.099 |  -12.414 +/-  3.556
GLY  68 |    5.921 +/-  1.824 |   -0.649 +/-  0.547 |  -10.799 +/-  2.474 |   -3.982 +/-  1.845 |    0.582 +/-  0.064 |   -8.926 +/-  1.889
LEU  69 |   17.753 +/-  2.753 |   -2.005 +/-  1.244 |  -17.524 +/-  1.214 |   -4.411 +/-  0.864 |    0.346 +/-  0.060 |   -5.841 +/-  2.699
PRO  70 |   21.009 +/-  2.548 |   -5.557 +/-  0.878 |   -7.942 +/-  0.939 |   -1.916 +/-  0.629 |    0.109 +/-  0.041 |    5.703 +/-  2.615
SER  71 |   10.388 +/-  2.079 |   -2.245 +/-  1.305 |  -16.433 +/-  2.258 |   -0.546 +/-  1.404 |    0.323 +/-  0.045 |   -8.512 +/-  2.351
VAL  72 |   16.555 +/-  2.603 |   -4.676 +/-  1.304 |  -22.595 +/-  0.935 |   -1.272 +/-  0.581 |    0.082 +/-  0.027 |  -11.905 +/-  2.527
HIE  73 |   34.008 +/-  2.633 |   -8.274 +/-  1.140 |  -15.769 +/-  1.948 |   -9.302 +/-  1.364 |    0.242 +/-  0.069 |    0.906 +/-  2.431
ALA  74 |    7.008 +/-  1.844 |   -4.261 +/-  0.794 |   -4.452 +/-  1.027 |   -0.465 +/-  0.916 |    0.082 +/-  0.027 |   -2.089 +/-  1.797
PHE  75 |   17.206 +/-  3.309 |   -5.679 +/-  1.345 |    0.613 +/-  1.088 |   -7.547 +/-  0.819 |    0.085 +/-  0.021 |    4.678 +/-  3.745
ASN  76 |   22.914 +/-  2.817 |   -4.277 +/-  1.083 |  -91.383 +/-  2.440 |   -2.472 +/-  2.160 |    0.511 +/-  0.051 |  -74.707 +/-  2.315
THR  77 |   17.479 +/-  2.392 |   -4.392 +/-  1.333 |  -36.901 +/-  1.335 |   -5.342 +/-  0.985 |    0.052 +/-  0.023 |  -29.105 +/-  2.556
PHE  78 |   17.629 +/-  2.932 |   -1.403 +/-  1.059 |  -10.121 +/-  1.139 |   -0.531 +/-  0.650 |    0.837 +/-  0.061 |    6.411 +/-  2.914
PHE  79 |   16.406 +/-  2.915 |   -7.388 +/-  1.061 |   -9.416 +/-  1.044 |    0.825 +/-  0.529 |    0.006 +/-  0.009 |    0.433 +/-  2.957
PHE  80 |   16.251 +/-  3.108 |   -6.202 +/-  0.988 |   -8.876 +/-  1.111 |   -1.080 +/-  0.509 |    0.062 +/-  0.038 |    0.155 +/-  3.225
THR  81 |   16.578 +/-  2.703 |   -2.847 +/-  1.180 |  -31.879 +/-  2.236 |   -3.678 +/-  1.457 |    0.319 +/-  0.093 |  -21.507 +/-  2.688
LYS  82 |   18.581 +/-  3.356 |   -6.175 +/-  1.309 |   79.456 +/-  3.601 | -106.180 +/-  3.326 |    0.492 +/-  0.063 |  -13.826 +/-  3.504
LEU  83 |   17.514 +/-  3.012 |   -6.664 +/-  1.269 |  -29.534 +/-  1.133 |   -1.005 +/-  0.671 |    0.070 +/-  0.025 |  -19.618 +/-  3.090
LYS  84 |   17.683 +/-  2.974 |   -3.376 +/-  1.217 |   60.588 +/-  3.760 |  -93.268 +/-  3.898 |    0.950 +/-  0.109 |  -17.422 +/-  3.291
THR  85 |   15.820 +/-  2.268 |   -0.285 +/-  1.195 |  -35.018 +/-  1.581 |   -8.916 +/-  0.986 |    0.806 +/-  0.043 |  -27.593 +/-  2.506
ALA  86 |    8.852 +/-  2.271 |   -0.976 +/-  0.793 |   -3.526 +/-  1.677 |   -2.530 +/-  1.241 |    0.453 +/-  0.061 |    2.274 +/-  2.317
GLY  87 |    5.665 +/-  1.556 |   -2.237 +/-  0.766 |   -8.467 +/-  1.149 |   -0.764 +/-  0.768 |    0.217 +/-  0.035 |   -5.586 +/-  1.431
TYR  88 |   17.926 +/-  3.367 |   -5.432 +/-  1.514 |  -33.565 +/-  1.914 |   -1.207 +/-  0.937 |    0.170 +/-  0.054 |  -22.108 +/-  3.819
GLN  89 |   24.059 +/-  3.191 |   -1.973 +/-  1.207 |  -73.658 +/-  3.087 |   -9.074 +/-  3.168 |    1.059 +/-  0.095 |  -59.586 +/-  2.739
ALA  90 |    7.804 +/-  2.170 |   -2.079 +/-  1.148 |   -9.244 +/-  1.765 |    3.761 +/-  0.843 |    0.179 +/-  0.052 |    0.422 +/-  2.318
VAL  91 |   16.273 +/-  2.197 |   -5.127 +/-  1.225 |  -23.185 +/-  1.744 |    1.090 +/-  0.835 |    0.000 +/-  0.001 |  -10.948 +/-  2.598
LYS  92 |   18.330 +/-  3.214 |   -4.766 +/-  1.633 |   77.905 +/-  7.713 | -102.455 +/-  7.145 |    0.590 +/-  0.098 |  -10.397 +/-  3.662
ARG  93 |   21.670 +/-  3.516 |   -2.137 +/-  0.966 |  -59.046 +/-  5.809 | -136.107 +/-  4.530 |    1.409 +/-  0.066 | -174.212 +/-  3.069
TRP  94 |   23.651 +/-  3.700 |   -4.635 +/-  1.244 |   -0.759 +/-  1.735 |  -10.137 +/-  1.111 |    0.823 +/-  0.064 |    8.943 +/-  3.824
THR  95 |   17.022 +/-  2.446 |   -2.869 +/-  1.598 |  -32.605 +/-  2.734 |   -2.025 +/-  1.444 |    0.013 +/-  0.011 |  -20.464 +/-  2.639
LYS  96 |   18.177 +/-  3.549 |   -2.233 +/-  1.120 |  128.855 +/-  7.469 | -150.570 +/-  6.570 |    1.028 +/-  0.093 |   -4.742 +/-  3.543
LYS  97 |   18.972 +/-  3.375 |    0.294 +/-  1.078 |  101.094 +/-  9.019 | -134.123 +/-  8.356 |    1.454 +/-  0.103 |  -12.309 +/-  3.632
VAL  98 |   14.170 +/-  2.096 |   -1.441 +/-  1.358 |  -31.165 +/-  1.559 |   -0.848 +/-  1.157 |    0.337 +/-  0.094 |  -18.947 +/-  2.212
ASP  99 |   16.448 +/-  3.052 |   -1.521 +/-  1.513 | -108.598 +/- 14.234 |   31.441 +/- 12.419 |    0.418 +/-  0.092 |  -61.813 +/-  3.778
VAL 100 |   15.970 +/-  2.610 |   -4.985 +/-  1.238 |  -22.824 +/-  1.019 |   -4.502 +/-  0.760 |    0.007 +/-  0.005 |  -16.334 +/-  2.555
PHE 101 |   15.859 +/-  2.586 |   -3.572 +/-  1.108 |   -6.688 +/-  1.872 |   -5.445 +/-  1.309 |    0.425 +/-  0.083 |    0.579 +/-  2.633
SER 102 |   12.769 +/-  2.056 |    0.049 +/-  1.131 |  -12.560 +/-  2.154 |   -5.309 +/-  1.472 |    0.625 +/-  0.032 |   -4.425 +/-  2.398
VAL 103 |   15.584 +/-  3.251 |   -4.148 +/-  1.281 |  -28.067 +/-  1.446 |   -0.840 +/-  1.065 |    0.168 +/-  0.042 |  -17.302 +/-  3.165
ASP 104 |   14.447 +/-  2.259 |   -4.290 +/-  1.303 |  -65.374 +/-  5.082 |   -8.350 +/-  4.770 |    0.348 +/-  0.035 |  -63.220 +/-  2.472
ILE 105 |   17.531 +/-  2.698 |   -6.755 +/-  1.509 |   -9.673 +/-  0.900 |   -0.672 +/-  0.402 |    0.007 +/-  0.006 |    0.439 +/-  2.563
LEU 106 |   18.210 +/-  3.024 |   -6.684 +/-  1.603 |  -31.243 +/-  1.078 |    0.529 +/-  0.365 |    0.003 +/-  0.008 |  -19.185 +/-  3.415
LEU 107 |   16.734 +/-  3.044 |   -7.195 +/-  1.097 |  -30.917 +/-  1.062 |    1.828 +/-  0.469 |    0.003 +/-  0.005 |  -19.546 +/-  3.291
VAL 108 |   15.721 +/-  2.158 |   -4.384 +/-  1.500 |  -21.519 +/-  0.837 |    1.250 +/-  0.350 |    0.001 +/-  0.003 |   -8.931 +/-  2.563
PRO 109 |   21.021 +/-  2.447 |   -7.168 +/-  0.882 |   -6.777 +/-  0.638 |    0.165 +/-  0.508 |    0.008 +/-  0.006 |    7.249 +/-  2.662
ILE 110 |   17.463 +/-  3.075 |   -5.329 +/-  1.268 |   -9.769 +/-  1.045 |   -1.860 +/-  0.371 |    0.009 +/-  0.016 |    0.514 +/-  3.094
HIE 111 |   34.317 +/-  2.701 |   -7.361 +/-  0.822 |  -19.086 +/-  1.588 |   -3.719 +/-  1.380 |    0.516 +/-  0.063 |    4.666 +/-  2.897
LEU 112 |   16.576 +/-  2.830 |   -1.330 +/-  1.454 |  -29.335 +/-  1.184 |   -2.982 +/-  0.666 |    0.622 +/-  0.072 |  -16.448 +/-  2.837
GLY 113 |    5.847 +/-  1.884 |   -1.312 +/-  0.613 |   -7.339 +/-  0.803 |   -4.123 +/-  0.636 |    0.455 +/-  0.049 |   -6.471 +/-  1.986
VAL 114 |   16.286 +/-  3.046 |    1.086 +/-  1.319 |  -22.295 +/-  1.473 |   -4.436 +/-  0.631 |    0.750 +/-  0.048 |   -8.608 +/-  3.096
HIE 115 |   34.195 +/-  2.653 |   -6.652 +/-  1.221 |  -26.315 +/-  1.979 |   -1.058 +/-  0.720 |    0.234 +/-  0.054 |    0.404 +/-  3.055
TRP 116 |   21.533 +/-  3.050 |  -11.612 +/-  1.070 |    0.058 +/-  1.326 |   -3.798 +/-  0.682 |    0.134 +/-  0.029 |    6.315 +/-  3.396
CYS 117 |   11.182 +/-  2.038 |   -5.289 +/-  1.061 |   -0.549 +/-  1.615 |   -0.734 +/-  0.844 |    0.008 +/-  0.007 |    4.618 +/-  2.223
LEU 118 |   18.409 +/-  2.838 |   -7.312 +/-  1.429 |  -32.643 +/-  1.083 |    1.631 +/-  0.408 |    0.001 +/-  0.002 |  -19.915 +/-  3.102
ALA 119 |    7.557 +/-  1.729 |   -4.710 +/-  0.898 |   -4.927 +/-  0.824 |   -0.637 +/-  0.376 |    0.001 +/-  0.003 |   -2.716 +/-  1.933
VAL 120 |   13.914 +/-  2.646 |   -4.740 +/-  1.286 |  -28.349 +/-  1.011 |    1.654 +/-  0.399 |    0.027 +/-  0.009 |  -17.494 +/-  2.439
VAL 121 |   14.638 +/-  2.532 |   -5.145 +/-  1.457 |  -30.423 +/-  0.997 |   -1.233 +/-  0.363 |    0.001 +/-  0.003 |  -22.162 +/-  2.930
ASP 122 |   16.503 +/-  2.269 |   -5.846 +/-  1.600 | -117.196 +/-  8.132 |   34.546 +/-  6.044 |    0.094 +/-  0.033 |  -71.900 +/-  3.602
PHE 123 |   15.872 +/-  2.815 |   -6.432 +/-  1.098 |   -0.735 +/-  2.030 |   -1.491 +/-  1.417 |    0.267 +/-  0.042 |    7.481 +/-  2.746
ARG 124 |   22.092 +/-  3.645 |   -1.351 +/-  1.833 | -164.779 +/-  7.432 |  -33.024 +/-  5.778 |    0.752 +/-  0.061 | -176.309 +/-  3.984
LYS 125 |   18.189 +/-  3.211 |   -2.189 +/-  1.304 |   49.417 +/-  8.347 |  -75.772 +/-  9.009 |    1.075 +/-  0.086 |   -9.280 +/-  4.298
LYS 126 |   18.322 +/-  3.314 |   -4.155 +/-  1.319 |   28.069 +/- 11.666 |  -62.091 +/- 10.684 |    0.632 +/-  0.114 |  -19.223 +/-  3.707
ASN 127 |   22.934 +/-  2.848 |   -5.855 +/-  1.130 |  -90.967 +/-  3.000 |   -6.913 +/-  1.948 |    0.234 +/-  0.076 |  -80.567 +/-  2.769
ILE 128 |   17.474 +/-  3.029 |   -6.345 +/-  1.630 |  -11.919 +/-  1.193 |    0.656 +/-  0.709 |    0.000 +/-  0.001 |   -0.133 +/-  2.954
THR 129 |   14.999 +/-  2.234 |   -4.648 +/-  1.357 |  -39.422 +/-  1.817 |   -0.603 +/-  1.231 |    0.055 +/-  0.031 |  -29.618 +/-  2.688
TYR 130 |   17.482 +/-  3.102 |   -9.016 +/-  1.513 |  -28.020 +/-  2.141 |   -2.830 +/-  1.576 |    0.045 +/-  0.023 |  -22.338 +/-  3.653
TYR 131 |   16.592 +/-  3.079 |   -8.023 +/-  1.105 |  -27.726 +/-  1.445 |   -5.382 +/-  0.797 |    0.103 +/-  0.033 |  -24.435 +/-  3.078
ASP 132 |   16.402 +/-  2.373 |   -5.034 +/-  1.290 |  -84.130 +/-  4.219 |   12.956 +/-  3.918 |    0.094 +/-  0.031 |  -59.712 +/-  2.961
SER 133 |   12.251 +/-  1.821 |   -4.443 +/-  1.119 |  -15.816 +/-  1.570 |   -2.697 +/-  0.900 |    0.004 +/-  0.004 |  -10.700 +/-  2.029
MET 134 |   16.792 +/-  2.863 |   -3.766 +/-  1.242 |   -7.367 +/-  1.515 |   -3.977 +/-  0.967 |    0.793 +/-  0.133 |    2.475 +/-  2.918
GLY 135 |    6.285 +/-  1.814 |   -1.714 +/-  0.877 |   -9.787 +/-  2.086 |   -2.608 +/-  1.610 |    0.147 +/-  0.058 |   -7.677 +/-  1.564
GLY 136 |    5.696 +/-  1.769 |   -1.389 +/-  0.744 |   -6.435 +/-  1.757 |   -3.114 +/-  1.102 |    0.220 +/-  0.039 |   -5.022 +/-  1.773
ILE 137 |   18.421 +/-  3.138 |    0.038 +/-  1.355 |   -5.176 +/-  1.344 |   -5.160 +/-  0.955 |    0.980 +/-  0.115 |    9.103 +/-  3.458
ASN 138 |   22.014 +/-  2.811 |   -4.645 +/-  1.337 |  -89.120 +/-  3.422 |   -4.365 +/-  1.630 |    0.291 +/-  0.077 |  -75.826 +/-  3.006
ASN 139 |   20.072 +/-  2.804 |   -4.221 +/-  1.280 |  -90.315 +/-  2.924 |   -7.377 +/-  1.334 |    0.293 +/-  0.063 |  -81.548 +/-  3.077
GLU 140 |   17.617 +/-  2.961 |   -1.746 +/-  1.475 | -106.809 +/-  6.342 |   29.703 +/-  5.893 |    0.676 +/-  0.081 |  -60.560 +/-  3.085
ALA 141 |    7.229 +/-  1.787 |   -4.781 +/-  0.821 |   -6.381 +/-  1.351 |    0.013 +/-  0.666 |    0.020 +/-  0.030 |   -3.900 +/-  2.029
CYS 142 |   10.860 +/-  2.362 |   -8.554 +/-  0.986 |    4.349 +/-  1.241 |   -1.279 +/-  0.759 |    0.000 +/-  0.001 |    5.377 +/-  2.690
ARG 143 |   22.404 +/-  4.052 |   -5.461 +/-  1.365 | -124.903 +/-  4.461 |  -72.480 +/-  4.257 |    0.860 +/-  0.077 | -179.580 +/-  3.467
ILE 144 |   17.533 +/-  2.720 |   -3.879 +/-  1.408 |  -16.720 +/-  1.213 |    1.063 +/-  0.508 |    0.250 +/-  0.080 |   -1.753 +/-  3.084
LEU 145 |   16.863 +/-  2.750 |   -6.538 +/-  1.327 |  -31.118 +/-  1.190 |    0.963 +/-  0.380 |    0.005 +/-  0.009 |  -19.826 +/-  2.815
LEU 146 |   17.061 +/-  3.114 |   -5.541 +/-  1.460 |  -33.879 +/-  0.983 |    0.374 +/-  0.460 |    0.145 +/-  0.053 |  -21.840 +/-  3.234
GLN 147 |   24.368 +/-  3.074 |   -4.219 +/-  1.284 |  -77.773 +/-  3.795 |   -6.600 +/-  2.905 |    0.692 +/-  0.089 |  -63.532 +/-  3.203
TYR 148 |   18.448 +/-  3.062 |   -7.191 +/-  1.454 |  -30.853 +/-  2.040 |   -1.179 +/-  0.909 |    0.009 +/-  0.012 |  -20.767 +/-  2.988
LEU 149 |   16.341 +/-  2.873 |   -7.624 +/-  1.379 |  -25.899 +/-  1.134 |    0.440 +/-  0.513 |    0.001 +/-  0.005 |  -16.741 +/-  3.201
LYS 150 |   17.453 +/-  3.073 |   -5.976 +/-  0.978 |   48.741 +/- 13.450 |  -80.388 +/- 12.322 |    0.599 +/-  0.117 |  -19.572 +/-  3.575
GLN 151 |   24.670 +/-  3.322 |   -5.797 +/-  1.207 |  -80.423 +/-  2.953 |   -9.098 +/-  2.680 |    0.524 +/-  0.085 |  -70.124 +/-  3.075
GLU 152 |   18.421 +/-  3.188 |   -4.598 +/-  1.849 | -140.506 +/-  6.029 |   61.227 +/-  4.775 |    0.005 +/-  0.005 |  -65.450 +/-  3.418
SER 153 |    9.855 +/-  2.152 |   -5.412 +/-  1.255 |  -17.351 +/-  1.828 |    1.508 +/-  0.970 |    0.025 +/-  0.020 |  -11.375 +/-  2.451
ILE 154 |   17.686 +/-  2.947 |   -2.976 +/-  1.631 |  -13.973 +/-  1.864 |    0.054 +/-  1.243 |    0.616 +/-  0.087 |    1.407 +/-  3.282
ASP 155 |   18.101 +/-  2.433 |   -3.838 +/-  1.396 | -136.127 +/- 10.455 |   60.105 +/-  8.819 |    0.312 +/-  0.074 |  -61.447 +/-  2.891
LYS 156 |   17.106 +/-  2.864 |   -3.847 +/-  1.650 |   45.577 +/-  6.458 |  -75.469 +/-  5.018 |    0.436 +/-  0.112 |  -16.197 +/-  3.791
LYS 157 |   19.138 +/-  3.274 |   -3.338 +/-  1.358 |   50.521 +/-  9.338 |  -76.995 +/-  8.514 |    0.709 +/-  0.132 |   -9.965 +/-  3.838
ARG 158 |   23.339 +/-  3.533 |   -1.213 +/-  1.507 | -100.291 +/-  5.268 |  -90.861 +/-  4.623 |    1.525 +/-  0.142 | -167.500 +/-  3.393
LYS 159 |   18.350 +/-  3.279 |   -1.925 +/-  1.465 |   47.411 +/-  6.529 |  -87.366 +/-  6.482 |    1.090 +/-  0.103 |  -22.439 +/-  3.132
GLU 160 |   17.965 +/-  3.107 |   -1.411 +/-  1.320 |  -80.403 +/- 16.197 |    3.313 +/- 16.043 |    0.957 +/-  0.145 |  -59.579 +/-  2.838
PHE 161 |   16.576 +/-  2.935 |   -5.339 +/-  1.148 |   -3.264 +/-  1.855 |   -5.893 +/-  1.541 |    0.177 +/-  0.062 |    2.257 +/-  3.165
ASP 162 |   16.359 +/-  2.601 |   -1.377 +/-  1.327 |  -91.753 +/- 10.431 |   15.453 +/-  9.376 |    0.629 +/-  0.095 |  -60.690 +/-  2.851
THR 163 |   16.413 +/-  2.753 |   -1.702 +/-  1.189 |  -33.033 +/-  1.873 |   -6.493 +/-  1.484 |    0.472 +/-  0.122 |  -24.343 +/-  2.783
ASN 164 |   20.937 +/-  2.763 |   -0.422 +/-  1.115 |  -91.941 +/-  3.625 |   -6.383 +/-  2.254 |    0.844 +/-  0.060 |  -76.966 +/-  2.929
GLY 165 |    6.100 +/-  1.607 |   -1.583 +/-  0.611 |   -6.580 +/-  1.105 |   -4.490 +/-  0.993 |    0.461 +/-  0.061 |   -6.092 +/-  1.646
TRP 166 |   22.667 +/-  2.962 |  -10.313 +/-  1.152 |   -0.958 +/-  1.576 |   -4.400 +/-  1.130 |    0.229 +/-  0.045 |    7.225 +/-  2.941
GLN 167 |   23.994 +/-  2.687 |   -3.290 +/-  1.414 |  -69.605 +/-  3.474 |   -9.798 +/-  2.564 |    0.701 +/-  0.110 |  -57.998 +/-  3.084
LEU 168 |   17.333 +/-  2.906 |   -4.009 +/-  1.480 |  -28.638 +/-  1.334 |   -0.863 +/-  1.137 |    0.303 +/-  0.070 |  -15.873 +/-  3.389
PHE 169 |   16.691 +/-  2.894 |   -1.576 +/-  1.445 |   -8.132 +/-  2.813 |   -3.598 +/-  1.489 |    0.889 +/-  0.122 |    4.274 +/-  3.029
SER 170 |   12.156 +/-  2.013 |   -4.232 +/-  1.189 |   -7.811 +/-  2.542 |   -3.240 +/-  1.432 |    0.072 +/-  0.031 |   -3.055 +/-  2.481
LYS 171 |   17.872 +/-  3.267 |   -5.316 +/-  1.358 |   62.989 +/- 12.488 |  -81.943 +/- 11.166 |    0.477 +/-  0.100 |   -5.921 +/-  4.023
LYS 172 |   17.724 +/-  3.260 |   -2.752 +/-  1.487 |   47.721 +/- 11.918 |  -81.879 +/- 10.938 |    0.995 +/-  0.157 |  -18.190 +/-  3.678
SER 173 |   12.361 +/-  2.241 |   -2.834 +/-  0.891 |  -11.082 +/-  3.074 |  -10.510 +/-  2.104 |    0.315 +/-  0.089 |  -11.750 +/-  2.395
GLN 174 |   24.897 +/-  3.437 |   -0.565 +/-  1.163 |  -71.741 +/-  4.670 |  -13.966 +/-  4.082 |    1.179 +/-  0.087 |  -60.196 +/-  3.615
GLU 175 |   18.737 +/-  2.718 |   -1.722 +/-  1.393 |  -79.035 +/- 19.925 |    7.179 +/- 19.248 |    0.775 +/-  0.130 |  -54.065 +/-  2.819
ILE 176 |   21.495 +/-  3.126 |   -3.486 +/-  1.496 |    2.383 +/-  1.343 |   -4.488 +/-  0.932 |    0.085 +/-  0.040 |   15.988 +/-  3.270
PRO 177 |   20.661 +/-  2.659 |   -5.244 +/-  1.030 |   -8.703 +/-  1.944 |   -0.719 +/-  1.054 |    0.170 +/-  0.044 |    6.164 +/-  2.893
GLN 178 |   25.371 +/-  2.673 |   -5.095 +/-  1.175 |  -74.261 +/-  2.658 |   -7.203 +/-  1.890 |    0.564 +/-  0.118 |  -60.623 +/-  2.446
GLN 179 |   23.385 +/-  2.680 |   -6.989 +/-  1.370 |  -75.218 +/-  2.569 |   -2.831 +/-  1.267 |    0.082 +/-  0.045 |  -61.570 +/-  2.862
MET 180 |   15.852 +/-  2.973 |   -1.591 +/-  1.073 |   -4.643 +/-  1.447 |   -5.378 +/-  1.400 |    1.141 +/-  0.091 |    5.381 +/-  2.828
ASN 181 |   22.657 +/-  2.660 |   -1.810 +/-  1.420 |  -91.457 +/-  2.550 |   -6.780 +/-  1.715 |    0.447 +/-  0.066 |  -76.943 +/-  2.696
GLY 182 |    6.057 +/-  1.719 |   -0.688 +/-  0.696 |   -7.040 +/-  1.357 |   -4.269 +/-  0.714 |    0.448 +/-  0.039 |   -5.491 +/-  1.747
SER 183 |   14.004 +/-  2.490 |   -3.545 +/-  1.166 |  -16.328 +/-  2.673 |   -0.971 +/-  1.959 |    0.111 +/-  0.042 |   -6.730 +/-  2.513
ASP 184 |   15.300 +/-  2.557 |   -2.935 +/-  1.439 | -109.389 +/-  5.232 |   28.806 +/-  4.300 |    0.027 +/-  0.020 |  -68.192 +/-  2.943
ALA 185 |    8.094 +/-  1.846 |   -4.670 +/-  0.844 |   -5.062 +/-  0.866 |    0.762 +/-  0.431 |    0.049 +/-  0.011 |   -0.827 +/-  2.135
GLY 186 |    5.067 +/-  1.727 |   -4.020 +/-  0.688 |   -8.848 +/-  0.941 |   -0.775 +/-  0.466 |    0.004 +/-  0.004 |   -8.572 +/-  1.919
MET 187 |   16.424 +/-  2.514 |  -10.186 +/-  1.295 |   -9.829 +/-  1.134 |    0.347 +/-  0.697 |    0.018 +/-  0.008 |   -3.227 +/-  2.803
PHE 188 |   16.961 +/-  3.209 |   -9.714 +/-  1.109 |  -11.882 +/-  1.167 |    0.133 +/-  0.459 |    0.000 +/-  0.001 |   -4.501 +/-  3.253
ALA 189 |    7.263 +/-  1.956 |   -5.611 +/-  0.788 |   -8.044 +/-  1.063 |    1.618 +/-  0.328 |    0.017 +/-  0.010 |   -4.758 +/-  1.895
CYS 190 |   10.284 +/-  2.102 |   -7.042 +/-  0.973 |    2.077 +/-  1.093 |   -0.620 +/-  0.455 |    0.004 +/-  0.004 |    4.703 +/-  2.298
LYS 191 |   18.590 +/-  3.462 |   -6.821 +/-  1.555 |   35.098 +/-  6.836 |  -64.102 +/-  6.648 |    0.236 +/-  0.055 |  -16.998 +/-  4.024
TYR 192 |   17.963 +/-  2.964 |   -8.828 +/-  1.230 |  -35.283 +/-  1.453 |   -1.347 +/-  0.786 |    0.006 +/-  0.005 |  -27.489 +/-  2.847
ALA 193 |    7.552 +/-  2.278 |   -5.147 +/-  0.888 |  -10.741 +/-  1.107 |    0.912 +/-  0.429 |    0.000 +/-  0.001 |   -7.424 +/-  2.496
ASP 194 |   17.162 +/-  2.589 |   -4.171 +/-  1.578 | -136.398 +/-  8.895 |   46.269 +/-  6.973 |    0.039 +/-  0.021 |  -77.099 +/-  3.705
CYS 195 |   10.361 +/-  1.976 |   -7.302 +/-  0.972 |   -3.524 +/-  1.418 |   -1.290 +/-  0.837 |    0.054 +/-  0.021 |   -1.700 +/-  2.256
ILE 196 |   17.303 +/-  2.492 |   -4.849 +/-  1.433 |   -8.486 +/-  1.155 |   -1.804 +/-  0.793 |    0.144 +/-  0.026 |    2.308 +/-  2.791
THR 197 |   17.042 +/-  2.573 |   -4.928 +/-  1.180 |  -31.467 +/-  1.340 |   -3.811 +/-  1.101 |    0.010 +/-  0.009 |  -23.154 +/-  2.805
LYS 198 |   19.057 +/-  3.147 |   -4.844 +/-  1.444 |   38.163 +/-  8.960 |  -66.476 +/-  8.156 |    0.507 +/-  0.111 |  -13.593 +/-  3.915
ASP 199 |   18.682 +/-  2.916 |   -1.071 +/-  1.484 |  -90.953 +/-  8.958 |   11.451 +/-  7.858 |    0.464 +/-  0.079 |  -61.428 +/-  2.753
ARG 200 |   24.003 +/-  3.981 |   -2.197 +/-  1.231 | -110.338 +/-  8.319 |  -73.737 +/-  7.352 |    1.233 +/-  0.082 | -161.035 +/-  3.731
PRO 201 |   21.177 +/-  2.438 |   -1.590 +/-  0.713 |   -7.142 +/-  1.689 |   -3.020 +/-  1.365 |    0.810 +/-  0.084 |   10.234 +/-  2.543
ILE 202 |   17.217 +/-  2.905 |   -3.250 +/-  1.448 |   -4.336 +/-  1.682 |   -5.315 +/-  1.375 |    0.215 +/-  0.073 |    4.531 +/-  2.827
ASN 203 |   22.788 +/-  3.361 |   -1.262 +/-  1.187 |  -83.553 +/-  3.568 |  -12.859 +/-  2.741 |    0.964 +/-  0.059 |  -73.923 +/-  2.793
PHE 204 |   17.117 +/-  2.736 |   -5.633 +/-  1.230 |   -3.898 +/-  1.873 |   -5.028 +/-  1.543 |    0.092 +/-  0.033 |    2.650 +/-  2.909
THR 205 |   16.270 +/-  2.433 |   -2.865 +/-  1.263 |  -34.657 +/-  1.819 |   -1.690 +/-  1.384 |    0.440 +/-  0.054 |  -22.502 +/-  2.424
GLN 206 |   24.684 +/-  2.918 |   -6.133 +/-  1.082 |  -80.407 +/-  2.305 |   -2.512 +/-  0.790 |    0.175 +/-  0.056 |  -64.193 +/-  2.906
GLN 207 |   24.101 +/-  3.027 |   -2.009 +/-  1.106 |  -70.292 +/-  3.799 |  -11.823 +/-  3.324 |    1.092 +/-  0.089 |  -58.932 +/-  2.562
HIE 208 |   33.875 +/-  2.674 |   -6.651 +/-  0.938 |  -22.570 +/-  1.842 |   -2.967 +/-  0.997 |    0.614 +/-  0.052 |    2.301 +/-  2.467
MET 209 |   19.707 +/-  2.781 |   -9.035 +/-  1.381 |   -2.570 +/-  1.182 |    0.400 +/-  0.959 |    0.002 +/-  0.003 |    8.504 +/-  2.750
PRO 210 |   21.261 +/-  2.485 |   -4.624 +/-  0.844 |   -9.147 +/-  0.901 |   -2.180 +/-  0.720 |    0.371 +/-  0.081 |    5.680 +/-  2.495
TYR 211 |   18.196 +/-  3.110 |   -2.213 +/-  1.104 |  -25.980 +/-  2.586 |   -8.926 +/-  2.159 |    0.933 +/-  0.130 |  -17.988 +/-  3.166
PHE 212 |   17.268 +/-  3.074 |   -6.170 +/-  1.200 |   -1.602 +/-  1.155 |   -2.705 +/-  0.555 |    0.196 +/-  0.057 |    6.987 +/-  3.393
ARG 213 |   21.851 +/-  3.413 |  -10.493 +/-  1.519 | -156.434 +/-  6.323 |  -30.922 +/-  4.967 |    0.037 +/-  0.019 | -175.961 +/-  3.566
LYS 214 |   17.862 +/-  3.579 |   -3.829 +/-  1.055 |   46.352 +/- 13.580 |  -73.726 +/- 12.713 |    1.092 +/-  0.130 |  -12.250 +/-  4.088
ARG 215 |   22.578 +/-  4.529 |   -5.703 +/-  1.993 | -167.620 +/- 11.224 |  -35.327 +/-  9.978 |    0.439 +/-  0.147 | -185.633 +/-  3.411
MET 216 |   16.315 +/-  3.027 |   -9.460 +/-  1.314 |  -11.962 +/-  1.191 |   -1.927 +/-  0.953 |    0.010 +/-  0.011 |   -7.025 +/-  3.258
VAL 217 |   14.380 +/-  2.670 |   -4.141 +/-  1.217 |  -26.151 +/-  1.189 |   -2.686 +/-  0.496 |    0.251 +/-  0.066 |  -18.347 +/-  2.870
TRP 218 |   22.373 +/-  3.662 |   -8.838 +/-  1.661 |   -2.784 +/-  2.859 |   -5.798 +/-  2.303 |    0.389 +/-  0.181 |    5.343 +/-  4.108
GLU 219 |   19.215 +/-  2.494 |   -8.538 +/-  1.413 |  -74.630 +/- 11.800 |    5.101 +/-  8.650 |    0.050 +/-  0.034 |  -58.801 +/-  3.971
ILE 220 |   17.566 +/-  2.736 |   -6.679 +/-  1.667 |  -11.664 +/-  1.134 |    0.056 +/-  0.540 |    0.001 +/-  0.002 |   -0.720 +/-  2.601
LEU 221 |   16.577 +/-  2.909 |   -6.073 +/-  1.402 |  -30.511 +/-  1.427 |   -2.775 +/-  0.717 |    0.049 +/-  0.043 |  -22.732 +/-  3.139
HIE 222 |   34.874 +/-  2.752 |   -7.452 +/-  1.199 |   -9.122 +/-  5.281 |  -10.277 +/-  4.104 |    0.419 +/-  0.168 |    8.442 +/-  3.220
ARG 223 |   25.740 +/-  4.680 |   -3.612 +/-  1.596 | -220.117 +/-  6.299 |   20.410 +/-  4.810 |    0.578 +/-  0.069 | -177.001 +/-  4.019
LYS 224 |   17.910 +/-  2.894 |   -3.612 +/-  1.179 |   13.476 +/- 11.886 |  -43.076 +/- 11.500 |    0.877 +/-  0.151 |  -14.425 +/-  3.054
LEU 225 |   16.817 +/-  2.647 |   -5.072 +/-  1.390 |  -22.847 +/-  1.852 |   -3.421 +/-  1.541 |    0.113 +/-  0.046 |  -14.411 +/-  3.044
LEU 226 |   20.999 +/-  3.161 |   -1.952 +/-  1.843 |  -91.552 +/-  9.733 |  -10.042 +/-  8.949 |    0.765 +/-  0.176 |  -81.782 +/-  3.031

Sidechain Energy Decomposition:
Residue |       Internal      |    van der Waals    |    Electrostatic    |   Polar Solvation   |   Non-Polar Solv.   |       TOTAL
-------------------------------------------------------------------------------------------------------------------------------------------
GLU   1 |   13.755 +/-  2.123 |    0.494 +/-  1.029 |  -47.459 +/- 12.709 |  -27.154 +/- 12.494 |    0.980 +/-  0.140 |  -59.384 +/-  2.105
PHE   2 |   12.991 +/-  2.668 |    0.761 +/-  1.560 |    1.336 +/-  0.682 |   -1.552 +/-  0.752 |    0.904 +/-  0.314 |   14.440 +/-  2.969
PRO   3 |   14.820 +/-  1.956 |   -1.367 +/-  0.598 |    0.427 +/-  2.015 |   -0.897 +/-  1.950 |    0.477 +/-  0.087 |   13.460 +/-  2.045
GLU   4 |   13.343 +/-  2.130 |   -0.397 +/-  0.872 |  -21.934 +/- 13.874 |  -40.259 +/- 13.957 |    0.915 +/-  0.162 |  -48.332 +/-  2.248
ILE   5 |   14.428 +/-  2.746 |   -1.373 +/-  1.146 |   -2.619 +/-  0.394 |    0.077 +/-  0.333 |    0.482 +/-  0.119 |   10.995 +/-  2.714
THR   6 |   11.517 +/-  1.998 |   -0.923 +/-  1.279 |  -26.965 +/-  2.960 |   -0.011 +/-  1.916 |    0.301 +/-  0.113 |  -16.081 +/-  2.123
GLU   7 |   13.703 +/-  2.407 |   -0.569 +/-  1.011 |  -19.902 +/- 11.649 |  -42.754 +/- 10.719 |    0.910 +/-  0.078 |  -48.613 +/-  2.422
GLU   8 |   14.754 +/-  2.479 |   -0.972 +/-  0.962 |  -25.231 +/-  9.754 |  -35.788 +/-  9.767 |    0.798 +/-  0.074 |  -46.438 +/-  2.362
MET   9 |   11.849 +/-  1.933 |   -6.852 +/-  1.152 |    0.961 +/-  1.034 |   -0.944 +/-  0.967 |    0.079 +/-  0.083 |    5.092 +/-  2.352
GLU  10 |   13.980 +/-  2.227 |   -2.325 +/-  1.116 |  -32.639 +/- 21.009 |  -30.054 +/- 19.053 |    0.493 +/-  0.139 |  -50.545 +/-  2.700
LYS  11 |   14.593 +/-  2.965 |   -0.990 +/-  1.455 |   -8.088 +/- 25.996 |  -19.632 +/- 22.994 |    0.892 +/-  0.203 |  -13.224 +/-  3.969
GLU  12 |   13.065 +/-  2.237 |   -3.435 +/-  1.176 |  -26.217 +/-  7.080 |  -35.841 +/-  6.651 |    0.278 +/-  0.068 |  -52.150 +/-  2.318
ILE  13 |   13.625 +/-  2.367 |   -2.318 +/-  1.185 |   -1.990 +/-  0.289 |   -0.179 +/-  0.221 |    0.407 +/-  0.129 |    9.545 +/-  2.530
LYS  14 |   14.101 +/-  3.050 |   -1.791 +/-  0.973 |   13.549 +/- 14.516 |  -36.819 +/- 13.955 |    0.947 +/-  0.115 |  -10.013 +/-  3.432
ASN  15 |   17.767 +/-  2.171 |   -2.862 +/-  0.831 |  -89.588 +/-  3.294 |    1.464 +/-  1.560 |    0.291 +/-  0.065 |  -72.929 +/-  2.118
VAL  16 |    9.944 +/-  1.901 |   -2.013 +/-  0.824 |  -16.108 +/-  0.334 |    0.010 +/-  0.169 |    0.263 +/-  0.064 |   -7.903 +/-  2.031
PHE  17 |   13.319 +/-  2.344 |    0.946 +/-  0.715 |    2.727 +/-  0.287 |   -3.141 +/-  0.359 |    1.143 +/-  0.091 |   14.993 +/-  2.501
ARG  18 |   19.787 +/-  3.717 |   -2.091 +/-  1.614 | -174.497 +/-  7.255 |  -14.573 +/-  6.380 |    0.751 +/-  0.062 | -170.623 +/-  3.743
ASN  19 |   17.411 +/-  2.214 |   -0.550 +/-  0.496 |  -76.028 +/-  1.687 |  -10.903 +/-  1.037 |    0.917 +/-  0.035 |  -69.154 +/-  1.740
GLY  20 |    1.496 +/-  0.543 |   -0.617 +/-  0.234 |   -0.319 +/-  0.142 |    0.459 +/-  0.122 |    0.002 +/-  0.002 |    1.020 +/-  0.589
ASN  21 |   18.294 +/-  2.452 |   -1.680 +/-  0.709 |  -77.945 +/-  2.429 |   -9.102 +/-  2.154 |    0.643 +/-  0.062 |  -69.790 +/-  2.325
GLN  22 |   20.519 +/-  2.671 |   -1.751 +/-  1.075 |  -64.963 +/-  3.378 |   -8.626 +/-  2.726 |    0.772 +/-  0.120 |  -54.048 +/-  2.526
ASP  23 |    9.174 +/-  2.149 |   -1.719 +/-  0.447 |  -28.803 +/-  3.362 |  -34.094 +/-  3.566 |    0.618 +/-  0.049 |  -54.823 +/-  1.871
GLU  24 |   14.746 +/-  2.726 |   -1.454 +/-  1.375 |  -70.887 +/-  4.610 |   -0.289 +/-  3.887 |    0.297 +/-  0.038 |  -57.587 +/-  3.196
VAL  25 |    9.579 +/-  1.966 |   -2.125 +/-  0.924 |  -16.516 +/-  0.317 |    0.055 +/-  0.099 |    0.375 +/-  0.043 |   -8.633 +/-  1.990
LEU  26 |   12.723 +/-  2.819 |   -4.400 +/-  1.123 |  -21.610 +/-  0.543 |   -0.060 +/-  0.184 |    0.010 +/-  0.011 |  -13.337 +/-  3.104
SER  27 |    6.499 +/-  1.542 |   -3.244 +/-  0.783 |   -3.236 +/-  1.032 |   -2.162 +/-  0.913 |    0.000 +/-  0.001 |   -2.143 +/-  1.914
GLU  28 |   14.104 +/-  2.271 |   -2.011 +/-  1.139 |  -34.016 +/-  4.064 |  -29.137 +/-  4.159 |    0.576 +/-  0.043 |  -50.484 +/-  2.480
ALA  29 |    4.183 +/-  1.128 |   -1.575 +/-  0.390 |    2.678 +/-  0.235 |   -0.735 +/-  0.193 |    0.076 +/-  0.029 |    4.628 +/-  1.166
PHE  30 |   12.443 +/-  2.346 |    1.727 +/-  0.705 |    3.762 +/-  0.797 |   -4.062 +/-  0.657 |    1.171 +/-  0.089 |   15.040 +/-  2.416
ARG  31 |   19.059 +/-  3.761 |   -1.306 +/-  0.925 | -100.250 +/-  7.352 |  -83.349 +/-  6.625 |    1.241 +/-  0.101 | -164.605 +/-  3.566
LEU  32 |   12.406 +/-  2.263 |   -1.975 +/-  1.061 |  -20.792 +/-  0.441 |   -0.799 +/-  0.235 |    0.357 +/-  0.057 |  -10.803 +/-  2.370
THR  33 |   11.160 +/-  1.879 |   -2.428 +/-  0.593 |  -21.558 +/-  1.111 |   -2.799 +/-  1.158 |    0.365 +/-  0.039 |  -15.260 +/-  1.887
ILE  34 |   14.193 +/-  2.482 |   -4.999 +/-  1.277 |   -1.878 +/-  0.172 |   -0.246 +/-  0.134 |    0.000 +/-  0.001 |    7.070 +/-  2.411
THR  35 |   11.119 +/-  1.735 |   -3.909 +/-  0.875 |  -27.845 +/-  1.276 |    0.998 +/-  0.400 |    0.124 +/-  0.017 |  -19.512 +/-  1.914
ARG  36 |   18.845 +/-  3.412 |   -6.659 +/-  1.287 | -175.214 +/-  4.834 |  -11.510 +/-  3.352 |    0.177 +/-  0.039 | -174.361 +/-  3.635
LYS  37 |   15.777 +/-  2.653 |   -2.407 +/-  1.109 |   -1.493 +/-  3.640 |  -19.672 +/-  3.198 |    0.727 +/-  0.047 |   -7.067 +/-  3.268
ASP  38 |    9.482 +/-  1.805 |   -3.116 +/-  1.278 |  -60.290 +/-  3.444 |   -7.444 +/-  2.937 |    0.019 +/-  0.008 |  -61.350 +/-  2.318
ILE  39 |   15.295 +/-  2.771 |   -3.861 +/-  1.046 |   -1.741 +/-  0.191 |   -0.324 +/-  0.150 |    0.134 +/-  0.036 |    9.503 +/-  2.700
GLN  40 |   20.430 +/-  2.550 |   -2.208 +/-  0.805 |  -65.315 +/-  3.619 |   -7.874 +/-  2.639 |    0.711 +/-  0.103 |  -54.256 +/-  2.240
THR  41 |   12.098 +/-  1.976 |   -3.217 +/-  0.809 |  -25.592 +/-  0.792 |   -1.379 +/-  0.549 |    0.163 +/-  0.024 |  -17.927 +/-  2.166
LEU  42 |   13.437 +/-  2.330 |   -5.259 +/-  1.033 |  -22.482 +/-  0.326 |   -0.064 +/-  0.155 |    0.003 +/-  0.005 |  -14.366 +/-  2.399
ASN  43 |   17.647 +/-  2.511 |   -2.450 +/-  0.894 |  -80.193 +/-  4.140 |   -5.531 +/-  2.560 |    0.505 +/-  0.081 |  -70.021 +/-  2.512
HIE  44 |   30.461 +/-  2.366 |   -4.115 +/-  0.715 |   -8.200 +/-  2.161 |   -5.644 +/-  1.960 |    0.708 +/-  0.103 |   13.209 +/-  2.342
LEU  45 |   13.533 +/-  2.218 |   -0.128 +/-  1.201 |  -21.990 +/-  0.447 |   -1.087 +/-  0.138 |    0.800 +/-  0.122 |   -8.873 +/-  2.258
ASN  46 |   16.607 +/-  2.370 |   -3.092 +/-  0.802 |  -78.709 +/-  1.728 |   -6.689 +/-  1.040 |    0.365 +/-  0.063 |  -71.518 +/-  2.227
TRP  47 |   17.669 +/-  2.824 |   -1.162 +/-  0.812 |    8.513 +/-  0.929 |   -4.330 +/-  0.488 |    1.068 +/-  0.067 |   21.758 +/-  2.863
LEU  48 |   13.088 +/-  2.422 |   -5.780 +/-  0.954 |  -21.265 +/-  0.387 |   -0.254 +/-  0.156 |    0.000 +/-  0.000 |  -14.210 +/-  2.448
ASN  49 |   18.643 +/-  2.392 |   -4.281 +/-  0.747 |  -80.534 +/-  1.446 |   -4.372 +/-  0.683 |    0.157 +/-  0.020 |  -70.388 +/-  2.448
ASP  50 |   10.127 +/-  1.669 |   -2.410 +/-  0.617 |  -42.640 +/-  3.070 |  -18.850 +/-  3.051 |    0.458 +/-  0.066 |  -53.315 +/-  1.526
GLU  51 |   13.766 +/-  2.518 |   -4.000 +/-  0.790 |  -21.726 +/-  3.004 |  -37.034 +/-  3.036 |    0.379 +/-  0.046 |  -48.616 +/-  2.104
ILE  52 |   14.290 +/-  2.468 |   -5.844 +/-  1.048 |   -1.573 +/-  0.157 |   -0.572 +/-  0.110 |    0.000 +/-  0.000 |    6.301 +/-  2.441
ILE  53 |   13.434 +/-  2.384 |   -5.618 +/-  1.023 |   -1.089 +/-  0.141 |   -0.900 +/-  0.126 |    0.008 +/-  0.007 |    5.836 +/-  2.334
ASN  54 |   16.718 +/-  2.315 |   -4.054 +/-  0.856 |  -89.731 +/-  1.977 |    2.889 +/-  0.861 |    0.108 +/-  0.038 |  -74.070 +/-  2.024
PHE  55 |   12.349 +/-  2.320 |   -6.494 +/-  0.846 |    0.827 +/-  0.405 |   -1.029 +/-  0.315 |    0.014 +/-  0.009 |    5.667 +/-  2.383
TYR  56 |   13.345 +/-  2.473 |   -6.065 +/-  1.061 |  -24.085 +/-  2.282 |   -1.228 +/-  1.221 |    0.066 +/-  0.025 |  -17.967 +/-  2.598
MET  57 |   12.668 +/-  2.060 |   -7.215 +/-  0.608 |    1.335 +/-  0.380 |   -1.119 +/-  0.397 |    0.022 +/-  0.009 |    5.690 +/-  2.061
ASN  58 |   18.042 +/-  2.455 |   -3.716 +/-  0.563 |  -80.548 +/-  2.452 |   -3.953 +/-  1.894 |    0.261 +/-  0.080 |  -69.915 +/-  2.202
MET  59 |   11.536 +/-  2.358 |   -7.760 +/-  0.830 |    1.995 +/-  0.629 |   -1.052 +/-  0.458 |    0.045 +/-  0.020 |    4.765 +/-  2.681
LEU  60 |   12.577 +/-  2.345 |   -5.243 +/-  1.145 |  -21.597 +/-  0.404 |   -0.265 +/-  0.196 |    0.003 +/-  0.005 |  -14.525 +/-  2.247
MET  61 |   11.616 +/-  2.297 |   -6.002 +/-  0.726 |    0.846 +/-  0.617 |   -0.940 +/-  0.564 |    0.320 +/-  0.048 |    5.840 +/-  2.432
GLU  62 |   13.403 +/-  2.225 |   -1.612 +/-  1.243 |  -63.610 +/- 10.898 |    1.182 +/- 10.165 |    0.539 +/-  0.112 |  -50.098 +/-  2.433
ARG  63 |   17.920 +/-  3.563 |   -5.415 +/-  1.147 | -151.126 +/-  5.839 |  -32.679 +/-  5.208 |    0.239 +/-  0.048 | -171.060 +/-  3.312
SER  64 |    7.032 +/-  1.651 |   -2.312 +/-  0.944 |   -3.529 +/-  0.929 |   -1.999 +/-  0.646 |    0.068 +/-  0.041 |   -0.741 +/-  1.931
LYS  65 |   13.854 +/-  3.144 |   -0.861 +/-  0.981 |   15.572 +/- 10.458 |  -40.028 +/-  9.768 |    0.953 +/-  0.092 |  -10.511 +/-  3.848
GLU  66 |   13.291 +/-  2.292 |   -1.765 +/-  0.764 |  -45.714 +/- 10.716 |  -16.324 +/- 10.133 |    0.673 +/-  0.088 |  -49.840 +/-  2.173
LYS  67 |   14.760 +/-  2.642 |    0.122 +/-  0.842 |   39.400 +/-  7.974 |  -63.017 +/-  7.593 |    1.360 +/-  0.069 |   -7.376 +/-  2.895
GLY  68 |    1.627 +/-  0.553 |   -0.210 +/-  0.203 |   -0.172 +/-  0.254 |    0.558 +/-  0.248 |    0.018 +/-  0.008 |    1.821 +/-  0.579
LEU  69 |   12.437 +/-  2.353 |   -2.362 +/-  0.968 |  -21.506 +/-  0.488 |   -0.548 +/-  0.185 |    0.211 +/-  0.062 |  -11.768 +/-  2.566
PRO  70 |   14.919 +/-  2.032 |   -4.106 +/-  0.618 |    3.489 +/-  0.979 |   -2.886 +/-  0.933 |    0.056 +/-  0.033 |   11.472 +/-  2.124
SER  71 |    6.379 +/-  1.436 |   -1.293 +/-  0.988 |   -5.987 +/-  1.667 |   -0.759 +/-  1.142 |    0.306 +/-  0.038 |   -1.354 +/-  1.684
VAL  72 |   11.748 +/-  2.171 |   -3.904 +/-  0.855 |  -15.763 +/-  0.325 |   -0.088 +/-  0.119 |    0.002 +/-  0.003 |   -8.004 +/-  2.218
HIE  73 |   30.160 +/-  2.163 |   -6.780 +/-  0.735 |   -3.352 +/-  1.410 |   -8.530 +/-  1.162 |    0.242 +/-  0.070 |   11.740 +/-  2.137
ALA  74 |    3.508 +/-  1.153 |   -2.783 +/-  0.348 |    3.055 +/-  0.190 |   -1.007 +/-  0.156 |    0.009 +/-  0.008 |    2.782 +/-  1.106
PHE  75 |   13.127 +/-  2.752 |   -4.302 +/-  0.975 |    2.643 +/-  0.579 |   -2.377 +/-  0.324 |    0.051 +/-  0.017 |    9.142 +/-  3.129
ASN  76 |   18.319 +/-  2.292 |   -3.021 +/-  0.684 |  -82.435 +/-  2.376 |   -3.604 +/-  2.090 |    0.449 +/-  0.043 |  -70.291 +/-  1.738
THR  77 |   12.149 +/-  1.729 |   -3.301 +/-  0.849 |  -23.282 +/-  0.989 |   -5.286 +/-  0.839 |    0.044 +/-  0.022 |  -19.678 +/-  1.938
PHE  78 |   13.418 +/-  2.498 |   -0.778 +/-  0.766 |    2.510 +/-  0.474 |   -2.681 +/-  0.413 |    0.834 +/-  0.061 |   13.304 +/-  2.526
PHE  79 |   12.461 +/-  2.339 |   -5.537 +/-  0.811 |    3.120 +/-  0.303 |   -2.462 +/-  0.238 |    0.006 +/-  0.009 |    7.589 +/-  2.465
PHE  80 |   12.625 +/-  2.662 |   -4.625 +/-  0.688 |    3.031 +/-  0.406 |   -3.043 +/-  0.325 |    0.062 +/-  0.038 |    8.050 +/-  2.653
THR  81 |   12.106 +/-  2.189 |   -2.503 +/-  0.640 |  -20.370 +/-  1.744 |   -4.799 +/-  1.342 |    0.306 +/-  0.089 |  -15.260 +/-  2.221
LYS  82 |   14.793 +/-  2.761 |   -4.206 +/-  1.182 |   73.008 +/-  2.990 |  -91.858 +/-  2.863 |    0.482 +/-  0.060 |   -7.781 +/-  3.162
LEU  83 |   13.335 +/-  2.530 |   -5.023 +/-  0.942 |  -20.719 +/-  0.420 |   -1.376 +/-  0.143 |    0.042 +/-  0.019 |  -13.742 +/-  2.565
LYS  84 |   13.967 +/-  2.557 |   -2.822 +/-  0.956 |   56.334 +/-  2.889 |  -75.954 +/-  3.390 |    0.744 +/-  0.127 |   -7.731 +/-  2.832
THR  85 |   11.027 +/-  1.627 |   -0.621 +/-  0.765 |  -21.295 +/-  0.950 |   -3.981 +/-  0.730 |    0.540 +/-  0.044 |  -14.329 +/-  1.738
ALA  86 |    4.383 +/-  1.459 |   -0.867 +/-  0.455 |    4.040 +/-  0.165 |   -2.164 +/-  0.121 |    0.240 +/-  0.046 |    5.632 +/-  1.519
GLY  87 |    1.583 +/-  0.601 |   -0.515 +/-  0.153 |   -1.514 +/-  0.119 |    1.672 +/-  0.105 |    0.016 +/-  0.006 |    1.242 +/-  0.582
TYR  88 |   13.964 +/-  2.820 |   -4.508 +/-  1.290 |  -21.000 +/-  1.495 |   -3.207 +/-  0.618 |    0.111 +/-  0.044 |  -14.640 +/-  3.095
GLN  89 |   20.108 +/-  2.855 |   -1.404 +/-  0.785 |  -61.995 +/-  3.289 |  -10.976 +/-  3.469 |    0.940 +/-  0.098 |  -53.328 +/-  2.438
ALA  90 |    3.970 +/-  1.428 |   -1.822 +/-  0.458 |    4.501 +/-  0.199 |   -2.538 +/-  0.121 |    0.063 +/-  0.035 |    4.174 +/-  1.517
VAL  91 |   11.249 +/-  1.831 |   -4.869 +/-  0.803 |  -15.599 +/-  0.381 |   -0.640 +/-  0.127 |    0.000 +/-  0.001 |   -9.859 +/-  1.967
LYS  92 |   14.293 +/-  3.021 |   -3.559 +/-  1.184 |   60.945 +/-  7.105 |  -82.703 +/-  6.653 |    0.585 +/-  0.097 |  -10.440 +/-  3.295
ARG  93 |   17.667 +/-  3.288 |   -1.516 +/-  0.718 |  -72.621 +/-  5.293 | -111.034 +/-  4.490 |    1.337 +/-  0.061 | -166.167 +/-  2.751
TRP  94 |   19.446 +/-  3.304 |   -4.419 +/-  0.863 |   12.224 +/-  1.448 |   -6.804 +/-  0.681 |    0.617 +/-  0.054 |   21.063 +/-  3.454
THR  95 |   12.137 +/-  1.770 |   -2.649 +/-  1.040 |  -30.213 +/-  2.217 |    1.629 +/-  0.854 |    0.004 +/-  0.006 |  -19.092 +/-  2.005
LYS  96 |   14.073 +/-  3.112 |   -1.760 +/-  0.803 |  104.397 +/-  6.386 | -124.420 +/-  5.908 |    0.846 +/-  0.090 |   -6.864 +/-  3.124
LYS  97 |   14.720 +/-  2.989 |   -0.303 +/-  0.743 |   90.514 +/-  8.294 | -110.947 +/-  7.602 |    1.185 +/-  0.096 |   -4.832 +/-  3.234
VAL  98 |    9.809 +/-  1.731 |   -1.574 +/-  1.029 |  -15.041 +/-  0.399 |   -1.032 +/-  0.162 |    0.262 +/-  0.106 |   -7.575 +/-  1.758
ASP  99 |   11.224 +/-  2.198 |   -0.604 +/-  1.175 |  -95.016 +/- 13.499 |   28.627 +/- 11.615 |    0.313 +/-  0.084 |  -55.456 +/-  3.118
VAL 100 |   11.250 +/-  2.194 |   -3.836 +/-  0.810 |  -15.537 +/-  0.294 |   -0.946 +/-  0.131 |    0.003 +/-  0.003 |   -9.065 +/-  2.244
PHE 101 |   11.808 +/-  2.142 |   -3.436 +/-  0.787 |    2.055 +/-  0.928 |   -1.680 +/-  0.437 |    0.208 +/-  0.073 |    8.955 +/-  2.185
SER 102 |    7.941 +/-  1.447 |   -0.222 +/-  0.814 |   -4.843 +/-  1.766 |   -2.892 +/-  1.101 |    0.373 +/-  0.030 |    0.357 +/-  1.496
VAL 103 |   10.871 +/-  2.381 |   -3.690 +/-  0.990 |  -15.881 +/-  0.417 |   -0.691 +/-  0.196 |    0.105 +/-  0.038 |   -9.285 +/-  2.447
ASP 104 |   10.150 +/-  1.846 |   -2.339 +/-  1.138 |  -52.331 +/-  4.300 |  -12.305 +/-  4.264 |    0.333 +/-  0.032 |  -56.492 +/-  1.908
ILE 105 |   13.537 +/-  2.424 |   -5.408 +/-  1.133 |   -1.410 +/-  0.187 |   -0.782 +/-  0.147 |    0.007 +/-  0.006 |    5.945 +/-  2.371
LEU 106 |   14.097 +/-  2.449 |   -4.817 +/-  1.187 |  -21.473 +/-  0.420 |   -1.038 +/-  0.168 |    0.003 +/-  0.008 |  -13.228 +/-  2.744
LEU 107 |   12.917 +/-  2.416 |   -5.382 +/-  0.766 |  -21.484 +/-  0.452 |   -0.282 +/-  0.207 |    0.003 +/-  0.005 |  -14.227 +/-  2.600
VAL 108 |   10.147 +/-  1.740 |   -3.545 +/-  0.897 |  -14.985 +/-  0.296 |   -0.677 +/-  0.160 |    0.001 +/-  0.003 |   -9.060 +/-  1.851
PRO 109 |   15.188 +/-  2.006 |   -4.873 +/-  0.623 |    6.936 +/-  0.664 |   -5.655 +/-  0.679 |    0.008 +/-  0.006 |   11.603 +/-  2.181
ILE 110 |   13.380 +/-  2.679 |   -4.411 +/-  1.002 |   -0.669 +/-  0.202 |   -1.360 +/-  0.135 |    0.009 +/-  0.015 |    6.948 +/-  2.681
HIE 111 |   30.637 +/-  2.285 |   -5.786 +/-  0.614 |  -10.903 +/-  0.841 |   -2.620 +/-  0.631 |    0.459 +/-  0.047 |   11.786 +/-  2.402
LEU 112 |   12.491 +/-  2.456 |   -1.267 +/-  1.003 |  -21.588 +/-  0.380 |   -1.013 +/-  0.180 |    0.455 +/-  0.065 |  -10.924 +/-  2.511
GLY 113 |    1.517 +/-  0.542 |   -0.282 +/-  0.193 |   -0.705 +/-  0.081 |    0.876 +/-  0.080 |    0.023 +/-  0.009 |    1.429 +/-  0.537
VAL 114 |   10.998 +/-  2.375 |   -0.015 +/-  0.721 |  -16.100 +/-  0.428 |   -0.558 +/-  0.070 |    0.615 +/-  0.043 |   -5.059 +/-  2.424
HIE 115 |   30.216 +/-  2.251 |   -5.536 +/-  0.942 |  -14.339 +/-  1.618 |   -1.007 +/-  0.746 |    0.221 +/-  0.055 |    9.555 +/-  2.442
TRP 116 |   17.655 +/-  2.748 |   -9.424 +/-  0.789 |    7.214 +/-  0.853 |   -2.690 +/-  0.438 |    0.133 +/-  0.029 |   12.887 +/-  2.963
CYS 117 |    6.954 +/-  1.522 |   -4.262 +/-  0.691 |    5.925 +/-  1.290 |   -0.789 +/-  0.796 |    0.003 +/-  0.004 |    7.831 +/-  1.483
LEU 118 |   14.052 +/-  2.607 |   -5.659 +/-  1.008 |  -21.658 +/-  0.406 |   -0.553 +/-  0.150 |    0.001 +/-  0.002 |  -13.817 +/-  2.791
ALA 119 |    3.753 +/-  1.091 |   -2.857 +/-  0.413 |    3.721 +/-  0.161 |   -1.552 +/-  0.114 |    0.001 +/-  0.003 |    3.065 +/-  1.128
VAL 120 |    9.630 +/-  2.051 |   -3.575 +/-  0.799 |  -15.512 +/-  0.308 |   -0.422 +/-  0.144 |    0.024 +/-  0.008 |   -9.855 +/-  2.101
VAL 121 |   10.274 +/-  2.133 |   -4.094 +/-  0.954 |  -15.694 +/-  0.325 |   -0.525 +/-  0.128 |    0.001 +/-  0.003 |  -10.038 +/-  2.430
ASP 122 |   11.564 +/-  1.919 |   -3.580 +/-  1.315 |  -94.757 +/-  7.672 |   26.643 +/-  5.530 |    0.094 +/-  0.033 |  -60.036 +/-  3.104
PHE 123 |   12.075 +/-  2.500 |   -4.808 +/-  0.787 |    3.057 +/-  0.449 |   -2.035 +/-  0.261 |    0.176 +/-  0.023 |    8.463 +/-  2.513
ARG 124 |   18.423 +/-  3.293 |   -1.425 +/-  1.720 | -170.541 +/-  6.650 |  -22.684 +/-  4.991 |    0.455 +/-  0.053 | -175.772 +/-  3.757
LYS 125 |   14.046 +/-  2.816 |   -2.261 +/-  1.088 |   46.583 +/-  7.798 |  -64.823 +/-  8.659 |    0.889 +/-  0.094 |   -5.566 +/-  3.719
LYS 126 |   14.160 +/-  2.840 |   -3.344 +/-  0.957 |   33.009 +/- 11.022 |  -53.619 +/-  9.914 |    0.631 +/-  0.114 |   -9.163 +/-  3.096
ASN 127 |   18.400 +/-  2.395 |   -4.001 +/-  0.819 |  -78.395 +/-  2.839 |   -6.436 +/-  1.909 |    0.233 +/-  0.075 |  -70.199 +/-  2.096
ILE 128 |   13.439 +/-  2.588 |   -5.331 +/-  1.305 |   -0.575 +/-  0.166 |   -1.468 +/-  0.117 |    0.000 +/-  0.001 |    6.065 +/-  2.454
THR 129 |   10.434 +/-  1.819 |   -3.160 +/-  0.871 |  -24.929 +/-  2.004 |   -0.978 +/-  1.099 |    0.055 +/-  0.031 |  -18.578 +/-  2.388
TYR 130 |   13.539 +/-  2.682 |   -6.850 +/-  1.216 |  -17.769 +/-  1.793 |   -4.981 +/-  1.497 |    0.042 +/-  0.022 |  -16.018 +/-  3.186
TYR 131 |   12.971 +/-  2.568 |   -6.102 +/-  0.947 |  -16.336 +/-  1.009 |   -6.185 +/-  0.689 |    0.100 +/-  0.032 |  -15.552 +/-  2.732
ASP 132 |   11.498 +/-  1.951 |   -3.604 +/-  0.893 |  -69.192 +/-  3.777 |    8.353 +/-  3.350 |    0.076 +/-  0.022 |  -52.869 +/-  2.335
SER 133 |    7.668 +/-  1.412 |   -3.065 +/-  0.817 |   -3.039 +/-  1.003 |   -2.521 +/-  0.587 |    0.001 +/-  0.002 |   -0.956 +/-  1.731
MET 134 |   12.439 +/-  2.263 |   -3.939 +/-  0.892 |    1.260 +/-  0.458 |   -1.539 +/-  0.343 |    0.634 +/-  0.127 |    8.855 +/-  2.313
GLY 135 |    1.749 +/-  0.585 |   -0.648 +/-  0.243 |   -0.329 +/-  0.121 |    0.507 +/-  0.096 |    0.000 +/-  0.002 |    1.280 +/-  0.660
GLY 136 |    1.563 +/-  0.538 |   -0.377 +/-  0.168 |   -0.436 +/-  0.103 |    0.678 +/-  0.090 |    0.015 +/-  0.008 |    1.444 +/-  0.581
ILE 137 |   14.129 +/-  2.578 |   -0.189 +/-  1.144 |   -0.628 +/-  0.275 |   -1.618 +/-  0.180 |    0.765 +/-  0.122 |   12.458 +/-  2.823
ASN 138 |   17.426 +/-  2.237 |   -3.013 +/-  0.959 |  -82.001 +/-  2.972 |   -3.759 +/-  1.683 |    0.256 +/-  0.076 |  -71.090 +/-  1.944
ASN 139 |   16.079 +/-  2.450 |   -2.683 +/-  0.919 |  -81.369 +/-  2.514 |   -6.109 +/-  0.933 |    0.275 +/-  0.061 |  -73.807 +/-  2.530
GLU 140 |   13.305 +/-  2.538 |   -0.982 +/-  1.167 |  -85.831 +/-  5.660 |   21.947 +/-  5.402 |    0.658 +/-  0.080 |  -50.904 +/-  2.412
ALA 141 |    3.589 +/-  1.069 |   -2.629 +/-  0.455 |    3.772 +/-  0.188 |   -1.836 +/-  0.130 |    0.016 +/-  0.026 |    2.913 +/-  1.132
CYS 142 |    6.737 +/-  1.642 |   -5.773 +/-  0.611 |    5.319 +/-  0.660 |   -1.378 +/-  0.485 |    0.000 +/-  0.001 |    4.906 +/-  1.947
ARG 143 |   18.220 +/-  3.345 |   -3.791 +/-  1.254 | -127.734 +/-  3.988 |  -60.531 +/-  3.488 |    0.846 +/-  0.072 | -172.990 +/-  2.763
ILE 144 |   13.309 +/-  2.455 |   -3.096 +/-  1.077 |   -0.065 +/-  0.183 |   -1.642 +/-  0.133 |    0.232 +/-  0.077 |    8.738 +/-  2.699
LEU 145 |   12.625 +/-  2.396 |   -4.631 +/-  0.957 |  -21.251 +/-  0.498 |   -0.861 +/-  0.139 |    0.005 +/-  0.008 |  -14.113 +/-  2.343
LEU 146 |   12.770 +/-  2.358 |   -3.625 +/-  1.076 |  -21.260 +/-  0.392 |   -1.247 +/-  0.177 |    0.145 +/-  0.053 |  -13.216 +/-  2.500
GLN 147 |   20.161 +/-  2.703 |   -2.709 +/-  0.911 |  -63.529 +/-  3.741 |   -8.649 +/-  3.012 |    0.682 +/-  0.086 |  -54.044 +/-  2.545
TYR 148 |   14.288 +/-  2.674 |   -5.623 +/-  1.101 |  -20.032 +/-  1.695 |   -3.151 +/-  0.799 |    0.004 +/-  0.010 |  -14.514 +/-  2.734
LEU 149 |   12.300 +/-  2.354 |   -5.207 +/-  1.035 |  -20.962 +/-  0.398 |   -0.859 +/-  0.127 |    0.001 +/-  0.005 |  -14.727 +/-  2.448
LYS 150 |   13.931 +/-  2.667 |   -3.941 +/-  0.896 |   47.000 +/- 12.585 |  -67.868 +/- 11.283 |    0.594 +/-  0.116 |  -10.283 +/-  3.360
GLN 151 |   20.465 +/-  3.047 |   -3.680 +/-  0.782 |  -62.302 +/-  2.644 |   -9.749 +/-  2.416 |    0.514 +/-  0.085 |  -54.752 +/-  2.548
GLU 152 |   14.392 +/-  2.565 |   -3.117 +/-  1.494 | -117.979 +/-  5.277 |   51.878 +/-  4.175 |    0.005 +/-  0.005 |  -54.820 +/-  2.747
SER 153 |    5.887 +/-  1.397 |   -3.390 +/-  0.762 |   -2.627 +/-  1.300 |   -1.615 +/-  0.788 |    0.025 +/-  0.019 |   -1.721 +/-  1.540
ILE 154 |   13.642 +/-  2.561 |   -2.083 +/-  1.203 |   -0.774 +/-  0.254 |   -1.595 +/-  0.206 |    0.595 +/-  0.085 |    9.784 +/-  2.574
ASP 155 |   12.936 +/-  1.925 |   -2.381 +/-  1.199 | -119.505 +/-  8.748 |   51.423 +/-  7.310 |    0.187 +/-  0.058 |  -57.340 +/-  2.457
LYS 156 |   13.391 +/-  2.461 |   -3.440 +/-  1.357 |   34.014 +/-  5.987 |  -60.738 +/-  4.331 |    0.254 +/-  0.087 |  -16.520 +/-  3.508
LYS 157 |   14.881 +/-  2.868 |   -2.877 +/-  1.034 |   41.869 +/-  9.089 |  -61.485 +/-  8.380 |    0.571 +/-  0.128 |   -7.041 +/-  3.482
ARG 158 |   18.773 +/-  3.175 |   -1.472 +/-  1.278 | -108.964 +/-  5.190 |  -73.598 +/-  4.618 |    1.335 +/-  0.143 | -163.926 +/-  3.032
LYS 159 |   14.628 +/-  2.900 |   -1.726 +/-  0.899 |   54.770 +/-  5.187 |  -76.560 +/-  5.050 |    1.033 +/-  0.112 |   -7.855 +/-  2.982
GLU 160 |   14.020 +/-  2.649 |   -0.938 +/-  0.883 |  -61.629 +/- 15.110 |   -0.643 +/- 15.140 |    0.821 +/-  0.142 |  -48.369 +/-  2.498
PHE 161 |   12.806 +/-  2.567 |   -4.305 +/-  0.820 |    2.415 +/-  0.521 |   -1.941 +/-  0.388 |    0.101 +/-  0.045 |    9.076 +/-  2.699
ASP 162 |   11.301 +/-  1.985 |   -0.203 +/-  1.028 |  -76.340 +/- 10.002 |    9.579 +/-  9.095 |    0.530 +/-  0.093 |  -55.133 +/-  2.320
THR 163 |   11.377 +/-  1.915 |   -1.659 +/-  0.763 |  -19.872 +/-  1.164 |   -5.937 +/-  1.258 |    0.384 +/-  0.108 |  -15.707 +/-  2.131
ASN 164 |   16.899 +/-  2.288 |   -0.433 +/-  0.690 |  -82.835 +/-  3.150 |   -6.866 +/-  1.709 |    0.773 +/-  0.051 |  -72.461 +/-  2.386
GLY 165 |    1.668 +/-  0.582 |   -0.266 +/-  0.174 |   -0.984 +/-  0.159 |    1.187 +/-  0.137 |    0.019 +/-  0.007 |    1.622 +/-  0.567
TRP 166 |   18.338 +/-  2.716 |   -9.654 +/-  0.845 |    6.856 +/-  1.096 |   -2.070 +/-  0.679 |    0.081 +/-  0.035 |   13.551 +/-  2.789
GLN 167 |   20.035 +/-  2.301 |   -2.298 +/-  1.055 |  -63.051 +/-  3.012 |   -9.664 +/-  2.311 |    0.679 +/-  0.111 |  -54.298 +/-  2.414
LEU 168 |   13.080 +/-  2.495 |   -2.808 +/-  1.155 |  -20.879 +/-  0.375 |   -1.398 +/-  0.189 |    0.249 +/-  0.059 |  -11.757 +/-  2.763
PHE 169 |   12.595 +/-  2.423 |   -0.136 +/-  0.893 |    2.502 +/-  0.581 |   -2.928 +/-  0.354 |    0.878 +/-  0.118 |   12.911 +/-  2.477
SER 170 |    7.439 +/-  1.316 |   -3.262 +/-  0.742 |   -2.878 +/-  1.423 |   -4.128 +/-  0.655 |    0.014 +/-  0.013 |   -2.815 +/-  1.673
LYS 171 |   14.176 +/-  2.790 |   -4.375 +/-  0.969 |   48.006 +/- 10.995 |  -66.533 +/-  9.600 |    0.437 +/-  0.092 |   -8.289 +/-  3.555
LYS 172 |   14.034 +/-  2.875 |   -1.704 +/-  1.198 |   47.421 +/- 10.672 |  -69.180 +/-  9.754 |    0.949 +/-  0.144 |   -8.481 +/-  3.074
SER 173 |    7.457 +/-  1.368 |   -1.937 +/-  0.542 |    0.155 +/-  2.235 |   -5.906 +/-  1.736 |    0.234 +/-  0.091 |    0.004 +/-  1.648
GLN 174 |   20.401 +/-  2.737 |   -0.867 +/-  0.864 |  -65.877 +/-  3.686 |   -7.792 +/-  3.464 |    0.902 +/-  0.098 |  -53.233 +/-  2.851
GLU 175 |   14.294 +/-  2.258 |   -1.594 +/-  1.170 |  -68.790 +/- 19.118 |    6.430 +/- 18.444 |    0.600 +/-  0.120 |  -49.060 +/-  2.328
ILE 176 |   15.672 +/-  2.737 |   -3.869 +/-  1.166 |   -0.616 +/-  0.332 |   -1.330 +/-  0.199 |    0.041 +/-  0.047 |    9.898 +/-  2.775
PRO 177 |   14.758 +/-  2.012 |   -3.844 +/-  0.695 |    7.160 +/-  0.890 |   -7.014 +/-  0.777 |    0.088 +/-  0.040 |   11.148 +/-  2.251
GLN 178 |   21.126 +/-  2.359 |   -3.427 +/-  0.992 |  -65.026 +/-  2.312 |   -7.834 +/-  1.607 |    0.487 +/-  0.107 |  -54.674 +/-  2.230
GLN 179 |   19.349 +/-  2.416 |   -5.917 +/-  1.103 |  -70.842 +/-  1.922 |   -0.184 +/-  0.754 |    0.028 +/-  0.024 |  -57.565 +/-  2.484
MET 180 |   11.672 +/-  2.603 |   -1.932 +/-  0.774 |    1.874 +/-  1.025 |   -2.195 +/-  0.894 |    0.879 +/-  0.111 |   10.298 +/-  2.452
ASN 181 |   18.153 +/-  2.309 |   -2.385 +/-  1.021 |  -86.705 +/-  2.385 |   -3.670 +/-  0.921 |    0.266 +/-  0.050 |  -74.340 +/-  2.436
GLY 182 |    1.715 +/-  0.605 |   -0.309 +/-  0.149 |   -0.585 +/-  0.095 |    0.745 +/-  0.091 |    0.016 +/-  0.006 |    1.582 +/-  0.605
SER 183 |    8.097 +/-  1.789 |   -2.637 +/-  0.773 |   -3.273 +/-  2.248 |   -2.206 +/-  1.842 |    0.092 +/-  0.040 |    0.074 +/-  1.838
ASP 184 |    9.841 +/-  2.056 |   -2.444 +/-  1.247 |  -90.886 +/-  4.526 |   23.167 +/-  3.770 |    0.027 +/-  0.020 |  -60.296 +/-  2.298
ALA 185 |    4.013 +/-  1.194 |   -2.726 +/-  0.496 |    2.792 +/-  0.182 |   -0.813 +/-  0.113 |    0.034 +/-  0.011 |    3.299 +/-  1.367
GLY 186 |    1.341 +/-  0.522 |   -1.113 +/-  0.228 |   -0.814 +/-  0.092 |    0.723 +/-  0.086 |    0.000 +/-  0.000 |    0.137 +/-  0.574
MET 187 |   12.548 +/-  2.088 |   -8.252 +/-  0.815 |    2.353 +/-  0.567 |   -1.829 +/-  0.628 |    0.018 +/-  0.008 |    4.837 +/-  2.147
PHE 188 |   12.893 +/-  2.648 |   -7.561 +/-  0.748 |    1.568 +/-  0.457 |   -2.001 +/-  0.299 |    0.000 +/-  0.001 |    4.900 +/-  2.773
ALA 189 |    3.697 +/-  1.365 |   -3.134 +/-  0.317 |    3.054 +/-  0.157 |   -1.113 +/-  0.109 |    0.014 +/-  0.010 |    2.518 +/-  1.368
CYS 190 |    6.290 +/-  1.583 |   -4.850 +/-  0.524 |    5.263 +/-  0.550 |   -1.449 +/-  0.274 |    0.002 +/-  0.002 |    5.255 +/-  1.713
LYS 191 |   14.380 +/-  2.938 |   -5.330 +/-  0.986 |   38.096 +/-  6.444 |  -58.148 +/-  6.032 |    0.232 +/-  0.055 |  -10.770 +/-  3.532
TYR 192 |   14.291 +/-  2.586 |   -7.069 +/-  0.890 |  -17.395 +/-  1.224 |   -3.873 +/-  0.676 |    0.006 +/-  0.005 |  -14.040 +/-  2.532
ALA 193 |    3.798 +/-  1.478 |   -3.254 +/-  0.435 |    3.218 +/-  0.184 |   -1.096 +/-  0.128 |    0.000 +/-  0.001 |    2.666 +/-  1.509
ASP 194 |   11.888 +/-  2.008 |   -1.597 +/-  1.317 | -116.922 +/-  8.453 |   39.647 +/-  6.278 |    0.039 +/-  0.021 |  -66.945 +/-  3.616
CYS 195 |    6.321 +/-  1.312 |   -4.606 +/-  0.535 |    3.327 +/-  0.861 |    0.470 +/-  0.676 |    0.052 +/-  0.020 |    5.563 +/-  1.524
ILE 196 |   13.359 +/-  2.283 |   -3.769 +/-  1.083 |   -0.484 +/-  0.173 |   -1.130 +/-  0.153 |    0.104 +/-  0.032 |    8.080 +/-  2.484
THR 197 |   11.949 +/-  1.947 |   -3.483 +/-  0.870 |  -26.427 +/-  1.121 |   -1.453 +/-  0.708 |    0.006 +/-  0.006 |  -19.408 +/-  2.145
LYS 198 |   14.720 +/-  2.706 |   -3.996 +/-  1.142 |   40.238 +/-  8.100 |  -58.713 +/-  7.540 |    0.459 +/-  0.109 |   -7.292 +/-  3.320
ASP 199 |   12.948 +/-  2.240 |   -0.820 +/-  1.167 |  -78.612 +/-  6.597 |    9.245 +/-  5.880 |    0.326 +/-  0.056 |  -56.913 +/-  2.040
ARG 200 |   19.040 +/-  3.527 |   -2.118 +/-  0.891 | -123.092 +/-  8.044 |  -60.207 +/-  6.969 |    1.164 +/-  0.081 | -165.213 +/-  3.252
PRO 201 |   15.109 +/-  1.830 |   -0.805 +/-  0.497 |    9.816 +/-  1.184 |   -9.934 +/-  1.083 |    0.682 +/-  0.076 |   14.868 +/-  1.923
ILE 202 |   13.161 +/-  2.409 |   -2.884 +/-  1.176 |   -0.677 +/-  0.232 |   -1.261 +/-  0.169 |    0.092 +/-  0.044 |    8.432 +/-  2.412
ASN 203 |   18.006 +/-  2.738 |   -0.925 +/-  0.714 |  -76.977 +/-  2.235 |   -9.955 +/-  1.997 |    0.786 +/-  0.058 |  -69.066 +/-  2.086
PHE 204 |   13.038 +/-  2.275 |   -5.073 +/-  0.982 |    1.788 +/-  0.387 |   -2.167 +/-  0.340 |    0.029 +/-  0.021 |    7.614 +/-  2.438
THR 205 |   11.695 +/-  1.926 |   -2.101 +/-  0.750 |  -22.372 +/-  1.449 |   -2.679 +/-  1.094 |    0.427 +/-  0.056 |  -15.031 +/-  1.998
GLN 206 |   20.634 +/-  2.404 |   -4.916 +/-  0.893 |  -70.895 +/-  1.862 |   -3.496 +/-  0.681 |    0.145 +/-  0.052 |  -58.528 +/-  2.302
GLN 207 |   19.915 +/-  2.532 |   -1.409 +/-  0.857 |  -63.248 +/-  2.868 |  -10.042 +/-  2.719 |    0.935 +/-  0.096 |  -53.849 +/-  2.082
HIE 208 |   29.851 +/-  2.140 |   -5.196 +/-  0.575 |  -11.489 +/-  1.679 |   -2.287 +/-  0.941 |    0.592 +/-  0.054 |   11.472 +/-  2.214
MET 209 |   13.460 +/-  2.376 |   -7.821 +/-  1.017 |    1.975 +/-  0.653 |   -1.467 +/-  0.811 |    0.002 +/-  0.003 |    6.149 +/-  2.425
PRO 210 |   14.955 +/-  1.748 |   -2.662 +/-  0.636 |    8.703 +/-  1.155 |   -8.575 +/-  1.065 |    0.350 +/-  0.067 |   12.772 +/-  1.956
TYR 211 |   14.252 +/-  2.738 |   -0.965 +/-  0.918 |  -15.157 +/-  2.540 |   -8.767 +/-  2.164 |    0.909 +/-  0.131 |   -9.728 +/-  2.843
PHE 212 |   12.828 +/-  2.530 |   -4.503 +/-  0.887 |    1.325 +/-  0.498 |   -1.797 +/-  0.331 |    0.189 +/-  0.057 |    8.043 +/-  2.740
ARG 213 |   18.088 +/-  3.179 |   -8.237 +/-  1.195 | -162.619 +/-  5.099 |  -22.048 +/-  3.932 |    0.034 +/-  0.019 | -174.783 +/-  3.537
LYS 214 |   14.098 +/-  3.162 |   -2.142 +/-  0.748 |   42.872 +/- 12.514 |  -63.427 +/- 11.604 |    1.042 +/-  0.125 |   -7.557 +/-  3.669
ARG 215 |   18.856 +/-  4.303 |   -4.730 +/-  1.646 | -160.932 +/- 10.626 |  -27.109 +/-  9.363 |    0.412 +/-  0.144 | -173.503 +/-  3.445
MET 216 |   12.369 +/-  2.612 |   -7.798 +/-  0.846 |    1.329 +/-  0.735 |   -0.818 +/-  0.796 |    0.009 +/-  0.011 |    5.092 +/-  2.790
VAL 217 |   10.016 +/-  2.176 |   -2.472 +/-  0.942 |  -15.620 +/-  0.287 |   -0.377 +/-  0.138 |    0.251 +/-  0.066 |   -8.202 +/-  2.315
TRP 218 |   18.512 +/-  3.170 |   -6.737 +/-  1.424 |    8.282 +/-  2.493 |   -2.893 +/-  2.060 |    0.383 +/-  0.182 |   17.547 +/-  3.717
GLU 219 |   14.902 +/-  2.119 |   -6.041 +/-  1.195 |  -63.814 +/- 11.537 |    6.229 +/-  8.617 |    0.050 +/-  0.034 |  -48.674 +/-  3.771
ILE 220 |   13.451 +/-  2.321 |   -5.567 +/-  1.174 |   -1.770 +/-  0.160 |   -0.247 +/-  0.111 |    0.001 +/-  0.002 |    5.867 +/-  2.275
LEU 221 |   12.451 +/-  2.532 |   -4.713 +/-  0.993 |  -22.187 +/-  0.380 |   -0.054 +/-  0.182 |    0.034 +/-  0.038 |  -14.469 +/-  2.687
HIE 222 |   30.570 +/-  2.107 |   -6.534 +/-  0.968 |   -1.893 +/-  2.642 |   -9.741 +/-  2.362 |    0.323 +/-  0.149 |   12.724 +/-  2.300
ARG 223 |   20.962 +/-  4.061 |   -3.166 +/-  1.325 | -216.540 +/-  5.649 |   20.324 +/-  4.095 |    0.467 +/-  0.055 | -177.953 +/-  3.610
LYS 224 |   14.117 +/-  2.429 |   -1.996 +/-  0.935 |   18.926 +/- 10.918 |  -39.731 +/- 10.764 |    0.864 +/-  0.144 |   -7.820 +/-  2.731
LEU 225 |   12.094 +/-  2.196 |   -4.205 +/-  1.127 |  -20.638 +/-  0.432 |   -0.452 +/-  0.259 |    0.013 +/-  0.016 |  -13.188 +/-  2.478
LEU 226 |   15.051 +/-  2.554 |   -1.495 +/-  1.359 |  -31.687 +/-  2.042 |   -0.679 +/-  1.599 |    0.382 +/-  0.194 |  -18.427 +/-  2.576

Backbone Energy Decomposition:
Residue |       Internal      |    van der Waals    |    Electrostatic    |   Polar Solvation   |   Non-Polar Solv.   |       TOTAL
-------------------------------------------------------------------------------------------------------------------------------------------
GLU   1 |    4.702 +/-  1.348 |    0.629 +/-  0.886 |  -38.939 +/-  8.730 |  -37.802 +/-  8.275 |    0.636 +/-  0.060 |  -70.775 +/-  1.740
PHE   2 |    5.231 +/-  1.085 |    0.413 +/-  0.696 |    5.736 +/-  1.865 |   -5.390 +/-  1.622 |    0.135 +/-  0.055 |    6.125 +/-  1.451
PRO   3 |    6.102 +/-  1.261 |   -0.703 +/-  0.538 |   -6.356 +/-  2.625 |   -3.708 +/-  2.642 |    0.114 +/-  0.040 |   -4.550 +/-  1.398
GLU   4 |    4.221 +/-  1.226 |   -0.191 +/-  0.927 |   -3.991 +/-  3.504 |   -5.514 +/-  3.020 |    0.158 +/-  0.077 |   -5.318 +/-  1.388
ILE   5 |    4.363 +/-  1.153 |    0.134 +/-  0.728 |   -5.640 +/-  1.542 |   -3.567 +/-  1.478 |    0.106 +/-  0.035 |   -4.605 +/-  1.513
THR   6 |    4.736 +/-  1.049 |   -0.340 +/-  0.902 |  -14.142 +/-  1.585 |   -1.506 +/-  1.095 |    0.051 +/-  0.025 |  -11.200 +/-  1.491
GLU   7 |    4.022 +/-  1.055 |   -0.720 +/-  0.885 |  -10.529 +/-  2.868 |   -3.019 +/-  1.780 |    0.075 +/-  0.028 |  -10.170 +/-  1.709
GLU   8 |    4.082 +/-  0.949 |   -0.798 +/-  0.809 |   -7.245 +/-  2.113 |   -3.700 +/-  1.553 |    0.044 +/-  0.023 |   -7.616 +/-  1.288
MET   9 |    4.035 +/-  1.064 |   -1.111 +/-  0.916 |  -13.930 +/-  1.226 |    0.872 +/-  0.800 |    0.008 +/-  0.010 |  -10.126 +/-  1.345
GLU  10 |    3.946 +/-  1.013 |   -1.364 +/-  0.806 |   -7.517 +/-  1.690 |    0.620 +/-  1.288 |    0.004 +/-  0.009 |   -4.311 +/-  1.372
LYS  11 |    3.744 +/-  1.083 |   -1.274 +/-  0.694 |  -15.356 +/-  1.976 |    3.178 +/-  1.482 |    0.033 +/-  0.020 |   -9.675 +/-  1.429
GLU  12 |    3.986 +/-  1.143 |   -1.517 +/-  0.865 |  -16.497 +/-  1.498 |    0.857 +/-  0.895 |    0.005 +/-  0.008 |  -13.166 +/-  1.421
ILE  13 |    4.150 +/-  0.917 |   -0.571 +/-  0.710 |   -6.846 +/-  1.309 |    1.164 +/-  0.739 |    0.005 +/-  0.009 |   -2.098 +/-  1.275
LYS  14 |    3.920 +/-  1.101 |   -1.257 +/-  0.643 |  -10.698 +/-  1.666 |   -0.318 +/-  1.333 |    0.027 +/-  0.019 |   -8.326 +/-  1.457
ASN  15 |    4.438 +/-  1.141 |   -1.459 +/-  0.784 |  -16.779 +/-  1.591 |    2.050 +/-  0.653 |    0.022 +/-  0.011 |  -11.728 +/-  1.552
VAL  16 |    4.363 +/-  1.230 |   -0.874 +/-  0.730 |  -13.173 +/-  1.507 |   -0.186 +/-  1.047 |    0.062 +/-  0.020 |   -9.808 +/-  1.462
PHE  17 |    4.145 +/-  1.303 |   -0.732 +/-  0.650 |   -2.857 +/-  1.132 |   -3.307 +/-  0.806 |    0.182 +/-  0.051 |   -2.570 +/-  1.523
ARG  18 |    3.623 +/-  1.224 |   -0.505 +/-  0.832 |   -2.769 +/-  1.941 |   -7.584 +/-  1.207 |    0.074 +/-  0.019 |   -7.161 +/-  1.727
ASN  19 |    4.268 +/-  1.149 |   -0.267 +/-  0.652 |  -10.483 +/-  1.812 |   -3.002 +/-  1.343 |    0.181 +/-  0.055 |   -9.303 +/-  1.361
GLY  20 |    4.103 +/-  1.246 |   -1.468 +/-  0.556 |   -7.061 +/-  1.441 |   -3.728 +/-  1.140 |    0.240 +/-  0.058 |   -7.914 +/-  1.237
ASN  21 |    4.852 +/-  1.100 |   -0.419 +/-  0.739 |   -6.282 +/-  1.387 |   -2.298 +/-  1.101 |    0.127 +/-  0.033 |   -4.020 +/-  1.280
GLN  22 |    4.304 +/-  1.114 |   -1.172 +/-  0.726 |  -10.387 +/-  1.285 |   -1.444 +/-  0.789 |    0.047 +/-  0.029 |   -8.651 +/-  1.209
ASP  23 |    4.282 +/-  1.131 |   -0.254 +/-  0.621 |   -7.434 +/-  0.993 |   -4.470 +/-  0.580 |    0.092 +/-  0.020 |   -7.784 +/-  1.244
GLU  24 |    3.813 +/-  1.131 |   -1.205 +/-  0.790 |   -8.865 +/-  1.270 |   -2.086 +/-  0.729 |    0.057 +/-  0.012 |   -8.286 +/-  1.451
VAL  25 |    4.257 +/-  1.119 |   -0.870 +/-  0.581 |   -4.379 +/-  0.803 |   -2.590 +/-  0.672 |    0.146 +/-  0.026 |   -3.436 +/-  1.052
LEU  26 |    4.177 +/-  1.158 |   -0.930 +/-  0.757 |   -5.492 +/-  1.106 |   -2.678 +/-  0.902 |    0.018 +/-  0.012 |   -4.905 +/-  1.346
SER  27 |    4.318 +/-  1.341 |   -1.702 +/-  0.739 |  -17.190 +/-  0.922 |    0.765 +/-  0.364 |    0.000 +/-  0.000 |  -13.810 +/-  1.484
GLU  28 |    4.519 +/-  1.347 |   -1.040 +/-  0.706 |   -2.774 +/-  1.061 |   -4.958 +/-  0.909 |    0.034 +/-  0.017 |   -4.219 +/-  1.487
ALA  29 |    3.873 +/-  1.064 |    0.190 +/-  0.657 |    0.696 +/-  1.306 |   -6.085 +/-  1.218 |    0.216 +/-  0.032 |   -1.110 +/-  1.488
PHE  30 |    4.442 +/-  1.251 |    0.094 +/-  0.607 |    2.564 +/-  2.092 |   -5.880 +/-  1.774 |    0.266 +/-  0.040 |    1.485 +/-  1.195
ARG  31 |    4.787 +/-  1.614 |    0.175 +/-  0.595 |    5.826 +/-  2.251 |  -13.030 +/-  2.092 |    0.255 +/-  0.029 |   -1.988 +/-  1.729
LEU  32 |    4.356 +/-  1.325 |   -0.867 +/-  0.634 |  -13.367 +/-  1.746 |    0.273 +/-  1.196 |    0.030 +/-  0.013 |   -9.576 +/-  1.478
THR  33 |    4.942 +/-  1.151 |   -1.266 +/-  0.722 |   -8.448 +/-  0.835 |   -1.315 +/-  0.854 |    0.008 +/-  0.009 |   -6.079 +/-  1.442
ILE  34 |    4.247 +/-  1.109 |   -0.836 +/-  0.987 |  -12.357 +/-  0.985 |    0.455 +/-  0.365 |    0.000 +/-  0.000 |   -8.490 +/-  1.478
THR  35 |    4.650 +/-  1.225 |   -1.100 +/-  0.965 |  -10.226 +/-  1.098 |    1.904 +/-  0.384 |    0.000 +/-  0.000 |   -4.772 +/-  1.431
ARG  36 |    3.827 +/-  1.082 |   -1.875 +/-  0.676 |   -2.135 +/-  1.486 |    0.651 +/-  1.062 |    0.022 +/-  0.015 |    0.491 +/-  1.588
LYS  37 |    3.461 +/-  1.115 |   -1.205 +/-  0.834 |  -16.082 +/-  1.533 |    1.931 +/-  0.956 |    0.021 +/-  0.019 |  -11.874 +/-  1.851
ASP  38 |    4.076 +/-  1.005 |   -1.791 +/-  0.902 |  -19.474 +/-  1.194 |    2.611 +/-  0.716 |    0.000 +/-  0.000 |  -14.579 +/-  1.388
ILE  39 |    4.774 +/-  1.203 |   -1.042 +/-  0.730 |  -12.682 +/-  1.582 |    1.661 +/-  0.802 |    0.005 +/-  0.006 |   -7.283 +/-  1.581
GLN  40 |    4.233 +/-  1.168 |   -0.952 +/-  0.777 |  -13.199 +/-  2.491 |    1.086 +/-  1.179 |    0.017 +/-  0.019 |   -8.816 +/-  1.663
THR  41 |    4.754 +/-  1.219 |   -1.918 +/-  0.779 |  -12.124 +/-  0.934 |    1.271 +/-  0.515 |    0.012 +/-  0.009 |   -8.005 +/-  1.475
LEU  42 |    4.548 +/-  1.277 |   -0.948 +/-  0.805 |  -13.098 +/-  1.225 |    3.150 +/-  0.569 |    0.003 +/-  0.005 |   -6.344 +/-  1.605
ASN  43 |    4.445 +/-  1.190 |   -0.717 +/-  0.828 |   -7.653 +/-  1.711 |   -1.966 +/-  0.795 |    0.050 +/-  0.019 |   -5.841 +/-  1.629
HIE  44 |    4.259 +/-  1.161 |   -0.771 +/-  0.760 |   -0.756 +/-  1.646 |   -6.963 +/-  1.244 |    0.098 +/-  0.038 |   -4.133 +/-  1.599
LEU  45 |    5.108 +/-  1.275 |   -1.098 +/-  0.741 |   -5.027 +/-  2.551 |   -3.777 +/-  1.836 |    0.108 +/-  0.046 |   -4.685 +/-  1.626
ASN  46 |    4.170 +/-  0.998 |   -1.187 +/-  0.739 |  -12.839 +/-  1.348 |    0.818 +/-  0.419 |    0.034 +/-  0.012 |   -9.004 +/-  1.326
TRP  47 |    3.653 +/-  1.082 |   -1.122 +/-  0.570 |   -3.186 +/-  0.757 |   -3.552 +/-  0.508 |    0.103 +/-  0.016 |   -4.106 +/-  1.378
LEU  48 |    3.878 +/-  1.145 |   -1.432 +/-  0.590 |   -8.145 +/-  0.988 |    0.807 +/-  0.452 |    0.041 +/-  0.011 |   -4.851 +/-  1.559
ASN  49 |    4.635 +/-  1.100 |   -2.279 +/-  0.576 |   -9.481 +/-  0.899 |   -0.126 +/-  0.521 |    0.059 +/-  0.013 |   -7.191 +/-  1.120
ASP  50 |    4.611 +/-  1.196 |   -1.295 +/-  0.802 |  -17.311 +/-  1.412 |    1.217 +/-  0.903 |    0.023 +/-  0.007 |  -12.755 +/-  1.652
GLU  51 |    4.244 +/-  1.107 |   -1.140 +/-  0.727 |  -11.823 +/-  1.538 |    1.052 +/-  0.720 |    0.002 +/-  0.003 |   -7.666 +/-  1.332
ILE  52 |    3.925 +/-  0.893 |   -1.556 +/-  0.761 |   -9.918 +/-  0.873 |    1.367 +/-  0.444 |    0.000 +/-  0.000 |   -6.183 +/-  1.097
ILE  53 |    4.107 +/-  1.076 |   -1.282 +/-  0.828 |  -13.248 +/-  0.862 |    1.591 +/-  0.442 |    0.000 +/-  0.000 |   -8.832 +/-  1.278
ASN  54 |    3.799 +/-  0.858 |   -1.985 +/-  0.758 |  -13.011 +/-  0.888 |    2.574 +/-  0.503 |    0.026 +/-  0.009 |   -8.596 +/-  1.152
PHE  55 |    3.586 +/-  1.093 |   -2.099 +/-  0.698 |  -13.170 +/-  1.053 |    2.648 +/-  0.420 |    0.001 +/-  0.002 |   -9.035 +/-  1.456
TYR  56 |    3.793 +/-  0.969 |   -2.395 +/-  0.730 |  -11.454 +/-  0.982 |    1.464 +/-  0.441 |    0.000 +/-  0.000 |   -8.592 +/-  1.157
MET  57 |    4.064 +/-  1.059 |   -1.672 +/-  0.787 |  -11.951 +/-  0.828 |    1.201 +/-  0.531 |    0.000 +/-  0.001 |   -8.358 +/-  1.106
ASN  58 |    4.586 +/-  1.057 |   -1.759 +/-  0.721 |   -9.906 +/-  1.084 |    0.323 +/-  0.674 |    0.005 +/-  0.007 |   -6.751 +/-  1.372
MET  59 |    4.337 +/-  1.077 |   -2.311 +/-  0.751 |   -9.924 +/-  1.091 |    1.845 +/-  0.619 |    0.012 +/-  0.010 |   -6.041 +/-  1.211
LEU  60 |    4.086 +/-  1.167 |   -2.317 +/-  0.628 |   -9.025 +/-  1.078 |    0.992 +/-  0.401 |    0.001 +/-  0.002 |   -6.263 +/-  1.399
MET  61 |    3.972 +/-  1.020 |   -0.840 +/-  0.969 |  -16.342 +/-  1.420 |    0.921 +/-  0.703 |    0.026 +/-  0.018 |  -12.263 +/-  1.405
GLU  62 |    4.122 +/-  1.216 |   -1.083 +/-  0.644 |   -8.236 +/-  2.683 |    2.050 +/-  2.220 |    0.050 +/-  0.020 |   -3.097 +/-  1.343
ARG  63 |    3.720 +/-  1.264 |   -0.580 +/-  0.777 |   -4.934 +/-  1.901 |   -4.002 +/-  1.498 |    0.056 +/-  0.035 |   -5.739 +/-  1.421
SER  64 |    4.643 +/-  1.383 |   -1.152 +/-  0.697 |   -6.581 +/-  1.232 |   -4.019 +/-  0.911 |    0.052 +/-  0.031 |   -7.057 +/-  1.420
LYS  65 |    3.931 +/-  1.145 |    0.181 +/-  0.671 |   -8.567 +/-  2.461 |   -5.060 +/-  1.894 |    0.249 +/-  0.050 |   -9.266 +/-  1.438
GLU  66 |    4.285 +/-  1.178 |   -0.467 +/-  0.799 |   -6.186 +/-  2.160 |   -2.683 +/-  1.726 |    0.057 +/-  0.029 |   -4.994 +/-  1.530
LYS  67 |    3.969 +/-  1.272 |    0.117 +/-  0.626 |    1.399 +/-  4.088 |  -10.739 +/-  2.997 |    0.216 +/-  0.045 |   -5.038 +/-  1.766
GLY  68 |    4.294 +/-  1.344 |   -0.439 +/-  0.531 |  -10.627 +/-  2.680 |   -4.539 +/-  2.044 |    0.565 +/-  0.064 |  -10.747 +/-  1.497
LEU  69 |    5.316 +/-  1.116 |    0.357 +/-  0.700 |    3.982 +/-  1.048 |   -3.863 +/-  0.821 |    0.135 +/-  0.048 |    5.927 +/-  1.166
PRO  70 |    6.091 +/-  1.096 |   -1.451 +/-  0.551 |  -11.431 +/-  1.199 |    0.970 +/-  0.953 |    0.053 +/-  0.016 |   -5.769 +/-  1.305
SER  71 |    4.009 +/-  1.093 |   -0.951 +/-  0.812 |  -10.446 +/-  1.313 |    0.213 +/-  0.472 |    0.017 +/-  0.017 |   -7.158 +/-  1.463
VAL  72 |    4.807 +/-  1.020 |   -0.772 +/-  0.797 |   -6.832 +/-  0.880 |   -1.184 +/-  0.576 |    0.080 +/-  0.026 |   -3.901 +/-  1.273
HIE  73 |    3.848 +/-  1.112 |   -1.493 +/-  0.722 |  -12.418 +/-  1.172 |   -0.772 +/-  0.543 |    0.001 +/-  0.001 |  -10.834 +/-  1.272
ALA  74 |    3.500 +/-  1.058 |   -1.478 +/-  0.649 |   -7.507 +/-  1.054 |    0.542 +/-  0.963 |    0.072 +/-  0.023 |   -4.871 +/-  1.183
PHE  75 |    4.079 +/-  1.148 |   -1.377 +/-  0.635 |   -2.029 +/-  1.031 |   -5.170 +/-  0.727 |    0.034 +/-  0.012 |   -4.464 +/-  1.232
ASN  76 |    4.594 +/-  1.061 |   -1.257 +/-  0.668 |   -8.948 +/-  1.326 |    1.132 +/-  0.704 |    0.063 +/-  0.019 |   -4.416 +/-  1.170
THR  77 |    5.330 +/-  1.298 |   -1.091 +/-  0.689 |  -13.619 +/-  0.980 |   -0.056 +/-  0.725 |    0.008 +/-  0.011 |   -9.427 +/-  1.410
PHE  78 |    4.211 +/-  1.057 |   -0.624 +/-  0.782 |  -12.631 +/-  1.030 |    2.150 +/-  0.434 |    0.002 +/-  0.003 |   -6.892 +/-  1.346
PHE  79 |    3.945 +/-  1.238 |   -1.851 +/-  0.646 |  -12.536 +/-  0.923 |    3.286 +/-  0.433 |    0.000 +/-  0.000 |   -7.156 +/-  1.248
PHE  80 |    3.625 +/-  1.129 |   -1.578 +/-  0.726 |  -11.906 +/-  0.934 |    1.963 +/-  0.416 |    0.000 +/-  0.000 |   -7.895 +/-  1.203
THR  81 |    4.471 +/-  0.994 |   -0.344 +/-  0.879 |  -11.509 +/-  1.285 |    1.121 +/-  0.578 |    0.013 +/-  0.014 |   -6.248 +/-  1.159
LYS  82 |    3.787 +/-  1.137 |   -1.969 +/-  0.688 |    6.448 +/-  1.299 |  -14.322 +/-  0.857 |    0.010 +/-  0.010 |   -6.046 +/-  1.300
LEU  83 |    4.178 +/-  1.052 |   -1.641 +/-  0.653 |   -8.814 +/-  1.063 |    0.371 +/-  0.639 |    0.029 +/-  0.014 |   -5.877 +/-  1.273
LYS  84 |    3.716 +/-  1.000 |   -0.554 +/-  0.742 |    4.254 +/-  1.473 |  -17.314 +/-  1.266 |    0.206 +/-  0.041 |   -9.691 +/-  1.512
THR  85 |    4.793 +/-  1.234 |    0.336 +/-  0.730 |  -13.723 +/-  1.115 |   -4.934 +/-  0.624 |    0.266 +/-  0.019 |  -13.263 +/-  1.491
ALA  86 |    4.469 +/-  1.240 |   -0.109 +/-  0.678 |   -7.565 +/-  1.674 |   -0.366 +/-  1.249 |    0.213 +/-  0.043 |   -3.358 +/-  1.391
GLY  87 |    4.082 +/-  1.027 |   -1.723 +/-  0.706 |   -6.953 +/-  1.186 |   -2.437 +/-  0.806 |    0.201 +/-  0.035 |   -6.829 +/-  1.114
TYR  88 |    3.962 +/-  1.255 |   -0.925 +/-  0.765 |  -12.565 +/-  1.198 |    2.000 +/-  0.708 |    0.060 +/-  0.020 |   -7.468 +/-  1.544
GLN  89 |    3.951 +/-  1.179 |   -0.568 +/-  0.711 |  -11.663 +/-  1.299 |    1.903 +/-  1.413 |    0.119 +/-  0.034 |   -6.257 +/-  1.318
ALA  90 |    3.835 +/-  1.202 |   -0.257 +/-  0.897 |  -13.745 +/-  1.728 |    6.299 +/-  0.803 |    0.116 +/-  0.026 |   -3.753 +/-  1.556
VAL  91 |    5.024 +/-  1.133 |   -0.258 +/-  0.843 |   -7.585 +/-  1.669 |    1.730 +/-  0.812 |    0.000 +/-  0.001 |   -1.089 +/-  1.557
LYS  92 |    4.037 +/-  1.073 |   -1.207 +/-  0.930 |   16.960 +/-  2.337 |  -19.752 +/-  1.324 |    0.005 +/-  0.007 |    0.043 +/-  1.613
ARG  93 |    4.003 +/-  1.200 |   -0.622 +/-  0.580 |   13.575 +/-  2.021 |  -25.073 +/-  1.579 |    0.071 +/-  0.021 |   -8.046 +/-  1.828
TRP  94 |    4.205 +/-  1.035 |   -0.216 +/-  0.808 |  -12.982 +/-  1.149 |   -3.333 +/-  0.936 |    0.206 +/-  0.038 |  -12.120 +/-  1.269
THR  95 |    4.885 +/-  1.169 |   -0.220 +/-  0.970 |   -2.393 +/-  1.805 |   -3.654 +/-  1.099 |    0.009 +/-  0.008 |   -1.373 +/-  1.709
LYS  96 |    4.104 +/-  1.297 |   -0.473 +/-  0.604 |   24.459 +/-  2.179 |  -26.150 +/-  1.684 |    0.182 +/-  0.034 |    2.122 +/-  1.353
LYS  97 |    4.252 +/-  1.250 |    0.597 +/-  0.655 |   10.580 +/-  1.722 |  -23.175 +/-  1.650 |    0.269 +/-  0.035 |   -7.477 +/-  1.766
VAL  98 |    4.360 +/-  1.071 |    0.133 +/-  0.798 |  -16.124 +/-  1.355 |    0.185 +/-  1.138 |    0.075 +/-  0.037 |  -11.371 +/-  1.483
ASP  99 |    5.224 +/-  1.439 |   -0.916 +/-  0.663 |  -13.583 +/-  1.532 |    2.814 +/-  1.182 |    0.105 +/-  0.029 |   -6.356 +/-  1.634
VAL 100 |    4.720 +/-  1.154 |   -1.149 +/-  0.781 |   -7.287 +/-  0.906 |   -3.556 +/-  0.748 |    0.004 +/-  0.004 |   -7.269 +/-  1.497
PHE 101 |    4.051 +/-  1.263 |   -0.136 +/-  0.656 |   -8.743 +/-  1.490 |   -3.764 +/-  1.096 |    0.217 +/-  0.026 |   -8.375 +/-  1.455
SER 102 |    4.828 +/-  1.103 |    0.271 +/-  0.636 |   -7.717 +/-  1.228 |   -2.417 +/-  0.967 |    0.252 +/-  0.025 |   -4.783 +/-  1.444
VAL 103 |    4.712 +/-  1.292 |   -0.457 +/-  0.644 |  -12.186 +/-  1.154 |   -0.149 +/-  0.972 |    0.063 +/-  0.024 |   -8.017 +/-  1.388
ASP 104 |    4.297 +/-  1.096 |   -1.951 +/-  0.695 |  -13.044 +/-  1.195 |    3.955 +/-  0.803 |    0.015 +/-  0.010 |   -6.727 +/-  1.376
ILE 105 |    3.995 +/-  1.017 |   -1.347 +/-  0.792 |   -8.263 +/-  0.923 |    0.110 +/-  0.440 |    0.000 +/-  0.000 |   -5.505 +/-  1.166
LEU 106 |    4.112 +/-  1.292 |   -1.866 +/-  0.922 |   -9.770 +/-  0.941 |    1.567 +/-  0.325 |    0.000 +/-  0.000 |   -5.957 +/-  1.465
LEU 107 |    3.817 +/-  1.266 |   -1.813 +/-  0.760 |   -9.433 +/-  0.970 |    2.109 +/-  0.386 |    0.000 +/-  0.000 |   -5.319 +/-  1.507
VAL 108 |    5.574 +/-  1.051 |   -0.838 +/-  0.855 |   -6.534 +/-  0.773 |    1.927 +/-  0.380 |    0.000 +/-  0.000 |    0.129 +/-  1.443
PRO 109 |    5.833 +/-  0.984 |   -2.295 +/-  0.509 |  -13.712 +/-  0.828 |    5.820 +/-  0.757 |    0.000 +/-  0.001 |   -4.354 +/-  1.160
ILE 110 |    4.083 +/-  1.119 |   -0.918 +/-  0.807 |   -9.099 +/-  1.019 |   -0.500 +/-  0.349 |    0.000 +/-  0.001 |   -6.434 +/-  1.350
HIE 111 |    3.680 +/-  1.048 |   -1.575 +/-  0.544 |   -8.183 +/-  1.081 |   -1.100 +/-  0.931 |    0.058 +/-  0.028 |   -7.120 +/-  1.462
LEU 112 |    4.085 +/-  1.295 |   -0.063 +/-  0.810 |   -7.747 +/-  1.097 |   -1.968 +/-  0.663 |    0.168 +/-  0.059 |   -5.525 +/-  1.318
GLY 113 |    4.330 +/-  1.442 |   -1.029 +/-  0.552 |   -6.634 +/-  0.825 |   -4.999 +/-  0.650 |    0.432 +/-  0.048 |   -7.900 +/-  1.621
VAL 114 |    5.288 +/-  1.283 |    1.101 +/-  0.884 |   -6.195 +/-  1.253 |   -3.878 +/-  0.633 |    0.134 +/-  0.024 |   -3.549 +/-  1.491
HIE 115 |    3.979 +/-  1.046 |   -1.116 +/-  0.701 |  -11.976 +/-  0.987 |   -0.051 +/-  0.418 |    0.013 +/-  0.009 |   -9.151 +/-  1.270
TRP 116 |    3.878 +/-  1.040 |   -2.188 +/-  0.624 |   -7.155 +/-  1.053 |   -1.107 +/-  0.547 |    0.001 +/-  0.002 |   -6.571 +/-  1.247
CYS 117 |    4.228 +/-  1.064 |   -1.027 +/-  0.822 |   -6.475 +/-  0.826 |    0.054 +/-  0.322 |    0.006 +/-  0.004 |   -3.213 +/-  1.371
LEU 118 |    4.357 +/-  0.997 |   -1.653 +/-  0.808 |  -10.985 +/-  0.933 |    2.183 +/-  0.362 |    0.000 +/-  0.000 |   -6.098 +/-  1.315
ALA 119 |    3.804 +/-  1.008 |   -1.852 +/-  0.796 |   -8.648 +/-  0.801 |    0.914 +/-  0.367 |    0.000 +/-  0.001 |   -5.781 +/-  1.331
VAL 120 |    4.284 +/-  1.139 |   -1.165 +/-  0.804 |  -12.837 +/-  0.959 |    2.076 +/-  0.394 |    0.003 +/-  0.003 |   -7.639 +/-  1.228
VAL 121 |    4.365 +/-  1.034 |   -1.051 +/-  0.901 |  -14.729 +/-  0.995 |   -0.708 +/-  0.336 |    0.000 +/-  0.000 |  -12.124 +/-  1.440
ASP 122 |    4.939 +/-  1.039 |   -2.266 +/-  0.792 |  -22.440 +/-  1.505 |    7.903 +/-  0.839 |    0.000 +/-  0.001 |  -11.863 +/-  1.517
PHE 123 |    3.798 +/-  1.037 |   -1.624 +/-  0.618 |   -3.791 +/-  2.033 |    0.545 +/-  1.497 |    0.091 +/-  0.038 |   -0.982 +/-  1.228
ARG 124 |    3.669 +/-  1.160 |    0.074 +/-  0.610 |    5.762 +/-  1.600 |  -10.340 +/-  1.200 |    0.297 +/-  0.033 |   -0.537 +/-  1.560
LYS 125 |    4.142 +/-  1.201 |    0.073 +/-  0.657 |    2.834 +/-  2.118 |  -10.950 +/-  1.428 |    0.185 +/-  0.031 |   -3.715 +/-  1.655
LYS 126 |    4.163 +/-  1.207 |   -0.811 +/-  0.878 |   -4.941 +/-  1.996 |   -8.472 +/-  1.269 |    0.001 +/-  0.002 |  -10.060 +/-  1.796
ASN 127 |    4.534 +/-  1.184 |   -1.854 +/-  0.708 |  -12.573 +/-  1.278 |   -0.478 +/-  0.449 |    0.002 +/-  0.002 |  -10.368 +/-  1.493
ILE 128 |    4.036 +/-  1.243 |   -1.014 +/-  0.837 |  -11.344 +/-  1.206 |    2.124 +/-  0.716 |    0.000 +/-  0.001 |   -6.198 +/-  1.663
THR 129 |    4.566 +/-  1.067 |   -1.489 +/-  0.824 |  -14.492 +/-  1.147 |    0.375 +/-  0.569 |    0.000 +/-  0.001 |  -11.040 +/-  1.397
TYR 130 |    3.944 +/-  1.120 |   -2.166 +/-  0.761 |  -10.252 +/-  1.277 |    2.151 +/-  0.679 |    0.003 +/-  0.005 |   -6.320 +/-  1.533
TYR 131 |    3.621 +/-  1.204 |   -1.920 +/-  0.762 |  -11.390 +/-  0.963 |    0.803 +/-  0.410 |    0.003 +/-  0.005 |   -8.883 +/-  1.385
ASP 132 |    4.905 +/-  1.085 |   -1.430 +/-  0.772 |  -14.938 +/-  1.297 |    4.603 +/-  1.038 |    0.018 +/-  0.018 |   -6.843 +/-  1.567
SER 133 |    4.584 +/-  1.095 |   -1.377 +/-  0.784 |  -12.777 +/-  1.153 |   -0.176 +/-  0.712 |    0.003 +/-  0.004 |   -9.744 +/-  1.315
MET 134 |    4.352 +/-  1.079 |    0.172 +/-  0.752 |   -8.627 +/-  1.430 |   -2.438 +/-  0.864 |    0.159 +/-  0.036 |   -6.381 +/-  1.448
GLY 135 |    4.536 +/-  1.300 |   -1.066 +/-  0.784 |   -9.458 +/-  2.075 |   -3.115 +/-  1.597 |    0.147 +/-  0.058 |   -8.956 +/-  1.248
GLY 136 |    4.133 +/-  1.330 |   -1.012 +/-  0.685 |   -5.999 +/-  1.768 |   -3.792 +/-  1.102 |    0.205 +/-  0.037 |   -6.466 +/-  1.498
ILE 137 |    4.292 +/-  1.235 |    0.227 +/-  0.552 |   -4.548 +/-  1.256 |   -3.542 +/-  0.902 |    0.215 +/-  0.032 |   -3.355 +/-  1.370
ASN 138 |    4.587 +/-  1.201 |   -1.632 +/-  0.710 |   -7.119 +/-  1.901 |   -0.607 +/-  0.790 |    0.035 +/-  0.014 |   -4.736 +/-  1.725
ASN 139 |    3.993 +/-  1.143 |   -1.538 +/-  0.805 |   -8.946 +/-  1.029 |   -1.267 +/-  0.691 |    0.018 +/-  0.012 |   -7.741 +/-  1.614
GLU 140 |    4.312 +/-  1.195 |   -0.764 +/-  0.822 |  -20.979 +/-  1.281 |    7.756 +/-  0.913 |    0.018 +/-  0.008 |   -9.656 +/-  1.348
ALA 141 |    3.640 +/-  1.082 |   -2.153 +/-  0.639 |  -10.153 +/-  1.292 |    1.849 +/-  0.621 |    0.004 +/-  0.006 |   -6.813 +/-  1.358
CYS 142 |    4.123 +/-  1.275 |   -2.781 +/-  0.588 |   -0.970 +/-  1.018 |    0.099 +/-  0.457 |    0.000 +/-  0.001 |    0.471 +/-  1.514
ARG 143 |    4.185 +/-  1.385 |   -1.670 +/-  0.648 |    2.831 +/-  1.449 |  -11.950 +/-  1.092 |    0.015 +/-  0.013 |   -6.590 +/-  1.631
ILE 144 |    4.224 +/-  1.228 |   -0.783 +/-  0.736 |  -16.655 +/-  1.185 |    2.705 +/-  0.490 |    0.018 +/-  0.015 |  -10.491 +/-  1.466
LEU 145 |    4.238 +/-  1.209 |   -1.907 +/-  0.701 |   -9.867 +/-  0.957 |    1.823 +/-  0.369 |    0.000 +/-  0.001 |   -5.712 +/-  1.425
LEU 146 |    4.290 +/-  1.389 |   -1.915 +/-  0.711 |  -12.620 +/-  0.884 |    1.621 +/-  0.419 |    0.000 +/-  0.001 |   -8.624 +/-  1.488
GLN 147 |    4.206 +/-  1.219 |   -1.510 +/-  0.728 |  -14.244 +/-  1.654 |    2.050 +/-  0.834 |    0.010 +/-  0.015 |   -9.488 +/-  1.518
TYR 148 |    4.160 +/-  1.244 |   -1.568 +/-  0.782 |  -10.820 +/-  1.039 |    1.972 +/-  0.490 |    0.004 +/-  0.005 |   -6.252 +/-  1.388
LEU 149 |    4.041 +/-  1.343 |   -2.417 +/-  0.704 |   -4.937 +/-  0.994 |    1.299 +/-  0.515 |    0.000 +/-  0.000 |   -2.014 +/-  1.458
LYS 150 |    3.521 +/-  1.146 |   -2.035 +/-  0.673 |    1.741 +/-  1.720 |  -12.520 +/-  1.409 |    0.005 +/-  0.009 |   -9.289 +/-  1.439
GLN 151 |    4.205 +/-  1.148 |   -2.117 +/-  0.685 |  -18.121 +/-  1.263 |    0.651 +/-  0.791 |    0.011 +/-  0.011 |  -15.371 +/-  1.411
GLU 152 |    4.029 +/-  1.367 |   -1.481 +/-  0.874 |  -22.527 +/-  1.278 |    9.350 +/-  0.862 |    0.000 +/-  0.000 |  -10.630 +/-  1.573
SER 153 |    3.968 +/-  1.106 |   -2.021 +/-  0.830 |  -14.723 +/-  1.282 |    3.123 +/-  0.613 |    0.000 +/-  0.003 |   -9.653 +/-  1.504
ILE 154 |    4.044 +/-  1.121 |   -0.893 +/-  0.801 |  -13.199 +/-  1.908 |    1.648 +/-  1.262 |    0.021 +/-  0.020 |   -8.378 +/-  1.581
ASP 155 |    5.165 +/-  1.213 |   -1.457 +/-  0.591 |  -16.622 +/-  3.350 |    8.682 +/-  2.565 |    0.124 +/-  0.057 |   -4.107 +/-  1.508
LYS 156 |    3.716 +/-  1.234 |   -0.407 +/-  0.815 |   11.563 +/-  1.427 |  -14.730 +/-  1.343 |    0.183 +/-  0.058 |    0.323 +/-  1.601
LYS 157 |    4.257 +/-  1.095 |   -0.461 +/-  0.784 |    8.652 +/-  1.970 |  -15.510 +/-  1.440 |    0.138 +/-  0.038 |   -2.924 +/-  1.623
ARG 158 |    4.566 +/-  1.271 |    0.260 +/-  0.739 |    8.674 +/-  1.976 |  -17.263 +/-  1.831 |    0.190 +/-  0.040 |   -3.573 +/-  1.640
LYS 159 |    3.722 +/-  0.950 |   -0.198 +/-  1.038 |   -7.359 +/-  3.052 |  -10.806 +/-  2.427 |    0.057 +/-  0.025 |  -14.584 +/-  1.495
GLU 160 |    3.945 +/-  1.118 |   -0.474 +/-  0.726 |  -18.773 +/-  2.529 |    3.956 +/-  2.184 |    0.136 +/-  0.041 |  -11.210 +/-  1.485
PHE 161 |    3.770 +/-  1.064 |   -1.034 +/-  0.622 |   -5.679 +/-  1.840 |   -3.952 +/-  1.514 |    0.076 +/-  0.047 |   -6.819 +/-  1.322
ASP 162 |    5.057 +/-  1.174 |   -1.175 +/-  0.580 |  -15.414 +/-  2.203 |    5.874 +/-  1.537 |    0.100 +/-  0.027 |   -5.557 +/-  1.489
THR 163 |    5.036 +/-  1.310 |   -0.043 +/-  0.710 |  -13.161 +/-  1.764 |   -0.556 +/-  1.245 |    0.088 +/-  0.035 |   -8.636 +/-  1.479
ASN 164 |    4.038 +/-  1.236 |    0.011 +/-  0.774 |   -9.107 +/-  2.748 |    0.482 +/-  1.589 |    0.070 +/-  0.027 |   -4.506 +/-  1.743
GLY 165 |    4.432 +/-  1.181 |   -1.317 +/-  0.528 |   -5.596 +/-  1.094 |   -5.677 +/-  0.966 |    0.442 +/-  0.061 |   -7.715 +/-  1.435
TRP 166 |    4.329 +/-  1.215 |   -0.660 +/-  0.608 |   -7.814 +/-  1.181 |   -2.329 +/-  0.986 |    0.148 +/-  0.035 |   -6.326 +/-  1.335
GLN 167 |    3.960 +/-  1.029 |   -0.992 +/-  0.920 |   -6.554 +/-  1.414 |   -0.134 +/-  0.652 |    0.021 +/-  0.018 |   -3.700 +/-  1.639
LEU 168 |    4.252 +/-  1.058 |   -1.200 +/-  0.662 |   -7.758 +/-  1.276 |    0.536 +/-  1.130 |    0.055 +/-  0.050 |   -4.116 +/-  1.540
PHE 169 |    4.097 +/-  1.094 |   -1.440 +/-  0.855 |  -10.634 +/-  2.776 |   -0.671 +/-  1.443 |    0.011 +/-  0.011 |   -8.637 +/-  1.672
SER 170 |    4.717 +/-  1.244 |   -0.971 +/-  0.862 |   -4.933 +/-  1.798 |    0.888 +/-  1.372 |    0.059 +/-  0.027 |   -0.240 +/-  1.595
LYS 171 |    3.696 +/-  1.186 |   -0.941 +/-  0.760 |   14.983 +/-  2.186 |  -15.410 +/-  1.992 |    0.040 +/-  0.026 |    2.368 +/-  1.692
LYS 172 |    3.690 +/-  1.188 |   -1.047 +/-  0.685 |    0.300 +/-  2.358 |  -12.699 +/-  1.905 |    0.046 +/-  0.030 |   -9.710 +/-  1.480
SER 173 |    4.904 +/-  1.318 |   -0.898 +/-  0.648 |  -11.237 +/-  1.488 |   -4.604 +/-  1.151 |    0.081 +/-  0.044 |  -11.754 +/-  1.348
GLN 174 |    4.497 +/-  1.313 |    0.302 +/-  0.778 |   -5.865 +/-  1.752 |   -6.173 +/-  1.291 |    0.277 +/-  0.037 |   -6.962 +/-  1.653
GLU 175 |    4.443 +/-  1.129 |   -0.128 +/-  0.755 |  -10.245 +/-  2.017 |    0.749 +/-  2.088 |    0.175 +/-  0.043 |   -5.005 +/-  1.430
ILE 176 |    5.823 +/-  1.130 |    0.384 +/-  0.885 |    2.998 +/-  1.218 |   -3.158 +/-  0.863 |    0.044 +/-  0.027 |    6.091 +/-  1.546
PRO 177 |    5.903 +/-  1.103 |   -1.399 +/-  0.789 |  -15.863 +/-  2.068 |    6.295 +/-  1.293 |    0.082 +/-  0.014 |   -4.983 +/-  1.424
GLN 178 |    4.245 +/-  0.916 |   -1.667 +/-  0.475 |   -9.235 +/-  0.862 |    0.631 +/-  0.771 |    0.077 +/-  0.029 |   -5.949 +/-  1.275
GLN 179 |    4.036 +/-  1.051 |   -1.071 +/-  0.752 |   -4.376 +/-  1.619 |   -2.647 +/-  1.066 |    0.054 +/-  0.030 |   -4.005 +/-  1.748
MET 180 |    4.180 +/-  1.099 |    0.341 +/-  0.711 |   -6.517 +/-  1.039 |   -3.183 +/-  1.124 |    0.262 +/-  0.047 |   -4.917 +/-  1.178
ASN 181 |    4.504 +/-  1.069 |    0.574 +/-  0.926 |   -4.752 +/-  1.953 |   -3.110 +/-  1.057 |    0.181 +/-  0.045 |   -2.603 +/-  1.618
GLY 182 |    4.343 +/-  1.189 |   -0.380 +/-  0.658 |   -6.455 +/-  1.333 |   -5.014 +/-  0.706 |    0.433 +/-  0.038 |   -7.073 +/-  1.410
SER 183 |    5.906 +/-  1.240 |   -0.908 +/-  0.762 |  -13.056 +/-  1.043 |    1.235 +/-  0.521 |    0.019 +/-  0.008 |   -6.804 +/-  1.364
ASP 184 |    5.459 +/-  1.179 |   -0.491 +/-  0.834 |  -18.503 +/-  1.394 |    5.639 +/-  0.750 |    0.000 +/-  0.000 |   -7.897 +/-  1.525
ALA 185 |    4.080 +/-  1.028 |   -1.944 +/-  0.622 |   -7.853 +/-  0.839 |    1.576 +/-  0.434 |    0.015 +/-  0.007 |   -4.126 +/-  1.215
GLY 186 |    3.726 +/-  1.269 |   -2.907 +/-  0.609 |   -8.034 +/-  0.941 |   -1.498 +/-  0.492 |    0.004 +/-  0.004 |   -8.709 +/-  1.546
MET 187 |    3.877 +/-  1.015 |   -1.934 +/-  0.759 |  -12.182 +/-  0.923 |    2.176 +/-  0.450 |    0.000 +/-  0.000 |   -8.064 +/-  1.547
PHE 188 |    4.068 +/-  1.167 |   -2.153 +/-  0.744 |  -13.450 +/-  0.958 |    2.134 +/-  0.379 |    0.000 +/-  0.000 |   -9.401 +/-  1.205
ALA 189 |    3.566 +/-  0.988 |   -2.477 +/-  0.636 |  -11.098 +/-  1.034 |    2.731 +/-  0.330 |    0.002 +/-  0.003 |   -7.276 +/-  1.121
CYS 190 |    3.995 +/-  0.969 |   -2.192 +/-  0.653 |   -3.186 +/-  0.944 |    0.829 +/-  0.400 |    0.002 +/-  0.003 |   -0.552 +/-  1.125
LYS 191 |    4.210 +/-  1.092 |   -1.491 +/-  0.873 |   -2.998 +/-  1.373 |   -5.954 +/-  0.939 |    0.004 +/-  0.004 |   -6.228 +/-  1.544
TYR 192 |    3.672 +/-  1.150 |   -1.759 +/-  0.839 |  -17.888 +/-  0.872 |    2.526 +/-  0.489 |    0.000 +/-  0.000 |  -13.449 +/-  1.425
ALA 193 |    3.754 +/-  1.201 |   -1.893 +/-  0.746 |  -13.959 +/-  1.110 |    2.008 +/-  0.437 |    0.000 +/-  0.000 |  -10.090 +/-  1.659
ASP 194 |    5.274 +/-  1.288 |   -2.575 +/-  0.698 |  -19.476 +/-  1.722 |    6.622 +/-  0.990 |    0.000 +/-  0.000 |  -10.155 +/-  1.888
CYS 195 |    4.041 +/-  1.125 |   -2.696 +/-  0.661 |   -6.851 +/-  1.205 |   -1.760 +/-  0.581 |    0.003 +/-  0.004 |   -7.263 +/-  1.244
ILE 196 |    3.944 +/-  1.014 |   -1.080 +/-  0.712 |   -8.002 +/-  1.142 |   -0.674 +/-  0.791 |    0.040 +/-  0.018 |   -5.772 +/-  1.202
THR 197 |    5.094 +/-  1.176 |   -1.444 +/-  0.716 |   -5.040 +/-  1.023 |   -2.358 +/-  0.726 |    0.003 +/-  0.004 |   -3.746 +/-  1.502
LYS 198 |    4.337 +/-  1.230 |   -0.848 +/-  0.708 |   -2.075 +/-  1.706 |   -7.763 +/-  1.272 |    0.048 +/-  0.028 |   -6.301 +/-  1.669
ASP 199 |    5.734 +/-  1.316 |   -0.251 +/-  0.764 |  -12.341 +/-  3.315 |    2.206 +/-  2.586 |    0.137 +/-  0.045 |   -4.515 +/-  1.499
ARG 200 |    4.963 +/-  1.199 |   -0.078 +/-  0.640 |   12.754 +/-  1.912 |  -13.530 +/-  1.459 |    0.070 +/-  0.023 |    4.178 +/-  1.499
PRO 201 |    6.068 +/-  1.211 |   -0.785 +/-  0.459 |  -16.959 +/-  1.764 |    6.914 +/-  1.464 |    0.128 +/-  0.023 |   -4.634 +/-  1.423
ILE 202 |    4.056 +/-  1.186 |   -0.366 +/-  0.609 |   -3.659 +/-  1.662 |   -4.054 +/-  1.377 |    0.122 +/-  0.046 |   -3.901 +/-  1.252
ASN 203 |    4.782 +/-  1.333 |   -0.337 +/-  0.679 |   -6.576 +/-  2.366 |   -2.904 +/-  2.091 |    0.178 +/-  0.032 |   -4.857 +/-  1.506
PHE 204 |    4.078 +/-  1.277 |   -0.560 +/-  0.807 |   -5.686 +/-  1.762 |   -2.861 +/-  1.350 |    0.063 +/-  0.032 |   -4.965 +/-  1.448
THR 205 |    4.575 +/-  1.135 |   -0.764 +/-  0.835 |  -12.284 +/-  1.110 |    0.989 +/-  0.524 |    0.013 +/-  0.013 |   -7.471 +/-  1.613
GLN 206 |    4.050 +/-  1.153 |   -1.217 +/-  0.561 |   -9.512 +/-  1.194 |    0.984 +/-  0.695 |    0.030 +/-  0.015 |   -5.666 +/-  1.391
GLN 207 |    4.186 +/-  1.064 |   -0.600 +/-  0.605 |   -7.044 +/-  1.368 |   -1.782 +/-  1.072 |    0.157 +/-  0.040 |   -5.083 +/-  1.266
HIE 208 |    4.024 +/-  1.167 |   -1.455 +/-  0.689 |  -11.081 +/-  1.016 |   -0.680 +/-  0.426 |    0.021 +/-  0.014 |   -9.171 +/-  1.274
MET 209 |    6.247 +/-  1.119 |   -1.214 +/-  0.784 |   -4.544 +/-  0.922 |    1.866 +/-  0.445 |    0.000 +/-  0.001 |    2.355 +/-  1.221
PRO 210 |    6.306 +/-  1.206 |   -1.963 +/-  0.534 |  -17.850 +/-  1.239 |    6.395 +/-  1.247 |    0.020 +/-  0.020 |   -7.091 +/-  1.205
TYR 211 |    3.944 +/-  1.037 |   -1.247 +/-  0.730 |  -10.822 +/-  0.914 |   -0.159 +/-  0.613 |    0.025 +/-  0.017 |   -8.260 +/-  1.276
PHE 212 |    4.440 +/-  1.247 |   -1.667 +/-  0.789 |   -2.927 +/-  1.081 |   -0.909 +/-  0.465 |    0.007 +/-  0.006 |   -1.056 +/-  1.543
ARG 213 |    3.763 +/-  1.037 |   -2.256 +/-  0.773 |    6.185 +/-  1.896 |   -8.873 +/-  1.227 |    0.003 +/-  0.004 |   -1.178 +/-  1.456
LYS 214 |    3.764 +/-  1.146 |   -1.687 +/-  0.601 |    3.480 +/-  1.802 |  -10.299 +/-  1.422 |    0.050 +/-  0.025 |   -4.693 +/-  1.597
ARG 215 |    3.722 +/-  1.079 |   -0.974 +/-  1.005 |   -6.688 +/-  1.761 |   -8.218 +/-  1.246 |    0.027 +/-  0.016 |  -12.130 +/-  1.558
MET 216 |    3.945 +/-  1.010 |   -1.663 +/-  0.811 |  -13.291 +/-  0.867 |   -1.108 +/-  0.430 |    0.001 +/-  0.001 |  -12.116 +/-  1.379
VAL 217 |    4.364 +/-  1.179 |   -1.669 +/-  0.643 |  -10.531 +/-  1.092 |   -2.309 +/-  0.433 |    0.000 +/-  0.000 |  -10.145 +/-  1.479
TRP 218 |    3.861 +/-  1.172 |   -2.101 +/-  0.759 |  -11.066 +/-  1.189 |   -2.905 +/-  0.624 |    0.006 +/-  0.009 |  -12.204 +/-  1.417
GLU 219 |    4.314 +/-  1.048 |   -2.497 +/-  0.716 |  -10.815 +/-  1.639 |   -1.128 +/-  1.007 |    0.000 +/-  0.001 |  -10.127 +/-  1.199
ILE 220 |    4.116 +/-  1.195 |   -1.111 +/-  0.960 |   -9.894 +/-  1.107 |    0.303 +/-  0.541 |    0.000 +/-  0.000 |   -6.587 +/-  1.277
LEU 221 |    4.126 +/-  1.193 |   -1.360 +/-  0.776 |   -8.324 +/-  1.329 |   -2.721 +/-  0.666 |    0.016 +/-  0.014 |   -8.263 +/-  1.454
HIE 222 |    4.305 +/-  1.190 |   -0.918 +/-  0.820 |   -7.230 +/-  3.124 |   -0.536 +/-  2.172 |    0.097 +/-  0.036 |   -4.282 +/-  1.625
ARG 223 |    4.778 +/-  1.409 |   -0.447 +/-  0.738 |   -3.577 +/-  1.870 |    0.086 +/-  1.318 |    0.112 +/-  0.033 |    0.952 +/-  1.810
LYS 224 |    3.793 +/-  1.040 |   -1.616 +/-  0.659 |   -5.450 +/-  1.821 |   -3.345 +/-  1.305 |    0.014 +/-  0.012 |   -6.605 +/-  1.425
LEU 225 |    4.722 +/-  1.120 |   -0.868 +/-  0.646 |   -2.209 +/-  1.867 |   -2.969 +/-  1.498 |    0.100 +/-  0.041 |   -1.223 +/-  1.558
LEU 226 |    5.948 +/-  1.502 |   -0.457 +/-  1.115 |  -59.866 +/-  8.083 |   -9.363 +/-  7.584 |    0.383 +/-  0.070 |  -63.355 +/-  1.767

Ligand:
Total Energy Decomposition:
Residue |       Internal      |    van der Waals    |    Electrostatic    |   Polar Solvation   |   Non-Polar Solv.   |       TOTAL
-------------------------------------------------------------------------------------------------------------------------------------------
ILE   1 |   22.336 +/-  2.816 |   -3.918 +/-  1.597 |  -15.760 +/-  8.657 |  -49.508 +/-  7.645 |    0.459 +/-  0.079 |  -46.391 +/-  3.095
LYS   2 |   18.429 +/-  3.212 |   -3.713 +/-  1.559 |    2.972 +/- 18.510 |  -30.792 +/- 17.890 |    0.610 +/-  0.189 |  -12.494 +/-  3.608
LEU   3 |   17.229 +/-  2.877 |   -5.471 +/-  1.301 |  -30.611 +/-  1.328 |    2.977 +/-  0.667 |    0.017 +/-  0.015 |  -15.858 +/-  2.999
LYS   4 |   18.539 +/-  2.965 |   -6.612 +/-  1.159 |  -12.000 +/- 12.556 |  -15.750 +/- 12.337 |    0.381 +/-  0.110 |  -15.442 +/-  3.539
VAL   5 |   14.317 +/-  2.551 |   -5.578 +/-  1.323 |  -32.725 +/-  1.181 |    1.399 +/-  0.674 |    0.001 +/-  0.003 |  -22.586 +/-  2.549
ILE   6 |   18.168 +/-  3.027 |   -4.075 +/-  1.565 |  -13.185 +/-  1.434 |   -1.099 +/-  0.785 |    0.380 +/-  0.068 |    0.189 +/-  2.939
GLY   7 |    5.959 +/-  1.853 |   -3.114 +/-  0.710 |   -8.258 +/-  1.425 |   -4.192 +/-  1.006 |    0.046 +/-  0.017 |   -9.558 +/-  1.834
GLN   8 |   25.503 +/-  2.631 |   -3.192 +/-  1.219 |  -74.245 +/-  2.312 |   -9.660 +/-  1.671 |    0.716 +/-  0.089 |  -60.877 +/-  2.756
ASP   9 |   14.938 +/-  2.947 |    1.664 +/-  1.929 |  -47.718 +/-  6.243 |  -30.481 +/-  6.054 |    0.657 +/-  0.059 |  -60.941 +/-  2.877
SER  10 |   13.709 +/-  2.145 |   -0.201 +/-  1.161 |  -12.247 +/-  2.462 |   -8.356 +/-  1.981 |    0.670 +/-  0.055 |   -6.425 +/-  2.247
SER  11 |   11.273 +/-  2.101 |   -0.734 +/-  1.469 |  -20.963 +/-  2.214 |   -1.635 +/-  1.452 |    0.237 +/-  0.064 |  -11.822 +/-  2.003
GLU  12 |   18.650 +/-  2.863 |   -2.923 +/-  1.489 |  -34.506 +/- 11.349 |  -34.431 +/- 10.765 |    0.621 +/-  0.082 |  -52.590 +/-  2.964
ILE  13 |   18.449 +/-  2.875 |   -3.601 +/-  1.659 |   -7.566 +/-  1.204 |   -3.036 +/-  0.842 |    0.181 +/-  0.091 |    4.428 +/-  2.807
HIE  14 |   34.639 +/-  2.860 |   -4.994 +/-  1.083 |  -16.606 +/-  4.298 |   -8.096 +/-  3.879 |    0.820 +/-  0.118 |    5.763 +/-  2.848
PHE  15 |   17.788 +/-  3.348 |   -3.409 +/-  1.356 |    1.950 +/-  1.289 |   -5.371 +/-  0.748 |    0.434 +/-  0.134 |   11.393 +/-  3.587
LYS  16 |   17.938 +/-  3.829 |   -1.091 +/-  0.968 |   58.391 +/-  6.190 |  -87.568 +/-  5.929 |    1.404 +/-  0.087 |  -10.926 +/-  3.750
VAL  17 |   15.029 +/-  2.527 |   -1.743 +/-  1.483 |  -26.519 +/-  1.469 |   -1.697 +/-  0.933 |    0.289 +/-  0.065 |  -14.640 +/-  2.816
LYS  18 |   18.477 +/-  3.409 |   -2.830 +/-  1.334 |   74.871 +/-  6.248 | -102.928 +/-  6.017 |    1.134 +/-  0.055 |  -11.276 +/-  3.958
MET  19 |   16.436 +/-  2.864 |   -5.728 +/-  0.954 |   -7.637 +/-  2.428 |   -6.357 +/-  2.042 |    0.645 +/-  0.085 |   -2.641 +/-  2.750
THR  20 |   16.650 +/-  2.575 |   -1.357 +/-  1.315 |  -34.390 +/-  1.848 |   -6.727 +/-  1.896 |    0.546 +/-  0.067 |  -25.278 +/-  2.514
THR  21 |   14.797 +/-  2.343 |   -3.982 +/-  1.317 |  -22.979 +/-  3.284 |  -12.364 +/-  2.843 |    0.109 +/-  0.083 |  -24.419 +/-  2.635
HIE  22 |   34.639 +/-  2.924 |   -6.239 +/-  1.053 |  -16.322 +/-  2.934 |   -3.936 +/-  2.698 |    0.717 +/-  0.096 |    8.859 +/-  2.976
LEU  23 |   16.835 +/-  3.024 |   -6.491 +/-  1.364 |  -29.472 +/-  1.176 |    2.515 +/-  0.541 |    0.002 +/-  0.004 |  -16.611 +/-  3.085
LYS  24 |   18.727 +/-  3.421 |   -3.823 +/-  1.347 |   39.617 +/- 10.428 |  -66.793 +/-  9.503 |    0.759 +/-  0.139 |  -11.513 +/-  3.981
LYS  25 |   18.113 +/-  3.357 |   -3.075 +/-  1.191 |   61.921 +/- 10.896 |  -95.243 +/-  9.881 |    0.990 +/-  0.140 |  -17.295 +/-  3.789
LEU  26 |   17.957 +/-  3.385 |   -6.531 +/-  1.422 |  -28.685 +/-  1.230 |    0.030 +/-  0.692 |    0.028 +/-  0.023 |  -17.201 +/-  3.353
LYS  27 |   18.219 +/-  3.150 |   -7.904 +/-  1.512 |   11.344 +/-  6.379 |  -46.070 +/-  5.686 |    0.139 +/-  0.031 |  -24.271 +/-  3.803
GLU  28 |   17.636 +/-  3.348 |   -3.975 +/-  1.212 |  -79.927 +/- 12.087 |    0.112 +/- 11.506 |    0.566 +/-  0.107 |  -65.588 +/-  3.278
SER  29 |   11.027 +/-  2.195 |   -3.869 +/-  0.945 |  -10.482 +/-  2.980 |   -6.441 +/-  3.126 |    0.244 +/-  0.079 |   -9.520 +/-  2.524
TYR  30 |   17.906 +/-  3.675 |   -7.974 +/-  1.596 |  -29.872 +/-  1.515 |   -3.460 +/-  1.060 |    0.024 +/-  0.016 |  -23.377 +/-  3.893
CYS  31 |    9.910 +/-  2.383 |   -6.111 +/-  1.062 |   -2.970 +/-  1.652 |   -2.940 +/-  0.860 |    0.105 +/-  0.038 |   -2.005 +/-  2.547
GLN  32 |   23.696 +/-  2.978 |   -2.278 +/-  1.132 |  -63.566 +/-  4.647 |  -13.691 +/-  3.176 |    1.063 +/-  0.101 |  -54.776 +/-  3.692
ARG  33 |   22.301 +/-  3.948 |   -3.077 +/-  1.353 | -140.095 +/-  9.969 |  -55.940 +/-  9.597 |    1.306 +/-  0.142 | -175.506 +/-  3.436
GLN  34 |   23.475 +/-  2.841 |   -3.787 +/-  1.181 |  -79.067 +/-  2.733 |   -9.887 +/-  1.907 |    0.383 +/-  0.082 |  -68.884 +/-  2.905
GLY  35 |    5.498 +/-  1.622 |   -1.155 +/-  0.604 |   -6.379 +/-  1.565 |   -4.503 +/-  1.036 |    0.479 +/-  0.036 |   -6.060 +/-  1.534
VAL  36 |   16.356 +/-  2.499 |   -1.976 +/-  0.921 |  -17.173 +/-  1.356 |   -1.280 +/-  0.751 |    0.209 +/-  0.077 |   -3.864 +/-  2.318
PRO  37 |   20.754 +/-  2.256 |   -3.993 +/-  0.955 |   -4.253 +/-  1.319 |   -4.921 +/-  0.810 |    0.346 +/-  0.101 |    7.934 +/-  2.413
MET  38 |   15.369 +/-  2.470 |   -5.784 +/-  1.249 |   -4.874 +/-  1.771 |   -3.690 +/-  1.280 |    0.470 +/-  0.094 |    1.491 +/-  2.627
ASN  39 |   23.254 +/-  2.621 |   -1.389 +/-  0.914 |  -80.793 +/-  2.401 |  -16.881 +/-  1.636 |    0.855 +/-  0.040 |  -74.955 +/-  2.790
SER  40 |   12.301 +/-  2.164 |   -2.190 +/-  1.320 |  -18.795 +/-  1.896 |    0.564 +/-  0.863 |    0.120 +/-  0.047 |   -8.001 +/-  2.406
LEU  41 |   16.304 +/-  3.102 |   -6.685 +/-  1.399 |  -25.796 +/-  1.795 |    3.664 +/-  0.826 |    0.053 +/-  0.017 |  -12.460 +/-  3.086
ARG  42 |   24.203 +/-  4.333 |   -7.746 +/-  1.321 | -138.670 +/-  5.652 |  -52.439 +/-  5.393 |    0.473 +/-  0.037 | -174.179 +/-  3.541
PHE  43 |   15.978 +/-  3.011 |   -8.436 +/-  1.187 |  -13.798 +/-  0.914 |    0.505 +/-  0.850 |    0.035 +/-  0.015 |   -5.715 +/-  3.419
LEU  44 |   17.576 +/-  2.690 |   -5.199 +/-  1.493 |  -30.028 +/-  1.282 |   -1.133 +/-  0.828 |    0.304 +/-  0.055 |  -18.480 +/-  2.703
PHE  45 |   15.835 +/-  3.087 |   -5.619 +/-  1.113 |  -12.164 +/-  1.570 |    0.876 +/-  1.219 |    0.119 +/-  0.043 |   -0.954 +/-  3.127
GLU  46 |   19.281 +/-  3.191 |   -0.500 +/-  1.233 |   22.484 +/-  4.113 |  -92.874 +/-  4.317 |    1.064 +/-  0.050 |  -50.545 +/-  3.240
GLY  47 |    5.688 +/-  1.606 |   -0.837 +/-  0.610 |   -8.773 +/-  1.226 |   -2.510 +/-  1.195 |    0.472 +/-  0.053 |   -5.961 +/-  1.621
GLN  48 |   23.732 +/-  2.916 |   -1.367 +/-  1.122 |  -61.640 +/-  4.355 |  -15.557 +/-  3.787 |    1.029 +/-  0.050 |  -53.804 +/-  2.888
ARG  49 |   21.765 +/-  4.189 |   -3.398 +/-  1.078 | -114.868 +/-  4.216 |  -74.724 +/-  3.591 |    1.217 +/-  0.075 | -170.008 +/-  3.738
ILE  50 |   20.238 +/-  3.299 |   -4.453 +/-  1.638 |  -23.424 +/-  2.289 |    3.896 +/-  1.218 |    0.043 +/-  0.035 |   -3.700 +/-  3.446
ALA  51 |    7.860 +/-  1.968 |   -2.945 +/-  0.885 |   -2.574 +/-  1.705 |   -2.784 +/-  1.052 |    0.345 +/-  0.053 |   -0.099 +/-  1.879
ASP  52 |   13.847 +/-  2.562 |   -2.473 +/-  1.316 | -100.134 +/-  9.717 |   24.796 +/-  9.000 |    0.395 +/-  0.072 |  -63.569 +/-  2.761
ASN  53 |   22.021 +/-  2.545 |   -1.739 +/-  1.071 |  -81.331 +/-  3.714 |  -13.269 +/-  3.303 |    0.890 +/-  0.104 |  -73.428 +/-  2.457
HIE  54 |   34.907 +/-  3.397 |   -6.079 +/-  1.487 |  -21.904 +/-  2.853 |   -2.975 +/-  2.720 |    0.521 +/-  0.137 |    4.471 +/-  3.700
THR  55 |   18.487 +/-  2.683 |   -3.904 +/-  1.500 |  -24.974 +/-  5.061 |   -7.328 +/-  4.217 |    0.113 +/-  0.035 |  -17.605 +/-  2.693
PRO  56 |   20.670 +/-  2.201 |   -8.008 +/-  0.846 |    3.632 +/-  1.251 |   -7.802 +/-  0.957 |    0.011 +/-  0.010 |    8.504 +/-  2.414
LYS  57 |   17.653 +/-  2.891 |   -3.465 +/-  1.130 |   27.186 +/- 10.389 |  -63.901 +/-  9.693 |    1.017 +/-  0.073 |  -21.510 +/-  3.302
GLU  58 |   17.552 +/-  2.599 |   -2.702 +/-  1.238 |  -42.804 +/- 16.421 |  -34.452 +/- 16.990 |    0.857 +/-  0.101 |  -61.549 +/-  3.441
LEU  59 |   16.274 +/-  2.574 |   -4.401 +/-  1.176 |  -23.140 +/-  1.274 |   -8.484 +/-  1.030 |    0.272 +/-  0.057 |  -19.480 +/-  2.551
GLY  60 |    5.600 +/-  1.614 |   -1.148 +/-  0.678 |   -3.648 +/-  2.083 |   -9.761 +/-  1.551 |    0.440 +/-  0.050 |   -8.516 +/-  1.534
MET  61 |   15.612 +/-  2.937 |   -7.312 +/-  1.278 |  -16.507 +/-  1.829 |    3.690 +/-  1.521 |    0.118 +/-  0.048 |   -4.399 +/-  3.341
GLU  62 |   18.176 +/-  2.692 |   -2.219 +/-  1.372 |    5.146 +/- 10.517 |  -77.688 +/- 10.015 |    0.827 +/-  0.064 |  -55.759 +/-  2.753
GLU  63 |   18.442 +/-  2.685 |   -2.883 +/-  1.325 |  -52.535 +/- 17.373 |  -22.276 +/- 16.603 |    0.546 +/-  0.098 |  -58.706 +/-  3.038
GLU  64 |   17.739 +/-  2.920 |   -0.140 +/-  1.400 |  -29.918 +/- 19.148 |  -46.161 +/- 17.744 |    0.953 +/-  0.125 |  -57.526 +/-  2.648
ASP  65 |   14.911 +/-  2.618 |   -3.392 +/-  1.082 |   14.321 +/-  6.901 |  -81.172 +/-  6.611 |    0.353 +/-  0.042 |  -54.978 +/-  2.688
VAL  66 |   14.300 +/-  2.717 |   -2.640 +/-  1.281 |  -19.372 +/-  1.037 |   -5.479 +/-  0.893 |    0.348 +/-  0.050 |  -12.843 +/-  2.983
ILE  67 |   17.486 +/-  2.485 |   -5.745 +/-  1.662 |  -14.578 +/-  1.502 |   -1.874 +/-  0.915 |    0.001 +/-  0.003 |   -4.709 +/-  2.689
GLU  68 |   18.374 +/-  3.023 |   -2.718 +/-  1.319 |  -17.376 +/-  4.490 |  -55.526 +/-  4.385 |    0.497 +/-  0.045 |  -56.749 +/-  3.091
VAL  69 |   13.985 +/-  2.453 |   -6.293 +/-  1.358 |  -23.081 +/-  1.371 |   -3.691 +/-  0.741 |    0.010 +/-  0.006 |  -19.069 +/-  2.437
TYR  70 |   16.739 +/-  2.912 |   -2.304 +/-  1.275 |  -36.999 +/-  1.848 |    0.601 +/-  0.888 |    0.642 +/-  0.046 |  -21.321 +/-  3.124
GLN  71 |   24.028 +/-  2.706 |   -3.802 +/-  1.271 |  -73.703 +/-  3.279 |   -9.657 +/-  2.490 |    0.531 +/-  0.122 |  -62.603 +/-  2.747
GLU  72 |   18.804 +/-  2.765 |   -2.644 +/-  1.502 |  -59.232 +/-  4.892 |  -11.038 +/-  4.883 |    0.335 +/-  0.047 |  -53.775 +/-  2.724
GLN  73 |   23.891 +/-  3.252 |   -0.888 +/-  1.266 |  -69.867 +/-  2.802 |  -12.640 +/-  2.317 |    1.091 +/-  0.096 |  -58.412 +/-  2.892
THR  74 |   15.851 +/-  2.369 |    0.730 +/-  1.024 |  -30.670 +/-  1.643 |   -9.052 +/-  1.364 |    0.648 +/-  0.056 |  -22.493 +/-  2.466
GLY  75 |    5.815 +/-  1.827 |    0.299 +/-  0.518 |    3.046 +/-  0.545 |   -7.875 +/-  0.472 |    0.579 +/-  0.019 |    1.864 +/-  1.616
GLY  76 |    7.075 +/-  1.887 |   -0.227 +/-  0.358 |  -24.449 +/-  1.487 |   -6.579 +/-  1.263 |    0.666 +/-  0.019 |  -23.513 +/-  1.759
GLY  77 |    5.788 +/-  1.842 |   -0.725 +/-  0.918 |   13.418 +/-  4.382 | -118.809 +/-  3.745 |    0.821 +/-  0.126 |  -99.508 +/-  2.249
PHE  78 |   16.687 +/-  2.987 |    1.526 +/-  1.255 |    3.298 +/-  1.732 |   -6.014 +/-  1.023 |    1.344 +/-  0.150 |   16.842 +/-  3.300
LYS  79 |   18.483 +/-  3.297 |   -0.749 +/-  1.215 |   64.452 +/- 13.588 |  -90.547 +/- 12.414 |    1.335 +/-  0.121 |   -7.025 +/-  3.483
LYS  80 |   17.886 +/-  2.720 |   -1.627 +/-  1.002 |   55.551 +/- 15.907 |  -92.751 +/- 14.860 |    1.259 +/-  0.164 |  -19.681 +/-  3.276
PHE  81 |   17.038 +/-  2.921 |   -0.684 +/-  1.081 |   -9.299 +/-  1.261 |   -7.140 +/-  0.784 |    1.065 +/-  0.081 |    0.980 +/-  2.961
ALA  82 |    7.344 +/-  1.832 |   -2.803 +/-  0.931 |   -6.176 +/-  1.128 |   -3.326 +/-  0.602 |    0.262 +/-  0.080 |   -4.700 +/-  2.107
GLU  83 |   18.139 +/-  2.848 |   -2.050 +/-  1.304 |  -82.086 +/- 18.182 |    6.558 +/- 17.016 |    0.696 +/-  0.128 |  -58.742 +/-  2.954
ALA  84 |    7.641 +/-  1.957 |   -2.446 +/-  0.827 |   -3.682 +/-  2.325 |   -2.776 +/-  1.077 |    0.406 +/-  0.062 |   -0.858 +/-  2.081
VAL  85 |   14.477 +/-  2.404 |   -1.773 +/-  1.571 |  -21.217 +/-  1.506 |   -1.965 +/-  0.811 |    0.463 +/-  0.142 |  -10.016 +/-  2.410
LYS  86 |   18.612 +/-  2.956 |   -2.496 +/-  1.139 |  -11.320 +/-  2.285 |  -15.835 +/-  1.949 |    0.725 +/-  0.074 |  -10.315 +/-  2.954
PHE  87 |   16.539 +/-  2.825 |    0.616 +/-  1.125 |  -11.751 +/-  2.262 |   -5.085 +/-  2.023 |    1.324 +/-  0.133 |    1.642 +/-  2.809
SER  88 |   12.702 +/-  2.208 |   -1.393 +/-  1.319 |  -13.405 +/-  2.908 |   -6.152 +/-  2.663 |    0.494 +/-  0.179 |   -7.753 +/-  2.548
ALA  89 |    7.842 +/-  1.968 |   -1.473 +/-  0.979 |    3.474 +/-  3.912 |   -3.449 +/-  2.554 |    0.343 +/-  0.129 |    6.738 +/-  2.314
LYS  90 |   18.801 +/-  3.052 |   -0.424 +/-  1.245 |   52.102 +/-  6.599 |  -82.208 +/-  7.221 |    1.365 +/-  0.237 |  -10.364 +/-  3.396
LEU  91 |   16.851 +/-  3.021 |    0.916 +/-  1.300 |  -29.512 +/-  3.013 |   -6.619 +/-  2.123 |    1.132 +/-  0.148 |  -17.233 +/-  3.369
MET  92 |   16.476 +/-  2.697 |   -1.827 +/-  1.239 |   -4.983 +/-  2.003 |   -7.646 +/-  1.398 |    1.041 +/-  0.159 |    3.061 +/-  2.894
GLY  93 |    5.569 +/-  1.749 |   -0.719 +/-  0.688 |   -3.938 +/-  2.315 |   -7.198 +/-  1.838 |    0.268 +/-  0.067 |   -6.017 +/-  2.000
GLN  94 |   24.293 +/-  2.802 |   -0.136 +/-  1.657 |  -74.108 +/-  2.685 |  -12.207 +/-  2.101 |    0.757 +/-  0.106 |  -61.401 +/-  2.739
ALA  95 |    7.501 +/-  2.009 |   -0.775 +/-  0.751 |    2.355 +/-  2.002 |   -6.411 +/-  1.798 |    0.563 +/-  0.146 |    3.233 +/-  2.089
MET  96 |   16.424 +/-  2.927 |   -1.451 +/-  1.327 |   -3.022 +/-  2.349 |   -7.420 +/-  1.910 |    1.022 +/-  0.280 |    5.553 +/-  3.236
ALA  97 |    7.466 +/-  1.859 |   -0.296 +/-  0.635 |    8.257 +/-  1.799 |   -7.618 +/-  1.832 |    0.657 +/-  0.113 |    8.467 +/-  2.174
LYS  98 |   19.897 +/-  3.492 |    0.991 +/-  1.234 |   52.165 +/-  8.276 |  -77.757 +/-  9.136 |    1.546 +/-  0.266 |   -3.159 +/-  3.566
ARG  99 |   26.784 +/-  4.332 |   -2.073 +/-  1.488 | -203.952 +/- 16.697 |  -73.213 +/- 15.295 |    1.489 +/-  0.245 | -250.965 +/-  4.195

Sidechain Energy Decomposition:
Residue |       Internal      |    van der Waals    |    Electrostatic    |   Polar Solvation   |   Non-Polar Solv.   |       TOTAL
-------------------------------------------------------------------------------------------------------------------------------------------
ILE   1 |   16.432 +/-  2.424 |   -3.806 +/-  1.071 |   -0.945 +/-  1.092 |   -2.670 +/-  0.821 |    0.204 +/-  0.065 |    9.215 +/-  2.423
LYS   2 |   14.364 +/-  3.030 |   -2.493 +/-  1.135 |   -2.861 +/- 17.501 |  -21.194 +/- 16.618 |    0.597 +/-  0.189 |  -11.587 +/-  3.522
LEU   3 |   13.132 +/-  2.474 |   -4.351 +/-  1.026 |  -20.815 +/-  0.406 |   -0.733 +/-  0.191 |    0.012 +/-  0.013 |  -12.754 +/-  2.512
LYS   4 |   14.557 +/-  2.612 |   -4.325 +/-  0.920 |   -7.387 +/- 11.838 |  -14.055 +/- 11.563 |    0.381 +/-  0.110 |  -10.830 +/-  3.203
VAL   5 |   10.222 +/-  2.033 |   -4.547 +/-  0.928 |  -15.313 +/-  0.285 |   -0.251 +/-  0.155 |    0.001 +/-  0.003 |   -9.888 +/-  2.123
ILE   6 |   14.009 +/-  2.444 |   -2.736 +/-  1.213 |   -2.938 +/-  0.277 |    0.635 +/-  0.202 |    0.365 +/-  0.064 |    9.336 +/-  2.330
GLY   7 |    1.606 +/-  0.627 |   -1.150 +/-  0.186 |    0.617 +/-  0.116 |   -0.417 +/-  0.097 |    0.000 +/-  0.000 |    0.656 +/-  0.669
GLN   8 |   21.121 +/-  2.250 |   -2.622 +/-  1.077 |  -68.382 +/-  2.072 |   -4.322 +/-  1.497 |    0.448 +/-  0.090 |  -53.757 +/-  2.562
ASP   9 |   10.013 +/-  2.126 |    0.092 +/-  1.275 |  -42.478 +/-  5.262 |  -23.353 +/-  5.283 |    0.401 +/-  0.060 |  -55.324 +/-  2.031
SER  10 |    8.194 +/-  1.478 |   -0.241 +/-  0.866 |   -2.394 +/-  1.819 |   -4.845 +/-  1.905 |    0.541 +/-  0.039 |    1.255 +/-  1.604
SER  11 |    6.870 +/-  1.464 |   -0.530 +/-  1.072 |  -10.293 +/-  1.735 |    1.331 +/-  0.552 |    0.147 +/-  0.068 |   -2.475 +/-  1.776
GLU  12 |   14.433 +/-  2.136 |   -2.331 +/-  1.177 |  -29.790 +/- 10.256 |  -31.771 +/-  9.822 |    0.472 +/-  0.074 |  -48.987 +/-  2.273
ILE  13 |   14.263 +/-  2.440 |   -2.561 +/-  1.245 |   -1.399 +/-  0.260 |   -0.823 +/-  0.226 |    0.161 +/-  0.086 |    9.641 +/-  2.545
HIE  14 |   30.366 +/-  2.551 |   -4.185 +/-  0.691 |   -8.620 +/-  4.228 |   -4.795 +/-  3.952 |    0.689 +/-  0.125 |   13.456 +/-  2.573
PHE  15 |   13.624 +/-  2.757 |   -2.417 +/-  1.124 |    2.796 +/-  0.512 |   -2.375 +/-  0.403 |    0.371 +/-  0.133 |   11.999 +/-  3.025
LYS  16 |   13.940 +/-  3.334 |   -1.017 +/-  0.750 |   49.648 +/-  5.344 |  -72.422 +/-  5.276 |    1.179 +/-  0.094 |   -8.672 +/-  3.311
VAL  17 |   10.616 +/-  2.068 |   -2.242 +/-  1.093 |  -15.082 +/-  0.317 |   -0.468 +/-  0.192 |    0.185 +/-  0.067 |   -6.991 +/-  2.287
LYS  18 |   14.421 +/-  3.141 |   -2.037 +/-  0.879 |   62.722 +/-  5.125 |  -85.601 +/-  5.029 |    1.024 +/-  0.061 |   -9.472 +/-  3.231
MET  19 |   12.054 +/-  2.289 |   -3.784 +/-  0.650 |    3.120 +/-  1.938 |   -2.686 +/-  1.864 |    0.605 +/-  0.088 |    9.309 +/-  2.289
THR  20 |   11.727 +/-  1.797 |   -1.390 +/-  0.680 |  -23.072 +/-  1.217 |   -3.625 +/-  0.845 |    0.473 +/-  0.056 |  -15.887 +/-  1.741
THR  21 |   10.395 +/-  1.824 |   -3.104 +/-  0.845 |  -17.095 +/-  2.475 |   -6.886 +/-  2.081 |    0.087 +/-  0.074 |  -16.604 +/-  1.939
HIE  22 |   30.746 +/-  2.469 |   -4.477 +/-  0.632 |   -7.578 +/-  2.989 |   -5.702 +/-  2.728 |    0.688 +/-  0.083 |   13.677 +/-  2.485
LEU  23 |   12.213 +/-  2.326 |   -5.295 +/-  1.031 |  -22.203 +/-  0.367 |    0.264 +/-  0.158 |    0.001 +/-  0.003 |  -15.020 +/-  2.489
LYS  24 |   14.629 +/-  2.765 |   -2.731 +/-  0.997 |   32.894 +/-  9.408 |  -56.436 +/-  8.756 |    0.758 +/-  0.138 |  -10.886 +/-  3.252
LYS  25 |   14.207 +/-  2.854 |   -2.069 +/-  0.788 |   62.213 +/- 10.387 |  -83.069 +/-  9.579 |    0.959 +/-  0.140 |   -7.759 +/-  2.974
LEU  26 |   13.688 +/-  2.900 |   -4.332 +/-  1.046 |  -21.749 +/-  0.376 |   -0.033 +/-  0.172 |    0.018 +/-  0.016 |  -12.408 +/-  2.822
LYS  27 |   14.608 +/-  2.748 |   -5.565 +/-  1.279 |   17.225 +/-  5.748 |  -38.558 +/-  5.204 |    0.139 +/-  0.031 |  -12.150 +/-  3.359
GLU  28 |   13.546 +/-  2.763 |   -2.624 +/-  0.843 |  -60.534 +/- 11.374 |   -0.831 +/- 10.884 |    0.556 +/-  0.105 |  -49.887 +/-  2.738
SER  29 |    6.813 +/-  1.684 |   -2.317 +/-  0.571 |    0.160 +/-  2.811 |   -5.281 +/-  2.896 |    0.194 +/-  0.073 |   -0.431 +/-  1.964
TYR  30 |   14.096 +/-  3.206 |   -6.508 +/-  1.058 |  -20.240 +/-  1.380 |   -2.453 +/-  1.026 |    0.024 +/-  0.015 |  -15.080 +/-  3.338
CYS  31 |    5.987 +/-  1.650 |   -4.166 +/-  0.653 |    4.426 +/-  1.016 |   -0.370 +/-  0.580 |    0.089 +/-  0.040 |    5.966 +/-  1.800
GLN  32 |   19.623 +/-  2.600 |   -1.513 +/-  0.891 |  -64.299 +/-  4.160 |   -9.812 +/-  2.962 |    0.887 +/-  0.112 |  -55.115 +/-  3.143
ARG  33 |   18.227 +/-  3.699 |   -2.600 +/-  1.162 | -135.742 +/-  8.979 |  -48.171 +/-  8.467 |    1.074 +/-  0.159 | -167.212 +/-  3.238
GLN  34 |   19.328 +/-  2.546 |   -3.901 +/-  0.778 |  -67.829 +/-  2.518 |   -6.019 +/-  1.553 |    0.213 +/-  0.081 |  -58.207 +/-  2.515
GLY  35 |    1.453 +/-  0.587 |   -0.331 +/-  0.204 |    0.118 +/-  0.150 |    0.102 +/-  0.144 |    0.015 +/-  0.007 |    1.356 +/-  0.603
VAL  36 |   10.466 +/-  2.084 |   -2.254 +/-  0.759 |  -15.950 +/-  0.355 |   -0.024 +/-  0.133 |    0.179 +/-  0.074 |   -7.583 +/-  2.141
PRO  37 |   14.762 +/-  1.827 |   -2.524 +/-  0.668 |    5.865 +/-  1.492 |   -5.677 +/-  1.399 |    0.287 +/-  0.107 |   12.713 +/-  1.972
MET  38 |   11.364 +/-  2.010 |   -4.536 +/-  0.885 |    1.739 +/-  1.181 |   -1.696 +/-  0.932 |    0.397 +/-  0.093 |    7.267 +/-  2.119
ASN  39 |   18.412 +/-  2.196 |   -0.903 +/-  0.451 |  -74.862 +/-  1.677 |  -11.989 +/-  1.115 |    0.756 +/-  0.036 |  -68.587 +/-  2.142
SER  40 |    7.524 +/-  1.578 |   -1.605 +/-  0.838 |   -8.973 +/-  1.324 |    0.914 +/-  0.707 |    0.119 +/-  0.046 |   -2.020 +/-  1.666
LEU  41 |   12.230 +/-  2.560 |   -5.828 +/-  0.972 |  -21.817 +/-  0.390 |   -0.244 +/-  0.165 |    0.014 +/-  0.012 |  -15.646 +/-  2.742
ARG  42 |   20.506 +/-  3.983 |   -6.394 +/-  1.026 | -141.308 +/-  5.350 |  -40.826 +/-  4.826 |    0.463 +/-  0.034 | -167.559 +/-  3.341
PHE  43 |   12.221 +/-  2.590 |   -6.566 +/-  0.847 |    1.744 +/-  0.321 |   -2.701 +/-  0.361 |    0.024 +/-  0.012 |    4.721 +/-  2.733
LEU  44 |   13.407 +/-  2.272 |   -3.387 +/-  1.009 |  -22.254 +/-  0.491 |   -0.073 +/-  0.247 |    0.303 +/-  0.054 |  -12.004 +/-  2.320
PHE  45 |   12.130 +/-  2.618 |   -4.340 +/-  0.779 |   -0.305 +/-  0.655 |    0.533 +/-  0.539 |    0.103 +/-  0.041 |    8.121 +/-  2.785
GLU  46 |   14.760 +/-  2.288 |   -0.590 +/-  0.845 |   22.866 +/-  3.144 |  -83.477 +/-  3.467 |    0.782 +/-  0.045 |  -45.658 +/-  2.376
GLY  47 |    1.611 +/-  0.532 |   -0.293 +/-  0.177 |    0.520 +/-  0.107 |   -0.386 +/-  0.106 |    0.020 +/-  0.007 |    1.472 +/-  0.535
GLN  48 |   19.790 +/-  2.558 |   -0.883 +/-  0.707 |  -62.728 +/-  3.898 |  -11.403 +/-  3.495 |    0.991 +/-  0.053 |  -54.234 +/-  2.342
ARG  49 |   18.173 +/-  3.939 |   -2.899 +/-  0.825 | -118.476 +/-  3.219 |  -63.918 +/-  2.665 |    1.053 +/-  0.062 | -166.067 +/-  3.406
ILE  50 |   15.500 +/-  2.756 |   -4.599 +/-  1.061 |   -1.835 +/-  0.371 |   -0.093 +/-  0.187 |    0.014 +/-  0.015 |    8.988 +/-  2.726
ALA  51 |    4.070 +/-  1.364 |   -1.374 +/-  0.422 |    2.944 +/-  0.245 |   -1.015 +/-  0.178 |    0.262 +/-  0.045 |    4.886 +/-  1.392
ASP  52 |    9.391 +/-  1.906 |   -0.880 +/-  1.077 |  -86.313 +/-  9.437 |   20.530 +/-  8.791 |    0.356 +/-  0.069 |  -56.915 +/-  2.193
ASN  53 |   17.142 +/-  1.965 |   -1.316 +/-  0.666 |  -77.285 +/-  2.983 |   -9.043 +/-  2.569 |    0.785 +/-  0.082 |  -69.718 +/-  1.707
HIE  54 |   30.574 +/-  2.625 |   -5.113 +/-  1.048 |   -7.624 +/-  2.854 |   -5.539 +/-  2.692 |    0.513 +/-  0.135 |   12.810 +/-  3.018
THR  55 |   12.716 +/-  2.180 |   -3.617 +/-  1.007 |  -23.512 +/-  4.263 |   -4.493 +/-  3.775 |    0.113 +/-  0.035 |  -18.793 +/-  2.131
PRO  56 |   14.689 +/-  1.779 |   -5.221 +/-  0.549 |    5.292 +/-  0.772 |   -4.027 +/-  0.716 |    0.006 +/-  0.007 |   10.738 +/-  1.956
LYS  57 |   13.940 +/-  2.817 |   -2.310 +/-  0.828 |   31.509 +/-  9.671 |  -55.742 +/-  9.130 |    0.912 +/-  0.070 |  -11.690 +/-  2.904
GLU  58 |   13.634 +/-  2.207 |   -2.174 +/-  0.904 |  -36.696 +/- 15.652 |  -25.137 +/- 16.048 |    0.621 +/-  0.116 |  -49.753 +/-  2.807
LEU  59 |   12.356 +/-  2.245 |   -3.866 +/-  0.976 |  -22.359 +/-  0.411 |   -0.056 +/-  0.218 |    0.117 +/-  0.045 |  -13.807 +/-  2.373
GLY  60 |    1.571 +/-  0.585 |   -0.454 +/-  0.158 |    1.143 +/-  0.116 |   -0.890 +/-  0.107 |    0.014 +/-  0.007 |    1.386 +/-  0.582
MET  61 |   11.155 +/-  2.398 |   -6.909 +/-  0.913 |   -3.349 +/-  0.783 |    3.358 +/-  0.660 |    0.012 +/-  0.010 |    4.267 +/-  2.547
GLU  62 |   14.032 +/-  2.306 |   -1.697 +/-  0.743 |    8.886 +/-  9.472 |  -70.187 +/-  9.442 |    0.785 +/-  0.064 |  -48.180 +/-  2.272
GLU  63 |   14.336 +/-  2.299 |   -2.189 +/-  0.992 |  -43.769 +/- 18.637 |  -17.860 +/- 17.719 |    0.502 +/-  0.093 |  -48.980 +/-  2.653
GLU  64 |   13.340 +/-  2.385 |   -0.380 +/-  1.082 |  -25.283 +/- 17.468 |  -37.616 +/- 16.343 |    0.808 +/-  0.111 |  -49.131 +/-  2.268
ASP  65 |   10.141 +/-  2.020 |   -2.664 +/-  0.787 |   14.094 +/-  5.060 |  -74.920 +/-  5.138 |    0.306 +/-  0.042 |  -53.043 +/-  1.972
VAL  66 |    9.991 +/-  2.163 |   -1.956 +/-  0.910 |  -16.780 +/-  0.433 |    0.376 +/-  0.194 |    0.279 +/-  0.043 |   -8.089 +/-  2.299
ILE  67 |   13.470 +/-  2.143 |   -4.990 +/-  1.141 |   -1.571 +/-  0.189 |   -0.530 +/-  0.171 |    0.001 +/-  0.003 |    6.380 +/-  2.212
GLU  68 |   14.612 +/-  2.426 |   -1.671 +/-  1.008 |   -6.419 +/-  4.007 |  -55.882 +/-  3.915 |    0.497 +/-  0.044 |  -48.863 +/-  2.540
VAL  69 |    9.630 +/-  2.106 |   -4.761 +/-  0.898 |  -15.861 +/-  0.282 |   -0.201 +/-  0.119 |    0.004 +/-  0.004 |  -11.189 +/-  2.079
TYR  70 |   13.184 +/-  2.500 |   -1.228 +/-  0.983 |  -23.543 +/-  1.455 |   -1.434 +/-  0.651 |    0.640 +/-  0.045 |  -12.381 +/-  2.600
GLN  71 |   19.895 +/-  2.467 |   -2.948 +/-  0.921 |  -62.876 +/-  2.264 |   -9.074 +/-  1.864 |    0.507 +/-  0.118 |  -54.496 +/-  2.251
GLU  72 |   14.417 +/-  2.440 |   -1.939 +/-  1.226 |  -54.076 +/-  4.171 |   -7.366 +/-  4.133 |    0.244 +/-  0.029 |  -48.720 +/-  2.316
GLN  73 |   19.871 +/-  2.687 |   -1.168 +/-  0.888 |  -65.386 +/-  2.357 |   -8.441 +/-  1.932 |    0.889 +/-  0.091 |  -54.234 +/-  2.274
THR  74 |   11.339 +/-  1.958 |   -0.307 +/-  0.783 |  -22.277 +/-  1.209 |   -4.668 +/-  1.121 |    0.330 +/-  0.054 |  -15.583 +/-  2.072
GLY  75 |    1.572 +/-  0.635 |    0.120 +/-  0.224 |   -0.559 +/-  0.108 |    0.820 +/-  0.102 |    0.006 +/-  0.003 |    1.959 +/-  0.644
GLY  76 |    1.877 +/-  0.625 |    0.075 +/-  0.154 |   -8.563 +/-  0.933 |    6.683 +/-  0.898 |    0.009 +/-  0.005 |    0.081 +/-  0.637
GLY  77 |    2.067 +/-  0.807 |   -0.443 +/-  0.098 |    7.777 +/-  0.822 |  -18.503 +/-  0.702 |    0.286 +/-  0.037 |   -8.815 +/-  0.814
PHE  78 |   12.635 +/-  2.624 |    1.859 +/-  0.937 |    2.335 +/-  0.678 |   -2.881 +/-  0.494 |    1.267 +/-  0.158 |   15.214 +/-  2.735
LYS  79 |   14.503 +/-  2.759 |   -0.238 +/-  0.971 |   44.681 +/- 12.634 |  -67.704 +/- 11.437 |    1.271 +/-  0.114 |   -7.488 +/-  3.023
LYS  80 |   14.019 +/-  2.317 |   -0.654 +/-  0.738 |   48.468 +/- 15.357 |  -71.289 +/- 13.904 |    1.208 +/-  0.133 |   -8.249 +/-  3.147
PHE  81 |   13.126 +/-  2.600 |    0.336 +/-  0.859 |    2.977 +/-  0.233 |   -3.346 +/-  0.251 |    1.022 +/-  0.083 |   14.115 +/-  2.628
ALA  82 |    3.769 +/-  1.270 |   -1.780 +/-  0.356 |    3.536 +/-  0.196 |   -1.689 +/-  0.129 |    0.224 +/-  0.063 |    4.059 +/-  1.319
GLU  83 |   14.108 +/-  2.234 |   -1.278 +/-  1.027 |  -67.316 +/- 16.756 |    3.840 +/- 15.760 |    0.663 +/-  0.127 |  -49.983 +/-  2.339
ALA  84 |    3.890 +/-  1.321 |   -1.475 +/-  0.356 |    3.234 +/-  0.249 |   -1.431 +/-  0.206 |    0.332 +/-  0.043 |    4.551 +/-  1.330
VAL  85 |    9.934 +/-  1.941 |   -1.256 +/-  0.955 |  -15.313 +/-  0.319 |   -0.957 +/-  0.087 |    0.436 +/-  0.135 |   -7.155 +/-  2.002
LYS  86 |   14.589 +/-  2.723 |   -1.866 +/-  0.728 |   -7.371 +/-  1.326 |   -6.747 +/-  0.891 |    0.628 +/-  0.059 |   -0.767 +/-  2.709
PHE  87 |   12.360 +/-  2.312 |    0.943 +/-  0.760 |    2.425 +/-  0.639 |   -3.022 +/-  0.488 |    1.156 +/-  0.099 |   13.862 +/-  2.340
SER  88 |    7.868 +/-  1.607 |   -1.196 +/-  0.707 |   -0.976 +/-  1.966 |   -5.302 +/-  2.079 |    0.337 +/-  0.101 |    0.730 +/-  1.758
ALA  89 |    3.924 +/-  1.180 |   -1.288 +/-  0.427 |    2.950 +/-  0.213 |   -1.128 +/-  0.150 |    0.249 +/-  0.153 |    4.708 +/-  1.280
LYS  90 |   14.759 +/-  2.775 |   -0.559 +/-  1.045 |   45.587 +/-  6.172 |  -67.875 +/-  6.353 |    1.176 +/-  0.187 |   -6.912 +/-  2.844
LEU  91 |   12.553 +/-  2.481 |    0.595 +/-  0.975 |  -21.190 +/-  0.541 |   -1.367 +/-  0.188 |    0.928 +/-  0.152 |   -8.481 +/-  2.679
MET  92 |   12.123 +/-  2.268 |   -2.316 +/-  0.908 |    2.151 +/-  0.659 |   -2.356 +/-  0.543 |    0.767 +/-  0.159 |   10.370 +/-  2.486
GLY  93 |    1.529 +/-  0.579 |   -0.353 +/-  0.165 |   -0.508 +/-  0.176 |    0.733 +/-  0.160 |    0.016 +/-  0.007 |    1.417 +/-  0.587
GLN  94 |   20.297 +/-  2.409 |   -0.276 +/-  1.311 |  -68.880 +/-  2.325 |   -8.206 +/-  1.489 |    0.551 +/-  0.081 |  -56.513 +/-  2.257
ALA  95 |    3.770 +/-  1.137 |   -0.579 +/-  0.408 |    3.079 +/-  0.377 |   -1.233 +/-  0.316 |    0.342 +/-  0.107 |    5.380 +/-  1.239
MET  96 |   12.146 +/-  2.449 |   -1.603 +/-  1.068 |    2.132 +/-  1.073 |   -2.414 +/-  0.946 |    0.852 +/-  0.278 |   11.113 +/-  2.770
ALA  97 |    3.792 +/-  1.203 |   -0.479 +/-  0.369 |    3.104 +/-  0.302 |   -1.255 +/-  0.283 |    0.420 +/-  0.075 |    5.582 +/-  1.305
LYS  98 |   14.556 +/-  2.971 |    0.541 +/-  1.081 |   43.666 +/-  7.390 |  -65.386 +/-  8.061 |    1.218 +/-  0.233 |   -5.405 +/-  3.030
ARG  99 |   21.500 +/-  3.876 |   -2.158 +/-  1.156 | -149.738 +/- 10.451 |  -50.104 +/-  8.959 |    0.927 +/-  0.178 | -179.573 +/-  3.640

Backbone Energy Decomposition:
Residue |       Internal      |    van der Waals    |    Electrostatic    |   Polar Solvation   |   Non-Polar Solv.   |       TOTAL
-------------------------------------------------------------------------------------------------------------------------------------------
ILE   1 |    5.904 +/-  1.337 |   -0.112 +/-  1.004 |  -14.815 +/-  7.684 |  -46.838 +/-  6.895 |    0.255 +/-  0.036 |  -55.606 +/-  2.261
LYS   2 |    4.064 +/-  1.131 |   -1.220 +/-  0.823 |    5.833 +/-  3.047 |   -9.598 +/-  2.412 |    0.013 +/-  0.010 |   -0.908 +/-  1.803
LEU   3 |    4.097 +/-  1.066 |   -1.119 +/-  0.710 |   -9.796 +/-  1.297 |    3.709 +/-  0.653 |    0.005 +/-  0.007 |   -3.104 +/-  1.322
LYS   4 |    3.982 +/-  1.120 |   -2.287 +/-  0.538 |   -4.612 +/-  1.373 |   -1.695 +/-  1.370 |    0.001 +/-  0.002 |   -4.611 +/-  1.527
VAL   5 |    4.094 +/-  1.029 |   -1.030 +/-  0.756 |  -17.412 +/-  1.101 |    1.650 +/-  0.618 |    0.000 +/-  0.000 |  -12.698 +/-  1.244
ILE   6 |    4.159 +/-  1.139 |   -1.339 +/-  0.734 |  -10.246 +/-  1.389 |   -1.734 +/-  0.741 |    0.014 +/-  0.011 |   -9.147 +/-  1.417
GLY   7 |    4.353 +/-  1.315 |   -1.963 +/-  0.698 |   -8.875 +/-  1.427 |   -3.774 +/-  0.994 |    0.046 +/-  0.017 |  -10.213 +/-  1.441
GLN   8 |    4.382 +/-  1.175 |   -0.570 +/-  0.422 |   -5.863 +/-  1.063 |   -5.338 +/-  0.726 |    0.268 +/-  0.035 |   -7.120 +/-  1.381
ASP   9 |    4.924 +/-  1.400 |    1.571 +/-  1.149 |   -5.240 +/-  2.073 |   -7.128 +/-  1.298 |    0.256 +/-  0.021 |   -5.617 +/-  1.774
SER  10 |    5.516 +/-  1.195 |    0.039 +/-  0.638 |   -9.852 +/-  1.694 |   -3.511 +/-  1.358 |    0.128 +/-  0.032 |   -7.680 +/-  1.251
SER  11 |    4.403 +/-  1.068 |   -0.204 +/-  0.999 |  -10.669 +/-  1.667 |   -2.966 +/-  1.355 |    0.090 +/-  0.016 |   -9.346 +/-  1.353
GLU  12 |    4.216 +/-  1.339 |   -0.592 +/-  0.638 |   -4.716 +/-  2.656 |   -2.660 +/-  2.173 |    0.149 +/-  0.058 |   -3.603 +/-  1.632
ILE  13 |    4.186 +/-  1.137 |   -1.039 +/-  0.774 |   -6.166 +/-  1.167 |   -2.213 +/-  0.823 |    0.020 +/-  0.013 |   -5.213 +/-  1.368
HIE  14 |    4.272 +/-  1.240 |   -0.809 +/-  0.679 |   -7.986 +/-  1.099 |   -3.301 +/-  0.979 |    0.132 +/-  0.035 |   -7.693 +/-  1.333
PHE  15 |    4.165 +/-  1.192 |   -0.992 +/-  0.696 |   -0.845 +/-  1.113 |   -2.996 +/-  0.617 |    0.063 +/-  0.022 |   -0.606 +/-  1.526
LYS  16 |    3.998 +/-  1.237 |   -0.074 +/-  0.592 |    8.744 +/-  1.522 |  -15.146 +/-  1.432 |    0.225 +/-  0.030 |   -2.254 +/-  1.708
VAL  17 |    4.413 +/-  1.097 |    0.499 +/-  1.000 |  -11.436 +/-  1.467 |   -1.229 +/-  0.878 |    0.104 +/-  0.026 |   -7.649 +/-  1.441
LYS  18 |    4.057 +/-  1.334 |   -0.792 +/-  0.795 |   12.149 +/-  1.786 |  -17.327 +/-  1.547 |    0.110 +/-  0.019 |   -1.804 +/-  1.871
MET  19 |    4.382 +/-  1.232 |   -1.944 +/-  0.609 |  -10.757 +/-  1.175 |   -3.671 +/-  0.708 |    0.040 +/-  0.016 |  -11.950 +/-  1.374
THR  20 |    4.923 +/-  1.234 |    0.033 +/-  0.830 |  -11.318 +/-  1.564 |   -3.102 +/-  1.869 |    0.073 +/-  0.029 |   -9.392 +/-  1.479
THR  21 |    4.402 +/-  1.191 |   -0.878 +/-  0.738 |   -5.884 +/-  1.430 |   -5.478 +/-  1.127 |    0.022 +/-  0.018 |   -7.816 +/-  1.263
HIE  22 |    3.893 +/-  1.098 |   -1.762 +/-  0.628 |   -8.743 +/-  1.608 |    1.766 +/-  1.123 |    0.029 +/-  0.022 |   -4.818 +/-  1.356
LEU  23 |    4.622 +/-  1.310 |   -1.197 +/-  0.853 |   -7.268 +/-  1.124 |    2.250 +/-  0.521 |    0.001 +/-  0.001 |   -1.592 +/-  1.423
LYS  24 |    4.098 +/-  1.261 |   -1.092 +/-  0.827 |    6.723 +/-  1.908 |  -10.357 +/-  1.374 |    0.001 +/-  0.003 |   -0.627 +/-  1.495
LYS  25 |    3.906 +/-  1.132 |   -1.005 +/-  0.892 |   -0.293 +/-  1.952 |  -12.174 +/-  1.327 |    0.031 +/-  0.018 |   -9.536 +/-  1.669
LEU  26 |    4.270 +/-  1.131 |   -2.199 +/-  0.700 |   -6.936 +/-  1.137 |    0.063 +/-  0.676 |    0.009 +/-  0.013 |   -4.793 +/-  1.313
LYS  27 |    3.611 +/-  1.000 |   -2.339 +/-  0.631 |   -5.881 +/-  1.419 |   -7.512 +/-  0.978 |    0.000 +/-  0.000 |  -12.121 +/-  1.499
GLU  28 |    4.090 +/-  1.238 |   -1.351 +/-  0.827 |  -19.392 +/-  1.532 |    0.942 +/-  1.144 |    0.010 +/-  0.014 |  -15.701 +/-  1.337
SER  29 |    4.214 +/-  1.022 |   -1.551 +/-  0.663 |  -10.642 +/-  1.189 |   -1.159 +/-  0.835 |    0.050 +/-  0.033 |   -9.089 +/-  1.215
TYR  30 |    3.809 +/-  1.183 |   -1.467 +/-  0.912 |   -9.632 +/-  1.048 |   -1.007 +/-  0.544 |    0.001 +/-  0.003 |   -8.296 +/-  1.468
CYS  31 |    3.923 +/-  1.193 |   -1.945 +/-  0.664 |   -7.396 +/-  1.190 |   -2.569 +/-  0.654 |    0.016 +/-  0.011 |   -7.971 +/-  1.306
GLN  32 |    4.073 +/-  1.384 |   -0.765 +/-  0.628 |    0.733 +/-  1.336 |   -3.879 +/-  1.024 |    0.177 +/-  0.050 |    0.339 +/-  1.416
ARG  33 |    4.074 +/-  1.179 |   -0.477 +/-  0.592 |   -4.353 +/-  1.967 |   -7.769 +/-  1.606 |    0.232 +/-  0.049 |   -8.294 +/-  1.341
GLN  34 |    4.147 +/-  1.111 |    0.114 +/-  0.743 |  -11.238 +/-  1.154 |   -3.869 +/-  0.969 |    0.170 +/-  0.021 |  -10.676 +/-  1.417
GLY  35 |    4.045 +/-  1.152 |   -0.824 +/-  0.541 |   -6.497 +/-  1.575 |   -4.604 +/-  1.050 |    0.464 +/-  0.034 |   -7.416 +/-  1.227
VAL  36 |    5.890 +/-  1.115 |    0.278 +/-  0.627 |   -1.223 +/-  1.197 |   -1.256 +/-  0.711 |    0.030 +/-  0.020 |    3.719 +/-  1.231
PRO  37 |    5.992 +/-  1.003 |   -1.469 +/-  0.607 |  -10.118 +/-  1.373 |    0.756 +/-  1.211 |    0.059 +/-  0.021 |   -4.779 +/-  1.133
MET  38 |    4.004 +/-  1.196 |   -1.248 +/-  0.708 |   -6.612 +/-  1.140 |   -1.994 +/-  0.797 |    0.073 +/-  0.018 |   -5.777 +/-  1.420
ASN  39 |    4.842 +/-  1.000 |   -0.486 +/-  0.647 |   -5.931 +/-  1.717 |   -4.892 +/-  1.081 |    0.099 +/-  0.019 |   -6.368 +/-  1.345
SER  40 |    4.778 +/-  1.008 |   -0.585 +/-  0.923 |   -9.823 +/-  1.208 |   -0.351 +/-  0.535 |    0.001 +/-  0.002 |   -5.981 +/-  1.484
LEU  41 |    4.074 +/-  1.179 |   -0.857 +/-  0.958 |   -3.979 +/-  1.785 |    3.909 +/-  0.875 |    0.039 +/-  0.012 |    3.186 +/-  1.478
ARG  42 |    3.697 +/-  1.057 |   -1.352 +/-  0.909 |    2.638 +/-  1.373 |  -11.613 +/-  1.010 |    0.009 +/-  0.008 |   -6.620 +/-  1.355
PHE  43 |    3.757 +/-  1.096 |   -1.869 +/-  0.706 |  -15.541 +/-  0.899 |    3.206 +/-  0.756 |    0.011 +/-  0.008 |  -10.437 +/-  1.518
LEU  44 |    4.169 +/-  1.082 |   -1.812 +/-  0.856 |   -7.774 +/-  1.163 |   -1.060 +/-  0.775 |    0.001 +/-  0.002 |   -6.476 +/-  1.233
PHE  45 |    3.704 +/-  1.107 |   -1.279 +/-  0.753 |  -11.859 +/-  1.648 |    0.343 +/-  1.258 |    0.016 +/-  0.012 |   -9.076 +/-  1.215
GLU  46 |    4.520 +/-  1.365 |    0.090 +/-  0.598 |   -0.382 +/-  2.151 |   -9.397 +/-  1.918 |    0.282 +/-  0.042 |   -4.886 +/-  1.534
GLY  47 |    4.077 +/-  1.159 |   -0.544 +/-  0.540 |   -9.293 +/-  1.261 |   -2.124 +/-  1.234 |    0.452 +/-  0.053 |   -7.433 +/-  1.288
GLN  48 |    3.943 +/-  0.945 |   -0.484 +/-  0.777 |    1.087 +/-  1.195 |   -4.154 +/-  0.672 |    0.038 +/-  0.012 |    0.430 +/-  1.317
ARG  49 |    3.592 +/-  1.088 |   -0.499 +/-  0.520 |    3.608 +/-  2.300 |  -10.806 +/-  1.807 |    0.164 +/-  0.042 |   -3.941 +/-  1.463
ILE  50 |    4.738 +/-  1.325 |    0.146 +/-  0.977 |  -21.590 +/-  2.304 |    3.989 +/-  1.255 |    0.028 +/-  0.027 |  -12.688 +/-  1.770
ALA  51 |    3.790 +/-  1.146 |   -1.571 +/-  0.722 |   -5.518 +/-  1.612 |   -1.770 +/-  0.987 |    0.083 +/-  0.028 |   -4.986 +/-  1.321
ASP  52 |    4.456 +/-  1.197 |   -1.593 +/-  0.701 |  -13.820 +/-  1.681 |    4.266 +/-  1.250 |    0.038 +/-  0.019 |   -6.653 +/-  1.451
ASN  53 |    4.879 +/-  1.258 |   -0.423 +/-  0.655 |   -4.046 +/-  1.729 |   -4.225 +/-  1.459 |    0.105 +/-  0.047 |   -3.710 +/-  1.551
HIE  54 |    4.333 +/-  1.367 |   -0.965 +/-  0.892 |  -14.280 +/-  1.834 |    2.563 +/-  0.897 |    0.008 +/-  0.012 |   -8.340 +/-  1.919
THR  55 |    5.771 +/-  1.214 |   -0.286 +/-  0.857 |   -1.461 +/-  1.210 |   -2.835 +/-  0.637 |    0.000 +/-  0.000 |    1.188 +/-  1.320
PRO  56 |    5.981 +/-  0.968 |   -2.787 +/-  0.565 |   -1.659 +/-  1.207 |   -3.774 +/-  0.852 |    0.005 +/-  0.005 |   -2.234 +/-  1.075
LYS  57 |    3.713 +/-  1.009 |   -1.155 +/-  0.637 |   -4.323 +/-  1.943 |   -8.160 +/-  1.569 |    0.104 +/-  0.029 |   -9.820 +/-  1.680
GLU  58 |    3.918 +/-  1.052 |   -0.528 +/-  0.570 |   -6.107 +/-  1.639 |   -9.314 +/-  1.402 |    0.236 +/-  0.034 |  -11.797 +/-  1.225
LEU  59 |    3.917 +/-  1.032 |   -0.535 +/-  0.557 |   -0.781 +/-  1.093 |   -8.429 +/-  0.942 |    0.155 +/-  0.035 |   -5.673 +/-  1.160
GLY  60 |    4.029 +/-  1.131 |   -0.694 +/-  0.633 |   -4.792 +/-  2.086 |   -8.871 +/-  1.556 |    0.426 +/-  0.050 |   -9.902 +/-  1.185
MET  61 |    4.457 +/-  1.293 |   -0.403 +/-  0.739 |  -13.158 +/-  1.715 |    0.332 +/-  1.333 |    0.106 +/-  0.044 |   -8.666 +/-  1.893
GLU  62 |    4.143 +/-  1.169 |   -0.522 +/-  0.992 |   -3.740 +/-  1.991 |   -7.502 +/-  1.280 |    0.042 +/-  0.020 |   -7.579 +/-  1.643
GLU  63 |    4.106 +/-  1.059 |   -0.694 +/-  0.781 |   -8.766 +/-  3.615 |   -4.416 +/-  2.804 |    0.044 +/-  0.040 |   -9.726 +/-  1.292
GLU  64 |    4.399 +/-  1.258 |    0.240 +/-  0.616 |   -4.634 +/-  2.792 |   -8.545 +/-  2.325 |    0.145 +/-  0.051 |   -8.395 +/-  1.517
ASP  65 |    4.771 +/-  1.276 |   -0.728 +/-  0.625 |    0.227 +/-  2.756 |   -6.252 +/-  2.239 |    0.047 +/-  0.014 |   -1.935 +/-  1.409
VAL  66 |    4.309 +/-  1.241 |   -0.684 +/-  0.615 |   -2.592 +/-  0.913 |   -5.855 +/-  0.813 |    0.069 +/-  0.026 |   -4.753 +/-  1.525
ILE  67 |    4.017 +/-  1.123 |   -0.755 +/-  0.881 |  -13.007 +/-  1.486 |   -1.345 +/-  0.902 |    0.000 +/-  0.001 |  -11.090 +/-  1.418
GLU  68 |    3.761 +/-  1.230 |   -1.047 +/-  0.843 |  -10.957 +/-  1.129 |    0.357 +/-  0.662 |    0.000 +/-  0.002 |   -7.885 +/-  1.424
VAL  69 |    4.355 +/-  1.104 |   -1.532 +/-  0.686 |   -7.220 +/-  1.396 |   -3.490 +/-  0.734 |    0.006 +/-  0.004 |   -7.880 +/-  1.319
TYR  70 |    3.554 +/-  1.102 |   -1.076 +/-  0.850 |  -13.456 +/-  1.324 |    2.034 +/-  0.648 |    0.002 +/-  0.004 |   -8.941 +/-  1.462
GLN  71 |    4.133 +/-  1.029 |   -0.853 +/-  0.834 |  -10.827 +/-  1.811 |   -0.584 +/-  1.176 |    0.023 +/-  0.016 |   -8.107 +/-  1.319
GLU  72 |    4.387 +/-  1.196 |   -0.705 +/-  0.728 |   -5.155 +/-  1.746 |   -3.672 +/-  1.461 |    0.090 +/-  0.031 |   -5.055 +/-  1.468
GLN  73 |    4.019 +/-  1.099 |    0.280 +/-  0.697 |   -4.481 +/-  1.112 |   -4.199 +/-  0.835 |    0.202 +/-  0.022 |   -4.178 +/-  1.420
THR  74 |    4.512 +/-  1.025 |    1.037 +/-  0.538 |   -8.393 +/-  0.866 |   -4.384 +/-  0.659 |    0.319 +/-  0.022 |   -6.910 +/-  1.309
GLY  75 |    4.244 +/-  1.256 |    0.179 +/-  0.459 |    3.605 +/-  0.585 |   -8.695 +/-  0.512 |    0.573 +/-  0.019 |   -0.094 +/-  1.237
GLY  76 |    5.199 +/-  1.419 |   -0.302 +/-  0.284 |  -15.887 +/-  1.407 |  -13.261 +/-  1.128 |    0.657 +/-  0.019 |  -23.595 +/-  1.420
GLY  77 |    3.720 +/-  1.222 |   -0.282 +/-  0.897 |    5.641 +/-  3.902 | -100.306 +/-  3.299 |    0.535 +/-  0.115 |  -90.693 +/-  1.714
PHE  78 |    4.052 +/-  1.080 |   -0.333 +/-  0.794 |    0.964 +/-  1.522 |   -3.132 +/-  0.888 |    0.077 +/-  0.035 |    1.628 +/-  1.500
LYS  79 |    3.980 +/-  1.137 |   -0.511 +/-  0.741 |   19.771 +/-  1.696 |  -22.843 +/-  1.457 |    0.065 +/-  0.023 |    0.463 +/-  1.389
LYS  80 |    3.868 +/-  1.131 |   -0.972 +/-  0.605 |    7.084 +/-  1.726 |  -21.462 +/-  1.452 |    0.052 +/-  0.042 |  -11.432 +/-  1.366
PHE  81 |    3.912 +/-  0.949 |   -1.020 +/-  0.671 |  -12.276 +/-  1.184 |   -3.794 +/-  0.672 |    0.044 +/-  0.019 |  -13.135 +/-  1.162
ALA  82 |    3.574 +/-  1.027 |   -1.023 +/-  0.810 |   -9.712 +/-  1.109 |   -1.637 +/-  0.602 |    0.038 +/-  0.025 |   -8.760 +/-  1.264
GLU  83 |    4.031 +/-  1.214 |   -0.772 +/-  0.807 |  -14.770 +/-  2.105 |    2.719 +/-  1.657 |    0.033 +/-  0.024 |   -8.759 +/-  1.412
ALA  84 |    3.750 +/-  1.109 |   -0.972 +/-  0.702 |   -6.916 +/-  2.359 |   -1.345 +/-  1.117 |    0.073 +/-  0.045 |   -5.409 +/-  1.398
VAL  85 |    4.543 +/-  1.137 |   -0.517 +/-  0.819 |   -5.904 +/-  1.450 |   -1.008 +/-  0.791 |    0.026 +/-  0.019 |   -2.861 +/-  1.359
LYS  86 |    4.022 +/-  1.103 |   -0.629 +/-  0.681 |   -3.950 +/-  1.794 |   -9.088 +/-  1.457 |    0.097 +/-  0.058 |   -9.547 +/-  1.268
PHE  87 |    4.179 +/-  1.093 |   -0.326 +/-  0.738 |  -14.176 +/-  1.986 |   -2.063 +/-  1.881 |    0.168 +/-  0.068 |  -12.219 +/-  1.397
SER  88 |    4.834 +/-  1.017 |   -0.197 +/-  0.844 |  -12.429 +/-  1.992 |   -0.851 +/-  1.526 |    0.158 +/-  0.092 |   -8.484 +/-  1.393
ALA  89 |    3.918 +/-  1.224 |   -0.185 +/-  0.920 |    0.524 +/-  3.904 |   -2.321 +/-  2.556 |    0.094 +/-  0.063 |    2.030 +/-  1.930
LYS  90 |    4.042 +/-  0.971 |    0.135 +/-  0.571 |    6.515 +/-  2.863 |  -14.333 +/-  2.212 |    0.189 +/-  0.085 |   -3.452 +/-  1.749
LEU  91 |    4.298 +/-  1.232 |    0.322 +/-  0.676 |   -8.322 +/-  2.779 |   -5.253 +/-  2.049 |    0.204 +/-  0.055 |   -8.752 +/-  1.753
MET  92 |    4.353 +/-  1.167 |    0.489 +/-  0.650 |   -7.134 +/-  1.691 |   -5.290 +/-  1.161 |    0.274 +/-  0.034 |   -7.309 +/-  1.327
GLY  93 |    4.041 +/-  1.254 |   -0.365 +/-  0.640 |   -3.430 +/-  2.284 |   -7.931 +/-  1.771 |    0.252 +/-  0.066 |   -7.434 +/-  1.678
GLN  94 |    3.995 +/-  1.121 |    0.140 +/-  0.611 |   -5.228 +/-  1.888 |   -4.001 +/-  1.500 |    0.207 +/-  0.055 |   -4.888 +/-  1.390
ALA  95 |    3.731 +/-  1.253 |   -0.196 +/-  0.577 |   -0.724 +/-  2.118 |   -5.178 +/-  1.945 |    0.221 +/-  0.064 |   -2.147 +/-  1.382
MET  96 |    4.278 +/-  1.259 |    0.152 +/-  0.591 |   -5.154 +/-  2.000 |   -5.006 +/-  1.587 |    0.169 +/-  0.085 |   -5.560 +/-  1.521
ALA  97 |    3.675 +/-  1.158 |    0.183 +/-  0.431 |    5.154 +/-  1.785 |   -6.363 +/-  1.888 |    0.236 +/-  0.063 |    2.885 +/-  1.457
LYS  98 |    5.341 +/-  1.190 |    0.450 +/-  0.509 |    8.499 +/-  2.517 |  -12.371 +/-  2.471 |    0.328 +/-  0.079 |    2.247 +/-  1.486
ARG  99 |    5.284 +/-  1.415 |    0.084 +/-  0.632 |  -54.214 +/-  7.581 |  -23.109 +/-  7.590 |    0.563 +/-  0.098 |  -71.392 +/-  1.771

DELTAS:
Total Energy Decomposition:
Residue |  Location |       Internal      |    van der Waals    |    Electrostatic    |   Polar Solvation   |    Non-Polar Solv.  |       TOTAL
-------------------------------------------------------------------------------------------------------------------------------------------------------
GLU   1 | R GLU   1 |    0.001 +/-  3.849 |   -0.001 +/-  2.302 |   -0.355 +/- 16.437 |    0.354 +/- 15.060 |   -0.000 +/-  0.187 |   -0.002 +/-  3.809
PHE   2 | R PHE   2 |    0.004 +/-  4.551 |   -0.001 +/-  2.515 |   -0.026 +/-  2.839 |    0.025 +/-  2.627 |    0.001 +/-  0.443 |    0.003 +/-  5.076
PRO   3 | R PRO   3 |   -0.004 +/-  3.950 |   -0.000 +/-  1.289 |   -0.126 +/-  2.649 |    0.125 +/-  2.481 |   -0.000 +/-  0.133 |   -0.005 +/-  4.034
GLU   4 | R GLU   4 |    0.000 +/-  3.763 |    0.001 +/-  2.177 |  -17.561 +/- 22.976 |   17.547 +/- 23.003 |    0.000 +/-  0.286 |   -0.012 +/-  3.998
ILE   5 | R ILE   5 |   -0.008 +/-  4.527 |   -0.001 +/-  2.332 |    0.188 +/-  2.110 |   -0.184 +/-  1.944 |   -0.000 +/-  0.176 |   -0.005 +/-  4.539
THR   6 | R THR   6 |    0.001 +/-  3.326 |   -0.002 +/-  2.188 |   -0.363 +/-  5.089 |    0.357 +/-  3.343 |    0.000 +/-  0.162 |   -0.007 +/-  3.894
GLU   7 | R GLU   7 |    0.004 +/-  3.950 |   -0.002 +/-  1.984 |  -16.861 +/- 19.022 |   16.848 +/- 16.388 |   -0.001 +/-  0.118 |   -0.011 +/-  4.759
GLU   8 | R GLU   8 |    0.004 +/-  4.130 |   -0.002 +/-  2.147 |  -17.755 +/- 14.963 |   17.742 +/- 14.418 |   -0.000 +/-  0.109 |   -0.011 +/-  3.838
MET   9 | R MET   9 |   -0.004 +/-  3.441 |   -0.002 +/-  2.246 |   -0.406 +/-  2.538 |    0.411 +/-  2.083 |   -0.000 +/-  0.128 |   -0.000 +/-  4.072
GLU  10 | R GLU  10 |    0.005 +/-  3.706 |   -0.002 +/-  1.878 |  -18.357 +/- 29.925 |   18.334 +/- 27.304 |    0.001 +/-  0.203 |   -0.020 +/-  4.349
LYS  11 | R LYS  11 |    0.000 +/-  4.904 |   -0.003 +/-  2.415 |   18.576 +/- 36.558 |  -18.535 +/- 32.981 |    0.000 +/-  0.283 |    0.038 +/-  5.981
GLU  12 | R GLU  12 |   -0.004 +/-  3.767 |   -0.006 +/-  2.163 |  -23.277 +/- 11.651 |   23.242 +/- 10.418 |   -0.000 +/-  0.099 |   -0.045 +/-  3.987
ILE  13 | R ILE  13 |   -0.002 +/-  3.688 |   -0.005 +/-  1.992 |   -0.447 +/-  2.015 |    0.449 +/-  1.201 |   -0.000 +/-  0.187 |   -0.006 +/-  4.061
LYS  14 | R LYS  14 |   -0.006 +/-  4.890 |   -0.003 +/-  1.740 |   18.880 +/- 20.658 |  -18.842 +/- 19.666 |   -0.001 +/-  0.159 |    0.028 +/-  5.489
ASN  15 | R ASN  15 |    0.004 +/-  3.855 |   -0.008 +/-  1.586 |   -0.291 +/-  5.499 |    0.385 +/-  2.403 |   -0.000 +/-  0.096 |    0.091 +/-  3.759
VAL  16 | R VAL  16 |    0.000 +/-  3.297 |   -0.011 +/-  1.730 |   -0.449 +/-  2.293 |    0.534 +/-  1.579 |   -0.001 +/-  0.100 |    0.074 +/-  3.374
PHE  17 | R PHE  17 |   -0.003 +/-  3.859 |   -0.006 +/-  1.368 |   -0.345 +/-  1.716 |    0.350 +/-  1.353 |   -0.000 +/-  0.120 |   -0.004 +/-  4.093
ARG  18 | R ARG  18 |   -0.004 +/-  5.784 |   -0.013 +/-  2.517 |   25.760 +/- 11.470 |  -25.514 +/-  9.821 |    0.001 +/-  0.096 |    0.230 +/-  5.909
ASN  19 | R ASN  19 |   -0.008 +/-  3.829 |   -0.022 +/-  1.302 |    0.033 +/-  3.911 |    0.119 +/-  2.730 |   -0.002 +/-  0.087 |    0.119 +/-  3.072
GLY  20 | R GLY  20 |   -0.005 +/-  2.399 |   -0.027 +/-  0.915 |    0.058 +/-  1.997 |    0.133 +/-  1.565 |   -0.001 +/-  0.083 |    0.158 +/-  2.216
ASN  21 | R ASN  21 |    0.009 +/-  3.997 |   -0.250 +/-  1.609 |   -1.246 +/-  4.565 |    1.892 +/-  3.630 |   -0.020 +/-  0.080 |    0.385 +/-  3.973
GLN  22 | R GLN  22 |    0.005 +/-  4.427 |   -2.163 +/-  2.087 |   -1.014 +/-  5.416 |    3.328 +/-  3.696 |   -0.406 +/-  0.198 |   -0.250 +/-  4.362
ASP  23 | R ASP  23 |   -0.006 +/-  3.673 |    0.351 +/-  1.484 |  -75.068 +/-  6.532 |   65.747 +/-  6.613 |   -0.353 +/-  0.079 |   -9.330 +/-  3.783
GLU  24 | R GLU  24 |   -0.010 +/-  4.209 |   -0.132 +/-  2.448 |  -30.121 +/-  7.126 |   29.658 +/-  6.178 |    0.000 +/-  0.052 |   -0.606 +/-  4.886
VAL  25 | R VAL  25 |    0.003 +/-  3.643 |   -0.121 +/-  1.829 |    0.538 +/-  1.267 |   -0.195 +/-  0.969 |    0.001 +/-  0.066 |    0.226 +/-  3.339
LEU  26 | R LEU  26 |    0.000 +/-  4.584 |   -0.040 +/-  1.960 |    0.622 +/-  1.754 |   -0.315 +/-  1.257 |    0.000 +/-  0.024 |    0.268 +/-  5.011
SER  27 | R SER  27 |    0.008 +/-  3.382 |   -0.031 +/-  1.510 |   -1.088 +/-  1.899 |    1.007 +/-  1.446 |   -0.000 +/-  0.001 |   -0.104 +/-  3.673
GLU  28 | R GLU  28 |    0.003 +/-  3.700 |   -0.052 +/-  2.132 |  -24.724 +/-  6.828 |   24.877 +/-  6.968 |    0.000 +/-  0.069 |    0.103 +/-  4.054
ALA  29 | R ALA  29 |   -0.002 +/-  2.588 |   -0.066 +/-  1.074 |   -0.901 +/-  2.094 |    1.212 +/-  1.985 |    0.000 +/-  0.054 |    0.243 +/-  2.996
PHE  30 | R PHE  30 |   -0.011 +/-  4.013 |   -0.363 +/-  1.355 |   -1.054 +/-  3.285 |    1.868 +/-  2.806 |   -0.042 +/-  0.152 |    0.399 +/-  4.115
ARG  31 | R ARG  31 |   -0.002 +/-  6.039 |   -3.706 +/-  1.773 |    5.118 +/- 11.146 |   -0.339 +/-  9.936 |   -0.828 +/-  0.179 |    0.242 +/-  5.961
LEU  32 | R LEU  32 |   -0.000 +/-  4.016 |   -1.384 +/-  2.030 |    2.060 +/-  2.653 |   -0.598 +/-  1.694 |   -0.199 +/-  0.067 |   -0.121 +/-  4.094
THR  33 | R THR  33 |    0.002 +/-  3.666 |   -0.513 +/-  1.537 |   -2.311 +/-  2.257 |    3.321 +/-  2.539 |   -0.038 +/-  0.063 |    0.461 +/-  3.784
ILE  34 | R ILE  34 |   -0.010 +/-  4.298 |   -0.187 +/-  2.455 |   -0.180 +/-  1.327 |    0.643 +/-  0.447 |   -0.000 +/-  0.001 |    0.266 +/-  4.125
THR  35 | R THR  35 |   -0.005 +/-  3.325 |   -0.634 +/-  2.034 |   -1.317 +/-  2.610 |   -1.282 +/-  0.997 |   -0.086 +/-  0.021 |   -3.324 +/-  3.611
ARG  36 | R ARG  36 |    0.009 +/-  5.193 |   -0.168 +/-  2.116 |   29.606 +/-  8.237 |  -28.532 +/-  6.285 |   -0.000 +/-  0.067 |    0.915 +/-  5.637
LYS  37 | R LYS  37 |   -0.005 +/-  4.112 |   -2.153 +/-  2.171 |    9.664 +/-  7.264 |   -4.600 +/-  5.907 |   -0.639 +/-  0.075 |    2.267 +/-  5.800
ASP  38 | R ASP  38 |    0.003 +/-  3.286 |   -1.058 +/-  2.355 |  -28.786 +/-  6.276 |   25.744 +/-  5.180 |   -0.018 +/-  0.009 |   -4.116 +/-  4.633
ILE  39 | R ILE  39 |    0.004 +/-  4.545 |   -0.094 +/-  1.948 |    0.534 +/-  2.174 |   -0.301 +/-  1.121 |   -0.000 +/-  0.054 |    0.142 +/-  4.704
GLN  40 | R GLN  40 |   -0.003 +/-  4.161 |   -0.475 +/-  1.612 |   -0.457 +/-  5.128 |    1.530 +/-  3.823 |   -0.087 +/-  0.166 |    0.507 +/-  3.984
THR  41 | R THR  41 |    0.009 +/-  3.538 |   -1.157 +/-  1.804 |    0.053 +/-  1.874 |    0.197 +/-  1.335 |   -0.145 +/-  0.029 |   -1.044 +/-  3.741
LEU  42 | R LEU  42 |    0.001 +/-  4.151 |   -0.102 +/-  2.033 |    0.198 +/-  1.738 |   -0.007 +/-  0.879 |   -0.000 +/-  0.011 |    0.090 +/-  4.251
ASN  43 | R ASN  43 |    0.002 +/-  4.251 |   -0.097 +/-  1.764 |    0.365 +/-  6.862 |   -0.266 +/-  4.005 |    0.000 +/-  0.119 |    0.003 +/-  4.592
HIE  44 | R HIE  44 |   -0.009 +/-  3.909 |   -0.114 +/-  1.680 |    0.181 +/-  4.130 |    0.120 +/-  3.591 |   -0.001 +/-  0.161 |    0.177 +/-  3.954
LEU  45 | R LEU  45 |    0.001 +/-  3.868 |   -1.128 +/-  2.330 |   -0.403 +/-  3.811 |    1.421 +/-  2.581 |   -0.183 +/-  0.190 |   -0.292 +/-  3.906
ASN  46 | R ASN  46 |   -0.004 +/-  3.798 |   -1.563 +/-  1.774 |   -0.824 +/-  3.411 |    1.899 +/-  1.893 |   -0.148 +/-  0.104 |   -0.640 +/-  3.722
TRP  47 | R TRP  47 |   -0.013 +/-  4.576 |   -9.668 +/-  1.926 |   -2.937 +/-  1.946 |    3.319 +/-  1.189 |   -1.051 +/-  0.101 |  -10.351 +/-  4.844
LEU  48 | R LEU  48 |   -0.004 +/-  4.212 |   -1.831 +/-  1.779 |   -2.840 +/-  1.693 |    1.595 +/-  0.697 |   -0.041 +/-  0.011 |   -3.121 +/-  4.364
ASN  49 | R ASN  49 |    0.000 +/-  4.065 |   -2.345 +/-  1.627 |   -9.641 +/-  2.582 |    7.338 +/-  1.305 |   -0.216 +/-  0.019 |   -4.863 +/-  3.963
ASP  50 | R ASP  50 |   -0.002 +/-  3.055 |   -2.025 +/-  1.807 |  -56.790 +/-  6.006 |   49.502 +/-  5.593 |   -0.452 +/-  0.068 |   -9.767 +/-  3.709
GLU  51 | R GLU  51 |   -0.004 +/-  4.266 |   -0.560 +/-  1.873 |  -72.761 +/-  6.014 |   67.454 +/-  5.333 |   -0.345 +/-  0.050 |   -6.216 +/-  4.169
ILE  52 | R ILE  52 |    0.004 +/-  3.751 |   -0.206 +/-  1.984 |   -0.421 +/-  1.281 |    0.922 +/-  0.671 |    0.000 +/-  0.000 |    0.299 +/-  3.594
ILE  53 | R ILE  53 |    0.002 +/-  3.653 |   -0.227 +/-  2.150 |    0.715 +/-  1.241 |   -0.143 +/-  0.710 |    0.000 +/-  0.009 |    0.347 +/-  3.798
ASN  54 | R ASN  54 |    0.002 +/-  3.676 |   -0.408 +/-  1.718 |    5.062 +/-  3.157 |   -2.864 +/-  1.953 |   -0.040 +/-  0.052 |    1.753 +/-  3.788
PHE  55 | R PHE  55 |   -0.014 +/-  3.892 |   -0.133 +/-  1.572 |    1.219 +/-  1.682 |   -1.241 +/-  0.726 |    0.000 +/-  0.013 |   -0.169 +/-  4.025
TYR  56 | R TYR  56 |   -0.001 +/-  4.180 |   -0.036 +/-  1.781 |    0.632 +/-  3.491 |   -0.622 +/-  1.707 |   -0.000 +/-  0.036 |   -0.026 +/-  4.257
MET  57 | R MET  57 |   -0.002 +/-  3.579 |   -0.042 +/-  1.602 |    1.262 +/-  1.258 |   -1.010 +/-  1.064 |    0.000 +/-  0.014 |    0.208 +/-  3.534
ASN  58 | R ASN  58 |   -0.009 +/-  3.991 |   -0.061 +/-  1.366 |    2.161 +/-  4.160 |   -1.715 +/-  3.082 |   -0.000 +/-  0.116 |    0.375 +/-  3.817
MET  59 | R MET  59 |    0.001 +/-  3.942 |   -0.019 +/-  1.696 |    0.518 +/-  2.105 |   -0.424 +/-  1.195 |   -0.000 +/-  0.034 |    0.077 +/-  4.285
LEU  60 | R LEU  60 |    0.002 +/-  3.848 |   -0.011 +/-  2.017 |    0.502 +/-  1.498 |   -0.352 +/-  0.627 |   -0.000 +/-  0.008 |    0.141 +/-  3.770
MET  61 | R MET  61 |   -0.003 +/-  3.509 |   -0.040 +/-  1.769 |    0.803 +/-  2.333 |   -0.746 +/-  1.232 |   -0.001 +/-  0.074 |    0.013 +/-  3.955
GLU  62 | R GLU  62 |    0.004 +/-  3.709 |   -0.012 +/-  2.126 |  -14.863 +/- 16.887 |   14.921 +/- 15.740 |    0.000 +/-  0.154 |    0.051 +/-  3.880
ARG  63 | R ARG  63 |   -0.000 +/-  5.753 |   -0.006 +/-  2.013 |   17.541 +/-  9.697 |  -17.397 +/-  8.954 |    0.000 +/-  0.095 |    0.139 +/-  5.101
SER  64 | R SER  64 |    0.001 +/-  3.622 |   -0.004 +/-  1.916 |    0.530 +/-  2.324 |   -0.513 +/-  1.804 |    0.000 +/-  0.096 |    0.014 +/-  3.977
LYS  65 | R LYS  65 |    0.007 +/-  4.831 |   -0.005 +/-  1.819 |   13.413 +/- 15.754 |  -13.342 +/- 14.408 |    0.001 +/-  0.124 |    0.074 +/-  6.036
GLU  66 | R GLU  66 |    0.004 +/-  4.205 |   -0.002 +/-  1.718 |  -13.308 +/- 16.601 |   13.304 +/- 15.348 |   -0.001 +/-  0.122 |   -0.003 +/-  4.273
LYS  67 | R LYS  67 |    0.001 +/-  4.279 |   -0.000 +/-  1.672 |   11.049 +/- 12.596 |  -11.049 +/- 11.594 |    0.001 +/-  0.140 |    0.002 +/-  5.027
GLY  68 | R GLY  68 |    0.002 +/-  2.577 |   -0.001 +/-  0.773 |   -0.102 +/-  3.458 |    0.103 +/-  2.576 |    0.000 +/-  0.090 |    0.002 +/-  2.670
LEU  69 | R LEU  69 |   -0.010 +/-  3.891 |   -0.002 +/-  1.759 |    0.351 +/-  1.719 |   -0.335 +/-  1.230 |   -0.001 +/-  0.085 |    0.003 +/-  3.816
PRO  70 | R PRO  70 |   -0.005 +/-  3.603 |   -0.001 +/-  1.242 |   -0.231 +/-  1.333 |    0.234 +/-  0.900 |   -0.000 +/-  0.057 |   -0.003 +/-  3.699
SER  71 | R SER  71 |   -0.000 +/-  2.940 |   -0.002 +/-  1.843 |    0.066 +/-  3.156 |   -0.047 +/-  1.956 |   -0.001 +/-  0.064 |    0.015 +/-  3.326
VAL  72 | R VAL  72 |   -0.005 +/-  3.682 |   -0.008 +/-  1.844 |    0.248 +/-  1.365 |   -0.099 +/-  0.865 |   -0.000 +/-  0.039 |    0.135 +/-  3.576
HIE  73 | R HIE  73 |   -0.001 +/-  3.723 |   -0.075 +/-  1.608 |   -1.121 +/-  2.812 |    1.332 +/-  1.927 |   -0.010 +/-  0.100 |    0.124 +/-  3.436
ALA  74 | R ALA  74 |    0.004 +/-  2.609 |   -0.040 +/-  1.121 |    0.061 +/-  1.430 |    0.279 +/-  1.234 |   -0.001 +/-  0.038 |    0.304 +/-  2.549
PHE  75 | R PHE  75 |    0.002 +/-  4.679 |   -0.152 +/-  1.910 |   -1.746 +/-  1.512 |    1.944 +/-  1.087 |   -0.002 +/-  0.030 |    0.045 +/-  5.310
ASN  76 | R ASN  76 |    0.002 +/-  3.982 |   -0.944 +/-  1.514 |    3.781 +/-  3.085 |   -1.436 +/-  2.588 |   -0.255 +/-  0.080 |    1.147 +/-  3.326
THR  77 | R THR  77 |   -0.005 +/-  3.381 |   -0.416 +/-  1.877 |   -0.034 +/-  1.837 |    0.229 +/-  1.503 |   -0.022 +/-  0.031 |   -0.248 +/-  3.644
PHE  78 | R PHE  78 |   -0.000 +/-  4.148 |   -3.074 +/-  1.543 |    0.872 +/-  1.597 |   -0.215 +/-  0.846 |   -0.633 +/-  0.110 |   -3.050 +/-  4.253
PHE  79 | R PHE  79 |    0.003 +/-  4.119 |   -0.219 +/-  1.497 |    1.253 +/-  1.499 |   -1.114 +/-  0.770 |    0.000 +/-  0.012 |   -0.077 +/-  4.193
PHE  80 | R PHE  80 |   -0.003 +/-  4.403 |   -0.067 +/-  1.396 |    1.088 +/-  1.520 |   -1.059 +/-  0.779 |   -0.000 +/-  0.054 |   -0.041 +/-  4.569
THR  81 | R THR  81 |    0.005 +/-  3.825 |   -0.240 +/-  1.659 |   -0.333 +/-  3.154 |    0.804 +/-  2.097 |   -0.015 +/-  0.123 |    0.221 +/-  3.807
LYS  82 | R LYS  82 |   -0.000 +/-  4.747 |   -0.319 +/-  2.092 |  -41.358 +/-  6.626 |   38.839 +/-  6.020 |   -0.225 +/-  0.081 |   -3.062 +/-  4.937
LEU  83 | R LEU  83 |    0.000 +/-  4.254 |   -0.050 +/-  1.795 |    0.663 +/-  1.582 |   -0.611 +/-  0.959 |    0.000 +/-  0.036 |    0.002 +/-  4.374
LYS  84 | R LYS  84 |    0.000 +/-  4.208 |   -0.038 +/-  1.720 |   15.497 +/-  6.445 |  -15.147 +/-  6.435 |    0.001 +/-  0.155 |    0.314 +/-  4.698
THR  85 | R THR  85 |   -0.003 +/-  3.212 |   -0.100 +/-  1.689 |   -1.034 +/-  2.211 |    1.384 +/-  1.406 |   -0.002 +/-  0.061 |    0.245 +/-  3.546
ALA  86 | R ALA  86 |   -0.002 +/-  3.214 |   -0.047 +/-  1.122 |    0.347 +/-  2.294 |   -0.226 +/-  1.607 |   -0.000 +/-  0.087 |    0.072 +/-  3.280
GLY  87 | R GLY  87 |   -0.004 +/-  2.199 |   -0.018 +/-  1.083 |    1.710 +/-  1.587 |   -1.665 +/-  1.035 |   -0.001 +/-  0.049 |    0.023 +/-  2.021
TYR  88 | R TYR  88 |   -0.007 +/-  4.758 |   -0.039 +/-  2.143 |    1.856 +/-  2.672 |   -1.894 +/-  1.295 |    0.001 +/-  0.076 |   -0.084 +/-  5.399
GLN  89 | R GLN  89 |   -0.007 +/-  4.510 |   -0.062 +/-  1.707 |    2.117 +/-  4.351 |   -1.711 +/-  4.517 |   -0.000 +/-  0.134 |    0.337 +/-  3.869
ALA  90 | R ALA  90 |    0.006 +/-  3.066 |   -0.187 +/-  1.616 |    3.121 +/-  2.400 |   -2.945 +/-  1.072 |   -0.001 +/-  0.073 |   -0.005 +/-  3.307
VAL  91 | R VAL  91 |   -0.003 +/-  3.109 |   -0.201 +/-  1.730 |    0.737 +/-  2.319 |   -0.377 +/-  1.045 |   -0.000 +/-  0.002 |    0.156 +/-  3.695
LYS  92 | R LYS  92 |   -0.005 +/-  4.544 |   -0.127 +/-  2.311 |  -14.524 +/- 11.260 |   15.029 +/- 10.582 |    0.000 +/-  0.139 |    0.374 +/-  5.213
ARG  93 | R ARG  93 |   -0.002 +/-  4.981 |   -1.184 +/-  1.890 |  -83.937 +/- 11.503 |   75.563 +/-  8.695 |   -0.714 +/-  0.099 |  -10.273 +/-  5.304
TRP  94 | R TRP  94 |    0.009 +/-  5.242 |   -4.812 +/-  1.858 |   -8.729 +/-  2.593 |    6.272 +/-  1.597 |   -0.716 +/-  0.078 |   -7.977 +/-  5.442
THR  95 | R THR  95 |    0.001 +/-  3.459 |   -0.257 +/-  2.257 |    0.001 +/-  3.734 |    0.172 +/-  1.896 |    0.000 +/-  0.016 |   -0.084 +/-  3.752
LYS  96 | R LYS  96 |    0.004 +/-  5.018 |   -0.408 +/-  1.827 |  -60.378 +/- 11.650 |   59.004 +/- 10.305 |   -0.130 +/-  0.128 |   -1.907 +/-  4.926
LYS  97 | R LYS  97 |   -0.003 +/-  4.770 |   -1.190 +/-  1.798 |  -30.775 +/- 12.325 |   32.612 +/- 11.923 |   -0.404 +/-  0.261 |    0.240 +/-  5.239
VAL  98 | R VAL  98 |   -0.004 +/-  2.968 |   -0.197 +/-  1.923 |    0.950 +/-  2.224 |   -0.778 +/-  1.608 |   -0.037 +/-  0.134 |   -0.066 +/-  3.135
ASP  99 | R ASP  99 |    0.005 +/-  4.327 |   -0.017 +/-  2.139 |   -2.205 +/- 20.164 |    2.268 +/- 17.617 |   -0.000 +/-  0.131 |    0.050 +/-  5.357
VAL 100 | R VAL 100 |    0.003 +/-  3.688 |   -0.014 +/-  1.751 |   -0.660 +/-  1.442 |    0.707 +/-  1.060 |   -0.000 +/-  0.007 |    0.035 +/-  3.612
PHE 101 | R PHE 101 |   -0.009 +/-  3.652 |   -0.007 +/-  1.568 |   -0.449 +/-  2.626 |    0.426 +/-  1.829 |    0.000 +/-  0.117 |   -0.039 +/-  3.724
SER 102 | R SER 102 |   -0.006 +/-  2.907 |   -0.004 +/-  1.601 |   -0.339 +/-  3.037 |    0.364 +/-  2.058 |   -0.000 +/-  0.046 |    0.014 +/-  3.392
VAL 103 | R VAL 103 |    0.004 +/-  4.591 |   -0.006 +/-  1.811 |    0.268 +/-  2.019 |   -0.224 +/-  1.481 |   -0.000 +/-  0.059 |    0.041 +/-  4.471
ASP 104 | R ASP 104 |    0.002 +/-  3.203 |   -0.002 +/-  1.843 |  -10.322 +/-  7.435 |   10.339 +/-  6.977 |    0.001 +/-  0.049 |    0.017 +/-  3.506
ILE 105 | R ILE 105 |    0.003 +/-  3.818 |   -0.005 +/-  2.135 |    0.235 +/-  1.294 |   -0.176 +/-  0.616 |    0.000 +/-  0.008 |    0.057 +/-  3.626
LEU 106 | R LEU 106 |    0.001 +/-  4.278 |   -0.014 +/-  2.268 |   -0.425 +/-  1.518 |    0.605 +/-  0.497 |    0.000 +/-  0.011 |    0.167 +/-  4.838
LEU 107 | R LEU 107 |    0.006 +/-  4.312 |   -0.017 +/-  1.551 |    0.773 +/-  1.526 |   -0.617 +/-  0.659 |    0.000 +/-  0.007 |    0.145 +/-  4.665
VAL 108 | R VAL 108 |   -0.003 +/-  3.061 |   -0.026 +/-  2.121 |   -0.445 +/-  1.189 |    0.789 +/-  0.487 |   -0.000 +/-  0.004 |    0.316 +/-  3.641
PRO 109 | R PRO 109 |    0.002 +/-  3.463 |   -0.061 +/-  1.246 |    1.135 +/-  0.893 |   -0.949 +/-  0.717 |    0.000 +/-  0.009 |    0.127 +/-  3.769
ILE 110 | R ILE 110 |   -0.004 +/-  4.342 |   -0.089 +/-  1.792 |   -0.859 +/-  1.539 |    1.118 +/-  0.587 |    0.000 +/-  0.022 |    0.167 +/-  4.359
HIE 111 | R HIE 111 |   -0.005 +/-  3.815 |   -2.210 +/-  1.245 |   -0.758 +/-  2.508 |    1.451 +/-  2.035 |   -0.383 +/-  0.082 |   -1.906 +/-  4.165
LEU 112 | R LEU 112 |    0.007 +/-  4.002 |   -0.282 +/-  2.055 |   -0.560 +/-  1.938 |    0.928 +/-  1.336 |   -0.017 +/-  0.108 |    0.076 +/-  4.018
GLY 113 | R GLY 113 |    0.003 +/-  2.665 |   -0.508 +/-  0.881 |    0.540 +/-  1.293 |    0.391 +/-  1.038 |   -0.023 +/-  0.075 |    0.403 +/-  2.833
VAL 114 | R VAL 114 |   -0.006 +/-  4.303 |   -2.856 +/-  1.940 |   -4.119 +/-  2.140 |    4.702 +/-  0.899 |   -0.405 +/-  0.101 |   -2.683 +/-  4.480
HIE 115 | R HIE 115 |   -0.001 +/-  3.755 |   -2.484 +/-  1.812 |    0.439 +/-  3.003 |   -0.643 +/-  1.934 |   -0.122 +/-  0.076 |   -2.811 +/-  4.441
TRP 116 | R TRP 116 |   -0.002 +/-  4.316 |   -2.866 +/-  1.584 |   -1.921 +/-  1.869 |    1.219 +/-  1.075 |   -0.127 +/-  0.029 |   -3.697 +/-  4.821
CYS 117 | R CYS 117 |   -0.006 +/-  2.884 |   -0.093 +/-  1.498 |   -0.294 +/-  2.226 |    0.158 +/-  1.202 |   -0.001 +/-  0.010 |   -0.236 +/-  3.127
LEU 118 | R LEU 118 |    0.003 +/-  4.009 |   -0.024 +/-  2.021 |   -0.623 +/-  1.504 |    0.755 +/-  0.582 |    0.000 +/-  0.003 |    0.111 +/-  4.376
ALA 119 | R ALA 119 |    0.002 +/-  2.443 |   -0.009 +/-  1.271 |   -0.030 +/-  1.175 |    0.036 +/-  0.550 |   -0.000 +/-  0.004 |   -0.001 +/-  2.739
VAL 120 | R VAL 120 |   -0.005 +/-  3.736 |   -0.005 +/-  1.820 |   -0.255 +/-  1.438 |    0.306 +/-  0.577 |   -0.000 +/-  0.013 |    0.041 +/-  3.448
VAL 121 | R VAL 121 |   -0.008 +/-  3.582 |   -0.004 +/-  2.060 |   -0.076 +/-  1.417 |    0.113 +/-  0.526 |    0.000 +/-  0.005 |    0.024 +/-  4.145
ASP 122 | R ASP 122 |    0.002 +/-  3.206 |   -0.002 +/-  2.262 |  -13.439 +/- 11.711 |   13.411 +/-  8.807 |   -0.000 +/-  0.047 |   -0.028 +/-  5.094
PHE 123 | R PHE 123 |    0.005 +/-  3.983 |   -0.003 +/-  1.553 |   -0.053 +/-  2.883 |    0.038 +/-  2.028 |    0.001 +/-  0.059 |   -0.013 +/-  3.884
ARG 124 | R ARG 124 |    0.005 +/-  5.152 |   -0.001 +/-  2.591 |   13.400 +/- 10.629 |  -13.374 +/-  8.355 |   -0.000 +/-  0.086 |    0.030 +/-  5.633
LYS 125 | R LYS 125 |   -0.004 +/-  4.537 |   -0.001 +/-  1.844 |   14.310 +/- 11.952 |  -14.290 +/- 12.781 |    0.001 +/-  0.121 |    0.017 +/-  6.077
LYS 126 | R LYS 126 |    0.001 +/-  4.689 |   -0.001 +/-  1.867 |    9.632 +/- 16.663 |   -9.627 +/- 15.284 |   -0.000 +/-  0.161 |    0.005 +/-  5.242
ASN 127 | R ASN 127 |   -0.007 +/-  4.030 |   -0.002 +/-  1.598 |    0.047 +/-  4.327 |   -0.033 +/-  2.833 |    0.000 +/-  0.107 |    0.006 +/-  3.918
ILE 128 | R ILE 128 |    0.001 +/-  4.283 |   -0.002 +/-  2.306 |   -0.175 +/-  1.690 |    0.221 +/-  1.013 |    0.000 +/-  0.002 |    0.045 +/-  4.178
THR 129 | R THR 129 |    0.001 +/-  3.163 |   -0.004 +/-  1.919 |    0.258 +/-  2.570 |   -0.220 +/-  1.763 |   -0.001 +/-  0.044 |    0.035 +/-  3.803
TYR 130 | R TYR 130 |    0.006 +/-  4.385 |   -0.043 +/-  2.142 |    0.804 +/-  2.970 |   -0.750 +/-  2.218 |   -0.003 +/-  0.032 |    0.013 +/-  5.165
TYR 131 | R TYR 131 |    0.003 +/-  4.356 |   -0.023 +/-  1.562 |    0.208 +/-  2.054 |   -0.180 +/-  1.148 |   -0.000 +/-  0.046 |    0.008 +/-  4.359
ASP 132 | R ASP 132 |   -0.006 +/-  3.357 |   -0.025 +/-  1.852 |  -47.249 +/- 16.192 |   45.746 +/- 13.487 |   -0.024 +/-  0.047 |   -1.558 +/-  4.814
SER 133 | R SER 133 |    0.000 +/-  2.574 |   -0.201 +/-  1.582 |   -1.598 +/-  2.146 |    1.637 +/-  1.167 |   -0.000 +/-  0.006 |   -0.163 +/-  2.873
MET 134 | R MET 134 |   -0.003 +/-  4.049 |   -2.779 +/-  2.056 |   -3.403 +/-  2.772 |    4.293 +/-  2.260 |   -0.601 +/-  0.194 |   -2.493 +/-  4.162
GLY 135 | R GLY 135 |   -0.001 +/-  2.567 |   -0.226 +/-  1.232 |   -1.197 +/-  2.760 |    1.345 +/-  2.212 |   -0.018 +/-  0.079 |   -0.097 +/-  2.223
GLY 136 | R GLY 136 |   -0.001 +/-  2.503 |   -0.247 +/-  1.072 |    1.808 +/-  2.613 |   -1.486 +/-  1.656 |   -0.055 +/-  0.074 |    0.019 +/-  2.512
ILE 137 | R ILE 137 |   -0.008 +/-  4.441 |   -0.069 +/-  1.925 |   -0.814 +/-  1.924 |    0.893 +/-  1.387 |   -0.006 +/-  0.165 |   -0.003 +/-  4.906
ASN 138 | R ASN 138 |   -0.003 +/-  3.975 |   -0.026 +/-  1.890 |    1.221 +/-  4.687 |   -1.091 +/-  2.201 |   -0.001 +/-  0.109 |    0.101 +/-  4.258
ASN 139 | R ASN 139 |   -0.004 +/-  3.963 |   -0.007 +/-  1.810 |    0.398 +/-  4.214 |   -0.392 +/-  1.942 |   -0.000 +/-  0.088 |   -0.005 +/-  4.351
GLU 140 | R GLU 140 |   -0.003 +/-  4.183 |   -0.008 +/-  2.086 |  -14.898 +/-  9.015 |   14.917 +/-  8.435 |   -0.000 +/-  0.114 |    0.008 +/-  4.354
ALA 141 | R ALA 141 |    0.008 +/-  2.522 |   -0.006 +/-  1.161 |    1.171 +/-  1.905 |   -1.118 +/-  0.934 |   -0.000 +/-  0.042 |    0.054 +/-  2.869
CYS 142 | R CYS 142 |   -0.003 +/-  3.337 |   -0.005 +/-  1.394 |    0.578 +/-  1.769 |   -0.582 +/-  1.163 |   -0.000 +/-  0.002 |   -0.012 +/-  3.801
ARG 143 | R ARG 143 |    0.014 +/-  5.730 |   -0.005 +/-  1.932 |   17.934 +/-  6.917 |  -17.871 +/-  6.599 |    0.000 +/-  0.108 |    0.072 +/-  4.912
ILE 144 | R ILE 144 |    0.005 +/-  3.851 |   -0.010 +/-  1.990 |    0.963 +/-  1.711 |   -0.882 +/-  0.734 |    0.000 +/-  0.113 |    0.077 +/-  4.366
LEU 145 | R LEU 145 |   -0.009 +/-  3.894 |   -0.009 +/-  1.877 |    0.985 +/-  1.669 |   -0.924 +/-  0.549 |   -0.000 +/-  0.013 |    0.043 +/-  3.988
LEU 146 | R LEU 146 |   -0.004 +/-  4.402 |   -0.004 +/-  2.064 |    0.696 +/-  1.381 |   -0.682 +/-  0.659 |   -0.000 +/-  0.076 |    0.006 +/-  4.575
GLN 147 | R GLN 147 |   -0.001 +/-  4.347 |   -0.005 +/-  1.816 |    0.624 +/-  5.454 |   -0.582 +/-  4.153 |    0.001 +/-  0.126 |    0.037 +/-  4.536
TYR 148 | R TYR 148 |    0.001 +/-  4.329 |   -0.025 +/-  2.057 |    0.176 +/-  2.881 |   -0.158 +/-  1.216 |   -0.000 +/-  0.016 |   -0.007 +/-  4.221
LEU 149 | R LEU 149 |   -0.004 +/-  4.069 |   -0.005 +/-  1.950 |    0.769 +/-  1.584 |   -0.749 +/-  0.734 |    0.000 +/-  0.006 |    0.011 +/-  4.531
LYS 150 | R LYS 150 |   -0.000 +/-  4.352 |   -0.003 +/-  1.384 |    7.352 +/- 19.213 |   -7.358 +/- 17.631 |   -0.000 +/-  0.166 |   -0.009 +/-  5.063
GLN 151 | R GLN 151 |   -0.003 +/-  4.693 |   -0.007 +/-  1.707 |    0.715 +/-  4.168 |   -0.642 +/-  3.745 |    0.001 +/-  0.120 |    0.064 +/-  4.344
GLU 152 | R GLU 152 |   -0.007 +/-  4.507 |   -0.016 +/-  2.615 |    5.154 +/-  8.647 |   -5.103 +/-  6.931 |    0.000 +/-  0.008 |    0.028 +/-  4.840
SER 153 | R SER 153 |    0.000 +/-  3.045 |   -0.003 +/-  1.774 |    0.316 +/-  2.575 |   -0.320 +/-  1.370 |    0.000 +/-  0.029 |   -0.006 +/-  3.468
ILE 154 | R ILE 154 |    0.011 +/-  4.168 |   -0.005 +/-  2.306 |    0.172 +/-  2.639 |   -0.162 +/-  1.760 |   -0.000 +/-  0.123 |    0.015 +/-  4.643
ASP 155 | R ASP 155 |    0.012 +/-  3.441 |   -0.014 +/-  1.975 |   10.017 +/- 14.715 |   -9.820 +/- 12.409 |   -0.000 +/-  0.104 |    0.195 +/-  4.106
LYS 156 | R LYS 156 |   -0.003 +/-  4.047 |   -0.031 +/-  2.335 |  -10.217 +/-  9.108 |   10.621 +/-  7.150 |    0.000 +/-  0.159 |    0.370 +/-  5.356
LYS 157 | R LYS 157 |    0.005 +/-  4.631 |   -0.005 +/-  1.921 |    1.712 +/- 13.860 |   -1.726 +/- 12.649 |    0.000 +/-  0.186 |   -0.015 +/-  5.429
ARG 158 | R ARG 158 |   -0.009 +/-  5.002 |   -0.005 +/-  2.130 |   -2.996 +/-  7.360 |    2.948 +/-  6.502 |   -0.000 +/-  0.201 |   -0.063 +/-  4.802
LYS 159 | R LYS 159 |   -0.001 +/-  4.632 |   -0.002 +/-  2.072 |    4.524 +/-  9.293 |   -4.548 +/-  9.237 |   -0.000 +/-  0.146 |   -0.027 +/-  4.429
GLU 160 | R GLU 160 |   -0.008 +/-  4.399 |   -0.001 +/-  1.867 |   -5.149 +/- 23.135 |    5.177 +/- 22.903 |    0.000 +/-  0.205 |    0.018 +/-  4.015
PHE 161 | R PHE 161 |    0.002 +/-  4.153 |   -0.004 +/-  1.623 |   -0.016 +/-  2.632 |    0.011 +/-  2.188 |    0.000 +/-  0.087 |   -0.006 +/-  4.479
ASP 162 | R ASP 162 |    0.002 +/-  3.685 |   -0.001 +/-  1.877 |   -8.319 +/- 14.716 |    8.327 +/- 13.216 |   -0.000 +/-  0.135 |    0.009 +/-  4.037
THR 163 | R THR 163 |    0.006 +/-  3.895 |   -0.001 +/-  1.681 |   -0.194 +/-  2.643 |    0.195 +/-  2.096 |    0.000 +/-  0.173 |    0.006 +/-  3.938
ASN 164 | R ASN 164 |   -0.002 +/-  3.910 |   -0.001 +/-  1.578 |   -0.157 +/-  5.157 |    0.156 +/-  3.227 |    0.000 +/-  0.085 |   -0.004 +/-  4.143
GLY 165 | R GLY 165 |   -0.001 +/-  2.272 |   -0.000 +/-  0.865 |   -0.114 +/-  1.568 |    0.114 +/-  1.392 |    0.001 +/-  0.087 |   -0.000 +/-  2.329
TRP 166 | R TRP 166 |    0.007 +/-  4.191 |   -0.002 +/-  1.629 |   -0.264 +/-  2.228 |    0.256 +/-  1.599 |   -0.000 +/-  0.064 |   -0.004 +/-  4.164
GLN 167 | R GLN 167 |    0.001 +/-  3.804 |   -0.000 +/-  2.001 |    0.059 +/-  5.101 |   -0.053 +/-  3.811 |    0.000 +/-  0.155 |    0.007 +/-  4.370
LEU 168 | R LEU 168 |   -0.000 +/-  4.110 |   -0.001 +/-  2.094 |   -0.197 +/-  1.939 |    0.213 +/-  1.622 |   -0.000 +/-  0.099 |    0.014 +/-  4.797
PHE 169 | R PHE 169 |   -0.002 +/-  4.092 |   -0.004 +/-  2.043 |    0.498 +/-  3.891 |   -0.473 +/-  2.035 |    0.001 +/-  0.173 |    0.020 +/-  4.277
SER 170 | R SER 170 |   -0.006 +/-  2.849 |   -0.008 +/-  1.681 |    0.279 +/-  3.548 |   -0.252 +/-  2.029 |    0.000 +/-  0.044 |    0.013 +/-  3.518
LYS 171 | R LYS 171 |    0.001 +/-  4.621 |   -0.011 +/-  1.920 |   20.065 +/- 17.881 |  -19.931 +/- 16.039 |    0.000 +/-  0.142 |    0.124 +/-  5.700
LYS 172 | R LYS 172 |    0.006 +/-  4.609 |   -0.015 +/-  2.105 |   25.861 +/- 16.654 |  -25.684 +/- 15.296 |   -0.000 +/-  0.222 |    0.168 +/-  5.191
SER 173 | R SER 173 |   -0.004 +/-  3.169 |   -0.063 +/-  1.268 |    0.501 +/-  4.241 |   -0.375 +/-  3.028 |   -0.008 +/-  0.129 |    0.051 +/-  3.391
GLN 174 | R GLN 174 |   -0.000 +/-  4.859 |   -0.020 +/-  1.647 |    0.257 +/-  6.551 |   -0.196 +/-  5.750 |   -0.001 +/-  0.124 |    0.041 +/-  5.105
GLU 175 | R GLU 175 |    0.001 +/-  3.849 |   -0.007 +/-  1.971 |  -22.323 +/- 28.302 |   22.318 +/- 27.321 |    0.000 +/-  0.184 |   -0.011 +/-  3.994
ILE 176 | R ILE 176 |    0.005 +/-  4.425 |   -0.021 +/-  2.115 |   -0.755 +/-  1.892 |    0.851 +/-  1.303 |   -0.000 +/-  0.057 |    0.080 +/-  4.628
PRO 177 | R PRO 177 |   -0.009 +/-  3.760 |   -0.027 +/-  1.459 |   -0.129 +/-  2.714 |    0.185 +/-  1.405 |   -0.000 +/-  0.063 |    0.019 +/-  4.094
GLN 178 | R GLN 178 |   -0.001 +/-  3.776 |   -0.561 +/-  1.768 |    0.477 +/-  4.173 |    0.166 +/-  3.074 |   -0.123 +/-  0.178 |   -0.043 +/-  3.495
GLN 179 | R GLN 179 |    0.004 +/-  3.788 |   -0.472 +/-  2.001 |   -6.341 +/-  3.891 |    3.482 +/-  2.123 |   -0.054 +/-  0.060 |   -3.380 +/-  4.022
MET 180 | R MET 180 |    0.004 +/-  4.209 |   -1.494 +/-  1.678 |   -0.769 +/-  1.985 |    2.124 +/-  1.997 |   -0.304 +/-  0.209 |   -0.439 +/-  4.049
ASN 181 | R ASN 181 |   -0.004 +/-  3.760 |   -1.549 +/-  2.074 |    0.136 +/-  3.472 |    1.868 +/-  2.383 |   -0.155 +/-  0.121 |    0.296 +/-  3.812
GLY 182 | R GLY 182 |    0.002 +/-  2.432 |   -2.442 +/-  1.271 |   -3.940 +/-  2.164 |    2.824 +/-  0.951 |   -0.423 +/-  0.049 |   -3.979 +/-  2.647
SER 183 | R SER 183 |   -0.003 +/-  3.520 |   -2.107 +/-  1.637 |   -0.834 +/-  3.845 |    0.487 +/-  2.852 |   -0.080 +/-  0.051 |   -2.536 +/-  3.624
ASP 184 | R ASP 184 |   -0.005 +/-  3.606 |   -0.773 +/-  2.028 |  -26.273 +/-  7.900 |   25.092 +/-  6.649 |   -0.000 +/-  0.028 |   -1.958 +/-  4.127
ALA 185 | R ALA 185 |   -0.003 +/-  2.609 |   -0.960 +/-  1.260 |   -2.173 +/-  1.349 |    1.098 +/-  0.582 |   -0.048 +/-  0.011 |   -2.085 +/-  3.021
GLY 186 | R GLY 186 |    0.001 +/-  2.439 |   -0.297 +/-  0.976 |   -0.542 +/-  1.323 |    0.983 +/-  0.670 |   -0.004 +/-  0.004 |    0.140 +/-  2.717
MET 187 | R MET 187 |   -0.004 +/-  3.556 |   -0.084 +/-  1.831 |    0.097 +/-  1.618 |    0.131 +/-  1.012 |   -0.000 +/-  0.011 |    0.140 +/-  3.967
PHE 188 | R PHE 188 |   -0.002 +/-  4.538 |   -0.102 +/-  1.568 |    0.306 +/-  1.645 |   -0.310 +/-  0.684 |    0.000 +/-  0.002 |   -0.108 +/-  4.598
ALA 189 | R ALA 189 |    0.005 +/-  2.768 |   -0.034 +/-  1.114 |    0.365 +/-  1.499 |   -0.140 +/-  0.508 |    0.000 +/-  0.014 |    0.196 +/-  2.698
CYS 190 | R CYS 190 |    0.005 +/-  2.977 |   -0.026 +/-  1.376 |    0.314 +/-  1.533 |   -0.269 +/-  0.664 |   -0.000 +/-  0.006 |    0.024 +/-  3.261
LYS 191 | R LYS 191 |   -0.006 +/-  4.899 |   -0.012 +/-  2.200 |   21.132 +/- 10.005 |  -20.939 +/-  9.730 |   -0.000 +/-  0.078 |    0.174 +/-  5.699
TYR 192 | R TYR 192 |    0.003 +/-  4.188 |   -0.026 +/-  1.738 |    0.450 +/-  2.058 |   -0.464 +/-  1.104 |    0.000 +/-  0.007 |   -0.037 +/-  4.026
ALA 193 | R ALA 193 |    0.002 +/-  3.218 |   -0.006 +/-  1.257 |    0.461 +/-  1.562 |   -0.388 +/-  0.615 |    0.000 +/-  0.001 |    0.069 +/-  3.527
ASP 194 | R ASP 194 |   -0.003 +/-  3.659 |   -0.006 +/-  2.230 |  -18.598 +/- 12.793 |   18.510 +/- 10.089 |   -0.000 +/-  0.030 |   -0.097 +/-  5.246
CYS 195 | R CYS 195 |    0.002 +/-  2.794 |   -0.002 +/-  1.375 |    0.421 +/-  1.992 |   -0.414 +/-  1.178 |    0.000 +/-  0.030 |    0.007 +/-  3.191
ILE 196 | R ILE 196 |    0.001 +/-  3.522 |   -0.004 +/-  2.027 |    0.438 +/-  1.635 |   -0.368 +/-  1.129 |   -0.000 +/-  0.037 |    0.067 +/-  3.948
THR 197 | R THR 197 |   -0.004 +/-  3.637 |   -0.003 +/-  1.668 |    0.375 +/-  1.899 |   -0.379 +/-  1.557 |    0.000 +/-  0.013 |   -0.011 +/-  3.968
LYS 198 | R LYS 198 |   -0.006 +/-  4.453 |   -0.003 +/-  2.043 |   18.224 +/- 12.775 |  -18.165 +/- 11.611 |    0.001 +/-  0.158 |    0.051 +/-  5.544
ASP 199 | R ASP 199 |   -0.006 +/-  4.125 |   -0.002 +/-  2.099 |  -14.380 +/- 12.733 |   14.365 +/- 11.159 |    0.001 +/-  0.112 |   -0.022 +/-  3.894
ARG 200 | R ARG 200 |    0.014 +/-  5.624 |   -0.003 +/-  1.741 |   15.339 +/- 12.158 |  -15.331 +/- 10.811 |    0.000 +/-  0.115 |    0.019 +/-  5.273
PRO 201 | R PRO 201 |    0.003 +/-  3.453 |   -0.001 +/-  1.009 |    0.065 +/-  2.393 |   -0.057 +/-  1.932 |   -0.001 +/-  0.118 |    0.010 +/-  3.603
ILE 202 | R ILE 202 |   -0.001 +/-  4.107 |   -0.005 +/-  2.048 |   -0.116 +/-  2.463 |    0.148 +/-  2.031 |   -0.000 +/-  0.103 |    0.026 +/-  4.001
ASN 203 | R ASN 203 |   -0.008 +/-  4.754 |   -0.002 +/-  1.678 |   -0.001 +/-  5.049 |    0.023 +/-  3.831 |   -0.001 +/-  0.083 |    0.011 +/-  3.952
PHE 204 | R PHE 204 |   -0.005 +/-  3.871 |   -0.011 +/-  1.739 |   -0.241 +/-  2.627 |    0.198 +/-  2.162 |   -0.000 +/-  0.047 |   -0.060 +/-  4.118
THR 205 | R THR 205 |   -0.001 +/-  3.440 |   -0.011 +/-  1.786 |    0.580 +/-  2.673 |   -0.470 +/-  2.036 |    0.000 +/-  0.077 |    0.098 +/-  3.431
GLN 206 | R GLN 206 |   -0.006 +/-  4.126 |   -0.088 +/-  1.531 |   -0.606 +/-  3.272 |    0.635 +/-  1.152 |   -0.000 +/-  0.079 |   -0.066 +/-  4.112
GLN 207 | R GLN 207 |    0.006 +/-  4.284 |   -0.018 +/-  1.565 |    0.151 +/-  5.444 |   -0.085 +/-  4.774 |    0.001 +/-  0.126 |    0.055 +/-  3.627
HIE 208 | R HIE 208 |    0.000 +/-  3.779 |   -0.009 +/-  1.326 |   -0.065 +/-  2.663 |    0.136 +/-  1.449 |    0.000 +/-  0.073 |    0.063 +/-  3.491
MET 209 | R MET 209 |   -0.002 +/-  3.929 |   -0.034 +/-  1.952 |    0.479 +/-  1.647 |   -0.365 +/-  1.369 |   -0.000 +/-  0.004 |    0.078 +/-  3.902
PRO 210 | R PRO 210 |    0.005 +/-  3.513 |   -0.017 +/-  1.194 |    0.168 +/-  1.278 |   -0.244 +/-  1.021 |   -0.001 +/-  0.114 |   -0.089 +/-  3.531
TYR 211 | R TYR 211 |    0.006 +/-  4.404 |   -0.007 +/-  1.561 |    0.072 +/-  3.677 |   -0.016 +/-  3.067 |   -0.000 +/-  0.184 |    0.054 +/-  4.483
PHE 212 | R PHE 212 |   -0.008 +/-  4.336 |   -0.013 +/-  1.697 |    0.143 +/-  1.633 |   -0.027 +/-  0.795 |    0.000 +/-  0.080 |    0.096 +/-  4.792
ARG 213 | R ARG 213 |   -0.010 +/-  4.825 |   -0.138 +/-  2.150 |   23.992 +/-  9.200 |  -22.245 +/-  7.247 |    0.000 +/-  0.027 |    1.600 +/-  5.073
LYS 214 | R LYS 214 |    0.006 +/-  5.062 |   -0.009 +/-  1.493 |   21.773 +/- 19.407 |  -21.690 +/- 18.192 |    0.000 +/-  0.184 |    0.079 +/-  5.792
ARG 215 | R ARG 215 |   -0.001 +/-  6.410 |   -0.006 +/-  2.818 |   19.164 +/- 15.910 |  -19.017 +/- 14.171 |   -0.001 +/-  0.208 |    0.139 +/-  4.829
MET 216 | R MET 216 |   -0.000 +/-  4.276 |   -0.024 +/-  1.859 |   -0.051 +/-  1.650 |    0.170 +/-  1.331 |    0.000 +/-  0.016 |    0.095 +/-  4.609
VAL 217 | R VAL 217 |   -0.004 +/-  3.777 |   -0.011 +/-  1.722 |   -0.084 +/-  1.690 |    0.169 +/-  0.713 |   -0.000 +/-  0.093 |    0.070 +/-  4.062
TRP 218 | R TRP 218 |   -0.011 +/-  5.182 |   -0.006 +/-  2.348 |   -0.152 +/-  4.035 |    0.151 +/-  3.257 |    0.000 +/-  0.257 |   -0.018 +/-  5.807
GLU 219 | R GLU 219 |    0.008 +/-  3.531 |   -0.007 +/-  1.998 |  -20.287 +/- 16.778 |   20.331 +/- 12.359 |    0.000 +/-  0.048 |    0.046 +/-  5.625
ILE 220 | R ILE 220 |    0.013 +/-  3.872 |   -0.024 +/-  2.358 |    0.106 +/-  1.616 |    0.117 +/-  0.780 |    0.000 +/-  0.002 |    0.211 +/-  3.684
LEU 221 | R LEU 221 |   -0.004 +/-  4.111 |   -0.010 +/-  1.983 |   -0.003 +/-  2.013 |    0.047 +/-  1.020 |    0.000 +/-  0.062 |    0.029 +/-  4.433
HIE 222 | R HIE 222 |   -0.012 +/-  3.888 |   -0.005 +/-  1.695 |   -0.089 +/-  7.449 |    0.096 +/-  5.781 |    0.001 +/-  0.238 |   -0.009 +/-  4.554
ARG 223 | R ARG 223 |   -0.002 +/-  6.612 |   -0.016 +/-  2.256 |   24.094 +/-  9.243 |  -23.821 +/-  7.114 |    0.000 +/-  0.098 |    0.254 +/-  5.691
LYS 224 | R LYS 224 |   -0.011 +/-  4.090 |   -0.006 +/-  1.668 |   16.749 +/- 16.471 |  -16.676 +/- 15.915 |    0.001 +/-  0.213 |    0.058 +/-  4.320
LEU 225 | R LEU 225 |   -0.005 +/-  3.738 |   -0.006 +/-  1.966 |    0.252 +/-  2.620 |   -0.191 +/-  2.180 |    0.000 +/-  0.065 |    0.051 +/-  4.299
LEU 226 | R LEU 226 |   -0.006 +/-  4.471 |   -0.004 +/-  2.607 |  -17.538 +/- 13.962 |   17.498 +/- 12.826 |    0.001 +/-  0.249 |   -0.049 +/-  4.285
ILE 227 | L ILE   1 |   -0.005 +/-  3.986 |   -0.008 +/-  2.259 |   40.630 +/- 11.908 |  -40.378 +/- 10.419 |   -0.001 +/-  0.112 |    0.238 +/-  4.378
LYS 228 | L LYS   2 |    0.006 +/-  4.540 |   -0.010 +/-  2.205 |   43.976 +/- 24.267 |  -43.700 +/- 23.365 |    0.000 +/-  0.267 |    0.272 +/-  5.105
LEU 229 | L LEU   3 |    0.004 +/-  4.067 |   -0.017 +/-  1.839 |    1.419 +/-  1.881 |   -1.276 +/-  0.945 |   -0.000 +/-  0.022 |    0.130 +/-  4.243
LYS 230 | L LYS   4 |    0.001 +/-  4.190 |   -0.031 +/-  1.640 |   49.399 +/- 16.960 |  -48.900 +/- 16.439 |   -0.000 +/-  0.155 |    0.469 +/-  5.032
VAL 231 | L VAL   5 |   -0.005 +/-  3.603 |   -0.034 +/-  1.871 |    1.120 +/-  1.658 |   -0.860 +/-  0.896 |    0.000 +/-  0.004 |    0.221 +/-  3.600
ILE 232 | L ILE   6 |    0.001 +/-  4.280 |   -0.091 +/-  2.216 |   -1.368 +/-  1.910 |    1.493 +/-  0.963 |   -0.000 +/-  0.096 |    0.035 +/-  4.159
GLY 233 | L GLY   7 |    0.003 +/-  2.628 |   -0.053 +/-  1.003 |   -2.093 +/-  1.957 |    2.277 +/-  1.363 |   -0.000 +/-  0.024 |    0.133 +/-  2.603
GLN 234 | L GLN   8 |    0.017 +/-  3.723 |   -0.810 +/-  1.755 |   -0.100 +/-  3.320 |    1.354 +/-  2.600 |   -0.119 +/-  0.127 |    0.342 +/-  3.918
ASP 235 | L ASP   9 |    0.008 +/-  4.170 |   -0.062 +/-  2.727 |  -37.163 +/-  8.755 |   37.127 +/-  8.435 |   -0.000 +/-  0.084 |   -0.090 +/-  4.081
SER 236 | L SER  10 |   -0.006 +/-  3.031 |   -0.039 +/-  1.643 |    0.571 +/-  3.542 |   -0.385 +/-  2.800 |    0.000 +/-  0.078 |    0.141 +/-  3.167
SER 237 | L SER  11 |   -0.006 +/-  2.967 |   -0.019 +/-  2.077 |   -1.795 +/-  3.113 |    1.761 +/-  1.891 |    0.000 +/-  0.090 |   -0.059 +/-  2.831
GLU 238 | L GLU  12 |   -0.002 +/-  4.051 |   -0.016 +/-  2.105 |  -41.934 +/- 16.054 |   41.934 +/- 15.220 |    0.000 +/-  0.116 |   -0.017 +/-  4.200
ILE 239 | L ILE  13 |    0.001 +/-  4.063 |   -0.012 +/-  2.346 |   -1.256 +/-  1.675 |    1.248 +/-  1.144 |   -0.000 +/-  0.129 |   -0.019 +/-  3.966
HIE 240 | L HIE  14 |   -0.003 +/-  4.035 |   -0.008 +/-  1.531 |    0.833 +/-  5.851 |   -0.797 +/-  5.263 |    0.000 +/-  0.167 |    0.025 +/-  4.017
PHE 241 | L PHE  15 |    0.007 +/-  4.734 |   -0.007 +/-  1.918 |   -1.037 +/-  1.835 |    1.012 +/-  1.032 |    0.001 +/-  0.189 |   -0.024 +/-  5.069
LYS 242 | L LYS  16 |   -0.000 +/-  5.418 |   -0.003 +/-  1.370 |   33.473 +/-  7.943 |  -33.399 +/-  7.513 |   -0.001 +/-  0.123 |    0.069 +/-  5.304
VAL 243 | L VAL  17 |   -0.001 +/-  3.576 |   -0.004 +/-  2.097 |   -0.773 +/-  2.024 |    0.784 +/-  1.261 |   -0.000 +/-  0.093 |    0.006 +/-  3.984
LYS 244 | L LYS  18 |   -0.008 +/-  4.821 |   -0.004 +/-  1.887 |   29.264 +/-  8.581 |  -29.191 +/-  8.212 |    0.001 +/-  0.079 |    0.062 +/-  5.596
MET 245 | L MET  19 |    0.008 +/-  4.052 |   -0.010 +/-  1.350 |   -1.142 +/-  3.188 |    1.144 +/-  2.611 |   -0.001 +/-  0.120 |    0.000 +/-  3.890
THR 246 | L THR  20 |    0.002 +/-  3.642 |   -0.006 +/-  1.860 |    0.354 +/-  2.601 |   -0.334 +/-  2.598 |    0.001 +/-  0.095 |    0.017 +/-  3.556
THR 247 | L THR  21 |    0.001 +/-  3.310 |   -0.007 +/-  1.863 |   -1.602 +/-  4.509 |    1.610 +/-  3.884 |    0.000 +/-  0.118 |    0.003 +/-  3.727
HIE 248 | L HIE  22 |   -0.000 +/-  4.132 |   -0.017 +/-  1.490 |    0.308 +/-  3.993 |   -0.180 +/-  3.648 |    0.001 +/-  0.137 |    0.112 +/-  4.204
LEU 249 | L LEU  23 |   -0.002 +/-  4.275 |   -0.039 +/-  1.929 |    0.848 +/-  1.623 |   -0.629 +/-  0.800 |   -0.000 +/-  0.005 |    0.178 +/-  4.359
LYS 250 | L LYS  24 |    0.007 +/-  4.845 |   -0.044 +/-  1.906 |   19.982 +/- 15.317 |  -19.669 +/- 14.039 |    0.000 +/-  0.196 |    0.276 +/-  5.646
LYS 251 | L LYS  25 |   -0.001 +/-  4.747 |   -0.011 +/-  1.685 |   27.911 +/- 15.839 |  -27.813 +/- 14.435 |   -0.001 +/-  0.199 |    0.084 +/-  5.367
LEU 252 | L LEU  26 |   -0.003 +/-  4.785 |   -0.022 +/-  2.012 |    1.013 +/-  1.730 |   -0.710 +/-  1.004 |   -0.000 +/-  0.032 |    0.277 +/-  4.756
LYS 253 | L LYS  27 |   -0.008 +/-  4.452 |   -0.086 +/-  2.139 |   29.045 +/-  8.909 |  -27.435 +/-  7.755 |    0.000 +/-  0.044 |    1.517 +/-  5.456
GLU 254 | L GLU  28 |   -0.000 +/-  4.736 |   -0.029 +/-  1.715 |  -20.004 +/- 17.099 |   20.096 +/- 16.225 |   -0.000 +/-  0.151 |    0.063 +/-  4.646
SER 255 | L SER  29 |   -0.003 +/-  3.103 |   -0.008 +/-  1.336 |    0.677 +/-  4.125 |   -0.608 +/-  4.339 |   -0.000 +/-  0.112 |    0.058 +/-  3.573
TYR 256 | L TYR  30 |   -0.004 +/-  5.193 |   -0.040 +/-  2.258 |    0.475 +/-  2.149 |   -0.401 +/-  1.514 |   -0.000 +/-  0.022 |    0.030 +/-  5.512
CYS 257 | L CYS  31 |   -0.002 +/-  3.368 |   -0.032 +/-  1.504 |    0.473 +/-  2.405 |   -0.479 +/-  1.236 |   -0.000 +/-  0.053 |   -0.040 +/-  3.628
GLN 258 | L GLN  32 |    0.000 +/-  4.219 |   -0.013 +/-  1.602 |    0.212 +/-  6.756 |   -0.174 +/-  4.707 |    0.000 +/-  0.142 |    0.025 +/-  5.233
ARG 259 | L ARG  33 |    0.001 +/-  5.579 |   -0.010 +/-  1.915 |   29.088 +/- 13.612 |  -28.992 +/- 13.068 |    0.001 +/-  0.201 |    0.089 +/-  4.856
GLN 260 | L GLN  34 |    0.003 +/-  4.024 |   -0.027 +/-  1.671 |    0.124 +/-  3.884 |    0.104 +/-  2.805 |    0.001 +/-  0.116 |    0.205 +/-  4.120
GLY 261 | L GLY  35 |    0.004 +/-  2.296 |   -0.012 +/-  0.855 |    0.090 +/-  2.068 |    0.023 +/-  1.341 |    0.001 +/-  0.051 |    0.105 +/-  2.176
VAL 262 | L VAL  36 |   -0.000 +/-  3.534 |   -0.067 +/-  1.302 |   -0.300 +/-  1.917 |    0.996 +/-  1.069 |    0.001 +/-  0.110 |    0.630 +/-  3.280
PRO 263 | L PRO  37 |   -0.002 +/-  3.189 |   -0.289 +/-  1.362 |   -2.096 +/-  1.758 |    2.075 +/-  1.102 |   -0.007 +/-  0.141 |   -0.319 +/-  3.420
MET 264 | L MET  38 |    0.007 +/-  3.489 |   -0.302 +/-  1.752 |   -1.618 +/-  2.503 |    2.558 +/-  1.749 |   -0.006 +/-  0.129 |    0.640 +/-  3.743
ASN 265 | L ASN  39 |    0.003 +/-  3.705 |   -3.114 +/-  1.496 |  -13.809 +/-  3.326 |   11.749 +/-  2.043 |   -0.704 +/-  0.050 |   -5.875 +/-  4.110
SER 266 | L SER  40 |   -0.001 +/-  3.059 |   -0.719 +/-  1.876 |    0.551 +/-  2.562 |   -0.057 +/-  1.117 |   -0.027 +/-  0.064 |   -0.253 +/-  3.495
LEU 267 | L LEU  41 |   -0.001 +/-  4.386 |   -0.275 +/-  1.968 |    3.010 +/-  2.129 |   -2.076 +/-  1.262 |   -0.000 +/-  0.025 |    0.657 +/-  4.385
ARG 268 | L ARG  42 |   -0.005 +/-  6.118 |   -2.119 +/-  2.017 |  -11.590 +/-  7.891 |   13.604 +/-  7.284 |   -0.397 +/-  0.049 |   -0.506 +/-  5.219
PHE 269 | L PHE  43 |    0.002 +/-  4.262 |   -0.215 +/-  1.676 |    0.636 +/-  1.315 |   -1.034 +/-  1.151 |   -0.000 +/-  0.021 |   -0.611 +/-  4.867
LEU 270 | L LEU  44 |   -0.003 +/-  3.805 |   -1.595 +/-  2.108 |    1.135 +/-  1.695 |    0.164 +/-  1.013 |   -0.251 +/-  0.065 |   -0.550 +/-  3.897
PHE 271 | L PHE  45 |    0.004 +/-  4.368 |   -1.038 +/-  1.593 |    1.435 +/-  2.035 |   -0.622 +/-  1.537 |   -0.043 +/-  0.059 |   -0.264 +/-  4.392
GLU 272 | L GLU  46 |    0.005 +/-  4.512 |   -2.543 +/-  2.090 | -151.159 +/- 14.325 |  148.716 +/- 11.965 |   -0.908 +/-  0.096 |   -5.889 +/-  5.596
GLY 273 | L GLY  47 |    0.000 +/-  2.268 |   -2.165 +/-  0.924 |    0.672 +/-  1.641 |    0.561 +/-  1.560 |   -0.346 +/-  0.075 |   -1.277 +/-  2.345
GLN 274 | L GLN  48 |   -0.002 +/-  4.125 |   -2.742 +/-  1.671 |   -5.517 +/-  6.671 |    9.630 +/-  5.312 |   -0.604 +/-  0.143 |    0.765 +/-  4.301
ARG 275 | L ARG  49 |    0.002 +/-  5.929 |   -2.125 +/-  2.028 |  -10.195 +/-  7.840 |    7.971 +/-  6.227 |   -0.936 +/-  0.095 |   -5.282 +/-  5.663
ILE 276 | L ILE  50 |    0.000 +/-  4.666 |   -0.420 +/-  2.335 |    2.653 +/-  3.196 |   -2.537 +/-  1.580 |   -0.008 +/-  0.048 |   -0.312 +/-  4.858
ALA 277 | L ALA  51 |    0.001 +/-  2.783 |   -0.342 +/-  1.266 |   -1.727 +/-  2.255 |    1.941 +/-  1.423 |   -0.073 +/-  0.099 |   -0.198 +/-  2.683
ASP 278 | L ASP  52 |   -0.005 +/-  3.628 |   -0.103 +/-  1.864 |  -24.252 +/- 13.890 |   24.431 +/- 12.845 |   -0.000 +/-  0.102 |    0.071 +/-  3.919
ASN 279 | L ASN  53 |   -0.005 +/-  3.600 |   -0.063 +/-  1.521 |   -0.564 +/-  4.924 |    0.783 +/-  4.385 |   -0.001 +/-  0.149 |    0.150 +/-  3.482
HIE 280 | L HIE  54 |    0.005 +/-  4.806 |   -0.401 +/-  2.219 |    1.870 +/-  3.705 |   -1.421 +/-  3.292 |   -0.110 +/-  0.239 |   -0.057 +/-  5.285
THR 281 | L THR  55 |   -0.004 +/-  3.793 |   -0.020 +/-  2.121 |   -2.926 +/-  6.853 |    2.991 +/-  5.660 |    0.000 +/-  0.049 |    0.040 +/-  3.812
PRO 282 | L PRO  56 |   -0.002 +/-  3.113 |   -0.023 +/-  1.196 |   -2.824 +/-  1.718 |    2.695 +/-  1.292 |   -0.001 +/-  0.014 |   -0.154 +/-  3.414
LYS 283 | L LYS  57 |   -0.007 +/-  4.090 |   -0.020 +/-  1.597 |   40.017 +/- 14.147 |  -39.814 +/- 13.119 |   -0.000 +/-  0.103 |    0.176 +/-  4.676
GLU 284 | L GLU  58 |   -0.007 +/-  3.669 |   -0.065 +/-  1.755 |  -51.273 +/- 21.417 |   51.391 +/- 22.132 |   -0.003 +/-  0.143 |    0.043 +/-  4.855
LEU 285 | L LEU  59 |    0.009 +/-  3.643 |   -0.192 +/-  1.677 |   -4.947 +/-  1.842 |    5.428 +/-  1.567 |   -0.033 +/-  0.087 |    0.264 +/-  3.607
GLY 286 | L GLY  60 |    0.002 +/-  2.283 |   -0.066 +/-  0.961 |   -3.362 +/-  2.683 |    3.522 +/-  2.043 |   -0.003 +/-  0.072 |    0.094 +/-  2.167
MET 287 | L MET  61 |    0.006 +/-  4.166 |   -0.158 +/-  1.807 |    5.007 +/-  2.658 |   -4.669 +/-  2.176 |   -0.001 +/-  0.068 |    0.184 +/-  4.749
GLU 288 | L GLU  62 |   -0.009 +/-  3.814 |   -0.141 +/-  1.932 |  -65.081 +/- 13.564 |   65.028 +/- 12.735 |   -0.001 +/-  0.089 |   -0.205 +/-  3.910
GLU 289 | L GLU  63 |   -0.006 +/-  3.801 |   -0.022 +/-  1.873 |  -45.989 +/- 23.678 |   45.888 +/- 22.611 |    0.001 +/-  0.138 |   -0.128 +/-  4.304
GLU 290 | L GLU  64 |   -0.008 +/-  4.132 |   -0.072 +/-  1.979 |  -53.647 +/- 26.610 |   53.687 +/- 24.552 |   -0.001 +/-  0.176 |   -0.043 +/-  3.750
ASP 291 | L ASP  65 |   -0.008 +/-  3.700 |    0.716 +/-  1.818 | -106.889 +/- 11.923 |  102.372 +/- 11.114 |   -0.213 +/-  0.056 |   -4.022 +/-  3.884
VAL 292 | L VAL  66 |    0.003 +/-  3.841 |   -0.197 +/-  1.816 |   -3.448 +/-  1.415 |    3.994 +/-  1.274 |   -0.008 +/-  0.071 |    0.345 +/-  4.224
ILE 293 | L ILE  67 |   -0.001 +/-  3.512 |   -0.114 +/-  2.350 |    0.660 +/-  1.935 |   -0.297 +/-  1.070 |   -0.000 +/-  0.004 |    0.247 +/-  3.804
GLU 294 | L GLU  68 |   -0.005 +/-  4.278 |   -0.242 +/-  2.058 | -111.349 +/-  7.526 |  108.630 +/-  6.496 |   -0.288 +/-  0.058 |   -3.254 +/-  4.767
VAL 295 | L VAL  69 |   -0.004 +/-  3.465 |   -0.174 +/-  1.920 |   -1.922 +/-  1.825 |    2.864 +/-  0.982 |   -0.000 +/-  0.008 |    0.763 +/-  3.458
TYR 296 | L TYR  70 |   -0.005 +/-  4.115 |   -3.120 +/-  1.845 |    2.806 +/-  2.495 |   -1.770 +/-  1.169 |   -0.513 +/-  0.059 |   -2.601 +/-  4.514
GLN 297 | L GLN  71 |    0.007 +/-  3.822 |   -0.529 +/-  1.796 |   -0.827 +/-  4.297 |    2.397 +/-  3.128 |   -0.011 +/-  0.171 |    1.036 +/-  3.882
GLU 298 | L GLU  72 |    0.004 +/-  3.917 |   -1.087 +/-  2.155 |  -46.961 +/-  7.396 |   34.669 +/-  7.083 |   -0.181 +/-  0.067 |  -13.556 +/-  4.233
GLN 299 | L GLN  73 |    0.001 +/-  4.603 |   -4.717 +/-  1.876 |   -4.143 +/-  4.192 |    5.473 +/-  3.005 |   -0.769 +/-  0.129 |   -4.154 +/-  4.299
THR 300 | L THR  74 |    0.004 +/-  3.347 |   -5.294 +/-  1.577 |   -3.728 +/-  2.332 |    5.100 +/-  1.956 |   -0.499 +/-  0.068 |   -4.416 +/-  3.705
GLY 301 | L GLY  75 |    0.002 +/-  2.585 |   -5.121 +/-  0.894 |   -5.584 +/-  1.208 |    7.608 +/-  0.663 |   -0.579 +/-  0.019 |   -3.674 +/-  2.451
GLY 302 | L GLY  76 |    0.001 +/-  2.668 |   -5.188 +/-  0.866 |  -20.744 +/-  2.585 |   19.692 +/-  1.995 |   -0.666 +/-  0.019 |   -6.905 +/-  2.653
GLY 303 | L GLY  77 |   -0.001 +/-  2.602 |   -0.135 +/-  1.282 |   24.840 +/-  6.765 |  -23.025 +/-  6.432 |   -0.016 +/-  0.168 |    1.662 +/-  3.447
PHE 304 | L PHE  78 |   -0.008 +/-  4.215 |   -2.935 +/-  2.163 |   -0.479 +/-  2.574 |    1.532 +/-  1.733 |   -0.559 +/-  0.358 |   -2.449 +/-  4.644
LYS 305 | L LYS  79 |    0.010 +/-  4.663 |   -2.030 +/-  2.009 |   21.501 +/- 20.268 |  -18.081 +/- 19.229 |   -0.464 +/-  0.298 |    0.936 +/-  5.235
LYS 306 | L LYS  80 |   -0.008 +/-  3.848 |   -0.161 +/-  1.418 |   26.101 +/- 22.212 |  -25.742 +/- 20.776 |   -0.000 +/-  0.233 |    0.190 +/-  4.623
PHE 307 | L PHE  81 |   -0.003 +/-  4.133 |   -0.872 +/-  1.669 |   -0.303 +/-  1.737 |    0.798 +/-  1.090 |   -0.119 +/-  0.153 |   -0.499 +/-  4.265
ALA 308 | L ALA  82 |   -0.005 +/-  2.588 |   -1.447 +/-  1.434 |   -0.516 +/-  1.592 |    0.749 +/-  0.878 |   -0.215 +/-  0.100 |   -1.434 +/-  3.006
GLU 309 | L GLU  83 |   -0.005 +/-  4.029 |   -0.609 +/-  1.880 |  -26.859 +/- 25.511 |   27.794 +/- 23.609 |   -0.046 +/-  0.183 |    0.276 +/-  4.315
ALA 310 | L ALA  84 |   -0.007 +/-  2.768 |   -0.122 +/-  1.171 |    0.065 +/-  3.301 |    0.103 +/-  1.532 |   -0.001 +/-  0.088 |    0.039 +/-  2.968
VAL 311 | L VAL  85 |   -0.004 +/-  3.395 |   -1.499 +/-  2.432 |    0.236 +/-  2.258 |    1.055 +/-  1.137 |   -0.179 +/-  0.205 |   -0.391 +/-  3.504
LYS 312 | L LYS  86 |    0.008 +/-  4.183 |   -5.175 +/-  1.740 |    3.087 +/-  3.383 |   -2.788 +/-  2.855 |   -0.629 +/-  0.097 |   -5.497 +/-  4.463
PHE 313 | L PHE  87 |    0.004 +/-  3.996 |   -0.462 +/-  1.662 |    0.144 +/-  3.205 |    0.121 +/-  2.854 |   -0.042 +/-  0.213 |   -0.234 +/-  4.044
SER 314 | L SER  88 |    0.003 +/-  3.119 |   -0.227 +/-  1.892 |    0.273 +/-  4.040 |    0.188 +/-  3.673 |   -0.001 +/-  0.254 |    0.236 +/-  3.618
ALA 315 | L ALA  89 |   -0.001 +/-  2.784 |   -1.066 +/-  1.484 |    0.413 +/-  5.397 |    0.269 +/-  3.473 |   -0.123 +/-  0.172 |   -0.508 +/-  3.456
LYS 316 | L LYS  90 |    0.002 +/-  4.322 |   -0.478 +/-  2.013 |   22.379 +/-  9.162 |  -21.625 +/- 10.124 |   -0.043 +/-  0.382 |    0.235 +/-  4.877
LEU 317 | L LEU  91 |   -0.002 +/-  4.275 |   -0.483 +/-  1.835 |    0.523 +/-  4.382 |    0.289 +/-  3.016 |   -0.030 +/-  0.209 |    0.297 +/-  4.809
MET 318 | L MET  92 |   -0.009 +/-  3.807 |   -4.967 +/-  2.012 |   -2.977 +/-  2.946 |    3.605 +/-  1.968 |   -0.733 +/-  0.238 |   -5.081 +/-  4.332
GLY 319 | L GLY  93 |   -0.000 +/-  2.474 |   -1.447 +/-  1.033 |    0.247 +/-  3.298 |    1.346 +/-  2.582 |   -0.135 +/-  0.089 |    0.012 +/-  2.906
GLN 320 | L GLN  94 |    0.003 +/-  3.963 |   -2.506 +/-  2.333 |    0.624 +/-  3.733 |    4.625 +/-  2.965 |   -0.336 +/-  0.143 |    2.410 +/-  3.922
ALA 321 | L ALA  95 |    0.001 +/-  2.842 |   -0.323 +/-  1.119 |    0.134 +/-  2.831 |    0.255 +/-  2.500 |   -0.072 +/-  0.206 |   -0.006 +/-  2.990
MET 322 | L MET  96 |   -0.001 +/-  4.137 |   -0.223 +/-  1.930 |    0.271 +/-  3.335 |   -0.101 +/-  2.736 |   -0.011 +/-  0.405 |   -0.065 +/-  4.592
ALA 323 | L ALA  97 |   -0.003 +/-  2.629 |   -0.119 +/-  0.891 |    0.103 +/-  2.655 |    0.176 +/-  2.659 |   -0.017 +/-  0.165 |    0.140 +/-  3.109
LYS 324 | L LYS  98 |    0.004 +/-  4.941 |   -0.505 +/-  1.900 |   17.893 +/- 11.596 |  -16.659 +/- 13.436 |   -0.128 +/-  0.415 |    0.606 +/-  5.216
ARG 325 | L ARG  99 |   -0.001 +/-  6.130 |   -0.822 +/-  2.360 |  -30.038 +/- 22.185 |   26.001 +/- 20.212 |   -0.532 +/-  0.329 |   -5.391 +/-  6.109

Sidechain Energy Decomposition:
Residue |  Location |       Internal      |    van der Waals    |    Electrostatic    |   Polar Solvation   |    Non-Polar Solv.  |       TOTAL
-------------------------------------------------------------------------------------------------------------------------------------------------------
GLU   1 | R GLU   1 |    0.000 +/-  3.004 |   -0.000 +/-  1.455 |  -12.291 +/- 18.718 |   12.282 +/- 18.454 |   -0.001 +/-  0.198 |   -0.009 +/-  2.979
PHE   2 | R PHE   2 |    0.002 +/-  3.771 |   -0.001 +/-  2.206 |    0.273 +/-  0.962 |   -0.274 +/-  1.052 |    0.001 +/-  0.444 |    0.002 +/-  4.194
PRO   3 | R PRO   3 |   -0.002 +/-  2.774 |    0.000 +/-  0.846 |    2.777 +/-  2.920 |   -2.775 +/-  2.827 |   -0.000 +/-  0.122 |    0.000 +/-  2.897
GLU   4 | R GLU   4 |    0.003 +/-  3.014 |    0.000 +/-  1.234 |  -14.668 +/- 20.381 |   14.656 +/- 20.496 |    0.000 +/-  0.230 |   -0.008 +/-  3.181
ILE   5 | R ILE   5 |   -0.007 +/-  3.883 |   -0.001 +/-  1.621 |    0.505 +/-  0.560 |   -0.504 +/-  0.474 |   -0.001 +/-  0.168 |   -0.008 +/-  3.839
THR   6 | R THR   6 |    0.000 +/-  2.826 |   -0.001 +/-  1.808 |    0.129 +/-  4.180 |   -0.130 +/-  2.704 |    0.000 +/-  0.160 |   -0.001 +/-  3.003
GLU   7 | R GLU   7 |    0.003 +/-  3.407 |   -0.001 +/-  1.429 |  -13.870 +/- 16.590 |   13.859 +/- 15.279 |   -0.001 +/-  0.110 |   -0.010 +/-  3.429
GLU   8 | R GLU   8 |    0.001 +/-  3.505 |   -0.001 +/-  1.361 |  -14.539 +/- 13.722 |   14.526 +/- 13.756 |   -0.000 +/-  0.105 |   -0.013 +/-  3.340
MET   9 | R MET   9 |   -0.006 +/-  2.732 |   -0.002 +/-  1.630 |    0.444 +/-  1.474 |   -0.447 +/-  1.364 |   -0.000 +/-  0.118 |   -0.011 +/-  3.322
GLU  10 | R GLU  10 |   -0.003 +/-  3.148 |   -0.002 +/-  1.577 |  -15.018 +/- 29.881 |   15.008 +/- 27.115 |    0.001 +/-  0.198 |   -0.015 +/-  3.818
LYS  11 | R LYS  11 |    0.002 +/-  4.195 |   -0.002 +/-  2.056 |   14.507 +/- 37.275 |  -14.501 +/- 33.024 |   -0.000 +/-  0.288 |    0.006 +/-  5.620
GLU  12 | R GLU  12 |   -0.001 +/-  3.166 |   -0.005 +/-  1.663 |  -19.481 +/- 10.252 |   19.450 +/-  9.651 |   -0.000 +/-  0.096 |   -0.036 +/-  3.280
ILE  13 | R ILE  13 |   -0.003 +/-  3.345 |   -0.003 +/-  1.675 |    0.527 +/-  0.413 |   -0.527 +/-  0.315 |   -0.000 +/-  0.183 |   -0.005 +/-  3.577
LYS  14 | R LYS  14 |   -0.004 +/-  4.315 |   -0.002 +/-  1.376 |   14.455 +/- 20.777 |  -14.466 +/- 19.985 |   -0.001 +/-  0.163 |   -0.016 +/-  4.853
ASN  15 | R ASN  15 |    0.004 +/-  3.075 |   -0.005 +/-  1.176 |    0.282 +/-  4.684 |   -0.235 +/-  2.228 |   -0.000 +/-  0.092 |    0.046 +/-  3.005
VAL  16 | R VAL  16 |   -0.000 +/-  2.687 |   -0.007 +/-  1.166 |    0.404 +/-  0.477 |   -0.371 +/-  0.243 |   -0.000 +/-  0.090 |    0.025 +/-  2.872
PHE  17 | R PHE  17 |    0.001 +/-  3.315 |   -0.004 +/-  1.012 |    0.324 +/-  0.410 |   -0.324 +/-  0.506 |   -0.001 +/-  0.128 |   -0.003 +/-  3.536
ARG  18 | R ARG  18 |   -0.004 +/-  5.261 |   -0.010 +/-  2.283 |   20.546 +/- 10.366 |  -20.366 +/-  9.144 |    0.001 +/-  0.088 |    0.167 +/-  5.299
ASN  19 | R ASN  19 |   -0.007 +/-  3.126 |   -0.015 +/-  0.700 |    0.024 +/-  2.538 |    0.045 +/-  1.643 |   -0.002 +/-  0.052 |    0.045 +/-  2.460
GLY  20 | R GLY  20 |   -0.002 +/-  0.766 |   -0.005 +/-  0.330 |   -0.740 +/-  0.211 |    0.727 +/-  0.186 |    0.000 +/-  0.003 |   -0.019 +/-  0.832
ASN  21 | R ASN  21 |    0.006 +/-  3.467 |   -0.190 +/-  1.007 |   -1.198 +/-  3.208 |    1.438 +/-  2.603 |   -0.019 +/-  0.091 |    0.038 +/-  3.272
GLN  22 | R GLN  22 |    0.004 +/-  3.782 |   -1.806 +/-  1.737 |   -0.404 +/-  5.204 |    1.898 +/-  3.675 |   -0.404 +/-  0.186 |   -0.711 +/-  3.791
ASP  23 | R ASP  23 |   -0.004 +/-  3.038 |    0.657 +/-  1.206 |  -67.283 +/-  6.169 |   58.707 +/-  6.132 |   -0.352 +/-  0.069 |   -8.274 +/-  3.123
GLU  24 | R GLU  24 |   -0.008 +/-  3.853 |   -0.050 +/-  1.945 |  -24.084 +/-  6.628 |   23.985 +/-  5.757 |    0.000 +/-  0.053 |   -0.156 +/-  4.530
VAL  25 | R VAL  25 |    0.002 +/-  2.783 |   -0.090 +/-  1.304 |    0.609 +/-  0.455 |   -0.567 +/-  0.155 |    0.000 +/-  0.060 |   -0.046 +/-  2.820
LEU  26 | R LEU  26 |   -0.002 +/-  3.990 |   -0.027 +/-  1.588 |    0.619 +/-  0.773 |   -0.485 +/-  0.272 |    0.000 +/-  0.015 |    0.106 +/-  4.383
SER  27 | R SER  27 |    0.004 +/-  2.181 |   -0.012 +/-  1.107 |    0.690 +/-  1.480 |   -0.763 +/-  1.325 |   -0.000 +/-  0.001 |   -0.080 +/-  2.719
GLU  28 | R GLU  28 |    0.005 +/-  3.212 |   -0.035 +/-  1.611 |  -21.190 +/-  5.983 |   21.244 +/-  6.143 |    0.000 +/-  0.060 |    0.024 +/-  3.508
ALA  29 | R ALA  29 |   -0.002 +/-  1.594 |   -0.024 +/-  0.551 |    0.830 +/-  0.344 |   -0.812 +/-  0.282 |    0.000 +/-  0.041 |   -0.008 +/-  1.647
PHE  30 | R PHE  30 |   -0.007 +/-  3.317 |   -0.244 +/-  1.035 |   -0.074 +/-  1.075 |    0.201 +/-  0.871 |   -0.028 +/-  0.137 |   -0.152 +/-  3.434
ARG  31 | R ARG  31 |   -0.007 +/-  5.321 |   -3.131 +/-  1.478 |    0.524 +/- 10.053 |    1.811 +/-  8.560 |   -0.708 +/-  0.161 |   -1.511 +/-  5.239
LEU  32 | R LEU  32 |    0.002 +/-  3.198 |   -1.103 +/-  1.538 |    0.500 +/-  0.631 |   -0.073 +/-  0.332 |   -0.177 +/-  0.071 |   -0.851 +/-  3.356
THR  33 | R THR  33 |    0.004 +/-  2.661 |   -0.298 +/-  0.850 |   -0.686 +/-  1.710 |    1.147 +/-  1.776 |   -0.032 +/-  0.059 |    0.135 +/-  2.688
ILE  34 | R ILE  34 |   -0.008 +/-  3.511 |   -0.114 +/-  1.805 |    0.670 +/-  0.252 |   -0.665 +/-  0.207 |   -0.000 +/-  0.001 |   -0.116 +/-  3.411
THR  35 | R THR  35 |   -0.002 +/-  2.453 |   -0.512 +/-  1.290 |   -1.883 +/-  1.791 |   -1.422 +/-  0.678 |   -0.086 +/-  0.021 |   -3.905 +/-  2.834
ARG  36 | R ARG  36 |    0.008 +/-  4.826 |   -0.082 +/-  1.821 |   21.355 +/-  6.994 |  -21.647 +/-  5.194 |   -0.000 +/-  0.055 |   -0.367 +/-  5.169
LYS  37 | R LYS  37 |   -0.001 +/-  3.752 |   -1.864 +/-  1.711 |    1.371 +/-  6.334 |    1.253 +/-  5.166 |   -0.636 +/-  0.063 |    0.123 +/-  4.998
ASP  38 | R ASP  38 |    0.003 +/-  2.550 |   -0.871 +/-  1.804 |  -25.033 +/-  5.336 |   22.618 +/-  4.417 |   -0.018 +/-  0.009 |   -3.302 +/-  3.559
ILE  39 | R ILE  39 |    0.004 +/-  3.920 |   -0.046 +/-  1.479 |    0.785 +/-  0.277 |   -0.770 +/-  0.226 |   -0.000 +/-  0.051 |   -0.027 +/-  3.818
GLN  40 | R GLN  40 |   -0.002 +/-  3.605 |   -0.375 +/-  1.145 |    0.104 +/-  5.525 |    0.603 +/-  4.328 |   -0.087 +/-  0.180 |    0.242 +/-  3.194
THR  41 | R THR  41 |    0.004 +/-  2.798 |   -0.977 +/-  1.142 |    0.238 +/-  1.132 |   -0.422 +/-  0.835 |   -0.143 +/-  0.028 |   -1.299 +/-  3.115
LEU  42 | R LEU  42 |    0.001 +/-  3.295 |   -0.053 +/-  1.461 |    0.576 +/-  0.463 |   -0.515 +/-  0.234 |    0.000 +/-  0.007 |    0.010 +/-  3.399
ASN  43 | R ASN  43 |   -0.000 +/-  3.549 |   -0.050 +/-  1.268 |    0.423 +/-  5.808 |   -0.163 +/-  3.578 |   -0.000 +/-  0.114 |    0.209 +/-  3.562
HIE  44 | R HIE  44 |   -0.008 +/-  3.349 |   -0.055 +/-  1.014 |   -0.299 +/-  3.011 |    0.201 +/-  2.702 |   -0.001 +/-  0.145 |   -0.162 +/-  3.325
LEU  45 | R LEU  45 |    0.002 +/-  3.134 |   -0.577 +/-  1.675 |    0.710 +/-  0.645 |   -0.665 +/-  0.216 |   -0.102 +/-  0.171 |   -0.633 +/-  3.161
ASN  46 | R ASN  46 |   -0.002 +/-  3.354 |   -1.029 +/-  1.192 |    0.408 +/-  2.655 |    0.622 +/-  1.823 |   -0.116 +/-  0.100 |   -0.118 +/-  3.185
TRP  47 | R TRP  47 |   -0.013 +/-  3.997 |   -8.641 +/-  1.516 |   -0.603 +/-  1.387 |    1.006 +/-  0.750 |   -0.954 +/-  0.103 |   -9.205 +/-  4.189
LEU  48 | R LEU  48 |   -0.006 +/-  3.427 |   -0.548 +/-  1.343 |    0.528 +/-  0.542 |   -0.547 +/-  0.242 |   -0.000 +/-  0.000 |   -0.573 +/-  3.466
ASN  49 | R ASN  49 |    0.002 +/-  3.388 |   -1.622 +/-  1.211 |   -7.979 +/-  2.245 |    5.151 +/-  0.885 |   -0.157 +/-  0.020 |   -4.606 +/-  3.523
ASP  50 | R ASP  50 |   -0.001 +/-  2.360 |   -1.735 +/-  1.285 |  -50.672 +/-  5.229 |   44.022 +/-  4.765 |   -0.429 +/-  0.068 |   -8.815 +/-  2.801
GLU  51 | R GLU  51 |   -0.004 +/-  3.561 |   -0.161 +/-  1.399 |  -67.568 +/-  5.085 |   62.273 +/-  4.824 |   -0.345 +/-  0.049 |   -5.804 +/-  3.257
ILE  52 | R ILE  52 |    0.009 +/-  3.485 |   -0.127 +/-  1.483 |    0.594 +/-  0.238 |   -0.560 +/-  0.168 |    0.000 +/-  0.000 |   -0.083 +/-  3.449
ILE  53 | R ILE  53 |    0.001 +/-  3.374 |   -0.179 +/-  1.445 |    0.688 +/-  0.212 |   -0.599 +/-  0.202 |    0.000 +/-  0.009 |   -0.090 +/-  3.307
ASN  54 | R ASN  54 |    0.003 +/-  3.282 |   -0.344 +/-  1.221 |    3.673 +/-  3.063 |   -2.199 +/-  1.596 |   -0.040 +/-  0.049 |    1.094 +/-  2.941
PHE  55 | R PHE  55 |   -0.010 +/-  3.281 |   -0.094 +/-  1.196 |    0.702 +/-  0.559 |   -0.987 +/-  0.432 |    0.000 +/-  0.012 |   -0.388 +/-  3.380
TYR  56 | R TYR  56 |    0.003 +/-  3.504 |   -0.023 +/-  1.500 |    0.681 +/-  3.213 |   -0.859 +/-  1.716 |   -0.000 +/-  0.036 |   -0.198 +/-  3.680
MET  57 | R MET  57 |   -0.000 +/-  2.913 |   -0.030 +/-  0.860 |    0.948 +/-  0.512 |   -0.911 +/-  0.576 |    0.000 +/-  0.013 |    0.008 +/-  2.915
ASN  58 | R ASN  58 |   -0.006 +/-  3.471 |   -0.048 +/-  0.797 |    1.399 +/-  3.505 |   -1.115 +/-  2.731 |   -0.000 +/-  0.114 |    0.229 +/-  3.116
MET  59 | R MET  59 |   -0.000 +/-  3.334 |   -0.013 +/-  1.174 |    0.460 +/-  0.991 |   -0.459 +/-  0.741 |   -0.000 +/-  0.028 |   -0.012 +/-  3.792
LEU  60 | R LEU  60 |    0.000 +/-  3.314 |   -0.007 +/-  1.618 |    0.467 +/-  0.568 |   -0.374 +/-  0.294 |    0.000 +/-  0.007 |    0.085 +/-  3.173
MET  61 | R MET  61 |   -0.003 +/-  3.247 |   -0.035 +/-  1.026 |    0.749 +/-  0.882 |   -0.736 +/-  0.740 |   -0.001 +/-  0.068 |   -0.026 +/-  3.441
GLU  62 | R GLU  62 |    0.002 +/-  3.144 |   -0.009 +/-  1.758 |  -12.909 +/- 15.421 |   12.985 +/- 14.406 |    0.000 +/-  0.159 |    0.070 +/-  3.436
ARG  63 | R ARG  63 |   -0.004 +/-  5.034 |   -0.004 +/-  1.622 |   13.782 +/-  8.384 |  -13.705 +/-  7.483 |    0.000 +/-  0.069 |    0.069 +/-  4.689
SER  64 | R SER  64 |    0.002 +/-  2.336 |   -0.002 +/-  1.335 |    0.698 +/-  1.320 |   -0.691 +/-  0.920 |   -0.000 +/-  0.058 |    0.007 +/-  2.733
LYS  65 | R LYS  65 |    0.009 +/-  4.454 |   -0.004 +/-  1.388 |   10.480 +/- 14.726 |  -10.421 +/- 13.728 |    0.001 +/-  0.130 |    0.064 +/-  5.450
GLU  66 | R GLU  66 |    0.005 +/-  3.244 |   -0.001 +/-  1.080 |  -11.384 +/- 15.280 |   11.381 +/- 14.450 |   -0.001 +/-  0.125 |   -0.000 +/-  3.077
LYS  67 | R LYS  67 |    0.004 +/-  3.732 |   -0.000 +/-  1.191 |    8.566 +/- 10.912 |   -8.568 +/- 10.372 |    0.000 +/-  0.097 |    0.002 +/-  4.091
GLY  68 | R GLY  68 |    0.001 +/-  0.782 |   -0.000 +/-  0.287 |   -0.313 +/-  0.360 |    0.313 +/-  0.352 |    0.000 +/-  0.011 |    0.001 +/-  0.818
LEU  69 | R LEU  69 |   -0.009 +/-  3.327 |   -0.001 +/-  1.369 |    0.345 +/-  0.694 |   -0.341 +/-  0.267 |   -0.001 +/-  0.088 |   -0.007 +/-  3.629
PRO  70 | R PRO  70 |   -0.007 +/-  2.869 |   -0.001 +/-  0.874 |    2.396 +/-  1.408 |   -2.390 +/-  1.345 |    0.000 +/-  0.047 |   -0.001 +/-  3.000
SER  71 | R SER  71 |    0.001 +/-  2.031 |   -0.001 +/-  1.396 |    0.484 +/-  2.341 |   -0.485 +/-  1.591 |   -0.000 +/-  0.053 |   -0.002 +/-  2.381
VAL  72 | R VAL  72 |   -0.005 +/-  3.071 |   -0.004 +/-  1.208 |    0.311 +/-  0.463 |   -0.269 +/-  0.179 |   -0.000 +/-  0.004 |    0.033 +/-  3.140
HIE  73 | R HIE  73 |   -0.002 +/-  3.062 |   -0.068 +/-  1.037 |   -1.181 +/-  2.031 |    1.237 +/-  1.664 |   -0.010 +/-  0.100 |   -0.024 +/-  3.024
ALA  74 | R ALA  74 |    0.002 +/-  1.631 |   -0.012 +/-  0.493 |    0.527 +/-  0.278 |   -0.506 +/-  0.233 |    0.000 +/-  0.012 |    0.010 +/-  1.563
PHE  75 | R PHE  75 |    0.004 +/-  3.895 |   -0.107 +/-  1.387 |    0.055 +/-  0.857 |   -0.261 +/-  0.467 |   -0.002 +/-  0.024 |   -0.310 +/-  4.443
ASN  76 | R ASN  76 |    0.001 +/-  3.240 |   -0.841 +/-  0.975 |    2.368 +/-  3.118 |   -0.858 +/-  2.464 |   -0.251 +/-  0.073 |    0.420 +/-  2.525
THR  77 | R THR  77 |   -0.001 +/-  2.446 |   -0.279 +/-  1.201 |   -0.535 +/-  1.343 |    0.247 +/-  1.234 |   -0.019 +/-  0.029 |   -0.588 +/-  2.802
PHE  78 | R PHE  78 |   -0.001 +/-  3.532 |   -2.877 +/-  1.094 |    0.059 +/-  0.662 |    0.332 +/-  0.517 |   -0.632 +/-  0.110 |   -3.120 +/-  3.701
PHE  79 | R PHE  79 |   -0.000 +/-  3.305 |   -0.137 +/-  1.143 |    0.049 +/-  0.429 |   -0.244 +/-  0.342 |    0.000 +/-  0.012 |   -0.332 +/-  3.487
PHE  80 | R PHE  80 |   -0.002 +/-  3.770 |   -0.037 +/-  0.972 |    0.354 +/-  0.555 |   -0.446 +/-  0.462 |   -0.000 +/-  0.054 |   -0.131 +/-  3.758
THR  81 | R THR  81 |    0.002 +/-  3.097 |   -0.185 +/-  0.900 |   -0.475 +/-  2.471 |    0.783 +/-  1.919 |   -0.015 +/-  0.118 |    0.109 +/-  3.137
LYS  82 | R LYS  82 |   -0.004 +/-  3.903 |   -0.245 +/-  1.924 |  -40.833 +/-  5.639 |   37.989 +/-  5.258 |   -0.225 +/-  0.079 |   -3.316 +/-  4.437
LEU  83 | R LEU  83 |    0.002 +/-  3.574 |   -0.028 +/-  1.333 |    0.239 +/-  0.585 |   -0.213 +/-  0.220 |   -0.000 +/-  0.028 |    0.000 +/-  3.625
LYS  84 | R LYS  84 |    0.004 +/-  3.617 |   -0.025 +/-  1.353 |   14.183 +/-  5.268 |  -13.998 +/-  5.536 |    0.001 +/-  0.180 |    0.164 +/-  4.052
THR  85 | R THR  85 |   -0.002 +/-  2.305 |   -0.080 +/-  1.083 |   -0.496 +/-  1.412 |    0.710 +/-  1.078 |   -0.002 +/-  0.062 |    0.129 +/-  2.460
ALA  86 | R ALA  86 |    0.000 +/-  2.066 |   -0.028 +/-  0.646 |   -0.251 +/-  0.247 |    0.253 +/-  0.191 |    0.000 +/-  0.064 |   -0.025 +/-  2.151
GLY  87 | R GLY  87 |   -0.002 +/-  0.849 |   -0.003 +/-  0.216 |    0.030 +/-  0.183 |   -0.036 +/-  0.165 |   -0.000 +/-  0.009 |   -0.011 +/-  0.823
TYR  88 | R TYR  88 |   -0.001 +/-  3.992 |   -0.025 +/-  1.827 |    0.429 +/-  2.105 |   -0.515 +/-  0.853 |    0.000 +/-  0.063 |   -0.112 +/-  4.378
GLN  89 | R GLN  89 |   -0.005 +/-  4.036 |   -0.033 +/-  1.110 |   -0.156 +/-  4.430 |    0.302 +/-  4.657 |   -0.000 +/-  0.138 |    0.108 +/-  3.438
ALA  90 | R ALA  90 |    0.003 +/-  2.017 |   -0.062 +/-  0.647 |   -0.437 +/-  0.296 |    0.454 +/-  0.190 |   -0.000 +/-  0.050 |   -0.041 +/-  2.144
VAL  91 | R VAL  91 |   -0.005 +/-  2.593 |   -0.114 +/-  1.133 |    0.144 +/-  0.532 |    0.012 +/-  0.199 |   -0.000 +/-  0.001 |    0.037 +/-  2.788
LYS  92 | R LYS  92 |   -0.004 +/-  4.273 |   -0.060 +/-  1.675 |  -10.461 +/- 10.292 |   10.187 +/-  9.610 |    0.000 +/-  0.138 |   -0.337 +/-  4.684
ARG  93 | R ARG  93 |   -0.004 +/-  4.654 |   -0.415 +/-  1.579 |  -78.283 +/- 10.455 |   67.858 +/-  8.131 |   -0.665 +/-  0.094 |  -11.509 +/-  4.609
TRP  94 | R TRP  94 |    0.006 +/-  4.680 |   -4.076 +/-  1.335 |   -8.453 +/-  2.290 |    5.103 +/-  1.012 |   -0.565 +/-  0.061 |   -7.985 +/-  4.930
THR  95 | R THR  95 |    0.003 +/-  2.503 |   -0.105 +/-  1.470 |    1.182 +/-  3.033 |   -1.242 +/-  1.071 |    0.000 +/-  0.009 |   -0.161 +/-  2.860
LYS  96 | R LYS  96 |    0.004 +/-  4.399 |   -0.280 +/-  1.431 |  -54.004 +/- 10.465 |   51.849 +/-  9.552 |   -0.129 +/-  0.124 |   -2.561 +/-  4.422
LYS  97 | R LYS  97 |   -0.002 +/-  4.226 |   -1.057 +/-  1.353 |  -26.617 +/- 11.322 |   27.881 +/- 10.872 |   -0.394 +/-  0.264 |   -0.189 +/-  4.642
VAL  98 | R VAL  98 |   -0.000 +/-  2.452 |   -0.155 +/-  1.439 |    0.013 +/-  0.554 |    0.096 +/-  0.206 |   -0.038 +/-  0.147 |   -0.084 +/-  2.476
ASP  99 | R ASP  99 |    0.004 +/-  3.116 |   -0.009 +/-  1.661 |   -1.661 +/- 19.124 |    1.714 +/- 16.471 |   -0.000 +/-  0.120 |    0.049 +/-  4.419
VAL 100 | R VAL 100 |    0.002 +/-  3.105 |   -0.010 +/-  1.145 |    0.078 +/-  0.415 |   -0.042 +/-  0.179 |   -0.000 +/-  0.004 |    0.028 +/-  3.174
PHE 101 | R PHE 101 |   -0.008 +/-  3.026 |   -0.006 +/-  1.113 |    0.007 +/-  1.313 |   -0.019 +/-  0.616 |   -0.000 +/-  0.104 |   -0.025 +/-  3.089
SER 102 | R SER 102 |   -0.002 +/-  2.046 |   -0.002 +/-  1.152 |   -0.006 +/-  2.514 |    0.015 +/-  1.569 |    0.000 +/-  0.043 |    0.005 +/-  2.115
VAL 103 | R VAL 103 |    0.005 +/-  3.364 |   -0.004 +/-  1.400 |    0.151 +/-  0.582 |   -0.127 +/-  0.267 |   -0.000 +/-  0.053 |    0.023 +/-  3.458
ASP 104 | R ASP 104 |   -0.001 +/-  2.618 |   -0.001 +/-  1.608 |   -8.435 +/-  6.273 |    8.442 +/-  6.211 |    0.001 +/-  0.044 |    0.005 +/-  2.702
ILE 105 | R ILE 105 |    0.001 +/-  3.427 |   -0.003 +/-  1.602 |    0.429 +/-  0.269 |   -0.422 +/-  0.220 |    0.000 +/-  0.008 |    0.005 +/-  3.351
LEU 106 | R LEU 106 |    0.002 +/-  3.465 |   -0.011 +/-  1.680 |    0.114 +/-  0.594 |   -0.057 +/-  0.242 |    0.000 +/-  0.011 |    0.049 +/-  3.884
LEU 107 | R LEU 107 |    0.005 +/-  3.420 |   -0.010 +/-  1.083 |    0.442 +/-  0.654 |   -0.392 +/-  0.317 |    0.000 +/-  0.007 |    0.045 +/-  3.681
VAL 108 | R VAL 108 |    0.001 +/-  2.466 |   -0.017 +/-  1.269 |    0.170 +/-  0.421 |   -0.103 +/-  0.231 |   -0.000 +/-  0.004 |    0.052 +/-  2.627
PRO 109 | R PRO 109 |    0.002 +/-  2.841 |   -0.037 +/-  0.880 |    3.356 +/-  1.029 |   -3.182 +/-  1.042 |    0.000 +/-  0.009 |    0.139 +/-  3.091
ILE 110 | R ILE 110 |   -0.002 +/-  3.785 |   -0.042 +/-  1.416 |    0.595 +/-  0.306 |   -0.563 +/-  0.222 |    0.000 +/-  0.021 |   -0.011 +/-  3.787
HIE 111 | R HIE 111 |   -0.009 +/-  3.225 |   -2.099 +/-  0.989 |   -2.273 +/-  1.559 |    2.294 +/-  1.021 |   -0.383 +/-  0.058 |   -2.470 +/-  3.479
LEU 112 | R LEU 112 |    0.005 +/-  3.473 |   -0.145 +/-  1.413 |    0.881 +/-  0.601 |   -0.754 +/-  0.318 |   -0.013 +/-  0.095 |   -0.027 +/-  3.544
GLY 113 | R GLY 113 |    0.002 +/-  0.766 |   -0.075 +/-  0.276 |   -0.596 +/-  0.186 |    0.553 +/-  0.181 |   -0.000 +/-  0.013 |   -0.116 +/-  0.762
VAL 114 | R VAL 114 |   -0.004 +/-  3.357 |   -1.960 +/-  1.051 |    0.687 +/-  0.583 |   -0.402 +/-  0.188 |   -0.273 +/-  0.099 |   -1.952 +/-  3.466
HIE 115 | R HIE 115 |   -0.000 +/-  3.188 |   -1.634 +/-  1.403 |   -1.301 +/-  2.391 |    0.439 +/-  1.471 |   -0.109 +/-  0.076 |   -2.605 +/-  3.680
TRP 116 | R TRP 116 |   -0.000 +/-  3.889 |   -2.624 +/-  1.153 |   -0.858 +/-  1.171 |   -0.108 +/-  0.577 |   -0.127 +/-  0.029 |   -3.717 +/-  4.215
CYS 117 | R CYS 117 |   -0.006 +/-  2.156 |   -0.060 +/-  0.977 |   -0.558 +/-  1.742 |    0.465 +/-  1.109 |   -0.001 +/-  0.006 |   -0.159 +/-  2.088
LEU 118 | R LEU 118 |    0.003 +/-  3.685 |   -0.015 +/-  1.425 |    0.464 +/-  0.581 |   -0.408 +/-  0.233 |    0.000 +/-  0.003 |    0.045 +/-  3.943
ALA 119 | R ALA 119 |    0.002 +/-  1.542 |   -0.004 +/-  0.584 |    0.565 +/-  0.235 |   -0.552 +/-  0.185 |   -0.000 +/-  0.004 |    0.011 +/-  1.593
VAL 120 | R VAL 120 |   -0.002 +/-  2.897 |   -0.004 +/-  1.130 |    0.361 +/-  0.442 |   -0.332 +/-  0.216 |   -0.000 +/-  0.012 |    0.023 +/-  2.968
VAL 121 | R VAL 121 |   -0.008 +/-  3.015 |   -0.003 +/-  1.349 |    0.120 +/-  0.460 |   -0.086 +/-  0.185 |    0.000 +/-  0.005 |    0.024 +/-  3.436
ASP 122 | R ASP 122 |   -0.001 +/-  2.712 |   -0.001 +/-  1.859 |  -11.079 +/- 10.981 |   11.061 +/-  8.016 |   -0.000 +/-  0.047 |   -0.021 +/-  4.391
PHE 123 | R PHE 123 |   -0.002 +/-  3.537 |   -0.003 +/-  1.113 |    0.087 +/-  0.639 |   -0.100 +/-  0.373 |    0.001 +/-  0.033 |   -0.017 +/-  3.554
ARG 124 | R ARG 124 |    0.005 +/-  4.656 |   -0.002 +/-  2.432 |   10.636 +/-  9.512 |  -10.617 +/-  7.198 |    0.000 +/-  0.074 |    0.022 +/-  5.314
LYS 125 | R LYS 125 |   -0.004 +/-  3.981 |   -0.000 +/-  1.539 |   11.730 +/- 11.117 |  -11.719 +/- 12.266 |    0.000 +/-  0.133 |    0.007 +/-  5.260
LYS 126 | R LYS 126 |   -0.002 +/-  4.018 |   -0.001 +/-  1.352 |    7.240 +/- 15.727 |   -7.252 +/- 14.162 |   -0.000 +/-  0.161 |   -0.016 +/-  4.379
ASN 127 | R ASN 127 |   -0.009 +/-  3.389 |   -0.001 +/-  1.158 |   -0.042 +/-  4.072 |    0.044 +/-  2.771 |    0.000 +/-  0.106 |   -0.008 +/-  2.967
ILE 128 | R ILE 128 |    0.002 +/-  3.664 |   -0.002 +/-  1.847 |    0.350 +/-  0.242 |   -0.344 +/-  0.176 |   -0.000 +/-  0.001 |    0.007 +/-  3.474
THR 129 | R THR 129 |    0.000 +/-  2.575 |   -0.002 +/-  1.231 |   -0.068 +/-  2.903 |    0.062 +/-  1.558 |   -0.000 +/-  0.044 |   -0.009 +/-  3.384
TYR 130 | R TYR 130 |    0.005 +/-  3.792 |   -0.040 +/-  1.722 |    1.569 +/-  2.444 |   -1.610 +/-  2.079 |   -0.003 +/-  0.031 |   -0.078 +/-  4.509
TYR 131 | R TYR 131 |    0.002 +/-  3.633 |   -0.012 +/-  1.339 |    0.424 +/-  1.446 |   -0.476 +/-  1.000 |    0.000 +/-  0.046 |   -0.061 +/-  3.863
ASP 132 | R ASP 132 |   -0.002 +/-  2.759 |    0.010 +/-  1.284 |  -41.079 +/- 15.060 |   39.408 +/- 12.108 |   -0.024 +/-  0.040 |   -1.688 +/-  4.393
SER 133 | R SER 133 |    0.001 +/-  1.993 |   -0.106 +/-  1.152 |   -0.070 +/-  1.453 |   -0.020 +/-  0.787 |    0.000 +/-  0.002 |   -0.195 +/-  2.439
MET 134 | R MET 134 |   -0.004 +/-  3.200 |   -2.369 +/-  1.462 |    0.752 +/-  1.420 |   -0.347 +/-  1.136 |   -0.513 +/-  0.169 |   -2.480 +/-  3.379
GLY 135 | R GLY 135 |    0.000 +/-  0.829 |   -0.048 +/-  0.342 |   -1.169 +/-  0.312 |    1.139 +/-  0.285 |   -0.000 +/-  0.002 |   -0.078 +/-  0.928
GLY 136 | R GLY 136 |   -0.000 +/-  0.759 |   -0.081 +/-  0.246 |   -1.202 +/-  0.325 |    1.161 +/-  0.294 |   -0.006 +/-  0.012 |   -0.128 +/-  0.846
ILE 137 | R ILE 137 |   -0.005 +/-  3.649 |   -0.035 +/-  1.622 |    0.932 +/-  0.455 |   -0.926 +/-  0.309 |   -0.003 +/-  0.175 |   -0.037 +/-  4.003
ASN 138 | R ASN 138 |   -0.000 +/-  3.164 |   -0.019 +/-  1.356 |    1.200 +/-  3.991 |   -1.097 +/-  2.217 |   -0.001 +/-  0.107 |    0.083 +/-  2.756
ASN 139 | R ASN 139 |   -0.000 +/-  3.464 |   -0.005 +/-  1.300 |   -0.198 +/-  3.664 |    0.193 +/-  1.407 |   -0.000 +/-  0.087 |   -0.010 +/-  3.576
GLU 140 | R GLU 140 |   -0.001 +/-  3.583 |   -0.006 +/-  1.650 |  -12.974 +/-  7.995 |   12.985 +/-  7.656 |   -0.000 +/-  0.113 |    0.004 +/-  3.405
ALA 141 | R ALA 141 |    0.004 +/-  1.510 |   -0.003 +/-  0.643 |    0.644 +/-  0.277 |   -0.638 +/-  0.201 |   -0.000 +/-  0.036 |    0.006 +/-  1.599
CYS 142 | R CYS 142 |    0.000 +/-  2.324 |   -0.003 +/-  0.863 |   -0.163 +/-  0.969 |    0.151 +/-  0.777 |   -0.000 +/-  0.001 |   -0.015 +/-  2.756
ARG 143 | R ARG 143 |    0.011 +/-  4.731 |   -0.004 +/-  1.774 |   14.226 +/-  6.118 |  -14.208 +/-  5.350 |    0.000 +/-  0.101 |    0.027 +/-  3.912
ILE 144 | R ILE 144 |    0.008 +/-  3.475 |   -0.007 +/-  1.523 |    0.351 +/-  0.266 |   -0.338 +/-  0.200 |    0.000 +/-  0.110 |    0.013 +/-  3.822
LEU 145 | R LEU 145 |   -0.003 +/-  3.392 |   -0.006 +/-  1.355 |    0.379 +/-  0.706 |   -0.344 +/-  0.211 |   -0.000 +/-  0.012 |    0.026 +/-  3.315
LEU 146 | R LEU 146 |   -0.001 +/-  3.337 |   -0.002 +/-  1.521 |    0.287 +/-  0.559 |   -0.288 +/-  0.258 |   -0.000 +/-  0.076 |   -0.004 +/-  3.539
GLN 147 | R GLN 147 |    0.000 +/-  3.824 |   -0.003 +/-  1.289 |    0.220 +/-  5.289 |   -0.207 +/-  4.233 |    0.001 +/-  0.122 |    0.011 +/-  3.606
TYR 148 | R TYR 148 |    0.004 +/-  3.778 |   -0.022 +/-  1.557 |   -0.453 +/-  2.377 |    0.399 +/-  1.053 |    0.000 +/-  0.013 |   -0.073 +/-  3.862
LEU 149 | R LEU 149 |   -0.001 +/-  3.331 |   -0.003 +/-  1.464 |    0.269 +/-  0.565 |   -0.245 +/-  0.191 |    0.000 +/-  0.006 |    0.020 +/-  3.464
LYS 150 | R LYS 150 |    0.000 +/-  3.774 |   -0.002 +/-  1.267 |    6.134 +/- 17.991 |   -6.158 +/- 16.139 |   -0.000 +/-  0.163 |   -0.027 +/-  4.758
GLN 151 | R GLN 151 |   -0.005 +/-  4.305 |   -0.005 +/-  1.106 |    0.330 +/-  3.688 |   -0.299 +/-  3.312 |    0.001 +/-  0.121 |    0.023 +/-  3.599
GLU 152 | R GLU 152 |   -0.006 +/-  3.627 |   -0.014 +/-  2.115 |    4.534 +/-  7.585 |   -4.493 +/-  6.065 |    0.000 +/-  0.008 |    0.022 +/-  3.889
SER 153 | R SER 153 |   -0.001 +/-  1.976 |   -0.001 +/-  1.076 |   -0.010 +/-  1.826 |    0.010 +/-  1.101 |    0.000 +/-  0.027 |   -0.002 +/-  2.178
ILE 154 | R ILE 154 |    0.006 +/-  3.618 |   -0.003 +/-  1.701 |    0.030 +/-  0.368 |   -0.032 +/-  0.299 |   -0.000 +/-  0.120 |    0.001 +/-  3.638
ASP 155 | R ASP 155 |    0.009 +/-  2.726 |   -0.011 +/-  1.696 |    9.059 +/- 12.317 |   -8.908 +/- 10.265 |   -0.000 +/-  0.082 |    0.149 +/-  3.500
LYS 156 | R LYS 156 |   -0.004 +/-  3.476 |   -0.028 +/-  1.922 |   -9.615 +/-  8.407 |    9.980 +/-  6.095 |    0.000 +/-  0.123 |    0.333 +/-  4.954
LYS 157 | R LYS 157 |    0.002 +/-  4.060 |   -0.004 +/-  1.463 |    1.979 +/- 13.477 |   -1.993 +/- 12.448 |    0.000 +/-  0.180 |   -0.015 +/-  4.929
ARG 158 | R ARG 158 |   -0.009 +/-  4.492 |   -0.004 +/-  1.807 |   -2.768 +/-  7.348 |    2.726 +/-  6.644 |   -0.001 +/-  0.203 |   -0.056 +/-  4.290
LYS 159 | R LYS 159 |   -0.003 +/-  4.096 |   -0.001 +/-  1.271 |    3.726 +/-  7.284 |   -3.747 +/-  7.116 |    0.000 +/-  0.158 |   -0.025 +/-  4.216
GLU 160 | R GLU 160 |   -0.012 +/-  3.750 |   -0.001 +/-  1.249 |   -4.439 +/- 21.581 |    4.462 +/- 21.603 |   -0.000 +/-  0.201 |    0.010 +/-  3.534
PHE 161 | R PHE 161 |    0.000 +/-  3.632 |   -0.003 +/-  1.160 |    0.141 +/-  0.741 |   -0.147 +/-  0.555 |    0.000 +/-  0.064 |   -0.009 +/-  3.821
ASP 162 | R ASP 162 |    0.003 +/-  2.809 |   -0.001 +/-  1.454 |   -6.857 +/- 14.099 |    6.863 +/- 12.820 |   -0.000 +/-  0.132 |    0.007 +/-  3.279
THR 163 | R THR 163 |    0.004 +/-  2.711 |   -0.000 +/-  1.079 |    0.200 +/-  1.645 |   -0.199 +/-  1.802 |   -0.000 +/-  0.152 |    0.005 +/-  3.015
ASN 164 | R ASN 164 |    0.000 +/-  3.238 |    0.000 +/-  0.977 |   -0.135 +/-  4.484 |    0.133 +/-  2.460 |    0.000 +/-  0.072 |   -0.002 +/-  3.376
GLY 165 | R GLY 165 |   -0.001 +/-  0.822 |   -0.000 +/-  0.246 |   -0.283 +/-  0.226 |    0.283 +/-  0.195 |    0.000 +/-  0.011 |   -0.001 +/-  0.802
TRP 166 | R TRP 166 |    0.007 +/-  3.844 |   -0.002 +/-  1.195 |   -0.184 +/-  1.551 |    0.171 +/-  0.963 |   -0.000 +/-  0.050 |   -0.009 +/-  3.948
GLN 167 | R GLN 167 |   -0.001 +/-  3.254 |   -0.000 +/-  1.493 |    0.260 +/-  4.444 |   -0.258 +/-  3.461 |   -0.000 +/-  0.156 |    0.001 +/-  3.417
LEU 168 | R LEU 168 |   -0.002 +/-  3.530 |   -0.001 +/-  1.634 |    0.252 +/-  0.530 |   -0.249 +/-  0.278 |   -0.000 +/-  0.083 |   -0.001 +/-  3.912
PHE 169 | R PHE 169 |   -0.000 +/-  3.428 |   -0.003 +/-  1.262 |    0.333 +/-  0.821 |   -0.333 +/-  0.501 |    0.001 +/-  0.167 |   -0.002 +/-  3.502
SER 170 | R SER 170 |   -0.005 +/-  1.861 |   -0.005 +/-  1.049 |    0.562 +/-  1.975 |   -0.591 +/-  0.974 |   -0.000 +/-  0.018 |   -0.039 +/-  2.370
LYS 171 | R LYS 171 |   -0.001 +/-  3.948 |   -0.006 +/-  1.370 |   15.418 +/- 15.587 |  -15.396 +/- 13.659 |    0.000 +/-  0.129 |    0.015 +/-  5.030
LYS 172 | R LYS 172 |   -0.003 +/-  4.064 |   -0.009 +/-  1.697 |   18.389 +/- 15.068 |  -18.369 +/- 13.797 |   -0.000 +/-  0.203 |    0.009 +/-  4.342
SER 173 | R SER 173 |    0.002 +/-  1.932 |   -0.048 +/-  0.772 |    0.937 +/-  3.118 |   -0.861 +/-  2.595 |   -0.008 +/-  0.131 |    0.022 +/-  2.336
GLN 174 | R GLN 174 |   -0.004 +/-  3.870 |   -0.014 +/-  1.224 |    0.830 +/-  5.189 |   -0.776 +/-  4.844 |   -0.001 +/-  0.139 |    0.034 +/-  4.028
GLU 175 | R GLU 175 |    0.001 +/-  3.200 |   -0.003 +/-  1.656 |  -18.709 +/- 27.166 |   18.690 +/- 26.200 |    0.000 +/-  0.170 |   -0.021 +/-  3.299
ILE 176 | R ILE 176 |    0.003 +/-  3.872 |   -0.013 +/-  1.649 |    0.814 +/-  0.502 |   -0.795 +/-  0.323 |   -0.000 +/-  0.066 |    0.009 +/-  3.928
PRO 177 | R PRO 177 |   -0.005 +/-  2.842 |   -0.012 +/-  0.982 |    4.650 +/-  1.374 |   -4.608 +/-  1.225 |   -0.000 +/-  0.057 |    0.025 +/-  3.181
GLN 178 | R GLN 178 |    0.002 +/-  3.334 |   -0.491 +/-  1.495 |    0.543 +/-  3.756 |   -0.072 +/-  2.783 |   -0.123 +/-  0.169 |   -0.140 +/-  3.187
GLN 179 | R GLN 179 |    0.005 +/-  3.415 |   -0.137 +/-  1.664 |   -2.934 +/-  2.753 |   -0.642 +/-  1.106 |   -0.023 +/-  0.028 |   -3.731 +/-  3.447
MET 180 | R MET 180 |    0.005 +/-  3.686 |   -0.901 +/-  1.136 |    0.946 +/-  1.242 |   -0.776 +/-  1.073 |   -0.163 +/-  0.179 |   -0.889 +/-  3.549
ASN 181 | R ASN 181 |   -0.001 +/-  3.265 |   -0.630 +/-  1.474 |    1.134 +/-  3.260 |   -0.828 +/-  1.305 |   -0.023 +/-  0.081 |   -0.348 +/-  3.514
GLY 182 | R GLY 182 |    0.001 +/-  0.857 |   -0.780 +/-  0.247 |   -0.924 +/-  0.168 |    0.750 +/-  0.158 |   -0.015 +/-  0.007 |   -0.968 +/-  0.901
SER 183 | R SER 183 |   -0.002 +/-  2.530 |   -0.872 +/-  1.086 |    0.271 +/-  3.288 |    0.024 +/-  2.660 |   -0.060 +/-  0.050 |   -0.640 +/-  2.636
ASP 184 | R ASP 184 |   -0.004 +/-  2.897 |   -0.281 +/-  1.760 |  -21.885 +/-  6.837 |   21.113 +/-  5.788 |   -0.000 +/-  0.028 |   -1.057 +/-  3.273
ALA 185 | R ALA 185 |   -0.001 +/-  1.687 |   -0.585 +/-  0.752 |    0.902 +/-  0.288 |   -0.915 +/-  0.211 |   -0.034 +/-  0.011 |   -0.632 +/-  1.942
GLY 186 | R GLY 186 |   -0.000 +/-  0.736 |   -0.067 +/-  0.324 |   -0.593 +/-  0.149 |    0.531 +/-  0.142 |    0.000 +/-  0.000 |   -0.129 +/-  0.812
MET 187 | R MET 187 |    0.000 +/-  2.953 |   -0.045 +/-  1.153 |    0.626 +/-  0.802 |   -0.644 +/-  0.911 |   -0.000 +/-  0.011 |   -0.064 +/-  3.039
PHE 188 | R PHE 188 |   -0.001 +/-  3.742 |   -0.082 +/-  1.058 |    0.361 +/-  0.629 |   -0.546 +/-  0.426 |    0.000 +/-  0.002 |   -0.269 +/-  3.923
ALA 189 | R ALA 189 |    0.001 +/-  1.929 |   -0.019 +/-  0.448 |    0.798 +/-  0.243 |   -0.778 +/-  0.187 |    0.000 +/-  0.013 |    0.003 +/-  1.935
CYS 190 | R CYS 190 |    0.002 +/-  2.243 |   -0.018 +/-  0.740 |    0.006 +/-  0.775 |   -0.102 +/-  0.396 |   -0.000 +/-  0.003 |   -0.113 +/-  2.432
LYS 191 | R LYS 191 |   -0.005 +/-  4.157 |   -0.007 +/-  1.394 |   15.908 +/-  9.291 |  -16.011 +/-  8.712 |   -0.000 +/-  0.078 |   -0.115 +/-  5.000
TYR 192 | R TYR 192 |    0.004 +/-  3.654 |   -0.023 +/-  1.258 |    0.553 +/-  1.738 |   -0.670 +/-  0.943 |    0.000 +/-  0.007 |   -0.136 +/-  3.581
ALA 193 | R ALA 193 |    0.002 +/-  2.090 |   -0.003 +/-  0.615 |    0.652 +/-  0.269 |   -0.639 +/-  0.195 |    0.000 +/-  0.001 |    0.013 +/-  2.135
ASP 194 | R ASP 194 |   -0.004 +/-  2.841 |   -0.004 +/-  1.862 |  -15.601 +/- 12.127 |   15.543 +/-  9.058 |   -0.000 +/-  0.030 |   -0.066 +/-  5.118
CYS 195 | R CYS 195 |    0.003 +/-  1.855 |   -0.002 +/-  0.757 |    0.028 +/-  1.194 |   -0.025 +/-  0.931 |   -0.000 +/-  0.028 |    0.005 +/-  2.156
ILE 196 | R ILE 196 |    0.001 +/-  3.227 |   -0.003 +/-  1.531 |    0.521 +/-  0.254 |   -0.500 +/-  0.229 |   -0.000 +/-  0.046 |    0.019 +/-  3.513
THR 197 | R THR 197 |   -0.001 +/-  2.753 |   -0.002 +/-  1.231 |    0.227 +/-  1.590 |   -0.243 +/-  1.007 |    0.000 +/-  0.009 |   -0.020 +/-  3.035
LYS 198 | R LYS 198 |   -0.002 +/-  3.829 |   -0.002 +/-  1.615 |   14.551 +/- 11.489 |  -14.514 +/- 10.671 |    0.001 +/-  0.155 |    0.034 +/-  4.702
ASP 199 | R ASP 199 |   -0.005 +/-  3.167 |   -0.001 +/-  1.652 |  -11.843 +/-  9.414 |   11.833 +/-  8.398 |    0.000 +/-  0.079 |   -0.016 +/-  2.883
ARG 200 | R ARG 200 |    0.020 +/-  4.985 |   -0.001 +/-  1.260 |   11.602 +/- 11.756 |  -11.609 +/- 10.247 |    0.000 +/-  0.114 |    0.012 +/-  4.599
PRO 201 | R PRO 201 |    0.001 +/-  2.591 |   -0.001 +/-  0.703 |    3.070 +/-  1.701 |   -3.066 +/-  1.560 |   -0.001 +/-  0.108 |    0.004 +/-  2.724
ILE 202 | R ILE 202 |    0.001 +/-  3.405 |   -0.004 +/-  1.663 |    0.658 +/-  0.337 |   -0.651 +/-  0.250 |    0.000 +/-  0.062 |    0.004 +/-  3.410
ASN 203 | R ASN 203 |   -0.006 +/-  3.874 |   -0.001 +/-  1.010 |   -0.007 +/-  3.107 |    0.014 +/-  2.721 |   -0.000 +/-  0.082 |    0.001 +/-  2.951
PHE 204 | R PHE 204 |   -0.003 +/-  3.220 |   -0.009 +/-  1.390 |    0.388 +/-  0.556 |   -0.491 +/-  0.494 |   -0.000 +/-  0.029 |   -0.115 +/-  3.456
THR 205 | R THR 205 |    0.001 +/-  2.724 |   -0.006 +/-  1.059 |    0.344 +/-  2.135 |   -0.338 +/-  1.619 |    0.000 +/-  0.079 |    0.002 +/-  2.828
GLN 206 | R GLN 206 |   -0.007 +/-  3.399 |   -0.078 +/-  1.264 |   -0.238 +/-  2.634 |    0.186 +/-  0.977 |   -0.000 +/-  0.073 |   -0.137 +/-  3.256
GLN 207 | R GLN 207 |    0.005 +/-  3.586 |   -0.012 +/-  1.213 |    0.699 +/-  4.125 |   -0.643 +/-  3.902 |    0.001 +/-  0.136 |    0.050 +/-  2.950
HIE 208 | R HIE 208 |    0.001 +/-  3.022 |   -0.005 +/-  0.814 |   -0.841 +/-  2.430 |    0.819 +/-  1.370 |    0.000 +/-  0.077 |   -0.026 +/-  3.129
MET 209 | R MET 209 |    0.001 +/-  3.358 |   -0.026 +/-  1.439 |    0.790 +/-  0.859 |   -0.814 +/-  1.157 |   -0.000 +/-  0.004 |   -0.049 +/-  3.435
PRO 210 | R PRO 210 |   -0.000 +/-  2.473 |   -0.012 +/-  0.899 |    4.389 +/-  1.702 |   -4.345 +/-  1.576 |   -0.001 +/-  0.096 |    0.031 +/-  2.768
TYR 211 | R TYR 211 |    0.005 +/-  3.879 |   -0.004 +/-  1.299 |    0.575 +/-  3.606 |   -0.582 +/-  3.073 |   -0.000 +/-  0.186 |   -0.007 +/-  4.029
PHE 212 | R PHE 212 |   -0.004 +/-  3.575 |   -0.008 +/-  1.254 |    0.384 +/-  0.708 |   -0.437 +/-  0.472 |    0.000 +/-  0.081 |   -0.065 +/-  3.872
ARG 213 | R ARG 213 |   -0.006 +/-  4.494 |   -0.133 +/-  1.693 |   18.692 +/-  7.450 |  -17.308 +/-  5.770 |    0.000 +/-  0.027 |    1.245 +/-  5.019
LYS 214 | R LYS 214 |    0.006 +/-  4.476 |   -0.006 +/-  1.058 |   16.995 +/- 17.934 |  -17.038 +/- 16.650 |   -0.000 +/-  0.176 |   -0.042 +/-  5.203
ARG 215 | R ARG 215 |    0.001 +/-  6.091 |   -0.004 +/-  2.328 |   14.209 +/- 15.061 |  -14.271 +/- 13.295 |   -0.001 +/-  0.204 |   -0.066 +/-  4.878
MET 216 | R MET 216 |   -0.000 +/-  3.688 |   -0.020 +/-  1.196 |    0.550 +/-  0.985 |   -0.622 +/-  1.094 |   -0.000 +/-  0.016 |   -0.092 +/-  3.946
VAL 217 | R VAL 217 |   -0.003 +/-  3.077 |   -0.008 +/-  1.332 |    0.414 +/-  0.411 |   -0.366 +/-  0.209 |   -0.000 +/-  0.093 |    0.037 +/-  3.274
TRP 218 | R TRP 218 |   -0.013 +/-  4.484 |   -0.004 +/-  2.014 |   -0.072 +/-  3.517 |    0.037 +/-  2.907 |    0.000 +/-  0.257 |   -0.052 +/-  5.256
GLU 219 | R GLU 219 |    0.002 +/-  3.001 |   -0.004 +/-  1.690 |  -16.996 +/- 16.416 |   17.001 +/- 12.306 |    0.000 +/-  0.048 |    0.003 +/-  5.345
ILE 220 | R ILE 220 |    0.005 +/-  3.285 |   -0.019 +/-  1.661 |    0.739 +/-  0.234 |   -0.695 +/-  0.175 |    0.000 +/-  0.002 |    0.029 +/-  3.220
LEU 221 | R LEU 221 |   -0.002 +/-  3.577 |   -0.007 +/-  1.405 |    0.514 +/-  0.540 |   -0.461 +/-  0.267 |   -0.000 +/-  0.053 |    0.044 +/-  3.797
HIE 222 | R HIE 222 |   -0.004 +/-  2.981 |   -0.003 +/-  1.369 |   -0.763 +/-  3.730 |    0.749 +/-  3.334 |    0.000 +/-  0.210 |   -0.020 +/-  3.253
ARG 223 | R ARG 223 |   -0.002 +/-  5.735 |   -0.014 +/-  1.873 |   18.874 +/-  8.276 |  -18.751 +/-  6.029 |    0.000 +/-  0.079 |    0.108 +/-  5.104
LYS 224 | R LYS 224 |   -0.005 +/-  3.435 |   -0.004 +/-  1.323 |   12.742 +/- 15.139 |  -12.767 +/- 14.903 |    0.001 +/-  0.203 |   -0.033 +/-  3.864
LEU 225 | R LEU 225 |   -0.002 +/-  3.101 |   -0.005 +/-  1.594 |    0.411 +/-  0.613 |   -0.354 +/-  0.370 |    0.000 +/-  0.022 |    0.050 +/-  3.502
LEU 226 | R LEU 226 |   -0.004 +/-  3.608 |   -0.003 +/-  1.921 |   -3.794 +/-  2.910 |    3.778 +/-  2.278 |    0.000 +/-  0.274 |   -0.023 +/-  3.640
ILE 227 | L ILE   1 |   -0.003 +/-  3.431 |   -0.006 +/-  1.514 |    5.549 +/-  1.501 |   -5.498 +/-  1.116 |   -0.000 +/-  0.093 |    0.042 +/-  3.426
LYS 228 | L LYS   2 |   -0.000 +/-  4.282 |   -0.006 +/-  1.606 |   35.893 +/- 22.939 |  -35.748 +/- 21.691 |    0.000 +/-  0.267 |    0.139 +/-  4.976
LEU 229 | L LEU   3 |    0.002 +/-  3.496 |   -0.012 +/-  1.450 |    0.876 +/-  0.566 |   -0.830 +/-  0.269 |   -0.000 +/-  0.019 |    0.036 +/-  3.549
LYS 230 | L LYS   4 |    0.000 +/-  3.691 |   -0.020 +/-  1.302 |   40.325 +/- 16.037 |  -40.061 +/- 15.418 |   -0.000 +/-  0.155 |    0.244 +/-  4.553
VAL 231 | L VAL   5 |   -0.004 +/-  2.869 |   -0.022 +/-  1.313 |    0.615 +/-  0.398 |   -0.513 +/-  0.210 |   -0.000 +/-  0.004 |    0.077 +/-  2.999
ILE 232 | L ILE   6 |   -0.003 +/-  3.459 |   -0.060 +/-  1.718 |    1.756 +/-  0.397 |   -1.730 +/-  0.284 |   -0.000 +/-  0.090 |   -0.037 +/-  3.298
GLY 233 | L GLY   7 |    0.000 +/-  0.888 |   -0.011 +/-  0.263 |   -1.180 +/-  0.171 |    1.164 +/-  0.140 |    0.000 +/-  0.000 |   -0.027 +/-  0.947
GLN 234 | L GLN   8 |    0.015 +/-  3.184 |   -0.712 +/-  1.542 |    2.266 +/-  3.009 |   -1.293 +/-  2.361 |   -0.116 +/-  0.123 |    0.160 +/-  3.649
ASP 235 | L ASP   9 |    0.002 +/-  3.007 |   -0.032 +/-  1.802 |  -29.912 +/-  7.403 |   29.905 +/-  7.387 |    0.000 +/-  0.085 |   -0.036 +/-  2.883
SER 236 | L SER  10 |   -0.001 +/-  2.090 |   -0.022 +/-  1.226 |    0.953 +/-  2.372 |   -0.834 +/-  2.430 |    0.000 +/-  0.056 |    0.096 +/-  2.256
SER 237 | L SER  11 |   -0.005 +/-  2.070 |   -0.009 +/-  1.515 |    0.922 +/-  2.543 |   -0.953 +/-  0.855 |    0.000 +/-  0.096 |   -0.045 +/-  2.522
GLU 238 | L GLU  12 |    0.003 +/-  3.024 |   -0.012 +/-  1.664 |  -36.780 +/- 14.606 |   36.750 +/- 13.962 |   -0.000 +/-  0.106 |   -0.039 +/-  3.220
ILE 239 | L ILE  13 |    0.000 +/-  3.449 |   -0.008 +/-  1.761 |    0.913 +/-  0.357 |   -0.899 +/-  0.306 |   -0.000 +/-  0.121 |    0.005 +/-  3.598
HIE 240 | L HIE  14 |   -0.003 +/-  3.595 |   -0.005 +/-  0.977 |   -0.972 +/-  5.727 |    0.970 +/-  5.340 |    0.000 +/-  0.177 |   -0.009 +/-  3.623
PHE 241 | L PHE  15 |    0.006 +/-  3.896 |   -0.005 +/-  1.591 |    0.547 +/-  0.707 |   -0.561 +/-  0.541 |    0.001 +/-  0.188 |   -0.012 +/-  4.275
LYS 242 | L LYS  16 |    0.000 +/-  4.720 |   -0.002 +/-  1.061 |   25.172 +/-  6.802 |  -25.144 +/-  6.637 |   -0.001 +/-  0.133 |    0.025 +/-  4.686
VAL 243 | L VAL  17 |    0.000 +/-  2.929 |   -0.003 +/-  1.545 |    0.640 +/-  0.450 |   -0.628 +/-  0.255 |   -0.000 +/-  0.095 |    0.009 +/-  3.238
LYS 244 | L LYS  18 |   -0.005 +/-  4.444 |   -0.002 +/-  1.244 |   21.908 +/-  7.088 |  -21.885 +/-  6.931 |    0.001 +/-  0.087 |    0.017 +/-  4.568
MET 245 | L MET  19 |    0.005 +/-  3.240 |   -0.006 +/-  0.920 |    0.971 +/-  2.441 |   -0.961 +/-  2.329 |   -0.001 +/-  0.125 |    0.009 +/-  3.239
THR 246 | L THR  20 |    0.002 +/-  2.542 |   -0.003 +/-  0.961 |    0.479 +/-  1.747 |   -0.475 +/-  1.160 |    0.001 +/-  0.079 |    0.003 +/-  2.463
THR 247 | L THR  21 |    0.003 +/-  2.577 |   -0.003 +/-  1.196 |    0.403 +/-  3.355 |   -0.389 +/-  2.800 |    0.000 +/-  0.104 |    0.013 +/-  2.740
HIE 248 | L HIE  22 |    0.005 +/-  3.487 |   -0.011 +/-  0.894 |   -0.920 +/-  4.020 |    0.930 +/-  3.697 |    0.001 +/-  0.119 |    0.005 +/-  3.509
LEU 249 | L LEU  23 |    0.002 +/-  3.289 |   -0.030 +/-  1.457 |    1.310 +/-  0.523 |   -1.172 +/-  0.227 |   -0.000 +/-  0.004 |    0.109 +/-  3.519
LYS 250 | L LYS  24 |    0.005 +/-  3.919 |   -0.035 +/-  1.412 |   13.368 +/- 13.783 |  -13.282 +/- 12.917 |    0.000 +/-  0.195 |    0.056 +/-  4.620
LYS 251 | L LYS  25 |   -0.002 +/-  4.033 |   -0.006 +/-  1.114 |   20.884 +/- 15.166 |  -20.913 +/- 14.009 |   -0.001 +/-  0.198 |   -0.038 +/-  4.205
LEU 252 | L LEU  26 |   -0.004 +/-  4.099 |   -0.016 +/-  1.480 |    1.171 +/-  0.529 |   -1.090 +/-  0.241 |   -0.000 +/-  0.022 |    0.062 +/-  3.993
LYS 253 | L LYS  27 |   -0.009 +/-  3.883 |   -0.075 +/-  1.809 |   22.301 +/-  7.892 |  -21.137 +/-  7.035 |    0.000 +/-  0.044 |    1.081 +/-  4.822
GLU 254 | L GLU  28 |   -0.001 +/-  3.910 |   -0.021 +/-  1.193 |  -16.159 +/- 16.119 |   16.401 +/- 15.386 |   -0.000 +/-  0.148 |    0.221 +/-  3.884
SER 255 | L SER  29 |   -0.004 +/-  2.380 |   -0.003 +/-  0.808 |    0.913 +/-  3.843 |   -0.898 +/-  3.970 |   -0.000 +/-  0.104 |    0.008 +/-  2.779
TYR 256 | L TYR  30 |   -0.003 +/-  4.531 |   -0.033 +/-  1.496 |    0.914 +/-  1.963 |   -1.032 +/-  1.450 |   -0.000 +/-  0.021 |   -0.155 +/-  4.724
CYS 257 | L CYS  31 |   -0.002 +/-  2.332 |   -0.023 +/-  0.925 |    0.483 +/-  1.489 |   -0.525 +/-  0.802 |   -0.000 +/-  0.056 |   -0.068 +/-  2.563
GLN 258 | L GLN  32 |   -0.002 +/-  3.680 |   -0.008 +/-  1.262 |    0.569 +/-  6.069 |   -0.533 +/-  4.426 |    0.000 +/-  0.158 |    0.026 +/-  4.449
ARG 259 | L ARG  33 |    0.001 +/-  5.228 |   -0.006 +/-  1.644 |   22.711 +/- 12.264 |  -22.704 +/- 11.497 |    0.002 +/-  0.225 |    0.003 +/-  4.575
GLN 260 | L GLN  34 |    0.002 +/-  3.608 |   -0.020 +/-  1.102 |    0.882 +/-  3.549 |   -0.733 +/-  2.292 |    0.001 +/-  0.115 |    0.131 +/-  3.566
GLY 261 | L GLY  35 |    0.002 +/-  0.831 |   -0.002 +/-  0.288 |   -0.579 +/-  0.213 |    0.574 +/-  0.204 |   -0.000 +/-  0.010 |   -0.007 +/-  0.854
VAL 262 | L VAL  36 |   -0.002 +/-  2.945 |   -0.044 +/-  1.074 |    0.521 +/-  0.500 |   -0.363 +/-  0.190 |    0.001 +/-  0.105 |    0.112 +/-  3.023
PRO 263 | L PRO  37 |   -0.001 +/-  2.582 |   -0.209 +/-  0.959 |    2.332 +/-  2.083 |   -2.131 +/-  1.959 |   -0.007 +/-  0.148 |   -0.016 +/-  2.781
MET 264 | L MET  38 |    0.006 +/-  2.839 |   -0.161 +/-  1.238 |   -0.248 +/-  1.751 |    0.236 +/-  1.280 |   -0.005 +/-  0.128 |   -0.172 +/-  2.996
ASN 265 | L ASN  39 |    0.005 +/-  3.105 |   -2.763 +/-  0.917 |   -8.501 +/-  2.501 |    8.816 +/-  1.404 |   -0.673 +/-  0.047 |   -3.116 +/-  3.087
SER 266 | L SER  40 |   -0.000 +/-  2.230 |   -0.429 +/-  1.179 |    1.931 +/-  1.803 |   -1.616 +/-  0.867 |   -0.027 +/-  0.064 |   -0.141 +/-  2.398
LEU 267 | L LEU  41 |   -0.001 +/-  3.621 |   -0.111 +/-  1.374 |    0.709 +/-  0.564 |   -0.504 +/-  0.256 |   -0.000 +/-  0.017 |    0.093 +/-  3.876
ARG 268 | L ARG  42 |   -0.004 +/-  5.625 |   -1.974 +/-  1.630 |  -16.271 +/-  7.536 |   16.258 +/-  6.400 |   -0.397 +/-  0.045 |   -2.387 +/-  5.039
PHE 269 | L PHE  43 |    0.002 +/-  3.666 |   -0.109 +/-  1.197 |    0.451 +/-  0.443 |   -1.010 +/-  0.538 |    0.000 +/-  0.017 |   -0.666 +/-  3.877
LEU 270 | L LEU  44 |   -0.001 +/-  3.210 |   -1.450 +/-  1.440 |    1.560 +/-  0.674 |   -0.875 +/-  0.332 |   -0.252 +/-  0.064 |   -1.019 +/-  3.353
PHE 271 | L PHE  45 |    0.003 +/-  3.702 |   -0.746 +/-  1.090 |    1.446 +/-  0.848 |   -1.918 +/-  0.691 |   -0.039 +/-  0.058 |   -1.254 +/-  3.894
GLU 272 | L GLU  46 |    0.004 +/-  3.232 |   -0.998 +/-  1.654 | -136.647 +/- 13.589 |  132.157 +/- 11.299 |   -0.674 +/-  0.084 |   -6.159 +/-  4.411
GLY 273 | L GLY  47 |    0.001 +/-  0.753 |   -0.630 +/-  0.262 |   -2.157 +/-  0.167 |    2.021 +/-  0.159 |   -0.020 +/-  0.007 |   -0.785 +/-  0.771
GLN 274 | L GLN  48 |   -0.003 +/-  3.619 |   -2.242 +/-  1.145 |   -3.064 +/-  6.208 |    5.415 +/-  5.003 |   -0.597 +/-  0.144 |   -0.492 +/-  3.493
ARG 275 | L ARG  49 |    0.003 +/-  5.574 |   -1.647 +/-  1.571 |  -17.817 +/-  5.604 |   13.002 +/-  4.416 |   -0.817 +/-  0.080 |   -7.276 +/-  5.111
ILE 276 | L ILE  50 |   -0.003 +/-  3.900 |   -0.196 +/-  1.504 |    1.576 +/-  0.464 |   -1.530 +/-  0.240 |   -0.003 +/-  0.020 |   -0.157 +/-  3.863
ALA 277 | L ALA  51 |    0.000 +/-  1.929 |   -0.208 +/-  0.616 |    1.240 +/-  0.355 |   -1.199 +/-  0.274 |   -0.066 +/-  0.082 |   -0.232 +/-  1.972
ASP 278 | L ASP  52 |   -0.003 +/-  2.698 |   -0.070 +/-  1.523 |  -17.414 +/- 13.478 |   17.778 +/- 12.540 |   -0.000 +/-  0.098 |    0.291 +/-  3.106
ASN 279 | L ASN  53 |    0.000 +/-  2.778 |   -0.043 +/-  0.949 |   -0.037 +/-  3.817 |    0.210 +/-  3.300 |   -0.001 +/-  0.117 |    0.130 +/-  2.417
HIE 280 | L HIE  54 |    0.008 +/-  3.713 |   -0.382 +/-  1.593 |   -1.052 +/-  3.739 |    1.379 +/-  3.271 |   -0.110 +/-  0.236 |   -0.157 +/-  4.353
THR 281 | L THR  55 |   -0.003 +/-  3.081 |   -0.009 +/-  1.424 |   -0.515 +/-  5.771 |    0.484 +/-  5.081 |    0.000 +/-  0.049 |   -0.044 +/-  3.016
PRO 282 | L PRO  56 |   -0.002 +/-  2.514 |   -0.012 +/-  0.777 |    8.303 +/-  1.178 |   -8.235 +/-  1.072 |   -0.000 +/-  0.010 |    0.054 +/-  2.764
LYS 283 | L LYS  57 |   -0.005 +/-  3.984 |   -0.010 +/-  1.171 |   30.611 +/- 12.964 |  -30.560 +/- 12.172 |   -0.000 +/-  0.100 |    0.035 +/-  4.109
GLU 284 | L GLU  58 |   -0.004 +/-  3.118 |   -0.039 +/-  1.282 |  -39.262 +/- 20.399 |   39.311 +/- 20.852 |   -0.002 +/-  0.163 |    0.005 +/-  3.964
LEU 285 | L LEU  59 |    0.007 +/-  3.180 |   -0.126 +/-  1.390 |    1.369 +/-  0.591 |   -1.139 +/-  0.323 |   -0.018 +/-  0.063 |    0.093 +/-  3.363
GLY 286 | L GLY  60 |    0.001 +/-  0.828 |   -0.012 +/-  0.223 |   -1.873 +/-  0.207 |    1.854 +/-  0.197 |    0.000 +/-  0.009 |   -0.030 +/-  0.823
MET 287 | L MET  61 |    0.003 +/-  3.397 |   -0.108 +/-  1.294 |    3.153 +/-  1.021 |   -3.055 +/-  0.858 |   -0.000 +/-  0.013 |   -0.006 +/-  3.605
GLU 288 | L GLU  62 |   -0.006 +/-  3.269 |   -0.091 +/-  1.047 |  -53.516 +/- 11.882 |   53.508 +/- 11.749 |   -0.001 +/-  0.089 |   -0.106 +/-  3.229
GLU 289 | L GLU  63 |   -0.004 +/-  3.252 |   -0.010 +/-  1.403 |  -36.873 +/- 25.258 |   36.808 +/- 23.992 |    0.000 +/-  0.131 |   -0.079 +/-  3.754
GLU 290 | L GLU  64 |   -0.002 +/-  3.371 |   -0.031 +/-  1.530 |  -43.261 +/- 24.146 |   43.218 +/- 22.513 |   -0.001 +/-  0.156 |   -0.077 +/-  3.210
ASP 291 | L ASP  65 |   -0.004 +/-  2.852 |    0.807 +/-  1.502 |  -98.038 +/-  9.385 |   93.167 +/-  8.953 |   -0.202 +/-  0.053 |   -4.270 +/-  2.954
VAL 292 | L VAL  66 |    0.001 +/-  3.060 |   -0.092 +/-  1.290 |    1.152 +/-  0.569 |   -1.073 +/-  0.254 |   -0.001 +/-  0.061 |   -0.014 +/-  3.253
ILE 293 | L ILE  67 |   -0.002 +/-  3.028 |   -0.067 +/-  1.613 |    1.241 +/-  0.246 |   -1.185 +/-  0.208 |   -0.000 +/-  0.004 |   -0.013 +/-  3.131
GLU 294 | L GLU  68 |   -0.008 +/-  3.431 |   -0.148 +/-  1.653 | -102.511 +/-  6.865 |   99.975 +/-  5.876 |   -0.288 +/-  0.058 |   -2.981 +/-  4.097
VAL 295 | L VAL  69 |   -0.003 +/-  2.977 |   -0.077 +/-  1.270 |    0.467 +/-  0.384 |   -0.219 +/-  0.173 |    0.000 +/-  0.005 |    0.168 +/-  2.947
TYR 296 | L TYR  70 |   -0.006 +/-  3.538 |   -2.939 +/-  1.425 |    2.651 +/-  1.970 |   -1.474 +/-  0.891 |   -0.513 +/-  0.059 |   -2.281 +/-  3.710
GLN 297 | L GLN  71 |    0.004 +/-  3.482 |   -0.179 +/-  1.304 |    0.184 +/-  3.001 |    0.360 +/-  2.401 |   -0.000 +/-  0.167 |    0.367 +/-  3.179
GLU 298 | L GLU  72 |    0.001 +/-  3.456 |   -0.661 +/-  1.802 |  -39.198 +/-  6.394 |   27.691 +/-  5.961 |   -0.180 +/-  0.038 |  -12.346 +/-  3.693
GLN 299 | L GLN  73 |   -0.002 +/-  3.800 |   -3.172 +/-  1.292 |   -0.018 +/-  3.504 |    1.951 +/-  2.650 |   -0.585 +/-  0.126 |   -1.826 +/-  3.316
THR 300 | L THR  74 |    0.003 +/-  2.768 |   -3.163 +/-  1.118 |    0.100 +/-  1.635 |   -1.089 +/-  1.698 |   -0.225 +/-  0.066 |   -4.374 +/-  3.180
GLY 301 | L GLY  75 |    0.001 +/-  0.899 |   -1.230 +/-  0.343 |   -0.636 +/-  0.172 |    0.355 +/-  0.153 |   -0.006 +/-  0.003 |   -1.516 +/-  0.946
GLY 302 | L GLY  76 |   -0.000 +/-  0.884 |   -1.547 +/-  0.231 |   -7.477 +/-  1.526 |    5.579 +/-  1.426 |   -0.009 +/-  0.005 |   -3.455 +/-  1.082
GLY 303 | L GLY  77 |   -0.000 +/-  1.139 |   -0.040 +/-  0.130 |    4.206 +/-  1.269 |   -4.016 +/-  1.170 |   -0.009 +/-  0.055 |    0.141 +/-  1.156
PHE 304 | L PHE  78 |   -0.007 +/-  3.702 |   -2.520 +/-  1.922 |    0.144 +/-  1.051 |    0.270 +/-  0.772 |   -0.542 +/-  0.352 |   -2.655 +/-  3.979
LYS 305 | L LYS  79 |    0.006 +/-  3.903 |   -1.644 +/-  1.739 |   16.809 +/- 18.833 |  -14.442 +/- 17.658 |   -0.439 +/-  0.284 |    0.290 +/-  4.492
LYS 306 | L LYS  80 |   -0.005 +/-  3.276 |   -0.074 +/-  1.043 |   20.818 +/- 21.468 |  -20.891 +/- 19.440 |   -0.000 +/-  0.189 |   -0.153 +/-  4.427
PHE 307 | L PHE  81 |   -0.005 +/-  3.678 |   -0.717 +/-  1.330 |    0.346 +/-  0.415 |   -0.210 +/-  0.387 |   -0.119 +/-  0.156 |   -0.705 +/-  3.783
ALA 308 | L ALA  82 |   -0.002 +/-  1.795 |   -0.867 +/-  0.632 |    0.664 +/-  0.304 |   -0.618 +/-  0.208 |   -0.188 +/-  0.079 |   -1.011 +/-  1.885
GLU 309 | L GLU  83 |   -0.005 +/-  3.160 |   -0.379 +/-  1.495 |  -22.961 +/- 23.517 |   24.134 +/- 21.847 |   -0.038 +/-  0.179 |    0.752 +/-  3.422
ALA 310 | L ALA  84 |   -0.002 +/-  1.867 |   -0.039 +/-  0.503 |    0.786 +/-  0.347 |   -0.774 +/-  0.289 |   -0.000 +/-  0.061 |   -0.028 +/-  1.880
VAL 311 | L VAL  85 |   -0.000 +/-  2.741 |   -1.136 +/-  1.531 |    0.541 +/-  0.471 |   -0.187 +/-  0.185 |   -0.176 +/-  0.195 |   -0.957 +/-  2.896
LYS 312 | L LYS  86 |    0.004 +/-  3.854 |   -4.514 +/-  1.210 |   -1.984 +/-  2.143 |    0.482 +/-  1.282 |   -0.556 +/-  0.077 |   -6.568 +/-  4.108
PHE 313 | L PHE  87 |    0.000 +/-  3.271 |   -0.270 +/-  1.165 |    0.433 +/-  0.900 |   -0.354 +/-  0.696 |   -0.033 +/-  0.176 |   -0.224 +/-  3.351
SER 314 | L SER  88 |   -0.000 +/-  2.270 |   -0.078 +/-  1.003 |    0.767 +/-  2.727 |   -0.586 +/-  2.911 |   -0.001 +/-  0.142 |    0.102 +/-  2.481
ALA 315 | L ALA  89 |    0.001 +/-  1.671 |   -0.623 +/-  0.712 |    0.788 +/-  0.295 |   -0.747 +/-  0.207 |   -0.089 +/-  0.203 |   -0.670 +/-  1.853
LYS 316 | L LYS  90 |   -0.001 +/-  3.926 |   -0.261 +/-  1.647 |   17.625 +/-  8.732 |  -17.560 +/-  8.960 |   -0.030 +/-  0.295 |   -0.226 +/-  4.081
LEU 317 | L LEU  91 |   -0.002 +/-  3.512 |   -0.191 +/-  1.383 |    0.529 +/-  0.767 |   -0.505 +/-  0.267 |   -0.002 +/-  0.215 |   -0.171 +/-  3.781
MET 318 | L MET  92 |   -0.007 +/-  3.203 |   -3.479 +/-  1.454 |    0.056 +/-  1.053 |    0.202 +/-  0.905 |   -0.495 +/-  0.217 |   -3.723 +/-  3.590
GLY 319 | L GLY  93 |   -0.000 +/-  0.819 |   -0.415 +/-  0.259 |   -0.508 +/-  0.251 |    0.418 +/-  0.222 |   -0.015 +/-  0.007 |   -0.521 +/-  0.843
GLN 320 | L GLN  94 |    0.001 +/-  3.407 |   -2.201 +/-  1.853 |    1.240 +/-  3.286 |    3.234 +/-  2.026 |   -0.320 +/-  0.109 |    1.954 +/-  3.174
ALA 321 | L ALA  95 |    0.003 +/-  1.610 |   -0.162 +/-  0.588 |    0.672 +/-  0.544 |   -0.651 +/-  0.457 |   -0.051 +/-  0.151 |   -0.189 +/-  1.780
MET 322 | L MET  96 |    0.001 +/-  3.459 |   -0.155 +/-  1.569 |    0.604 +/-  1.490 |   -0.563 +/-  1.316 |   -0.008 +/-  0.402 |   -0.121 +/-  3.948
ALA 323 | L ALA  97 |   -0.002 +/-  1.702 |   -0.032 +/-  0.523 |    0.630 +/-  0.426 |   -0.623 +/-  0.397 |   -0.001 +/-  0.106 |   -0.028 +/-  1.847
LYS 324 | L LYS  98 |    0.005 +/-  4.206 |   -0.386 +/-  1.632 |   14.515 +/- 10.244 |  -13.664 +/- 11.703 |   -0.075 +/-  0.366 |    0.395 +/-  4.348
ARG 325 | L ARG  99 |   -0.002 +/-  5.479 |   -0.585 +/-  1.873 |  -17.977 +/- 14.664 |   13.202 +/- 12.432 |   -0.475 +/-  0.237 |   -5.839 +/-  5.305

Backbone Energy Decomposition:
Residue |  Location |       Internal      |    van der Waals    |    Electrostatic    |   Polar Solvation   |    Non-Polar Solv.  |       TOTAL
-------------------------------------------------------------------------------------------------------------------------------------------------------
GLU   1 | R GLU   1 |    0.001 +/-  1.908 |   -0.001 +/-  1.253 |   11.936 +/- 12.928 |  -11.928 +/- 12.268 |    0.000 +/-  0.085 |    0.008 +/-  2.462
PHE   2 | R PHE   2 |    0.002 +/-  1.534 |   -0.000 +/-  0.984 |   -0.299 +/-  2.645 |    0.299 +/-  2.302 |   -0.000 +/-  0.077 |    0.001 +/-  2.052
PRO   3 | R PRO   3 |   -0.002 +/-  1.781 |   -0.000 +/-  0.760 |   -2.903 +/-  3.841 |    2.900 +/-  3.870 |   -0.000 +/-  0.057 |   -0.005 +/-  1.978
GLU   4 | R GLU   4 |   -0.003 +/-  1.732 |    0.000 +/-  1.312 |   -2.893 +/-  5.058 |    2.891 +/-  4.387 |   -0.000 +/-  0.109 |   -0.004 +/-  1.962
ILE   5 | R ILE   5 |   -0.001 +/-  1.630 |   -0.000 +/-  1.030 |   -0.316 +/-  2.169 |    0.320 +/-  2.082 |    0.000 +/-  0.050 |    0.003 +/-  2.140
THR   6 | R THR   6 |    0.000 +/-  1.483 |   -0.002 +/-  1.275 |   -0.491 +/-  2.249 |    0.487 +/-  1.547 |    0.000 +/-  0.036 |   -0.005 +/-  2.107
GLU   7 | R GLU   7 |    0.001 +/-  1.492 |   -0.000 +/-  1.252 |   -2.991 +/-  4.063 |    2.989 +/-  2.528 |   -0.000 +/-  0.040 |   -0.002 +/-  2.417
GLU   8 | R GLU   8 |    0.003 +/-  1.343 |   -0.001 +/-  1.143 |   -3.216 +/-  2.976 |    3.216 +/-  2.197 |   -0.000 +/-  0.032 |    0.002 +/-  1.820
MET   9 | R MET   9 |    0.002 +/-  1.503 |   -0.000 +/-  1.296 |   -0.849 +/-  1.736 |    0.858 +/-  1.125 |   -0.000 +/-  0.015 |    0.011 +/-  1.902
GLU  10 | R GLU  10 |    0.008 +/-  1.432 |   -0.001 +/-  1.139 |   -3.339 +/-  2.433 |    3.326 +/-  1.861 |    0.000 +/-  0.013 |   -0.006 +/-  1.940
LYS  11 | R LYS  11 |   -0.001 +/-  1.532 |   -0.001 +/-  0.981 |    4.069 +/-  2.800 |   -4.034 +/-  2.094 |    0.000 +/-  0.028 |    0.032 +/-  2.021
GLU  12 | R GLU  12 |   -0.003 +/-  1.612 |   -0.001 +/-  1.223 |   -3.796 +/-  2.130 |    3.792 +/-  1.297 |   -0.000 +/-  0.012 |   -0.009 +/-  2.009
ILE  13 | R ILE  13 |    0.000 +/-  1.299 |   -0.002 +/-  1.004 |   -0.974 +/-  1.856 |    0.975 +/-  1.034 |   -0.000 +/-  0.013 |   -0.001 +/-  1.804
LYS  14 | R LYS  14 |   -0.002 +/-  1.558 |   -0.001 +/-  0.910 |    4.425 +/-  2.377 |   -4.377 +/-  1.913 |   -0.000 +/-  0.026 |    0.045 +/-  2.064
ASN  15 | R ASN  15 |    0.000 +/-  1.611 |   -0.002 +/-  1.109 |   -0.573 +/-  2.239 |    0.621 +/-  0.925 |    0.000 +/-  0.015 |    0.045 +/-  2.194
VAL  16 | R VAL  16 |    0.000 +/-  1.736 |   -0.004 +/-  1.033 |   -0.853 +/-  2.143 |    0.906 +/-  1.501 |   -0.000 +/-  0.028 |    0.049 +/-  2.066
PHE  17 | R PHE  17 |   -0.004 +/-  1.838 |   -0.002 +/-  0.919 |   -0.669 +/-  1.630 |    0.674 +/-  1.172 |    0.001 +/-  0.071 |   -0.000 +/-  2.150
ARG  18 | R ARG  18 |   -0.001 +/-  1.731 |   -0.003 +/-  1.176 |    5.214 +/-  2.807 |   -5.147 +/-  1.819 |    0.000 +/-  0.026 |    0.063 +/-  2.443
ASN  19 | R ASN  19 |   -0.002 +/-  1.626 |   -0.007 +/-  0.921 |    0.009 +/-  2.535 |    0.074 +/-  1.820 |   -0.000 +/-  0.077 |    0.074 +/-  1.926
GLY  20 | R GLY  20 |   -0.003 +/-  1.759 |   -0.023 +/-  0.784 |    0.798 +/-  1.985 |   -0.594 +/-  1.572 |   -0.001 +/-  0.081 |    0.177 +/-  1.749
ASN  21 | R ASN  21 |    0.002 +/-  1.556 |   -0.060 +/-  1.046 |   -0.049 +/-  2.011 |    0.454 +/-  1.609 |   -0.001 +/-  0.047 |    0.347 +/-  1.828
GLN  22 | R GLN  22 |    0.000 +/-  1.575 |   -0.357 +/-  1.036 |   -0.610 +/-  1.778 |    1.430 +/-  1.169 |   -0.002 +/-  0.042 |    0.461 +/-  1.712
ASP  23 | R ASP  23 |   -0.002 +/-  1.598 |   -0.306 +/-  0.877 |   -7.786 +/-  1.447 |    7.040 +/-  0.987 |   -0.002 +/-  0.029 |   -1.055 +/-  1.772
GLU  24 | R GLU  24 |   -0.002 +/-  1.600 |   -0.082 +/-  1.117 |   -6.038 +/-  1.851 |    5.672 +/-  1.142 |   -0.000 +/-  0.016 |   -0.450 +/-  2.079
VAL  25 | R VAL  25 |    0.001 +/-  1.583 |   -0.031 +/-  0.822 |   -0.071 +/-  1.152 |    0.373 +/-  0.975 |    0.000 +/-  0.036 |    0.272 +/-  1.483
LEU  26 | R LEU  26 |    0.002 +/-  1.637 |   -0.013 +/-  1.071 |    0.004 +/-  1.558 |    0.169 +/-  1.273 |    0.000 +/-  0.017 |    0.162 +/-  1.918
SER  27 | R SER  27 |    0.003 +/-  1.901 |   -0.019 +/-  1.045 |   -1.778 +/-  1.301 |    1.771 +/-  0.530 |    0.000 +/-  0.000 |   -0.023 +/-  2.103
GLU  28 | R GLU  28 |   -0.002 +/-  1.905 |   -0.017 +/-  0.999 |   -3.535 +/-  1.537 |    3.633 +/-  1.324 |   -0.000 +/-  0.025 |    0.079 +/-  2.107
ALA  29 | R ALA  29 |   -0.000 +/-  1.507 |   -0.042 +/-  0.930 |   -1.731 +/-  1.987 |    2.023 +/-  1.861 |    0.000 +/-  0.045 |    0.251 +/-  2.111
PHE  30 | R PHE  30 |   -0.003 +/-  1.770 |   -0.119 +/-  0.857 |   -0.979 +/-  2.853 |    1.667 +/-  2.389 |   -0.014 +/-  0.058 |    0.551 +/-  1.703
ARG  31 | R ARG  31 |    0.004 +/-  2.284 |   -0.576 +/-  0.826 |    4.594 +/-  3.449 |   -2.150 +/-  3.083 |   -0.120 +/-  0.052 |    1.753 +/-  2.472
LEU  32 | R LEU  32 |   -0.002 +/-  1.873 |   -0.281 +/-  0.904 |    1.560 +/-  2.401 |   -0.525 +/-  1.634 |   -0.022 +/-  0.016 |    0.730 +/-  2.094
THR  33 | R THR  33 |   -0.002 +/-  1.629 |   -0.215 +/-  1.033 |   -1.625 +/-  1.146 |    2.173 +/-  1.149 |   -0.006 +/-  0.011 |    0.326 +/-  2.028
ILE  34 | R ILE  34 |   -0.003 +/-  1.568 |   -0.073 +/-  1.395 |   -0.850 +/-  1.400 |    1.308 +/-  0.533 |    0.000 +/-  0.000 |    0.382 +/-  2.105
THR  35 | R THR  35 |   -0.002 +/-  1.734 |   -0.122 +/-  1.362 |    0.566 +/-  1.555 |    0.140 +/-  0.656 |    0.000 +/-  0.000 |    0.581 +/-  2.062
ARG  36 | R ARG  36 |    0.001 +/-  1.531 |   -0.086 +/-  0.956 |    8.251 +/-  2.236 |   -6.884 +/-  1.601 |    0.000 +/-  0.022 |    1.281 +/-  2.314
LYS  37 | R LYS  37 |   -0.004 +/-  1.576 |   -0.290 +/-  1.181 |    8.293 +/-  2.185 |   -5.852 +/-  1.349 |   -0.004 +/-  0.026 |    2.144 +/-  2.645
ASP  38 | R ASP  38 |    0.000 +/-  1.419 |   -0.187 +/-  1.278 |   -3.753 +/-  1.873 |    3.126 +/-  1.230 |    0.000 +/-  0.000 |   -0.814 +/-  1.978
ILE  39 | R ILE  39 |   -0.000 +/-  1.700 |   -0.047 +/-  1.032 |   -0.251 +/-  2.223 |    0.468 +/-  1.143 |   -0.000 +/-  0.008 |    0.169 +/-  2.270
GLN  40 | R GLN  40 |   -0.001 +/-  1.654 |   -0.100 +/-  1.101 |   -0.561 +/-  3.490 |    0.927 +/-  1.639 |    0.000 +/-  0.026 |    0.265 +/-  2.407
THR  41 | R THR  41 |    0.005 +/-  1.727 |   -0.181 +/-  1.101 |   -0.185 +/-  1.340 |    0.619 +/-  0.765 |   -0.003 +/-  0.012 |    0.255 +/-  2.109
LEU  42 | R LEU  42 |   -0.001 +/-  1.804 |   -0.048 +/-  1.138 |   -0.379 +/-  1.734 |    0.508 +/-  0.812 |   -0.000 +/-  0.008 |    0.080 +/-  2.281
ASN  43 | R ASN  43 |    0.002 +/-  1.683 |   -0.047 +/-  1.170 |   -0.058 +/-  2.437 |   -0.104 +/-  1.151 |    0.000 +/-  0.027 |   -0.206 +/-  2.314
HIE  44 | R HIE  44 |   -0.001 +/-  1.640 |   -0.059 +/-  1.071 |    0.480 +/-  2.369 |   -0.080 +/-  1.813 |   -0.000 +/-  0.054 |    0.339 +/-  2.269
LEU  45 | R LEU  45 |   -0.001 +/-  1.805 |   -0.551 +/-  1.050 |   -1.113 +/-  3.738 |    2.086 +/-  2.599 |   -0.080 +/-  0.058 |    0.341 +/-  2.341
ASN  46 | R ASN  46 |   -0.002 +/-  1.411 |   -0.534 +/-  1.081 |   -1.232 +/-  2.038 |    1.278 +/-  0.787 |   -0.031 +/-  0.014 |   -0.522 +/-  2.004
TRP  47 | R TRP  47 |   -0.000 +/-  1.530 |   -1.027 +/-  0.964 |   -2.335 +/-  1.282 |    2.313 +/-  0.817 |   -0.097 +/-  0.018 |   -1.146 +/-  1.960
LEU  48 | R LEU  48 |    0.001 +/-  1.621 |   -1.283 +/-  0.872 |   -3.368 +/-  1.573 |    2.142 +/-  0.644 |   -0.041 +/-  0.011 |   -2.548 +/-  2.244
ASN  49 | R ASN  49 |   -0.002 +/-  1.554 |   -0.723 +/-  0.833 |   -1.662 +/-  1.311 |    2.187 +/-  0.728 |   -0.059 +/-  0.013 |   -0.258 +/-  1.677
ASP  50 | R ASP  50 |   -0.001 +/-  1.690 |   -0.290 +/-  1.162 |   -6.117 +/-  2.102 |    5.480 +/-  1.307 |   -0.023 +/-  0.007 |   -0.951 +/-  2.393
GLU  51 | R GLU  51 |   -0.001 +/-  1.564 |   -0.399 +/-  1.028 |   -5.193 +/-  2.014 |    5.181 +/-  1.023 |   -0.000 +/-  0.003 |   -0.412 +/-  1.865
ILE  52 | R ILE  52 |   -0.005 +/-  1.263 |   -0.079 +/-  1.074 |   -1.015 +/-  1.235 |    1.481 +/-  0.636 |    0.000 +/-  0.000 |    0.382 +/-  1.562
ILE  53 | R ILE  53 |    0.001 +/-  1.529 |   -0.048 +/-  1.171 |    0.028 +/-  1.200 |    0.457 +/-  0.650 |    0.000 +/-  0.000 |    0.437 +/-  1.834
ASN  54 | R ASN  54 |   -0.001 +/-  1.212 |   -0.064 +/-  1.073 |    1.389 +/-  1.279 |   -0.665 +/-  0.771 |    0.000 +/-  0.013 |    0.660 +/-  1.669
PHE  55 | R PHE  55 |   -0.004 +/-  1.549 |   -0.039 +/-  0.988 |    0.516 +/-  1.493 |   -0.254 +/-  0.655 |   -0.000 +/-  0.002 |    0.219 +/-  2.081
TYR  56 | R TYR  56 |   -0.004 +/-  1.371 |   -0.013 +/-  1.033 |   -0.050 +/-  1.393 |    0.237 +/-  0.641 |    0.000 +/-  0.000 |    0.171 +/-  1.641
MET  57 | R MET  57 |   -0.002 +/-  1.498 |   -0.012 +/-  1.112 |    0.314 +/-  1.180 |   -0.099 +/-  0.763 |   -0.000 +/-  0.002 |    0.200 +/-  1.565
ASN  58 | R ASN  58 |   -0.003 +/-  1.494 |   -0.013 +/-  1.020 |    0.762 +/-  1.532 |   -0.600 +/-  0.981 |   -0.000 +/-  0.010 |    0.146 +/-  1.951
MET  59 | R MET  59 |    0.001 +/-  1.523 |   -0.006 +/-  1.063 |    0.058 +/-  1.541 |    0.035 +/-  0.892 |    0.000 +/-  0.014 |    0.089 +/-  1.711
LEU  60 | R LEU  60 |    0.002 +/-  1.652 |   -0.004 +/-  0.888 |    0.035 +/-  1.522 |    0.023 +/-  0.584 |   -0.000 +/-  0.002 |    0.056 +/-  1.981
MET  61 | R MET  61 |   -0.000 +/-  1.441 |   -0.005 +/-  1.370 |    0.054 +/-  2.017 |   -0.011 +/-  1.001 |    0.000 +/-  0.026 |    0.039 +/-  1.988
GLU  62 | R GLU  62 |    0.002 +/-  1.720 |   -0.003 +/-  0.911 |   -1.953 +/-  3.836 |    1.936 +/-  3.173 |   -0.000 +/-  0.028 |   -0.019 +/-  1.903
ARG  63 | R ARG  63 |    0.004 +/-  1.786 |   -0.002 +/-  1.098 |    3.759 +/-  2.683 |   -3.692 +/-  2.124 |    0.000 +/-  0.049 |    0.070 +/-  2.012
SER  64 | R SER  64 |   -0.001 +/-  1.954 |   -0.001 +/-  0.985 |   -0.169 +/-  1.733 |    0.178 +/-  1.279 |    0.000 +/-  0.044 |    0.007 +/-  2.006
LYS  65 | R LYS  65 |   -0.002 +/-  1.620 |   -0.001 +/-  0.949 |    2.933 +/-  3.460 |   -2.920 +/-  2.666 |    0.000 +/-  0.071 |    0.010 +/-  2.035
GLU  66 | R GLU  66 |   -0.001 +/-  1.668 |   -0.000 +/-  1.130 |   -1.924 +/-  3.086 |    1.923 +/-  2.479 |   -0.000 +/-  0.041 |   -0.002 +/-  2.165
LYS  67 | R LYS  67 |   -0.003 +/-  1.796 |   -0.000 +/-  0.886 |    2.483 +/-  5.734 |   -2.481 +/-  4.196 |    0.000 +/-  0.064 |    0.000 +/-  2.496
GLY  68 | R GLY  68 |    0.001 +/-  1.898 |   -0.001 +/-  0.751 |    0.211 +/-  3.750 |   -0.210 +/-  2.856 |    0.000 +/-  0.090 |    0.001 +/-  2.116
LEU  69 | R LEU  69 |   -0.001 +/-  1.575 |   -0.000 +/-  0.990 |    0.005 +/-  1.477 |    0.006 +/-  1.166 |   -0.000 +/-  0.068 |    0.010 +/-  1.648
PRO  70 | R PRO  70 |    0.002 +/-  1.553 |   -0.001 +/-  0.779 |   -2.627 +/-  1.700 |    2.624 +/-  1.366 |   -0.000 +/-  0.023 |   -0.002 +/-  1.848
SER  71 | R SER  71 |   -0.002 +/-  1.546 |   -0.001 +/-  1.149 |   -0.418 +/-  1.825 |    0.438 +/-  0.678 |   -0.000 +/-  0.025 |    0.017 +/-  2.070
VAL  72 | R VAL  72 |   -0.000 +/-  1.440 |   -0.003 +/-  1.128 |   -0.064 +/-  1.289 |    0.170 +/-  0.854 |   -0.000 +/-  0.036 |    0.102 +/-  1.799
HIE  73 | R HIE  73 |    0.000 +/-  1.571 |   -0.007 +/-  1.020 |    0.060 +/-  1.667 |    0.094 +/-  0.769 |   -0.000 +/-  0.002 |    0.148 +/-  1.801
ALA  74 | R ALA  74 |    0.002 +/-  1.496 |   -0.027 +/-  0.917 |   -0.465 +/-  1.474 |    0.785 +/-  1.311 |   -0.001 +/-  0.032 |    0.293 +/-  1.680
PHE  75 | R PHE  75 |   -0.003 +/-  1.621 |   -0.045 +/-  0.899 |   -1.802 +/-  1.438 |    2.204 +/-  0.967 |    0.000 +/-  0.018 |    0.355 +/-  1.745
ASN  76 | R ASN  76 |    0.000 +/-  1.499 |   -0.104 +/-  0.940 |    1.413 +/-  1.842 |   -0.578 +/-  0.970 |   -0.004 +/-  0.026 |    0.728 +/-  1.677
THR  77 | R THR  77 |   -0.004 +/-  1.833 |   -0.137 +/-  0.967 |    0.501 +/-  1.387 |   -0.018 +/-  1.053 |   -0.002 +/-  0.013 |    0.340 +/-  2.010
PHE  78 | R PHE  78 |    0.001 +/-  1.495 |   -0.197 +/-  1.111 |    0.812 +/-  1.437 |   -0.547 +/-  0.603 |   -0.001 +/-  0.005 |    0.070 +/-  1.939
PHE  79 | R PHE  79 |    0.003 +/-  1.753 |   -0.082 +/-  0.914 |    1.204 +/-  1.330 |   -0.870 +/-  0.650 |    0.000 +/-  0.000 |    0.255 +/-  1.776
PHE  80 | R PHE  80 |   -0.001 +/-  1.599 |   -0.030 +/-  1.027 |    0.734 +/-  1.285 |   -0.613 +/-  0.680 |    0.000 +/-  0.001 |    0.090 +/-  1.705
THR  81 | R THR  81 |    0.003 +/-  1.410 |   -0.055 +/-  1.243 |    0.142 +/-  1.801 |    0.022 +/-  0.863 |   -0.000 +/-  0.020 |    0.112 +/-  1.652
LYS  82 | R LYS  82 |    0.004 +/-  1.610 |   -0.074 +/-  0.975 |   -0.526 +/-  1.859 |    0.850 +/-  1.257 |   -0.000 +/-  0.013 |    0.254 +/-  1.858
LEU  83 | R LEU  83 |   -0.001 +/-  1.487 |   -0.023 +/-  0.923 |    0.424 +/-  1.487 |   -0.398 +/-  0.902 |    0.000 +/-  0.019 |    0.002 +/-  1.807
LYS  84 | R LYS  84 |   -0.004 +/-  1.414 |   -0.012 +/-  1.050 |    1.315 +/-  2.136 |   -1.149 +/-  1.863 |    0.000 +/-  0.058 |    0.150 +/-  2.147
THR  85 | R THR  85 |   -0.001 +/-  1.743 |   -0.020 +/-  1.032 |   -0.538 +/-  1.495 |    0.674 +/-  0.845 |   -0.000 +/-  0.027 |    0.115 +/-  2.109
ALA  86 | R ALA  86 |   -0.003 +/-  1.753 |   -0.019 +/-  0.960 |    0.598 +/-  2.303 |   -0.478 +/-  1.635 |   -0.000 +/-  0.062 |    0.097 +/-  1.973
GLY  87 | R GLY  87 |   -0.002 +/-  1.452 |   -0.014 +/-  0.999 |    1.680 +/-  1.646 |   -1.629 +/-  1.099 |   -0.000 +/-  0.049 |    0.034 +/-  1.573
TYR  88 | R TYR  88 |   -0.006 +/-  1.771 |   -0.014 +/-  1.081 |    1.427 +/-  1.646 |   -1.380 +/-  0.966 |    0.000 +/-  0.028 |    0.028 +/-  2.191
GLN  89 | R GLN  89 |   -0.002 +/-  1.668 |   -0.029 +/-  1.005 |    2.273 +/-  1.849 |   -2.013 +/-  2.014 |    0.000 +/-  0.048 |    0.229 +/-  1.871
ALA  90 | R ALA  90 |    0.003 +/-  1.702 |   -0.126 +/-  1.262 |    3.558 +/-  2.352 |   -3.399 +/-  1.026 |   -0.001 +/-  0.036 |    0.036 +/-  2.253
VAL  91 | R VAL  91 |    0.002 +/-  1.597 |   -0.087 +/-  1.192 |    0.593 +/-  2.195 |   -0.389 +/-  0.997 |   -0.000 +/-  0.002 |    0.119 +/-  2.238
LYS  92 | R LYS  92 |   -0.001 +/-  1.517 |   -0.067 +/-  1.316 |   -4.063 +/-  3.045 |    4.842 +/-  1.821 |    0.000 +/-  0.009 |    0.711 +/-  2.312
ARG  93 | R ARG  93 |    0.002 +/-  1.699 |   -0.769 +/-  0.842 |   -5.653 +/-  2.857 |    7.704 +/-  2.021 |   -0.050 +/-  0.025 |    1.236 +/-  2.716
TRP  94 | R TRP  94 |    0.003 +/-  1.467 |   -0.736 +/-  1.183 |   -0.277 +/-  1.631 |    1.169 +/-  1.250 |   -0.151 +/-  0.051 |    0.008 +/-  1.778
THR  95 | R THR  95 |   -0.003 +/-  1.651 |   -0.152 +/-  1.371 |   -1.182 +/-  2.477 |    1.414 +/-  1.501 |   -0.000 +/-  0.012 |    0.077 +/-  2.446
LYS  96 | R LYS  96 |    0.000 +/-  1.834 |   -0.128 +/-  0.852 |   -6.374 +/-  2.931 |    7.155 +/-  2.240 |   -0.000 +/-  0.048 |    0.654 +/-  1.976
LYS  97 | R LYS  97 |   -0.002 +/-  1.765 |   -0.132 +/-  0.925 |   -4.158 +/-  2.485 |    4.731 +/-  2.340 |   -0.010 +/-  0.048 |    0.429 +/-  2.522
VAL  98 | R VAL  98 |   -0.004 +/-  1.516 |   -0.042 +/-  1.130 |    0.937 +/-  1.933 |   -0.873 +/-  1.587 |    0.000 +/-  0.052 |    0.018 +/-  2.101
ASP  99 | R ASP  99 |    0.001 +/-  2.038 |   -0.009 +/-  0.937 |   -0.545 +/-  2.185 |    0.554 +/-  1.690 |   -0.000 +/-  0.041 |    0.001 +/-  2.317
VAL 100 | R VAL 100 |    0.001 +/-  1.630 |   -0.004 +/-  1.105 |   -0.738 +/-  1.283 |    0.749 +/-  1.047 |   -0.000 +/-  0.005 |    0.007 +/-  2.115
PHE 101 | R PHE 101 |   -0.002 +/-  1.787 |   -0.002 +/-  0.929 |   -0.456 +/-  2.077 |    0.444 +/-  1.524 |    0.000 +/-  0.037 |   -0.015 +/-  2.060
SER 102 | R SER 102 |   -0.004 +/-  1.558 |   -0.002 +/-  0.899 |   -0.333 +/-  1.716 |    0.348 +/-  1.314 |   -0.000 +/-  0.036 |    0.010 +/-  2.042
VAL 103 | R VAL 103 |   -0.001 +/-  1.824 |   -0.002 +/-  0.911 |    0.117 +/-  1.617 |   -0.097 +/-  1.357 |    0.000 +/-  0.034 |    0.018 +/-  1.962
ASP 104 | R ASP 104 |    0.003 +/-  1.549 |   -0.001 +/-  0.983 |   -1.887 +/-  1.728 |    1.897 +/-  1.186 |   -0.000 +/-  0.014 |    0.012 +/-  1.949
ILE 105 | R ILE 105 |    0.002 +/-  1.442 |   -0.002 +/-  1.120 |   -0.194 +/-  1.324 |    0.245 +/-  0.670 |    0.000 +/-  0.000 |    0.051 +/-  1.649
LEU 106 | R LEU 106 |   -0.001 +/-  1.825 |   -0.003 +/-  1.304 |   -0.539 +/-  1.325 |    0.662 +/-  0.445 |    0.000 +/-  0.001 |    0.118 +/-  2.075
LEU 107 | R LEU 107 |    0.000 +/-  1.794 |   -0.007 +/-  1.075 |    0.331 +/-  1.377 |   -0.225 +/-  0.527 |    0.000 +/-  0.000 |    0.099 +/-  2.141
VAL 108 | R VAL 108 |   -0.003 +/-  1.491 |   -0.009 +/-  1.209 |   -0.616 +/-  1.109 |    0.892 +/-  0.540 |   -0.000 +/-  0.000 |    0.263 +/-  2.060
PRO 109 | R PRO 109 |    0.000 +/-  1.391 |   -0.024 +/-  0.720 |   -2.221 +/-  1.195 |    2.233 +/-  1.100 |    0.000 +/-  0.001 |   -0.012 +/-  1.649
ILE 110 | R ILE 110 |   -0.003 +/-  1.581 |   -0.046 +/-  1.142 |   -1.454 +/-  1.500 |    1.681 +/-  0.591 |    0.000 +/-  0.002 |    0.178 +/-  1.917
HIE 111 | R HIE 111 |    0.003 +/-  1.483 |   -0.111 +/-  0.768 |    1.515 +/-  1.543 |   -0.842 +/-  1.340 |   -0.001 +/-  0.040 |    0.564 +/-  2.095
LEU 112 | R LEU 112 |    0.002 +/-  1.834 |   -0.137 +/-  1.149 |   -1.441 +/-  1.849 |    1.682 +/-  1.401 |   -0.003 +/-  0.085 |    0.103 +/-  1.882
GLY 113 | R GLY 113 |    0.001 +/-  2.039 |   -0.433 +/-  0.787 |    1.136 +/-  1.315 |   -0.162 +/-  1.054 |   -0.023 +/-  0.073 |    0.519 +/-  2.328
VAL 114 | R VAL 114 |   -0.002 +/-  1.813 |   -0.895 +/-  1.328 |   -4.806 +/-  1.884 |    5.105 +/-  0.892 |   -0.132 +/-  0.025 |   -0.731 +/-  2.194
HIE 115 | R HIE 115 |   -0.001 +/-  1.478 |   -0.850 +/-  1.012 |    1.740 +/-  1.593 |   -1.082 +/-  0.917 |   -0.013 +/-  0.009 |   -0.206 +/-  1.790
TRP 116 | R TRP 116 |   -0.002 +/-  1.472 |   -0.242 +/-  0.885 |   -1.063 +/-  1.502 |    1.327 +/-  0.880 |    0.000 +/-  0.002 |    0.020 +/-  1.787
CYS 117 | R CYS 117 |   -0.000 +/-  1.503 |   -0.033 +/-  1.162 |    0.264 +/-  1.222 |   -0.307 +/-  0.537 |    0.000 +/-  0.006 |   -0.076 +/-  1.951
LEU 118 | R LEU 118 |    0.000 +/-  1.409 |   -0.008 +/-  1.142 |   -1.088 +/-  1.294 |    1.162 +/-  0.534 |    0.000 +/-  0.000 |    0.066 +/-  1.863
ALA 119 | R ALA 119 |    0.001 +/-  1.425 |   -0.005 +/-  1.126 |   -0.595 +/-  1.151 |    0.588 +/-  0.534 |    0.000 +/-  0.001 |   -0.011 +/-  1.889
VAL 120 | R VAL 120 |   -0.002 +/-  1.607 |   -0.002 +/-  1.137 |   -0.617 +/-  1.369 |    0.638 +/-  0.572 |   -0.000 +/-  0.005 |    0.018 +/-  1.739
VAL 121 | R VAL 121 |   -0.000 +/-  1.462 |   -0.002 +/-  1.274 |   -0.196 +/-  1.419 |    0.198 +/-  0.476 |    0.000 +/-  0.000 |   -0.000 +/-  2.037
ASP 122 | R ASP 122 |    0.003 +/-  1.468 |   -0.001 +/-  1.121 |   -2.359 +/-  2.194 |    2.350 +/-  1.247 |   -0.000 +/-  0.001 |   -0.007 +/-  2.145
PHE 123 | R PHE 123 |    0.006 +/-  1.469 |   -0.000 +/-  0.874 |   -0.140 +/-  2.889 |    0.137 +/-  2.142 |    0.000 +/-  0.054 |    0.004 +/-  1.738
ARG 124 | R ARG 124 |    0.000 +/-  1.637 |    0.000 +/-  0.863 |    2.765 +/-  2.266 |   -2.757 +/-  1.741 |   -0.000 +/-  0.046 |    0.008 +/-  2.206
LYS 125 | R LYS 125 |    0.000 +/-  1.699 |   -0.001 +/-  0.929 |    2.580 +/-  3.043 |   -2.571 +/-  2.066 |    0.000 +/-  0.044 |    0.009 +/-  2.339
LYS 126 | R LYS 126 |    0.003 +/-  1.707 |    0.000 +/-  1.242 |    2.393 +/-  2.846 |   -2.375 +/-  1.837 |    0.000 +/-  0.003 |    0.021 +/-  2.539
ASN 127 | R ASN 127 |    0.002 +/-  1.678 |   -0.001 +/-  1.001 |    0.089 +/-  1.816 |   -0.077 +/-  0.656 |   -0.000 +/-  0.003 |    0.014 +/-  2.115
ILE 128 | R ILE 128 |   -0.001 +/-  1.755 |   -0.000 +/-  1.183 |   -0.526 +/-  1.713 |    0.565 +/-  1.034 |    0.000 +/-  0.001 |    0.038 +/-  2.350
THR 129 | R THR 129 |    0.001 +/-  1.511 |   -0.002 +/-  1.165 |    0.326 +/-  1.702 |   -0.282 +/-  0.888 |   -0.000 +/-  0.001 |    0.044 +/-  1.977
TYR 130 | R TYR 130 |    0.001 +/-  1.586 |   -0.004 +/-  1.076 |   -0.766 +/-  1.787 |    0.859 +/-  0.942 |    0.000 +/-  0.007 |    0.091 +/-  2.174
TYR 131 | R TYR 131 |    0.000 +/-  1.703 |   -0.011 +/-  1.078 |   -0.216 +/-  1.363 |    0.296 +/-  0.576 |   -0.000 +/-  0.007 |    0.069 +/-  1.965
ASP 132 | R ASP 132 |   -0.004 +/-  1.534 |   -0.036 +/-  1.088 |   -6.169 +/-  2.044 |    6.338 +/-  1.845 |   -0.000 +/-  0.025 |    0.130 +/-  2.259
SER 133 | R SER 133 |   -0.001 +/-  1.550 |   -0.095 +/-  1.112 |   -1.528 +/-  1.570 |    1.656 +/-  0.989 |   -0.000 +/-  0.005 |    0.032 +/-  1.864
MET 134 | R MET 134 |    0.001 +/-  1.527 |   -0.410 +/-  1.141 |   -4.155 +/-  2.530 |    4.640 +/-  1.945 |   -0.088 +/-  0.064 |   -0.013 +/-  2.100
GLY 135 | R GLY 135 |   -0.001 +/-  1.839 |   -0.179 +/-  1.107 |   -0.027 +/-  2.752 |    0.206 +/-  2.184 |   -0.018 +/-  0.079 |   -0.019 +/-  1.784
GLY 136 | R GLY 136 |   -0.001 +/-  1.884 |   -0.166 +/-  0.979 |    3.010 +/-  2.721 |   -2.647 +/-  1.729 |   -0.049 +/-  0.068 |    0.147 +/-  2.126
ILE 137 | R ILE 137 |   -0.002 +/-  1.748 |   -0.034 +/-  0.782 |   -1.746 +/-  1.891 |    1.820 +/-  1.388 |   -0.003 +/-  0.044 |    0.034 +/-  1.944
ASN 138 | R ASN 138 |   -0.003 +/-  1.699 |   -0.007 +/-  1.004 |    0.021 +/-  2.613 |    0.007 +/-  1.074 |    0.000 +/-  0.019 |    0.018 +/-  2.443
ASN 139 | R ASN 139 |   -0.004 +/-  1.618 |   -0.002 +/-  1.139 |    0.596 +/-  1.432 |   -0.585 +/-  0.971 |    0.000 +/-  0.017 |    0.005 +/-  2.287
GLU 140 | R GLU 140 |   -0.002 +/-  1.688 |   -0.002 +/-  1.163 |   -1.924 +/-  1.839 |    1.933 +/-  1.333 |   -0.000 +/-  0.012 |    0.004 +/-  1.902
ALA 141 | R ALA 141 |    0.004 +/-  1.526 |   -0.003 +/-  0.904 |    0.527 +/-  1.823 |   -0.480 +/-  0.867 |   -0.000 +/-  0.009 |    0.048 +/-  1.922
CYS 142 | R CYS 142 |   -0.003 +/-  1.800 |   -0.002 +/-  0.831 |    0.741 +/-  1.426 |   -0.733 +/-  0.686 |    0.000 +/-  0.001 |    0.003 +/-  2.140
ARG 143 | R ARG 143 |    0.002 +/-  1.958 |   -0.001 +/-  0.917 |    3.708 +/-  2.086 |   -3.664 +/-  1.651 |   -0.000 +/-  0.018 |    0.045 +/-  2.309
ILE 144 | R ILE 144 |   -0.002 +/-  1.739 |   -0.003 +/-  1.041 |    0.613 +/-  1.685 |   -0.544 +/-  0.708 |   -0.000 +/-  0.022 |    0.064 +/-  2.074
LEU 145 | R LEU 145 |   -0.006 +/-  1.710 |   -0.003 +/-  0.991 |    0.606 +/-  1.347 |   -0.580 +/-  0.515 |    0.000 +/-  0.001 |    0.017 +/-  2.016
LEU 146 | R LEU 146 |   -0.002 +/-  1.958 |   -0.002 +/-  1.006 |    0.409 +/-  1.234 |   -0.395 +/-  0.590 |    0.000 +/-  0.002 |    0.010 +/-  2.099
GLN 147 | R GLN 147 |   -0.002 +/-  1.725 |   -0.002 +/-  1.030 |    0.404 +/-  2.327 |   -0.375 +/-  1.168 |    0.000 +/-  0.021 |    0.026 +/-  2.149
TYR 148 | R TYR 148 |   -0.003 +/-  1.762 |   -0.003 +/-  1.105 |    0.629 +/-  1.469 |   -0.557 +/-  0.690 |   -0.000 +/-  0.007 |    0.066 +/-  1.965
LEU 149 | R LEU 149 |   -0.002 +/-  1.902 |   -0.002 +/-  0.996 |    0.501 +/-  1.391 |   -0.505 +/-  0.732 |    0.000 +/-  0.000 |   -0.008 +/-  2.065
LYS 150 | R LYS 150 |   -0.001 +/-  1.622 |   -0.001 +/-  0.952 |    1.219 +/-  2.452 |   -1.200 +/-  2.031 |    0.000 +/-  0.013 |    0.017 +/-  2.037
GLN 151 | R GLN 151 |    0.002 +/-  1.626 |   -0.002 +/-  0.969 |    0.385 +/-  1.781 |   -0.344 +/-  1.112 |    0.000 +/-  0.016 |    0.041 +/-  1.996
GLU 152 | R GLU 152 |   -0.002 +/-  1.933 |   -0.002 +/-  1.235 |    0.619 +/-  1.803 |   -0.610 +/-  1.227 |    0.000 +/-  0.000 |    0.006 +/-  2.227
SER 153 | R SER 153 |    0.001 +/-  1.566 |   -0.002 +/-  1.173 |    0.326 +/-  1.812 |   -0.330 +/-  0.871 |   -0.000 +/-  0.004 |   -0.005 +/-  2.127
ILE 154 | R ILE 154 |    0.005 +/-  1.587 |   -0.002 +/-  1.132 |    0.141 +/-  2.707 |   -0.130 +/-  1.790 |   -0.000 +/-  0.028 |    0.014 +/-  2.236
ASP 155 | R ASP 155 |    0.003 +/-  1.716 |   -0.003 +/-  0.837 |    0.958 +/-  4.721 |   -0.911 +/-  3.639 |    0.000 +/-  0.081 |    0.046 +/-  2.129
LYS 156 | R LYS 156 |    0.001 +/-  1.746 |   -0.004 +/-  1.153 |   -0.602 +/-  2.047 |    0.642 +/-  1.944 |    0.000 +/-  0.082 |    0.037 +/-  2.268
LYS 157 | R LYS 157 |    0.002 +/-  1.550 |   -0.001 +/-  1.109 |   -0.267 +/-  2.799 |    0.266 +/-  2.043 |   -0.000 +/-  0.053 |    0.001 +/-  2.300
ARG 158 | R ARG 158 |    0.000 +/-  1.799 |   -0.001 +/-  1.045 |   -0.228 +/-  2.832 |    0.223 +/-  2.622 |    0.000 +/-  0.057 |   -0.006 +/-  2.322
LYS 159 | R LYS 159 |    0.002 +/-  1.344 |   -0.001 +/-  1.467 |    0.799 +/-  4.336 |   -0.802 +/-  3.463 |   -0.000 +/-  0.035 |   -0.003 +/-  2.115
[truncated: 25,234 more chars]
