# Supplementary material for: K739 is preferentially targeted over K725 in the deSUMOylation process of neuronal nitric oxide synthase
Source: Front Chem. 2025 Sep 4;13:1672437. doi: 10.3389/fchem.2025.1672437 (PMC12445055; doi:10.3389/fchem.2025.1672437)
Supplement: Supplementary file 2 [file DataSheet2.zip › raw-data/739-N1/hbond-details-1.out]

#Acceptor            DonorH         Donor   Frames         Frac      AvgDist       AvgAng
GLY_302@O      GLN_179@HE21   GLN_179@NE2     1841       0.9205       2.7893     156.0005
THR_300@O       HIE_111@HE2   HIE_111@NE2     1516       0.7580       2.8459     158.6252
GLY_302@O         ALA_185@H     ALA_185@N     1216       0.6080       2.8768     163.8784
GLU_298@OE1     ASN_49@HD22    ASN_49@ND2     1113       0.5565       2.7911     163.9496
ASP_291@OD1     ARG_93@HH12    ARG_93@NH1     1008       0.5040       2.7787     160.6513
GLN_299@O          ASP_50@H      ASP_50@N      918       0.4590       2.8761     148.9567
GLU_272@OE1     ARG_93@HH21    ARG_93@NH2      902       0.4510       2.7907     151.1381
ASP_291@OD2     ARG_93@HH22    ARG_93@NH2      858       0.4290       2.8427     159.5702
GLU_272@OE1       ARG_93@HE     ARG_93@NE      848       0.4240       2.8230     151.4149
ASP_291@OD2     ARG_93@HH12    ARG_93@NH1      846       0.4230       2.7834     160.1418
GLU_272@OE2     ARG_93@HH21    ARG_93@NH2      802       0.4010       2.7981     151.1078
GLU_272@OE2       ARG_93@HE     ARG_93@NE      775       0.3875       2.8162     152.5255
ASP_291@OD1     ARG_93@HH22    ARG_93@NH2      756       0.3780       2.8415     157.4068
GLU_298@OE2     ASN_49@HD22    ASN_49@ND2      712       0.3560       2.7897     163.9595
GLN_299@OE1      THR_77@HG1    THR_77@OG1      492       0.2460       2.7383     159.0521
GLU_294@OE2      TRP_94@HE1    TRP_94@NE1      424       0.2120       2.8444     157.9991
GLU_298@OE1      LYS_37@HZ3     LYS_37@NZ      396       0.1980       2.7891     154.1361
GLU_294@OE1      TRP_94@HE1    TRP_94@NE1      394       0.1970       2.8380     158.3205
GLU_298@OE1      LYS_37@HZ2     LYS_37@NZ      367       0.1835       2.8105     153.9276
ASN_265@O        LYS_37@HZ2     LYS_37@NZ      357       0.1785       2.8499     155.4871
GLU_298@OE2      LYS_37@HZ1     LYS_37@NZ      341       0.1705       2.8015     153.5973
GLU_298@OE1      LYS_37@HZ1     LYS_37@NZ      338       0.1690       2.7967     152.7978
ASN_265@O        LYS_37@HZ1     LYS_37@NZ      335       0.1675       2.8520     156.1773
GLU_298@OE2      LYS_37@HZ3     LYS_37@NZ      328       0.1640       2.7973     152.2641
ASN_265@O        LYS_37@HZ3     LYS_37@NZ      326       0.1630       2.8459     155.3164
ARG_275@O         ARG_31@HE     ARG_31@NE      315       0.1575       2.8395     152.5740
GLU_298@OE2      LYS_37@HZ2     LYS_37@NZ      305       0.1525       2.8070     152.5587
GLU_294@OE2      LYS_82@HZ1     LYS_82@NZ      298       0.1490       2.7962     154.5735
GLU_294@OE2      LYS_82@HZ2     LYS_82@NZ      294       0.1470       2.7832     154.1512
GLU_294@OE2      LYS_82@HZ3     LYS_82@NZ      281       0.1405       2.7853     154.8652
ARG_275@O       ARG_31@HH21    ARG_31@NH2      280       0.1400       2.8181     148.9815
GLU_294@OE1      LYS_82@HZ3     LYS_82@NZ      279       0.1395       2.7829     154.9086
GLU_294@OE1      LYS_82@HZ1     LYS_82@NZ      276       0.1380       2.7869     152.9779
GLU_272@OE1      LYS_96@HZ3     LYS_96@NZ      275       0.1375       2.7948     155.7166
GLU_294@OE1      LYS_82@HZ2     LYS_82@NZ      273       0.1365       2.7848     154.1389
GLU_272@OE1      LYS_96@HZ1     LYS_96@NZ      253       0.1265       2.8014     156.9990
GLU_272@OE2      LYS_96@HZ1     LYS_96@NZ      246       0.1230       2.8000     155.7218
GLU_272@OE2      LYS_96@HZ3     LYS_96@NZ      243       0.1215       2.7966     155.2226
GLU_272@OE1      LYS_96@HZ2     LYS_96@NZ      242       0.1210       2.7931     155.6222
GLU_272@OE2      LYS_96@HZ2     LYS_96@NZ      242       0.1210       2.8069     155.4931
GLY_301@O          LEU_48@H      LEU_48@N      168       0.0840       2.8965     149.8937
GLY_273@O       ASN_76@HD22    ASN_76@ND2      142       0.0710       2.8580     153.9867
GLN_274@OE1     ARG_31@HH11    ARG_31@NH1      139       0.0695       2.8255     155.4291
GLY_301@H       TRP_116@HE1   TRP_116@NE1      103       0.0515       2.8941     142.8953
GLY_302@HA3      SER_183@HA    SER_183@CA      102       0.0510       2.9093     141.5252
ARG_275@O       ARG_31@HH11    ARG_31@NH1       84       0.0420       2.8188     157.6355
GLY_301@O       TRP_116@HE1   TRP_116@NE1       83       0.0415       2.8683     142.8078
ARG_268@HH22     GLU_51@HB2     GLU_51@CB       79       0.0395       2.9078     155.3522
GLY_302@O         ASP_184@H     ASP_184@N       73       0.0365       2.8264     144.5309
GLU_284@OE1     ARG_31@HH22    ARG_31@NH2       72       0.0360       2.8175     155.8160
MET_318@O          TRP_47@H      TRP_47@N       72       0.0360       2.8644     164.7905
THR_300@HA        ASN_49@HA     ASN_49@CA       68       0.0340       2.9610     158.8943
GLN_299@HB2      ASP_50@HB3     ASP_50@CB       67       0.0335       2.9355     143.7470
LYS_312@HE2     GLY_182@HA2    GLY_182@CA       56       0.0280       2.8840     142.5153
GLU_272@OE1      LYS_97@HZ1     LYS_97@NZ       54       0.0270       2.7686     157.8909
ASN_265@HD22      ASP_23@HA     ASP_23@CA       49       0.0245       2.9177     140.4621
GLU_284@OE1     ARG_31@HH12    ARG_31@NH1       47       0.0235       2.7925     155.0375
TYR_296@HH       LYS_82@HZ2     LYS_82@NZ       47       0.0235       2.8817     147.4025
TYR_296@HH       LYS_82@HZ1     LYS_82@NZ       45       0.0225       2.8847     146.1319
GLU_272@OE2      LYS_97@HZ3     LYS_97@NZ       44       0.0220       2.7713     157.9531
GLU_272@OE1      LYS_97@HZ3     LYS_97@NZ       44       0.0220       2.7861     157.6776
GLU_284@OE2     ARG_31@HH12    ARG_31@NH1       43       0.0215       2.7948     157.0602
GLU_272@OE2      LYS_97@HZ1     LYS_97@NZ       42       0.0210       2.7793     156.3977
LYS_312@HA       TRP_47@HZ2    TRP_47@CZ2       42       0.0210       2.9256     142.8814
GLU_272@OE1      LYS_97@HZ2     LYS_97@NZ       41       0.0205       2.7751     158.8584
GLN_274@OE1      LYS_97@HZ1     LYS_97@NZ       41       0.0205       2.8121     154.1075
GLN_274@OE1      LYS_97@HZ3     LYS_97@NZ       40       0.0200       2.7829     157.7013
TYR_296@HH       LYS_82@HZ3     LYS_82@NZ       40       0.0200       2.8735     146.2202
GLN_274@OE1     ARG_31@HH12    ARG_31@NH1       39       0.0195       2.8021     152.2505
GLU_284@OE2     ARG_31@HH22    ARG_31@NH2       38       0.0190       2.8168     155.3512
GLN_274@OE1      LYS_97@HZ2     LYS_97@NZ       38       0.0190       2.8293     152.9515
VAL_311@HB      GLY_182@HA3    GLY_182@CA       30       0.0150       2.9567     145.2908
GLU_272@OE2      LYS_97@HZ2     LYS_97@NZ       29       0.0145       2.7451     158.6618
TYR_296@OH       LYS_82@HZ2     LYS_82@NZ       28       0.0140       2.9015     155.1241
ARG_268@HH21     GLU_51@HG2     GLU_51@CG       26       0.0130       2.9164     142.8431
GLN_274@OE1     ARG_31@HH22    ARG_31@NH2       24       0.0120       2.8813     147.4029
TYR_296@OH       LYS_82@HZ1     LYS_82@NZ       24       0.0120       2.8824     153.1946
ASN_265@OD1      LYS_37@HZ1     LYS_37@NZ       22       0.0110       2.8365     154.5282
TYR_296@HH       TRP_94@HZ2    TRP_94@CZ2       22       0.0110       2.9268     151.2943
TYR_296@OH       LYS_82@HZ3     LYS_82@NZ       21       0.0105       2.8719     146.6133
GLY_302@H        HIE_115@HA    HIE_115@CA       21       0.0105       2.8815     142.1900
GLU_272@HG2       ARG_93@HE     ARG_93@NE       20       0.0100       2.7811     140.2661
GLY_303@O      GLN_178@HE21   GLN_178@NE2       20       0.0100       2.8278     162.4170
GLN_274@OE1     ARG_31@HH21    ARG_31@NH2       20       0.0100       2.8422     151.1373
LYS_324@O       GLN_22@HE21    GLN_22@NE2       20       0.0100       2.8537     161.7779
GLU_284@OE1     ARG_31@HH21    ARG_31@NH2       19       0.0095       2.8240     153.2414
ASN_265@OD1      LYS_37@HZ2     LYS_37@NZ       19       0.0095       2.8258     153.6533
ASN_265@HD21     LYS_37@HE3     LYS_37@CE       18       0.0090       2.9329     146.3334
LYS_305@HE2     MET_134@HB3    MET_134@CB       18       0.0090       2.9511     152.5689
ASN_279@OD1     ARG_31@HH21    ARG_31@NH2       17       0.0085       2.7953     151.8970
GLN_274@OE1       ARG_31@HE     ARG_31@NE       17       0.0085       2.8215     157.8499
TYR_296@HH       LYS_82@HE2     LYS_82@CE       16       0.0080       2.9008     144.4640
ASN_265@OD1      LYS_37@HZ3     LYS_37@NZ       15       0.0075       2.8196     152.4006
ASN_265@HD21     LYS_37@HB3     LYS_37@CB       15       0.0075       2.9103     147.2154
ARG_268@HD3       PHE_78@HZ     PHE_78@CZ       15       0.0075       2.9284     143.3900
GLU_272@HG2      ARG_93@HG2     ARG_93@CG       15       0.0075       2.9356     140.4554
LYS_305@HE3     MET_134@HB3    MET_134@CB       14       0.0070       2.9374     156.2393
GLY_302@HA2     ALA_185@HB2    ALA_185@CB       14       0.0070       2.9491     139.7550
THR_300@HA      TRP_116@HZ2   TRP_116@CZ2       14       0.0070       2.9526     144.0586
ARG_325@OXT     GLN_22@HE22    GLN_22@NE2       13       0.0065       2.8204     163.8688
ASN_265@HD22     LYS_37@HE3     LYS_37@CE       13       0.0065       2.9055     150.1799
GLY_301@H        TRP_47@HB3     TRP_47@CB       13       0.0065       2.9296     158.7967
GLY_302@HA3      TRP_47@HD1    TRP_47@CD1       13       0.0065       2.9308     142.1444
GLU_284@OE2     ARG_31@HH21    ARG_31@NH2       12       0.0060       2.7942     159.6382
GLY_302@HA2       ALA_185@H     ALA_185@N       12       0.0060       2.8832     140.3423
GLY_302@HA2     ALA_185@HB1    ALA_185@CB       12       0.0060       2.9488     141.5306
GLY_273@HA3       TRP_94@HA     TRP_94@CA       11       0.0055       2.9509     139.7039
ASN_279@OD1       ARG_31@HE     ARG_31@NE       10       0.0050       2.8860     149.0487
PHE_307@HD1     MET_180@HG3    MET_180@CG       10       0.0050       2.9337     144.9051
GLN_234@OE1      LYS_82@HZ2     LYS_82@NZ        9       0.0045       2.8707     153.0654
PHE_304@H       GLN_178@HB2    GLN_178@CB        9       0.0045       2.8756     143.7816
PHE_304@HB3      MET_180@HA    MET_180@CA        9       0.0045       2.9284     142.9903
TYR_296@HE1      TRP_94@HZ2    TRP_94@CZ2        9       0.0045       2.9470     139.0811
GLN_234@OE1      LYS_82@HZ1     LYS_82@NZ        8       0.0040       2.7929     154.3603
ARG_325@O       GLN_22@HE22    GLN_22@NE2        8       0.0040       2.8061     155.5737
GLN_234@OE1      LYS_82@HZ3     LYS_82@NZ        8       0.0040       2.8133     154.0019
VAL_311@HG13      GLY_182@H     GLY_182@N        8       0.0040       2.8494     142.4186
VAL_311@HG13    GLY_182@HA3    GLY_182@CA        8       0.0040       2.9462     140.6282
ARG_275@O       ARG_31@HH22    ARG_31@NH2        7       0.0035       2.8105     147.3583
VAL_311@HG12     TRP_47@HE1    TRP_47@NE1        7       0.0035       2.9108     150.5853
TYR_296@HH       LYS_82@HE3     LYS_82@CE        7       0.0035       2.9499     140.5844
GLU_298@CD       LYS_37@HZ3     LYS_37@NZ        7       0.0035       2.9764     153.3752
VAL_311@HG13     TRP_47@HE1    TRP_47@NE1        6       0.0030       2.9036     144.1001
LYS_312@HZ1      HIE_115@HA    HIE_115@CA        6       0.0030       2.9217     140.9530
HIE_280@ND1     ARG_31@HH11    ARG_31@NH1        6       0.0030       2.9243     153.9885
LYS_312@HE2     MET_134@HE1    MET_134@CE        5       0.0025       2.8055     145.0626
PHE_304@O      GLN_178@HE21   GLN_178@NE2        5       0.0025       2.8782     159.7439
VAL_311@HG11     TRP_47@HE1    TRP_47@NE1        5       0.0025       2.9075     152.0993
GLN_299@HE21      PHE_78@HA     PHE_78@CA        5       0.0025       2.9144     143.6451
PHE_304@HB2     GLN_178@HB2    GLN_178@CB        5       0.0025       2.9367     138.8066
GLN_299@HE22     PHE_78@HE2    PHE_78@CE2        5       0.0025       2.9421     149.2519
ALA_308@HB3     GLY_182@HA2    GLY_182@CA        5       0.0025       2.9502     145.8406
PHE_307@HB2     MET_180@HG3    MET_180@CG        5       0.0025       2.9574     139.3282
GLU_272@HB2      LYS_97@HE3     LYS_97@CE        5       0.0025       2.9586     154.0678
THR_300@HG22     TRP_47@HE3    TRP_47@CE3        5       0.0025       2.9613     145.5521
VAL_311@HG11    GLY_182@HA3    GLY_182@CA        5       0.0025       2.9782     140.9218
GLU_272@HB3       TRP_94@HA     TRP_94@CA        5       0.0025       2.9795     148.5489
GLU_298@CD       LYS_37@HZ1     LYS_37@NZ        5       0.0025       2.9817     154.3148
ILE_276@O       ARG_31@HH21    ARG_31@NH2        4       0.0020       2.7237     151.4578
LEU_270@HD11    ASN_76@HD21    ASN_76@ND2        4       0.0020       2.7752     158.7468
GLN_320@OE1     GLN_40@HE22    GLN_40@NE2        4       0.0020       2.8234     157.0420
LYS_305@HE3     MET_134@HG3    MET_134@CG        4       0.0020       2.8741     145.8597
VAL_311@HG12      GLY_182@H     GLY_182@N        4       0.0020       2.8801     141.2337
LYS_316@HE2      VAL_114@HB    VAL_114@CB        4       0.0020       2.8823     152.4130
LYS_312@HG2      TRP_47@HE1    TRP_47@NE1        4       0.0020       2.8923     142.3717
THR_300@HB        ASN_49@HA     ASN_49@CA        4       0.0020       2.9169     140.4182
LEU_270@HD23    ASN_76@HD21    ASN_76@ND2        4       0.0020       2.9171     141.3800
VAL_311@HB        GLY_182@H     GLY_182@N        4       0.0020       2.9277     140.5381
LYS_316@HB2    VAL_114@HG13   VAL_114@CG1        4       0.0020       2.9342     140.4999
GLU_272@HG2      ARG_93@HB3     ARG_93@CB        4       0.0020       2.9431     139.6812
LYS_316@HD3      VAL_114@HB    VAL_114@CB        4       0.0020       2.9505     150.1778
PHE_304@HB3     MET_180@HG2    MET_180@CG        4       0.0020       2.9601     138.1554
GLY_302@HA2     ALA_185@HB3    ALA_185@CB        4       0.0020       2.9650     138.1768
VAL_311@HG11     TRP_47@HZ2    TRP_47@CZ2        4       0.0020       2.9666     145.4575
ARG_275@HB3      ARG_31@HB3     ARG_31@CB        4       0.0020       2.9755     140.9394
ARG_325@O       GLN_22@HE21    GLN_22@NE2        3       0.0015       2.7563     167.6486
ASN_265@HD22    GLN_22@HE22    GLN_22@NE2        3       0.0015       2.7593     139.6802
ALA_315@HB1      TRP_47@HE1    TRP_47@NE1        3       0.0015       2.7691     142.3124
ALA_315@HB3      TRP_47@HE1    TRP_47@NE1        3       0.0015       2.7704     155.2887
GLY_303@O      GLN_178@HE22   GLN_178@NE2        3       0.0015       2.8280     161.0109
VAL_311@HG21      GLY_182@H     GLY_182@N        3       0.0015       2.8347     158.1627
LEU_270@HD13    ASN_76@HD21    ASN_76@ND2        3       0.0015       2.8389     140.5467
LYS_324@O       GLN_22@HE22    GLN_22@NE2        3       0.0015       2.8413     162.2717
GLU_272@HG3      LYS_97@HE3     LYS_97@CE        3       0.0015       2.8556     145.9622
THR_300@OG1      TRP_47@HE1    TRP_47@NE1        3       0.0015       2.8717     150.1085
ASN_265@HD21    THR_35@HG23    THR_35@CG2        3       0.0015       2.8790     135.8680
GLU_284@O       ARG_31@HH22    ARG_31@NH2        3       0.0015       2.8879     146.5426
PHE_307@HE1      ASN_181@HA    ASN_181@CA        3       0.0015       2.9070     145.5525
SER_266@HG       LYS_37@HE3     LYS_37@CE        3       0.0015       2.9188     144.0047
VAL_311@HG11      GLY_182@H     GLY_182@N        3       0.0015       2.9224     145.6410
GLY_302@HA2       GLY_186@H     GLY_186@N        3       0.0015       2.9225     141.7917
ALA_308@HB3     MET_134@HE2    MET_134@CE        3       0.0015       2.9230     141.4742
LYS_312@HE3     HIE_115@HB2    HIE_115@CB        3       0.0015       2.9257     139.5337
TYR_296@HH       LYS_82@HD2     LYS_82@CD        3       0.0015       2.9274     146.9596
THR_300@HG23     TRP_47@HE3    TRP_47@CE3        3       0.0015       2.9318     144.3400
ALA_315@HB2      TRP_47@HZ2    TRP_47@CZ2        3       0.0015       2.9320     139.4387
GLN_320@OE1        TRP_47@H      TRP_47@N        3       0.0015       2.9328     157.0167
VAL_311@HG12    GLY_182@HA3    GLY_182@CA        3       0.0015       2.9358     144.9597
LYS_312@HE2     MET_134@HE2    MET_134@CE        3       0.0015       2.9359     141.3446
MET_318@HB3       ASN_46@HA     ASN_46@CA        3       0.0015       2.9360     148.3558
LYS_316@HB2    VAL_114@HG12   VAL_114@CG1        3       0.0015       2.9406     146.9258
LYS_312@HE3     MET_134@HE3    MET_134@CE        3       0.0015       2.9432     145.9937
LYS_312@HG2      TRP_47@HZ2    TRP_47@CZ2        3       0.0015       2.9442     146.2920
LYS_312@HG3     GLY_182@HA3    GLY_182@CA        3       0.0015       2.9453     141.5828
ALA_308@HB2     MET_134@HE3    MET_134@CE        3       0.0015       2.9467     145.7669
LYS_312@HD2     MET_134@HE1    MET_134@CE        3       0.0015       2.9482     140.9662
ALA_277@HB2       ARG_31@HA     ARG_31@CA        3       0.0015       2.9511     145.0611
PHE_307@HD2     MET_180@HG3    MET_180@CG        3       0.0015       2.9519     145.4555
GLU_294@CD       LYS_82@HZ1     LYS_82@NZ        3       0.0015       2.9587     152.6745
HIE_280@HE1      ARG_31@HD3     ARG_31@CD        3       0.0015       2.9589     142.2051
GLN_299@HB2     TRP_116@HH2   TRP_116@CH2        3       0.0015       2.9594     136.3223
ALA_308@HB3     MET_134@HE3    MET_134@CE        3       0.0015       2.9600     137.0756
LYS_305@HG3     MET_134@HB3    MET_134@CB        3       0.0015       2.9659     141.9080
ALA_308@HB1     GLY_182@HA2    GLY_182@CA        3       0.0015       2.9660     149.8208
PHE_304@O      GLN_178@HE22   GLN_178@NE2        3       0.0015       2.9664     158.7283
ASP_291@CG      ARG_93@HH22    ARG_93@NH2        3       0.0015       2.9750     150.4020
ALA_315@HB2      TRP_47@HH2    TRP_47@CH2        3       0.0015       2.9779     140.5558
PHE_304@HB3     MET_180@HB2    MET_180@CB        3       0.0015       2.9779     140.1996
LYS_316@HB2      TRP_47@HH2    TRP_47@CH2        3       0.0015       2.9839     148.1812
LYS_312@HD3    VAL_114@HG21   VAL_114@CG2        3       0.0015       2.9898     149.5681
ARG_325@HB2     GLN_22@HE21    GLN_22@NE2        2       0.0010       2.6764     149.4835
ALA_315@HB2      TRP_47@HE1    TRP_47@NE1        2       0.0010       2.7147     153.6786
ASN_279@O       ARG_31@HH12    ARG_31@NH1        2       0.0010       2.7275     150.2009
LYS_312@HE2     MET_134@HE3    MET_134@CE        2       0.0010       2.7457     146.1656
LYS_305@HE2     MET_134@HE3    MET_134@CE        2       0.0010       2.7525     147.6175
LEU_270@HD22    ASN_76@HD21    ASN_76@ND2        2       0.0010       2.7770     147.5586
ILE_276@HA      ARG_31@HH21    ARG_31@NH2        2       0.0010       2.7789     142.8106
ARG_325@OXT     GLN_22@HE21    GLN_22@NE2        2       0.0010       2.7898     167.7536
LYS_305@HB2    GLN_178@HE21   GLN_178@NE2        2       0.0010       2.7978     139.8272
ASN_265@OD1     GLN_22@HE21    GLN_22@NE2        2       0.0010       2.8109     157.1996
LEU_285@HD23    ARG_31@HH22    ARG_31@NH2        2       0.0010       2.8129     141.4755
SER_266@HG       LYS_37@HZ2     LYS_37@NZ        2       0.0010       2.8161     142.2222
MET_318@O       ASN_46@HD22    ASN_46@ND2        2       0.0010       2.8381     154.8720
LEU_285@HD21    ARG_31@HH22    ARG_31@NH2        2       0.0010       2.8395     141.9025
SER_266@HG       LYS_37@HE2     LYS_37@CE        2       0.0010       2.8510     138.4558
ARG_275@O       ARG_31@HH12    ARG_31@NH1        2       0.0010       2.8511     155.5260
LYS_305@HA      MET_134@HE2    MET_134@CE        2       0.0010       2.8583     138.0000
LEU_285@HD22    ARG_31@HH22    ARG_31@NH2        2       0.0010       2.8664     143.9762
LYS_312@HZ1     ALA_185@HB2    ALA_185@CB        2       0.0010       2.8854     136.8896
ASN_265@HD21     THR_35@HG1    THR_35@OG1        2       0.0010       2.8858     141.9582
HIE_280@HE1      ARG_31@HG2     ARG_31@CG        2       0.0010       2.8913     140.8603
ARG_268@HH22    ASN_49@HD22    ASN_49@ND2        2       0.0010       2.8939     137.6756
GLU_272@HG3      LYS_96@HE2     LYS_96@CE        2       0.0010       2.8973     148.7451
GLY_273@O       ASN_76@HD21    ASN_76@ND2        2       0.0010       2.8988     148.9672
GLY_302@HA2     TRP_116@HD1   TRP_116@CD1        2       0.0010       2.8990     146.5729
LYS_312@HA       TRP_47@HH2    TRP_47@CH2        2       0.0010       2.9131     139.1570
ARG_275@HH12       THR_33@H      THR_33@N        2       0.0010       2.9155     144.6303
VAL_311@HG22      GLY_182@H     GLY_182@N        2       0.0010       2.9171     145.0438
GLU_309@HG2     MET_134@HE1    MET_134@CE        2       0.0010       2.9244     144.5926
LYS_312@HB2     GLY_182@HA2    GLY_182@CA        2       0.0010       2.9269     138.9732
LYS_316@HE3     GLY_113@HA3    GLY_113@CA        2       0.0010       2.9296     156.4653
LYS_312@HD2     MET_134@HE2    MET_134@CE        2       0.0010       2.9311     138.3460
ARG_325@HH12    GLN_22@HE22    GLN_22@NE2        2       0.0010       2.9316     142.5014
ALA_277@HB3       ARG_31@HA     ARG_31@CA        2       0.0010       2.9334     140.1387
GLU_294@CD       LYS_82@HZ3     LYS_82@NZ        2       0.0010       2.9385     150.6571
PHE_307@HE2      ASN_181@HA    ASN_181@CA        2       0.0010       2.9386     142.5062
LYS_305@HG2     MET_134@HG2    MET_134@CG        2       0.0010       2.9441     139.1831
GLU_294@CD       LYS_82@HZ2     LYS_82@NZ        2       0.0010       2.9443     142.2125
LYS_312@HE3     MET_134@HE2    MET_134@CE        2       0.0010       2.9459     135.7348
ALA_308@HB1     GLN_179@HG3    GLN_179@CG        2       0.0010       2.9509     140.6715
HIE_280@HE1      ARG_31@HG3     ARG_31@CG        2       0.0010       2.9511     144.5774
GLU_309@HA      MET_134@HE3    MET_134@CE        2       0.0010       2.9538     140.3112
ASN_265@HD21     LYS_37@HG2     LYS_37@CG        2       0.0010       2.9566     149.8319
THR_300@HB       TRP_47@HB3     TRP_47@CB        2       0.0010       2.9569     141.2991
LYS_305@HB2     MET_134@HB3    MET_134@CB        2       0.0010       2.9575     136.9186
LYS_316@HG3    VAL_114@HG12   VAL_114@CG1        2       0.0010       2.9597     142.3930
HIE_280@HE1      ARG_31@HD2     ARG_31@CD        2       0.0010       2.9615     150.5230
GLU_309@HA      MET_134@HE2    MET_134@CE        2       0.0010       2.9621     156.1080
ALA_308@HB2     GLY_182@HA2    GLY_182@CA        2       0.0010       2.9625     145.6074
THR_300@HG21     ASN_49@HB3     ASN_49@CB        2       0.0010       2.9631     136.6541
GLU_272@HG2      ARG_93@HG3     ARG_93@CG        2       0.0010       2.9635     150.3920
THR_300@HG23     TRP_47@HB3     TRP_47@CB        2       0.0010       2.9640     136.7838
PHE_304@HD1      MET_180@HA    MET_180@CA        2       0.0010       2.9657     140.7832
GLU_309@HB2     MET_134@HE1    MET_134@CE        2       0.0010       2.9678     140.4151
VAL_311@HG12     TRP_47@HZ2    TRP_47@CZ2        2       0.0010       2.9680     138.1982
LYS_312@HD3    VAL_114@HG23   VAL_114@CG2        2       0.0010       2.9699     138.2159
LYS_312@HB3    VAL_114@HG23   VAL_114@CG2        2       0.0010       2.9757     137.3109
LYS_312@HB3    VAL_114@HG12   VAL_114@CG1        2       0.0010       2.9769     138.0631
LYS_312@HD3    VAL_114@HG12   VAL_114@CG1        2       0.0010       2.9783     150.8696
ALA_308@HB2     GLN_179@HG3    GLN_179@CG        2       0.0010       2.9811     143.6342
TYR_296@OH       LYS_82@HE3     LYS_82@CE        2       0.0010       2.9822     137.1464
ASN_265@HD21     ASP_23@HB3     ASP_23@CB        2       0.0010       2.9847     141.0091
GLU_298@HG3      ASN_49@HB2     ASN_49@CB        2       0.0010       2.9869     158.6671
ARG_325@HH12     GLN_22@HB2     GLN_22@CB        2       0.0010       2.9911     145.8127
LYS_316@HB2    VAL_114@HG22   VAL_114@CG2        2       0.0010       2.9928     139.6201
GLU_272@CD      ARG_93@HH21    ARG_93@NH2        2       0.0010       2.9941     138.6603
GLN_274@HE21     LYS_97@HE2     LYS_97@CE        1       0.0005       2.6649     154.1022
GLU_288@OE2      LYS_96@HZ1     LYS_96@NZ        1       0.0005       2.6822     142.0754
GLN_299@OE1      THR_81@HG1    THR_81@OG1        1       0.0005       2.6884     147.3692
ALA_308@HB2       ASN_181@H     ASN_181@N        1       0.0005       2.7140     145.4502
ASP_278@OD2      THR_33@HG1    THR_33@OG1        1       0.0005       2.7175     154.8995
MET_318@HB3        TRP_47@H      TRP_47@N        1       0.0005       2.7182     154.8792
LYS_312@HE2     HIE_115@HB2    HIE_115@CB        1       0.0005       2.7356     136.5278
PHE_307@HB3     MET_180@HG2    MET_180@CG        1       0.0005       2.7379     136.5161
ASP_278@OD1     ARG_31@HH22    ARG_31@NH2        1       0.0005       2.7478     163.0421
GLN_274@O       ARG_31@HH21    ARG_31@NH2        1       0.0005       2.7733     148.6387
LYS_305@HZ1     GLY_135@HA3    GLY_135@CA        1       0.0005       2.7754     144.8396
GLN_299@HE21     PHE_78@HE1    PHE_78@CE1        1       0.0005       2.7973     135.5545
LYS_305@HZ3     MET_134@HG2    MET_134@CG        1       0.0005       2.7993     158.7351
GLN_234@HE22    THR_85@HG22    THR_85@CG2        1       0.0005       2.8046     154.6899
LYS_305@HE3     GLN_178@HB3    GLN_178@CB        1       0.0005       2.8172     139.7328
ASN_265@HD21     LYS_37@HZ2     LYS_37@NZ        1       0.0005       2.8203     172.8326
ALA_277@HB1     ARG_31@HH11    ARG_31@NH1        1       0.0005       2.8223     139.4483
ARG_275@HG3     LEU_32@HD23    LEU_32@CD2        1       0.0005       2.8258     136.0355
LYS_305@HB3    GLN_178@HE21   GLN_178@NE2        1       0.0005       2.8283     153.9621
PHE_304@HD2     MET_180@HB2    MET_180@CB        1       0.0005       2.8330     139.2238
PHE_304@HB3     MET_180@HE2    MET_180@CE        1       0.0005       2.8350     135.6897
LYS_305@HE2     GLY_136@HA3    GLY_136@CA        1       0.0005       2.8399     143.1042
LYS_305@HE2     MET_134@HG3    MET_134@CG        1       0.0005       2.8400     151.4963
LYS_305@HZ1     MET_134@HE1    MET_134@CE        1       0.0005       2.8452     150.1914
LYS_312@HD2     MET_134@HE3    MET_134@CE        1       0.0005       2.8480     136.8807
ARG_275@HH11    LEU_32@HD22    LEU_32@CD2        1       0.0005       2.8506     136.8448
LYS_316@HE3    VAL_114@HG12   VAL_114@CG1        1       0.0005       2.8511     151.7382
LYS_305@HG2     MET_134@HE2    MET_134@CE        1       0.0005       2.8514     136.1347
LEU_285@O        LYS_97@HZ3     LYS_97@NZ        1       0.0005       2.8518     166.5271
ARG_275@HE      LEU_32@HD21    LEU_32@CD2        1       0.0005       2.8544     140.0211
GLN_234@HE21     PHE_78@HE2    PHE_78@CE2        1       0.0005       2.8582     146.4908
PHE_304@HD1     MET_180@HE1    MET_180@CE        1       0.0005       2.8588     137.9893
LYS_316@HB2    VAL_114@HG23   VAL_114@CG2        1       0.0005       2.8621     136.8286
GLN_299@HE22     THR_77@HG1    THR_77@OG1        1       0.0005       2.8643     138.0550
ARG_275@HH21    ASN_76@HD22    ASN_76@ND2        1       0.0005       2.8647     138.1259
SER_266@OG       LYS_37@HZ1     LYS_37@NZ        1       0.0005       2.8662     153.5952
LYS_316@HE2      TRP_47@HZ3    TRP_47@CZ3        1       0.0005       2.8669     135.8170
ARG_268@HG2       PHE_78@HZ     PHE_78@CZ        1       0.0005       2.8684     135.9540
LYS_316@HE2    VAL_114@HG12   VAL_114@CG1        1       0.0005       2.8697     139.1826
THR_300@H       HIE_111@HE2   HIE_111@NE2        1       0.0005       2.8709     137.4380
ALA_323@O       GLN_22@HE21    GLN_22@NE2        1       0.0005       2.8799     166.1622
ILE_276@HG22    ARG_31@HH21    ARG_31@NH2        1       0.0005       2.8817     141.5858
LYS_316@HE3    VAL_114@HG11   VAL_114@CG1        1       0.0005       2.8822     135.2151
LYS_316@HE3    VAL_114@HG13   VAL_114@CG1        1       0.0005       2.8850     162.9874
LYS_305@HE3     MET_134@HG2    MET_134@CG        1       0.0005       2.8855     171.9450
GLY_303@H2      GLN_178@HB2    GLN_178@CB        1       0.0005       2.8871     151.6300
PHE_304@HE1     GLN_178@HB2    GLN_178@CB        1       0.0005       2.8880     146.9903
ALA_308@HB2     MET_134@HE2    MET_134@CE        1       0.0005       2.8882     136.6742
PHE_304@HB3     MET_180@HB3    MET_180@CB        1       0.0005       2.8896     152.6112
LYS_305@HG3     MET_134@HE2    MET_134@CE        1       0.0005       2.8899     144.0460
ASN_265@HB2      LYS_37@HE2     LYS_37@CE        1       0.0005       2.8901     137.3064
HIE_280@HE2      ARG_31@HG2     ARG_31@CG        1       0.0005       2.8922     147.2408
GLN_299@HG2      PHE_78@HE2    PHE_78@CE2        1       0.0005       2.8929     139.6862
GLN_274@HB3       ARG_31@HE     ARG_31@NE        1       0.0005       2.8968     143.1349
ALA_315@HB3      TRP_47@HZ2    TRP_47@CZ2        1       0.0005       2.8984     135.8203
ALA_315@HB3      TRP_47@HH2    TRP_47@CH2        1       0.0005       2.8988     138.1784
LYS_312@HE3     MET_134@HE1    MET_134@CE        1       0.0005       2.8991     159.2354
PHE_304@HB2     GLN_178@HB3    GLN_178@CB        1       0.0005       2.8993     135.6079
GLN_274@HE21     LYS_97@HE3     LYS_97@CE        1       0.0005       2.9000     144.7038
PHE_304@HD1     MET_180@HE2    MET_180@CE        1       0.0005       2.9014     138.2276
ALA_315@O        TRP_47@HE1    TRP_47@NE1        1       0.0005       2.9016     147.3588
VAL_311@HG12    GLY_182@HA2    GLY_182@CA        1       0.0005       2.9049     151.7771
LYS_312@HZ1      TRP_47@HZ3    TRP_47@CZ3        1       0.0005       2.9051     150.6339
ARG_275@HH21    LEU_32@HD22    LEU_32@CD2        1       0.0005       2.9052     164.6109
GLU_272@HB3      LYS_97@HE2     LYS_97@CE        1       0.0005       2.9055     142.4487
LEU_285@O        LYS_97@HZ1     LYS_97@NZ        1       0.0005       2.9057     156.5053
PHE_304@HE2     MET_134@HG2    MET_134@CG        1       0.0005       2.9060     138.3086
LYS_305@HB3      MET_134@HA    MET_134@CA        1       0.0005       2.9084     135.4830
ARG_275@HG2     LEU_32@HD23    LEU_32@CD2        1       0.0005       2.9088     135.7501
ALA_315@HB3    VAL_114@HG11   VAL_114@CG1        1       0.0005       2.9091     139.5929
LYS_305@HG2     MET_134@HG3    MET_134@CG        1       0.0005       2.9113     140.5064
ALA_308@HB1     MET_134@HE1    MET_134@CE        1       0.0005       2.9128     135.3454
GLY_302@O         SER_183@H     SER_183@N        1       0.0005       2.9128     151.3666
VAL_311@HG13     TRP_47@HH2    TRP_47@CH2        1       0.0005       2.9146     135.8892
LEU_270@HD13     PHE_78@HD1    PHE_78@CD1        1       0.0005       2.9170     135.8445
MET_322@HE1      TRP_47@HZ3    TRP_47@CZ3        1       0.0005       2.9170     160.9850
ALA_308@HA      GLY_182@HA2    GLY_182@CA        1       0.0005       2.9171     137.0738
PHE_304@HD2     GLN_178@HB2    GLN_178@CB        1       0.0005       2.9171     142.9442
GLY_301@HA2    VAL_114@HG11   VAL_114@CG1        1       0.0005       2.9176     139.3268
GLY_319@HA2      TRP_47@HB2     TRP_47@CB        1       0.0005       2.9185     149.4118
LYS_305@HB3     GLN_178@HB3    GLN_178@CB        1       0.0005       2.9188     138.4430
GLU_272@HG3      LYS_96@HZ3     LYS_96@NZ        1       0.0005       2.9191     135.3231
GLU_272@HB2      LYS_97@HE2     LYS_97@CE        1       0.0005       2.9193     138.0706
ASN_265@HD21     LYS_37@HE2     LYS_37@CE        1       0.0005       2.9204     152.9577
GLU_284@HG3     ARG_31@HH22    ARG_31@NH2        1       0.0005       2.9213     140.2232
ARG_325@HG2     GLN_22@HE21    GLN_22@NE2        1       0.0005       2.9223     168.6530
ALA_315@HB3     GLY_182@HA3    GLY_182@CA        1       0.0005       2.9229     145.5595
GLN_274@HE22      ARG_31@HE     ARG_31@NE        1       0.0005       2.9231     149.2072
MET_318@HG2       LEU_45@HG     LEU_45@CG        1       0.0005       2.9239     140.7245
LYS_305@HD3     MET_134@HG2    MET_134@CG        1       0.0005       2.9241     137.9677
THR_300@HB       TRP_47@HD1    TRP_47@CD1        1       0.0005       2.9248     143.1119
LYS_312@HE3     ALA_185@HB1    ALA_185@CB        1       0.0005       2.9251     137.1411
PHE_304@HE1     GLN_178@HB3    GLN_178@CB        1       0.0005       2.9252     140.5869
GLN_234@HE21     PHE_78@HE1    PHE_78@CE1        1       0.0005       2.9257     148.4728
THR_300@HB       TRP_47@HE3    TRP_47@CE3        1       0.0005       2.9262     139.8629
GLU_309@HB2     MET_134@HE3    MET_134@CE        1       0.0005       2.9266     135.9461
ALA_308@HB2     MET_134@HG3    MET_134@CG        1       0.0005       2.9272     137.3662
GLY_301@N       TRP_116@HE1   TRP_116@NE1        1       0.0005       2.9279     142.8527
ARG_325@HB3     GLN_22@HE21    GLN_22@NE2        1       0.0005       2.9282     151.7566
ALA_315@HB1      TRP_47@HZ2    TRP_47@CZ2        1       0.0005       2.9297     138.3931
LYS_316@HG3      TRP_47@HH2    TRP_47@CH2        1       0.0005       2.9303     151.7289
MET_318@HE3      LEU_45@HB3     LEU_45@CB        1       0.0005       2.9306     138.1340
VAL_311@HG13     TRP_47@HZ2    TRP_47@CZ2        1       0.0005       2.9306     135.8214
PHE_304@HA      MET_180@HG3    MET_180@CG        1       0.0005       2.9308     140.0913
ALA_277@HA        ARG_31@HA     ARG_31@CA        1       0.0005       2.9308     142.3542
LYS_305@HG3     MET_134@HG3    MET_134@CG        1       0.0005       2.9333     142.7534
ARG_325@OXT     GLN_40@HE21    GLN_40@NE2        1       0.0005       2.9336     168.2010
TYR_296@HE2      LYS_82@HE3     LYS_82@CE        1       0.0005       2.9341     152.5829
ALA_323@O       GLN_22@HE22    GLN_22@NE2        1       0.0005       2.9349     160.1543
TYR_296@HE2      PHE_78@HE2    PHE_78@CE2        1       0.0005       2.9354     137.6227
TYR_296@HE2      LYS_82@HB2     LYS_82@CB        1       0.0005       2.9362     147.9828
ARG_275@HD2     LEU_32@HD21    LEU_32@CD2        1       0.0005       2.9370     141.5530
ARG_275@HD2     LEU_32@HD22    LEU_32@CD2        1       0.0005       2.9373     137.4703
ARG_275@HB3     LEU_32@HD22    LEU_32@CD2        1       0.0005       2.9404     138.2882
PHE_304@HD2      MET_180@HA    MET_180@CA        1       0.0005       2.9423     137.4079
LEU_270@HD21    ASN_76@HD21    ASN_76@ND2        1       0.0005       2.9424     148.6855
MET_318@HE2      TRP_47@HH2    TRP_47@CH2        1       0.0005       2.9429     135.3389
PHE_304@HD1     GLN_178@HB3    GLN_178@CB        1       0.0005       2.9449     138.9180
LYS_316@HD3    VAL_114@HG12   VAL_114@CG1        1       0.0005       2.9458     142.8212
MET_322@HE1     ASN_46@HD21    ASN_46@ND2        1       0.0005       2.9459     149.5975
GLU_294@OE1      LYS_82@HE3     LYS_82@CE        1       0.0005       2.9476     140.9166
ARG_325@NH1     GLN_22@HE22    GLN_22@NE2        1       0.0005       2.9476     164.5448
HIE_280@HE2       ARG_31@HE     ARG_31@NE        1       0.0005       2.9481     155.3047
PHE_304@HB2      MET_180@HA    MET_180@CA        1       0.0005       2.9486     139.5143
PHE_304@HB3     MET_180@HE3    MET_180@CE        1       0.0005       2.9490     135.1893
ALA_321@O       GLN_22@HE21    GLN_22@NE2        1       0.0005       2.9501     173.2475
THR_300@HG22     ASN_49@HB3     ASN_49@CB        1       0.0005       2.9509     147.8484
ASP_278@OD2     ARG_31@HH12    ARG_31@NH1        1       0.0005       2.9510     169.5718
LYS_305@HA      MET_134@HE3    MET_134@CE        1       0.0005       2.9514     136.0234
LYS_305@HE3      MET_134@HA    MET_134@CA        1       0.0005       2.9528     135.6728
MET_318@HE1     SER_183@HB3    SER_183@CB        1       0.0005       2.9533     135.8472
ALA_308@HB3    GLN_179@HE22   GLN_179@NE2        1       0.0005       2.9534     140.7261
LYS_316@HE2    VAL_114@HG11   VAL_114@CG1        1       0.0005       2.9543     141.3239
GLN_299@HE22      THR_77@HB     THR_77@CB        1       0.0005       2.9543     143.4721
TYR_296@OH       LYS_82@HE2     LYS_82@CE        1       0.0005       2.9556     144.8627
MET_322@HE3      LYS_37@HE2     LYS_37@CE        1       0.0005       2.9571     147.1064
MET_322@HE3      ASN_49@HB3     ASN_49@CB        1       0.0005       2.9580     137.8867
GLU_272@CD       LYS_96@HZ1     LYS_96@NZ        1       0.0005       2.9588     149.0526
ARG_325@HD3     GLN_22@HE21    GLN_22@NE2        1       0.0005       2.9603     136.0430
LEU_270@HD13     PHE_78@HE1    PHE_78@CE1        1       0.0005       2.9606     150.8093
ARG_275@HD2     LEU_32@HD23    LEU_32@CD2        1       0.0005       2.9609     135.2172
PHE_307@HD2      MET_180@HA    MET_180@CA        1       0.0005       2.9619     145.7334
ALA_277@HB3      ARG_31@HB3     ARG_31@CB        1       0.0005       2.9623     137.5830
LYS_305@HG2      MET_134@HA    MET_134@CA        1       0.0005       2.9631     155.8923
THR_300@HG1      TRP_47@HB2     TRP_47@CB        1       0.0005       2.9640     136.2556
GLY_301@C       TRP_116@HE1   TRP_116@NE1        1       0.0005       2.9651     136.0780
ARG_325@HA      GLN_22@HE21    GLN_22@NE2        1       0.0005       2.9658     138.9518
ARG_275@HE      ASN_76@HD22    ASN_76@ND2        1       0.0005       2.9660     139.1472
GLU_294@OE2      LYS_82@HE2     LYS_82@CE        1       0.0005       2.9665     137.5637
GLY_302@HA2      SER_183@HA    SER_183@CA        1       0.0005       2.9667     135.3272
ARG_275@HG2       ARG_31@HE     ARG_31@NE        1       0.0005       2.9675     137.2362
GLN_320@HG2     THR_41@HG21    THR_41@CG2        1       0.0005       2.9680     152.2102
GLN_274@HE21    LEU_32@HD21    LEU_32@CD2        1       0.0005       2.9682     155.6327
THR_300@HG23     ASN_49@HB3     ASN_49@CB        1       0.0005       2.9683     138.1490
ALA_315@HB1      TRP_47@HH2    TRP_47@CH2        1       0.0005       2.9683     140.7109
GLU_272@OE1      LYS_96@HE3     LYS_96@CE        1       0.0005       2.9689     138.0487
LYS_324@O       GLN_40@HE21    GLN_40@NE2        1       0.0005       2.9691     166.0754
GLY_301@HA2      VAL_114@HB    VAL_114@CB        1       0.0005       2.9696     148.2522
GLU_272@HA       ARG_93@HG2     ARG_93@CG        1       0.0005       2.9715     158.7760
LYS_312@HB3    VAL_114@HG21   VAL_114@CG2        1       0.0005       2.9715     136.9051
LYS_305@HD2     GLY_135@HA3    GLY_135@CA        1       0.0005       2.9716     139.3434
LYS_316@HZ2    VAL_114@HG11   VAL_114@CG1        1       0.0005       2.9718     141.2828
LYS_312@HD3    VAL_114@HG11   VAL_114@CG1        1       0.0005       2.9719     143.3138
MET_318@HG3       ASN_46@HA     ASN_46@CA        1       0.0005       2.9722     146.5961
ARG_275@HH22       THR_33@H      THR_33@N        1       0.0005       2.9731     139.2778
LEU_270@HD11     PHE_78@HD1    PHE_78@CD1        1       0.0005       2.9737     140.9044
GLN_299@HG2      ASP_50@HB3     ASP_50@CB        1       0.0005       2.9739     140.6989
LYS_305@HB2     MET_134@HG3    MET_134@CG        1       0.0005       2.9740     152.5620
PHE_304@HZ        ASN_181@H     ASN_181@N        1       0.0005       2.9741     145.8091
GLN_320@HE22    THR_41@HG22    THR_41@CG2        1       0.0005       2.9743     135.2712
ARG_325@HH21     LYS_37@HD3     LYS_37@CD        1       0.0005       2.9749     143.3572
ALA_308@HB2     MET_134@HE1    MET_134@CE        1       0.0005       2.9764     135.9273
ALA_277@HB3      ARG_31@HG2     ARG_31@CG        1       0.0005       2.9768     138.6256
LYS_305@HE2     MET_134@HG2    MET_134@CG        1       0.0005       2.9769     147.5707
GLU_272@OE1      LYS_96@HE2     LYS_96@CE        1       0.0005       2.9772     142.8602
LYS_305@HB2     MET_134@HE3    MET_134@CE        1       0.0005       2.9782     141.8779
PHE_304@HD1     MET_180@HB2    MET_180@CB        1       0.0005       2.9791     143.7065
LYS_305@HB3     MET_134@HG3    MET_134@CG        1       0.0005       2.9794     143.2510
ALA_315@HB3    VAL_114@HG21   VAL_114@CG2        1       0.0005       2.9800     145.1877
LYS_316@HB2    VAL_114@HG11   VAL_114@CG1        1       0.0005       2.9806     138.7927
ALA_308@HA      GLY_182@HA3    GLY_182@CA        1       0.0005       2.9815     135.4109
ALA_315@HA       TRP_47@HH2    TRP_47@CH2        1       0.0005       2.9817     146.1324
PHE_271@HZ      ARG_93@HH21    ARG_93@NH2        1       0.0005       2.9819     136.9368
ARG_275@HB3      ARG_31@HG2     ARG_31@CG        1       0.0005       2.9831     140.4294
LYS_305@HZ2     MET_134@HB3    MET_134@CB        1       0.0005       2.9832     151.4361
ASN_265@ND2      LYS_37@HE3     LYS_37@CE        1       0.0005       2.9837     135.7895
LYS_316@HA       TRP_47@HH2    TRP_47@CH2        1       0.0005       2.9839     142.7292
ARG_268@HH21     GLU_51@HB2     GLU_51@CB        1       0.0005       2.9842     162.6723
PHE_304@HB3     MET_134@HE1    MET_134@CE        1       0.0005       2.9847     139.8924
THR_300@HG1      TRP_47@HD1    TRP_47@CD1        1       0.0005       2.9851     154.1300
ALA_277@HB1      ARG_31@HG2     ARG_31@CG        1       0.0005       2.9854     141.3135
ALA_277@HB1       ARG_31@HA     ARG_31@CA        1       0.0005       2.9862     146.0308
ASP_291@CG      ARG_93@HH12    ARG_93@NH1        1       0.0005       2.9867     159.1716
GLN_299@HE22    HIE_111@HB3    HIE_111@CB        1       0.0005       2.9870     135.1600
GLN_274@HB3      LYS_97@HE3     LYS_97@CE        1       0.0005       2.9872     140.9556
GLU_272@OE1      LYS_97@HE3     LYS_97@CE        1       0.0005       2.9873     138.5067
GLN_299@HE22     THR_81@HG1    THR_81@OG1        1       0.0005       2.9874     169.4726
LEU_285@HD22    ARG_31@HH21    ARG_31@NH2        1       0.0005       2.9885     141.2684
LYS_312@HB2     MET_134@HE3    MET_134@CE        1       0.0005       2.9886     153.8543
GLU_298@CD       LYS_37@HZ2     LYS_37@NZ        1       0.0005       2.9896     147.7007
ALA_308@HB3     GLN_179@HG3    GLN_179@CG        1       0.0005       2.9898     153.4758
ARG_275@HD3       LEU_32@HA     LEU_32@CA        1       0.0005       2.9900     150.8813
LEU_270@HD12    ASN_76@HD21    ASN_76@ND2        1       0.0005       2.9905     141.3168
ARG_275@HH21    LEU_32@HD23    LEU_32@CD2        1       0.0005       2.9907     141.1344
ALA_308@HB3     MET_134@HE1    MET_134@CE        1       0.0005       2.9912     145.3648
LYS_312@HB3    VAL_114@HG13   VAL_114@CG1        1       0.0005       2.9912     138.0685
LYS_305@HE3     GLY_135@HA3    GLY_135@CA        1       0.0005       2.9915     145.1777
ALA_308@HB1     MET_134@HE3    MET_134@CE        1       0.0005       2.9921     139.5015
LEU_270@HD12     PHE_78@HD1    PHE_78@CD1        1       0.0005       2.9928     146.0276
VAL_311@HG21    GLY_182@HA3    GLY_182@CA        1       0.0005       2.9930     143.1038
LYS_312@HA      GLY_182@HA3    GLY_182@CA        1       0.0005       2.9932     139.0487
GLN_299@HG3      PHE_78@HE2    PHE_78@CE2        1       0.0005       2.9933     135.8780
LYS_312@HG2      TRP_47@HZ3    TRP_47@CZ3        1       0.0005       2.9934     146.8904
ALA_308@HB3     GLN_179@HG2    GLN_179@CG        1       0.0005       2.9936     151.6754
LYS_312@HD3     HIE_115@HB2    HIE_115@CB        1       0.0005       2.9938     145.0306
PHE_304@HB3     MET_180@HG3    MET_180@CG        1       0.0005       2.9942     142.3157
ASN_265@HD21    GLN_22@HE21    GLN_22@NE2        1       0.0005       2.9943     162.3219
ARG_268@HH22     LYS_37@HZ1     LYS_37@NZ        1       0.0005       2.9949     147.8084
ALA_308@HB3     MET_134@HG3    MET_134@CG        1       0.0005       2.9949     140.7778
GLN_274@HB3      ARG_31@HD2     ARG_31@CD        1       0.0005       2.9952     146.7671
PHE_304@HD1     GLN_178@HB2    GLN_178@CB        1       0.0005       2.9954     143.7582
ARG_275@HG2     LEU_32@HD22    LEU_32@CD2        1       0.0005       2.9954     142.7648
LYS_305@HE2     GLY_135@HA3    GLY_135@CA        1       0.0005       2.9955     148.3186
LYS_305@HE2      MET_134@HA    MET_134@CA        1       0.0005       2.9966     157.8519
ALA_308@HB1     MET_134@HG3    MET_134@CG        1       0.0005       2.9968     140.6790
GLY_302@HA3      TRP_47@HB2     TRP_47@CB        1       0.0005       2.9969     135.7096
LYS_312@HB3    VAL_114@HG22   VAL_114@CG2        1       0.0005       2.9980     137.3468
LYS_305@HD2     MET_134@HB3    MET_134@CB        1       0.0005       2.9987     145.8730
