# Supplementary material for: K739 is preferentially targeted over K725 in the deSUMOylation process of neuronal nitric oxide synthase
Source: Front Chem. 2025 Sep 4;13:1672437. doi: 10.3389/fchem.2025.1672437 (PMC12445055; doi:10.3389/fchem.2025.1672437)
Supplement: Supplementary file 2 [file DataSheet2.zip › raw-data/739-N1/hbond-details-2.out]

#Acceptor            DonorH         Donor   Frames         Frac      AvgDist       AvgAng
VAL_114@O         GLY_302@H     GLY_302@N     1138       0.5690       2.8816     158.1508
ASP_50@OD2     ARG_268@HH21   ARG_268@NH2     1095       0.5475       2.7559     160.2333
ASP_23@OD2     ASN_265@HD22   ASN_265@ND2     1034       0.5170       2.8172     161.8522
GLU_51@OE2     ARG_275@HH12   ARG_275@NH1      985       0.4925       2.8038     156.6438
GLU_51@OE1     ARG_275@HH22   ARG_275@NH2      959       0.4795       2.7639     160.2259
GLU_51@OE1     ARG_275@HH12   ARG_275@NH1      906       0.4530       2.8092     157.0045
GLU_51@OE2     ARG_275@HH22   ARG_275@NH2      878       0.4390       2.7593     159.1194
ASP_50@OD1     ARG_268@HH21   ARG_268@NH2      862       0.4310       2.7613     159.9592
ASP_50@OD1       ARG_268@HE    ARG_268@NE      836       0.4180       2.8442     157.5796
THR_35@OG1     ASN_265@HD21   ASN_265@ND2      819       0.4095       2.8965     164.5621
GLY_182@O       LYS_312@HZ1    LYS_312@NZ      793       0.3965       2.8440     151.7356
ASP_50@OD2       ARG_268@HE    ARG_268@NE      734       0.3670       2.8493     156.0938
LEU_48@O          GLY_301@H     GLY_301@N      555       0.2775       2.9026     153.5410
ASP_23@OD2     ARG_325@HH22   ARG_325@NH2      537       0.2685       2.7675     162.4982
ASP_23@OD1     ASN_265@HD22   ASN_265@ND2      519       0.2595       2.8139     161.3913
ASP_23@OD1     ARG_325@HH12   ARG_325@NH1      502       0.2510       2.7937     162.3226
ASP_50@OD1        GLN_299@H     GLN_299@N      484       0.2420       2.8726     163.0509
ASP_50@OD2        GLN_299@H     GLN_299@N      406       0.2030       2.8699     162.9943
GLN_178@OE1       LYS_305@H     LYS_305@N      247       0.1235       2.8881     162.1133
LEU_48@O        THR_300@HG1   THR_300@OG1      186       0.0930       2.7993     157.1042
ASN_49@HA        THR_300@HA    THR_300@CA      186       0.0930       2.9362     145.2179
GLN_178@OE1       PHE_304@H     PHE_304@N      156       0.0780       2.8305     154.7021
SER_183@HA      GLY_302@HA3    GLY_302@CA      146       0.0730       2.9244     144.4562
THR_77@O       GLN_299@HE21   GLN_299@NE2      138       0.0690       2.9028     163.2515
VAL_114@O       LYS_312@HZ1    LYS_312@NZ      121       0.0605       2.8912     160.1465
ASP_23@OD2     ARG_325@HH12   ARG_325@NH1      115       0.0575       2.8231     155.8697
MET_134@O       LYS_305@HZ3    LYS_305@NZ       94       0.0470       2.8386     152.5950
HIE_115@ND1     LYS_312@HZ1    LYS_312@NZ       94       0.0470       2.9254     152.8243
MET_134@O       LYS_305@HZ1    LYS_305@NZ       92       0.0460       2.8165     152.8169
ASP_23@OD1     ARG_325@HH22   ARG_325@NH2       89       0.0445       2.8171     158.4191
MET_134@O       LYS_305@HZ2    LYS_305@NZ       85       0.0425       2.8153     152.3264
GLY_182@HA2     LYS_312@HE2    LYS_312@CE       72       0.0360       2.9135     150.4933
GLU_51@OE2     ARG_275@HH21   ARG_275@NH2       46       0.0230       2.7658     154.9266
TRP_47@HZ2       LYS_312@HA    LYS_312@CA       45       0.0225       2.9489     145.6268
ASP_50@HB3      GLN_299@HB2    GLN_299@CB       39       0.0195       2.9670     149.7003
GLY_182@HA3      VAL_311@HB    VAL_311@CB       35       0.0175       2.9499     140.6828
GLU_51@OE2       ARG_275@HE    ARG_275@NE       32       0.0160       2.8243     149.9581
GLU_51@OE1     ARG_275@HH21   ARG_275@NH2       30       0.0150       2.7478     157.2654
ARG_31@O       ARG_275@HH11   ARG_275@NH1       26       0.0130       2.8328     152.2873
GLN_178@OE1     LYS_305@HZ3    LYS_305@NZ       25       0.0125       2.8150     155.3399
GLN_178@OE1     LYS_305@HZ2    LYS_305@NZ       23       0.0115       2.8246     158.0819
GLN_178@OE1     LYS_305@HZ1    LYS_305@NZ       22       0.0110       2.8410     156.7252
GLY_135@O       LYS_305@HZ2    LYS_305@NZ       22       0.0110       2.8468     152.6156
GLN_178@HB2       PHE_304@H     PHE_304@N       21       0.0105       2.8884     147.8513
GLN_178@OE1      GLY_303@H1     GLY_303@N       20       0.0100       2.8229     149.4250
THR_35@HG1     ASN_265@HD21   ASN_265@ND2       19       0.0095       2.9082     156.7041
HIE_111@ND1    GLN_299@HE22   GLN_299@NE2       18       0.0090       2.9044     151.5334
TRP_47@O        THR_300@HG1   THR_300@OG1       17       0.0085       2.7927     142.1931
GLN_178@OE1      GLY_303@H3     GLY_303@N       17       0.0085       2.8290     150.0107
TRP_116@HE1       GLY_301@H     GLY_301@N       16       0.0080       2.8402     140.8317
GLY_113@O       LYS_316@HZ2    LYS_316@NZ       16       0.0080       2.8450     160.5961
GLY_135@O       LYS_305@HZ3    LYS_305@NZ       16       0.0080       2.8563     155.5521
MET_134@HB3     LYS_305@HE3    LYS_305@CE       16       0.0080       2.9089     146.1275
MET_134@HB3     LYS_305@HE2    LYS_305@CE       15       0.0075       2.9144     146.6671
TRP_116@HZ2      THR_300@HA    THR_300@CA       14       0.0070       2.9285     143.5402
ASP_132@OD1     LYS_305@HZ1    LYS_305@NZ       13       0.0065       2.7414     161.0901
GLY_113@O       LYS_316@HZ3    LYS_316@NZ       13       0.0065       2.8350     155.1238
GLY_135@O       LYS_305@HZ1    LYS_305@NZ       12       0.0060       2.7490     152.7409
GLU_51@OE1       ARG_275@HE    ARG_275@NE       12       0.0060       2.8765     149.3435
SER_173@OG      LYS_305@HZ3    LYS_305@NZ       12       0.0060       2.8845     154.4549
GLN_22@HE22    ASN_265@HD22   ASN_265@ND2       12       0.0060       2.9093     143.6348
ALA_185@HB2     GLY_302@HA2    GLY_302@CA       12       0.0060       2.9157     139.3952
HIE_115@HA        GLY_302@H     GLY_302@N       11       0.0055       2.8269     139.1442
SER_173@OG      LYS_305@HZ2    LYS_305@NZ       11       0.0055       2.8350     151.9326
THR_33@OG1     ARG_275@HH22   ARG_275@NH2       11       0.0055       2.8505     147.7614
TRP_47@HB3        GLY_301@H     GLY_301@N       11       0.0055       2.8824     143.1881
MET_180@HG3     PHE_307@HB2    PHE_307@CB       11       0.0055       2.9424     141.2815
ALA_185@HB1     GLY_302@HA2    GLY_302@CA       11       0.0055       2.9428     140.1911
GLN_178@OE1      GLY_303@H2     GLY_303@N       10       0.0050       2.7640     151.1977
ARG_31@O         ARG_275@HE    ARG_275@NE       10       0.0050       2.8580     150.6733
PHE_78@HZ       ARG_268@HD3    ARG_268@CD       10       0.0050       2.9304     142.1784
SER_173@OG      LYS_305@HZ1    LYS_305@NZ        9       0.0045       2.8233     151.7600
PHE_78@HA      GLN_299@HE21   GLN_299@NE2        9       0.0045       2.8370     143.1261
LYS_37@O       GLN_320@HE21   GLN_320@NE2        9       0.0045       2.8783     159.7144
MET_180@HG2     PHE_304@HB3    PHE_304@CB        9       0.0045       2.9510     141.0636
ARG_93@HG2      GLU_272@HG2    GLU_272@CG        9       0.0045       2.9596     148.7854
GLY_113@O       LYS_316@HZ1    LYS_316@NZ        8       0.0040       2.7921     154.1977
GLN_22@OE1     ASN_265@HD21   ASN_265@ND2        8       0.0040       2.8163     166.9686
HIE_111@HE2       THR_300@H     THR_300@N        8       0.0040       2.8371     138.5339
THR_81@OG1     GLN_299@HE21   GLN_299@NE2        8       0.0040       2.8543     152.2626
GLY_182@HA3      ALA_308@HA    ALA_308@CA        8       0.0040       2.9350     140.0455
HIE_115@HA      LYS_312@HZ1    LYS_312@NZ        8       0.0040       2.9488     147.1703
VAL_114@HG11    LYS_316@HB2    LYS_316@CB        8       0.0040       2.9660     139.1976
GLN_22@OE1     ARG_325@HH21   ARG_325@NH2        7       0.0035       2.7374     152.0508
GLY_113@O      GLN_320@HE21   GLN_320@NE2        7       0.0035       2.8681     158.8255
ALA_185@H       GLY_302@HA2    GLY_302@CA        7       0.0035       2.8771     138.1022
MET_134@HE1     LYS_312@HE2    LYS_312@CE        7       0.0035       2.9035     144.6349
ARG_31@HD3      HIE_280@HE1   HIE_280@CE1        7       0.0035       2.9410     148.6335
MET_180@HB2     PHE_304@HB3    PHE_304@CB        7       0.0035       2.9738     141.3245
GLU_51@HB2     ARG_268@HH22   ARG_268@NH2        6       0.0030       2.7143     139.8075
ASP_50@OD2     GLN_299@HE22   GLN_299@NE2        6       0.0030       2.7746     162.7785
MET_134@HE3     LYS_312@HE2    LYS_312@CE        6       0.0030       2.8838     145.4760
LYS_37@HB3     ASN_265@HD21   ASN_265@ND2        6       0.0030       2.8982     136.6757
ASN_49@HD22    ARG_268@HH22   ARG_268@NH2        6       0.0030       2.9327     143.0428
TRP_94@HA       GLU_272@HB3    GLU_272@CB        6       0.0030       2.9420     140.2127
ALA_185@HB3     GLY_302@HA2    GLY_302@CA        6       0.0030       2.9473     141.9981
GLY_182@HA2     ALA_308@HB2    ALA_308@CB        6       0.0030       2.9698     140.5241
ASN_49@HB3     THR_300@HG21   THR_300@CG2        6       0.0030       2.9825     144.2228
ASP_50@OD1     GLN_299@HE22   GLN_299@NE2        5       0.0025       2.8299     156.8727
MET_134@HE2     LYS_312@HE2    LYS_312@CE        5       0.0025       2.8326     142.2705
LYS_96@HE2      GLU_272@HG3    GLU_272@CG        5       0.0025       2.8520     142.3576
TRP_94@HA       GLY_273@HA3    GLY_273@CA        5       0.0025       2.8801     139.9819
THR_33@OG1     ARG_275@HH11   ARG_275@NH1        5       0.0025       2.8870     147.2886
THR_33@OG1     ARG_275@HH12   ARG_275@NH1        5       0.0025       2.8961     150.9314
GLY_182@H      VAL_311@HG12   VAL_311@CG1        5       0.0025       2.9020     147.7724
TRP_47@HD1      GLY_302@HA3    GLY_302@CA        5       0.0025       2.9064     143.9870
ARG_31@HE       HIE_280@HE1   HIE_280@CE1        5       0.0025       2.9403     147.6498
GLN_178@HB2     PHE_304@HB2    PHE_304@CB        5       0.0025       2.9411     142.5431
VAL_114@HG13    LYS_312@HD3    LYS_312@CD        5       0.0025       2.9469     138.5829
MET_134@HE1     ALA_308@HB2    ALA_308@CB        5       0.0025       2.9471     140.0169
ARG_31@HG3      HIE_280@HE1   HIE_280@CE1        5       0.0025       2.9576     144.4165
VAL_114@HG12    LYS_316@HB2    LYS_316@CB        5       0.0025       2.9607     142.7852
PHE_78@HE2      GLN_299@HG3    GLN_299@CG        5       0.0025       2.9612     139.6773
TRP_47@HH2       LYS_312@HA    LYS_312@CA        5       0.0025       2.9703     152.4136
ASP_132@OD2     LYS_305@HZ2    LYS_305@NZ        4       0.0020       2.8338     158.5987
THR_35@HG23    ASN_265@HD21   ASN_265@ND2        4       0.0020       2.8448     138.3845
TRP_94@HZ2       TYR_296@HH    TYR_296@OH        4       0.0020       2.8689     138.5866
ASN_49@HA       THR_300@HG1   THR_300@OG1        4       0.0020       2.8827     139.0050
VAL_114@HG13    LYS_316@HE3    LYS_316@CE        4       0.0020       2.8952     149.6525
ALA_185@HB1     LYS_312@HZ1    LYS_312@NZ        4       0.0020       2.8966     140.5962
TRP_47@HZ2      ALA_315@HB3    ALA_315@CB        4       0.0020       2.9048     143.0369
GLY_113@O        ARG_325@HE    ARG_325@NE        4       0.0020       2.9064     151.0511
TRP_47@HZ2      ALA_315@HB2    ALA_315@CB        4       0.0020       2.9137     138.1829
MET_134@HE1     LYS_312@HE3    LYS_312@CE        4       0.0020       2.9182     140.5861
MET_180@HG3     PHE_307@HD2   PHE_307@CD2        4       0.0020       2.9195     144.5513
TRP_47@HE3     THR_300@HG22   THR_300@CG2        4       0.0020       2.9215     138.4243
MET_134@HE2     LYS_312@HE3    LYS_312@CE        4       0.0020       2.9223     152.6905
MET_180@HA      PHE_304@HB3    PHE_304@CB        4       0.0020       2.9312     149.1687
GLY_182@H      VAL_311@HG11   VAL_311@CG1        4       0.0020       2.9416     139.4840
VAL_114@HG21    LYS_316@HE3    LYS_316@CE        4       0.0020       2.9445     143.6548
GLN_178@HB2     PHE_304@HD2   PHE_304@CD2        4       0.0020       2.9470     140.8717
TRP_47@HE3     THR_300@HG23   THR_300@CG2        4       0.0020       2.9492     137.4575
GLY_182@HA2     ALA_308@HB1    ALA_308@CB        4       0.0020       2.9493     137.8759
MET_134@HE2     ALA_308@HB2    ALA_308@CB        4       0.0020       2.9528     144.0576
ASN_49@HB3     THR_300@HG23   THR_300@CG2        4       0.0020       2.9648     138.2350
ARG_93@HH22      PHE_271@HZ    PHE_271@CZ        4       0.0020       2.9663     140.3741
GLN_178@HB3     LYS_305@HB3    LYS_305@CB        4       0.0020       2.9705     147.0841
MET_134@HE3     ALA_308@HB2    ALA_308@CB        4       0.0020       2.9742     139.8651
PHE_78@HZ      GLN_234@HE21   GLN_234@NE2        3       0.0015       2.7535     145.0792
TRP_47@HE1      LYS_312@HG2    LYS_312@CG        3       0.0015       2.7837     144.0518
GLN_40@OE1     GLN_320@HE22   GLN_320@NE2        3       0.0015       2.7965     144.4322
THR_35@HG21    ASN_265@HD21   ASN_265@ND2        3       0.0015       2.8299     138.8973
GLN_22@OE1     ARG_325@HH11   ARG_325@NH1        3       0.0015       2.8390     155.2560
ARG_31@O       GLN_274@HE21   GLN_274@NE2        3       0.0015       2.8481     152.9387
MET_134@HE3     LYS_305@HE2    LYS_305@CE        3       0.0015       2.8567     158.0100
ASP_38@OD2     ASN_265@HD21   ASN_265@ND2        3       0.0015       2.8592     161.8825
GLN_178@HE21    LYS_305@HB2    LYS_305@CB        3       0.0015       2.8605     145.2551
ASP_132@OD2     LYS_305@HZ1    LYS_305@NZ        3       0.0015       2.8882     166.4442
VAL_114@HG23    LYS_316@HE3    LYS_316@CE        3       0.0015       2.9017     150.7938
TRP_47@HZ2      LYS_312@HG2    LYS_312@CG        3       0.0015       2.9039     142.0211
TRP_47@HH2      LYS_316@HB2    LYS_316@CB        3       0.0015       2.9206     137.2887
ASP_132@OD1     LYS_305@HZ2    LYS_305@NZ        3       0.0015       2.9260     149.2609
MET_134@HG2     LYS_305@HE2    LYS_305@CE        3       0.0015       2.9301     139.6237
TRP_94@HB3      GLY_273@HA3    GLY_273@CA        3       0.0015       2.9324     138.8686
GLN_22@HE21      ARG_325@HA    ARG_325@CA        3       0.0015       2.9328     144.8667
ARG_93@HB3      GLU_272@HG2    GLU_272@CG        3       0.0015       2.9360     141.9131
TRP_47@HE1     VAL_311@HG12   VAL_311@CG1        3       0.0015       2.9419     136.4995
HIE_115@HB2     LYS_312@HE3    LYS_312@CE        3       0.0015       2.9482     148.3552
GLY_182@HA2     LYS_312@HB2    LYS_312@CB        3       0.0015       2.9493     146.2893
VAL_114@HG22    LYS_316@HB2    LYS_316@CB        3       0.0015       2.9613     139.9892
TRP_47@HB3     THR_300@HG23   THR_300@CG2        3       0.0015       2.9613     137.7650
ARG_31@HG2      HIE_280@HE1   HIE_280@CE1        3       0.0015       2.9642     145.4719
MET_134@HE1     GLU_309@HB2    GLU_309@CB        3       0.0015       2.9651     143.4568
GLY_182@HA2      ALA_308@HA    ALA_308@CA        3       0.0015       2.9656     138.8000
MET_134@HB3     LYS_305@HB2    LYS_305@CB        3       0.0015       2.9677     136.2934
ARG_31@HD3      GLN_274@HB3    GLN_274@CB        3       0.0015       2.9696     157.1937
GLY_182@HA3    VAL_311@HG11   VAL_311@CG1        3       0.0015       2.9721     140.6882
VAL_114@HG22    LYS_312@HD3    LYS_312@CD        3       0.0015       2.9729     144.4734
TRP_47@HZ2      ALA_315@HB1    ALA_315@CB        3       0.0015       2.9741     141.4106
LEU_32@HD23     ARG_275@HD2    ARG_275@CD        3       0.0015       2.9844     141.4113
TRP_116@HH2     GLN_299@HB2    GLN_299@CB        3       0.0015       2.9873     138.7593
MET_134@HE2     LYS_312@HD2    LYS_312@CD        3       0.0015       2.9880     137.5654
GLY_113@O      ARG_325@HH21   ARG_325@NH2        2       0.0010       2.7031     155.4227
LYS_97@HE2     GLN_274@HE21   GLN_274@NE2        2       0.0010       2.7168     139.2713
ARG_93@HE       GLU_272@HG2    GLU_272@CG        2       0.0010       2.7169     137.0143
ASP_132@OD1     LYS_305@HZ3    LYS_305@NZ        2       0.0010       2.7274     160.8528
PHE_78@HZ      GLN_299@HE21   GLN_299@NE2        2       0.0010       2.7425     141.4499
ASP_132@OD2     LYS_305@HZ3    LYS_305@NZ        2       0.0010       2.7444     152.4152
GLN_22@OE1       ARG_325@HE    ARG_325@NE        2       0.0010       2.7460     140.4580
TRP_47@O       GLN_320@HE21   GLN_320@NE2        2       0.0010       2.7581     157.3114
PHE_78@HD1     GLN_299@HE21   GLN_299@NE2        2       0.0010       2.7864     142.1640
ARG_31@HH21      ILE_276@HA    ILE_276@CA        2       0.0010       2.8144     137.9937
ASN_46@OD1     GLN_320@HE21   GLN_320@NE2        2       0.0010       2.8187     154.6259
ASN_76@HD21    LEU_270@HD22   LEU_270@CD2        2       0.0010       2.8309     144.6557
GLY_113@O      ARG_325@HH11   ARG_325@NH1        2       0.0010       2.8359     165.3848
SER_173@OG       GLY_303@H3     GLY_303@N        2       0.0010       2.8361     138.2560
VAL_114@HG12    LYS_316@HE2    LYS_316@CE        2       0.0010       2.8393     151.0213
THR_33@OG1     ARG_275@HH21   ARG_275@NH2        2       0.0010       2.8418     142.4096
TRP_47@HE1     VAL_311@HG13   VAL_311@CG1        2       0.0010       2.8532     146.3613
GLN_178@HE21    GLY_303@HA3    GLY_303@CA        2       0.0010       2.8562     151.7843
TRP_116@HD1     GLY_302@HA2    GLY_302@CA        2       0.0010       2.8567     138.3084
PHE_78@HE1     GLN_299@HE21   GLN_299@NE2        2       0.0010       2.8749     143.4352
TRP_47@HH2       ALA_315@HA    ALA_315@CA        2       0.0010       2.8749     138.4590
VAL_114@HG21    LYS_312@HD3    LYS_312@CD        2       0.0010       2.8786     141.9944
LEU_112@O       LYS_316@HZ2    LYS_316@NZ        2       0.0010       2.8809     157.7958
MET_134@HE2     GLU_309@HB2    GLU_309@CB        2       0.0010       2.8813     138.6144
ARG_31@HE       GLN_274@HB3    GLN_274@CB        2       0.0010       2.8824     137.0246
THR_35@HG22    ASN_265@HD21   ASN_265@ND2        2       0.0010       2.8825     137.4354
MET_134@HG3     LYS_305@HE3    LYS_305@CE        2       0.0010       2.8874     163.0692
GLY_113@HA3     LYS_316@HE3    LYS_316@CE        2       0.0010       2.8904     149.1520
MET_134@HE2     ALA_308@HB3    ALA_308@CB        2       0.0010       2.8907     140.2916
GLN_178@HB3     PHE_304@HE1   PHE_304@CE1        2       0.0010       2.9028     138.6802
LYS_37@HD3     ARG_325@HH21   ARG_325@NH2        2       0.0010       2.9067     136.5078
MET_180@HE3     PHE_304@HD1   PHE_304@CD1        2       0.0010       2.9082     137.1630
GLY_182@HA3    VAL_311@HG12   VAL_311@CG1        2       0.0010       2.9087     139.7710
LYS_37@HE2      ASN_265@HB3    ASN_265@CB        2       0.0010       2.9119     139.4415
MET_134@HE3     LYS_312@HE3    LYS_312@CE        2       0.0010       2.9193     141.2960
VAL_114@HG13    LYS_312@HB3    LYS_312@CB        2       0.0010       2.9231     140.9533
ASN_49@HA      THR_300@HG23   THR_300@CG2        2       0.0010       2.9264     139.1555
MET_180@HG3     PHE_307@HD1   PHE_307@CD1        2       0.0010       2.9277     141.9423
GLY_182@HA2     ALA_308@HB3    ALA_308@CB        2       0.0010       2.9278     144.1812
MET_134@HE3     GLU_309@HB2    GLU_309@CB        2       0.0010       2.9307     138.0265
SER_173@OG       GLY_303@H1     GLY_303@N        2       0.0010       2.9345     153.8229
TRP_47@CH2      THR_300@HG1   THR_300@OG1        2       0.0010       2.9360     144.0678
LEU_32@HD21     ARG_275@HD2    ARG_275@CD        2       0.0010       2.9371     143.3977
VAL_114@HG13    LYS_316@HD2    LYS_316@CD        2       0.0010       2.9375     143.6564
VAL_114@HG12    LYS_312@HD3    LYS_312@CD        2       0.0010       2.9412     143.0786
VAL_114@HG12    LYS_312@HB3    LYS_312@CB        2       0.0010       2.9421     138.5845
ASN_181@HA      PHE_307@HE1   PHE_307@CE1        2       0.0010       2.9428     142.4578
MET_134@HG3     LYS_305@HG2    LYS_305@CG        2       0.0010       2.9447     148.3776
ASN_76@HD21    LEU_270@HD23   LEU_270@CD2        2       0.0010       2.9457     139.1508
MET_134@HE3     LYS_305@HG3    LYS_305@CG        2       0.0010       2.9468     141.2516
VAL_114@HG21    LYS_312@HB3    LYS_312@CB        2       0.0010       2.9470     146.5297
TRP_47@HB3     THR_300@HG21   THR_300@CG2        2       0.0010       2.9477     138.3294
ASN_46@HA       MET_318@HB3    MET_318@CB        2       0.0010       2.9480     150.4089
GLN_178@HE21     GLY_303@H1     GLY_303@N        2       0.0010       2.9491     144.4671
VAL_114@HG21    LYS_316@HB2    LYS_316@CB        2       0.0010       2.9493     141.5181
MET_134@HB3     LYS_305@HD3    LYS_305@CD        2       0.0010       2.9529     140.1871
MET_134@O       LYS_305@HE2    LYS_305@CE        2       0.0010       2.9533     139.6451
THR_85@OG1     GLN_234@HE21   GLN_234@NE2        2       0.0010       2.9538     150.8647
LYS_97@HE3      GLU_272@HG3    GLU_272@CG        2       0.0010       2.9567     144.9607
VAL_114@HG13    LYS_316@HE2    LYS_316@CE        2       0.0010       2.9609     142.6203
VAL_114@HG11    LYS_316@HD3    LYS_316@CD        2       0.0010       2.9646     139.9538
ASN_181@H        PHE_304@HZ    PHE_304@CZ        2       0.0010       2.9653     142.3921
THR_35@OG1     ASN_265@HD22   ASN_265@ND2        2       0.0010       2.9658     149.5183
MET_134@HE1      GLU_309@HA    GLU_309@CA        2       0.0010       2.9687     145.7750
GLN_178@OE1     GLY_303@HA3    GLY_303@CA        2       0.0010       2.9690     139.5859
ASN_49@HA      THR_300@HG22   THR_300@CG2        2       0.0010       2.9693     137.4650
TRP_47@HZ2     VAL_311@HG11   VAL_311@CG1        2       0.0010       2.9707     142.9504
TRP_47@HE1      LYS_312@HZ1    LYS_312@NZ        2       0.0010       2.9713     141.1548
MET_134@HE1     GLU_309@HG2    GLU_309@CG        2       0.0010       2.9718     145.8438
TRP_47@HE1     VAL_311@HG11   VAL_311@CG1        2       0.0010       2.9722     140.0698
PHE_78@HE2      TYR_296@HB3    TYR_296@CB        2       0.0010       2.9734     138.7531
PHE_78@HZ       GLN_299@HG2    GLN_299@CG        2       0.0010       2.9751     142.4153
ASN_49@HB3     THR_300@HG22   THR_300@CG2        2       0.0010       2.9778     136.9688
ARG_31@HG2      ARG_275@HG2    ARG_275@CG        2       0.0010       2.9784     142.0795
MET_134@HE2     LYS_305@HE2    LYS_305@CE        2       0.0010       2.9796     155.0312
GLN_178@HB3     LYS_305@HG3    LYS_305@CG        2       0.0010       2.9809     145.4846
MET_180@HG2     PHE_304@HB2    PHE_304@CB        2       0.0010       2.9825     154.6145
MET_180@HB3     PHE_304@HB3    PHE_304@CB        2       0.0010       2.9837     139.6896
ASN_49@HA      THR_300@HG21   THR_300@CG2        2       0.0010       2.9841     146.8903
MET_134@HE2      GLU_309@HA    GLU_309@CA        2       0.0010       2.9848     137.7037
GLY_182@H      VAL_311@HG22   VAL_311@CG2        2       0.0010       2.9859     145.5076
TRP_94@HZ2      TYR_296@HE1   TYR_296@CE1        2       0.0010       2.9891     139.9241
ARG_31@HH12     HIE_280@HE2   HIE_280@NE2        1       0.0005       2.5226     139.2415
GLY_182@H      VAL_311@HG21   VAL_311@CG2        1       0.0005       2.6023     146.4705
GLN_178@HE21    LYS_305@HG2    LYS_305@CG        1       0.0005       2.6170     135.1215
ARG_31@HH21     HIE_280@HE2   HIE_280@NE2        1       0.0005       2.6425     151.2296
GLU_51@OE1     ARG_268@HH11   ARG_268@NH1        1       0.0005       2.6487     143.5649
ASN_76@HD22      ARG_275@HE    ARG_275@NE        1       0.0005       2.6631     151.8980
TRP_47@HE1      ALA_315@HB2    ALA_315@CB        1       0.0005       2.6770     139.0752
THR_85@HG22    GLN_234@HE22   GLN_234@NE2        1       0.0005       2.6777     145.9842
GLN_174@OE1     LYS_305@HZ2    LYS_305@NZ        1       0.0005       2.6880     164.3362
GLU_51@HG3     ARG_268@HH22   ARG_268@NH2        1       0.0005       2.7043     135.3088
MET_134@HA      LYS_305@HZ3    LYS_305@NZ        1       0.0005       2.7170     139.6341
PHE_78@HE2     GLN_299@HE22   GLN_299@NE2        1       0.0005       2.7235     139.5799
SER_183@HA      LYS_312@HZ1    LYS_312@NZ        1       0.0005       2.7256     136.2321
GLY_135@HA3     LYS_305@HZ1    LYS_305@NZ        1       0.0005       2.7290     149.1448
GLY_113@O      ARG_325@HH12   ARG_325@NH1        1       0.0005       2.7295     151.9667
GLN_22@HE21     ARG_325@HB2    ARG_325@CB        1       0.0005       2.7391     138.5124
ASN_46@OD1     GLN_320@HE22   GLN_320@NE2        1       0.0005       2.7415     166.3546
TRP_47@HZ3      LYS_312@HZ1    LYS_312@NZ        1       0.0005       2.7433     137.1839
THR_35@HG21    ASN_265@HD22   ASN_265@ND2        1       0.0005       2.7587     135.0233
ASN_54@HD22    ARG_275@HH22   ARG_275@NH2        1       0.0005       2.7641     148.4466
HIE_115@HB2     LYS_312@HE2    LYS_312@CE        1       0.0005       2.7679     140.3548
GLN_40@O       GLN_320@HE22   GLN_320@NE2        1       0.0005       2.7706     145.7431
THR_81@OG1     GLN_234@HE21   GLN_234@NE2        1       0.0005       2.7735     162.5865
GLU_51@OE2     ARG_268@HH22   ARG_268@NH2        1       0.0005       2.7861     139.8504
PHE_78@HE2     GLN_234@HE21   GLN_234@NE2        1       0.0005       2.7866     145.5141
LEU_32@HD21    GLN_274@HE21   GLN_274@NE2        1       0.0005       2.7879     139.5742
MET_134@HE3     LYS_312@HD2    LYS_312@CD        1       0.0005       2.7882     136.6370
GLY_182@H      VAL_311@HG13   VAL_311@CG1        1       0.0005       2.7958     166.8219
MET_134@HB2     LYS_305@HZ3    LYS_305@NZ        1       0.0005       2.7964     136.1242
TRP_116@HE1      THR_300@HA    THR_300@CA        1       0.0005       2.8012     147.0479
TRP_47@HE1      ALA_315@HB3    ALA_315@CB        1       0.0005       2.8023     146.0820
PHE_78@HZ      GLN_299@HE22   GLN_299@NE2        1       0.0005       2.8035     142.7507
PHE_30@O        HIE_280@HE2   HIE_280@NE2        1       0.0005       2.8098     174.8041
MET_134@HG2     LYS_305@HE3    LYS_305@CE        1       0.0005       2.8103     151.7752
ARG_31@HG2      HIE_280@HE2   HIE_280@NE2        1       0.0005       2.8128     146.4942
VAL_114@HB      LYS_316@HZ3    LYS_316@NZ        1       0.0005       2.8157     140.6833
GLN_178@HB2      GLY_303@H2     GLY_303@N        1       0.0005       2.8174     152.7665
MET_134@HE2     LYS_305@HG3    LYS_305@CG        1       0.0005       2.8177     135.3748
LEU_112@O       LYS_316@HZ1    LYS_316@NZ        1       0.0005       2.8268     143.3969
ARG_31@HG3     GLN_274@HE21   GLN_274@NE2        1       0.0005       2.8298     156.5390
MET_134@HG3     LYS_305@HE2    LYS_305@CE        1       0.0005       2.8337     150.4505
VAL_114@HG21    ALA_315@HB1    ALA_315@CB        1       0.0005       2.8358     136.0477
TRP_47@H        MET_318@HB3    MET_318@CB        1       0.0005       2.8394     165.9131
MET_134@HA      LYS_305@HE2    LYS_305@CE        1       0.0005       2.8398     135.3959
THR_77@HG1     GLN_299@HE21   GLN_299@NE2        1       0.0005       2.8413     141.9798
MET_134@O         PHE_304@H     PHE_304@N        1       0.0005       2.8434     164.3138
LYS_82@HB2      TYR_296@HE2   TYR_296@CE2        1       0.0005       2.8437     137.2496
LYS_37@HZ1       SER_266@HG    SER_266@OG        1       0.0005       2.8441     136.5641
MET_180@HA      PHE_304@HB2    PHE_304@CB        1       0.0005       2.8443     138.8800
GLN_178@HE22    LYS_305@HD2    LYS_305@CD        1       0.0005       2.8524     142.3679
MET_134@HG3     ALA_308@HB2    ALA_308@CB        1       0.0005       2.8562     140.1230
GLN_179@HE21    LYS_312@HE2    LYS_312@CE        1       0.0005       2.8592     145.5858
ARG_31@HA       ALA_277@HB3    ALA_277@CB        1       0.0005       2.8650     135.2819
GLN_178@HE21    LYS_305@HB3    LYS_305@CB        1       0.0005       2.8678     147.8325
GLN_40@OE1      LYS_324@HZ1    LYS_324@NZ        1       0.0005       2.8686     165.2648
MET_134@HE2     ALA_308@HB1    ALA_308@CB        1       0.0005       2.8710     136.0995
TRP_47@HE1      ALA_315@HB1    ALA_315@CB        1       0.0005       2.8726     152.8567
GLN_22@NE2     ASN_265@HD21   ASN_265@ND2        1       0.0005       2.8787     136.1999
LYS_82@HZ2       TYR_296@HH    TYR_296@OH        1       0.0005       2.8801     141.8076
LYS_37@HD3      ASN_265@HB2    ASN_265@CB        1       0.0005       2.8815     137.1234
GLN_22@HE21    ARG_325@HH22   ARG_325@NH2        1       0.0005       2.8823     159.2621
GLN_40@OE1      LYS_324@HZ2    LYS_324@NZ        1       0.0005       2.8828     164.7086
LYS_37@HB2     ASN_265@HD21   ASN_265@ND2        1       0.0005       2.8832     144.2866
LYS_37@HE2      MET_322@HE3    MET_322@CE        1       0.0005       2.8852     137.9363
GLN_22@HE21     ARG_325@HG2    ARG_325@CG        1       0.0005       2.8860     144.9170
GLN_178@HB3     LYS_305@HE3    LYS_305@CE        1       0.0005       2.8872     149.2797
VAL_114@HB      LYS_316@HE2    LYS_316@CE        1       0.0005       2.8883     145.7740
MET_180@HG2     PHE_307@HE2   PHE_307@CE2        1       0.0005       2.8896     135.8240
MET_180@HE2     PHE_304@HD1   PHE_304@CD1        1       0.0005       2.8921     138.1837
HIE_115@HB2     LYS_312@HD2    LYS_312@CD        1       0.0005       2.8925     137.3631
VAL_114@HB      LYS_316@HD3    LYS_316@CD        1       0.0005       2.8933     152.2926
VAL_114@HG21    LYS_316@HE2    LYS_316@CE        1       0.0005       2.8950     149.8138
GLN_179@HG2     ALA_308@HB3    ALA_308@CB        1       0.0005       2.8988     138.7109
VAL_114@HB      GLY_301@HA2    GLY_301@CA        1       0.0005       2.8995     139.0573
MET_134@HB3     LYS_305@HZ2    LYS_305@NZ        1       0.0005       2.9013     150.3816
GLY_182@HA3     LYS_312@HG3    LYS_312@CG        1       0.0005       2.9018     144.8396
TRP_47@HE1       LYS_312@HA    LYS_312@CA        1       0.0005       2.9050     138.5613
MET_134@HE3     GLU_309@HB3    GLU_309@CB        1       0.0005       2.9062     138.3316
MET_134@HE2      LYS_305@HA    LYS_305@CA        1       0.0005       2.9087     147.3460
GLN_178@HB2     PHE_304@HE1   PHE_304@CE1        1       0.0005       2.9118     152.2550
MET_134@HE1     LYS_312@HD2    LYS_312@CD        1       0.0005       2.9120     138.4596
THR_41@HG21     GLN_320@HG2    GLN_320@CG        1       0.0005       2.9125     143.9283
MET_134@HE3     ALA_308@HB1    ALA_308@CB        1       0.0005       2.9134     135.7553
MET_180@HG2     PHE_304@HE1   PHE_304@CE1        1       0.0005       2.9157     137.5176
PHE_78@HZ       ARG_268@HG2    ARG_268@CG        1       0.0005       2.9171     140.5360
GLN_22@O       ASN_265@HD21   ASN_265@ND2        1       0.0005       2.9176     135.2637
LYS_37@HE2      ASN_265@HB2    ASN_265@CB        1       0.0005       2.9193     142.3141
THR_85@OG1     GLN_234@HE22   GLN_234@NE2        1       0.0005       2.9196     161.9706
VAL_114@HG22    LYS_312@HB3    LYS_312@CB        1       0.0005       2.9214     161.4409
PHE_78@HE2      GLN_299@HG2    GLN_299@CG        1       0.0005       2.9219     142.1310
ASN_46@ND2     GLN_320@HE21   GLN_320@NE2        1       0.0005       2.9235     165.2213
PHE_78@HE1      ARG_268@HG2    ARG_268@CG        1       0.0005       2.9246     144.5623
PHE_78@HZ       ARG_268@HG3    ARG_268@CG        1       0.0005       2.9247     135.6540
MET_134@HG3     LYS_305@HB2    LYS_305@CB        1       0.0005       2.9261     145.2249
GLY_182@HA2     LYS_312@HE3    LYS_312@CE        1       0.0005       2.9289     154.8140
GLY_182@H        ALA_308@HA    ALA_308@CA        1       0.0005       2.9294     136.4278
GLY_182@O       LYS_312@HE2    LYS_312@CE        1       0.0005       2.9304     150.3548
MET_134@HE1     LYS_305@HD3    LYS_305@CD        1       0.0005       2.9314     154.6411
LEU_32@HD23     ARG_275@HG3    ARG_275@CG        1       0.0005       2.9316     149.7725
MET_134@HG2     LYS_305@HG2    LYS_305@CG        1       0.0005       2.9334     147.2666
TRP_47@HZ2      THR_300@HG1   THR_300@OG1        1       0.0005       2.9335     136.1658
PHE_78@HD1     LEU_270@HD13   LEU_270@CD1        1       0.0005       2.9353     136.8981
TRP_47@HZ2     VAL_311@HG13   VAL_311@CG1        1       0.0005       2.9368     137.8615
MET_180@HA      PHE_307@HD2   PHE_307@CD2        1       0.0005       2.9384     143.8048
SER_173@HB3     LYS_305@HE2    LYS_305@CE        1       0.0005       2.9404     144.6155
GLN_179@HE22    ALA_308@HB2    ALA_308@CB        1       0.0005       2.9404     146.4733
ARG_93@HG3      GLU_272@HG2    GLU_272@CG        1       0.0005       2.9413     142.9742
ASP_23@HB2      ASN_265@HB2    ASN_265@CB        1       0.0005       2.9427     137.8981
GLN_22@HE21     ARG_325@HD3    ARG_325@CD        1       0.0005       2.9430     136.6636
LYS_37@O       GLN_320@HE22   GLN_320@NE2        1       0.0005       2.9450     138.9758
MET_134@HG2     ALA_308@HB3    ALA_308@CB        1       0.0005       2.9479     149.6242
TRP_47@HZ3      MET_322@HE1    MET_322@CE        1       0.0005       2.9482     167.4628
VAL_114@HG11    ALA_315@HB3    ALA_315@CB        1       0.0005       2.9483     144.5133
VAL_114@HG13    LYS_316@HB2    LYS_316@CB        1       0.0005       2.9491     137.9971
TRP_47@HE1      MET_318@HE1    MET_318@CE        1       0.0005       2.9492     144.7170
PHE_78@HD2      TYR_296@HB3    TYR_296@CB        1       0.0005       2.9499     139.1592
PHE_78@HD1     LEU_270@HD12   LEU_270@CD1        1       0.0005       2.9511     148.5846
VAL_114@HG21    LYS_312@HD2    LYS_312@CD        1       0.0005       2.9512     150.2178
ASP_23@CG      ASN_265@HD22   ASN_265@ND2        1       0.0005       2.9515     144.8656
MET_134@HE1     LYS_305@HE2    LYS_305@CE        1       0.0005       2.9524     143.1695
MET_134@HE2     PHE_304@HB3    PHE_304@CB        1       0.0005       2.9527     167.4905
SER_183@HA      GLY_302@HA2    GLY_302@CA        1       0.0005       2.9528     136.9114
MET_134@HE3     LYS_305@HE3    LYS_305@CE        1       0.0005       2.9529     159.4232
MET_134@HG3     ALA_308@HB1    ALA_308@CB        1       0.0005       2.9534     135.7629
VAL_114@HG21    LYS_316@HD2    LYS_316@CD        1       0.0005       2.9535     145.6760
GLN_178@HE21      PHE_304@H     PHE_304@N        1       0.0005       2.9539     152.6350
TRP_47@HD1       THR_300@HB    THR_300@CB        1       0.0005       2.9545     138.3660
GLN_179@HG3     ALA_308@HB3    ALA_308@CB        1       0.0005       2.9558     136.5272
TRP_47@HZ2      MET_318@HE1    MET_318@CE        1       0.0005       2.9560     139.2248
SER_173@HG      LYS_305@HE3    LYS_305@CE        1       0.0005       2.9569     138.3458
HIE_115@HB2     LYS_312@HD3    LYS_312@CD        1       0.0005       2.9592     139.6697
TRP_47@CZ2      THR_300@HG1   THR_300@OG1        1       0.0005       2.9598     141.5714
LYS_37@HZ1     ARG_268@HH22   ARG_268@NH2        1       0.0005       2.9600     142.8600
MET_180@HG2     PHE_307@HE1   PHE_307@CE1        1       0.0005       2.9602     139.6322
LEU_32@HD12     ARG_275@HD2    ARG_275@CD        1       0.0005       2.9603     137.0880
LYS_37@HG3     ARG_325@HH21   ARG_325@NH2        1       0.0005       2.9606     143.9143
GLN_179@HG3     ALA_308@HB2    ALA_308@CB        1       0.0005       2.9606     139.6625
GLU_51@HG2     ARG_268@HH21   ARG_268@NH2        1       0.0005       2.9616     135.1433
TRP_47@HB2      GLY_319@HA2    GLY_319@CA        1       0.0005       2.9646     157.7262
ASN_76@HD22    ARG_275@HH21   ARG_275@NH2        1       0.0005       2.9649     149.1214
ASN_76@HD21    LEU_270@HD21   LEU_270@CD2        1       0.0005       2.9652     138.6682
LEU_32@HD21     ARG_275@HG2    ARG_275@CG        1       0.0005       2.9663     138.0682
ARG_31@HH21     HIE_280@HE1   HIE_280@CE1        1       0.0005       2.9665     138.4502
MET_134@HE1     LYS_305@HE3    LYS_305@CE        1       0.0005       2.9667     135.5150
ALA_185@HB1     LYS_312@HE3    LYS_312@CE        1       0.0005       2.9674     142.1134
MET_134@HE3     ALA_308@HB3    ALA_308@CB        1       0.0005       2.9674     138.3810
LYS_97@HE2      GLU_272@HB3    GLU_272@CB        1       0.0005       2.9687     139.7940
MET_134@HE3     GLU_309@HG3    GLU_309@CG        1       0.0005       2.9697     139.4156
MET_134@HE2     LYS_312@HG2    LYS_312@CG        1       0.0005       2.9698     143.5089
LYS_97@HZ2     GLN_274@HE21   GLN_274@NE2        1       0.0005       2.9699     141.8696
ASN_49@HB2     THR_300@HG22   THR_300@CG2        1       0.0005       2.9702     138.1218
VAL_114@HG11    LYS_316@HE2    LYS_316@CE        1       0.0005       2.9708     143.4839
MET_134@HE1     PHE_304@HB3    PHE_304@CB        1       0.0005       2.9710     138.3035
LYS_82@HG3     GLN_234@HE21   GLN_234@NE2        1       0.0005       2.9720     138.1007
GLN_22@HG3       ARG_325@HA    ARG_325@CA        1       0.0005       2.9724     150.1594
ASN_181@HA      PHE_304@HE2   PHE_304@CE2        1       0.0005       2.9726     139.8410
VAL_114@HG12    ALA_321@HB1    ALA_321@CB        1       0.0005       2.9730     146.5869
GLY_182@HA3     LYS_312@HB2    LYS_312@CB        1       0.0005       2.9737     143.1522
HIE_111@HB3    GLN_299@HE22   GLN_299@NE2        1       0.0005       2.9742     135.0487
MET_180@HB2     PHE_304@HD1   PHE_304@CD1        1       0.0005       2.9754     144.4258
GLY_135@HA3     LYS_305@HE3    LYS_305@CE        1       0.0005       2.9755     137.1683
GLN_178@HB3     PHE_304@HD2   PHE_304@CD2        1       0.0005       2.9755     138.8619
MET_180@HB2     PHE_304@HD2   PHE_304@CD2        1       0.0005       2.9760     165.9649
ARG_31@HH21     GLN_274@HG2    GLN_274@CG        1       0.0005       2.9765     136.0159
ARG_31@HB3      ALA_277@HB3    ALA_277@CB        1       0.0005       2.9769     139.2425
GLN_178@H       PHE_304@HD2   PHE_304@CD2        1       0.0005       2.9776     149.4698
GLN_178@HG2     LYS_305@HB2    LYS_305@CB        1       0.0005       2.9787     135.6602
ARG_31@HD2      HIE_280@HE1   HIE_280@CE1        1       0.0005       2.9789     162.8732
ARG_31@HE       HIE_280@HE2   HIE_280@NE2        1       0.0005       2.9791     138.2320
MET_134@HG3     LYS_312@HE3    LYS_312@CE        1       0.0005       2.9801     139.3884
ASP_23@HB3     ASN_265@HD22   ASN_265@ND2        1       0.0005       2.9804     143.0162
TRP_47@CZ3     GLN_320@HE21   GLN_320@NE2        1       0.0005       2.9805     144.7802
TRP_47@HZ3      LYS_312@HG3    LYS_312@CG        1       0.0005       2.9811     145.8930
ARG_31@HD3      ALA_277@HB1    ALA_277@CB        1       0.0005       2.9814     143.3159
TRP_47@HE3     THR_300@HG21   THR_300@CG2        1       0.0005       2.9818     150.4447
ASN_46@HD22    GLN_320@HE21   GLN_320@NE2        1       0.0005       2.9834     158.9101
GLY_182@H       PHE_307@HE1   PHE_307@CE1        1       0.0005       2.9843     139.7179
ARG_31@HD3     GLN_274@HE22   GLN_274@NE2        1       0.0005       2.9850     139.4708
ARG_31@HG2      ARG_275@HB2    ARG_275@CB        1       0.0005       2.9859     149.5827
GLN_22@HG2      ARG_325@HD3    ARG_325@CD        1       0.0005       2.9865     139.1102
MET_180@HE2     PHE_304@HB2    PHE_304@CB        1       0.0005       2.9866     135.8594
HIE_111@CG     GLN_299@HE22   GLN_299@NE2        1       0.0005       2.9868     149.6474
VAL_114@HG23    LYS_316@HB2    LYS_316@CB        1       0.0005       2.9873     154.1611
ARG_31@HH12     HIE_280@HE1   HIE_280@CE1        1       0.0005       2.9876     168.7487
VAL_114@HG11    LYS_316@HG3    LYS_316@CG        1       0.0005       2.9885     144.3528
PHE_78@HE2      TYR_296@HE2   TYR_296@CE2        1       0.0005       2.9901     142.8049
ARG_31@HG2      ALA_277@HB3    ALA_277@CB        1       0.0005       2.9903     136.0595
HIE_115@HA      LYS_312@HE3    LYS_312@CE        1       0.0005       2.9905     170.6521
GLN_178@HE21    LYS_305@HD2    LYS_305@CD        1       0.0005       2.9924     152.8044
ARG_31@HH21    ILE_276@HD11   ILE_276@CD1        1       0.0005       2.9926     139.6354
TRP_47@HH2      ALA_315@HB2    ALA_315@CB        1       0.0005       2.9934     145.5402
VAL_114@HG12    LYS_316@HE3    LYS_316@CE        1       0.0005       2.9944     139.8511
MET_134@HE1     LYS_305@HG3    LYS_305@CG        1       0.0005       2.9944     144.1291
ARG_31@HH22    LEU_285@HD12   LEU_285@CD1        1       0.0005       2.9945     135.1607
MET_180@HG2      PHE_304@HA    PHE_304@CA        1       0.0005       2.9947     141.8703
GLN_178@HB2     PHE_304@HD1   PHE_304@CD1        1       0.0005       2.9954     144.9732
TRP_47@HZ2      LYS_312@HD2    LYS_312@CD        1       0.0005       2.9958     136.4980
LEU_48@O         THR_300@HA    THR_300@CA        1       0.0005       2.9962     135.8222
PHE_78@HZ      GLN_234@HE22   GLN_234@NE2        1       0.0005       2.9969     154.5642
ASN_76@HD21    LEU_270@HD13   LEU_270@CD1        1       0.0005       2.9970     136.8951
MET_134@HE3     GLU_309@HG2    GLU_309@CG        1       0.0005       2.9982     145.2523
VAL_114@HG11   GLN_320@HE21   GLN_320@NE2        1       0.0005       2.9983     151.2345
ARG_31@HB3      ARG_275@HB2    ARG_275@CB        1       0.0005       2.9984     139.0759
TRP_47@HZ3       ALA_315@HA    ALA_315@CA        1       0.0005       2.9995     147.4859
MET_134@HB2     LYS_305@HG3    LYS_305@CG        1       0.0005       2.9995     137.3329
