# Supplementary material for: K739 is preferentially targeted over K725 in the deSUMOylation process of neuronal nitric oxide synthase
Source: Front Chem. 2025 Sep 4;13:1672437. doi: 10.3389/fchem.2025.1672437 (PMC12445055; doi:10.3389/fchem.2025.1672437)
Supplement: Supplementary file 2 [file DataSheet2.zip › raw-data/739-N1/hbond1.out]

#Frame   HB_00001[UU]
       1           13
       2           14
       3           14
       4           10
       5           12
       6           10
       7            9
       8           13
       9           10
      10           12
      11            9
      12            9
      13           12
      14           16
      15           14
      16           14
      17           14
      18           16
      19           15
      20           14
      21           14
      22           16
      23           15
      24           19
      25           12
      26           16
      27           12
      28           17
      29           13
      30           11
      31           15
      32           12
      33           14
      34           11
      35           15
      36            9
      37           11
      38           12
      39           11
      40           11
      41            9
      42           11
      43           14
      44            9
      45           12
      46           13
      47           16
      48           11
      49           10
      50           14
      51            8
      52           11
      53           15
      54           16
      55           12
      56           10
      57           12
      58           13
      59           12
      60           11
      61           12
      62           13
      63           14
      64           12
      65           13
      66           11
      67           12
      68           13
      69           16
      70           16
      71           12
      72           13
      73           13
      74           13
      75           14
      76           15
      77           13
      78           15
      79           15
      80           12
      81           11
      82           13
      83           14
      84           14
      85           10
      86           13
      87           15
      88           15
      89           14
      90           12
      91           10
      92            8
      93            9
      94           12
      95           13
      96            7
      97           11
      98           12
      99           14
     100           14
     101           13
     102           13
     103           11
     104            9
     105           11
     106           11
     107           15
     108           15
     109           11
     110           12
     111           12
     112           13
     113           16
     114           14
     115           15
     116           14
     117           14
     118           15
     119           14
     120           17
     121           13
     122           11
     123           15
     124           11
     125           16
     126           15
     127           13
     128           17
     129           16
     130           14
     131           13
     132           15
     133           16
     134           13
     135           14
     136           20
     137           16
     138           15
     139           12
     140           13
     141           18
     142           12
     143           11
     144           17
     145           17
     146           13
     147           11
     148           12
     149           13
     150           12
     151           10
     152           12
     153           13
     154           15
     155           10
     156           12
     157           15
     158           13
     159           12
     160           11
     161           12
     162           14
     163           14
     164           16
     165           17
     166           12
     167           17
     168           11
     169           15
     170           12
     171           12
     172           15
     173           11
     174           14
     175           14
     176           10
     177           10
     178           16
     179           14
     180           11
     181           12
     182           13
     183           11
     184           14
     185           14
     186           13
     187           13
     188           10
     189           13
     190            8
     191           14
     192           12
     193           14
     194           13
     195           13
     196           14
     197           13
     198           15
     199           11
     200            8
     201           11
     202            9
     203           11
     204           12
     205           11
     206           12
     207           13
     208           12
     209           12
     210           11
     211           12
     212           11
     213           15
     214           12
     215           11
     216           12
     217           15
     218           13
     219           16
     220           13
     221           11
     222           14
     223           16
     224           12
     225           10
     226           15
     227           13
     228           12
     229           13
     230           11
     231           11
     232           14
     233           13
     234           10
     235           13
     236           12
     237           12
     238           12
     239           13
     240           11
     241           11
     242           13
     243           14
     244           13
     245           13
     246            9
     247           12
     248           11
     249           11
     250           12
     251           13
     252           11
     253            9
     254           12
     255           16
     256           11
     257           12
     258           10
     259           11
     260           12
     261           11
     262           15
     263           11
     264            9
     265           11
     266           13
     267           13
     268           13
     269           12
     270           15
     271           13
     272           12
     273           12
     274           13
     275           12
     276           10
     277           10
     278           14
     279           10
     280           14
     281           13
     282           11
     283           12
     284           12
     285           12
     286           11
     287           11
     288           15
     289           12
     290           14
     291           13
     292           13
     293            7
     294           10
     295           11
     296           13
     297           12
     298           11
     299           12
     300           12
     301           12
     302            8
     303           12
     304           14
     305            9
     306           11
     307           10
     308           14
     309           13
     310           12
     311           18
     312           12
     313            8
     314           12
     315           14
     316           10
     317           14
     318           13
     319           12
     320           13
     321           16
     322           14
     323            9
     324           14
     325           10
     326           14
     327            9
     328            9
     329           13
     330           11
     331           10
     332           14
     333           12
     334           14
     335           10
     336           14
     337           15
     338           15
     339           12
     340           12
     341           13
     342           11
     343           12
     344           14
     345           12
     346           13
     347           12
     348           13
     349           12
     350           12
     351           15
     352           10
     353           11
     354           17
     355           12
     356           13
     357           11
     358           14
     359           10
     360           13
     361           13
     362           13
     363            9
     364           11
     365           15
     366           13
     367           18
     368           17
     369           12
     370           14
     371           15
     372           13
     373           15
     374           15
     375           14
     376           11
     377           12
     378           14
     379           16
     380           14
     381           12
     382           14
     383           19
     384           17
     385           13
     386            9
     387           10
     388            8
     389            7
     390            9
     391           12
     392           17
     393           12
     394           14
     395           11
     396           11
     397           13
     398           11
     399           13
     400           11
     401           12
     402           13
     403           11
     404           13
     405           12
     406            9
     407           10
     408           14
     409           16
     410           12
     411            9
     412           11
     413            9
     414           12
     415           12
     416           10
     417           11
     418           15
     419           11
     420           12
     421           13
     422           13
     423           13
     424           11
     425           14
     426           12
     427           12
     428           15
     429            9
     430           15
     431           17
     432           14
     433           17
     434           13
     435           11
     436           15
     437           15
     438           14
     439           14
     440           11
     441           15
     442           11
     443           13
     444           15
     445           12
     446           11
     447            6
     448           17
     449           12
     450           14
     451           16
     452           14
     453           14
     454           12
     455           15
     456           14
     457            9
     458           10
     459           15
     460           15
     461           13
     462           12
     463           13
     464           15
     465           14
     466           13
     467           15
     468           13
     469           13
     470           11
     471           12
     472           13
     473           14
     474           15
     475           15
     476           13
     477           14
     478           14
     479           14
     480           13
     481           14
     482           12
     483           16
     484           12
     485           16
     486           11
     487           15
     488           12
     489            9
     490           14
     491           12
     492           13
     493            8
     494           13
     495           15
     496           17
     497           15
     498           13
     499           10
     500           10
     501           11
     502           14
     503           14
     504           11
     505           12
     506            8
     507           12
     508           13
     509           13
     510           11
     511           13
     512           14
     513           13
     514           16
     515            9
     516           13
     517           11
     518           11
     519           13
     520           13
     521           13
     522           10
     523           10
     524           13
     525           11
     526           11
     527            9
     528           13
     529           11
     530           11
     531           12
     532           11
     533           12
     534           15
     535           15
     536           15
     537           18
     538           15
     539           15
     540           13
     541           10
     542           14
     543           10
     544           14
     545           10
     546           15
     547           11
     548           17
     549           13
     550           10
     551           17
     552           11
     553           15
     554           10
     555           13
     556            9
     557           11
     558           14
     559           15
     560           10
     561           13
     562           13
     563           12
     564           12
     565           13
     566           14
     567           13
     568           14
     569           13
     570           12
     571           15
     572           14
     573           13
     574           12
     575           13
     576           17
     577           14
     578           11
     579           12
     580           13
     581           13
     582           13
     583           14
     584           20
     585           16
     586           13
     587           11
     588           15
     589           13
     590           13
     591           13
     592           15
     593           10
     594           15
     595           10
     596           13
     597           10
     598           15
     599           11
     600           14
     601           13
     602            8
     603           13
     604           11
     605           10
     606           13
     607           14
     608           10
     609           12
     610           14
     611           11
     612           11
     613           14
     614           10
     615           13
     616           15
     617           13
     618           13
     619           13
     620           15
     621           14
     622           14
     623           11
     624           14
     625           10
     626           11
     627           13
     628           16
     629            9
     630           14
     631           14
     632           13
     633            9
     634           10
     635           12
     636           14
     637           12
     638           11
     639           15
     640           12
     641            8
     642           13
     643           12
     644           15
     645           12
     646           12
     647           12
     648           11
     649           14
     650           12
     651           14
     652           17
     653           12
     654           13
     655            9
     656           14
     657           14
     658            8
     659           13
     660           12
     661           12
     662           12
     663           14
     664           14
     665           17
     666           10
     667            8
     668           14
     669           12
     670           16
     671           14
     672           15
     673           11
     674           14
     675           14
     676           16
     677           14
     678           12
     679           12
     680           12
     681           13
     682           13
     683           12
     684           12
     685           11
     686           15
     687           14
     688           13
     689           14
     690           14
     691           10
     692           10
     693           12
     694           15
     695           15
     696           15
     697           14
     698           13
     699           10
     700           13
     701           13
     702           12
     703           12
     704           15
     705           14
     706           11
     707           10
     708           12
     709           14
     710           15
     711           13
     712           14
     713           18
     714           15
     715           14
     716           13
     717           13
     718           13
     719           15
     720           13
     721           15
     722           11
     723           13
     724           15
     725           16
     726           13
     727           14
     728           12
     729           13
     730           13
     731           14
     732           15
     733           16
     734           10
     735           13
     736           13
     737            9
     738           14
     739           14
     740           10
     741           14
     742           15
     743           13
     744           12
     745           13
     746           12
     747           16
     748           16
     749           11
     750           11
     751           15
     752           12
     753           14
     754           14
     755           13
     756           13
     757           12
     758           17
     759           14
     760           15
     761           16
     762           17
     763           13
     764           16
     765           12
     766            9
     767           13
     768           11
     769           10
     770           11
     771           13
     772           13
     773           12
     774           10
     775           12
     776           12
     777           18
     778           13
     779           13
     780           14
     781           12
     782           14
     783           13
     784           17
     785           13
     786           15
     787           15
     788           13
     789           11
     790           15
     791           12
     792           12
     793           11
     794           12
     795           12
     796           12
     797           13
     798           12
     799           13
     800           14
     801           12
     802           18
     803           15
     804           17
     805           15
     806           15
     807            8
     808           12
     809           10
     810           14
     811           13
     812           14
     813           19
     814           14
     815           16
     816           13
     817           14
     818           17
     819           11
     820           17
     821           13
     822           13
     823           10
     824           13
     825           14
     826           13
     827           12
     828           14
     829           14
     830           14
     831           16
     832           11
     833           17
     834           16
     835           16
     836           14
     837           13
     838           14
     839           15
     840           15
     841           12
     842           12
     843            9
     844           13
     845           14
     846           13
     847           15
     848           13
     849           14
     850           12
     851           18
     852           12
     853           13
     854           13
     855           15
     856           13
     857           15
     858           14
     859           18
     860            8
     861           13
     862           12
     863           15
     864           13
     865           16
     866           12
     867           12
     868           13
     869           16
     870           13
     871           13
     872           13
     873           12
     874           13
     875           11
     876           14
     877           13
     878           14
     879           12
     880           11
     881           12
     882           15
     883            9
     884           15
     885           16
     886           15
     887           20
     888           11
     889           16
     890           20
     891           12
     892           16
     893           12
     894           15
     895           12
     896           15
     897           14
     898           12
     899           12
     900           15
     901           12
     902           11
     903           14
     904           11
     905           12
     906           14
     907           13
     908           15
     909           17
     910           13
     911           14
     912           13
     913           13
     914           13
     915           12
     916           14
     917           14
     918           15
     919           13
     920           12
     921           18
     922           15
     923           16
     924           11
     925           11
     926           15
     927           14
     928           16
     929           13
     930           11
     931           12
     932           12
     933           10
     934           10
     935           12
     936           14
     937           13
     938           11
     939           12
     940           11
     941           11
     942           11
     943           12
     944            9
     945           10
     946           13
     947           12
     948           13
     949           11
     950           14
     951           13
     952           10
     953           11
     954           13
     955           16
     956           11
     957            9
     958           11
     959           12
     960           17
     961           10
     962           13
     963           15
     964           12
     965           11
     966           10
     967           15
     968            8
     969           14
     970           11
     971           12
     972           13
     973           12
     974           11
     975           10
     976            9
     977           10
     978           11
     979           16
     980           14
     981           14
     982           12
     983           12
     984           14
     985           13
     986           14
     987           10
     988           11
     989           12
     990           14
     991           12
     992           11
     993           13
     994           12
     995           10
     996           15
     997           11
     998           10
     999           11
    1000           13
    1001           12
    1002           14
    1003           11
    1004           15
    1005            8
    1006           15
    1007           15
    1008           12
    1009           15
    1010           13
    1011           11
    1012           14
    1013           12
    1014           14
    1015           11
    1016           14
    1017           12
    1018           16
    1019           14
    1020           13
    1021           16
    1022           15
    1023           11
    1024           12
    1025           16
    1026           13
    1027           16
    1028           11
    1029           16
    1030           11
    1031           14
    1032           12
    1033           13
    1034           14
    1035           13
    1036           10
    1037           10
    1038           14
    1039           11
    1040            9
    1041           13
    1042           14
    1043           13
    1044           16
    1045           11
    1046            9
    1047           13
    1048           11
    1049           14
    1050           13
    1051           12
    1052           15
    1053            7
    1054           16
    1055           12
    1056           12
    1057           15
    1058           13
    1059           13
    1060           13
    1061           10
    1062           16
    1063           15
    1064           15
    1065           12
    1066           16
    1067           12
    1068           15
    1069           14
    1070           12
    1071           10
    1072           14
    1073           13
    1074            9
    1075           12
    1076           12
    1077           11
    1078           10
    1079           15
    1080           11
    1081           11
    1082           15
    1083           10
    1084           13
    1085           10
    1086           13
    1087            9
    1088           13
    1089           13
    1090           11
    1091           10
    1092           13
    1093           12
    1094           14
    1095           11
    1096           13
    1097           13
    1098           14
    1099           13
    1100           16
    1101           16
    1102           14
    1103           13
    1104           11
    1105           10
    1106           11
    1107           12
    1108           12
    1109           15
    1110           12
    1111           15
    1112           15
    1113           11
    1114           11
    1115           14
    1116           13
    1117            9
    1118           15
    1119           14
    1120           12
    1121           11
    1122           13
    1123           13
    1124           15
    1125           15
    1126           15
    1127           14
    1128            9
    1129           13
    1130           11
    1131           14
    1132           16
    1133           12
    1134           18
    1135           14
    1136           14
    1137           12
    1138           15
    1139           13
    1140           10
    1141           14
    1142            9
    1143           12
    1144           13
    1145           13
    1146           14
    1147           16
    1148            9
    1149           12
    1150            9
    1151           12
    1152           14
    1153           11
    1154            9
    1155           15
    1156           11
    1157           14
    1158           10
    1159           15
    1160           11
    1161           10
    1162           14
    1163           11
    1164           15
    1165           15
    1166           11
    1167           14
    1168           15
    1169           16
    1170           11
    1171           12
    1172           14
    1173           10
    1174           12
    1175           11
    1176           12
    1177            9
    1178           11
    1179           14
    1180           12
    1181           12
    1182           11
    1183            9
    1184           11
    1185            9
    1186           15
    1187           16
    1188           16
    1189           11
    1190            9
    1191           13
    1192           13
    1193           13
    1194           12
    1195           15
    1196           14
    1197           14
    1198           13
    1199           12
    1200           16
    1201           12
    1202           17
    1203           14
    1204           11
    1205            9
    1206           17
    1207           13
    1208           15
    1209            9
    1210           13
    1211           15
    1212           14
    1213           13
    1214           11
    1215           13
    1216           11
    1217           14
    1218           11
    1219           12
    1220           12
    1221           12
    1222            9
    1223           13
    1224           14
    1225            9
    1226           11
    1227           10
    1228           15
    1229           15
    1230           11
    1231           12
    1232           12
    1233           12
    1234           13
    1235           14
    1236           10
    1237           11
    1238           15
    1239           13
    1240           14
    1241           14
    1242           15
    1243           12
    1244           14
    1245           11
    1246           13
    1247            9
    1248           11
    1249           10
    1250           12
    1251           14
    1252           14
    1253           14
    1254           12
    1255           15
    1256           11
    1257           11
    1258            8
    1259           13
    1260            8
    1261           11
    1262           11
    1263           14
    1264           12
    1265           13
    1266           14
    1267           10
    1268           12
    1269           12
    1270           13
    1271           12
    1272           12
    1273           11
    1274           10
    1275           13
    1276           10
    1277           11
    1278           12
    1279           11
    1280           11
    1281           16
    1282           14
    1283           10
    1284           12
    1285           12
    1286           10
    1287           10
    1288           12
    1289           11
    1290           13
    1291           11
    1292           15
    1293           13
    1294           13
    1295           12
    1296           14
    1297           14
    1298           10
    1299           13
    1300           14
    1301           12
    1302           15
    1303           11
    1304           14
    1305           10
    1306           10
    1307           14
    1308           13
    1309           15
    1310           12
    1311           13
    1312           15
    1313           15
    1314           17
    1315           11
    1316           14
    1317           14
    1318           11
    1319           13
    1320           14
    1321           13
    1322           12
    1323           15
    1324           15
    1325           12
    1326           10
    1327           13
    1328           16
    1329           16
    1330           14
    1331           11
    1332           16
    1333           15
    1334           15
    1335           19
    1336           11
    1337           12
    1338           14
    1339           14
    1340           13
    1341           13
    1342           12
    1343           12
    1344           11
    1345           13
    1346           15
    1347           10
    1348           16
    1349           14
    1350           13
    1351           14
    1352           14
    1353           15
    1354           12
    1355           14
    1356           14
    1357           13
    1358           14
    1359           12
    1360           12
    1361           14
    1362           12
    1363           17
    1364            9
    1365           14
    1366           15
    1367           13
    1368           13
    1369           13
    1370           19
    1371           16
    1372           16
    1373            9
    1374           16
    1375           12
    1376           14
    1377           16
    1378           15
    1379           17
    1380           13
    1381           13
    1382           12
    1383           13
    1384           13
    1385           12
    1386           15
    1387           17
    1388           14
    1389           11
    1390           15
    1391           13
    1392           14
    1393           13
    1394           14
    1395           13
    1396           15
    1397           12
    1398           16
    1399           15
    1400           13
    1401           16
    1402           16
    1403           20
    1404           12
    1405           12
    1406           18
    1407           13
    1408           13
    1409           19
    1410           17
    1411           17
    1412           13
    1413           12
    1414           16
    1415           15
    1416           15
    1417           12
    1418           12
    1419           16
    1420           14
    1421           12
    1422           16
    1423           18
    1424           12
    1425           15
    1426           11
    1427           12
    1428           10
    1429           11
    1430           13
    1431           13
    1432           12
    1433            9
    1434           13
    1435           11
    1436           13
    1437           15
    1438           12
    1439           12
    1440           12
    1441           11
    1442           15
    1443           12
    1444           13
    1445           11
    1446           16
    1447           11
    1448           12
    1449           13
    1450           14
    1451           11
    1452           11
    1453           13
    1454           12
    1455           15
    1456           12
    1457           11
    1458           15
    1459           11
    1460           13
    1461           10
    1462           12
    1463           16
    1464           12
    1465           10
    1466           12
    1467           14
    1468           13
    1469           14
    1470           11
    1471           14
    1472           12
    1473           10
    1474           10
    1475           12
    1476           11
    1477           11
    1478           11
    1479           16
    1480           12
    1481           12
    1482           13
    1483           11
    1484           15
    1485           13
    1486           10
    1487           13
    1488           12
    1489           12
    1490           13
    1491           12
    1492           14
    1493           11
    1494           11
    1495           14
    1496           12
    1497           12
    1498           16
    1499           17
    1500           15
    1501           16
    1502           16
    1503           11
    1504           14
    1505           15
    1506           15
    1507           18
    1508           13
    1509           18
    1510           16
    1511           16
    1512           13
    1513           16
    1514           15
    1515           14
    1516           15
    1517           12
    1518           12
    1519           14
    1520           15
    1521           11
    1522           13
    1523           10
    1524           18
    1525           12
    1526           14
    1527           13
    1528           14
    1529           15
    1530           12
    1531           13
    1532           13
    1533           12
    1534           10
    1535           11
    1536           18
    1537           15
    1538           12
    1539           14
    1540           15
    1541           13
    1542           14
    1543            9
    1544           12
    1545            9
    1546            9
    1547           14
    1548           14
    1549           13
    1550           16
    1551           18
    1552           14
    1553           12
    1554            8
    1555           11
    1556           15
    1557           13
    1558           16
    1559           15
    1560           13
    1561           13
    1562           15
    1563           12
    1564           11
    1565           15
    1566           14
    1567           14
    1568           12
    1569           13
    1570           13
    1571           12
    1572           16
    1573           14
    1574           15
    1575           11
    1576           11
    1577           10
    1578           12
    1579           15
    1580           10
    1581           13
    1582           11
    1583           12
    1584           15
    1585           12
    1586           13
    1587           15
    1588           13
    1589           10
    1590           13
    1591           16
    1592           12
    1593           14
    1594           13
    1595           12
    1596           14
    1597           16
    1598           12
    1599           14
    1600           12
    1601           13
    1602           16
    1603           13
    1604           11
    1605           12
    1606           10
    1607            8
    1608           11
    1609           11
    1610           13
    1611           14
    1612           17
    1613           13
    1614           13
    1615           10
    1616            8
    1617           12
    1618           12
    1619           13
    1620           15
    1621            6
    1622           12
    1623           12
    1624           14
    1625           11
    1626            9
    1627            9
    1628           13
    1629           13
    1630           13
    1631           11
    1632           12
    1633           10
    1634           12
    1635           13
    1636           14
    1637           12
    1638           16
    1639           13
    1640           13
    1641           12
    1642           12
    1643           11
    1644           11
    1645           11
    1646           17
    1647           13
    1648           14
    1649           12
    1650           14
    1651            8
    1652           13
    1653           13
    1654           12
    1655           12
    1656           13
    1657           11
    1658           10
    1659           13
    1660           14
    1661            8
    1662           12
    1663           10
    1664           15
    1665           16
    1666           15
    1667           13
    1668           14
    1669           13
    1670           14
    1671           10
    1672           15
    1673           13
    1674           12
    1675           13
    1676           12
    1677           11
    1678            9
    1679           11
    1680           12
    1681           15
    1682           15
    1683           12
    1684           10
    1685           14
    1686           12
    1687           13
    1688           16
    1689           11
    1690           14
    1691           13
    1692           11
    1693           13
    1694           11
    1695           10
    1696           14
    1697           13
    1698           12
    1699           17
    1700           15
    1701            9
    1702           17
    1703           15
    1704           14
    1705           13
    1706           16
    1707           12
    1708           15
    1709           15
    1710           15
    1711           13
    1712           15
    1713           12
    1714           15
    1715           16
    1716           15
    1717           13
    1718           16
    1719           12
    1720           11
    1721           12
    1722           12
    1723           14
    1724           15
    1725           14
    1726           15
    1727           10
    1728           13
    1729           16
    1730           12
    1731           14
    1732           11
    1733           13
    1734           16
    1735            8
    1736           12
    1737           12
    1738           11
    1739           10
    1740           13
    1741           13
    1742           15
    1743           11
    1744            9
    1745           14
    1746           11
    1747           11
    1748           17
    1749           13
    1750           14
    1751           14
    1752           16
    1753           13
    1754           12
    1755           10
    1756           15
    1757           13
    1758           14
    1759           11
    1760           12
    1761           14
    1762           14
    1763           10
    1764           12
    1765           10
    1766           16
    1767           13
    1768           14
    1769           11
    1770            8
    1771           12
    1772           11
    1773           11
    1774           11
    1775           12
    1776           12
    1777           11
    1778           11
    1779           12
    1780           15
    1781           14
    1782           12
    1783           13
    1784           10
    1785           12
    1786           11
    1787           14
    1788           17
    1789           12
    1790           14
    1791           14
    1792           15
    1793           14
    1794           13
    1795           10
    1796           13
    1797           11
    1798           15
    1799           14
    1800           14
    1801           14
    1802            9
    1803           13
    1804           16
    1805           13
    1806           16
    1807           12
    1808           16
    1809           14
    1810           12
    1811           15
    1812           12
    1813           12
    1814           13
    1815           11
    1816           12
    1817           17
    1818           14
    1819           13
    1820           14
    1821           12
    1822           13
    1823           13
    1824           12
    1825           12
    1826           11
    1827           11
    1828           12
    1829           14
    1830           17
    1831           13
    1832           12
    1833           14
    1834           12
    1835           15
    1836           11
    1837           16
    1838           14
    1839           16
    1840           13
    1841           16
    1842           15
    1843           15
    1844           11
    1845           14
    1846           12
    1847           13
    1848           15
    1849           18
    1850           16
    1851           13
    1852           17
    1853           18
    1854           18
    1855           11
    1856           13
    1857           14
    1858           17
    1859            9
    1860           13
    1861           16
    1862           15
    1863           13
    1864           10
    1865           11
    1866           12
    1867           11
    1868           14
    1869           12
    1870           15
    1871           16
    1872           12
    1873           16
    1874           16
    1875           16
    1876           16
    1877           14
    1878           12
    1879           12
    1880           10
    1881           14
    1882           14
    1883           13
    1884           16
    1885           15
    1886           14
    1887           14
    1888           10
    1889           14
    1890           11
    1891           13
    1892           13
    1893           14
    1894           12
    1895           10
    1896           13
    1897           11
    1898           11
    1899            9
    1900           14
    1901           14
    1902           17
    1903           17
    1904           13
    1905           12
    1906           10
    1907           12
    1908           13
    1909           14
    1910            9
    1911           11
    1912           11
    1913           13
    1914           10
    1915            8
    1916           18
    1917           16
    1918           14
    1919           10
    1920           12
    1921           11
    1922           14
    1923           12
    1924           12
    1925           12
    1926           15
    1927           14
    1928           14
    1929           13
    1930           11
    1931           10
    1932           13
    1933           12
    1934           15
    1935           16
    1936           15
    1937           15
    1938           14
    1939           15
    1940           15
    1941           14
    1942           13
    1943           11
    1944           14
    1945           12
    1946           13
    1947           15
    1948           13
    1949           10
    1950           10
    1951           10
    1952           16
    1953           13
    1954           14
    1955           11
    1956           11
    1957           16
    1958           13
    1959           13
    1960           16
    1961           14
    1962           11
    1963           12
    1964           14
    1965            9
    1966           16
    1967           15
    1968           14
    1969           17
    1970           13
    1971           15
    1972           10
    1973           12
    1974           12
    1975           15
    1976           17
    1977           20
    1978           13
    1979           10
    1980           13
    1981           15
    1982           14
    1983           16
    1984           14
    1985           10
    1986            8
    1987           13
    1988           14
    1989           12
    1990           12
    1991           13
    1992           12
    1993           13
    1994           14
    1995           15
    1996           14
    1997           16
    1998           14
    1999           17
    2000           11
