# Supplementary material for: K739 is preferentially targeted over K725 in the deSUMOylation process of neuronal nitric oxide synthase
Source: Front Chem. 2025 Sep 4;13:1672437. doi: 10.3389/fchem.2025.1672437 (PMC12445055; doi:10.3389/fchem.2025.1672437)
Supplement: Supplementary file 2 [file DataSheet2.zip › raw-data/739-N1/hbond2.out]

#Frame   HB_00002[UU]
       1            8
       2           10
       3            9
       4            9
       5            8
       6            7
       7           11
       8           10
       9           13
      10            7
      11            7
      12            7
      13            4
      14            5
      15            7
      16            8
      17            5
      18            9
      19            8
      20            7
      21            9
      22            6
      23            9
      24            8
      25            9
      26           10
      27            6
      28            7
      29            7
      30           11
      31            7
      32            9
      33           10
      34            6
      35           10
      36            5
      37            5
      38            5
      39           11
      40            6
      41            6
      42            8
      43            7
      44            7
      45            8
      46            4
      47            8
      48            8
      49            9
      50            8
      51            6
      52            6
      53            4
      54            9
      55            8
      56            9
      57            8
      58            7
      59            9
      60           11
      61            6
      62           11
      63            7
      64            6
      65            9
      66           11
      67            8
      68            9
      69           10
      70            8
      71            7
      72           10
      73            7
      74            6
      75            8
      76            8
      77            9
      78            8
      79            8
      80            6
      81            7
      82            6
      83            7
      84            8
      85            4
      86            6
      87           10
      88            8
      89            7
      90            7
      91            9
      92            8
      93            9
      94            8
      95            7
      96            9
      97            8
      98            8
      99            7
     100            6
     101           10
     102            9
     103            8
     104            8
     105            5
     106            9
     107            8
     108            7
     109            7
     110            9
     111            9
     112            9
     113           10
     114            9
     115            8
     116           10
     117           10
     118            8
     119            9
     120            9
     121            7
     122            7
     123            9
     124            7
     125            8
     126           10
     127            7
     128            8
     129            8
     130            8
     131            7
     132            8
     133           11
     134           10
     135            8
     136           10
     137            7
     138            6
     139            8
     140            6
     141            9
     142            9
     143            7
     144            6
     145            9
     146           10
     147           10
     148            4
     149            7
     150            7
     151            6
     152            7
     153           10
     154            8
     155           10
     156            8
     157           13
     158           13
     159           10
     160            8
     161            9
     162            8
     163            8
     164           10
     165            9
     166            8
     167            8
     168            7
     169           12
     170            8
     171            9
     172           10
     173            9
     174           11
     175            8
     176            9
     177            9
     178           10
     179            7
     180            7
     181            7
     182           11
     183            9
     184            8
     185            7
     186            9
     187            9
     188            6
     189            8
     190           10
     191            9
     192            8
     193            8
     194            9
     195            8
     196            7
     197            7
     198            7
     199            8
     200           10
     201           10
     202            6
     203            7
     204            7
     205            7
     206            7
     207           10
     208           10
     209           10
     210            5
     211            9
     212            6
     213           10
     214            8
     215            7
     216            7
     217            6
     218           10
     219            8
     220            8
     221           10
     222            8
     223            9
     224            5
     225            5
     226            7
     227            6
     228            6
     229            6
     230            6
     231            7
     232            8
     233            6
     234            8
     235            6
     236           10
     237            5
     238            7
     239            6
     240            5
     241            6
     242            6
     243            5
     244            5
     245            8
     246            8
     247            7
     248            5
     249            9
     250            7
     251            6
     252            7
     253            5
     254            8
     255            6
     256            5
     257            7
     258            8
     259            5
     260            6
     261            6
     262            6
     263            6
     264            5
     265            5
     266            8
     267            6
     268            7
     269            7
     270            9
     271            6
     272            5
     273            4
     274            7
     275            8
     276            6
     277            4
     278            7
     279            8
     280            9
     281            9
     282            4
     283            5
     284            6
     285            4
     286            7
     287            6
     288            6
     289            6
     290            4
     291            4
     292            5
     293            8
     294            7
     295            8
     296            7
     297            7
     298            7
     299           12
     300            7
     301            8
     302            7
     303            5
     304            4
     305            7
     306            5
     307            6
     308            9
     309            8
     310            5
     311            4
     312            9
     313            4
     314            5
     315            7
     316            7
     317            5
     318            8
     319            6
     320            5
     321           10
     322            7
     323            6
     324            9
     325            8
     326            6
     327            9
     328            7
     329            6
     330            8
     331            8
     332            4
     333            7
     334            6
     335            6
     336            8
     337            7
     338            5
     339            5
     340            5
     341            6
     342            7
     343            4
     344            8
     345            5
     346            4
     347            6
     348            9
     349           10
     350            5
     351            8
     352            7
     353           10
     354            7
     355            8
     356            5
     357            8
     358            8
     359            9
     360            8
     361            8
     362            6
     363            5
     364            6
     365            7
     366            8
     367            8
     368            7
     369            7
     370            7
     371            8
     372            8
     373            9
     374           10
     375            7
     376            6
     377            7
     378            9
     379            7
     380            7
     381            7
     382           10
     383            8
     384            7
     385            7
     386           10
     387            6
     388            8
     389            9
     390            5
     391           10
     392            8
     393            6
     394            8
     395            7
     396            7
     397            4
     398            7
     399            9
     400            8
     401            6
     402           11
     403            6
     404            9
     405            6
     406            9
     407            8
     408            8
     409            5
     410            6
     411            9
     412            6
     413            8
     414            8
     415            9
     416            6
     417            9
     418            8
     419            9
     420            8
     421            8
     422            9
     423            9
     424            9
     425            8
     426            7
     427            8
     428            9
     429            7
     430           10
     431            6
     432            7
     433           10
     434            9
     435            7
     436            7
     437            8
     438           10
     439            9
     440            8
     441            8
     442            9
     443            8
     444            8
     445            7
     446           10
     447            8
     448            8
     449            7
     450           11
     451            9
     452           12
     453           10
     454            8
     455           11
     456            7
     457            9
     458           11
     459           10
     460           15
     461            8
     462            8
     463           10
     464           10
     465           13
     466            7
     467           13
     468            9
     469            6
     470            8
     471            7
     472            9
     473            5
     474            9
     475           11
     476            7
     477            9
     478            9
     479           12
     480            9
     481           12
     482            9
     483            9
     484           10
     485            9
     486            9
     487           10
     488            8
     489            5
     490           10
     491            7
     492            9
     493            9
     494            8
     495           12
     496            6
     497           11
     498           12
     499            9
     500           10
     501            9
     502           13
     503            9
     504            8
     505            7
     506            8
     507            9
     508            8
     509            8
     510           12
     511            6
     512            9
     513           10
     514            9
     515           11
     516            9
     517            7
     518            8
     519            9
     520            6
     521            8
     522            7
     523            8
     524            7
     525            8
     526            8
     527            5
     528            8
     529            7
     530            5
     531            6
     532            8
     533            7
     534            9
     535            7
     536            9
     537           10
     538            8
     539            8
     540            6
     541            6
     542            8
     543            8
     544            8
     545            6
     546            9
     547            8
     548            9
     549            5
     550            8
     551            8
     552            5
     553            9
     554            6
     555            6
     556            7
     557            7
     558            5
     559            7
     560            9
     561           10
     562           10
     563            7
     564            8
     565            8
     566            7
     567           11
     568            9
     569           10
     570            8
     571            5
     572            9
     573            5
     574            6
     575            9
     576            8
     577            9
     578            9
     579            8
     580           11
     581            7
     582            8
     583            9
     584            9
     585           13
     586            9
     587            5
     588            7
     589           11
     590           11
     591            8
     592            5
     593            8
     594            9
     595            8
     596            8
     597            8
     598            9
     599            6
     600            7
     601            8
     602            9
     603            7
     604            9
     605            6
     606            7
     607           11
     608            9
     609           10
     610            9
     611            7
     612            8
     613           14
     614           10
     615            4
     616            7
     617            5
     618           11
     619            8
     620            8
     621            8
     622           10
     623            8
     624            8
     625            7
     626            9
     627           13
     628            9
     629            7
     630            7
     631            9
     632            7
     633            6
     634           10
     635            8
     636           11
     637            9
     638            9
     639            8
     640            7
     641            7
     642            4
     643            7
     644            7
     645           11
     646            8
     647            7
     648            5
     649            8
     650           10
     651           11
     652           12
     653           10
     654            7
     655            8
     656            6
     657            9
     658            7
     659            7
     660            9
     661            8
     662           12
     663            9
     664            8
     665           12
     666           11
     667            8
     668           10
     669            9
     670            8
     671            4
     672           10
     673            5
     674           10
     675            9
     676            8
     677           10
     678            7
     679           10
     680           11
     681           10
     682           10
     683            7
     684            7
     685            9
     686            9
     687            8
     688           10
     689            9
     690            7
     691            7
     692           10
     693            8
     694            8
     695           10
     696           11
     697           11
     698           12
     699            8
     700           10
     701           10
     702            9
     703           11
     704            8
     705            8
     706            7
     707            9
     708            6
     709            9
     710            7
     711           12
     712           10
     713           12
     714            8
     715            8
     716            8
     717           10
     718            9
     719            9
     720            8
     721            8
     722            8
     723            5
     724            9
     725            6
     726            8
     727            7
     728            7
     729            8
     730           11
     731            9
     732           12
     733            9
     734            8
     735            6
     736            9
     737            8
     738            5
     739            8
     740            6
     741            9
     742            9
     743            9
     744            9
     745           10
     746           10
     747            9
     748           11
     749           10
     750            8
     751            9
     752           13
     753            9
     754           11
     755            8
     756            6
     757            9
     758            6
     759            8
     760           10
     761            5
     762            6
     763           13
     764           11
     765            5
     766            9
     767            8
     768            7
     769           11
     770            8
     771            6
     772            9
     773            7
     774            6
     775            8
     776            9
     777            5
     778            7
     779            7
     780            6
     781            8
     782            8
     783            8
     784            8
     785            6
     786            5
     787            7
     788            8
     789            4
     790            3
     791            5
     792            8
     793            7
     794            8
     795           10
     796            6
     797            9
     798            9
     799            7
     800            9
     801            8
     802            7
     803            8
     804            7
     805           10
     806            9
     807            7
     808            7
     809            8
     810            6
     811            9
     812           10
     813           10
     814            8
     815            8
     816            9
     817            7
     818            5
     819            8
     820           12
     821            8
     822            7
     823            8
     824            7
     825           10
     826            6
     827            9
     828            8
     829            7
     830            6
     831            8
     832            9
     833            7
     834            7
     835            4
     836            9
     837           12
     838            7
     839            6
     840            9
     841            9
     842            9
     843            7
     844            8
     845            8
     846            9
     847            9
     848            8
     849            9
     850            8
     851            9
     852           10
     853           16
     854           11
     855           11
     856            8
     857           12
     858           12
     859           10
     860            8
     861            6
     862           14
     863            7
     864           11
     865            8
     866           10
     867            8
     868            7
     869            7
     870            9
     871            8
     872           11
     873            6
     874           10
     875            6
     876            9
     877            6
     878           13
     879            8
     880            8
     881            6
     882           10
     883           10
     884            9
     885            9
     886            8
     887            7
     888           10
     889            9
     890            8
     891            7
     892            8
     893            5
     894           12
     895            8
     896            8
     897            8
     898            7
     899            8
     900            9
     901            6
     902            6
     903            5
     904            7
     905            7
     906           11
     907            7
     908            8
     909            8
     910            8
     911           10
     912            9
     913            9
     914            7
     915            6
     916            8
     917            9
     918            8
     919           10
     920           10
     921            8
     922            9
     923            8
     924            9
     925            9
     926            6
     927            8
     928           10
     929            9
     930            9
     931            9
     932           11
     933            7
     934            8
     935            9
     936            8
     937            9
     938            7
     939           10
     940            5
     941            8
     942           11
     943            6
     944           10
     945            7
     946            8
     947            9
     948            8
     949            6
     950            7
     951            9
     952            4
     953            6
     954            8
     955           10
     956            7
     957            9
     958            7
     959            8
     960           10
     961            7
     962            8
     963            9
     964            9
     965            9
     966           10
     967            9
     968            8
     969            7
     970            9
     971            8
     972           11
     973            7
     974            8
     975            6
     976            6
     977            8
     978            8
     979            9
     980           10
     981            6
     982            9
     983           11
     984           11
     985           10
     986            7
     987            8
     988           10
     989            7
     990           10
     991            9
     992            9
     993            9
     994           11
     995           10
     996            6
     997            7
     998            8
     999            5
    1000            8
    1001            8
    1002            8
    1003            6
    1004            7
    1005           10
    1006           11
    1007           11
    1008            7
    1009            6
    1010            7
    1011            6
    1012            8
    1013            7
    1014           10
    1015            8
    1016            8
    1017           13
    1018           11
    1019            5
    1020            7
    1021            7
    1022            8
    1023            8
    1024            6
    1025           10
    1026            8
    1027            6
    1028            8
    1029            6
    1030            9
    1031            5
    1032            9
    1033            8
    1034            8
    1035            9
    1036            5
    1037            5
    1038            9
    1039            9
    1040            8
    1041            9
    1042            9
    1043            6
    1044            5
    1045            7
    1046            6
    1047            8
    1048            7
    1049            7
    1050            9
    1051            9
    1052            9
    1053           11
    1054           11
    1055           13
    1056            8
    1057            7
    1058           10
    1059            8
    1060            9
    1061           10
    1062            8
    1063            9
    1064            9
    1065            9
    1066           10
    1067            7
    1068            9
    1069           11
    1070            6
    1071            7
    1072            7
    1073            7
    1074            8
    1075            9
    1076            8
    1077            5
    1078            5
    1079           10
    1080           10
    1081            8
    1082            9
    1083            5
    1084            7
    1085           10
    1086           10
    1087            5
    1088            8
    1089            8
    1090            7
    1091            8
    1092            7
    1093            8
    1094            9
    1095            9
    1096           10
    1097           10
    1098            7
    1099           10
    1100           10
    1101           12
    1102            9
    1103           10
    1104            7
    1105            6
    1106            9
    1107           12
    1108            8
    1109            8
    1110            8
    1111            9
    1112            9
    1113           11
    1114            8
    1115            7
    1116           13
    1117            9
    1118           10
    1119            9
    1120            9
    1121           12
    1122           11
    1123            8
    1124            8
    1125            8
    1126           12
    1127           11
    1128            6
    1129            7
    1130            7
    1131            9
    1132           10
    1133            5
    1134            7
    1135            9
    1136            8
    1137            7
    1138            8
    1139           10
    1140            7
    1141           12
    1142            6
    1143           11
    1144            8
    1145           11
    1146            8
    1147           11
    1148            8
    1149            7
    1150            9
    1151            9
    1152            8
    1153            8
    1154           10
    1155            7
    1156            8
    1157            8
    1158            9
    1159            9
    1160            9
    1161            9
    1162            9
    1163            8
    1164            9
    1165            9
    1166            7
    1167            5
    1168            8
    1169           11
    1170           10
    1171            8
    1172            8
    1173           11
    1174            9
    1175            5
    1176           10
    1177            7
    1178           10
    1179            6
    1180           11
    1181            7
    1182           11
    1183           13
    1184            7
    1185            7
    1186           10
    1187            8
    1188            9
    1189            6
    1190           10
    1191            7
    1192            7
    1193            6
    1194            7
    1195            9
    1196            8
    1197            6
    1198            8
    1199            8
    1200            7
    1201            4
    1202            9
    1203            9
    1204            7
    1205           11
    1206            7
    1207            9
    1208            9
    1209            9
    1210            5
    1211            8
    1212           11
    1213            8
    1214           11
    1215            8
    1216            8
    1217            7
    1218            8
    1219            7
    1220            8
    1221            5
    1222            8
    1223            8
    1224            8
    1225            6
    1226            6
    1227            4
    1228            8
    1229            8
    1230            8
    1231           10
    1232            6
    1233            8
    1234            8
    1235            9
    1236            9
    1237           10
    1238            9
    1239            7
    1240            7
    1241            9
    1242            8
    1243            7
    1244            7
    1245            6
    1246            9
    1247            8
    1248            6
    1249            3
    1250           10
    1251           10
    1252            5
    1253           10
    1254            6
    1255            6
    1256            8
    1257            8
    1258           10
    1259            9
    1260            7
    1261            6
    1262            8
    1263            9
    1264            8
    1265            7
    1266            6
    1267           10
    1268           10
    1269           10
    1270           10
    1271            8
    1272            8
    1273            7
    1274            8
    1275            6
    1276            8
    1277            6
    1278            9
    1279            7
    1280           10
    1281            7
    1282            7
    1283            8
    1284           10
    1285            8
    1286            6
    1287            7
    1288            6
    1289            8
    1290            9
    1291            7
    1292            9
    1293            9
    1294            7
    1295            8
    1296           11
    1297            9
    1298            8
    1299           10
    1300            8
    1301            8
    1302           11
    1303           11
    1304            8
    1305            7
    1306            7
    1307            9
    1308            9
    1309            8
    1310            9
    1311            6
    1312            8
    1313            6
    1314            7
    1315            8
    1316            7
    1317            7
    1318            5
    1319            7
    1320            7
    1321            6
    1322            9
    1323            7
    1324            8
    1325            6
    1326           12
    1327            6
    1328            9
    1329           12
    1330            9
    1331            7
    1332           11
    1333           10
    1334            7
    1335           10
    1336            7
    1337            5
    1338            7
    1339           10
    1340            8
    1341            6
    1342           11
    1343            9
    1344            9
    1345            9
    1346            8
    1347            8
    1348            9
    1349            6
    1350            7
    1351           11
    1352            6
    1353           10
    1354            7
    1355            8
    1356           10
    1357            7
    1358           10
    1359           10
    1360           10
    1361            9
    1362           10
    1363            9
    1364            7
    1365            9
    1366           11
    1367            8
    1368           11
    1369           10
    1370            9
    1371           13
    1372           13
    1373           11
    1374            9
    1375           13
    1376           13
    1377           10
    1378            6
    1379           10
    1380           10
    1381           13
    1382           13
    1383           13
    1384            8
    1385           12
    1386           11
    1387           13
    1388           11
    1389           13
    1390           14
    1391           11
    1392           10
    1393           12
    1394           12
    1395           10
    1396           11
    1397           12
    1398           12
    1399            7
    1400           11
    1401           11
    1402           11
    1403           13
    1404           10
    1405           13
    1406           15
    1407           13
    1408           10
    1409           10
    1410            9
    1411           11
    1412           12
    1413           10
    1414           12
    1415           12
    1416           12
    1417            9
    1418           11
    1419           11
    1420           11
    1421            7
    1422           10
    1423           10
    1424           10
    1425            9
    1426            8
    1427           12
    1428           10
    1429           12
    1430           10
    1431            9
    1432           13
    1433           12
    1434            9
    1435            9
    1436           14
    1437           12
    1438           13
    1439           11
    1440           11
    1441           12
    1442            9
    1443           12
    1444           16
    1445           11
    1446           12
    1447           13
    1448           11
    1449           13
    1450           11
    1451           11
    1452           11
    1453            8
    1454           10
    1455           11
    1456            9
    1457           10
    1458            9
    1459           10
    1460           11
    1461           14
    1462           13
    1463           12
    1464           12
    1465           11
    1466           13
    1467           12
    1468           11
    1469           11
    1470           10
    1471           10
    1472           12
    1473           11
    1474           12
    1475           10
    1476            8
    1477           11
    1478           14
    1479           13
    1480           14
    1481           11
    1482           13
    1483           10
    1484           14
    1485           12
    1486            8
    1487           11
    1488           12
    1489            9
    1490           13
    1491           12
    1492           10
    1493           10
    1494           12
    1495            6
    1496           10
    1497           10
    1498           16
    1499           11
    1500           10
    1501            9
    1502           10
    1503            9
    1504            9
    1505            7
    1506           10
    1507            9
    1508           11
    1509           10
    1510           10
    1511            7
    1512            8
    1513           11
    1514           10
    1515           12
    1516           11
    1517           13
    1518            7
    1519            9
    1520            8
    1521           11
    1522           11
    1523           11
    1524           10
    1525           10
    1526           12
    1527           11
    1528           11
    1529           11
    1530            9
    1531           11
    1532           10
    1533            9
    1534           11
    1535            9
    1536           13
    1537            9
    1538           10
    1539            8
    1540           11
    1541            9
    1542           11
    1543           11
    1544            9
    1545           12
    1546            8
    1547           13
    1548            9
    1549           10
    1550            8
    1551           14
    1552           11
    1553           14
    1554           11
    1555           10
    1556            9
    1557            9
    1558            9
    1559           10
    1560           11
    1561           10
    1562           11
    1563           10
    1564            8
    1565            8
    1566            9
    1567           11
    1568            9
    1569            9
    1570            6
    1571           12
    1572            8
    1573           10
    1574           10
    1575            9
    1576           10
    1577           11
    1578            9
    1579           10
    1580           12
    1581           12
    1582           13
    1583            9
    1584           12
    1585            7
    1586            7
    1587           12
    1588            9
    1589            9
    1590            9
    1591            9
    1592           13
    1593            9
    1594            5
    1595           11
    1596           11
    1597            8
    1598            7
    1599           10
    1600            8
    1601            9
    1602            9
    1603            6
    1604           11
    1605           11
    1606           11
    1607           10
    1608           11
    1609           13
    1610           12
    1611           11
    1612            8
    1613           12
    1614           11
    1615            8
    1616            8
    1617           10
    1618            9
    1619            9
    1620           12
    1621           11
    1622            7
    1623           11
    1624            8
    1625            8
    1626           11
    1627           10
    1628           15
    1629           11
    1630           10
    1631            9
    1632           13
    1633           15
    1634           10
    1635           10
    1636           10
    1637           12
    1638            8
    1639            9
    1640            8
    1641           10
    1642           11
    1643           10
    1644           12
    1645            9
    1646            9
    1647           10
    1648           11
    1649           12
    1650            8
    1651            9
    1652           11
    1653            9
    1654            8
    1655            9
    1656            8
    1657            8
    1658           12
    1659            8
    1660           12
    1661            9
    1662           10
    1663           10
    1664           10
    1665            9
    1666            7
    1667           11
    1668           11
    1669            9
    1670           12
    1671           12
    1672            7
    1673           13
    1674           11
    1675            8
    1676            8
    1677           11
    1678           10
    1679            9
    1680            8
    1681           11
    1682           11
    1683           10
    1684           12
    1685            9
    1686            9
    1687            9
    1688           10
    1689            9
    1690            9
    1691            8
    1692           10
    1693            9
    1694           12
    1695            8
    1696            9
    1697            6
    1698           12
    1699            9
    1700            9
    1701            8
    1702           10
    1703           13
    1704            9
    1705            9
    1706            8
    1707           10
    1708            9
    1709            9
    1710            9
    1711           11
    1712            9
    1713            8
    1714           11
    1715            8
    1716           16
    1717            9
    1718            8
    1719            7
    1720           10
    1721            8
    1722           15
    1723           13
    1724            9
    1725           10
    1726            9
    1727            9
    1728            8
    1729           10
    1730           10
    1731            9
    1732           10
    1733           12
    1734           12
    1735            7
    1736            9
    1737           13
    1738            8
    1739            8
    1740           12
    1741            7
    1742           12
    1743           11
    1744            8
    1745            8
    1746            8
    1747            9
    1748            9
    1749            9
    1750            9
    1751            9
    1752           10
    1753            9
    1754           10
    1755           11
    1756            9
    1757            8
    1758            9
    1759           10
    1760           11
    1761           13
    1762           11
    1763            7
    1764           10
    1765            9
    1766            9
    1767           10
    1768            8
    1769           12
    1770           11
    1771           11
    1772            8
    1773           10
    1774           10
    1775           12
    1776            9
    1777           10
    1778            7
    1779           10
    1780            7
    1781            9
    1782            9
    1783           11
    1784            8
    1785            9
    1786           10
    1787           15
    1788            9
    1789           10
    1790            9
    1791           11
    1792           11
    1793            8
    1794            9
    1795            9
    1796           11
    1797            9
    1798           10
    1799           10
    1800           11
    1801            7
    1802           12
    1803           12
    1804            9
    1805           11
    1806            7
    1807           12
    1808           11
    1809           13
    1810           13
    1811            9
    1812           10
    1813            7
    1814            7
    1815            8
    1816            9
    1817           11
    1818           10
    1819            9
    1820            9
    1821            7
    1822           11
    1823            9
    1824           11
    1825            6
    1826           10
    1827            9
    1828           10
    1829           11
    1830           10
    1831            9
    1832            9
    1833           10
    1834            9
    1835            8
    1836            8
    1837           13
    1838            9
    1839            8
    1840            9
    1841           10
    1842           11
    1843           13
    1844            9
    1845           12
    1846           10
    1847           12
    1848           12
    1849            8
    1850           12
    1851           11
    1852           12
    1853           13
    1854            9
    1855           10
    1856           11
    1857           10
    1858           10
    1859           13
    1860           13
    1861           13
    1862           10
    1863            8
    1864           12
    1865           10
    1866            9
    1867           11
    1868           13
    1869           13
    1870            8
    1871           17
    1872           11
    1873            9
    1874           10
    1875           13
    1876           10
    1877            8
    1878           12
    1879           10
    1880            9
    1881            7
    1882            5
    1883            9
    1884           11
    1885            7
    1886           12
    1887            8
    1888           10
    1889           12
    1890            7
    1891            8
    1892           10
    1893            9
    1894            9
    1895            7
    1896            9
    1897           12
    1898            7
    1899            8
    1900            8
    1901            9
    1902            8
    1903           11
    1904            8
    1905           10
    1906            9
    1907            8
    1908            8
    1909            8
    1910            7
    1911            9
    1912           12
    1913            8
    1914           10
    1915            9
    1916           10
    1917           13
    1918            9
    1919            7
    1920            9
    1921           12
    1922            9
    1923           10
    1924            8
    1925           13
    1926           10
    1927            6
    1928            8
    1929            8
    1930            9
    1931           10
    1932           11
    1933            9
    1934            9
    1935            8
    1936           10
    1937            9
    1938           14
    1939            9
    1940            7
    1941           11
    1942            9
    1943           12
    1944           10
    1945            8
    1946           10
    1947            9
    1948            7
    1949           10
    1950            7
    1951           11
    1952           14
    1953            9
    1954           11
    1955           11
    1956            9
    1957           13
    1958           12
    1959           13
    1960           12
    1961           11
    1962           11
    1963            9
    1964           12
    1965           12
    1966            9
    1967           11
    1968           15
    1969           12
    1970            8
    1971           10
    1972           11
    1973           12
    1974           13
    1975           11
    1976            9
    1977            9
    1978           11
    1979            9
    1980           10
    1981           11
    1982           11
    1983           11
    1984           12
    1985            7
    1986            7
    1987           11
    1988           13
    1989            9
    1990            9
    1991           10
    1992           11
    1993            9
    1994            8
    1995            8
    1996           11
    1997            9
    1998           10
    1999           12
    2000           12
