# Supplementary material for: K739 is preferentially targeted over K725 in the deSUMOylation process of neuronal nitric oxide synthase
Source: Front Chem. 2025 Sep 4;13:1672437. doi: 10.3389/fchem.2025.1672437 (PMC12445055; doi:10.3389/fchem.2025.1672437)
Supplement: Supplementary file 2 [file DataSheet2.zip › raw-data/739-N1/mmgbsa.out]

| Run on Fri May  9 18:50:50 2025
|
|Input file:
|--------------------------------------------------------------
|&general
|	interval=1,
|	verbose=2,
|	keep_files=0,
|        startframe=1
|        endframe=96   
|/
|&gb
|	igb=5,
|	saltcon=0.100,
|/
|&decomp
|	idecomp=2,
|	dec_verbose=3,
|	csv_format=0,
|/
|--------------------------------------------------------------
|MMPBSA.py Version=14.0
|Complex topology file:           cp.prmtop
|Receptor topology file:          rp.prmtop
|Ligand topology file:            lp.prmtop
|Initial mdcrd(s):                cp.nc
|Initial Receptor mdcrd(s):       rp.nc
|Initial Ligand mdcrd(s):         lp.nc
|
|Receptor mask:                  ":1-226"
|Ligand mask:                    ":227-325"
|
|Calculations performed using 96.0 complex frames.
|
|Generalized Born ESURF calculated using 'LCPO' surface areas
|
|All units are reported in kcal/mole.
-------------------------------------------------------------------------------
-------------------------------------------------------------------------------

GENERALIZED BORN:

Complex:
Energy Component            Average              Std. Dev.   Std. Err. of Mean
-------------------------------------------------------------------------------
BOND                      1028.9186               26.6453              2.7195
ANGLE                     2785.8138               39.5539              4.0369
DIHED                     1850.8308               21.9125              2.2364
VDWAALS                  -2615.5510               24.4863              2.4991
EEL                     -24322.0941              154.6160             15.7804
1-4 VDW                   1211.5458               15.2575              1.5572
1-4 EEL                  13989.6101               44.7924              4.5716
EGB                      -4019.7675              135.2319             13.8021
ESURF                      114.2999                2.0423              0.2084

G gas                    -6070.9260              162.7084             16.6064
G solv                   -3905.4676              133.9148             13.6676

TOTAL                    -9976.3936               61.1876              6.2449


Receptor:
Energy Component            Average              Std. Dev.   Std. Err. of Mean
-------------------------------------------------------------------------------
BOND                       727.5611               22.1553              2.2612
ANGLE                     1944.1096               34.0438              3.4746
DIHED                     1324.9269               20.7824              2.1211
VDWAALS                  -1818.6158               21.0615              2.1496
EEL                     -16665.2778              132.9404             13.5682
1-4 VDW                    861.4396               12.5363              1.2795
1-4 EEL                   9336.5382               38.8502              3.9651
EGB                      -2832.3067              112.2026             11.4516
ESURF                       86.0392                1.9723              0.2013

G gas                    -4289.3182              130.7274             13.3423
G solv                   -2746.2675              110.7585             11.3042

TOTAL                    -7035.5857               47.4212              4.8399


Ligand:
Energy Component            Average              Std. Dev.   Std. Err. of Mean
-------------------------------------------------------------------------------
BOND                       301.4736               11.6242              1.1864
ANGLE                      841.7780               21.7351              2.2183
DIHED                      525.9147               11.1073              1.1336
VDWAALS                   -643.4689               11.9691              1.2216
EEL                      -6778.1711               93.0500              9.4969
1-4 VDW                    350.0969                8.0058              0.8171
1-4 EEL                   4653.0814               22.7332              2.3202
EGB                      -2086.3924               85.7685              8.7537
ESURF                       51.5493                1.2527              0.1279

G gas                     -749.2952               93.1326              9.5053
G solv                   -2034.8432               85.0715              8.6826

TOTAL                    -2784.1384               32.1723              3.2836


Differences (Complex - Receptor - Ligand):
Energy Component            Average              Std. Dev.   Std. Err. of Mean
-------------------------------------------------------------------------------
BOND                        -0.1161               36.5507              3.7304
ANGLE                       -0.0738               56.5323              5.7698
DIHED                       -0.0108               32.1783              3.2842
VDWAALS                   -153.4663               34.4445              3.5155
EEL                       -878.6452              224.1373             22.8759
1-4 VDW                      0.0092               21.3083              2.1748
1-4 EEL                     -0.0095               63.5019              6.4811
EGB                        898.9316              195.5334             19.9565
ESURF                      -23.2886                3.1033              0.3167

DELTA G gas              -1032.3126              228.5549             23.3268
DELTA G solv               875.6430              193.4885             19.7478

DELTA TOTAL               -156.6695               83.8317              8.5560


-------------------------------------------------------------------------------
-------------------------------------------------------------------------------
