# Supplementary material for: K739 is preferentially targeted over K725 in the deSUMOylation process of neuronal nitric oxide synthase
Source: Front Chem. 2025 Sep 4;13:1672437. doi: 10.3389/fchem.2025.1672437 (PMC12445055; doi:10.3389/fchem.2025.1672437)
Supplement: Supplementary file 2 [file DataSheet2.zip › raw-data/739-N1/rmsd.out]

#Frame     RMSD_00001
       1       0.0000
       2       1.0913
       3       0.9402
       4       1.3169
       5       1.3362
       6       1.4930
       7       1.4433
       8       1.4221
       9       1.7996
      10       1.2609
      11       1.8057
      12       1.3531
      13       1.1849
      14       1.3161
      15       1.5855
      16       1.6080
      17       1.2383
      18       1.6835
      19       1.8700
      20       1.7731
      21       1.4092
      22       1.9912
      23       1.8669
      24       1.8720
      25       1.9843
      26       1.8096
      27       1.5347
      28       2.1966
      29       1.7777
      30       1.7728
      31       1.7434
      32       1.9657
      33       2.1956
      34       2.3006
      35       2.3949
      36       2.5516
      37       2.4202
      38       2.2953
      39       2.6153
      40       2.5760
      41       2.5421
      42       2.3468
      43       2.1219
      44       1.7294
      45       2.2812
      46       2.0028
      47       1.8708
      48       2.6655
      49       2.0569
      50       1.8830
      51       2.2275
      52       2.0126
      53       1.8121
      54       1.7713
      55       2.4104
      56       2.4367
      57       2.5698
      58       2.2977
      59       2.3925
      60       2.5328
      61       2.3780
      62       2.4135
      63       2.7842
      64       2.9015
      65       2.1016
      66       2.1131
      67       2.7066
      68       2.6916
      69       2.2831
      70       2.4817
      71       2.1423
      72       2.2761
      73       2.4327
      74       2.3562
      75       2.4154
      76       2.0492
      77       2.2112
      78       2.0431
      79       2.1367
      80       2.1691
      81       1.9854
      82       1.9754
      83       1.9706
      84       2.1330
      85       2.2682
      86       1.9845
      87       1.8398
      88       2.1225
      89       2.2877
      90       1.9812
      91       2.2734
      92       2.2477
      93       2.1055
      94       1.9684
      95       2.0465
      96       1.7951
      97       2.0393
      98       2.2164
      99       2.3353
     100       2.3556
     101       2.1473
     102       2.2080
     103       2.1696
     104       2.4845
     105       2.6495
     106       2.5281
     107       2.1262
     108       2.1557
     109       2.2749
     110       2.2539
     111       1.9081
     112       2.1517
     113       2.1575
     114       1.9655
     115       2.0889
     116       2.1844
     117       2.2231
     118       2.1249
     119       2.2648
     120       2.3798
     121       1.9013
     122       1.8355
     123       2.1016
     124       1.9335
     125       2.2816
     126       1.8609
     127       1.8396
     128       2.0293
     129       2.2334
     130       2.0855
     131       2.0440
     132       2.4104
     133       2.0778
     134       1.9022
     135       1.8917
     136       2.4689
     137       1.9240
     138       2.2153
     139       2.4836
     140       2.6751
     141       2.3347
     142       2.6757
     143       2.5455
     144       2.5336
     145       2.3859
     146       2.3483
     147       2.3120
     148       2.5364
     149       2.4856
     150       2.5745
     151       2.6066
     152       2.6381
     153       2.9536
     154       2.7214
     155       2.7641
     156       3.0160
     157       2.5489
     158       2.4616
     159       2.4899
     160       2.2148
     161       2.1999
     162       2.4540
     163       2.4769
     164       2.6256
     165       2.7358
     166       2.5612
     167       2.4277
     168       2.7963
     169       2.5011
     170       2.9957
     171       2.8699
     172       3.0021
     173       2.3721
     174       2.5076
     175       2.0487
     176       2.5199
     177       2.5074
     178       2.6555
     179       2.9640
     180       2.6196
     181       2.6645
     182       2.6903
     183       2.8437
     184       2.9471
     185       2.6724
     186       2.7851
     187       2.8059
     188       2.7759
     189       2.6850
     190       2.3034
     191       2.2855
     192       2.1555
     193       1.8737
     194       1.8445
     195       1.8895
     196       1.7835
     197       1.9740
     198       1.7574
     199       1.7177
     200       1.9686
     201       1.6597
     202       1.6588
     203       1.6061
     204       1.7503
     205       1.5451
     206       1.8615
     207       1.8090
     208       1.8543
     209       1.7541
     210       1.7031
     211       1.6911
     212       1.7364
     213       1.8073
     214       1.9734
     215       2.2053
     216       1.6157
     217       1.9658
     218       1.8253
     219       1.9892
     220       1.9293
     221       1.9502
     222       1.9967
     223       2.1177
     224       2.0907
     225       2.1303
     226       2.3491
     227       2.3053
     228       2.5561
     229       2.2730
     230       2.6075
     231       2.2056
     232       2.4244
     233       2.6695
     234       2.5111
     235       2.4099
     236       2.4621
     237       2.5607
     238       2.5811
     239       2.4216
     240       2.3835
     241       2.5150
     242       2.4984
     243       2.5126
     244       2.4758
     245       2.1546
     246       2.3776
     247       2.3497
     248       2.5249
     249       2.5348
     250       2.2685
     251       2.3202
     252       2.0222
     253       2.2982
     254       2.2872
     255       2.4457
     256       2.5009
     257       2.5639
     258       2.4126
     259       2.0629
     260       2.3148
     261       2.3507
     262       2.2322
     263       1.9128
     264       1.8732
     265       2.0048
     266       2.1676
     267       2.1340
     268       2.2057
     269       2.1742
     270       2.1323
     271       2.9593
     272       2.2867
     273       2.1967
     274       2.4373
     275       2.4328
     276       2.2002
     277       2.4360
     278       2.3503
     279       2.6432
     280       2.1953
     281       2.4844
     282       2.1876
     283       2.1636
     284       2.1182
     285       2.0667
     286       2.2394
     287       2.2386
     288       2.2185
     289       2.3037
     290       2.1831
     291       2.4238
     292       2.1975
     293       2.2734
     294       2.2890
     295       2.5917
     296       2.0669
     297       2.1007
     298       2.0491
     299       2.1706
     300       2.4911
     301       2.2402
     302       2.3303
     303       2.2074
     304       2.2284
     305       2.3751
     306       2.4965
     307       2.1172
     308       2.4040
     309       2.4669
     310       2.4014
     311       2.6422
     312       2.3387
     313       2.2130
     314       2.3507
     315       2.2901
     316       2.3555
     317       2.2856
     318       2.2384
     319       2.1793
     320       2.0973
     321       2.1551
     322       2.1029
     323       2.1613
     324       2.2827
     325       2.3632
     326       2.2178
     327       2.3784
     328       2.2168
     329       2.2859
     330       2.3612
     331       2.2830
     332       2.1913
     333       2.2202
     334       2.0626
     335       2.1791
     336       2.3845
     337       2.2420
     338       2.4223
     339       2.2754
     340       2.2081
     341       2.3143
     342       2.3218
     343       2.3865
     344       2.2264
     345       2.0724
     346       2.1943
     347       2.3013
     348       2.1520
     349       2.5841
     350       2.2593
     351       2.2119
     352       2.2379
     353       2.1987
     354       2.3690
     355       2.2165
     356       2.3727
     357       2.4971
     358       2.4170
     359       2.4346
     360       2.5665
     361       2.5972
     362       2.7111
     363       2.6285
     364       2.4388
     365       2.4398
     366       2.4131
     367       2.3509
     368       2.4400
     369       2.3600
     370       2.4849
     371       2.2936
     372       2.2581
     373       2.4976
     374       2.4137
     375       2.2868
     376       2.2742
     377       2.1659
     378       2.3415
     379       2.4394
     380       2.3168
     381       2.3563
     382       2.5909
     383       2.3699
     384       2.6765
     385       2.6736
     386       2.3078
     387       2.6838
     388       2.1386
     389       2.1770
     390       2.4063
     391       2.4890
     392       2.3131
     393       2.3422
     394       2.1855
     395       2.1514
     396       2.4379
     397       2.3050
     398       2.7039
     399       2.4198
     400       2.7416
     401       2.4753
     402       2.3245
     403       2.6001
     404       2.7709
     405       2.5746
     406       2.4649
     407       2.9733
     408       2.9615
     409       2.6688
     410       2.5365
     411       2.6835
     412       3.2390
     413       2.7075
     414       2.4904
     415       2.5059
     416       2.5308
     417       2.5629
     418       2.4216
     419       2.5879
     420       2.7213
     421       2.7868
     422       2.7588
     423       2.7973
     424       2.8098
     425       2.5002
     426       2.4640
     427       2.5233
     428       2.6990
     429       2.6319
     430       2.7401
     431       2.5094
     432       2.5916
     433       2.6686
     434       2.5022
     435       2.6058
     436       2.6638
     437       2.7820
     438       2.7720
     439       2.5085
     440       2.5906
     441       2.3919
     442       2.2559
     443       2.5659
     444       2.6103
     445       2.4149
     446       2.6679
     447       2.5398
     448       2.6260
     449       2.6438
     450       2.5561
     451       2.5182
     452       2.4272
     453       2.5540
     454       2.3226
     455       2.3079
     456       2.4001
     457       2.7414
     458       2.2961
     459       2.3446
     460       2.5323
     461       2.6862
     462       2.4248
     463       2.1643
     464       2.1140
     465       2.2396
     466       2.2738
     467       2.3803
     468       2.4122
     469       2.6587
     470       2.3284
     471       2.3495
     472       2.4926
     473       2.4923
     474       2.4018
     475       2.2694
     476       2.4318
     477       2.5206
     478       2.5530
     479       2.5462
     480       2.5511
     481       2.8193
     482       2.7828
     483       2.7663
     484       2.8116
     485       2.8531
     486       2.8588
     487       2.8116
     488       2.6936
     489       3.2649
     490       3.3302
     491       3.1442
     492       3.0136
     493       3.1960
     494       3.1942
     495       3.0989
     496       3.0198
     497       3.3317
     498       3.3473
     499       3.3452
     500       3.6450
     501       3.5348
     502       3.6192
     503       3.4971
     504       3.3925
     505       3.3782
     506       3.3335
     507       3.2701
     508       3.2751
     509       3.6333
     510       3.5358
     511       3.2424
     512       3.7245
     513       3.7123
     514       3.5261
     515       3.5525
     516       3.2696
     517       3.4584
     518       3.2921
     519       2.8592
     520       2.9969
     521       2.8172
     522       3.0811
     523       3.0300
     524       3.0284
     525       3.1390
     526       3.5242
     527       3.3452
     528       3.0769
     529       3.2349
     530       3.3541
     531       3.1001
     532       3.1777
     533       3.5822
     534       3.2596
     535       3.3377
     536       3.1809
     537       3.0539
     538       3.7091
     539       4.4170
     540       4.3918
     541       3.9559
     542       3.3907
     543       3.6797
     544       3.5256
     545       3.6548
     546       3.4607
     547       3.6424
     548       3.6902
     549       3.6285
     550       3.7284
     551       3.5697
     552       3.6196
     553       3.6246
     554       3.8579
     555       3.6917
     556       3.6569
     557       3.7595
     558       3.6299
     559       3.4107
     560       3.3440
     561       3.4793
     562       3.9189
     563       3.8738
     564       3.8881
     565       3.9803
     566       4.0843
     567       3.9698
     568       3.7903
     569       3.5678
     570       3.5247
     571       3.4614
     572       3.5240
     573       3.5416
     574       3.3966
     575       3.2540
     576       3.5218
     577       3.6728
     578       3.3669
     579       3.5450
     580       3.2473
     581       3.3979
     582       3.4997
     583       3.4068
     584       3.4251
     585       3.6927
     586       3.5953
     587       3.3574
     588       3.4844
     589       3.5290
     590       3.5687
     591       3.4922
     592       3.4178
     593       3.3795
     594       3.3373
     595       3.5465
     596       3.4964
     597       3.5107
     598       3.2846
     599       3.1833
     600       3.2575
     601       3.4777
     602       3.8805
     603       3.7352
     604       4.0941
     605       3.9659
     606       3.6949
     607       3.6261
     608       3.6096
     609       4.0900
     610       4.0876
     611       4.1895
     612       3.7196
     613       3.7905
     614       3.9117
     615       3.8665
     616       3.8870
     617       3.4770
     618       3.2807
     619       3.3669
     620       3.4882
     621       3.6415
     622       3.2836
     623       3.3469
     624       3.2939
     625       3.4547
     626       3.3336
     627       3.0180
     628       3.2008
     629       3.1991
     630       3.5935
     631       3.2351
     632       3.0549
     633       3.1358
     634       3.5243
     635       3.2914
     636       3.1906
     637       3.4591
     638       3.1782
     639       3.1466
     640       3.4714
     641       3.2720
     642       3.2688
     643       3.5320
     644       3.2561
     645       3.4091
     646       3.1746
     647       3.4797
     648       3.0813
     649       3.4067
     650       3.3636
     651       3.5839
     652       3.5096
     653       3.3592
     654       3.1213
     655       3.2451
     656       3.1800
     657       3.1775
     658       3.1863
     659       3.2945
     660       3.3494
     661       3.3490
     662       3.4094
     663       3.4216
     664       3.3157
     665       3.5113
     666       3.3601
     667       3.4849
     668       3.3693
     669       3.4429
     670       3.4236
     671       3.2819
     672       3.3881
     673       3.5467
     674       3.4972
     675       3.3262
     676       3.4258
     677       3.4920
     678       3.4659
     679       3.6729
     680       3.4828
     681       3.3834
     682       3.4234
     683       3.4855
     684       3.5580
     685       3.2447
     686       3.3954
     687       3.2243
     688       3.3166
     689       3.4652
     690       3.3702
     691       3.5555
     692       3.1319
     693       3.5649
     694       3.4584
     695       3.1624
     696       3.2802
     697       3.4533
     698       3.3707
     699       3.2582
     700       3.1438
     701       3.5262
     702       3.3519
     703       3.2425
     704       3.2952
     705       3.3901
     706       3.3983
     707       3.5708
     708       3.2043
     709       3.2546
     710       3.4230
     711       3.5234
     712       3.1900
     713       3.3458
     714       3.3856
     715       3.2024
     716       3.3729
     717       3.4643
     718       3.3193
     719       3.4918
     720       3.5363
     721       3.5281
     722       3.3538
     723       3.3566
     724       3.2945
     725       3.3453
     726       3.3087
     727       3.3303
     728       3.4407
     729       3.3507
     730       3.2260
     731       3.3996
     732       3.4416
     733       3.4142
     734       3.5213
     735       3.6201
     736       3.5437
     737       3.4242
     738       3.4880
     739       3.3946
     740       3.3635
     741       3.3033
     742       3.4570
     743       3.3285
     744       3.4015
     745       3.4514
     746       3.3059
     747       3.2174
     748       3.4652
     749       3.2987
     750       3.2971
     751       3.4498
     752       3.3956
     753       3.3090
     754       3.2954
     755       3.2805
     756       3.3303
     757       3.0917
     758       3.1905
     759       3.2363
     760       3.3168
     761       3.2831
     762       3.3812
     763       3.2933
     764       3.1539
     765       3.1976
     766       3.2299
     767       3.1784
     768       3.3410
     769       3.0788
     770       3.0267
     771       2.9381
     772       2.9630
     773       3.2244
     774       3.2759
     775       3.1156
     776       2.9077
     777       3.0791
     778       3.0301
     779       3.0730
     780       2.8926
     781       3.0709
     782       2.9868
     783       2.7356
     784       2.9380
     785       3.1267
     786       2.9150
     787       3.0403
     788       2.9464
     789       3.1277
     790       3.0829
     791       2.8440
     792       2.9960
     793       3.2908
     794       3.3905
     795       3.0728
     796       3.0833
     797       3.1854
     798       3.0767
     799       3.0717
     800       3.1459
     801       2.9416
     802       2.8709
     803       2.9452
     804       2.8242
     805       3.2541
     806       3.0754
     807       2.9405
     808       3.0016
     809       3.0737
     810       3.0618
     811       3.1002
     812       3.1413
     813       3.0140
     814       2.8916
     815       2.8575
     816       2.6850
     817       2.9154
     818       2.8694
     819       2.8782
     820       3.0150
     821       2.9760
     822       3.0037
     823       3.0398
     824       3.0050
     825       3.1260
     826       3.0151
     827       3.1161
     828       2.9470
     829       2.8879
     830       3.0586
     831       3.0066
     832       2.8961
     833       3.0919
     834       3.2136
     835       3.1628
     836       3.1318
     837       2.9995
     838       2.9610
     839       3.0110
     840       3.0678
     841       3.2491
     842       3.4277
     843       3.1350
     844       3.3248
     845       3.2148
     846       3.1015
     847       3.1951
     848       3.1962
     849       3.2132
     850       3.2148
     851       3.2590
     852       3.1525
     853       3.2068
     854       3.3520
     855       3.1662
     856       2.9944
     857       3.0518
     858       3.4030
     859       3.2092
     860       3.0405
     861       3.0733
     862       3.0534
     863       3.0060
     864       3.3231
     865       3.0950
     866       3.2516
     867       3.3428
     868       3.3207
     869       3.3072
     870       3.3167
     871       3.3043
     872       3.4310
     873       3.3676
     874       3.2658
     875       3.5674
     876       3.4487
     877       3.4139
     878       3.3574
     879       3.0861
     880       3.2719
     881       3.1831
     882       3.2470
     883       3.2177
     884       3.2750
     885       3.2053
     886       3.2589
     887       3.1061
     888       3.0984
     889       3.4218
     890       3.2097
     891       3.2085
     892       3.0927
     893       3.1472
     894       3.2759
     895       3.2601
     896       3.1333
     897       3.4088
     898       3.2706
     899       3.3027
     900       3.3280
     901       3.2983
     902       3.4185
     903       3.3022
     904       3.3791
     905       3.5920
     906       3.4821
     907       3.1374
     908       3.2499
     909       3.2863
     910       3.3225
     911       3.2387
     912       3.3046
     913       3.3073
     914       3.2569
     915       3.2581
     916       3.4531
     917       3.2628
     918       3.1936
     919       3.1990
     920       3.3530
     921       3.1497
     922       3.1889
     923       3.4192
     924       3.1571
     925       3.1526
     926       3.3691
     927       3.3173
     928       3.3513
     929       3.1810
     930       3.1426
     931       3.2882
     932       3.2183
     933       3.3083
     934       3.2990
     935       3.3467
     936       3.1452
     937       3.1965
     938       3.2115
     939       3.3921
     940       3.2237
     941       3.2078
     942       3.4128
     943       3.2038
     944       3.2375
     945       3.2028
     946       3.0886
     947       3.1814
     948       3.3726
     949       3.3627
     950       3.1254
     951       3.2122
     952       3.0354
     953       3.1746
     954       3.1392
     955       3.0763
     956       3.2507
     957       3.2609
     958       3.3118
     959       3.1843
     960       3.1677
     961       3.1353
     962       3.1328
     963       3.4314
     964       3.1119
     965       3.0506
     966       3.0924
     967       3.2042
     968       3.1305
     969       3.2417
     970       3.1861
     971       3.2013
     972       3.0934
     973       3.3803
     974       2.9957
     975       3.3617
     976       3.2265
     977       3.1841
     978       3.0156
     979       2.8219
     980       2.9240
     981       2.9043
     982       2.8955
     983       2.8079
     984       2.7655
     985       3.0416
     986       2.8630
     987       3.0940
     988       3.2884
     989       3.1208
     990       3.4133
     991       3.3205
     992       3.1303
     993       3.1092
     994       2.9386
     995       3.0619
     996       3.1568
     997       2.9653
     998       2.9188
     999       2.9511
    1000       2.9036
    1001       3.0311
    1002       3.0715
    1003       3.1431
    1004       3.1471
    1005       3.0095
    1006       3.1880
    1007       3.1326
    1008       3.0500
    1009       3.2498
    1010       3.2050
    1011       3.6547
    1012       3.2577
    1013       3.0748
    1014       3.2056
    1015       3.3935
    1016       3.3027
    1017       3.2240
    1018       3.1779
    1019       3.0549
    1020       3.2177
    1021       3.0426
    1022       2.9679
    1023       2.9088
    1024       3.1260
    1025       3.1125
    1026       2.8381
    1027       3.1550
    1028       3.2441
    1029       3.2758
    1030       3.3224
    1031       3.1889
    1032       3.1611
    1033       3.7861
    1034       3.1445
    1035       2.9404
    1036       2.8181
    1037       2.7245
    1038       2.6645
    1039       2.6762
    1040       2.9345
    1041       2.6034
    1042       2.6953
    1043       2.8649
    1044       2.8384
    1045       2.9085
    1046       2.7369
    1047       2.7766
    1048       2.6790
    1049       2.5665
    1050       2.7587
    1051       2.6746
    1052       2.6471
    1053       2.7310
    1054       2.4958
    1055       2.6030
    1056       2.7576
    1057       2.4777
    1058       2.5520
    1059       2.5577
    1060       2.5777
    1061       2.7846
    1062       2.7904
    1063       2.6907
    1064       2.7102
    1065       2.6148
    1066       2.4045
    1067       2.2782
    1068       2.5564
    1069       2.6260
    1070       2.4918
    1071       2.5160
    1072       2.6713
    1073       2.5505
    1074       2.4449
    1075       2.8682
    1076       2.5470
    1077       2.4926
    1078       2.5581
    1079       2.4622
    1080       2.5328
    1081       2.6804
    1082       2.4811
    1083       2.6526
    1084       2.7593
    1085       2.3301
    1086       2.5559
    1087       2.3221
    1088       2.6581
    1089       2.5096
    1090       2.4999
    1091       2.5703
    1092       2.6318
    1093       2.4917
    1094       2.3337
    1095       2.5129
    1096       2.2745
    1097       2.6013
    1098       2.7017
    1099       2.6473
    1100       2.5751
    1101       2.4381
    1102       2.4733
    1103       2.6313
    1104       2.6421
    1105       2.6286
    1106       2.5669
    1107       2.5761
    1108       2.6807
    1109       2.5962
    1110       2.5623
    1111       2.4287
    1112       2.4255
    1113       2.5141
    1114       2.4304
    1115       2.6915
    1116       2.6335
    1117       2.4804
    1118       2.6267
    1119       2.5752
    1120       2.8126
    1121       2.7437
    1122       2.6781
    1123       2.7595
    1124       2.7402
    1125       2.7227
    1126       2.5838
    1127       2.7566
    1128       2.4950
    1129       2.5146
    1130       2.5200
    1131       2.6774
    1132       2.3373
    1133       2.6087
    1134       2.3829
    1135       2.4399
    1136       2.8086
    1137       3.0474
    1138       3.2067
    1139       2.4923
    1140       2.7293
    1141       2.6944
    1142       2.5247
    1143       2.7235
    1144       2.5274
    1145       2.6737
    1146       2.7626
    1147       2.5672
    1148       2.6626
    1149       3.0083
    1150       2.6148
    1151       2.9684
    1152       3.1330
    1153       2.7820
    1154       2.9834
    1155       3.1942
    1156       3.2947
    1157       2.5600
    1158       2.6739
    1159       2.8186
    1160       2.3371
    1161       2.7618
    1162       2.7187
    1163       2.8132
    1164       2.8477
    1165       2.7568
    1166       2.6927
    1167       2.7125
    1168       2.5509
    1169       2.5271
    1170       2.9710
    1171       3.3001
    1172       3.5404
    1173       2.9387
    1174       2.8752
    1175       2.7635
    1176       3.0096
    1177       2.5312
    1178       2.5633
    1179       2.5514
    1180       2.7229
    1181       2.5753
    1182       2.6461
    1183       2.8818
    1184       2.6230
    1185       2.2955
    1186       2.5630
    1187       2.4399
    1188       2.4478
    1189       2.5420
    1190       2.4870
    1191       2.4484
    1192       2.6008
    1193       2.5762
    1194       2.3820
    1195       2.8587
    1196       2.6375
    1197       2.3302
    1198       2.7129
    1199       2.3963
    1200       2.6327
    1201       2.6648
    1202       2.3771
    1203       2.7783
    1204       2.4829
    1205       2.5199
    1206       2.5957
    1207       2.5345
    1208       3.2278
    1209       2.8738
    1210       2.7724
    1211       2.7273
    1212       2.4526
    1213       2.5538
    1214       2.4812
    1215       2.4042
    1216       2.6820
    1217       2.4424
    1218       2.3379
    1219       2.3213
    1220       2.4141
    1221       2.1770
    1222       2.7463
    1223       2.5224
    1224       2.5254
    1225       2.5160
    1226       2.6128
    1227       2.6344
    1228       2.4882
    1229       2.4000
    1230       2.6789
    1231       2.6289
    1232       2.5208
    1233       2.8961
    1234       2.5138
    1235       2.6352
    1236       2.7193
    1237       2.5132
    1238       2.6159
    1239       2.4829
    1240       2.5140
    1241       2.6182
    1242       2.4815
    1243       2.4539
    1244       3.0369
    1245       2.8764
    1246       3.0979
    1247       3.0053
    1248       2.6233
    1249       2.7563
    1250       2.5774
    1251       2.9634
    1252       2.9268
    1253       2.7577
    1254       2.7993
    1255       2.6641
    1256       2.7303
    1257       2.5975
    1258       2.7588
    1259       2.4808
    1260       2.4258
    1261       2.3780
    1262       2.6891
    1263       2.5383
    1264       2.4871
    1265       2.5774
    1266       2.5868
    1267       2.9062
    1268       2.5713
    1269       2.5202
    1270       2.6178
    1271       2.4784
    1272       2.6111
    1273       2.8148
    1274       2.8671
    1275       2.7396
    1276       2.9345
    1277       2.7163
    1278       2.5510
    1279       2.9644
    1280       2.7592
    1281       2.8614
    1282       2.5044
    1283       2.6745
    1284       2.5795
    1285       2.5077
    1286       2.5472
    1287       2.3958
    1288       2.5498
    1289       2.3200
    1290       2.4101
    1291       2.5692
    1292       2.8093
    1293       2.5124
    1294       2.7477
    1295       2.6073
    1296       2.4846
    1297       2.6224
    1298       2.6066
    1299       2.6597
    1300       2.4902
    1301       2.5935
    1302       2.5833
    1303       2.6066
    1304       2.7782
    1305       2.4296
    1306       2.5460
    1307       2.5772
    1308       2.4657
    1309       2.3600
    1310       2.5549
    1311       2.3436
    1312       2.5027
    1313       2.5344
    1314       2.6000
    1315       2.4976
    1316       2.5388
    1317       2.4353
    1318       2.5805
    1319       2.3349
    1320       2.3784
    1321       2.4396
    1322       2.4073
    1323       2.4976
    1324       2.4576
    1325       2.3976
    1326       2.5251
    1327       2.4723
    1328       2.5421
    1329       2.6367
    1330       2.4782
    1331       2.5675
    1332       2.4385
    1333       2.4696
    1334       2.1324
    1335       2.2376
    1336       2.3229
    1337       2.2719
    1338       2.3446
    1339       2.3052
    1340       2.4675
    1341       2.3125
    1342       2.5589
    1343       2.3726
    1344       2.4351
    1345       2.4395
    1346       2.4740
    1347       2.7088
    1348       2.4569
    1349       2.5860
    1350       2.7183
    1351       2.6725
    1352       2.5839
    1353       2.7469
    1354       2.4685
    1355       2.5447
    1356       2.7066
    1357       2.6689
    1358       2.4841
    1359       2.4141
    1360       2.7088
    1361       2.5609
    1362       2.5151
    1363       2.5675
    1364       2.5171
    1365       2.5299
    1366       2.3839
    1367       2.5241
    1368       2.3705
    1369       2.3757
    1370       2.3138
    1371       2.4056
    1372       2.4620
    1373       2.4641
    1374       2.6125
    1375       2.7895
    1376       2.9252
    1377       2.5112
    1378       2.8240
    1379       2.8420
    1380       2.7983
    1381       2.7811
    1382       2.7515
    1383       2.6473
    1384       2.6803
    1385       2.7844
    1386       2.7445
    1387       2.5744
    1388       2.6217
    1389       2.7302
    1390       2.7002
    1391       2.6299
    1392       2.7005
    1393       2.7453
    1394       2.6050
    1395       2.7341
    1396       2.4951
    1397       2.5296
    1398       2.8184
    1399       2.8954
    1400       2.8089
    1401       2.9878
    1402       2.9712
    1403       2.8777
    1404       2.6976
    1405       2.9541
    1406       3.4150
    1407       2.9639
    1408       3.1678
    1409       3.0989
    1410       2.9059
    1411       3.0869
    1412       3.1320
    1413       3.1150
    1414       2.9333
    1415       2.7296
    1416       2.9757
    1417       2.9995
    1418       2.7699
    1419       2.9527
    1420       3.0036
    1421       2.9240
    1422       2.9101
    1423       2.9686
    1424       2.8752
    1425       2.8546
    1426       2.6009
    1427       2.7802
    1428       2.9661
    1429       3.0845
    1430       3.0447
    1431       2.9649
    1432       2.9503
    1433       2.8713
    1434       2.7135
    1435       2.9000
    1436       2.8421
    1437       2.7617
    1438       2.7689
    1439       2.8575
    1440       2.5894
    1441       2.7486
    1442       2.6332
    1443       3.0026
    1444       2.6688
    1445       2.6319
    1446       2.6494
    1447       2.7801
    1448       2.7840
    1449       2.6633
    1450       2.8753
    1451       2.7641
    1452       2.7314
    1453       2.7076
    1454       2.6110
    1455       2.6972
    1456       2.7570
    1457       2.6844
    1458       3.1523
    1459       3.0241
    1460       2.9099
    1461       2.8963
    1462       2.8641
    1463       2.9076
    1464       2.6084
    1465       2.6844
    1466       2.7071
    1467       2.6048
    1468       2.7401
    1469       2.6222
    1470       2.6324
    1471       2.8535
    1472       2.7781
    1473       2.5307
    1474       2.6833
    1475       2.6859
    1476       2.8054
    1477       2.8285
    1478       2.6774
    1479       2.8300
    1480       2.8160
    1481       2.8639
    1482       2.7329
    1483       2.8662
    1484       2.9096
    1485       2.8863
    1486       3.0177
    1487       2.7816
    1488       2.9535
    1489       2.9475
    1490       3.0190
    1491       3.0533
    1492       3.2060
    1493       3.0387
    1494       2.7304
    1495       3.0676
    1496       2.8466
    1497       2.9594
    1498       2.7322
    1499       2.6700
    1500       2.7068
    1501       2.7118
    1502       2.7039
    1503       2.6784
    1504       2.5632
    1505       2.6862
    1506       2.6014
    1507       2.6325
    1508       2.5925
    1509       2.8085
    1510       2.8084
    1511       2.8454
    1512       2.9116
    1513       2.7389
    1514       2.6921
    1515       2.7669
    1516       2.9697
    1517       2.9360
    1518       2.7741
    1519       2.9261
    1520       2.8694
    1521       2.7745
    1522       2.8064
    1523       2.8963
    1524       2.7217
    1525       2.8882
    1526       2.8056
    1527       2.8628
    1528       2.7200
    1529       2.8059
    1530       2.9223
    1531       2.8630
    1532       2.9155
    1533       3.0159
    1534       2.8126
    1535       3.0777
    1536       3.0050
    1537       2.9044
    1538       2.9183
    1539       2.9129
    1540       3.1141
    1541       2.8167
    1542       2.9129
    1543       2.7503
    1544       2.6946
    1545       2.8574
    1546       2.9039
    1547       2.9969
    1548       2.8652
    1549       2.9972
    1550       2.9252
    1551       2.8238
    1552       2.9439
    1553       2.9479
    1554       2.9422
    1555       2.7669
    1556       2.9004
    1557       2.8229
    1558       2.8819
    1559       2.8787
    1560       2.8459
    1561       2.9215
    1562       2.9771
    1563       3.0646
    1564       2.8676
    1565       2.8703
    1566       2.8672
    1567       2.9209
    1568       2.8649
    1569       2.6605
    1570       2.6538
    1571       2.7888
    1572       2.8280
    1573       2.7638
    1574       2.8647
    1575       3.0486
    1576       2.8281
    1577       2.8786
    1578       3.0989
    1579       3.0216
    1580       3.1765
    1581       2.9074
    1582       2.9925
    1583       2.8052
    1584       2.9095
    1585       2.9589
    1586       2.9881
    1587       2.9366
    1588       2.8541
    1589       2.9431
    1590       2.9363
    1591       2.8688
    1592       2.8916
    1593       2.9104
    1594       3.0129
    1595       3.0755
    1596       2.8064
    1597       2.9579
    1598       2.8504
    1599       2.6106
    1600       2.7908
    1601       2.7458
    1602       2.5888
    1603       2.6043
    1604       2.5723
    1605       2.6568
    1606       2.7113
    1607       2.9402
    1608       2.8132
    1609       2.7366
    1610       2.8635
    1611       2.9975
    1612       2.8717
    1613       2.8554
    1614       2.8858
    1615       2.7699
    1616       2.8647
    1617       2.8507
    1618       2.8613
    1619       2.8447
    1620       2.9958
    1621       2.6835
    1622       2.6993
    1623       2.7464
    1624       2.7665
    1625       2.7988
    1626       2.7555
    1627       2.7190
    1628       2.7810
    1629       2.5615
    1630       2.5271
    1631       2.8598
    1632       2.6721
    1633       2.4614
    1634       2.5227
    1635       2.4881
    1636       2.6514
    1637       2.7097
    1638       2.5744
    1639       2.9122
    1640       2.7132
    1641       2.4868
    1642       2.6850
    1643       2.5547
    1644       2.5200
    1645       2.6734
    1646       2.6709
    1647       2.7767
    1648       2.6585
    1649       2.5759
    1650       2.6812
    1651       2.9305
    1652       2.6725
    1653       2.7617
    1654       2.7908
    1655       2.6743
    1656       2.8277
    1657       2.7085
    1658       2.7576
    1659       2.7621
    1660       2.7323
    1661       2.7745
    1662       2.7335
    1663       2.7447
    1664       2.7965
    1665       2.7198
    1666       2.8392
    1667       2.7998
    1668       2.8398
    1669       2.9044
    1670       2.9705
    1671       2.8946
    1672       2.9560
    1673       2.7598
    1674       2.8126
    1675       2.9988
    1676       2.8885
    1677       3.0426
    1678       2.8825
    1679       2.8670
    1680       2.9963
    1681       3.0931
    1682       2.6459
    1683       2.8684
    1684       2.9193
    1685       2.8486
    1686       2.8009
    1687       2.8220
    1688       2.6651
    1689       2.8399
    1690       2.8527
    1691       2.7734
    1692       2.7452
    1693       2.8275
    1694       2.7333
    1695       2.9921
    1696       2.9361
    1697       2.9660
    1698       2.9123
    1699       3.0694
    1700       3.2735
    1701       2.8923
    1702       3.1962
    1703       3.0011
    1704       3.0725
    1705       3.0499
    1706       3.0244
    1707       2.9686
    1708       3.1070
    1709       3.2201
    1710       3.0419
    1711       3.1720
    1712       3.0834
    1713       3.0187
    1714       3.0121
    1715       3.0670
    1716       2.8386
    1717       3.0017
    1718       3.0052
    1719       2.8955
    1720       2.8462
    1721       2.9205
    1722       3.1303
    1723       2.7463
    1724       2.8006
    1725       2.9367
    1726       2.9759
    1727       3.0096
    1728       2.9676
    1729       3.0808
    1730       3.0825
    1731       2.9777
    1732       2.7946
    1733       2.9294
    1734       3.0171
    1735       3.2198
    1736       3.0188
    1737       2.9319
    1738       3.2837
    1739       2.9748
    1740       2.7914
    1741       3.0113
    1742       3.1461
    1743       3.1514
    1744       3.1656
    1745       3.0519
    1746       3.2843
    1747       3.1366
    1748       3.2996
    1749       2.9768
    1750       3.3205
    1751       3.1780
    1752       3.0674
    1753       3.2391
    1754       3.0434
    1755       3.4054
    1756       3.1048
    1757       3.1582
    1758       3.2234
    1759       3.2682
    1760       3.2470
    1761       3.5014
    1762       3.0360
    1763       2.9403
    1764       3.0394
    1765       3.1529
    1766       3.1452
    1767       3.1893
    1768       3.2434
    1769       3.3206
    1770       3.3243
    1771       3.1985
    1772       3.2191
    1773       3.1627
    1774       2.9742
    1775       3.1679
    1776       3.0532
    1777       2.6738
    1778       3.0683
    1779       3.0385
    1780       2.8451
    1781       2.8519
    1782       3.0977
    1783       3.2178
    1784       3.0711
    1785       2.8923
    1786       2.9475
    1787       3.0538
    1788       3.0622
    1789       3.1275
    1790       3.0932
    1791       3.0493
    1792       3.1724
    1793       2.9815
    1794       2.9770
    1795       3.1360
    1796       3.1538
    1797       3.2139
    1798       3.3271
    1799       3.5996
    1800       3.5681
    1801       3.7636
    1802       3.6227
    1803       3.2732
    1804       3.0873
    1805       3.3824
    1806       3.4758
    1807       3.2350
    1808       3.0769
    1809       3.1670
    1810       3.1925
    1811       3.2953
    1812       3.0494
    1813       3.0788
    1814       2.8158
    1815       2.9002
    1816       2.8659
    1817       2.9484
    1818       2.8566
    1819       3.0286
    1820       2.9483
    1821       2.7778
    1822       2.6876
    1823       2.9276
    1824       3.0505
    1825       3.1506
    1826       3.0757
    1827       3.0396
    1828       3.1824
    1829       3.0166
    1830       3.2317
    1831       3.0554
    1832       3.1745
    1833       3.3737
    1834       3.2888
    1835       3.1577
    1836       3.2657
    1837       3.1676
    1838       3.2430
    1839       3.5128
    1840       3.5188
    1841       3.4851
    1842       3.5633
    1843       3.1083
    1844       3.2068
    1845       3.2945
    1846       3.1156
    1847       3.2958
    1848       3.3255
    1849       3.2382
    1850       3.2849
    1851       3.2718
    1852       3.2895
    1853       3.3467
    1854       3.1580
    1855       3.4437
    1856       3.4532
    1857       3.3609
    1858       3.2637
    1859       3.2314
    1860       3.2882
    1861       3.1874
    1862       3.4639
    1863       3.2275
    1864       3.1895
    1865       3.2240
    1866       3.3555
    1867       3.3251
    1868       3.2780
    1869       3.6414
    1870       3.4529
    1871       3.3068
    1872       3.5576
    1873       3.2643
    1874       3.3315
    1875       3.3346
    1876       3.3479
    1877       3.5061
    1878       3.0788
    1879       3.1837
    1880       3.4268
    1881       3.2179
    1882       3.2990
    1883       3.3928
    1884       3.4705
    1885       3.3503
    1886       3.3354
    1887       3.2499
    1888       3.0000
    1889       3.2091
    1890       3.1367
    1891       3.1025
    1892       3.3012
    1893       3.4158
    1894       3.3212
    1895       3.2493
    1896       3.1774
    1897       3.3076
    1898       3.3858
    1899       3.5548
    1900       3.2244
    1901       3.3128
    1902       2.9468
    1903       3.2960
    1904       3.2972
    1905       3.1745
    1906       3.0603
    1907       3.0459
    1908       3.0518
    1909       3.0541
    1910       3.1045
    1911       3.2621
    1912       3.2282
    1913       3.2268
    1914       3.0767
    1915       3.3027
    1916       3.1335
    1917       3.3451
    1918       3.4713
    1919       3.3218
    1920       3.4340
    1921       3.2957
    1922       3.2880
    1923       3.6659
    1924       3.6325
    1925       3.4996
    1926       3.1682
    1927       3.1823
    1928       3.4485
    1929       3.3840
    1930       3.4536
    1931       3.3481
    1932       3.4635
    1933       3.2118
    1934       3.1635
    1935       3.4346
    1936       3.6831
    1937       3.4688
    1938       3.7602
    1939       3.7947
    1940       3.5429
    1941       3.6390
    1942       3.5236
    1943       3.4431
    1944       3.4055
    1945       3.4915
    1946       3.5282
    1947       3.4594
    1948       3.5423
    1949       3.4762
    1950       3.6224
    1951       3.6706
    1952       3.4866
    1953       3.7846
    1954       3.6912
    1955       3.7714
    1956       3.5827
    1957       3.7151
    1958       3.5960
    1959       3.6039
    1960       3.5626
    1961       3.6785
    1962       3.8076
    1963       3.6751
    1964       3.3212
    1965       3.4982
    1966       3.4600
    1967       3.7576
    1968       3.7837
    1969       3.8646
    1970       3.6870
    1971       3.8262
    1972       3.7098
    1973       3.9534
    1974       3.8863
    1975       3.8494
    1976       3.7673
    1977       3.6274
    1978       4.1692
    1979       3.9474
    1980       4.0616
    1981       3.9692
    1982       3.6013
    1983       3.3490
    1984       3.2900
    1985       3.3725
    1986       3.4263
    1987       3.0025
    1988       3.2425
    1989       3.2659
    1990       3.3904
    1991       3.2476
    1992       3.4808
    1993       3.9129
    1994       3.3866
    1995       3.8702
    1996       3.8745
    1997       3.8517
    1998       4.0010
    1999       3.8663
    2000       3.7758
