# Supplementary material for: K739 is preferentially targeted over K725 in the deSUMOylation process of neuronal nitric oxide synthase
Source: Front Chem. 2025 Sep 4;13:1672437. doi: 10.3389/fchem.2025.1672437 (PMC12445055; doi:10.3389/fchem.2025.1672437)
Supplement: Supplementary file 2 [file DataSheet2.zip › raw-data/739-N1/rmsf.out]

#Res        AtomicFlx
   1.000       7.0155
   2.000       5.2297
   3.000       3.6116
   4.000       3.4214
   5.000       2.1763
   6.000       1.9420
   7.000       2.4104
   8.000       1.9247
   9.000       1.4963
  10.000       1.7661
  11.000       1.9796
  12.000       1.1618
  13.000       1.3025
  14.000       1.5770
  15.000       0.9875
  16.000       0.9957
  17.000       1.9613
  18.000       1.1250
  19.000       1.6734
  20.000       0.9819
  21.000       1.2173
  22.000       1.4064
  23.000       0.9356
  24.000       0.9336
  25.000       0.7468
  26.000       0.8471
  27.000       0.5618
  28.000       0.8446
  29.000       0.8320
  30.000       1.5798
  31.000       1.7367
  32.000       0.8039
  33.000       0.6825
  34.000       0.5586
  35.000       0.5607
  36.000       0.6852
  37.000       0.6212
  38.000       0.4855
  39.000       0.7713
  40.000       1.2453
  41.000       0.5121
  42.000       0.5485
  43.000       0.9376
  44.000       0.9839
  45.000       1.1643
  46.000       0.7530
  47.000       0.6065
  48.000       0.4894
  49.000       0.4443
  50.000       0.6375
  51.000       0.6439
  52.000       0.4956
  53.000       0.5718
  54.000       0.5086
  55.000       0.4917
  56.000       0.4926
  57.000       0.6208
  58.000       0.6642
  59.000       0.6653
  60.000       0.5781
  61.000       0.8930
  62.000       1.1463
  63.000       0.5693
  64.000       0.7397
  65.000       1.4284
  66.000       1.7009
  67.000       2.6225
  68.000       1.1641
  69.000       0.8688
  70.000       0.6501
  71.000       0.7359
  72.000       0.8387
  73.000       0.6908
  74.000       0.6620
  75.000       1.1598
  76.000       0.8304
  77.000       0.6436
  78.000       1.0992
  79.000       0.6414
  80.000       0.6860
  81.000       0.7650
  82.000       0.8343
  83.000       0.7173
  84.000       1.1912
  85.000       0.9414
  86.000       0.9272
  87.000       0.7754
  88.000       0.7238
  89.000       1.6316
  90.000       0.7661
  91.000       0.7912
  92.000       1.0998
  93.000       0.9060
  94.000       0.7122
  95.000       0.7612
  96.000       1.3612
  97.000       1.8457
  98.000       1.3565
  99.000       1.1133
 100.000       0.8263
 101.000       0.8970
 102.000       1.0311
 103.000       0.9855
 104.000       0.7920
 105.000       0.6324
 106.000       0.9161
 107.000       0.6987
 108.000       0.5567
 109.000       0.5289
 110.000       0.6104
 111.000       0.6194
 112.000       0.9626
 113.000       0.7283
 114.000       0.8961
 115.000       0.5424
 116.000       0.5203
 117.000       0.6071
 118.000       0.5714
 119.000       0.5097
 120.000       0.5513
 121.000       0.5800
 122.000       0.5662
 123.000       0.6589
 124.000       0.6535
 125.000       1.3364
 126.000       1.0234
 127.000       0.7634
 128.000       0.5964
 129.000       0.7826
 130.000       0.6852
 131.000       0.5316
 132.000       0.7285
 133.000       0.5413
 134.000       1.1457
 135.000       0.8620
 136.000       0.8734
 137.000       1.1551
 138.000       1.0353
 139.000       0.7289
 140.000       0.9929
 141.000       0.6614
 142.000       0.6208
 143.000       1.4864
 144.000       0.7372
 145.000       0.8142
 146.000       0.7737
 147.000       1.3449
 148.000       0.6620
 149.000       0.6500
 150.000       1.1937
 151.000       1.1056
 152.000       0.6334
 153.000       0.7862
 154.000       1.0962
 155.000       1.2016
 156.000       1.1477
 157.000       1.7112
 158.000       2.2659
 159.000       1.9323
 160.000       1.9261
 161.000       1.0984
 162.000       1.5346
 163.000       1.3197
 164.000       1.6242
 165.000       1.0204
 166.000       0.7970
 167.000       1.4013
 168.000       1.0225
 169.000       1.7146
 170.000       0.7115
 171.000       1.1496
 172.000       1.6381
 173.000       1.3670
 174.000       2.0270
 175.000       1.8457
 176.000       1.4424
 177.000       1.5803
 178.000       1.5103
 179.000       0.6007
 180.000       1.3192
 181.000       1.0700
 182.000       0.6579
 183.000       0.7220
 184.000       0.6412
 185.000       0.4573
 186.000       0.4307
 187.000       0.5712
 188.000       0.4796
 189.000       0.4618
 190.000       0.4690
 191.000       0.5806
 192.000       0.4992
 193.000       0.4663
 194.000       0.5116
 195.000       0.5973
 196.000       0.6210
 197.000       0.5903
 198.000       0.9734
 199.000       0.9468
 200.000       1.9376
 201.000       0.9830
 202.000       0.9056
 203.000       1.5364
 204.000       0.7267
 205.000       1.0181
 206.000       0.5950
 207.000       1.5506
 208.000       0.7912
 209.000       0.8017
 210.000       0.6411
 211.000       0.9549
 212.000       0.6543
 213.000       0.5069
 214.000       1.3512
 215.000       1.0553
 216.000       0.6227
 217.000       0.6706
 218.000       1.8696
 219.000       0.6983
 220.000       0.5677
 221.000       0.7405
 222.000       1.1301
 223.000       0.7320
 224.000       1.2782
 225.000       0.7238
 226.000       1.4085
 227.000       1.6256
 228.000       1.5771
 229.000       1.2256
 230.000       1.4599
 231.000       1.0924
 232.000       1.1459
 233.000       0.9174
 234.000       1.3482
 235.000       1.5174
 236.000       1.5571
 237.000       1.5613
 238.000       1.8646
 239.000       1.5633
 240.000       1.6292
 241.000       1.7138
 242.000       2.0237
 243.000       1.6283
 244.000       1.9716
 245.000       1.7337
 246.000       1.4108
 247.000       1.4617
 248.000       1.7820
 249.000       0.9731
 250.000       1.2251
 251.000       1.7757
 252.000       0.9558
 253.000       0.8040
 254.000       1.4110
 255.000       1.0744
 256.000       0.8493
 257.000       0.9647
 258.000       1.5865
 259.000       2.2199
 260.000       1.0921
 261.000       1.0748
 262.000       0.9579
 263.000       0.8793
 264.000       0.9824
 265.000       0.6358
 266.000       0.5765
 267.000       0.9360
 268.000       0.5668
 269.000       0.6471
 270.000       0.9091
 271.000       0.8372
 272.000       1.1182
 273.000       0.9639
 274.000       1.4686
 275.000       0.9212
 276.000       1.0789
 277.000       1.0024
 278.000       1.1913
 279.000       1.8312
 280.000       1.4807
 281.000       1.0715
 282.000       1.0108
 283.000       1.5793
 284.000       1.7983
 285.000       1.2666
 286.000       1.2899
 287.000       1.2172
 288.000       1.7108
 289.000       1.6224
 290.000       1.5368
 291.000       1.0332
 292.000       1.0294
 293.000       0.7965
 294.000       0.7580
 295.000       0.6213
 296.000       0.6827
 297.000       1.0951
 298.000       0.6800
 299.000       1.0670
 300.000       0.7628
 301.000       0.4554
 302.000       0.5170
 303.000       4.2367
 304.000       3.5473
 305.000       3.0446
 306.000       3.4492
 307.000       3.0720
 308.000       1.8405
 309.000       2.1460
 310.000       1.7556
 311.000       1.9388
 312.000       1.1630
 313.000       2.5929
 314.000       2.2790
 315.000       2.7464
 316.000       4.4301
 317.000       4.4404
 318.000       3.6842
 319.000       2.5752
 320.000       2.7342
 321.000       2.8542
 322.000       3.9143
 323.000       3.9072
 324.000       4.6543
 325.000       2.2040
