# Supplementary material for: K739 is preferentially targeted over K725 in the deSUMOylation process of neuronal nitric oxide synthase
Source: Front Chem. 2025 Sep 4;13:1672437. doi: 10.3389/fchem.2025.1672437 (PMC12445055; doi:10.3389/fchem.2025.1672437)
Supplement: Supplementary file 2 [file DataSheet2.zip › raw-data/739-N1/senp-rmsd.out]

#Frame     RMSD_00001
       1       0.0000
       2       0.8379
       3       0.7448
       4       0.8352
       5       0.8564
       6       0.9961
       7       0.8367
       8       0.8698
       9       0.9486
      10       0.8228
      11       0.9440
      12       0.9643
      13       0.7925
      14       1.0952
      15       0.9954
      16       0.8909
      17       0.9167
      18       0.7858
      19       0.8636
      20       0.8725
      21       0.9502
      22       1.0540
      23       0.9178
      24       0.9454
      25       1.1457
      26       1.0788
      27       1.0363
      28       0.9531
      29       0.9501
      30       1.1533
      31       0.9519
      32       1.1121
      33       0.9375
      34       1.1770
      35       1.0130
      36       1.2684
      37       1.0159
      38       1.1749
      39       1.2228
      40       1.1170
      41       1.1851
      42       1.3171
      43       1.3281
      44       1.3558
      45       1.2596
      46       1.2070
      47       1.2904
      48       1.3655
      49       1.2551
      50       1.2865
      51       1.2844
      52       1.2456
      53       1.2753
      54       1.2078
      55       1.4322
      56       1.1427
      57       1.3332
      58       1.5398
      59       1.3958
      60       1.2812
      61       0.9834
      62       1.0571
      63       1.1174
      64       1.0710
      65       1.1206
      66       1.1551
      67       1.1716
      68       1.0697
      69       1.1669
      70       1.0877
      71       1.0148
      72       1.0578
      73       1.1900
      74       1.0186
      75       1.0065
      76       1.0392
      77       1.2864
      78       1.1313
      79       1.1889
      80       1.0214
      81       1.1316
      82       1.0246
      83       0.8985
      84       1.0932
      85       0.9215
      86       0.9037
      87       0.9647
      88       0.8788
      89       0.9428
      90       0.8384
      91       0.9739
      92       0.9844
      93       0.9339
      94       1.0109
      95       0.9063
      96       1.0426
      97       0.9439
      98       0.8818
      99       0.9010
     100       0.9637
     101       1.0624
     102       0.9699
     103       1.0392
     104       1.0161
     105       0.9066
     106       0.9461
     107       0.9111
     108       0.9073
     109       1.1046
     110       0.8734
     111       1.0001
     112       1.0355
     113       1.0223
     114       1.1008
     115       1.0947
     116       1.0987
     117       1.1216
     118       1.1921
     119       1.1699
     120       1.2211
     121       1.1289
     122       1.1376
     123       1.1664
     124       1.1493
     125       1.2074
     126       1.1214
     127       1.0551
     128       1.1629
     129       1.1427
     130       1.1035
     131       1.2313
     132       1.2636
     133       1.1088
     134       1.0789
     135       1.0780
     136       1.1408
     137       0.9577
     138       1.1203
     139       1.0743
     140       1.2022
     141       1.2529
     142       1.3217
     143       1.2873
     144       1.3116
     145       1.5681
     146       1.4742
     147       1.3921
     148       1.5265
     149       1.4788
     150       1.4990
     151       1.5895
     152       1.4799
     153       1.4291
     154       1.4632
     155       1.5290
     156       1.5807
     157       1.4451
     158       1.4086
     159       1.3795
     160       1.4875
     161       1.3650
     162       1.4348
     163       1.4044
     164       1.4748
     165       1.4611
     166       1.4572
     167       1.6327
     168       1.4657
     169       1.4162
     170       1.4618
     171       1.4050
     172       1.3964
     173       1.3695
     174       1.3632
     175       1.3910
     176       1.3758
     177       1.4100
     178       1.4172
     179       1.4209
     180       1.4570
     181       1.5023
     182       1.3339
     183       1.3383
     184       1.3982
     185       1.4287
     186       1.4581
     187       1.4574
     188       1.3212
     189       1.5844
     190       1.4616
     191       1.4557
     192       1.4127
     193       1.3851
     194       1.4417
     195       1.4615
     196       1.4235
     197       1.4726
     198       1.4561
     199       1.4528
     200       1.4391
     201       1.4200
     202       1.2851
     203       1.4758
     204       1.5921
     205       1.4586
     206       1.4350
     207       1.2876
     208       1.3447
     209       1.4781
     210       1.3963
     211       1.2968
     212       1.4229
     213       1.3346
     214       1.3776
     215       1.4305
     216       1.3435
     217       1.4510
     218       1.4314
     219       1.3377
     220       1.4579
     221       1.3453
     222       1.3290
     223       1.4626
     224       1.4268
     225       1.5449
     226       1.7468
     227       1.8593
     228       1.9399
     229       1.9417
     230       2.1317
     231       1.9535
     232       2.1623
     233       2.4374
     234       2.1048
     235       2.2553
     236       2.3933
     237       2.1876
     238       2.4034
     239       2.0746
     240       2.0861
     241       2.2526
     242       2.2956
     243       2.2914
     244       2.2732
     245       2.1355
     246       2.0726
     247       2.1077
     248       2.2472
     249       2.1785
     250       1.9378
     251       1.7286
     252       1.8718
     253       2.0937
     254       1.8656
     255       2.1453
     256       2.1960
     257       2.3486
     258       2.0827
     259       1.8894
     260       1.8531
     261       2.2035
     262       2.0344
     263       1.9254
     264       1.9245
     265       1.9497
     266       1.8573
     267       2.0460
     268       1.8733
     269       2.0967
     270       1.8891
     271       2.8060
     272       2.0410
     273       2.1556
     274       2.0340
     275       1.9676
     276       1.9196
     277       2.3213
     278       1.9930
     279       2.0427
     280       2.1170
     281       2.0805
     282       1.9461
     283       1.9251
     284       2.0967
     285       1.9217
     286       2.0612
     287       1.9856
     288       1.9357
     289       1.9610
     290       2.0737
     291       2.1989
     292       2.0896
     293       2.1856
     294       2.1189
     295       2.1708
     296       1.9871
     297       1.9338
     298       1.9514
     299       2.0092
     300       2.1172
     301       2.0059
     302       2.0326
     303       2.1145
     304       2.0661
     305       2.0953
     306       2.1923
     307       1.9109
     308       2.0154
     309       2.2774
     310       2.2139
     311       2.2830
     312       2.1741
     313       2.0095
     314       2.2460
     315       2.1172
     316       2.2074
     317       2.1333
     318       2.1096
     319       2.1097
     320       2.0011
     321       1.9846
     322       2.0177
     323       1.9178
     324       2.2231
     325       2.1168
     326       2.1609
     327       2.3097
     328       2.0937
     329       2.1832
     330       1.9718
     331       1.9238
     332       1.9739
     333       2.1066
     334       1.9217
     335       2.0497
     336       2.1132
     337       2.0154
     338       2.0739
     339       2.0237
     340       1.9878
     341       2.0086
     342       2.0473
     343       2.3222
     344       2.0808
     345       1.8585
     346       1.9020
     347       2.2020
     348       2.0395
     349       2.4485
     350       2.0653
     351       2.0844
     352       2.0729
     353       2.1079
     354       2.1614
     355       2.0402
     356       2.0444
     357       2.2099
     358       2.0341
     359       1.9446
     360       2.1826
     361       2.1193
     362       2.1079
     363       2.2464
     364       2.0792
     365       2.2037
     366       2.0907
     367       1.9315
     368       2.0641
     369       2.1059
     370       2.1485
     371       2.0019
     372       2.0597
     373       2.0055
     374       1.9800
     375       1.9092
     376       1.9993
     377       2.0126
     378       2.0977
     379       2.1426
     380       2.0962
     381       2.1622
     382       1.9249
     383       1.8176
     384       1.7925
     385       1.7874
     386       1.9630
     387       2.1809
     388       2.0022
     389       1.9997
     390       2.1487
     391       2.1241
     392       2.0039
     393       2.1684
     394       2.0695
     395       2.0245
     396       2.1518
     397       2.0421
     398       2.1916
     399       1.9406
     400       2.3325
     401       2.1896
     402       1.9963
     403       2.0101
     404       1.9716
     405       2.1762
     406       2.0439
     407       2.1670
     408       2.0814
     409       2.1552
     410       2.1200
     411       2.0690
     412       2.1051
     413       2.1359
     414       2.1874
     415       1.9271
     416       2.1486
     417       2.1368
     418       2.0138
     419       2.1860
     420       2.2786
     421       2.1020
     422       2.3205
     423       2.1529
     424       2.0650
     425       1.9360
     426       2.0673
     427       1.9227
     428       2.1467
     429       2.1440
     430       2.1822
     431       1.9623
     432       2.0841
     433       2.0371
     434       2.0347
     435       2.1630
     436       2.1210
     437       2.2762
     438       2.1944
     439       2.1447
     440       1.9098
     441       1.9252
     442       2.0256
     443       2.2865
     444       2.2348
     445       2.4252
     446       2.2617
     447       2.1587
     448       1.9736
     449       2.2388
     450       2.3838
     451       2.0963
     452       2.0187
     453       2.1952
     454       2.3486
     455       2.2231
     456       2.0465
     457       2.6118
     458       1.9684
     459       2.0329
     460       1.8167
     461       1.8314
     462       1.9139
     463       1.8289
     464       2.0128
     465       1.9276
     466       2.1195
     467       2.1809
     468       2.3224
     469       2.3514
     470       2.2224
     471       2.2781
     472       2.4555
     473       2.2855
     474       2.0173
     475       2.0359
     476       1.8855
     477       1.9263
     478       2.2684
     479       2.0341
     480       2.3405
     481       2.5930
     482       2.3973
     483       2.3512
     484       2.4899
     485       2.3589
     486       2.3434
     487       2.1481
     488       1.9746
     489       2.7780
     490       2.6920
     491       2.0997
     492       2.3009
     493       2.8708
     494       2.8207
     495       2.7500
     496       2.7407
     497       3.0627
     498       3.0527
     499       3.2419
     500       3.3660
     501       3.1855
     502       3.4937
     503       3.5234
     504       3.4030
     505       3.2444
     506       2.8861
     507       2.7614
     508       2.7380
     509       3.0870
     510       2.9744
     511       2.8814
     512       3.4982
     513       3.5520
     514       3.5075
     515       3.6054
     516       3.3215
     517       3.4587
     518       3.0938
     519       2.7205
     520       2.8075
     521       2.4777
     522       3.0769
     523       2.7228
     524       2.8209
     525       3.0796
     526       3.3589
     527       3.1342
     528       3.0367
     529       2.8542
     530       3.3227
     531       2.9328
     532       3.0153
     533       3.0374
     534       2.9577
     535       3.0168
     536       3.0015
     537       2.8780
     538       3.4411
     539       4.4770
     540       3.9991
     541       3.4736
     542       3.1365
     543       3.6016
     544       3.6177
     545       3.5811
     546       3.3448
     547       3.3413
     548       3.5573
     549       3.3535
     550       3.4733
     551       3.6091
     552       3.5241
     553       3.4862
     554       3.4471
     555       3.5079
     556       3.4006
     557       3.4039
     558       3.3531
     559       3.4715
     560       3.4559
     561       3.3546
     562       3.5854
     563       3.7587
     564       3.3858
     565       3.3799
     566       3.7183
     567       3.7847
     568       3.8392
     569       3.4539
     570       3.3680
     571       3.4544
     572       3.5096
     573       3.5291
     574       3.3666
     575       3.4211
     576       3.4241
     577       3.4253
     578       3.1950
     579       3.4704
     580       3.1882
     581       3.4498
     582       3.3206
     583       3.3451
     584       3.3056
     585       3.3229
     586       3.5157
     587       3.4788
     588       3.4440
     589       3.3460
     590       3.4911
     591       3.3594
     592       3.2948
     593       3.3268
     594       2.8768
     595       3.4137
     596       3.3525
     597       3.4258
     598       3.5049
     599       3.2910
     600       3.0905
     601       3.2673
     602       3.4885
     603       3.3193
     604       3.4649
     605       3.4001
     606       3.1948
     607       3.1163
     608       3.1191
     609       3.3181
     610       3.2802
     611       3.4239
     612       3.0743
     613       3.2329
     614       3.2677
     615       3.2907
     616       3.2199
     617       3.2619
     618       3.1754
     619       3.3656
     620       3.4761
     621       3.2474
     622       3.4230
     623       3.4531
     624       3.3793
     625       3.6666
     626       3.3742
     627       3.2108
     628       3.3330
     629       3.3596
     630       3.8569
     631       3.4863
     632       3.3673
     633       3.3628
     634       3.8908
     635       3.6414
     636       3.5297
     637       3.6604
     638       3.3490
     639       3.3613
     640       3.7696
     641       3.4666
     642       3.3000
     643       3.4204
     644       3.3476
     645       3.3856
     646       3.2540
     647       3.6417
     648       3.0718
     649       3.3422
     650       3.3919
     651       3.7111
     652       3.7117
     653       3.4289
     654       3.3384
     655       3.5032
     656       3.4049
     657       3.2496
     658       3.4603
     659       3.4569
     660       3.3081
     661       3.3254
     662       3.4644
     663       3.3130
     664       3.3135
     665       3.3487
     666       3.4236
     667       3.2357
     668       3.3036
     669       3.5060
     670       3.5067
     671       3.2843
     672       3.3951
     673       3.4774
     674       3.5372
     675       3.3119
     676       3.5626
     677       3.4921
     678       3.4954
     679       3.6786
     680       3.7047
     681       3.3643
     682       3.4847
     683       3.5823
     684       3.6449
     685       3.3617
     686       3.5161
     687       3.3421
     688       3.3958
     689       3.4890
     690       3.4065
     691       3.4723
     692       3.2187
     693       3.4765
     694       3.3261
     695       3.2035
     696       3.4234
     697       3.6564
     698       3.5607
     699       3.3887
     700       3.1578
     701       3.5290
     702       3.3599
     703       3.4624
     704       3.5112
     705       3.4143
     706       3.3648
     707       3.4320
     708       3.1448
     709       3.2985
     710       3.3699
     711       3.4606
     712       3.1927
     713       3.2570
     714       3.4915
     715       3.2091
     716       3.4792
     717       3.2971
     718       3.2030
     719       3.4625
     720       3.4589
     721       3.3813
     722       3.3537
     723       3.3450
     724       3.2208
     725       3.3204
     726       3.1092
     727       3.2226
     728       3.3552
     729       3.3996
     730       3.3609
     731       3.4726
     732       3.4488
     733       3.4272
     734       3.6018
     735       3.6419
     736       3.6025
     737       3.3830
     738       3.4721
     739       3.3852
     740       3.3274
     741       3.3078
     742       3.4668
     743       3.3644
     744       3.3291
     745       3.4945
     746       3.3016
     747       3.0792
     748       3.4813
     749       3.3607
     750       3.3060
     751       3.4884
     752       3.4902
     753       3.3425
     754       3.4865
     755       3.3995
     756       3.3772
     757       3.1482
     758       3.3307
     759       3.3129
     760       3.3482
     761       3.3544
     762       3.4379
     763       3.3140
     764       3.1675
     765       3.1567
     766       3.3098
     767       3.2208
     768       3.4181
     769       3.2239
     770       3.1908
     771       3.0667
     772       3.1007
     773       3.5126
     774       3.4534
     775       3.3131
     776       3.0469
     777       3.2868
     778       3.2124
     779       3.3161
     780       3.1378
     781       3.2455
     782       3.1553
     783       2.8539
     784       3.1553
     785       3.2077
     786       3.0830
     787       3.1846
     788       3.1175
     789       3.2531
     790       3.2715
     791       2.9642
     792       3.0583
     793       3.3375
     794       3.6343
     795       3.1825
     796       3.1826
     797       3.2923
     798       3.1319
     799       3.1380
     800       3.1944
     801       3.0196
     802       3.0813
     803       3.1151
     804       2.8837
     805       3.2816
     806       3.1572
     807       3.1075
     808       3.1710
     809       3.1773
     810       3.0869
     811       3.2508
     812       3.3248
     813       3.1948
     814       3.0749
     815       3.0381
     816       2.7963
     817       3.0560
     818       2.9380
     819       2.9979
     820       3.0079
     821       3.0689
     822       3.2352
     823       3.0535
     824       3.1167
     825       3.2058
     826       3.1153
     827       3.1322
     828       2.9995
     829       2.9610
     830       3.1138
     831       3.1448
     832       3.0027
     833       3.1458
     834       3.3356
     835       3.0915
     836       3.0803
     837       3.1772
     838       3.0359
     839       3.2428
     840       3.1498
     841       3.3423
     842       3.4156
     843       3.0088
     844       3.4161
     845       3.2448
     846       3.0346
     847       3.0678
     848       3.2214
     849       3.2000
     850       3.2722
     851       3.1978
     852       3.1348
     853       3.3380
     854       3.5376
     855       3.2089
     856       2.9892
     857       2.9312
     858       3.2512
     859       3.1770
     860       3.1047
     861       3.1351
     862       3.1282
     863       3.1248
     864       3.4692
     865       3.2517
     866       3.3894
     867       3.4755
     868       3.3876
     869       3.4867
     870       3.4952
     871       3.2915
     872       3.4636
     873       3.3549
     874       3.3942
     875       3.7232
     876       3.6550
     877       3.7074
     878       3.6321
     879       3.2980
     880       3.4539
     881       3.4834
     882       3.5189
     883       3.4367
     884       3.6070
     885       3.4979
     886       3.5123
     887       3.2188
     888       3.2912
     889       3.6350
     890       3.3169
     891       3.3992
     892       3.2019
     893       3.3894
     894       3.4049
     895       3.4304
     896       3.3332
     897       3.5753
     898       3.5486
     899       3.5061
     900       3.5375
     901       3.3593
     902       3.5813
     903       3.3838
     904       3.3784
     905       3.6949
     906       3.7228
     907       3.3360
     908       3.5098
     909       3.4707
     910       3.5413
     911       3.4694
     912       3.4080
     913       3.4712
     914       3.4056
     915       3.4819
     916       3.5963
     917       3.3692
     918       3.4354
     919       3.3544
     920       3.6396
     921       3.3475
     922       3.3199
     923       3.5877
     924       3.3639
     925       3.3730
     926       3.6125
     927       3.5312
     928       3.5783
     929       3.4184
     930       3.3289
     931       3.4738
     932       3.4189
     933       3.4855
     934       3.3390
     935       3.5625
     936       3.2741
     937       3.3620
     938       3.4037
     939       3.3661
     940       3.4380
     941       3.4531
     942       3.6641
     943       3.3632
     944       3.4365
     945       3.4750
     946       3.3721
     947       3.2371
     948       3.3353
     949       3.4579
     950       3.3712
     951       3.5479
     952       3.2661
     953       3.3908
     954       3.2833
     955       3.2856
     956       3.5163
     957       3.4405
     958       3.5833
     959       3.3659
     960       3.3855
     961       3.3605
     962       3.4176
     963       3.6447
     964       3.2456
     965       3.3981
     966       3.2771
     967       3.3366
     968       3.3085
     969       3.2096
     970       3.2067
     971       3.3936
     972       3.1653
     973       3.4767
     974       3.2854
     975       3.4858
     976       3.4908
     977       3.3908
     978       3.2552
     979       3.0921
     980       3.1722
     981       3.1561
     982       3.0988
     983       2.8783
     984       2.9884
     985       3.2484
     986       3.1958
     987       3.4446
     988       3.6801
     989       3.3462
     990       3.5958
     991       3.5971
     992       3.5398
     993       3.4483
     994       3.2040
     995       3.4290
     996       3.5325
     997       3.3471
     998       3.1846
     999       3.3324
    1000       3.1869
    1001       3.3744
    1002       3.4514
    1003       3.3340
    1004       3.3742
    1005       3.2552
    1006       3.5188
    1007       3.5645
    1008       3.3810
    1009       3.4807
    1010       3.4493
    1011       3.7255
    1012       3.2142
    1013       3.2865
    1014       3.5664
    1015       3.7252
    1016       3.6800
    1017       3.5824
    1018       3.3512
    1019       3.3437
    1020       3.4854
    1021       3.2451
    1022       3.1421
    1023       3.2948
    1024       3.5486
    1025       3.5850
    1026       3.2785
    1027       3.5898
    1028       3.6727
    1029       3.7567
    1030       3.7125
    1031       3.4198
    1032       3.3867
    1033       3.5710
    1034       3.4239
    1035       3.2325
    1036       3.0691
    1037       3.0093
    1038       2.9091
    1039       2.8300
    1040       3.0287
    1041       2.7094
    1042       2.9036
    1043       2.8596
    1044       2.9338
    1045       2.9834
    1046       2.9204
    1047       2.9515
    1048       2.7816
    1049       2.7635
    1050       3.0043
    1051       2.8445
    1052       2.7187
    1053       2.9689
    1054       2.6515
    1055       2.7145
    1056       2.8437
    1057       2.4996
    1058       2.5790
    1059       2.5526
    1060       2.5108
    1061       2.8485
    1062       2.8169
    1063       2.6048
    1064       2.7651
    1065       2.6884
    1066       2.6249
    1067       2.3830
    1068       2.6801
    1069       2.6437
    1070       2.5971
    1071       2.4901
    1072       2.8446
    1073       2.4383
    1074       2.2914
    1075       2.8288
    1076       2.5036
    1077       2.5291
    1078       2.3593
    1079       2.4233
    1080       2.3122
    1081       2.5702
    1082       2.2894
    1083       2.3919
    1084       2.4509
    1085       2.1028
    1086       2.3860
    1087       2.2708
    1088       2.5988
    1089       2.2978
    1090       2.4295
    1091       2.4465
    1092       2.6841
    1093       2.5518
    1094       2.3459
    1095       2.4567
    1096       2.3812
    1097       2.6462
    1098       2.5368
    1099       2.5157
    1100       2.5331
    1101       2.4094
    1102       2.4943
    1103       2.4280
    1104       2.4484
    1105       2.6210
    1106       2.4862
    1107       2.5227
    1108       2.5141
    1109       2.2522
    1110       2.3585
    1111       2.2244
    1112       2.2498
    1113       2.3168
    1114       2.4875
    1115       2.6942
    1116       2.7282
    1117       2.3887
    1118       2.5507
    1119       2.5162
    1120       2.8831
    1121       2.7344
    1122       2.6160
    1123       2.6628
    1124       2.6821
    1125       2.7615
    1126       2.3756
    1127       2.4992
    1128       2.4787
    1129       2.5917
    1130       2.6027
    1131       2.8344
    1132       2.4593
    1133       2.7953
    1134       2.5095
    1135       2.3814
    1136       2.6904
    1137       3.0822
    1138       3.3427
    1139       2.3621
    1140       2.4999
    1141       2.5000
    1142       2.1737
    1143       2.4019
    1144       2.3585
    1145       2.5702
    1146       2.3634
    1147       2.4927
    1148       2.6053
    1149       2.9329
    1150       2.3707
    1151       2.7933
    1152       2.9352
    1153       2.6153
    1154       3.1285
    1155       3.3584
    1156       3.4573
    1157       2.7702
    1158       2.6727
    1159       2.8238
    1160       2.3119
    1161       2.4627
    1162       2.4021
    1163       2.5338
    1164       2.5736
    1165       2.8011
    1166       2.5654
    1167       2.8237
    1168       2.6455
    1169       2.5333
    1170       3.0012
    1171       3.3396
    1172       3.6715
    1173       2.7373
    1174       2.6088
    1175       2.5977
    1176       2.9188
    1177       2.4484
    1178       2.2315
    1179       2.3835
    1180       2.4947
    1181       2.3277
    1182       2.2608
    1183       2.6119
    1184       2.2540
    1185       2.1566
    1186       2.4520
    1187       2.3087
    1188       2.2760
    1189       2.3866
    1190       2.4926
    1191       2.4136
    1192       2.3119
    1193       2.2597
    1194       2.1439
    1195       2.4130
    1196       2.5412
    1197       2.1534
    1198       2.5751
    1199       2.3655
    1200       2.6387
    1201       2.5139
    1202       2.3428
    1203       2.6073
    1204       2.3166
    1205       2.2859
    1206       2.3987
    1207       2.2548
    1208       2.9311
    1209       2.6671
    1210       2.6036
    1211       2.7412
    1212       2.3696
    1213       2.5360
    1214       2.6904
    1215       2.5337
    1216       2.8861
    1217       2.6204
    1218       2.4549
    1219       2.3610
    1220       2.2685
    1221       2.0485
    1222       2.5905
    1223       2.2520
    1224       2.2668
    1225       2.4139
    1226       2.3579
    1227       2.2468
    1228       2.3617
    1229       2.0670
    1230       2.2127
    1231       2.3821
    1232       2.3354
    1233       2.6937
    1234       2.1331
    1235       2.4384
    1236       2.3331
    1237       2.2674
    1238       2.2507
    1239       2.1802
    1240       2.1471
    1241       2.4151
    1242       2.1570
    1243       2.2931
    1244       2.5423
    1245       2.2575
    1246       2.2395
    1247       2.4164
    1248       2.2369
    1249       2.3811
    1250       2.4505
    1251       2.4184
    1252       2.3471
    1253       2.4766
    1254       2.6406
    1255       2.3718
    1256       2.6031
    1257       2.1774
    1258       2.1169
    1259       1.9265
    1260       2.0724
    1261       1.9163
    1262       1.8683
    1263       1.9912
    1264       2.0285
    1265       2.0672
    1266       2.0797
    1267       2.3467
    1268       1.9587
    1269       2.0840
    1270       2.0202
    1271       1.9822
    1272       2.1307
    1273       1.9830
    1274       2.0995
    1275       2.3675
    1276       2.0908
    1277       2.1547
    1278       2.1376
    1279       2.2494
    1280       2.2519
    1281       2.2195
    1282       2.0718
    1283       2.0544
    1284       2.0232
    1285       2.1634
    1286       2.0825
    1287       2.0329
    1288       2.1921
    1289       2.0659
    1290       2.1646
    1291       2.3555
    1292       2.3966
    1293       2.1472
    1294       2.4585
    1295       2.3285
    1296       2.2420
    1297       2.2383
    1298       2.1433
    1299       2.3395
    1300       2.1657
    1301       2.2263
    1302       2.2564
    1303       2.1704
    1304       2.2281
    1305       2.2357
    1306       2.2768
    1307       2.3990
    1308       2.3612
    1309       2.1908
    1310       2.1662
    1311       2.1507
    1312       2.1864
    1313       2.3605
    1314       2.3877
    1315       2.1532
    1316       2.2402
    1317       2.2066
    1318       2.3735
    1319       2.0831
    1320       2.1876
    1321       2.1439
    1322       2.1200
    1323       2.1966
    1324       2.0966
    1325       2.0763
    1326       2.2592
    1327       2.0323
    1328       2.1632
    1329       2.3724
    1330       2.1282
    1331       2.2036
    1332       2.1566
    1333       2.1021
    1334       1.9821
    1335       1.9793
    1336       2.0276
    1337       2.1585
    1338       2.1832
    1339       2.3293
    1340       2.3271
    1341       2.0683
    1342       2.3792
    1343       2.1240
    1344       2.0094
    1345       2.1291
    1346       2.2472
    1347       2.3283
    1348       2.1951
    1349       2.3508
    1350       2.4410
    1351       2.4901
    1352       2.3839
    1353       2.5402
    1354       2.2799
    1355       2.3351
    1356       2.4355
    1357       2.4282
    1358       2.3183
    1359       2.2032
    1360       2.4709
    1361       2.2537
    1362       2.1950
    1363       2.3896
    1364       2.3193
    1365       2.4011
    1366       2.2999
    1367       2.4915
    1368       2.2765
    1369       2.3220
    1370       2.1284
    1371       2.1014
    1372       2.1114
    1373       2.0563
    1374       2.1921
    1375       2.3187
    1376       2.4110
    1377       2.1978
    1378       2.3105
    1379       2.3276
    1380       2.3259
    1381       2.2166
    1382       2.2688
    1383       2.2220
    1384       2.1580
    1385       2.3930
    1386       2.4004
    1387       2.2938
    1388       2.2248
    1389       2.3266
    1390       2.2423
    1391       2.1314
    1392       2.2432
    1393       2.4171
    1394       2.1711
    1395       2.4417
    1396       2.1685
    1397       2.2133
    1398       2.4147
    1399       2.2081
    1400       2.0933
    1401       2.5364
    1402       2.4684
    1403       2.4528
    1404       2.2983
    1405       2.4800
    1406       2.7906
    1407       2.3803
    1408       2.4844
    1409       2.5763
    1410       2.3620
    1411       2.5093
    1412       2.4250
    1413       2.5609
    1414       2.4864
    1415       2.2608
    1416       2.4029
    1417       2.2928
    1418       2.3364
    1419       2.5002
    1420       2.4526
    1421       2.1959
    1422       2.4693
    1423       2.4954
    1424       2.3179
    1425       2.4429
    1426       2.0266
    1427       2.2993
    1428       2.3826
    1429       2.5400
    1430       2.5772
    1431       2.6263
    1432       2.6509
    1433       2.5089
    1434       2.3216
    1435       2.4688
    1436       2.5832
    1437       2.3922
    1438       2.3866
    1439       2.5408
    1440       2.2225
    1441       2.3412
    1442       2.3586
    1443       2.5043
    1444       2.3575
    1445       2.2815
    1446       2.3744
    1447       2.5106
    1448       2.4416
    1449       2.2036
    1450       2.4866
    1451       2.4999
    1452       2.3014
    1453       2.1164
    1454       2.0860
    1455       2.1913
    1456       2.1239
    1457       2.2919
    1458       2.2060
    1459       2.2962
    1460       2.1099
    1461       2.1171
    1462       2.3544
    1463       2.2977
    1464       2.2015
    1465       2.2928
    1466       2.3057
    1467       2.0692
    1468       2.0271
    1469       2.1348
    1470       2.1196
    1471       2.2395
    1472       2.2343
    1473       2.1413
    1474       2.1494
    1475       2.2232
    1476       2.1029
    1477       2.1945
    1478       2.1861
    1479       2.3656
    1480       2.2310
    1481       2.3460
    1482       2.1677
    1483       2.2013
    1484       2.3529
    1485       2.2036
    1486       2.3586
    1487       2.1553
    1488       2.2712
    1489       2.1982
    1490       2.4682
    1491       2.5319
    1492       2.6696
    1493       2.3292
    1494       2.4066
    1495       2.5873
    1496       2.4146
    1497       2.4469
    1498       2.2665
    1499       2.2241
    1500       2.2300
    1501       2.1699
    1502       2.1880
    1503       2.2527
    1504       1.9929
    1505       2.1304
    1506       2.2518
    1507       2.2546
    1508       2.2028
    1509       2.3513
    1510       2.2140
    1511       2.4776
    1512       2.2751
    1513       2.2848
    1514       2.2469
    1515       2.2702
    1516       2.3683
    1517       2.3367
    1518       2.2411
    1519       2.3791
    1520       2.3126
    1521       2.2222
    1522       2.3560
    1523       2.3660
    1524       2.3346
    1525       2.4283
    1526       2.4591
    1527       2.3411
    1528       2.2703
    1529       2.4600
    1530       2.3926
    1531       2.3637
    1532       2.5023
    1533       2.5632
    1534       2.3260
    1535       2.3080
    1536       2.5092
    1537       2.3676
    1538       2.4287
    1539       2.4494
    1540       2.4806
    1541       2.4079
    1542       2.3318
    1543       2.3234
    1544       2.1958
    1545       2.2862
    1546       2.2718
    1547       2.5235
    1548       2.3510
    1549       2.4921
    1550       2.3467
    1551       2.4030
    1552       2.4246
    1553       2.4845
    1554       2.4905
    1555       2.3155
    1556       2.4376
    1557       2.4732
    1558       2.5407
    1559       2.3944
    1560       2.3877
    1561       2.5983
    1562       2.5199
    1563       2.5798
    1564       2.4121
    1565       2.5059
    1566       2.3507
    1567       2.4981
    1568       2.5582
    1569       2.3662
    1570       2.3064
    1571       2.4399
    1572       2.5932
    1573       2.4628
    1574       2.5043
    1575       2.5649
    1576       2.3662
    1577       2.3584
    1578       2.4956
    1579       2.5499
    1580       2.6404
    1581       2.4970
    1582       2.5252
    1583       2.4039
    1584       2.5037
    1585       2.5909
    1586       2.5618
    1587       2.4869
    1588       2.4523
    1589       2.5232
    1590       2.6462
    1591       2.5422
    1592       2.6042
    1593       2.5788
    1594       2.6099
    1595       2.8196
    1596       2.5069
    1597       2.7595
    1598       2.6308
    1599       2.3182
    1600       2.4387
    1601       2.2874
    1602       2.1669
    1603       2.0918
    1604       2.1122
    1605       2.0647
    1606       2.2349
    1607       2.3808
    1608       2.4679
    1609       2.3430
    1610       2.4456
    1611       2.7462
    1612       2.2132
    1613       2.3221
    1614       2.1637
    1615       2.2319
    1616       2.4053
    1617       2.5953
    1618       2.4344
    1619       2.3919
    1620       2.3933
    1621       2.2637
    1622       2.2663
    1623       2.3863
    1624       2.3584
    1625       2.1685
    1626       2.2594
    1627       2.3658
    1628       2.1796
    1629       2.0980
    1630       1.9350
    1631       2.2894
    1632       2.3207
    1633       2.0860
    1634       2.1411
    1635       2.1111
    1636       2.0914
    1637       2.2388
    1638       1.9933
    1639       2.1395
    1640       2.2022
    1641       1.9951
    1642       2.0960
    1643       1.9126
    1644       1.9129
    1645       2.1717
    1646       2.0203
    1647       2.1479
    1648       1.9469
    1649       1.9217
    1650       2.0124
    1651       2.3140
    1652       2.1779
    1653       2.2676
    1654       2.1678
    1655       2.2708
    1656       2.3334
    1657       2.2622
    1658       2.3015
    1659       2.2671
    1660       2.2574
    1661       2.2025
    1662       2.1811
    1663       2.3092
    1664       2.3292
    1665       2.1825
    1666       2.4027
    1667       2.2854
    1668       2.2782
    1669       2.3370
    1670       2.1439
    1671       2.1996
    1672       2.2410
    1673       2.1933
    1674       2.2913
    1675       2.3499
    1676       2.3143
    1677       2.3739
    1678       2.3859
    1679       2.4119
    1680       2.1307
    1681       2.1210
    1682       2.1573
    1683       2.3629
    1684       2.4369
    1685       2.2825
    1686       2.2843
    1687       2.3314
    1688       2.2086
    1689       2.3804
    1690       2.1446
    1691       2.2831
    1692       2.1054
    1693       2.1690
    1694       2.2407
    1695       2.3641
    1696       2.2977
    1697       2.0768
    1698       2.1625
    1699       2.2972
    1700       2.4148
    1701       2.2457
    1702       2.4907
    1703       2.3985
    1704       2.4003
    1705       2.5290
    1706       2.5490
    1707       2.2964
    1708       2.5572
    1709       2.4696
    1710       2.3853
    1711       2.3731
    1712       2.4010
    1713       2.2130
    1714       2.2406
    1715       2.1916
    1716       2.2581
    1717       2.3121
    1718       2.3107
    1719       2.3935
    1720       2.3423
    1721       2.3365
    1722       2.3603
    1723       2.2127
    1724       2.1437
    1725       2.3322
    1726       2.3491
    1727       2.3841
    1728       2.4138
    1729       2.7814
    1730       2.6835
    1731       2.3615
    1732       2.1796
    1733       2.1770
    1734       2.6006
    1735       2.7817
    1736       2.3398
    1737       2.2208
    1738       2.5014
    1739       2.2850
    1740       2.2150
    1741       2.2221
    1742       2.8274
    1743       2.8440
    1744       2.8353
    1745       2.7860
    1746       2.8844
    1747       2.7418
    1748       2.9807
    1749       2.6914
    1750       2.8575
    1751       2.7948
    1752       2.7358
    1753       2.9287
    1754       2.7058
    1755       3.0076
    1756       2.8500
    1757       2.8406
    1758       3.0318
    1759       3.2165
    1760       3.0091
    1761       3.2640
    1762       2.6506
    1763       2.5678
    1764       2.5948
    1765       2.6018
    1766       2.8896
    1767       2.7558
    1768       2.8841
    1769       2.8661
    1770       2.8562
    1771       2.7937
    1772       2.9121
    1773       2.9245
    1774       2.5032
    1775       2.7120
    1776       2.6438
    1777       2.3207
    1778       2.5899
    1779       2.5698
    1780       2.3527
    1781       2.3926
    1782       2.6767
    1783       2.9462
    1784       2.5957
    1785       2.4095
    1786       2.3442
    1787       2.6250
    1788       2.4046
    1789       2.6626
    1790       2.8211
    1791       2.3833
    1792       2.7518
    1793       2.7255
    1794       2.2619
    1795       2.8338
    1796       2.9141
    1797       3.0956
    1798       3.2651
    1799       3.6176
    1800       3.5687
    1801       3.6104
    1802       3.5683
    1803       3.0110
    1804       2.8196
    1805       3.0935
    1806       3.3740
    1807       2.8560
    1808       2.7937
    1809       2.8961
    1810       2.8608
    1811       3.0936
    1812       2.7587
    1813       2.8714
    1814       2.3785
    1815       2.5344
    1816       2.4424
    1817       2.5557
    1818       2.4459
    1819       2.5484
    1820       2.4660
    1821       2.2994
    1822       2.2718
    1823       2.2722
    1824       2.4780
    1825       2.5819
    1826       2.3623
    1827       2.2603
    1828       2.5631
    1829       2.3855
    1830       2.5637
    1831       2.3165
    1832       2.2000
    1833       2.5430
    1834       2.3679
    1835       2.4999
    1836       2.4462
    1837       2.5150
    1838       2.4804
    1839       2.4276
    1840       2.7609
    1841       2.6897
    1842       2.8683
    1843       2.4314
    1844       2.5637
    1845       2.6120
    1846       2.3727
    1847       2.5837
    1848       2.7852
    1849       2.6190
    1850       2.4912
    1851       2.5289
    1852       2.6636
    1853       2.5759
    1854       2.5420
    1855       2.7207
    1856       2.8836
    1857       2.5871
    1858       2.5806
    1859       2.2859
    1860       2.4385
    1861       2.5307
    1862       2.5971
    1863       2.2553
    1864       2.0349
    1865       2.2432
    1866       2.3917
    1867       2.3616
    1868       2.0747
    1869       2.4387
    1870       2.3005
    1871       2.4377
    1872       2.3425
    1873       2.1795
    1874       2.1614
    1875       2.3858
    1876       2.3677
    1877       2.5569
    1878       2.1924
    1879       2.1588
    1880       2.5228
    1881       2.6044
    1882       2.5144
    1883       2.6716
    1884       2.5780
    1885       2.4340
    1886       2.4880
    1887       2.3058
    1888       2.2536
    1889       2.2133
    1890       2.2911
    1891       2.2592
    1892       2.4254
    1893       2.4610
    1894       2.5030
    1895       2.4422
    1896       2.4363
    1897       2.6393
    1898       2.6177
    1899       2.9434
    1900       2.6258
    1901       2.4528
    1902       2.1428
    1903       2.3904
    1904       2.5590
    1905       2.4671
    1906       2.4326
    1907       2.1452
    1908       2.1671
    1909       2.1260
    1910       2.1560
    1911       2.1786
    1912       2.4178
    1913       2.5342
    1914       2.3027
    1915       2.4157
    1916       2.1420
    1917       2.2034
    1918       2.4977
    1919       2.4356
    1920       2.6216
    1921       2.5130
    1922       2.6363
    1923       2.8796
    1924       2.6476
    1925       2.7178
    1926       2.4404
    1927       2.4511
    1928       2.9859
    1929       2.8432
    1930       2.9681
    1931       2.8877
    1932       3.0232
    1933       2.5861
    1934       2.4209
    1935       2.8941
    1936       2.8072
    1937       2.3239
    1938       2.4332
    1939       2.5927
    1940       2.5561
    1941       2.8045
    1942       2.3946
    1943       2.1989
    1944       2.3501
    1945       2.2938
    1946       2.5976
    1947       2.3370
    1948       2.3207
    1949       2.4468
    1950       2.5423
    1951       2.3948
    1952       2.6835
    1953       2.6788
    1954       2.6056
    1955       2.6906
    1956       2.5771
    1957       2.6091
    1958       2.6030
    1959       2.7836
    1960       2.6154
    1961       2.7220
    1962       2.8837
    1963       2.7318
    1964       2.3323
    1965       2.5067
    1966       2.6927
    1967       2.8637
    1968       3.0391
    1969       3.1030
    1970       3.1881
    1971       3.1960
    1972       3.0120
    1973       3.3115
    1974       3.1165
    1975       3.0082
    1976       2.7615
    1977       3.0215
    1978       3.5949
    1979       3.2635
    1980       2.8822
    1981       2.9282
    1982       2.3531
    1983       2.6672
    1984       2.4713
    1985       2.5385
    1986       2.4541
    1987       2.1926
    1988       2.5000
    1989       2.3982
    1990       2.5208
    1991       2.4856
    1992       2.8366
    1993       3.3793
    1994       2.7626
    1995       3.7244
    1996       3.5997
    1997       3.6536
    1998       3.7300
    1999       3.4589
    2000       3.4481
