# Supplementary material for: K739 is preferentially targeted over K725 in the deSUMOylation process of neuronal nitric oxide synthase
Source: Front Chem. 2025 Sep 4;13:1672437. doi: 10.3389/fchem.2025.1672437 (PMC12445055; doi:10.3389/fchem.2025.1672437)
Supplement: Supplementary file 2 [file DataSheet2.zip › raw-data/739-N1/sumo-peptide-rmsd.out]

#Frame     RMSD_00001
       1       0.0000
       2       1.0401
       3       1.2284
       4       1.7110
       5       1.5923
       6       1.6131
       7       1.9801
       8       1.5384
       9       2.2104
      10       1.5793
      11       2.5306
      12       1.7653
      13       1.6838
      14       1.3866
      15       2.1317
      16       2.3514
      17       1.6241
      18       2.6060
      19       2.8242
      20       2.6124
      21       1.9534
      22       2.9662
      23       2.7603
      24       2.6538
      25       2.7796
      26       2.2665
      27       1.7603
      28       3.0246
      29       2.2769
      30       2.4197
      31       2.4037
      32       2.6590
      33       3.2078
      34       3.2696
      35       3.3943
      36       3.3509
      37       3.4357
      38       3.2506
      39       3.5433
      40       3.4861
      41       3.3749
      42       3.1159
      43       2.7151
      44       2.0519
      45       3.0969
      46       2.6324
      47       2.3976
      48       3.5641
      49       2.6275
      50       2.4862
      51       2.8823
      52       2.6898
      53       2.3497
      54       2.3474
      55       3.2693
      56       3.4111
      57       3.6643
      58       2.8651
      59       3.4225
      60       3.4600
      61       3.2978
      62       3.4828
      63       3.9889
      64       4.3403
      65       2.8136
      66       2.9657
      67       3.9243
      68       3.9806
      69       3.2531
      70       3.6256
      71       3.0442
      72       3.3573
      73       3.5658
      74       3.4963
      75       3.4828
      76       3.0205
      77       3.2300
      78       2.8420
      79       3.0013
      80       3.1529
      81       2.5962
      82       2.4626
      83       2.7124
      84       2.8043
      85       3.1412
      86       2.9300
      87       2.5395
      88       2.8533
      89       3.1363
      90       2.7704
      91       2.8896
      92       2.8825
      93       2.9991
      94       2.5714
      95       2.7101
      96       2.1639
      97       2.6103
      98       2.9122
      99       3.2486
     100       3.2166
     101       2.8200
     102       2.9157
     103       3.1963
     104       3.6421
     105       3.8692
     106       3.7573
     107       3.1692
     108       3.3716
     109       3.2693
     110       3.4379
     111       2.6708
     112       3.2854
     113       3.3094
     114       2.7534
     115       3.0262
     116       3.3234
     117       3.3439
     118       3.0673
     119       3.2301
     120       3.4292
     121       2.6463
     122       2.4777
     123       2.9017
     124       2.6338
     125       3.2330
     126       2.5475
     127       2.5026
     128       2.8016
     129       3.0249
     130       2.7690
     131       2.7273
     132       3.4741
     133       3.0569
     134       2.7903
     135       2.6923
     136       3.6014
     137       2.8711
     138       3.1952
     139       3.9181
     140       3.9111
     141       3.3664
     142       3.8779
     143       3.7094
     144       3.8691
     145       3.2576
     146       3.1884
     147       3.3220
     148       3.6309
     149       3.3577
     150       3.3978
     151       3.5587
     152       3.6901
     153       4.4754
     154       3.8847
     155       4.0887
     156       4.6570
     157       3.6541
     158       3.5270
     159       3.4328
     160       2.9830
     161       2.9387
     162       3.3719
     163       3.3522
     164       3.7851
     165       3.7914
     166       3.6243
     167       3.4049
     168       3.9965
     169       3.5844
     170       4.4450
     171       4.4500
     172       4.3529
     173       3.1306
     174       3.5217
     175       2.7921
     176       3.5773
     177       3.5354
     178       3.4608
     179       4.3697
     180       3.6903
     181       3.6309
     182       3.9317
     183       4.1765
     184       4.2425
     185       3.5820
     186       3.8672
     187       3.8844
     188       3.9478
     189       3.7905
     190       3.0137
     191       3.0307
     192       2.7738
     193       2.3740
     194       2.0560
     195       2.2427
     196       1.9560
     197       2.1965
     198       1.7901
     199       1.8444
     200       2.3402
     201       1.6066
     202       1.8090
     203       1.6506
     204       1.7260
     205       1.5881
     206       2.1748
     207       2.2513
     208       2.3298
     209       1.9195
     210       2.0155
     211       2.1138
     212       2.0426
     213       2.3422
     214       2.4609
     215       3.0017
     216       1.8290
     217       2.4535
     218       2.0771
     219       2.6510
     220       2.2411
     221       2.4270
     222       2.4705
     223       2.6566
     224       2.5053
     225       2.4091
     226       2.7031
     227       2.5258
     228       2.9758
     229       2.4848
     230       2.9595
     231       2.3930
     232       2.4908
     233       2.6435
     234       2.8273
     235       2.3430
     236       2.1333
     237       2.8281
     238       2.7134
     239       2.8456
     240       2.5546
     241       2.7973
     242       2.6329
     243       2.6641
     244       2.6195
     245       2.0494
     246       2.6196
     247       2.5352
     248       2.9175
     249       2.9641
     250       2.6930
     251       2.9886
     252       2.0972
     253       2.4829
     254       2.8696
     255       2.8698
     256       2.8716
     257       2.8074
     258       2.8551
     259       2.2439
     260       2.8162
     261       2.4274
     262       2.3307
     263       1.7481
     264       1.5413
     265       1.9172
     266       2.3219
     267       2.1188
     268       2.4662
     269       2.0883
     270       2.2256
     271       3.0562
     272       2.4703
     273       1.9782
     274       2.6678
     275       2.8693
     276       2.2505
     277       2.3322
     278       2.6331
     279       2.7136
     280       2.0631
     281       2.7616
     282       2.1954
     283       2.4179
     284       2.0009
     285       2.1906
     286       2.4343
     287       2.5760
     288       2.3598
     289       2.6742
     290       2.2165
     291       2.5045
     292       2.2478
     293       2.0011
     294       2.4642
     295       2.9601
     296       2.0724
     297       2.3044
     298       2.1287
     299       2.3653
     300       2.7373
     301       2.4842
     302       2.5301
     303       2.1930
     304       2.4567
     305       2.7019
     306       2.8193
     307       2.4017
     308       2.7798
     309       2.6524
     310       2.5434
     311       3.0888
     312       2.5476
     313       2.4798
     314       2.4909
     315       2.5233
     316       2.4258
     317       2.2325
     318       2.3468
     319       2.1910
     320       2.1354
     321       2.2482
     322       2.0643
     323       2.4644
     324       2.3557
     325       2.5738
     326       2.1752
     327       2.2747
     328       2.3218
     329       2.2555
     330       2.8596
     331       2.7193
     332       2.3629
     333       2.3317
     334       2.3044
     335       2.3813
     336       2.6632
     337       2.5093
     338       2.7742
     339       2.5199
     340       2.5098
     341       2.5545
     342       2.5910
     343       2.3679
     344       2.3840
     345       2.3706
     346       2.4041
     347       2.3918
     348       2.3222
     349       2.5019
     350       2.4891
     351       2.3307
     352       2.4400
     353       2.2478
     354       2.6488
     355       2.5290
     356       2.7674
     357       2.5178
     358       2.6680
     359       2.8606
     360       2.8438
     361       2.8119
     362       2.9592
     363       2.8080
     364       2.7376
     365       2.3988
     366       2.7247
     367       2.8908
     368       2.8156
     369       2.7036
     370       2.7697
     371       2.4759
     372       2.2800
     373       2.7092
     374       2.4084
     375       2.4540
     376       2.2849
     377       2.1118
     378       2.4459
     379       2.5448
     380       2.3067
     381       2.2384
     382       3.0264
     383       2.8849
     384       3.3428
     385       3.5427
     386       2.4825
     387       2.6927
     388       2.0692
     389       2.2376
     390       2.3218
     391       2.7831
     392       2.4906
     393       2.1206
     394       1.8917
     395       2.0366
     396       2.4308
     397       2.3993
     398       3.1132
     399       2.7186
     400       2.9999
     401       2.4953
     402       2.4710
     403       2.9845
     404       3.3986
     405       2.8893
     406       2.9017
     407       3.6249
     408       3.7755
     409       2.9592
     410       2.6433
     411       3.2535
     412       4.3346
     413       3.0705
     414       2.3182
     415       2.9219
     416       2.6677
     417       2.7270
     418       2.8456
     419       2.7706
     420       2.9264
     421       3.2857
     422       2.9494
     423       3.2039
     424       3.4060
     425       3.0285
     426       2.7469
     427       2.9821
     428       3.1340
     429       2.9954
     430       3.4279
     431       2.9479
     432       3.1617
     433       3.2644
     434       3.0734
     435       3.0977
     436       3.0135
     437       3.2629
     438       3.4033
     439       2.7565
     440       3.1564
     441       2.6039
     442       2.2166
     443       2.6070
     444       3.0494
     445       2.1146
     446       2.8159
     447       2.7433
     448       3.1897
     449       3.0550
     450       2.4614
     451       2.7781
     452       2.6255
     453       2.8518
     454       2.0935
     455       2.2125
     456       2.2114
     457       2.5263
     458       2.3896
     459       2.1994
     460       2.7071
     461       3.4267
     462       2.6048
     463       2.2716
     464       1.8424
     465       2.4144
     466       2.4478
     467       2.4228
     468       2.2956
     469       2.7821
     470       2.1706
     471       2.0960
     472       2.1658
     473       2.4434
     474       2.8094
     475       2.2984
     476       2.9861
     477       3.2865
     478       2.9364
     479       3.1407
     480       2.8030
     481       3.1242
     482       3.2043
     483       3.2251
     484       3.1255
     485       3.5109
     486       3.5246
     487       3.6612
     488       3.4571
     489       3.9894
     490       3.9872
     491       3.9792
     492       3.6134
     493       3.6525
     494       3.6931
     495       3.5675
     496       3.4619
     497       3.6540
     498       3.7438
     499       3.4215
     500       3.8114
     501       3.8473
     502       3.5903
     503       3.1036
     504       3.0239
     505       3.3618
     506       3.7246
     507       3.5250
     508       3.6158
     509       4.2410
     510       4.2023
     511       3.7556
     512       4.0291
     513       3.7653
     514       3.3361
     515       3.1844
     516       2.9287
     517       3.2266
     518       3.2439
     519       2.9733
     520       2.8991
     521       2.9157
     522       2.6413
     523       2.9981
     524       2.9000
     525       2.8735
     526       3.1806
     527       3.2249
     528       2.6384
     529       3.4915
     530       2.7715
     531       2.7412
     532       2.9608
     533       3.6846
     534       3.0625
     535       3.1259
     536       3.0011
     537       2.8548
     538       3.3752
     539       3.6345
     540       4.4383
     541       4.1720
     542       3.1198
     543       3.0593
     544       2.5546
     545       3.0186
     546       3.2059
     547       3.5328
     548       3.3252
     549       3.2558
     550       3.6854
     551       2.7538
     552       2.8577
     553       2.9754
     554       3.3724
     555       3.0273
     556       2.8947
     557       3.2090
     558       3.2383
     559       2.7227
     560       2.4549
     561       3.4146
     562       4.2222
     563       3.7575
     564       4.3693
     565       4.6796
     566       4.3402
     567       3.7111
     568       3.3701
     569       3.2998
     570       3.2865
     571       3.0770
     572       2.9137
     573       2.6185
     574       2.7779
     575       2.2777
     576       3.0802
     577       3.6828
     578       3.3573
     579       3.5438
     580       3.0343
     581       2.9050
     582       3.4668
     583       3.3182
     584       3.4318
     585       4.0805
     586       3.4889
     587       2.8101
     588       3.2573
     589       3.6208
     590       3.3338
     591       3.4057
     592       3.3333
     593       3.2131
     594       3.9420
     595       3.3364
     596       3.5537
     597       3.3720
     598       2.3579
     599       2.4061
     600       3.0772
     601       3.4040
     602       4.1914
     603       4.0725
     604       4.7753
     605       4.6839
     606       4.2236
     607       4.1907
     608       4.1111
     609       5.1267
     610       4.7826
     611       5.1280
     612       4.3088
     613       4.2521
     614       4.6607
     615       4.3595
     616       4.3184
     617       3.3291
     618       2.9926
     619       3.1058
     620       3.3273
     621       4.0142
     622       2.7744
     623       2.7226
     624       2.6994
     625       2.6225
     626       2.7672
     627       2.3249
     628       2.7237
     629       2.6755
     630       2.4892
     631       2.3907
     632       1.7640
     633       2.3421
     634       2.3148
     635       2.2443
     636       2.0575
     637       2.4855
     638       2.3406
     639       2.2528
     640       2.4913
     641       2.5437
     642       2.8711
     643       3.2245
     644       2.6567
     645       3.0488
     646       2.6648
     647       2.6027
     648       2.7551
     649       3.2216
     650       2.8482
     651       2.9448
     652       2.7773
     653       2.7520
     654       2.3223
     655       2.4493
     656       2.4617
     657       2.5242
     658       2.2027
     659       2.5979
     660       2.9748
     661       2.9522
     662       3.0493
     663       3.3009
     664       2.9782
     665       3.3733
     666       3.0239
     667       3.4752
     668       3.1586
     669       3.2104
     670       3.1110
     671       3.1379
     672       3.1735
     673       3.2530
     674       3.1550
     675       3.0474
     676       2.9490
     677       3.3327
     678       3.1788
     679       3.4238
     680       2.8728
     681       3.2410
     682       3.1590
     683       3.1419
     684       3.1884
     685       2.9035
     686       2.9323
     687       2.8057
     688       2.9739
     689       3.1474
     690       3.1725
     691       3.4407
     692       2.8164
     693       3.2784
     694       3.2317
     695       2.9430
     696       2.8153
     697       2.7578
     698       2.6302
     699       2.7463
     700       2.8294
     701       3.1386
     702       3.0217
     703       2.5291
     704       2.6354
     705       3.2195
     706       3.3010
     707       3.5300
     708       3.1510
     709       2.9354
     710       3.2165
     711       3.1648
     712       2.8753
     713       3.2238
     714       2.9017
     715       2.9976
     716       3.0320
     717       3.4394
     718       3.3691
     719       3.3705
     720       3.4869
     721       3.6168
     722       3.1613
     723       3.0856
     724       3.2541
     725       3.0912
     726       3.3148
     727       3.1306
     728       3.2357
     729       3.0296
     730       2.8002
     731       3.1238
     732       3.2925
     733       3.1959
     734       3.1763
     735       3.4817
     736       3.2897
     737       3.4073
     738       3.2624
     739       3.2951
     740       3.3404
     741       3.2209
     742       3.3170
     743       3.1626
     744       3.3416
     745       3.1882
     746       3.1599
     747       3.3377
     748       3.0920
     749       2.9657
     750       3.1301
     751       3.1725
     752       2.9855
     753       3.0771
     754       2.7853
     755       2.7800
     756       2.9354
     757       2.7653
     758       2.6738
     759       2.8457
     760       3.1898
     761       3.0047
     762       3.1816
     763       3.0972
     764       3.0581
     765       3.1590
     766       2.9975
     767       3.0444
     768       2.9682
     769       2.6341
     770       2.4008
     771       2.3667
     772       2.5247
     773       2.3441
     774       2.7390
     775       2.5031
     776       2.4903
     777       2.4635
     778       2.4852
     779       2.4156
     780       2.1233
     781       2.5464
     782       2.5080
     783       2.3492
     784       2.3127
     785       2.7545
     786       2.4222
     787       2.6549
     788       2.3993
     789       2.7815
     790       2.5344
     791       2.5267
     792       2.7873
     793       3.0353
     794       2.6209
     795       2.7432
     796       2.7759
     797       2.8433
     798       2.8750
     799       2.7879
     800       2.9508
     801       2.6285
     802       2.2564
     803       2.4699
     804       2.4685
     805       3.0779
     806       2.8178
     807       2.2987
     808       2.4650
     809       2.7060
     810       2.9032
     811       2.6691
     812       2.5631
     813       2.3968
     814       2.3756
     815       2.3290
     816       2.2914
     817       2.5151
     818       2.6310
     819       2.5143
     820       2.9520
     821       2.6847
     822       2.3294
     823       2.9215
     824       2.6227
     825       2.7153
     826       2.6317
     827       3.0155
     828       2.6930
     829       2.6748
     830       2.7759
     831       2.5551
     832       2.5505
     833       2.7738
     834       2.6767
     835       2.9136
     836       2.9543
     837       2.4565
     838       2.5912
     839       2.3490
     840       2.8295
     841       2.9517
     842       3.2184
     843       3.0883
     844       3.0302
     845       3.0275
     846       3.1246
     847       3.2580
     848       3.0925
     849       3.1931
     850       2.9892
     851       3.2593
     852       3.0520
     853       2.7931
     854       2.7699
     855       2.9146
     856       2.9205
     857       3.1926
     858       3.6106
     859       3.2019
     860       2.7971
     861       2.8273
     862       2.8378
     863       2.6845
     864       2.9069
     865       2.6756
     866       2.7722
     867       2.9355
     868       2.9728
     869       2.8018
     870       2.8063
     871       3.1672
     872       3.0466
     873       3.1804
     874       2.7409
     875       3.0500
     876       2.8574
     877       2.4881
     878       2.5903
     879       2.4540
     880       2.7289
     881       2.2715
     882       2.4789
     883       2.6167
     884       2.3340
     885       2.3291
     886       2.4435
     887       2.7678
     888       2.5720
     889       2.8364
     890       2.7614
     891       2.5008
     892       2.7632
     893       2.1850
     894       2.8142
     895       2.6934
     896       2.4852
     897       2.7331
     898       2.3118
     899       2.5954
     900       2.6428
     901       2.9215
     902       2.8560
     903       3.0587
     904       3.2843
     905       3.2097
     906       2.7086
     907       2.4383
     908       2.3991
     909       2.6823
     910       2.6091
     911       2.5612
     912       2.8986
     913       2.6815
     914       2.7252
     915       2.5918
     916       3.0200
     917       2.9530
     918       2.4669
     919       2.6951
     920       2.3807
     921       2.5899
     922       2.7907
     923       2.7856
     924       2.4956
     925       2.4324
     926       2.5955
     927       2.4054
     928       2.6418
     929       2.4411
     930       2.5042
     931       2.7128
     932       2.6108
     933       2.6766
     934       3.1300
     935       2.6518
     936       2.6565
     937       2.6936
     938       2.5595
     939       3.1624
     940       2.5698
     941       2.4799
     942       2.5618
     943       2.6463
     944       2.5916
     945       2.3507
     946       2.1629
     947       2.6052
     948       2.9805
     949       2.9522
     950       2.3891
     951       2.1500
     952       2.3918
     953       2.3507
     954       2.6254
     955       2.0801
     956       2.3693
     957       2.6069
     958       2.4057
     959       2.4872
     960       2.5441
     961       2.4387
     962       2.2220
     963       2.7501
     964       2.6652
     965       1.9498
     966       2.5669
     967       2.7437
     968       2.5104
     969       2.9110
     970       2.5905
     971       2.2223
     972       2.6037
     973       2.8699
     974       2.1429
     975       2.7584
     976       2.1612
     977       2.4074
     978       2.1957
     979       1.8790
     980       2.0708
     981       2.0104
     982       2.3120
     983       2.5158
     984       2.1116
     985       2.2262
     986       1.8113
     987       1.9843
     988       2.0884
     989       2.3813
     990       2.8427
     991       2.5258
     992       1.7449
     993       2.0488
     994       2.1535
     995       1.9473
     996       1.9727
     997       1.7169
     998       2.1367
     999       1.6675
    1000       2.0391
    1001       1.9853
    1002       1.8868
    1003       2.5572
    1004       2.4498
    1005       2.2719
    1006       2.1927
    1007       1.6094
    1008       1.9774
    1009       2.3636
    1010       2.3953
    1011       2.9038
    1012       3.0014
    1013       2.3260
    1014       2.0585
    1015       2.1335
    1016       2.1294
    1017       1.9614
    1018       2.5598
    1019       1.8870
    1020       2.2966
    1021       2.3314
    1022       2.4786
    1023       1.5905
    1024       1.3244
    1025       1.3479
    1026       1.2444
    1027       1.7299
    1028       1.7236
    1029       1.5934
    1030       2.1565
    1031       2.5501
    1032       2.5344
    1033       4.1145
    1034       2.3572
    1035       1.8564
    1036       1.6764
    1037       1.6368
    1038       1.8890
    1039       2.2319
    1040       2.4531
    1041       2.0068
    1042       2.0797
    1043       2.4714
    1044       2.3049
    1045       2.4241
    1046       2.1305
    1047       2.1560
    1048       2.1644
    1049       1.8030
    1050       1.9155
    1051       2.0696
    1052       2.3129
    1053       2.0338
    1054       1.9492
    1055       1.9453
    1056       2.2534
    1057       2.2312
    1058       2.2492
    1059       2.3695
    1060       2.4427
    1061       2.4427
    1062       2.5611
    1063       2.1450
    1064       2.3211
    1065       2.2785
    1066       1.4731
    1067       1.7159
    1068       1.9026
    1069       2.2003
    1070       2.1646
    1071       2.2499
    1072       1.8403
    1073       2.4685
    1074       2.2040
    1075       2.3442
    1076       2.4739
    1077       2.0983
    1078       2.4724
    1079       2.4166
    1080       2.6868
    1081       2.7233
    1082       2.6472
    1083       2.9213
    1084       3.0703
    1085       2.5762
    1086       2.6180
    1087       2.3627
    1088       2.5883
    1089       2.5504
    1090       2.5692
    1091       2.7468
    1092       2.4807
    1093       2.3013
    1094       2.2456
    1095       2.5865
    1096       1.8526
    1097       2.1133
    1098       2.5641
    1099       2.5761
    1100       2.2538
    1101       2.3675
    1102       2.2884
    1103       2.5883
    1104       2.7022
    1105       2.4905
    1106       2.3718
    1107       2.4375
    1108       2.6000
    1109       2.7714
    1110       2.5998
    1111       2.5386
    1112       2.4828
    1113       2.6326
    1114       2.1787
    1115       2.4098
    1116       2.3385
    1117       2.5296
    1118       2.5117
    1119       2.4604
    1120       2.5423
    1121       2.6765
    1122       2.6721
    1123       2.7141
    1124       2.6076
    1125       2.5272
    1126       2.7360
    1127       2.9959
    1128       2.4405
    1129       2.2052
    1130       2.2471
    1131       2.1927
    1132       1.9393
    1133       2.0381
    1134       1.8842
    1135       2.4067
    1136       2.6433
    1137       2.5791
    1138       2.6031
    1139       2.3720
    1140       2.7257
    1141       2.4991
    1142       2.5641
    1143       2.7037
    1144       2.5435
    1145       2.4215
    1146       3.0428
    1147       2.3476
    1148       2.0878
    1149       2.5652
    1150       2.5243
    1151       2.5294
    1152       2.8339
    1153       2.1606
    1154       2.0048
    1155       2.3803
    1156       2.1297
    1157       1.6484
    1158       1.9901
    1159       2.2628
    1160       1.8463
    1161       2.3421
    1162       2.4652
    1163       2.9085
    1164       2.5807
    1165       1.8613
    1166       2.3768
    1167       2.1591
    1168       1.9793
    1169       2.2329
    1170       2.6528
    1171       2.9198
    1172       2.7597
    1173       2.4881
    1174       2.6608
    1175       2.6407
    1176       2.4413
    1177       2.2155
    1178       2.4111
    1179       2.3764
    1180       2.6976
    1181       2.7637
    1182       2.8987
    1183       2.9951
    1184       2.7418
    1185       2.1259
    1186       2.3836
    1187       2.4892
    1188       2.3565
    1189       2.3463
    1190       2.0796
    1191       2.1957
    1192       2.6593
    1193       2.5525
    1194       2.3270
    1195       3.0706
    1196       2.4183
    1197       2.3671
    1198       2.6447
    1199       2.2114
    1200       2.3924
    1201       2.6154
    1202       2.3199
    1203       2.4800
    1204       2.4957
    1205       2.5942
    1206       2.5256
    1207       2.8488
    1208       3.4750
    1209       3.1735
    1210       2.8857
    1211       2.5722
    1212       2.3616
    1213       2.4660
    1214       1.8132
    1215       1.9640
    1216       1.9268
    1217       1.7914
    1218       1.7881
    1219       1.8265
    1220       2.3752
    1221       1.8468
    1222       2.4498
    1223       2.4405
    1224       2.3431
    1225       2.0354
    1226       2.1659
    1227       2.2154
    1228       2.3857
    1229       2.2908
    1230       2.7913
    1231       2.3684
    1232       2.3389
    1233       2.4734
    1234       2.3682
    1235       2.0913
    1236       2.3914
    1237       2.2692
    1238       2.4347
    1239       2.4228
    1240       2.6423
    1241       2.4839
    1242       2.4077
    1243       2.1056
    1244       3.1923
    1245       3.0197
    1246       3.6136
    1247       3.3158
    1248       2.6054
    1249       2.5553
    1250       2.1764
    1251       2.8428
    1252       3.0751
    1253       2.5429
    1254       2.3605
    1255       2.5431
    1256       2.3408
    1257       2.6391
    1258       3.0184
    1259       2.7575
    1260       2.3542
    1261       2.3495
    1262       2.8502
    1263       2.7837
    1264       2.5646
    1265       2.3772
    1266       2.5602
    1267       2.7667
    1268       2.7634
    1269       2.5088
    1270       2.6926
    1271       2.4882
    1272       2.4696
    1273       2.8254
    1274       3.1232
    1275       2.6582
    1276       2.9290
    1277       2.7683
    1278       2.5253
    1279       3.0524
    1280       2.9452
    1281       2.9935
    1282       2.6883
    1283       3.0397
    1284       2.8515
    1285       2.7825
    1286       2.8415
    1287       2.5071
    1288       2.4192
    1289       2.4411
    1290       2.4003
    1291       2.3690
    1292       3.1585
    1293       2.9313
    1294       2.9605
    1295       2.7161
    1296       2.6349
    1297       3.0222
    1298       2.9781
    1299       2.8819
    1300       2.8579
    1301       2.9112
    1302       2.9090
    1303       3.1834
    1304       3.5563
    1305       2.7172
    1306       2.9060
    1307       2.7568
    1308       2.5971
    1309       2.5980
    1310       2.9281
    1311       2.6593
    1312       3.0170
    1313       2.8134
    1314       2.9160
    1315       3.0596
    1316       2.9792
    1317       2.7910
    1318       2.8505
    1319       2.7630
    1320       2.6800
    1321       2.8151
    1322       2.8055
    1323       2.9596
    1324       3.0076
    1325       2.8753
    1326       2.9488
    1327       2.9923
    1328       3.0334
    1329       2.9542
    1330       2.8795
    1331       2.9527
    1332       2.7457
    1333       2.9470
    1334       2.3230
    1335       2.6452
    1336       2.7854
    1337       2.4037
    1338       2.5714
    1339       2.1131
    1340       2.6873
    1341       2.6388
    1342       2.7465
    1343       2.6654
    1344       3.0843
    1345       2.9474
    1346       2.7359
    1347       2.8040
    1348       2.7971
    1349       2.8885
    1350       2.8615
    1351       2.8164
    1352       2.7647
    1353       2.9456
    1354       2.6332
    1355       2.6370
    1356       2.8200
    1357       2.8340
    1358       2.5532
    1359       2.7297
    1360       2.9743
    1361       3.0397
    1362       2.9608
    1363       2.6251
    1364       2.6645
    1365       2.5476
    1366       2.3698
    1367       2.5266
    1368       2.3873
    1369       2.2596
    1370       2.5628
    1371       2.9413
    1372       3.0755
    1373       3.1520
    1374       3.3079
    1375       3.4518
    1376       3.5192
    1377       3.0450
    1378       3.5664
    1379       3.6006
    1380       3.4664
    1381       3.5937
    1382       3.4817
    1383       3.3633
    1384       3.5470
    1385       3.4680
    1386       3.3499
    1387       3.0950
    1388       3.2746
    1389       3.4098
    1390       3.4408
    1391       3.4356
    1392       3.4089
    1393       3.2368
    1394       3.2504
    1395       3.1252
    1396       3.0322
    1397       3.0217
    1398       3.4910
    1399       3.8734
    1400       3.8599
    1401       3.5868
    1402       3.7088
    1403       3.4626
    1404       3.2331
    1405       3.6208
    1406       4.3432
    1407       3.8979
    1408       4.1320
    1409       3.8952
    1410       3.6857
    1411       3.8980
    1412       4.0413
    1413       3.9838
    1414       3.5522
    1415       3.5096
    1416       3.8153
    1417       3.9072
    1418       3.4198
    1419       3.6696
    1420       3.8058
    1421       3.8879
    1422       3.5357
    1423       3.7008
    1424       3.7269
    1425       3.5401
    1426       3.5139
    1427       3.5326
    1428       3.7371
    1429       3.9006
    1430       3.8067
    1431       3.4839
    1432       3.4623
    1433       3.3863
    1434       3.3287
    1435       3.3996
    1436       3.2457
    1437       3.2510
    1438       3.3302
    1439       3.3084
    1440       3.1244
    1441       3.3209
    1442       3.1120
    1443       3.5558
    1444       3.1252
    1445       3.1911
    1446       3.0921
    1447       3.1723
    1448       3.2406
    1449       3.2701
    1450       3.3412
    1451       3.1719
    1452       3.3340
    1453       3.4499
    1454       3.3078
    1455       3.3716
    1456       3.5265
    1457       3.1359
    1458       4.2418
    1459       3.9359
    1460       3.8792
    1461       3.7259
    1462       3.5709
    1463       3.4971
    1464       3.1750
    1465       3.2442
    1466       3.2395
    1467       3.4105
    1468       3.6284
    1469       3.2799
    1470       3.3464
    1471       3.6467
    1472       3.5866
    1473       3.1631
    1474       3.4969
    1475       3.3709
    1476       3.8179
    1477       3.6749
    1478       3.4840
    1479       3.4309
    1480       3.5733
    1481       3.5886
    1482       3.4839
    1483       3.6430
    1484       3.6810
    1485       3.6372
    1486       3.8184
    1487       3.5712
    1488       3.6022
    1489       3.6853
    1490       3.6234
    1491       3.5053
    1492       3.7159
    1493       3.7163
    1494       3.1133
    1495       3.6674
    1496       3.3459
    1497       3.2714
    1498       3.2515
    1499       3.1784
    1500       3.2819
    1501       3.3196
    1502       3.2126
    1503       3.1833
    1504       3.1022
    1505       3.3508
    1506       3.1174
    1507       3.1013
    1508       3.1881
    1509       3.4452
    1510       3.5174
    1511       3.2521
    1512       3.4874
    1513       3.2992
    1514       3.2320
    1515       3.3108
    1516       3.5746
    1517       3.5397
    1518       3.3890
    1519       3.5522
    1520       3.4645
    1521       3.4743
    1522       3.4346
    1523       3.6208
    1524       3.2612
    1525       3.6026
    1526       3.3310
    1527       3.5732
    1528       3.3964
    1529       3.2672
    1530       3.5564
    1531       3.5201
    1532       3.4061
    1533       3.5651
    1534       3.4493
    1535       3.9449
    1536       3.6684
    1537       3.5175
    1538       3.5399
    1539       3.5460
    1540       3.9728
    1541       3.4129
    1542       3.8315
    1543       3.3914
    1544       3.4843
    1545       3.7492
    1546       3.8152
    1547       3.7837
    1548       3.6344
    1549       3.8352
    1550       3.7019
    1551       3.4977
    1552       3.7180
    1553       3.6878
    1554       3.6443
    1555       3.5457
    1556       3.6688
    1557       3.4494
    1558       3.5026
    1559       3.7034
    1560       3.5783
    1561       3.4938
    1562       3.6784
    1563       3.7737
    1564       3.5035
    1565       3.4811
    1566       3.7081
    1567       3.6588
    1568       3.3613
    1569       3.1687
    1570       3.2189
    1571       3.3710
    1572       3.2049
    1573       3.2459
    1574       3.5185
    1575       3.7607
    1576       3.5318
    1577       3.6113
    1578       3.8482
    1579       3.6203
    1580       3.7447
    1581       3.5366
    1582       3.6653
    1583       3.3674
    1584       3.5270
    1585       3.4511
    1586       3.6678
    1587       3.6207
    1588       3.4427
    1589       3.5891
    1590       3.3607
    1591       3.4495
    1592       3.3844
    1593       3.3909
    1594       3.7034
    1595       3.5461
    1596       3.2895
    1597       3.3249
    1598       3.2598
    1599       3.1480
    1600       3.2850
    1601       3.5060
    1602       3.2975
    1603       3.4340
    1604       3.3177
    1605       3.5020
    1606       3.4578
    1607       3.6837
    1608       3.3867
    1609       3.2845
    1610       3.5015
    1611       3.3859
    1612       3.4838
    1613       3.4487
    1614       3.4441
    1615       3.3011
    1616       3.5026
    1617       3.2705
    1618       3.4070
    1619       3.4758
    1620       3.5818
    1621       3.2732
    1622       3.3327
    1623       3.3280
    1624       3.3254
    1625       3.6476
    1626       3.2657
    1627       3.2665
    1628       3.5723
    1629       3.3134
    1630       3.3890
    1631       3.6753
    1632       3.3069
    1633       3.1268
    1634       3.1342
    1635       3.1441
    1636       3.4944
    1637       3.4436
    1638       3.4890
    1639       3.7974
    1640       3.4827
    1641       3.2214
    1642       3.5034
    1643       3.4282
    1644       3.3811
    1645       3.4558
    1646       3.6011
    1647       3.7062
    1648       3.6945
    1649       3.5235
    1650       3.7135
    1651       3.7544
    1652       3.4007
    1653       3.5097
    1654       3.7609
    1655       3.3494
    1656       3.5539
    1657       3.4079
    1658       3.3875
    1659       3.5390
    1660       3.4846
    1661       3.6086
    1662       3.5634
    1663       3.4305
    1664       3.4925
    1665       3.5241
    1666       3.5194
    1667       3.6059
    1668       3.6840
    1669       3.7756
    1670       4.1379
    1671       3.9146
    1672       3.9658
    1673       3.6446
    1674       3.5482
    1675       3.9035
    1676       3.8033
    1677       3.6747
    1678       3.5527
    1679       3.5962
    1680       4.2234
    1681       4.4718
    1682       3.4257
    1683       3.7002
    1684       3.6894
    1685       3.7890
    1686       3.5223
    1687       3.5251
    1688       3.3656
    1689       3.3955
    1690       3.7689
    1691       3.5130
    1692       3.6487
    1693       3.6200
    1694       3.4905
    1695       3.9415
    1696       3.8483
    1697       4.1118
    1698       3.8245
    1699       4.0094
    1700       4.3120
    1701       3.7754
    1702       4.0147
    1703       3.7523
    1704       3.8776
    1705       3.7469
    1706       3.6966
    1707       3.7424
    1708       3.7770
    1709       4.2488
    1710       3.9319
    1711       4.1245
    1712       3.9371
    1713       4.0454
    1714       3.9495
    1715       4.0415
    1716       3.7082
    1717       4.0369
    1718       4.0269
    1719       3.7081
    1720       3.6392
    1721       3.7880
    1722       4.0487
    1723       3.5471
    1724       3.7551
    1725       3.7699
    1726       3.8129
    1727       3.7678
    1728       3.8264
    1729       3.6002
    1730       3.6705
    1731       3.8175
    1732       3.6034
    1733       3.7795
    1734       3.6373
    1735       3.7726
    1736       3.9012
    1737       3.9884
    1738       4.2026
    1739       3.8834
    1740       3.6130
    1741       3.9460
    1742       3.7067
    1743       3.6725
    1744       3.7417
    1745       3.4122
    1746       3.9073
    1747       3.7464
    1748       3.8426
    1749       3.4846
    1750       3.9519
    1751       3.7777
    1752       3.6224
    1753       3.8076
    1754       3.6075
    1755       3.9992
    1756       3.5795
    1757       3.7014
    1758       3.5572
    1759       3.3137
    1760       3.6550
    1761       3.8080
    1762       3.7072
    1763       3.5936
    1764       3.7356
    1765       3.9421
    1766       3.6017
    1767       3.8865
    1768       3.8496
    1769       4.0648
    1770       4.1003
    1771       3.8296
    1772       3.7269
    1773       3.6093
    1774       3.6181
    1775       3.7936
    1776       3.6496
    1777       3.2515
    1778       3.7267
    1779       3.5770
    1780       3.5848
    1781       3.5920
    1782       3.8226
    1783       3.6014
    1784       3.8041
    1785       3.7004
    1786       3.8545
    1787       3.6145
    1788       3.9141
    1789       3.9196
    1790       3.5374
    1791       3.9843
    1792       3.7928
    1793       3.3942
    1794       4.0344
    1795       3.6254
    1796       3.5382
    1797       3.4224
    1798       3.3764
    1799       3.4741
    1800       3.4746
    1801       4.0207
    1802       3.6963
    1803       3.7366
    1804       3.4970
    1805       3.8049
    1806       3.5506
    1807       3.7282
    1808       3.5108
    1809       3.4799
    1810       3.7087
    1811       3.6257
    1812       3.5849
    1813       3.4509
    1814       3.5367
    1815       3.5181
    1816       3.5604
    1817       3.5437
    1818       3.3695
    1819       3.7294
    1820       3.5946
    1821       3.5038
    1822       3.3133
    1823       3.8230
    1824       3.8127
    1825       3.9897
    1826       3.9700
    1827       4.0571
    1828       4.0645
    1829       3.9084
    1830       4.2562
    1831       4.0165
    1832       4.4076
    1833       4.4678
    1834       4.4603
    1835       4.1848
    1836       4.3630
    1837       4.1454
    1838       4.3604
    1839       4.8586
    1840       4.4905
    1841       4.7141
    1842       4.6117
    1843       4.0958
    1844       4.0939
    1845       4.3299
    1846       4.2074
    1847       4.3448
    1848       4.1318
    1849       4.2327
    1850       4.4284
    1851       4.1818
    1852       4.2181
    1853       4.3717
    1854       4.0934
    1855       4.5259
    1856       4.3161
    1857       4.4532
    1858       4.1381
    1859       4.5151
    1860       4.4484
    1861       4.1643
    1862       4.5326
    1863       4.3421
    1864       4.5355
    1865       4.4521
    1866       4.4333
    1867       4.2931
    1868       4.5798
    1869       4.6521
    1870       4.5472
    1871       4.2612
    1872       4.9010
    1873       4.3433
    1874       4.5785
    1875       4.4347
    1876       4.3494
    1877       4.4641
    1878       4.2309
    1879       4.4448
    1880       4.2706
    1881       4.1097
    1882       4.3543
    1883       4.2806
    1884       4.6706
    1885       4.3736
    1886       4.3849
    1887       4.5128
    1888       3.8045
    1889       4.3173
    1890       3.8976
    1891       4.1714
    1892       4.4239
    1893       4.3442
    1894       4.3161
    1895       4.0684
    1896       4.0318
    1897       4.1031
    1898       4.3647
    1899       4.3351
    1900       4.0239
    1901       4.4653
    1902       4.0087
    1903       4.5124
    1904       4.3025
    1905       4.1410
    1906       3.7827
    1907       4.1154
    1908       4.0495
    1909       4.1581
    1910       4.2348
    1911       4.5442
    1912       4.2224
    1913       4.1629
    1914       4.0815
    1915       4.3312
    1916       4.2727
    1917       4.6524
    1918       4.6233
    1919       4.3859
    1920       4.5346
    1921       4.4111
    1922       4.2126
    1923       4.6352
    1924       4.7668
    1925       4.5467
    1926       4.1198
    1927       4.2261
    1928       4.1108
    1929       4.1952
    1930       4.1277
    1931       3.9683
    1932       4.0163
    1933       4.0754
    1934       4.1653
    1935       4.2498
    1936       4.8051
    1937       4.6626
    1938       5.1540
    1939       5.2375
    1940       4.6965
    1941       4.6524
    1942       4.5544
    1943       4.8510
    1944       4.5943
    1945       4.8952
    1946       4.5867
    1947       4.6912
    1948       4.9507
    1949       4.8257
    1950       4.9732
    1951       5.0053
    1952       4.5396
    1953       5.1823
    1954       5.0534
    1955       5.1752
    1956       4.8531
    1957       5.2101
    1958       4.9415
    1959       4.6924
    1960       4.8205
    1961       4.8866
    1962       5.0139
    1963       4.8675
    1964       4.5700
    1965       4.6106
    1966       4.3626
    1967       5.0484
    1968       4.7817
    1969       4.8067
    1970       4.3993
    1971       4.7454
    1972       4.6455
    1973       4.7527
    1974       4.9701
    1975       4.9500
    1976       5.0847
    1977       4.4778
    1978       4.9024
    1979       4.9114
    1980       5.6314
    1981       5.3937
    1982       5.1851
    1983       4.2632
    1984       4.3758
    1985       4.5032
    1986       4.4760
    1987       4.0957
    1988       4.2840
    1989       4.3857
    1990       4.4722
    1991       4.2645
    1992       4.4162
    1993       4.6997
    1994       4.3067
    1995       3.9864
    1996       4.2361
    1997       3.8138
    1998       4.2313
    1999       4.4247
    2000       4.2081
