# Supplementary material for: K739 is preferentially targeted over K725 in the deSUMOylation process of neuronal nitric oxide synthase
Source: Front Chem. 2025 Sep 4;13:1672437. doi: 10.3389/fchem.2025.1672437 (PMC12445055; doi:10.3389/fchem.2025.1672437)
Supplement: Supplementary file 2 [file DataSheet2.zip › raw-data/739-N2/correl.out]

  0.541  0.192  0.274  0.176  0.013  0.011 -0.059 -0.050  0.011 -0.094 -0.083 -0.034 -0.049 -0.068 -0.038 -0.025 -0.086  0.019 -0.025 -0.007  0.001  0.016  0.061  0.068  0.031  0.051  0.048  0.001  0.002  0.030 -0.036  0.012  0.072  0.064  0.071  0.065  0.034  0.046  0.027 -0.038 -0.006  0.031 -0.027 -0.024  0.016 -0.027 -0.028 -0.009  0.013 -0.036  0.023  0.035  0.018  0.034  0.039  0.028  0.060  0.056  0.097  0.107  0.052  0.109  0.236  0.122  0.084  0.061  0.079  0.056  0.096  0.114  0.090  0.059  0.036 -0.001 -0.038 -0.054 -0.028 -0.043 -0.030 -0.019 -0.033 -0.021 -0.021 -0.033 -0.025 -0.006 -0.028 -0.057 -0.021 -0.012 -0.042 -0.060 -0.055 -0.080 -0.057 -0.029 -0.007  0.004  0.019  0.014  0.014  0.067  0.038  0.090  0.050 -0.013  0.010 -0.027  0.009  0.002 -0.029 -0.000  0.009  0.013  0.008 -0.019  0.005  0.050  0.005 -0.009 -0.002  0.056  0.028  0.107  0.013  0.019 -0.006 -0.068 -0.027 -0.031  0.006 -0.017  0.026 -0.004 -0.073 -0.060 -0.039 -0.038 -0.080 -0.035 -0.036 -0.075 -0.093 -0.054 -0.048 -0.045 -0.025 -0.058 -0.050 -0.062 -0.057 -0.074 -0.071 -0.066 -0.069 -0.055 -0.038 -0.035 -0.063 -0.055 -0.053 -0.001 -0.044 -0.016 -0.063 -0.046 -0.019 -0.037 -0.081 -0.096  0.011 -0.010 -0.037 -0.038 -0.022 -0.013  0.041  0.003  0.007 -0.001  0.044 -0.005  0.031  0.009  0.043  0.057  0.054  0.069  0.075  0.128  0.067  0.088  0.129  0.245  0.187  0.064  0.149  0.219  0.113  0.229  0.137  0.040  0.051  0.055  0.021  0.020  0.028  0.013  0.016 -0.000  0.029  0.012  0.016  0.006  0.178  0.067  0.082  0.120  0.145  0.094  0.073  0.113  0.119  0.109  0.162  0.152 -0.054  0.020 -0.050  0.033  0.014  0.045  0.094  0.027  0.109  0.130  0.094  0.073 -0.005 -0.029 -0.033 -0.010 -0.073 -0.060 -0.080 -0.130 -0.101 -0.099 -0.090 -0.057 -0.010 -0.073 -0.049 -0.006  0.024  0.024  0.048  0.051  0.023  0.079  0.113  0.082  0.106  0.059  0.063  0.084  0.018 -0.018 -0.022 -0.044 -0.104 -0.076 -0.095 -0.104 -0.097 -0.053 -0.110 -0.093 -0.110 -0.116 -0.130 -0.111 -0.115 -0.138 -0.084 -0.101 -0.018 -0.017 -0.011  0.014 -0.002  0.001 -0.040 -0.024  0.013  0.045  0.026  0.021 -0.081 -0.022  0.004  0.017 -0.052 -0.026  0.005 -0.016 -0.030 -0.009  0.038  0.010  0.019  0.024 -0.005 -0.005 -0.001 -0.008 -0.010  0.005  0.007 -0.003  0.010 -0.009  0.020 -0.058 -0.021
  0.192  0.426  0.313  0.135  0.048  0.031 -0.023 -0.008  0.035 -0.047 -0.043 -0.010  0.019 -0.030 -0.006  0.024  0.032  0.044  0.042  0.035  0.030  0.044  0.022  0.000 -0.008 -0.018 -0.028 -0.000 -0.038 -0.022 -0.053 -0.066 -0.027 -0.021 -0.016 -0.008  0.009  0.011 -0.018 -0.030  0.026  0.042 -0.001 -0.018 -0.002 -0.005 -0.040  0.015  0.010 -0.011 -0.031 -0.009 -0.009 -0.020 -0.047  0.064  0.013 -0.007  0.019  0.040 -0.005  0.001  0.066  0.022 -0.001  0.007  0.038 -0.018 -0.028 -0.007  0.014 -0.010 -0.041 -0.031 -0.029 -0.043 -0.032 -0.047 -0.038 -0.061 -0.087 -0.034 -0.028 -0.042 -0.042  0.002  0.006 -0.034 -0.020  0.012 -0.022 -0.031 -0.027 -0.073 -0.034  0.006 -0.048 -0.012 -0.003 -0.027 -0.018 -0.023 -0.029  0.007 -0.029 -0.034  0.003 -0.029 -0.018 -0.012 -0.067 -0.063 -0.118 -0.079 -0.060  0.010  0.011  0.015 -0.016 -0.032 -0.017  0.002 -0.042  0.013 -0.020 -0.026 -0.023 -0.048 -0.041 -0.017 -0.040 -0.017  0.013 -0.091 -0.041 -0.095 -0.047  0.028 -0.037 -0.001 -0.028 -0.042 -0.069 -0.049 -0.039 -0.040  0.018 -0.034 -0.042 -0.025 -0.042 -0.046 -0.052 -0.028 -0.030 -0.038 -0.042 -0.034 -0.060 -0.034 -0.030  0.007 -0.058 -0.027 -0.069 -0.078 -0.087 -0.025 -0.049 -0.020 -0.042 -0.063 -0.043 -0.048 -0.102 -0.068 -0.000 -0.025 -0.009 -0.038 -0.033 -0.015 -0.025 -0.003  0.025  0.036  0.035  0.030  0.055  0.057  0.044  0.041  0.031  0.097  0.073 -0.006  0.001  0.040  0.019  0.063  0.007  0.008  0.053  0.057 -0.015 -0.015 -0.004 -0.007  0.008  0.008  0.060  0.047  0.043  0.052  0.118  0.038  0.066  0.100  0.020  0.015  0.015 -0.025  0.003  0.013  0.039  0.162  0.026  0.084 -0.001  0.035  0.010  0.044  0.001  0.009 -0.048  0.028 -0.021  0.049  0.020 -0.013  0.022  0.046  0.008 -0.003 -0.017 -0.052 -0.020 -0.069 -0.034 -0.062 -0.011  0.026 -0.027  0.005  0.078  0.085  0.054  0.062  0.143  0.095  0.074  0.041  0.082  0.009  0.018  0.040  0.010 -0.028 -0.043 -0.072 -0.058 -0.017 -0.079 -0.047 -0.030 -0.040 -0.104 -0.093 -0.078 -0.082 -0.063 -0.012 -0.046 -0.108 -0.048 -0.012 -0.003  0.023  0.025  0.011 -0.006  0.001 -0.023 -0.019 -0.003  0.002  0.004  0.088  0.070 -0.019 -0.095 -0.008  0.015 -0.026 -0.062  0.021  0.002 -0.063 -0.008 -0.006 -0.007 -0.015 -0.045 -0.025 -0.038 -0.043 -0.027 -0.013 -0.024 -0.049 -0.023 -0.001  0.060  0.026  0.069
  0.274  0.313  0.773  0.454  0.327  0.308  0.184  0.203  0.219  0.119  0.094  0.048  0.030  0.035  0.026  0.023  0.010  0.037  0.004  0.004 -0.017  0.005 -0.022  0.017 -0.006 -0.014 -0.027 -0.003 -0.062 -0.037 -0.079 -0.074 -0.021  0.014 -0.022 -0.018 -0.003 -0.003 -0.002 -0.023 -0.012  0.040 -0.003 -0.013  0.018  0.002 -0.038  0.005 -0.025 -0.042 -0.038 -0.003 -0.023 -0.026 -0.052 -0.034 -0.030 -0.039  0.008 -0.011 -0.035  0.035  0.108  0.040  0.054  0.030  0.050 -0.038 -0.006  0.013 -0.022  0.001 -0.065 -0.061 -0.052 -0.060 -0.054 -0.061 -0.036 -0.030 -0.047 -0.051 -0.028 -0.016 -0.018 -0.036 -0.033 -0.076 -0.072 -0.027 -0.053 -0.085 -0.042 -0.097 -0.036  0.004 -0.031 -0.036 -0.027 -0.011 -0.027 -0.035 -0.028 -0.006 -0.007 -0.062 -0.023 -0.025 -0.007 -0.010 -0.062 -0.034 -0.071 -0.065 -0.067 -0.040 -0.036 -0.009 -0.038 -0.019 -0.031 -0.026 -0.056 -0.017 -0.017 -0.058 -0.036 -0.057 -0.075 -0.030 -0.045 -0.062 -0.034 -0.051 -0.048 -0.075 -0.046 -0.024 -0.072 -0.052 -0.040 -0.070 -0.092 -0.047 -0.044 -0.052 -0.006 -0.036 -0.037 -0.043 -0.059 -0.047 -0.052 -0.032 -0.054 -0.044 -0.060 -0.050 -0.083 -0.067 -0.074 -0.066 -0.067 -0.060 -0.101 -0.078 -0.007 -0.048 -0.080 -0.084 -0.047 -0.069 -0.125 -0.075 -0.052 -0.085  0.008 -0.083 -0.018 -0.051  0.003 -0.055 -0.012 -0.023  0.016  0.033  0.047  0.068  0.065  0.087  0.075  0.050  0.061  0.153  0.082  0.023  0.032  0.034  0.040  0.103  0.044  0.020  0.056  0.072  0.036  0.034  0.026  0.061  0.029  0.069  0.128  0.095  0.045  0.093  0.267  0.051  0.107  0.278  0.139  0.036  0.054  0.101  0.023  0.069  0.080  0.131  0.003  0.093 -0.007  0.089  0.042  0.086  0.110  0.098  0.109  0.124  0.108  0.091  0.013 -0.010  0.037  0.015 -0.010 -0.048 -0.034 -0.106 -0.086 -0.128 -0.075 -0.115 -0.051 -0.017 -0.080 -0.037  0.005  0.027  0.002  0.014  0.057  0.049  0.022 -0.009  0.039  0.023  0.000  0.007  0.005 -0.045 -0.034 -0.064 -0.065 -0.023 -0.067 -0.077 -0.051 -0.090 -0.160 -0.162 -0.146 -0.138 -0.129 -0.054 -0.082 -0.147 -0.053 -0.012  0.014  0.050  0.033  0.040 -0.001  0.041  0.002 -0.007 -0.001 -0.013 -0.010  0.026 -0.011 -0.047 -0.044 -0.031 -0.058 -0.053 -0.088 -0.092 -0.076 -0.115 -0.043 -0.081 -0.069 -0.054 -0.018 -0.071 -0.064 -0.013 -0.020 -0.011 -0.004  0.013 -0.001 -0.036  0.047  0.038  0.015
  0.176  0.135  0.454  0.753  0.515  0.436  0.295  0.366  0.386  0.235  0.211  0.189  0.089  0.069  0.067  0.044 -0.032 -0.000 -0.134 -0.128 -0.017 -0.021  0.011  0.042  0.033  0.025  0.082  0.081  0.039  0.035  0.042  0.066  0.093  0.088  0.036  0.005  0.009  0.068  0.061  0.100  0.083  0.099  0.103  0.048  0.088  0.099  0.052  0.040  0.061  0.033  0.033  0.077  0.046  0.079  0.034 -0.055  0.002  0.037  0.035 -0.007  0.011  0.120  0.092  0.037  0.096  0.019  0.018 -0.044 -0.018 -0.000 -0.014 -0.009 -0.058 -0.088 -0.103 -0.118 -0.109 -0.076 -0.079 -0.073 -0.070 -0.061 -0.051 -0.041 -0.042 -0.044 -0.054 -0.053 -0.017 -0.023 -0.052 -0.071 -0.096 -0.097 -0.033 -0.029 -0.059 -0.025 -0.041 -0.019 -0.021 -0.019 -0.024 -0.019 -0.019 -0.054 -0.076 -0.057 -0.061 -0.027 -0.046 -0.028 -0.018 -0.062 -0.039 -0.042 -0.052 -0.040 -0.072 -0.033 -0.021 -0.027 -0.032 -0.001 -0.013 -0.004  0.020 -0.052 -0.095 -0.053 -0.052 -0.086 -0.056 -0.071 -0.106 -0.124 -0.059 -0.076 -0.069 -0.058 -0.054 -0.068 -0.061 -0.060 -0.055 -0.063 -0.036 -0.046 -0.023 -0.022 -0.038 -0.026 -0.011  0.007 -0.036 -0.028 -0.022 -0.020 -0.031 -0.008 -0.029 -0.035 -0.072 -0.048 -0.068 -0.024 -0.004 -0.075 -0.024 -0.077 -0.053 -0.091 -0.153 -0.081 -0.041 -0.089 -0.037 -0.121 -0.043 -0.046 -0.003 -0.042  0.013  0.038  0.001  0.001  0.039  0.034 -0.007  0.023  0.062  0.008  0.041  0.109  0.038  0.023  0.038  0.013  0.070  0.115  0.071  0.004  0.034  0.057  0.033  0.047  0.021  0.090  0.065  0.137  0.201  0.177  0.118  0.156  0.413  0.133  0.149  0.333  0.268  0.141  0.157  0.131  0.077  0.059  0.101  0.131 -0.023  0.078 -0.021  0.081  0.047  0.119  0.110  0.055  0.098  0.099  0.159  0.123  0.033  0.023  0.007  0.011 -0.042 -0.086 -0.077 -0.159 -0.162 -0.224 -0.158 -0.218 -0.149 -0.084 -0.169 -0.134 -0.066 -0.069 -0.068 -0.016 -0.022 -0.015 -0.016 -0.024  0.019 -0.024 -0.022 -0.022 -0.053 -0.093 -0.125 -0.108 -0.098 -0.106 -0.158 -0.133 -0.142 -0.165 -0.265 -0.248 -0.225 -0.235 -0.198 -0.134 -0.141 -0.202 -0.087 -0.071  0.035  0.078  0.008  0.041 -0.028  0.049 -0.014 -0.026 -0.078 -0.046 -0.056 -0.024  0.015 -0.019 -0.033 -0.029 -0.025 -0.039 -0.096 -0.088 -0.079 -0.083 -0.021 -0.066 -0.066 -0.023  0.001 -0.076 -0.066  0.005 -0.010 -0.032 -0.027  0.018 -0.021 -0.071 -0.043  0.042  0.016
  0.013  0.048  0.327  0.515  0.773  0.469  0.461  0.601  0.396  0.293  0.356  0.274  0.039  0.124  0.139  0.031 -0.075 -0.002 -0.139 -0.135 -0.049 -0.018  0.004  0.024  0.029 -0.003  0.047  0.051  0.028 -0.005  0.027  0.053  0.087  0.091  0.042 -0.011  0.001  0.067  0.041  0.109  0.075  0.092  0.072  0.013  0.096  0.069  0.022  0.028  0.073  0.099  0.049  0.080  0.067  0.100  0.066 -0.016  0.031  0.052  0.032 -0.009  0.014  0.078  0.028 -0.024  0.042  0.018  0.031 -0.085 -0.054 -0.075 -0.059 -0.000 -0.036 -0.042 -0.073 -0.082 -0.089 -0.012 -0.061 -0.068 -0.016 -0.006 -0.044 -0.016  0.024  0.009 -0.027 -0.043  0.025  0.004 -0.029 -0.067 -0.077 -0.044 -0.032 -0.021 -0.038 -0.018 -0.046 -0.021 -0.060 -0.073 -0.022 -0.055 -0.027 -0.057 -0.070 -0.038 -0.020 -0.019 -0.036 -0.030 -0.001 -0.042 -0.003 -0.058 -0.070 -0.054 -0.059 -0.011 -0.026 -0.039 -0.027 -0.049 -0.042 -0.028  0.004 -0.029 -0.072 -0.064 -0.047 -0.096 -0.076 -0.058 -0.133 -0.095 -0.057 -0.061 -0.062 -0.054 -0.066 -0.055  0.009 -0.031 -0.053 -0.026 -0.030 -0.032 -0.027  0.005 -0.031 -0.041 -0.036 -0.024 -0.046 -0.060 -0.043 -0.042 -0.056 -0.019 -0.014 -0.074 -0.115 -0.090 -0.070 -0.033 -0.041 -0.049 -0.004 -0.055 -0.072 -0.089 -0.126 -0.028 -0.032 -0.057 -0.079 -0.164 -0.072 -0.064 -0.039 -0.058 -0.039 -0.026 -0.034 -0.011  0.010 -0.027 -0.023  0.003  0.038 -0.021  0.009  0.064  0.005  0.003 -0.009 -0.057 -0.004  0.014  0.017 -0.018 -0.016 -0.009 -0.013 -0.002 -0.015  0.018  0.024  0.089  0.114  0.102  0.086  0.123  0.211  0.068  0.112  0.307  0.160  0.096  0.154  0.046  0.031 -0.053  0.014  0.005 -0.012  0.090  0.011  0.079  0.059  0.158  0.173  0.079  0.132  0.109  0.204  0.174  0.037  0.040  0.038  0.052 -0.018 -0.064 -0.069 -0.156 -0.159 -0.226 -0.153 -0.196 -0.165 -0.071 -0.162 -0.131 -0.086 -0.102 -0.097 -0.038 -0.059 -0.074 -0.067 -0.064 -0.070 -0.061 -0.059 -0.057 -0.067 -0.073 -0.106 -0.059 -0.041 -0.050 -0.095 -0.101 -0.097 -0.161 -0.249 -0.243 -0.221 -0.236 -0.191 -0.121 -0.142 -0.199 -0.090 -0.060  0.047  0.097  0.042  0.057  0.007  0.086  0.034  0.052 -0.027  0.012 -0.051 -0.022  0.087  0.012 -0.076 -0.080  0.053  0.001 -0.002 -0.051 -0.009 -0.017  0.018 -0.040 -0.068 -0.014 -0.000 -0.084 -0.074  0.003 -0.026 -0.058 -0.046 -0.016 -0.075 -0.094 -0.054  0.030  0.003
  0.011  0.031  0.308  0.436  0.469  0.751  0.569  0.450  0.462  0.547  0.337  0.152  0.118  0.230  0.081 -0.005 -0.026 -0.068 -0.224 -0.206 -0.052 -0.076 -0.087 -0.020  0.012 -0.018  0.047  0.071  0.061  0.047  0.087  0.080  0.082  0.053 -0.028 -0.067 -0.073 -0.004  0.023  0.109  0.060  0.089  0.076  0.057  0.100  0.084  0.055  0.023  0.004  0.045 -0.015  0.037  0.038  0.082  0.045 -0.051  0.031  0.063  0.021 -0.003  0.008  0.073  0.054 -0.014  0.019 -0.022 -0.032 -0.045 -0.045 -0.059 -0.079 -0.036 -0.080 -0.072 -0.117 -0.113 -0.149 -0.054 -0.088 -0.075 -0.035 -0.077 -0.068 -0.027 -0.032 -0.056 -0.060 -0.038  0.009 -0.062 -0.076 -0.058 -0.025 -0.045 -0.036 -0.044 -0.067 -0.033 -0.046 -0.024 -0.042 -0.028 -0.036 -0.080 -0.053 -0.088 -0.091 -0.072 -0.013  0.003  0.015 -0.004  0.035 -0.002 -0.002 -0.079 -0.042 -0.072 -0.103 -0.059 -0.075 -0.129 -0.076 -0.127 -0.055 -0.058 -0.060 -0.079 -0.139 -0.082 -0.073 -0.091 -0.049 -0.050 -0.112 -0.071 -0.043 -0.073 -0.065 -0.071 -0.084 -0.058 -0.017 -0.039 -0.057 -0.058 -0.047 -0.017 -0.014 -0.012 -0.030 -0.028 -0.018 -0.018 -0.033 -0.036 -0.014 -0.033 -0.027 -0.020 -0.060 -0.165 -0.140 -0.154 -0.120 -0.074 -0.065 -0.097 -0.012 -0.067 -0.073 -0.097 -0.102 -0.071 -0.047 -0.083 -0.076 -0.136 -0.018 -0.023  0.016 -0.049  0.013  0.040  0.014  0.004  0.047  0.027 -0.024  0.001  0.040 -0.040 -0.030  0.010 -0.057 -0.032 -0.024 -0.076 -0.047  0.005 -0.068 -0.055 -0.064  0.004  0.015  0.029  0.028  0.072  0.087  0.174  0.163  0.136  0.129  0.244  0.282  0.104  0.105  0.263  0.197  0.055  0.090  0.084  0.013  0.030  0.060  0.053  0.100  0.153  0.075  0.104  0.074  0.136  0.146  0.084  0.118  0.098  0.167  0.135  0.060  0.084  0.077  0.092  0.061  0.032  0.075 -0.040 -0.071 -0.167 -0.097 -0.229 -0.158 -0.086 -0.219 -0.214 -0.194 -0.200 -0.221 -0.161 -0.151 -0.154 -0.178 -0.118 -0.138 -0.115 -0.161 -0.157 -0.175 -0.132 -0.167 -0.078  0.023 -0.011 -0.049 -0.056 -0.150 -0.136 -0.227 -0.260 -0.191 -0.149 -0.083  0.026  0.005 -0.089 -0.022  0.097  0.123  0.199  0.145  0.175  0.108  0.117  0.044  0.015 -0.085 -0.110 -0.108 -0.154  0.014 -0.031 -0.064 -0.034  0.045  0.004 -0.079 -0.042 -0.019 -0.049  0.005 -0.032 -0.082 -0.026  0.014 -0.061 -0.063  0.022  0.017 -0.035 -0.011  0.034 -0.027 -0.052 -0.101  0.048 -0.048
 -0.059 -0.023  0.184  0.295  0.461  0.569  0.644  0.537  0.407  0.536  0.418  0.237  0.100  0.245  0.159 -0.008 -0.043 -0.003 -0.153 -0.130 -0.022 -0.051 -0.065 -0.008  0.013 -0.014  0.023  0.035  0.030  0.008  0.068  0.052  0.064  0.046 -0.007 -0.030 -0.047  0.002  0.007  0.087  0.042  0.054  0.080  0.026  0.087  0.058  0.037  0.018  0.020  0.047  0.009  0.036  0.032  0.062  0.035 -0.039  0.004  0.035 -0.010 -0.020 -0.012  0.015 -0.009 -0.050 -0.021 -0.013 -0.011 -0.083 -0.057 -0.082 -0.073 -0.011 -0.046 -0.023 -0.067 -0.055 -0.088 -0.008 -0.045 -0.040 -0.000 -0.024 -0.033  0.004  0.016 -0.017 -0.019 -0.000  0.032 -0.020 -0.036 -0.042 -0.030 -0.008 -0.015 -0.012 -0.037 -0.023 -0.042 -0.033 -0.058 -0.063 -0.028 -0.085 -0.047 -0.062 -0.055 -0.040  0.002  0.023  0.050 -0.003  0.053  0.015  0.025 -0.047 -0.026 -0.055 -0.053 -0.032 -0.062 -0.123 -0.079 -0.128 -0.067 -0.043 -0.046 -0.036 -0.105 -0.042 -0.040 -0.069 -0.053 -0.045 -0.105 -0.051 -0.033 -0.064 -0.023 -0.056 -0.047  0.005  0.018 -0.001 -0.013 -0.013 -0.018  0.011  0.007  0.028 -0.000 -0.007  0.018  0.004  0.006 -0.009 -0.001 -0.001  0.002  0.026 -0.007 -0.120 -0.099 -0.127 -0.082 -0.045 -0.049 -0.060  0.028 -0.025 -0.057 -0.076 -0.090 -0.040 -0.013 -0.044 -0.061 -0.124 -0.030 -0.034 -0.011 -0.059 -0.018  0.001 -0.012 -0.005  0.023 -0.011 -0.042 -0.032  0.021 -0.048 -0.051 -0.023 -0.082 -0.063 -0.061 -0.100 -0.074 -0.049 -0.103 -0.049 -0.057 -0.028 -0.022  0.013  0.018  0.031  0.050  0.114  0.100  0.069  0.078  0.179  0.142  0.042  0.067  0.206  0.090  0.024  0.068  0.023  0.001 -0.024 -0.004 -0.020  0.044  0.074  0.038  0.071  0.046  0.109  0.127  0.066  0.095  0.080  0.131  0.110  0.027  0.051  0.027  0.059  0.026  0.002  0.017 -0.073 -0.089 -0.160 -0.103 -0.206 -0.153 -0.081 -0.179 -0.169 -0.157 -0.166 -0.185 -0.124 -0.126 -0.139 -0.172 -0.114 -0.143 -0.103 -0.126 -0.128 -0.143 -0.108 -0.119 -0.051  0.020 -0.009 -0.018 -0.025 -0.108 -0.121 -0.194 -0.217 -0.173 -0.147 -0.093 -0.024 -0.038 -0.100 -0.041  0.047  0.092  0.169  0.104  0.134  0.080  0.111  0.028  0.026 -0.059 -0.059 -0.067 -0.114  0.017 -0.006 -0.043 -0.055  0.039 -0.000 -0.031 -0.034 -0.010 -0.044 -0.006 -0.042 -0.087 -0.035 -0.003 -0.078 -0.075  0.000 -0.010 -0.054 -0.031  0.012 -0.063 -0.065 -0.097  0.017 -0.042
 -0.050 -0.008  0.203  0.366  0.601  0.450  0.537  0.749  0.499  0.470  0.526  0.440  0.138  0.254  0.279  0.088 -0.060  0.004 -0.171 -0.172 -0.049 -0.058 -0.043  0.026  0.032  0.011  0.072  0.067  0.063  0.011  0.076  0.069  0.086  0.083 -0.001 -0.048 -0.035  0.032  0.032  0.117  0.087  0.089  0.096  0.014  0.117  0.080  0.043  0.022  0.039  0.073  0.039  0.058  0.040  0.077  0.054 -0.040 -0.003  0.035  0.008 -0.029 -0.012  0.028 -0.009 -0.061  0.002  0.005 -0.010 -0.101 -0.063 -0.109 -0.081 -0.011 -0.036 -0.034 -0.067 -0.056 -0.090  0.011 -0.042 -0.053 -0.006 -0.004 -0.018 -0.005  0.026 -0.003 -0.014  0.005  0.033 -0.010 -0.018 -0.056 -0.045 -0.014 -0.015 -0.002 -0.017 -0.016 -0.065 -0.040 -0.071 -0.086 -0.039 -0.085 -0.045 -0.058 -0.051 -0.029 -0.006  0.002  0.050 -0.017  0.052  0.008  0.031 -0.037 -0.054 -0.055 -0.041 -0.018 -0.048 -0.098 -0.065 -0.109 -0.082 -0.048 -0.037 -0.024 -0.104 -0.073 -0.056 -0.096 -0.075 -0.053 -0.128 -0.082 -0.047 -0.070 -0.030 -0.048 -0.044 -0.001  0.012 -0.005 -0.019  0.011 -0.002  0.007  0.002  0.040 -0.005 -0.002  0.014 -0.008 -0.002 -0.033 -0.024 -0.005 -0.020  0.006  0.019 -0.086 -0.085 -0.112 -0.086 -0.047 -0.035 -0.060  0.021 -0.036 -0.085 -0.106 -0.134 -0.039 -0.033 -0.056 -0.077 -0.176 -0.065 -0.067 -0.024 -0.064 -0.033 -0.027 -0.025  0.000  0.013 -0.026 -0.026 -0.010  0.039 -0.026 -0.020  0.023 -0.012 -0.012 -0.037 -0.089 -0.051 -0.023 -0.019  0.004 -0.017 -0.016 -0.038 -0.017 -0.027 -0.002  0.019  0.071  0.089  0.086  0.108  0.163  0.164  0.069  0.133  0.321  0.141  0.089  0.169  0.056  0.033 -0.029  0.003 -0.007  0.007  0.066  0.000  0.062  0.055  0.139  0.138  0.052  0.111  0.080  0.185  0.157  0.036  0.049  0.019  0.060 -0.012 -0.038 -0.035 -0.124 -0.133 -0.208 -0.161 -0.230 -0.187 -0.106 -0.200 -0.180 -0.151 -0.166 -0.162 -0.082 -0.101 -0.114 -0.126 -0.078 -0.085 -0.093 -0.107 -0.122 -0.123 -0.109 -0.139 -0.077 -0.033 -0.051 -0.088 -0.093 -0.119 -0.164 -0.238 -0.253 -0.214 -0.220 -0.158 -0.079 -0.094 -0.158 -0.078 -0.010  0.063  0.135  0.056  0.092  0.041  0.098  0.022  0.025 -0.065 -0.029 -0.074 -0.075  0.072  0.003 -0.065 -0.071  0.060  0.004 -0.021 -0.026 -0.019 -0.043 -0.002 -0.052 -0.084 -0.017 -0.022 -0.117 -0.100 -0.013 -0.054 -0.097 -0.069 -0.024 -0.124 -0.109 -0.130  0.010 -0.010
  0.011  0.035  0.219  0.386  0.396  0.462  0.407  0.499  0.600  0.520  0.390  0.409  0.268  0.274  0.255  0.139  0.014 -0.002 -0.178 -0.176 -0.026 -0.054 -0.023  0.019  0.035  0.027  0.091  0.069  0.090  0.056  0.092  0.085  0.081  0.080  0.007 -0.031 -0.022  0.067  0.063  0.148  0.130  0.126  0.139  0.084  0.105  0.134  0.085  0.050  0.071  0.073  0.036  0.066  0.049  0.086  0.065 -0.010  0.028  0.040  0.027 -0.007 -0.006  0.053  0.015 -0.026  0.025 -0.011 -0.030 -0.102 -0.067 -0.093 -0.083 -0.027 -0.053 -0.064 -0.099 -0.092 -0.127 -0.025 -0.073 -0.075 -0.047 -0.055 -0.045 -0.034 -0.027 -0.041 -0.045 -0.011  0.017 -0.038 -0.045 -0.040 -0.022 -0.035 -0.029 -0.003 -0.031 -0.016 -0.065 -0.051 -0.057 -0.081 -0.061 -0.094 -0.063 -0.065 -0.062 -0.058 -0.035 -0.019  0.054 -0.015  0.041  0.018  0.020 -0.036 -0.030 -0.049 -0.072 -0.048 -0.064 -0.114 -0.071 -0.103 -0.069 -0.042 -0.041 -0.044 -0.133 -0.072 -0.079 -0.099 -0.075 -0.079 -0.133 -0.106 -0.063 -0.085 -0.059 -0.061 -0.069 -0.046 -0.005 -0.034 -0.047 -0.029 -0.032 -0.028 -0.028  0.011 -0.037 -0.010 -0.001 -0.011 -0.008 -0.016 -0.021 -0.016 -0.030 -0.012 -0.007 -0.101 -0.088 -0.114 -0.091 -0.053 -0.055 -0.082 -0.010 -0.064 -0.089 -0.118 -0.142 -0.070 -0.052 -0.072 -0.077 -0.161 -0.054 -0.065  0.008 -0.039  0.009  0.012 -0.002  0.014  0.044 -0.020 -0.050 -0.023  0.043 -0.027 -0.030  0.007 -0.022 -0.012 -0.043 -0.085 -0.047  0.008 -0.012  0.002 -0.022  0.013 -0.012  0.003  0.008  0.039  0.075  0.166  0.177  0.170  0.209  0.273  0.307  0.164  0.218  0.378  0.248  0.142  0.196  0.116  0.042  0.031  0.056  0.073  0.034  0.086  0.011  0.073  0.056  0.144  0.104  0.029  0.070  0.050  0.158  0.148  0.031  0.064  0.030  0.064  0.003 -0.042 -0.024 -0.122 -0.146 -0.223 -0.156 -0.271 -0.190 -0.118 -0.231 -0.215 -0.181 -0.197 -0.192 -0.122 -0.125 -0.147 -0.154 -0.086 -0.054 -0.078 -0.082 -0.094 -0.138 -0.113 -0.168 -0.105 -0.027 -0.045 -0.114 -0.106 -0.150 -0.165 -0.265 -0.281 -0.218 -0.232 -0.154 -0.055 -0.064 -0.146 -0.045  0.030  0.090  0.161  0.095  0.119  0.065  0.117  0.018 -0.011 -0.093 -0.079 -0.098 -0.049  0.079  0.016 -0.023 -0.030  0.058  0.016 -0.058 -0.008 -0.008 -0.045 -0.005 -0.029 -0.076 -0.015 -0.031 -0.108 -0.105 -0.018 -0.045 -0.097 -0.075 -0.018 -0.105 -0.106 -0.137  0.003 -0.014
 -0.094 -0.047  0.119  0.235  0.293  0.547  0.536  0.470  0.520  0.828  0.490  0.322  0.316  0.450  0.266  0.108  0.087 -0.005 -0.171 -0.179 -0.057 -0.095 -0.129 -0.043 -0.021 -0.027  0.024  0.052  0.073  0.038  0.099  0.063  0.042  0.025 -0.057 -0.107 -0.092 -0.019  0.000  0.096  0.074  0.067  0.104  0.070  0.096  0.080  0.047  0.012  0.003  0.040 -0.025  0.005  0.004  0.038  0.020 -0.043 -0.005  0.016 -0.018 -0.035 -0.032 -0.005 -0.044 -0.069 -0.035 -0.040 -0.056 -0.120 -0.068 -0.107 -0.115 -0.038 -0.061 -0.040 -0.076 -0.071 -0.130 -0.025 -0.058 -0.059 -0.041 -0.063 -0.043 -0.017 -0.015 -0.049 -0.042  0.004  0.043 -0.051 -0.050 -0.035 -0.001 -0.013 -0.029 -0.034 -0.034 -0.022 -0.070 -0.051 -0.060 -0.071 -0.056 -0.123 -0.065 -0.072 -0.070 -0.067 -0.017 -0.017  0.098 -0.005  0.063  0.034  0.019 -0.041 -0.044 -0.074 -0.077 -0.046 -0.076 -0.156 -0.085 -0.156 -0.077 -0.076 -0.082 -0.028 -0.155 -0.087 -0.080 -0.088 -0.054 -0.057 -0.114 -0.058 -0.021 -0.058  0.003 -0.031 -0.031  0.015  0.019 -0.013 -0.027  0.005 -0.038 -0.005  0.008  0.029 -0.026 -0.020  0.019 -0.008  0.004 -0.010 -0.004 -0.010 -0.015 -0.006 -0.005 -0.145 -0.080 -0.140 -0.103 -0.065 -0.069 -0.071  0.012 -0.015 -0.068 -0.086 -0.108 -0.050 -0.031 -0.063 -0.076 -0.152 -0.061 -0.040  0.016 -0.080 -0.029 -0.036 -0.029 -0.011  0.019 -0.036 -0.068 -0.054  0.037 -0.051 -0.082 -0.077 -0.104 -0.061 -0.077 -0.143 -0.104 -0.055 -0.098 -0.033 -0.061 -0.002 -0.017 -0.007  0.016  0.024  0.071  0.150  0.158  0.143  0.150  0.322  0.212  0.110  0.140  0.241  0.145  0.043  0.096  0.053 -0.021  0.010 -0.001  0.022  0.107  0.112  0.097  0.090  0.091  0.129  0.143  0.080  0.076  0.055  0.143  0.127  0.063  0.091  0.098  0.102  0.072  0.046  0.050 -0.036 -0.067 -0.148 -0.091 -0.219 -0.154 -0.056 -0.202 -0.201 -0.184 -0.208 -0.234 -0.164 -0.162 -0.193 -0.224 -0.147 -0.163 -0.120 -0.179 -0.191 -0.203 -0.129 -0.154 -0.064  0.043  0.007 -0.033 -0.040 -0.115 -0.122 -0.205 -0.235 -0.177 -0.155 -0.070  0.027  0.007 -0.072 -0.014  0.100  0.128  0.188  0.124  0.152  0.107  0.136  0.056  0.010 -0.094 -0.113 -0.137 -0.148  0.048 -0.020 -0.065 -0.074  0.060  0.002 -0.077 -0.014 -0.020 -0.070 -0.032 -0.075 -0.126 -0.059 -0.056 -0.133 -0.118 -0.034 -0.060 -0.093 -0.064 -0.005 -0.100 -0.094 -0.169  0.019 -0.038
 -0.083 -0.043  0.094  0.211  0.356  0.337  0.418  0.526  0.390  0.490  0.600  0.424  0.168  0.316  0.331  0.120  0.020  0.047 -0.056 -0.061 -0.029 -0.031 -0.042  0.021  0.018  0.014  0.031  0.037  0.050  0.009  0.046  0.037  0.033  0.047  0.008 -0.022 -0.020  0.028  0.008  0.052  0.052  0.027  0.057  0.009  0.077  0.051  0.013  0.010  0.034  0.057  0.034  0.023  0.008  0.043  0.029 -0.049 -0.020  0.002 -0.026 -0.058 -0.030 -0.008 -0.034 -0.062 -0.008  0.008 -0.020 -0.088 -0.055 -0.097 -0.087 -0.021 -0.019 -0.018 -0.015 -0.009 -0.022  0.048 -0.011  0.003  0.026  0.004  0.010  0.015  0.044  0.004  0.000  0.018  0.048 -0.008 -0.001 -0.041 -0.001  0.023 -0.008 -0.002 -0.012 -0.008 -0.053 -0.036 -0.053 -0.065 -0.034 -0.096 -0.042 -0.050 -0.042 -0.015  0.004  0.004  0.076 -0.016  0.040  0.006  0.015 -0.027 -0.027 -0.047 -0.012 -0.014 -0.057 -0.090 -0.062 -0.104 -0.063 -0.035 -0.028 -0.001 -0.084 -0.055 -0.053 -0.076 -0.062 -0.050 -0.091 -0.055 -0.027 -0.049  0.018 -0.001 -0.003  0.039  0.044  0.025  0.004  0.055  0.020  0.024  0.024  0.046  0.017  0.007  0.028  0.017  0.017 -0.011 -0.017  0.030 -0.019  0.015  0.024 -0.079 -0.056 -0.101 -0.075 -0.032 -0.012 -0.022  0.025  0.008 -0.056 -0.071 -0.116 -0.032 -0.011 -0.030 -0.069 -0.146 -0.061 -0.080 -0.044 -0.082 -0.049 -0.056 -0.040 -0.028 -0.013 -0.055 -0.040 -0.021  0.012 -0.031 -0.036 -0.031 -0.065 -0.032 -0.066 -0.131 -0.076 -0.064 -0.067 -0.015 -0.041 -0.025 -0.048 -0.035 -0.029 -0.003  0.007  0.025  0.049  0.050  0.048  0.157  0.085  0.026  0.096  0.230  0.059  0.036  0.108  0.020 -0.008 -0.050 -0.039 -0.032  0.004  0.034  0.012  0.061  0.040  0.086  0.126  0.073  0.093  0.065  0.135  0.100  0.023  0.025  0.026  0.041 -0.002 -0.018 -0.043 -0.093 -0.090 -0.158 -0.125 -0.176 -0.140 -0.077 -0.150 -0.151 -0.128 -0.126 -0.137 -0.085 -0.098 -0.110 -0.128 -0.076 -0.085 -0.077 -0.058 -0.083 -0.116 -0.062 -0.105 -0.034 -0.003 -0.008 -0.025 -0.032 -0.057 -0.118 -0.171 -0.195 -0.166 -0.167 -0.121 -0.062 -0.058 -0.119 -0.053 -0.001  0.040  0.082  0.018  0.047  0.017  0.068  0.009  0.012 -0.055 -0.019 -0.073 -0.059  0.057  0.004 -0.048 -0.057  0.045 -0.007 -0.038 -0.040 -0.035 -0.069 -0.018 -0.079 -0.106 -0.030 -0.038 -0.118 -0.105 -0.039 -0.052 -0.093 -0.067 -0.030 -0.123 -0.088 -0.111 -0.006 -0.021
 -0.034 -0.010  0.048  0.189  0.274  0.152  0.237  0.440  0.409  0.322  0.424  0.774  0.308  0.246  0.536  0.311  0.013  0.128  0.003 -0.014  0.006 -0.024 -0.008  0.063  0.055  0.087  0.082  0.028  0.053  0.003  0.006  0.027  0.037  0.079  0.025  0.049  0.039  0.088  0.071  0.117  0.121  0.067  0.112  0.001  0.097  0.101  0.043  0.042  0.102  0.049  0.062  0.046  0.028  0.042  0.045  0.000 -0.014  0.006  0.003 -0.045 -0.016  0.028 -0.029 -0.046  0.002  0.008 -0.004 -0.101 -0.053 -0.119 -0.070 -0.026 -0.008 -0.032 -0.035 -0.062 -0.032  0.011 -0.035 -0.047 -0.018 -0.002 -0.009 -0.028  0.017  0.005  0.006  0.040  0.056  0.022  0.009 -0.009 -0.029 -0.010 -0.027  0.014 -0.021 -0.002 -0.063 -0.055 -0.062 -0.097 -0.056 -0.088 -0.065 -0.051 -0.047 -0.047 -0.054 -0.039  0.054 -0.040  0.030  0.028  0.059  0.013 -0.040 -0.045 -0.019 -0.035 -0.054 -0.076 -0.064 -0.049 -0.034  0.030  0.011 -0.018 -0.065 -0.010 -0.070 -0.106 -0.114 -0.081 -0.118 -0.126 -0.081 -0.074 -0.029 -0.036 -0.006  0.004  0.037  0.005 -0.002  0.033  0.018 -0.005 -0.015  0.086  0.004  0.012  0.037  0.006  0.002 -0.008 -0.034  0.050 -0.023  0.020  0.098  0.081  0.030  0.050  0.056  0.042 -0.006 -0.001  0.020 -0.012 -0.081 -0.070 -0.150 -0.039 -0.029 -0.043 -0.093 -0.190 -0.102 -0.103 -0.062 -0.044 -0.054 -0.069 -0.046 -0.001 -0.001 -0.095 -0.060 -0.031  0.011 -0.046 -0.037 -0.025 -0.065 -0.021 -0.054 -0.067 -0.043 -0.016 -0.017 -0.000 -0.009 -0.021 -0.059 -0.070 -0.053 -0.031 -0.006  0.043  0.071  0.061  0.116  0.158  0.148  0.109  0.187  0.347  0.159  0.153  0.244  0.080  0.048 -0.015  0.012  0.029 -0.082 -0.050 -0.072  0.033  0.046  0.113  0.100  0.003  0.063  0.014  0.144  0.141  0.047  0.042  0.009 -0.005 -0.087 -0.139 -0.159 -0.227 -0.192 -0.244 -0.194 -0.178 -0.136 -0.105 -0.147 -0.105 -0.066 -0.067 -0.072 -0.011 -0.021 -0.043 -0.037 -0.012  0.004 -0.034 -0.004  0.009 -0.023 -0.058 -0.094 -0.072 -0.077 -0.051 -0.101 -0.098 -0.102 -0.152 -0.230 -0.219 -0.210 -0.266 -0.227 -0.179 -0.171 -0.225 -0.094 -0.122 -0.008 -0.007 -0.011  0.001 -0.036  0.075 -0.026 -0.014 -0.039  0.026 -0.030  0.064  0.091  0.037 -0.030 -0.033  0.019 -0.012  0.006  0.003  0.014 -0.014  0.016  0.009 -0.031  0.031 -0.021 -0.065 -0.053 -0.024 -0.035 -0.078 -0.071 -0.045 -0.127 -0.137 -0.105 -0.107 -0.044
 -0.049  0.019  0.030  0.089  0.039  0.118  0.100  0.138  0.268  0.316  0.168  0.308  0.515  0.284  0.235  0.305  0.247  0.048 -0.006 -0.060 -0.030 -0.046 -0.110 -0.051 -0.034 -0.012 -0.003  0.008  0.027 -0.023  0.006 -0.038 -0.070 -0.029 -0.081 -0.100 -0.045  0.012  0.018  0.051  0.079  0.048  0.096  0.049  0.051  0.060  0.001  0.017  0.003 -0.005 -0.045 -0.029 -0.035 -0.032 -0.028 -0.015 -0.028 -0.056 -0.024 -0.038 -0.036 -0.035 -0.069 -0.049 -0.027  0.008 -0.011 -0.076 -0.059 -0.077 -0.073 -0.048 -0.048 -0.037 -0.005 -0.058 -0.076 -0.030 -0.024 -0.019 -0.030 -0.024  0.002  0.003  0.017 -0.004  0.013  0.045  0.013 -0.000  0.012  0.015  0.011 -0.012 -0.000  0.018 -0.056 -0.004 -0.024 -0.024 -0.003 -0.030 -0.019 -0.031 -0.044 -0.017 -0.033 -0.036 -0.048 -0.042 -0.001 -0.035 -0.059 -0.056 -0.041  0.013 -0.041 -0.058 -0.046 -0.029 -0.027 -0.052 -0.038 -0.040 -0.033 -0.011 -0.034 -0.002 -0.077 -0.042 -0.072 -0.058 -0.053 -0.068 -0.059 -0.071 -0.016 -0.019  0.044  0.017 -0.000  0.019  0.016  0.013 -0.001  0.031  0.021  0.016  0.004  0.026  0.004  0.024  0.020  0.013  0.019  0.031 -0.013 -0.008 -0.022 -0.018  0.008 -0.013  0.021  0.003 -0.004  0.016  0.012 -0.022  0.006  0.024 -0.071 -0.076 -0.089 -0.083 -0.063 -0.071 -0.068 -0.116 -0.084 -0.103 -0.022 -0.078 -0.022 -0.047 -0.039 -0.029 -0.014 -0.062 -0.066 -0.057  0.022 -0.048 -0.084 -0.063 -0.054 -0.017 -0.055 -0.075 -0.043 -0.003 -0.030 -0.020  0.001  0.015 -0.008 -0.034  0.000  0.017  0.041  0.090  0.111  0.123  0.123  0.248  0.166  0.124  0.188  0.167  0.119  0.052  0.098  0.060 -0.039 -0.006 -0.011  0.071  0.032 -0.015  0.007 -0.010  0.044  0.049  0.015  0.042 -0.031 -0.060  0.002  0.016  0.040  0.022  0.039  0.040  0.015 -0.016 -0.007 -0.033 -0.044 -0.069 -0.036 -0.083 -0.031  0.001 -0.060 -0.053 -0.015 -0.023 -0.036 -0.006  0.007 -0.042 -0.064 -0.045 -0.032 -0.037 -0.056 -0.066 -0.059 -0.029 -0.067 -0.046  0.009  0.003 -0.035 -0.069 -0.027 -0.052 -0.082 -0.086 -0.056 -0.074 -0.031  0.007  0.008 -0.028 -0.008  0.024  0.030  0.021  0.058 -0.008 -0.026  0.040  0.006 -0.036 -0.053 -0.044 -0.050  0.022  0.067 -0.019 -0.057 -0.056 -0.010 -0.029 -0.117 -0.037 -0.035 -0.093 -0.079 -0.084 -0.106 -0.068 -0.100 -0.138 -0.121 -0.055 -0.087 -0.114 -0.086 -0.036 -0.109 -0.096 -0.068  0.034  0.006
 -0.068 -0.030  0.035  0.069  0.124  0.230  0.245  0.254  0.274  0.450  0.316  0.246  0.284  0.589  0.327  0.162  0.117  0.144  0.038  0.025 -0.023 -0.052 -0.084 -0.020 -0.001  0.004  0.013  0.009  0.019 -0.024  0.003 -0.007 -0.015  0.021 -0.025 -0.028 -0.058 -0.017 -0.013  0.014  0.010  0.030  0.050  0.007  0.019  0.000 -0.020 -0.039 -0.043 -0.015 -0.023 -0.016 -0.007 -0.005 -0.009 -0.019 -0.014 -0.023 -0.033 -0.045 -0.050 -0.045 -0.046 -0.067 -0.054 -0.007 -0.019 -0.103 -0.059 -0.109 -0.094 -0.021  0.007  0.013  0.028  0.013 -0.022  0.021  0.007 -0.002  0.006 -0.003  0.007 -0.001  0.026 -0.000  0.008  0.055  0.056  0.027  0.019  0.001  0.020  0.034  0.019  0.013  0.005  0.021 -0.016 -0.008 -0.014 -0.020 -0.012 -0.093 -0.028 -0.016  0.008 -0.013  0.011 -0.014  0.062  0.016  0.059  0.045  0.034 -0.049 -0.043 -0.061 -0.016 -0.015 -0.020 -0.086 -0.038 -0.100 -0.054 -0.040 -0.053  0.010 -0.097 -0.054 -0.057 -0.090 -0.063 -0.029 -0.057 -0.040 -0.007 -0.059  0.007 -0.013  0.002  0.013  0.039  0.037  0.020  0.044  0.014  0.036  0.033  0.028  0.005  0.026  0.043  0.003  0.010  0.039 -0.003  0.031  0.010 -0.008  0.003 -0.101 -0.014 -0.086 -0.078 -0.020 -0.009 -0.033 -0.018  0.014 -0.051 -0.064 -0.081 -0.044 -0.025 -0.029 -0.063 -0.110 -0.081 -0.038 -0.027 -0.078 -0.043 -0.078 -0.046 -0.014 -0.005 -0.069 -0.053 -0.000  0.025 -0.054 -0.056 -0.058 -0.055 -0.037 -0.051 -0.086 -0.078 -0.034 -0.046 -0.019 -0.052 -0.043 -0.050 -0.061 -0.024 -0.037  0.003  0.056  0.068  0.062  0.051  0.175  0.081  0.060  0.110  0.165  0.053  0.004  0.057  0.036 -0.019  0.002 -0.007  0.005  0.026  0.005  0.032  0.052  0.036  0.062  0.116  0.061  0.075  0.047  0.077  0.035  0.010  0.037  0.020  0.043  0.013 -0.018 -0.004 -0.027 -0.013 -0.080 -0.066 -0.090 -0.085 -0.037 -0.112 -0.092 -0.086 -0.094 -0.126 -0.086 -0.092 -0.121 -0.170 -0.111 -0.141 -0.072 -0.102 -0.105 -0.115 -0.076 -0.096 -0.028 -0.010 -0.005  0.014 -0.028 -0.052 -0.092 -0.106 -0.135 -0.092 -0.098 -0.043  0.005 -0.013 -0.047 -0.007  0.006  0.022  0.021  0.015  0.009  0.003  0.056  0.000  0.022 -0.038 -0.037 -0.101 -0.110 -0.014 -0.022 -0.026 -0.070 -0.021 -0.025 -0.016 -0.035 -0.038 -0.052 -0.030 -0.059 -0.095 -0.036 -0.037 -0.099 -0.085 -0.027 -0.058 -0.080 -0.052  0.001 -0.084 -0.089 -0.075 -0.051 -0.053
 -0.038 -0.006  0.026  0.067  0.139  0.081  0.159  0.279  0.255  0.266  0.331  0.536  0.235  0.327  0.726  0.340  0.012  0.333  0.184  0.167  0.022  0.027 -0.002  0.044  0.016  0.068 -0.023 -0.069 -0.052 -0.066 -0.101 -0.080 -0.037  0.033  0.033  0.094  0.046  0.069  0.036  0.028  0.062  0.026  0.064  0.001  0.019  0.013 -0.017 -0.007  0.069  0.044  0.041  0.025  0.008 -0.003  0.018  0.038 -0.018 -0.032 -0.010 -0.046 -0.043 -0.000 -0.054 -0.064 -0.011  0.019  0.065 -0.123 -0.072 -0.126 -0.065 -0.012  0.034  0.037  0.067  0.039  0.071  0.090  0.043  0.018  0.037  0.036  0.017  0.005  0.060  0.040  0.041  0.074  0.081  0.042  0.033  0.031 -0.015  0.038  0.016  0.055  0.011  0.017  0.010 -0.009 -0.014 -0.031 -0.025 -0.072 -0.033 -0.029 -0.003 -0.002 -0.022 -0.019  0.046 -0.016  0.035  0.034  0.071 -0.004 -0.022 -0.038 -0.000 -0.012 -0.028 -0.076 -0.058 -0.066 -0.056 -0.019 -0.019 -0.013 -0.080 -0.019 -0.075 -0.126 -0.123 -0.102 -0.086 -0.123 -0.064 -0.054 -0.014 -0.007  0.025  0.015  0.046  0.031  0.033  0.070  0.032  0.032  0.045  0.088  0.022  0.042  0.069  0.030  0.025  0.035 -0.003  0.076  0.004  0.021  0.089  0.057  0.019  0.014  0.006 -0.006  0.002 -0.005 -0.034 -0.023 -0.084 -0.088 -0.155 -0.055 -0.051 -0.027 -0.076 -0.173 -0.121 -0.094 -0.108 -0.059 -0.092 -0.124 -0.069 -0.010 -0.040 -0.132 -0.067 -0.011 -0.004 -0.072 -0.039 -0.054 -0.088 -0.038 -0.053 -0.066 -0.083 -0.063 -0.068 -0.029 -0.045 -0.073 -0.088 -0.115 -0.038 -0.052 -0.038 -0.012  0.020  0.027  0.054  0.129  0.049  0.052  0.121  0.215  0.034  0.050  0.111 -0.019 -0.022 -0.034 -0.023  0.006 -0.120 -0.111 -0.078 -0.005 -0.001  0.091  0.173  0.070  0.130  0.091  0.156  0.088 -0.013 -0.039 -0.030 -0.034 -0.108 -0.128 -0.198 -0.236 -0.155 -0.228 -0.179 -0.126 -0.112 -0.065 -0.093 -0.043 -0.002 -0.006 -0.029  0.003  0.011 -0.056 -0.073 -0.043 -0.047 -0.032  0.002  0.028  0.008 -0.035 -0.015 -0.024 -0.112 -0.013 -0.015 -0.064 -0.036 -0.151 -0.208 -0.216 -0.228 -0.260 -0.241 -0.203 -0.201 -0.230 -0.102 -0.179 -0.059 -0.090 -0.062 -0.108 -0.097  0.036 -0.037  0.041  0.027  0.100 -0.007  0.087  0.091  0.033 -0.028 -0.060  0.042 -0.035  0.022  0.035  0.028 -0.020  0.011  0.043 -0.018  0.030  0.026 -0.016 -0.015  0.006  0.011 -0.034 -0.010  0.006 -0.064 -0.088  0.037 -0.076 -0.017
 -0.025  0.024  0.023  0.044  0.031 -0.005 -0.008  0.088  0.139  0.108  0.120  0.311  0.305  0.162  0.340  0.475  0.258  0.144  0.159  0.116  0.035  0.026 -0.003  0.020  0.017  0.030 -0.036 -0.031 -0.028 -0.086 -0.102 -0.105 -0.093 -0.039 -0.032  0.001  0.027  0.027  0.025  0.017  0.046 -0.001  0.041 -0.020  0.010 -0.003 -0.061 -0.013  0.020  0.013 -0.028 -0.023 -0.022 -0.046 -0.028  0.003 -0.042 -0.075 -0.040 -0.050 -0.054 -0.032 -0.086 -0.047 -0.019 -0.003  0.016 -0.087 -0.055 -0.080 -0.045 -0.030 -0.013  0.012  0.047  0.017  0.023  0.030  0.025  0.029  0.012  0.009  0.021  0.031  0.054  0.036  0.040  0.035  0.045  0.053  0.020  0.037  0.000  0.027  0.013  0.040  0.006  0.014  0.020  0.007  0.004  0.000 -0.015 -0.032 -0.034 -0.023 -0.005  0.005 -0.032 -0.050 -0.014 -0.054 -0.045 -0.080 -0.038  0.024 -0.012 -0.018  0.002 -0.012 -0.031 -0.028 -0.027 -0.021 -0.003  0.008  0.013  0.004 -0.026  0.002 -0.067 -0.083 -0.091 -0.094 -0.098 -0.105 -0.025 -0.002  0.042  0.049  0.040  0.035  0.046  0.036  0.022  0.055  0.050  0.061  0.020  0.031  0.018  0.042  0.024  0.026  0.018  0.028 -0.017  0.016 -0.039 -0.009  0.028  0.046  0.005  0.021 -0.007  0.001  0.021  0.014 -0.029  0.025 -0.072 -0.040 -0.093 -0.072 -0.070 -0.065 -0.080 -0.148 -0.117 -0.103 -0.097 -0.102 -0.082 -0.116 -0.087 -0.060 -0.062 -0.128 -0.068 -0.066  0.010 -0.051 -0.056 -0.075 -0.065 -0.001 -0.046 -0.048 -0.025 -0.018 -0.016 -0.009  0.030 -0.020 -0.049 -0.100 -0.063 -0.040 -0.039 -0.018  0.031  0.033  0.033  0.118  0.075  0.060  0.119  0.121  0.048  0.038  0.097  0.026 -0.018 -0.001 -0.048  0.031 -0.055 -0.093 -0.031 -0.043  0.016  0.023  0.081  0.109  0.049 -0.024  0.060  0.019  0.030 -0.029  0.019 -0.011 -0.044 -0.050 -0.105 -0.105 -0.049 -0.077 -0.050 -0.004 -0.017  0.024  0.019  0.046  0.076  0.084  0.061  0.047  0.081  0.037  0.001 -0.018 -0.019  0.025  0.029 -0.014  0.054  0.029  0.030 -0.009 -0.058 -0.023 -0.032 -0.055  0.052 -0.048 -0.065 -0.049 -0.062 -0.100 -0.096 -0.079 -0.082 -0.094 -0.045 -0.098 -0.078 -0.139 -0.058 -0.134 -0.121 -0.026 -0.009  0.011  0.032  0.054  0.003  0.114  0.110 -0.020 -0.094 -0.089  0.023 -0.018 -0.068  0.005  0.010 -0.052 -0.040 -0.040 -0.056 -0.064 -0.075 -0.098 -0.105 -0.064 -0.082 -0.101 -0.105 -0.068 -0.112 -0.101  0.009 -0.005  0.053
 -0.086  0.032  0.010 -0.032 -0.075 -0.026 -0.043 -0.060  0.014  0.087  0.020  0.013  0.247  0.117  0.012  0.258  0.636  0.121  0.292  0.227  0.028 -0.002 -0.150 -0.077 -0.063 -0.057 -0.086 -0.005 -0.081 -0.172 -0.124 -0.189 -0.226 -0.175 -0.157 -0.118 -0.036 -0.124 -0.072 -0.057 -0.092 -0.095 -0.017 -0.083 -0.058 -0.090 -0.184 -0.096 -0.149 -0.147 -0.185 -0.176 -0.142 -0.221 -0.193 -0.095 -0.180 -0.256 -0.189 -0.176 -0.161 -0.181 -0.207 -0.153 -0.125 -0.068 -0.104 -0.028 -0.052 -0.085 -0.092 -0.094 -0.081 -0.009  0.046  0.043  0.024 -0.031  0.016  0.067  0.017  0.002  0.036  0.055  0.059  0.038  0.048  0.020 -0.033  0.036  0.030  0.037  0.106  0.043  0.036  0.001 -0.009 -0.005 -0.019  0.011  0.017 -0.026 -0.018 -0.046 -0.042 -0.007 -0.002  0.022 -0.050 -0.037 -0.015 -0.068 -0.174 -0.154 -0.178  0.047  0.008 -0.048 -0.000  0.015 -0.002  0.004 -0.038 -0.058  0.019 -0.004  0.019  0.065 -0.011 -0.004 -0.030  0.030  0.012 -0.035  0.032 -0.001  0.049  0.089  0.105  0.086  0.066  0.076  0.057  0.055  0.038  0.083  0.073  0.074  0.050 -0.010  0.038  0.053  0.020  0.037  0.023  0.038 -0.001 -0.008 -0.007 -0.011 -0.004  0.022  0.076  0.057  0.005  0.023  0.051  0.057  0.017  0.106 -0.006  0.048  0.048 -0.054 -0.045 -0.056  0.004 -0.002 -0.069 -0.091 -0.072 -0.209 -0.111 -0.099 -0.046 -0.053 -0.070 -0.047 -0.027 -0.068  0.024 -0.031 -0.089 -0.117 -0.077 -0.031 -0.113 -0.085 -0.055 -0.046 -0.050  0.023  0.036  0.034  0.000 -0.094 -0.024 -0.017 -0.075 -0.086 -0.026 -0.019 -0.114  0.038 -0.055 -0.073 -0.006 -0.013 -0.118 -0.107 -0.026  0.032 -0.069 -0.032 -0.164 -0.038  0.072 -0.042  0.052 -0.030  0.031 -0.085 -0.063  0.145 -0.075 -0.114 -0.145 -0.110  0.090 -0.021  0.076  0.033  0.095  0.049  0.067  0.141  0.136  0.153  0.160  0.148  0.103  0.151  0.154  0.092  0.111  0.194  0.072  0.054  0.143  0.112  0.004 -0.064 -0.085 -0.001 -0.033 -0.110  0.026  0.042  0.053  0.003  0.076  0.091  0.053  0.066  0.169  0.093  0.145  0.147  0.152  0.153  0.167  0.140  0.144  0.154  0.067  0.072 -0.075 -0.127 -0.065 -0.101 -0.091 -0.087  0.015 -0.028  0.002 -0.028 -0.029  0.035  0.011 -0.094 -0.095 -0.130 -0.097 -0.018 -0.159 -0.074 -0.069 -0.155 -0.164 -0.208 -0.165 -0.209 -0.184 -0.205 -0.191 -0.122 -0.177 -0.129 -0.154 -0.128 -0.150 -0.088 -0.041  0.087  0.071
  0.019  0.044  0.037 -0.000 -0.002 -0.068 -0.003  0.004 -0.002 -0.005  0.047  0.128  0.048  0.144  0.333  0.144  0.121  0.605  0.397  0.368  0.077  0.100  0.045  0.020 -0.043 -0.012 -0.173 -0.170 -0.226 -0.214 -0.244 -0.239 -0.153 -0.067 -0.001  0.118  0.064 -0.039 -0.046 -0.091 -0.073 -0.046 -0.013 -0.047 -0.091 -0.111 -0.132 -0.062 -0.009 -0.052 -0.036 -0.052 -0.055 -0.125 -0.121  0.028 -0.117 -0.166 -0.093 -0.096 -0.104 -0.069 -0.070 -0.063 -0.039  0.076  0.127 -0.127 -0.066 -0.113 -0.040 -0.006  0.022  0.047  0.090  0.084  0.140  0.059  0.063  0.055  0.026  0.058  0.058  0.031  0.065  0.059  0.071  0.072  0.049  0.079  0.064  0.040 -0.001  0.038  0.050  0.087  0.007  0.020  0.037  0.020  0.026 -0.005  0.011 -0.047 -0.038 -0.003  0.029  0.031 -0.021 -0.016 -0.074 -0.030 -0.075 -0.001  0.017 -0.000 -0.019 -0.027  0.010  0.018 -0.006  0.011 -0.013 -0.027 -0.027 -0.004 -0.010  0.004 -0.052 -0.003 -0.054 -0.104 -0.104 -0.114 -0.048 -0.117 -0.066 -0.008 -0.041 -0.008  0.038  0.010  0.028  0.044  0.050  0.087  0.070  0.064  0.091  0.092  0.068  0.096  0.118  0.088  0.083  0.103  0.037  0.100  0.045  0.078  0.101  0.084  0.054  0.046  0.018  0.006 -0.009  0.011 -0.056 -0.058 -0.069 -0.050 -0.103 -0.056 -0.053 -0.003 -0.042 -0.114 -0.122 -0.082 -0.147 -0.122 -0.155 -0.146 -0.094 -0.058 -0.078 -0.138 -0.048 -0.005  0.001 -0.093 -0.040 -0.049 -0.087 -0.080 -0.078 -0.044 -0.095 -0.070 -0.078 -0.049 -0.038 -0.094 -0.090 -0.094  0.013 -0.038 -0.064 -0.061 -0.033 -0.046 -0.062 -0.003 -0.050 -0.044  0.016  0.043 -0.104 -0.073 -0.012 -0.065 -0.070 -0.053 -0.055 -0.016 -0.145 -0.125 -0.065 -0.007 -0.076  0.018  0.104  0.106  0.099  0.135  0.049  0.010 -0.093 -0.099 -0.104 -0.088 -0.117 -0.118 -0.191 -0.184 -0.084 -0.097 -0.077  0.009 -0.001  0.036  0.063  0.098  0.140  0.155  0.086  0.065  0.135  0.030 -0.035 -0.049 -0.030  0.037  0.063  0.067  0.093  0.009  0.073  0.009 -0.130  0.019  0.023 -0.054  0.051 -0.105 -0.076 -0.085 -0.091 -0.134 -0.167 -0.186 -0.178 -0.149 -0.077 -0.208 -0.142 -0.188 -0.144 -0.232 -0.173 -0.046 -0.028  0.033  0.055  0.100  0.027  0.130  0.035  0.005 -0.054 -0.120 -0.017 -0.059  0.022  0.023  0.008 -0.043 -0.045 -0.003 -0.032 -0.027  0.019  0.013 -0.002  0.033  0.030  0.012  0.041  0.057  0.025 -0.013  0.225  0.041  0.062
 -0.025  0.042  0.004 -0.134 -0.139 -0.224 -0.153 -0.171 -0.178 -0.171 -0.056  0.003 -0.006  0.038  0.184  0.159  0.292  0.397  0.859  0.764  0.161  0.187  0.026  0.080 -0.005  0.056 -0.147 -0.156 -0.247 -0.286 -0.352 -0.363 -0.274 -0.157 -0.022  0.181  0.114 -0.138 -0.140 -0.252 -0.202 -0.213 -0.120 -0.118 -0.178 -0.235 -0.289 -0.175 -0.148 -0.248 -0.201 -0.202 -0.182 -0.315 -0.222 -0.062 -0.236 -0.326 -0.204 -0.213 -0.185 -0.206 -0.163 -0.113 -0.111  0.002  0.020 -0.047 -0.021 -0.077 -0.018 -0.014  0.065  0.077  0.191  0.181  0.247  0.080  0.147  0.140  0.084  0.119  0.114  0.069  0.137  0.126  0.122  0.122  0.047  0.123  0.124  0.121  0.131  0.117  0.107  0.117  0.077  0.062  0.128  0.107  0.086  0.079  0.044 -0.003 -0.002  0.050  0.063  0.078 -0.019 -0.032 -0.078 -0.070 -0.187 -0.101 -0.112  0.034  0.045  0.022  0.045  0.057  0.052  0.075  0.053  0.041  0.010  0.016  0.028  0.056  0.038  0.032 -0.006 -0.005 -0.059 -0.075  0.094 -0.065 -0.038  0.059  0.022  0.064  0.096  0.067  0.046  0.085  0.088  0.119  0.128  0.124  0.109  0.063  0.111  0.144  0.149  0.151  0.123  0.137  0.075  0.142  0.083  0.071  0.093  0.184  0.133  0.165  0.088  0.048  0.062  0.072 -0.036 -0.001 -0.021  0.067  0.025  0.046 -0.023  0.015  0.042 -0.001 -0.070 -0.023 -0.186 -0.159 -0.182 -0.174 -0.095 -0.097 -0.135 -0.130 -0.001 -0.002 -0.034 -0.072 -0.065 -0.102 -0.104 -0.085 -0.109 -0.013 -0.071 -0.123 -0.099 -0.002 -0.002 -0.073 -0.076 -0.154 -0.018 -0.073 -0.193 -0.236 -0.144 -0.170 -0.277 -0.156 -0.223 -0.199 -0.083 -0.062 -0.297 -0.157 -0.082 -0.093 -0.085 -0.112 -0.193 -0.104 -0.157 -0.226 -0.053 -0.055 -0.073 -0.121  0.023  0.119 -0.000  0.005 -0.128 -0.138 -0.029 -0.122 -0.108 -0.132 -0.076 -0.094 -0.208 -0.081  0.063  0.083  0.041  0.223  0.195  0.129  0.268  0.276  0.311  0.440  0.289  0.171  0.320  0.286  0.162  0.074  0.006  0.095  0.185  0.202  0.237  0.119  0.251  0.106 -0.116  0.076  0.128  0.097  0.209  0.056  0.111  0.148  0.086  0.042 -0.025 -0.137 -0.119 -0.034 -0.041 -0.267 -0.298 -0.440 -0.316 -0.346 -0.224 -0.180 -0.060  0.039  0.167  0.200  0.111  0.201 -0.097 -0.075 -0.083 -0.126 -0.144 -0.093 -0.021 -0.047 -0.030 -0.112 -0.106 -0.067 -0.046 -0.118 -0.055 -0.032 -0.054 -0.070 -0.052 -0.006 -0.039 -0.038 -0.017 -0.018  0.188 -0.077  0.034
 -0.007  0.035  0.004 -0.128 -0.135 -0.206 -0.130 -0.172 -0.176 -0.179 -0.061 -0.014 -0.060  0.025  0.167  0.116  0.227  0.368  0.764  0.892  0.356  0.271  0.175  0.230  0.095  0.156 -0.044 -0.095 -0.172 -0.231 -0.329 -0.291 -0.186 -0.076  0.112  0.386  0.187 -0.038 -0.063 -0.181 -0.162 -0.173 -0.103 -0.141 -0.144 -0.203 -0.241 -0.150 -0.097 -0.239 -0.146 -0.154 -0.154 -0.251 -0.152 -0.043 -0.199 -0.263 -0.157 -0.172 -0.143 -0.147 -0.117 -0.073 -0.078  0.008  0.024 -0.032 -0.014 -0.081 -0.023 -0.010  0.074  0.087  0.205  0.194  0.246  0.074  0.156  0.163  0.093  0.125  0.133  0.061  0.124  0.137  0.149  0.146  0.065  0.157  0.151  0.121  0.107  0.119  0.135  0.111  0.110  0.085  0.162  0.128  0.105  0.109  0.046  0.005 -0.003  0.057  0.069  0.084  0.016  0.013 -0.027 -0.041 -0.131 -0.049 -0.079  0.045  0.084  0.062  0.071  0.073  0.066  0.069  0.056  0.031  0.006  0.023  0.044  0.076  0.037  0.040  0.025  0.016 -0.057 -0.049  0.110 -0.041 -0.040  0.051  0.007  0.054  0.116  0.098  0.060  0.103  0.117  0.138  0.134  0.148  0.127  0.075  0.130  0.168  0.175  0.158  0.139  0.158  0.098  0.152  0.090  0.077  0.112  0.158  0.116  0.125  0.067  0.050  0.062  0.064 -0.028 -0.011 -0.018  0.042  0.013  0.057 -0.015  0.035  0.041  0.014 -0.053  0.010 -0.184 -0.142 -0.157 -0.158 -0.085 -0.073 -0.124 -0.136 -0.006 -0.001 -0.058 -0.075 -0.055 -0.102 -0.109 -0.098 -0.106 -0.015 -0.077 -0.129 -0.114 -0.018 -0.014 -0.095 -0.103 -0.170 -0.032 -0.099 -0.215 -0.252 -0.170 -0.208 -0.273 -0.150 -0.229 -0.198 -0.074 -0.053 -0.257 -0.100 -0.069 -0.066 -0.023 -0.067 -0.139 -0.083 -0.204 -0.277 -0.130 -0.079 -0.101 -0.117  0.030  0.102  0.031  0.032 -0.103 -0.129 -0.049 -0.158 -0.160 -0.184 -0.128 -0.147 -0.247 -0.132  0.016  0.034 -0.031  0.168  0.125  0.049  0.210  0.214  0.226  0.388  0.261  0.147  0.275  0.286  0.196  0.125  0.060  0.111  0.244  0.253  0.240  0.110  0.231  0.091 -0.150  0.031  0.115  0.105  0.176  0.029  0.072  0.103  0.041  0.002 -0.085 -0.211 -0.177 -0.090 -0.091 -0.314 -0.332 -0.445 -0.358 -0.354 -0.248 -0.215 -0.104  0.036  0.157  0.186  0.114  0.190 -0.126 -0.046 -0.028 -0.076 -0.123 -0.077  0.022 -0.030 -0.010 -0.083 -0.078 -0.059 -0.043 -0.095 -0.058 -0.043 -0.047 -0.056 -0.058 -0.014 -0.023 -0.021 -0.012 -0.004  0.161 -0.127  0.048
  0.001  0.030 -0.017 -0.017 -0.049 -0.052 -0.022 -0.049 -0.026 -0.057 -0.029  0.006 -0.030 -0.023  0.022  0.035  0.028  0.077  0.161  0.356  0.557  0.279  0.412  0.367  0.238  0.193  0.141  0.061  0.035  0.002 -0.048  0.013  0.082  0.116  0.271  0.410  0.219  0.189  0.115  0.107  0.083  0.064  0.064 -0.051  0.017  0.034  0.016  0.036  0.100 -0.002  0.070  0.053  0.004  0.007  0.047  0.056  0.001 -0.001  0.017  0.036  0.021  0.027 -0.014  0.002 -0.004  0.000  0.024 -0.052 -0.039 -0.061 -0.030 -0.010 -0.011  0.001  0.017  0.016  0.039 -0.004  0.035  0.051  0.010  0.024  0.054  0.018  0.007  0.012  0.047  0.033  0.016  0.061  0.052  0.028 -0.031 -0.022  0.027  0.021  0.010  0.018  0.063  0.026  0.024  0.026 -0.021 -0.019 -0.032  0.002  0.017  0.019  0.048  0.058  0.040 -0.004  0.009  0.003 -0.016  0.037  0.091  0.071  0.025  0.011  0.029 -0.004  0.005 -0.007  0.009  0.023  0.026  0.037  0.013  0.018  0.004  0.005 -0.047 -0.040  0.004 -0.042 -0.026  0.021  0.023  0.010  0.063  0.086  0.037  0.053  0.050  0.070  0.056  0.045  0.058  0.052  0.066  0.061  0.097  0.067  0.060  0.058  0.068  0.061  0.050  0.074  0.085  0.074  0.053  0.034  0.031  0.021 -0.007 -0.006  0.025 -0.007 -0.011 -0.023 -0.059 -0.031 -0.041  0.011 -0.018 -0.020 -0.025 -0.005 -0.087 -0.023 -0.026 -0.019 -0.035 -0.007 -0.025 -0.092 -0.027 -0.014 -0.039 -0.033 -0.003 -0.061 -0.066 -0.045 -0.037 -0.030 -0.049 -0.064 -0.064 -0.002 -0.019 -0.056 -0.063 -0.063 -0.008 -0.020 -0.054 -0.022 -0.029 -0.050  0.006  0.009 -0.015  0.004  0.051  0.023  0.017  0.073  0.029  0.026  0.059  0.023  0.011  0.016 -0.161 -0.153 -0.176 -0.109 -0.122 -0.048  0.000  0.036  0.024  0.022 -0.033 -0.067 -0.104 -0.107 -0.153 -0.164 -0.116 -0.139 -0.146 -0.136 -0.090 -0.075 -0.111 -0.028 -0.056 -0.070  0.012 -0.008 -0.023  0.025  0.042  0.038  0.024  0.054  0.062  0.092  0.125  0.092  0.262  0.140  0.093  0.060  0.028  0.001 -0.123 -0.092 -0.025  0.017  0.007 -0.048 -0.022 -0.021 -0.042 -0.059 -0.113 -0.163 -0.126 -0.098 -0.074 -0.139 -0.134 -0.113 -0.148 -0.134 -0.180 -0.145 -0.148 -0.056  0.010  0.000  0.036  0.107 -0.015  0.030  0.032  0.001  0.003 -0.040  0.030 -0.013  0.010 -0.029 -0.022 -0.032 -0.030 -0.024 -0.038 -0.026 -0.035 -0.018 -0.026 -0.007 -0.003 -0.016 -0.011 -0.003  0.037 -0.079  0.103
  0.016  0.044  0.005 -0.021 -0.018 -0.076 -0.051 -0.058 -0.054 -0.095 -0.031 -0.024 -0.046 -0.052  0.027  0.026 -0.002  0.100  0.187  0.271  0.279  0.365  0.354  0.213  0.128  0.107  0.033 -0.001 -0.024 -0.027 -0.087 -0.038  0.020  0.068  0.219  0.277  0.209  0.214  0.063  0.028  0.094  0.029  0.022  0.007  0.003  0.017 -0.049  0.025  0.134  0.059  0.054  0.044  0.007  0.014  0.026  0.038  0.010 -0.002  0.011  0.016  0.003  0.020 -0.003  0.018  0.023  0.064  0.093 -0.033 -0.017 -0.019  0.022  0.014  0.037  0.031  0.064  0.065  0.084  0.023  0.070  0.042 -0.001  0.036  0.056  0.011  0.017  0.048  0.070  0.062  0.028  0.046  0.059  0.041 -0.035 -0.005  0.049  0.064  0.010  0.038  0.075  0.044  0.051  0.070  0.024  0.033 -0.008  0.016  0.019  0.012  0.026 -0.004 -0.062 -0.078 -0.124 -0.119 -0.067  0.033  0.033  0.022  0.001 -0.004  0.023  0.015  0.018  0.022 -0.010  0.013 -0.009 -0.016 -0.009 -0.036 -0.039 -0.012 -0.027 -0.087 -0.027 -0.080 -0.034  0.026  0.012  0.052  0.027  0.012  0.013  0.032  0.017  0.060  0.088  0.054  0.062  0.038  0.070  0.082  0.102  0.074  0.067  0.054  0.051  0.050  0.035  0.070  0.071  0.055 -0.030 -0.020 -0.012 -0.018 -0.030 -0.028 -0.040 -0.046 -0.024 -0.022 -0.068 -0.014 -0.051 -0.029 -0.033 -0.056 -0.057 -0.074 -0.108 -0.071 -0.068 -0.066 -0.064 -0.017 -0.033 -0.090 -0.014 -0.006 -0.025 -0.019 -0.008 -0.034 -0.048 -0.045 -0.015 -0.007 -0.024 -0.060 -0.061 -0.035 -0.035 -0.043 -0.067 -0.102 -0.055 -0.046 -0.078 -0.083 -0.043 -0.060 -0.036 -0.021 -0.034 -0.019  0.030  0.018 -0.024  0.048  0.006 -0.041  0.014 -0.008 -0.019  0.022 -0.157 -0.116 -0.124 -0.060 -0.091 -0.008  0.026  0.046  0.007  0.045 -0.023 -0.022 -0.073 -0.127 -0.104 -0.129 -0.120 -0.132 -0.184 -0.174 -0.104 -0.114 -0.092 -0.033 -0.019  0.011  0.060  0.052  0.098  0.129  0.145  0.101  0.146  0.116  0.121  0.114  0.153  0.109  0.253  0.184  0.125  0.098  0.075  0.025 -0.099 -0.059  0.001  0.018  0.062 -0.020 -0.028 -0.038 -0.079 -0.095 -0.147 -0.188 -0.171 -0.138 -0.074 -0.158 -0.113 -0.132 -0.137 -0.167 -0.181 -0.109 -0.081 -0.013  0.064  0.078  0.109  0.225  0.089  0.046 -0.013 -0.048  0.003 -0.064 -0.035 -0.009 -0.016 -0.079 -0.044 -0.063 -0.060 -0.051 -0.062 -0.048 -0.043 -0.041 -0.035 -0.009  0.005 -0.018  0.004  0.010  0.125  0.040  0.154
  0.061  0.022 -0.022  0.011  0.004 -0.087 -0.065 -0.043 -0.023 -0.129 -0.042 -0.008 -0.110 -0.084 -0.002 -0.003 -0.150  0.045  0.026  0.175  0.412  0.354  0.832  0.486  0.365  0.222  0.218  0.080  0.095  0.079  0.006  0.109  0.229  0.263  0.485  0.471  0.359  0.417  0.217  0.197  0.224  0.184  0.111  0.045  0.076  0.135  0.073  0.115  0.274  0.178  0.226  0.203  0.130  0.139  0.164  0.180  0.138  0.146  0.126  0.156  0.088  0.113  0.065  0.090  0.041  0.052  0.113 -0.103 -0.023 -0.014  0.030  0.022  0.010 -0.021  0.008  0.023  0.048  0.036  0.044  0.022 -0.007  0.019  0.039 -0.018 -0.036 -0.024  0.007  0.019  0.030  0.037  0.044  0.013 -0.117 -0.050  0.014  0.022 -0.026  0.042  0.074  0.014  0.028  0.060  0.002  0.006 -0.032  0.014 -0.004 -0.012  0.051  0.045 -0.008 -0.041 -0.027 -0.018  0.006  0.038  0.080  0.085  0.015 -0.016  0.030 -0.007  0.035  0.014  0.016  0.030  0.032 -0.015  0.004 -0.013  0.002 -0.017 -0.063 -0.067 -0.070 -0.074 -0.052 -0.000 -0.024  0.018  0.037 -0.006  0.035  0.041  0.013  0.012  0.017  0.037  0.040  0.027  0.036  0.037  0.057  0.032  0.019  0.047  0.076  0.054  0.006  0.055  0.084  0.078  0.006 -0.001  0.036  0.011 -0.035 -0.035 -0.032 -0.091  0.024 -0.018 -0.079 -0.009  0.011  0.045 -0.042 -0.068 -0.037 -0.021 -0.086  0.026 -0.001  0.008 -0.029  0.056  0.034 -0.082  0.008  0.044 -0.004  0.030  0.066  0.044  0.025  0.009  0.032  0.003 -0.016 -0.032 -0.024 -0.004 -0.019 -0.029 -0.086 -0.056 -0.049 -0.039 -0.007  0.013  0.011  0.020  0.107  0.021  0.054  0.114  0.128  0.077  0.120  0.190  0.125  0.070  0.130  0.062  0.098  0.037 -0.273 -0.175 -0.228 -0.088 -0.156  0.009  0.085  0.035  0.088  0.075  0.074  0.030 -0.144 -0.128 -0.180 -0.237 -0.214 -0.222 -0.279 -0.299 -0.201 -0.193 -0.167 -0.091 -0.112 -0.091 -0.008  0.006  0.018  0.007  0.119  0.093  0.038  0.076  0.142  0.158  0.231  0.190  0.449  0.237  0.145  0.121  0.042  0.002 -0.197 -0.175 -0.068 -0.022 -0.031 -0.107 -0.087 -0.081 -0.142 -0.180 -0.248 -0.308 -0.281 -0.228 -0.126 -0.237 -0.137 -0.121 -0.201 -0.202 -0.261 -0.141 -0.147 -0.036  0.068  0.071  0.093  0.240  0.100  0.116  0.058  0.020  0.038 -0.057  0.094 -0.018  0.012  0.007  0.017 -0.027 -0.040 -0.016 -0.055 -0.030 -0.050 -0.055 -0.052 -0.040 -0.059 -0.075 -0.043 -0.023  0.076 -0.086  0.209
  0.068  0.000  0.017  0.042  0.024 -0.020 -0.008  0.026  0.019 -0.043  0.021  0.063 -0.051 -0.020  0.044  0.020 -0.077  0.020  0.080  0.230  0.367  0.213  0.486  0.596  0.398  0.320  0.342  0.172  0.172  0.100  0.039  0.123  0.249  0.291  0.442  0.503  0.248  0.325  0.208  0.152  0.142  0.107  0.079 -0.025  0.067  0.084  0.048  0.050  0.165  0.074  0.175  0.145  0.057  0.086  0.141  0.065  0.042  0.086  0.086  0.060  0.042  0.052  0.022  0.045  0.014  0.002  0.046 -0.032  0.009 -0.003  0.001  0.009  0.006 -0.017  0.007  0.024  0.043  0.011 -0.006  0.047  0.016  0.023  0.036  0.026  0.011  0.000  0.032  0.013  0.017  0.027  0.016  0.008 -0.077 -0.044 -0.007 -0.025  0.001  0.026  0.034  0.005 -0.014  0.031  0.001  0.014 -0.032 -0.015 -0.028 -0.011  0.011  0.067  0.029  0.011  0.027  0.020  0.023  0.034  0.056  0.062  0.013  0.000  0.032  0.005  0.024  0.009  0.016  0.015  0.048  0.011 -0.000  0.013  0.008 -0.024 -0.072 -0.027 -0.012 -0.012 -0.013 -0.032 -0.028 -0.014  0.051  0.052  0.013  0.038  0.027  0.014  0.011  0.006  0.019  0.036  0.009  0.006  0.038  0.033  0.001  0.006  0.033  0.041  0.015  0.034  0.062  0.065  0.027  0.014  0.044  0.024  0.004 -0.023 -0.010 -0.027  0.030  0.023 -0.010  0.011  0.012  0.021 -0.022 -0.053 -0.024  0.012 -0.054 -0.008 -0.034 -0.005 -0.003  0.036  0.019 -0.045  0.006  0.022 -0.018 -0.004  0.038  0.015  0.001 -0.001 -0.005 -0.002 -0.035 -0.023 -0.009  0.008 -0.021 -0.023 -0.060 -0.024 -0.030 -0.048 -0.046 -0.008 -0.021 -0.018  0.031  0.012  0.030  0.049  0.112  0.106  0.117  0.201  0.150  0.122  0.173  0.082  0.067  0.003 -0.224 -0.155 -0.192 -0.079 -0.115 -0.020  0.062  0.021  0.079  0.048  0.047 -0.018 -0.095 -0.100 -0.170 -0.207 -0.191 -0.184 -0.202 -0.205 -0.164 -0.153 -0.163 -0.069 -0.102 -0.126 -0.038 -0.021 -0.054 -0.017  0.058  0.048  0.003  0.082  0.119  0.129  0.149  0.103  0.285  0.167  0.098  0.067  0.035  0.001 -0.161 -0.134 -0.041 -0.004 -0.057 -0.090 -0.087 -0.085 -0.114 -0.142 -0.191 -0.231 -0.203 -0.163 -0.099 -0.188 -0.117 -0.111 -0.165 -0.122 -0.163 -0.116 -0.138 -0.023  0.024  0.040  0.048  0.089 -0.049  0.028  0.040  0.025 -0.005 -0.028  0.093 -0.020 -0.004  0.012  0.015 -0.010 -0.016  0.000 -0.022 -0.020 -0.031 -0.018 -0.033 -0.024 -0.055 -0.039 -0.059 -0.049 -0.032 -0.140  0.051
  0.031 -0.008 -0.006  0.033  0.029  0.012  0.013  0.032  0.035 -0.021  0.018  0.055 -0.034 -0.001  0.016  0.017 -0.063 -0.043 -0.005  0.095  0.238  0.128  0.365  0.398  0.560  0.349  0.461  0.295  0.297  0.198  0.156  0.255  0.350  0.322  0.408  0.353  0.172  0.298  0.188  0.151  0.121  0.089  0.037 -0.018  0.049  0.054  0.072  0.071  0.186  0.103  0.177  0.134  0.076  0.118  0.183  0.061  0.060  0.146  0.108  0.058  0.040  0.085  0.037  0.017 -0.003 -0.029 -0.052  0.001  0.027 -0.001  0.015 -0.001 -0.017 -0.031 -0.050  0.021  0.002  0.001 -0.004  0.002  0.002  0.012  0.002  0.004 -0.007 -0.029 -0.002 -0.029  0.039  0.011  0.004 -0.005 -0.054 -0.019 -0.031 -0.092 -0.012  0.029  0.030 -0.008 -0.011  0.047  0.011  0.021 -0.037 -0.025 -0.040 -0.041  0.006  0.033  0.046  0.010  0.051  0.031  0.019  0.032  0.043  0.033 -0.009 -0.009  0.030 -0.006  0.045  0.012  0.005  0.024  0.054  0.002  0.005  0.016  0.014 -0.032 -0.047 -0.020 -0.039 -0.005 -0.005 -0.039 -0.001 -0.022 -0.004  0.015  0.033  0.012 -0.012  0.005  0.012 -0.002  0.018  0.025 -0.002 -0.011  0.028  0.012 -0.043 -0.032  0.031  0.051  0.021  0.017  0.043  0.021 -0.019 -0.043 -0.004  0.035 -0.002 -0.018  0.037 -0.010  0.015  0.007 -0.030 -0.003  0.010 -0.026 -0.082 -0.069 -0.019  0.029  0.006  0.010  0.017  0.029  0.010  0.059  0.045 -0.032  0.045  0.043 -0.013 -0.009  0.033  0.024 -0.005 -0.007  0.008 -0.016 -0.022 -0.003 -0.007  0.036  0.011 -0.022 -0.089 -0.051 -0.052 -0.064 -0.044 -0.013 -0.023 -0.010  0.044  0.012  0.051  0.078  0.113  0.121  0.143  0.222  0.192  0.153  0.204  0.085  0.070  0.012 -0.151 -0.118 -0.159 -0.059 -0.081 -0.021  0.005 -0.015  0.060  0.016  0.038 -0.000 -0.034 -0.071 -0.110 -0.145 -0.139 -0.143 -0.129 -0.159 -0.146 -0.146 -0.144 -0.112 -0.153 -0.145 -0.103 -0.110 -0.148 -0.089 -0.040 -0.023 -0.041  0.040  0.096  0.106  0.087  0.044  0.190  0.112  0.031  0.033 -0.061 -0.029 -0.072 -0.081 -0.033  0.008 -0.054 -0.086 -0.076 -0.093 -0.096 -0.107 -0.146 -0.159 -0.124 -0.099 -0.061 -0.090 -0.062 -0.018 -0.107 -0.020 -0.082 -0.088 -0.137 -0.038 -0.031 -0.005  0.022  0.061 -0.020  0.030  0.069  0.033 -0.008  0.025  0.023 -0.020 -0.014 -0.006  0.004 -0.014 -0.042 -0.024 -0.032 -0.050 -0.053 -0.034 -0.040 -0.042 -0.065 -0.051 -0.055 -0.040 -0.108 -0.105  0.055
  0.051 -0.018 -0.014  0.025 -0.003 -0.018 -0.014  0.011  0.027 -0.027  0.014  0.087 -0.012  0.004  0.068  0.030 -0.057 -0.012  0.056  0.156  0.193  0.107  0.222  0.320  0.349  0.489  0.474  0.256  0.245  0.140  0.076  0.177  0.262  0.269  0.319  0.371  0.148  0.234  0.195  0.119  0.087  0.029  0.022 -0.014  0.036  0.045  0.046  0.050  0.108  0.043  0.134  0.110  0.047  0.078  0.165  0.020  0.041  0.116  0.085  0.028  0.051  0.080  0.027  0.010  0.028 -0.044 -0.063  0.020  0.022  0.006  0.007  0.016  0.040  0.013 -0.006  0.016  0.008  0.009 -0.011 -0.009  0.004  0.016  0.014 -0.004 -0.006  0.012  0.042  0.043  0.046  0.042  0.026  0.029 -0.002 -0.009  0.004 -0.036  0.032  0.029  0.011 -0.003 -0.008  0.028  0.014  0.016 -0.018 -0.002 -0.019 -0.026 -0.001  0.035  0.048  0.022  0.062  0.035  0.022  0.028  0.033  0.026  0.016  0.002  0.024  0.007  0.036  0.025  0.005  0.041  0.033  0.007 -0.002  0.009  0.014 -0.027 -0.042 -0.014 -0.015 -0.006 -0.007 -0.049 -0.011 -0.034 -0.006  0.013  0.022 -0.019 -0.027  0.012  0.025  0.013  0.011  0.036  0.027  0.031  0.063  0.046  0.029  0.035  0.041  0.071  0.046  0.051  0.060  0.029  0.006 -0.009  0.013  0.030  0.006 -0.022  0.015 -0.004  0.023  0.024  0.002  0.026  0.022  0.006 -0.029 -0.010  0.003  0.032 -0.011  0.011  0.019  0.013 -0.000  0.027  0.025 -0.020  0.017  0.020 -0.022 -0.021  0.022  0.009 -0.029 -0.029 -0.003  0.011 -0.017 -0.015 -0.010  0.006 -0.012 -0.010 -0.047 -0.018 -0.042 -0.049 -0.031 -0.008 -0.015 -0.024  0.028  0.012  0.055  0.059  0.105  0.127  0.140  0.235  0.196  0.164  0.198  0.079  0.066  0.013 -0.148 -0.130 -0.144 -0.048 -0.074 -0.016  0.006 -0.024  0.032  0.029  0.011 -0.014 -0.023 -0.039 -0.092 -0.125 -0.137 -0.144 -0.145 -0.142 -0.128 -0.140 -0.149 -0.099 -0.116 -0.146 -0.075 -0.079 -0.118 -0.033 -0.003 -0.023 -0.034  0.069  0.111  0.114  0.073  0.008  0.132  0.114  0.048  0.032 -0.012 -0.006 -0.073 -0.079 -0.036  0.002 -0.056 -0.059 -0.080 -0.079 -0.096 -0.111 -0.152 -0.183 -0.133 -0.114 -0.068 -0.137 -0.098 -0.097 -0.119 -0.046 -0.054 -0.070 -0.118 -0.014  0.002  0.033  0.036  0.038 -0.068  0.016  0.062  0.023 -0.028  0.020  0.040  0.017 -0.006  0.025  0.021  0.017 -0.004  0.001 -0.023 -0.036 -0.025 -0.036 -0.056 -0.043 -0.079 -0.066 -0.063 -0.039 -0.122 -0.165 -0.042
  0.048 -0.028 -0.027  0.082  0.047  0.047  0.023  0.072  0.091  0.024  0.031  0.082 -0.003  0.013 -0.023 -0.036 -0.086 -0.173 -0.147 -0.044  0.141  0.033  0.218  0.342  0.461  0.474  0.836  0.489  0.484  0.329  0.272  0.395  0.452  0.415  0.395  0.316  0.121  0.328  0.234  0.207  0.156  0.090  0.040  0.002  0.124  0.115  0.144  0.101  0.178  0.124  0.218  0.185  0.118  0.199  0.278  0.038  0.116  0.251  0.182  0.088  0.116  0.168  0.093  0.042  0.053 -0.066 -0.128  0.042  0.038  0.028  0.009  0.008  0.008 -0.041 -0.081 -0.036 -0.062 -0.023 -0.045 -0.057 -0.025 -0.016 -0.010 -0.026 -0.032 -0.035 -0.001 -0.009  0.045 -0.019 -0.030 -0.012 -0.048 -0.054 -0.041 -0.090  0.028  0.015 -0.037 -0.056 -0.047  0.009  0.006  0.032 -0.021 -0.014 -0.054 -0.063 -0.009  0.030  0.068  0.044  0.108  0.064  0.048  0.025  0.022  0.018 -0.030 -0.029  0.015 -0.008  0.023  0.048 -0.003  0.025  0.018 -0.025 -0.030 -0.006  0.006 -0.023 -0.013  0.019 -0.034  0.008  0.013 -0.073 -0.021 -0.058 -0.054 -0.005  0.020 -0.043 -0.043 -0.011 -0.014 -0.021 -0.034  0.013 -0.006 -0.020 -0.004 -0.021 -0.035 -0.031  0.020  0.036  0.003 -0.005  0.019 -0.051 -0.022 -0.076 -0.032  0.010 -0.012 -0.036  0.026 -0.018  0.035  0.003  0.030  0.009  0.027 -0.023 -0.042 -0.016  0.025  0.043  0.080  0.032  0.076  0.081  0.050  0.077  0.078  0.053  0.050  0.047  0.000  0.019  0.048  0.051  0.011  0.010  0.037  0.026  0.013  0.030  0.025  0.030 -0.009  0.033 -0.022  0.021 -0.017 -0.008  0.029  0.085  0.045  0.054  0.112  0.051  0.152  0.154  0.190  0.188  0.293  0.402  0.338  0.277  0.338  0.161  0.148  0.055 -0.098 -0.072 -0.147 -0.027 -0.038  0.012  0.005 -0.060  0.041  0.025  0.062  0.042  0.017 -0.010 -0.076 -0.110 -0.109 -0.126 -0.086 -0.128 -0.159 -0.174 -0.188 -0.177 -0.215 -0.229 -0.183 -0.200 -0.268 -0.188 -0.108 -0.076 -0.134  0.023  0.105  0.127  0.074 -0.025  0.087  0.071 -0.032  0.005 -0.108 -0.042 -0.035 -0.114 -0.092 -0.035 -0.133 -0.091 -0.133 -0.142 -0.121 -0.148 -0.153 -0.132 -0.096 -0.110 -0.071 -0.068 -0.016  0.046 -0.042  0.082  0.023 -0.024 -0.123 -0.027 -0.054 -0.030  0.002 -0.019 -0.052  0.021  0.096  0.072 -0.044  0.057  0.018  0.001 -0.040  0.031  0.040  0.004 -0.043 -0.007 -0.043 -0.087 -0.068 -0.062 -0.100 -0.076 -0.126 -0.118 -0.120 -0.055 -0.285 -0.183 -0.057
  0.001 -0.000 -0.003  0.081  0.051  0.071  0.035  0.067  0.069  0.052  0.037  0.028  0.008  0.009 -0.069 -0.031 -0.005 -0.170 -0.156 -0.095  0.061 -0.001  0.080  0.172  0.295  0.256  0.489  0.517  0.463  0.295  0.249  0.346  0.335  0.227  0.218  0.121  0.029  0.197  0.120  0.133  0.083  0.050  0.007  0.010  0.090  0.077  0.102  0.068  0.085  0.088  0.111  0.090  0.068  0.141  0.187 -0.008  0.076  0.206  0.120  0.045  0.067  0.136  0.066  0.026  0.027 -0.060 -0.149  0.078  0.029  0.042  0.014 -0.013 -0.031 -0.035 -0.061 -0.019 -0.073 -0.040 -0.047 -0.042 -0.024 -0.035 -0.038 -0.029 -0.053 -0.057 -0.055 -0.061  0.016 -0.045 -0.038 -0.034 -0.031 -0.024 -0.050 -0.094  0.001  0.004 -0.044 -0.041 -0.036 -0.017 -0.009  0.018 -0.024 -0.025 -0.044 -0.035 -0.005  0.025  0.060  0.027  0.059  0.013  0.013  0.015 -0.006 -0.007 -0.026 -0.021  0.002 -0.014 -0.008  0.016 -0.010  0.014  0.020  0.005  0.003 -0.004  0.012  0.014  0.029  0.023 -0.032  0.031  0.033 -0.015  0.030  0.011 -0.014  0.024  0.032 -0.028 -0.027  0.006 -0.012 -0.035 -0.029  0.016 -0.026 -0.037 -0.028 -0.031 -0.056 -0.061 -0.004 -0.002 -0.002 -0.011  0.013 -0.034 -0.015 -0.065 -0.043  0.012 -0.009 -0.009  0.067  0.038  0.028  0.010  0.025 -0.014  0.018 -0.051 -0.025 -0.010  0.022  0.007  0.069 -0.020  0.031  0.065  0.042  0.065  0.065  0.068  0.064  0.044  0.013  0.045  0.027  0.037  0.014  0.007  0.024 -0.008  0.017  0.023  0.003  0.038  0.003  0.043 -0.016 -0.009 -0.045 -0.013  0.014  0.035  0.016  0.033  0.049  0.018  0.086  0.080  0.102  0.110  0.163  0.223  0.192  0.161  0.218  0.090  0.078  0.043 -0.015 -0.009 -0.064  0.017  0.012  0.007 -0.065 -0.076 -0.035 -0.018 -0.012  0.017  0.081  0.027  0.000 -0.025 -0.026 -0.055 -0.010 -0.041 -0.101 -0.113 -0.106 -0.150 -0.169 -0.139 -0.143 -0.194 -0.208 -0.121 -0.092 -0.067 -0.080  0.033  0.081  0.101  0.072 -0.039  0.021  0.027 -0.046 -0.005 -0.098 -0.028  0.044 -0.042 -0.039  0.004 -0.054 -0.021 -0.071 -0.087 -0.070 -0.058 -0.071 -0.058 -0.015 -0.038 -0.056 -0.000 -0.003  0.059 -0.010  0.095  0.035 -0.012 -0.057 -0.014 -0.055 -0.035 -0.007 -0.022 -0.005 -0.004  0.037  0.039 -0.044  0.050 -0.085 -0.033 -0.064 -0.046 -0.022 -0.074 -0.094 -0.042 -0.069 -0.116 -0.096 -0.046 -0.089 -0.079 -0.097 -0.082 -0.087 -0.023 -0.244 -0.068 -0.007
  0.002 -0.038 -0.062  0.039  0.028  0.061  0.030  0.063  0.090  0.073  0.050  0.053  0.027  0.019 -0.052 -0.028 -0.081 -0.226 -0.247 -0.172  0.035 -0.024  0.095  0.172  0.297  0.245  0.484  0.463  0.667  0.492  0.336  0.471  0.398  0.274  0.223  0.118  0.012  0.223  0.154  0.163  0.136  0.108  0.025  0.037  0.106  0.107  0.138  0.084  0.116  0.144  0.175  0.150  0.120  0.246  0.332  0.060  0.190  0.361  0.229  0.153  0.143  0.222  0.144  0.096  0.077 -0.040 -0.098  0.064  0.061  0.081  0.046  0.029  0.006 -0.010 -0.041 -0.006 -0.068  0.017 -0.024 -0.019  0.000 -0.016 -0.014 -0.008 -0.026 -0.034 -0.015 -0.029  0.048 -0.025 -0.017 -0.041 -0.031 -0.014 -0.041 -0.066  0.013  0.016 -0.028 -0.041 -0.039 -0.014 -0.007  0.031 -0.000 -0.006 -0.034 -0.013  0.015  0.046  0.089  0.044  0.116  0.040  0.050  0.024 -0.004  0.012 -0.010 -0.026 -0.004 -0.037 -0.015 -0.001 -0.025 -0.020 -0.021 -0.003  0.004  0.004  0.024  0.029  0.047  0.040 -0.026  0.047  0.039 -0.032  0.044  0.019 -0.007  0.046  0.019 -0.024 -0.025  0.008 -0.023 -0.048 -0.048 -0.027 -0.045 -0.043 -0.085 -0.060 -0.078 -0.066 -0.016 -0.027 -0.052 -0.075 -0.051 -0.139 -0.095 -0.156 -0.120 -0.056 -0.039 -0.028  0.042  0.025  0.034  0.023  0.040  0.002  0.048 -0.034 -0.047 -0.016  0.025  0.013  0.091  0.020  0.064  0.089  0.067  0.097  0.098  0.091  0.095  0.076  0.028  0.073  0.071  0.084  0.051  0.044  0.074  0.008  0.040  0.030  0.000  0.041  0.003  0.031 -0.012  0.028 -0.031 -0.007  0.052  0.073  0.036  0.054  0.113  0.050  0.103  0.134  0.128  0.093  0.218  0.266  0.203  0.161  0.229  0.117  0.149  0.077 -0.032 -0.010 -0.084 -0.008 -0.001  0.025 -0.031 -0.077  0.007 -0.012  0.042  0.039  0.042  0.025 -0.043 -0.020 -0.053 -0.058 -0.031 -0.072 -0.135 -0.161 -0.159 -0.211 -0.203 -0.200 -0.212 -0.251 -0.265 -0.212 -0.155 -0.101 -0.159 -0.042  0.016  0.083  0.060 -0.051 -0.010 -0.002 -0.096 -0.003 -0.139 -0.021  0.052 -0.041 -0.046 -0.011 -0.077 -0.030 -0.125 -0.147 -0.125 -0.109 -0.111 -0.093 -0.040 -0.063 -0.073  0.002  0.012  0.094  0.028  0.120  0.069  0.033 -0.035  0.002 -0.051 -0.013 -0.032 -0.060  0.016  0.030  0.080  0.063  0.013  0.067 -0.033 -0.004 -0.047 -0.011  0.002 -0.031 -0.069 -0.019 -0.054 -0.107 -0.076 -0.035 -0.085 -0.068 -0.086 -0.078 -0.094 -0.023 -0.253 -0.086 -0.026
  0.030 -0.022 -0.037  0.035 -0.005  0.047  0.008  0.011  0.056  0.038  0.009  0.003 -0.023 -0.024 -0.066 -0.086 -0.172 -0.214 -0.286 -0.231  0.002 -0.027  0.079  0.100  0.198  0.140  0.329  0.295  0.492  0.723  0.342  0.474  0.362  0.241  0.172  0.088  0.001  0.208  0.154  0.146  0.168  0.131  0.025  0.037  0.068  0.104  0.173  0.117  0.173  0.201  0.220  0.202  0.165  0.307  0.357  0.127  0.229  0.434  0.320  0.223  0.200  0.322  0.236  0.134  0.149  0.016 -0.008  0.070  0.078  0.109  0.060  0.048  0.054  0.012 -0.038 -0.021 -0.046  0.011 -0.026 -0.034 -0.005 -0.014 -0.020 -0.006 -0.012 -0.004  0.016 -0.028  0.036 -0.020 -0.035 -0.055 -0.066 -0.028 -0.052 -0.045  0.017  0.021 -0.009 -0.048 -0.054  0.016 -0.002  0.064  0.023 -0.004 -0.022 -0.017  0.028  0.040  0.029  0.012  0.108  0.071  0.063  0.033 -0.005  0.013 -0.029 -0.039 -0.018 -0.038 -0.019 -0.003 -0.004 -0.044 -0.040 -0.046 -0.007 -0.026  0.017  0.031  0.036  0.032 -0.019  0.049  0.029 -0.039  0.015 -0.002 -0.048 -0.020 -0.059 -0.051 -0.068 -0.057 -0.038 -0.092 -0.114 -0.089 -0.086 -0.087 -0.147 -0.103 -0.113 -0.087 -0.039 -0.045 -0.090 -0.107 -0.118 -0.142 -0.116 -0.140 -0.112 -0.092 -0.056 -0.070  0.020  0.001  0.044  0.007  0.027 -0.011  0.023 -0.049 -0.038 -0.030  0.028  0.023  0.101  0.061  0.085  0.076  0.051  0.082  0.095  0.080  0.066  0.095  0.020  0.055  0.062  0.106  0.070  0.050  0.109  0.029  0.043  0.048  0.017  0.009 -0.018  0.030  0.005  0.042 -0.017 -0.014  0.057  0.065  0.062  0.053  0.122  0.039  0.124  0.127  0.107  0.062  0.230  0.224  0.109  0.112  0.193  0.126  0.233  0.135 -0.012  0.076 -0.071 -0.004 -0.004  0.040 -0.014 -0.096  0.011  0.006  0.075  0.058 -0.018 -0.001 -0.061 -0.035 -0.042 -0.054 -0.022 -0.090 -0.152 -0.177 -0.180 -0.212 -0.192 -0.204 -0.226 -0.236 -0.228 -0.248 -0.149 -0.068 -0.153 -0.087  0.012  0.067  0.084 -0.045 -0.020 -0.019 -0.117 -0.011 -0.163 -0.047  0.012 -0.065 -0.053 -0.033 -0.114 -0.050 -0.142 -0.179 -0.150 -0.108 -0.126 -0.093 -0.029 -0.063 -0.060  0.040  0.080  0.166  0.077  0.145  0.087  0.061 -0.030 -0.020 -0.047 -0.044 -0.018 -0.046  0.033  0.061  0.109  0.081  0.028  0.032 -0.018  0.040 -0.034  0.004  0.048  0.045 -0.016  0.019 -0.006 -0.025 -0.003 -0.016 -0.029 -0.002 -0.022 -0.044 -0.030  0.024 -0.159 -0.050 -0.022
 -0.036 -0.053 -0.079  0.042  0.027  0.087  0.068  0.076  0.092  0.099  0.046  0.006  0.006  0.003 -0.101 -0.102 -0.124 -0.244 -0.352 -0.329 -0.048 -0.087  0.006  0.039  0.156  0.076  0.272  0.249  0.336  0.342  0.608  0.420  0.332  0.170  0.106 -0.021 -0.039  0.143  0.119  0.184  0.122  0.082  0.064  0.075  0.096  0.137  0.212  0.106  0.115  0.141  0.132  0.118  0.099  0.207  0.199  0.029  0.118  0.223  0.141  0.083  0.081  0.110  0.106  0.003 -0.006 -0.099 -0.158  0.029 -0.006  0.038  0.017  0.005 -0.005 -0.055 -0.131 -0.082 -0.135 -0.060 -0.102 -0.099 -0.062 -0.079 -0.086 -0.030 -0.092 -0.102 -0.085 -0.092 -0.033 -0.089 -0.075 -0.089 -0.053 -0.071 -0.078 -0.128 -0.032 -0.035 -0.096 -0.075 -0.058 -0.046 -0.010  0.001 -0.011 -0.018 -0.028 -0.056 -0.005  0.033  0.076  0.031  0.061  0.081  0.066  0.033  0.017 -0.013 -0.053 -0.027 -0.015 -0.033 -0.030 -0.006  0.010 -0.012  0.015 -0.011 -0.005  0.003  0.030  0.044  0.068  0.083  0.035  0.097  0.059  0.005  0.059  0.004 -0.037  0.003  0.007 -0.058 -0.067 -0.052 -0.074 -0.105 -0.081 -0.028 -0.073 -0.107 -0.119 -0.114 -0.141 -0.136 -0.032 -0.097 -0.058 -0.078 -0.054 -0.097 -0.075 -0.098 -0.061 -0.036 -0.048 -0.033  0.062  0.053  0.020 -0.007  0.024  0.017  0.041 -0.020 -0.029  0.037  0.059  0.054  0.130  0.094  0.098  0.136  0.093  0.078  0.071  0.108  0.045  0.016  0.019  0.043  0.015  0.051  0.041  0.033  0.062 -0.035  0.039  0.022  0.016  0.018  0.007  0.012  0.001  0.037 -0.065 -0.013  0.068  0.099  0.048  0.046  0.121  0.055  0.085  0.067  0.036  0.004  0.132  0.148  0.117  0.098  0.134  0.077  0.111  0.030  0.112  0.145 -0.004  0.000 -0.006 -0.006 -0.129 -0.164 -0.077 -0.085  0.005  0.042  0.049  0.059  0.038  0.036  0.065  0.045  0.145  0.095 -0.021 -0.054 -0.040 -0.149 -0.165 -0.114 -0.193 -0.238 -0.253 -0.274 -0.191 -0.122 -0.205 -0.127 -0.052  0.008  0.042 -0.061 -0.102 -0.099 -0.157 -0.087 -0.191 -0.092  0.101 -0.023 -0.072 -0.004 -0.166 -0.023 -0.069 -0.086 -0.019 -0.016  0.052  0.117  0.122  0.059  0.021  0.190  0.194  0.336  0.167  0.264  0.160  0.063 -0.022 -0.066 -0.138 -0.153 -0.081 -0.116  0.031  0.057  0.110  0.115  0.019  0.070 -0.010 -0.005 -0.024  0.038  0.040  0.031  0.005  0.051  0.011 -0.019  0.002  0.011 -0.014 -0.009 -0.047 -0.055 -0.062 -0.022 -0.252 -0.011 -0.030
  0.012 -0.066 -0.074  0.066  0.053  0.080  0.052  0.069  0.085  0.063  0.037  0.027 -0.038 -0.007 -0.080 -0.105 -0.189 -0.239 -0.363 -0.291  0.013 -0.038  0.109  0.123  0.255  0.177  0.395  0.346  0.471  0.474  0.420  0.630  0.481  0.302  0.241  0.107  0.010  0.275  0.194  0.214  0.205  0.148  0.060  0.086  0.128  0.154  0.212  0.149  0.206  0.221  0.265  0.232  0.194  0.340  0.355  0.114  0.241  0.428  0.268  0.212  0.191  0.249  0.213  0.128  0.114 -0.011 -0.051  0.090  0.072  0.104  0.075  0.058  0.025 -0.011 -0.077 -0.055 -0.101 -0.021 -0.052 -0.059 -0.025 -0.039 -0.057 -0.041 -0.071 -0.064 -0.051 -0.067  0.028 -0.057 -0.060 -0.063 -0.062 -0.031 -0.058 -0.101 -0.024  0.003 -0.024 -0.067 -0.049  0.015 -0.002  0.032  0.003 -0.023 -0.054 -0.034  0.027  0.034  0.074  0.043  0.149  0.090  0.087  0.022 -0.014 -0.000 -0.020 -0.026 -0.004 -0.032 -0.001  0.009 -0.002 -0.010 -0.010 -0.046 -0.011 -0.020  0.011  0.024  0.044  0.047 -0.044  0.049  0.031 -0.033  0.012 -0.017 -0.031 -0.022 -0.031 -0.067 -0.058 -0.062 -0.086 -0.082 -0.092 -0.036 -0.076 -0.078 -0.114 -0.109 -0.109 -0.101 -0.024 -0.050 -0.061 -0.085 -0.057 -0.129 -0.115 -0.149 -0.094 -0.061 -0.066 -0.062  0.021  0.004  0.027 -0.005 -0.009 -0.004  0.025 -0.029 -0.044 -0.019  0.038  0.033  0.129  0.094  0.128  0.138  0.089  0.124  0.121  0.112  0.093  0.110  0.035  0.089  0.090  0.118  0.082  0.069  0.127  0.017  0.070  0.074  0.052  0.039 -0.021  0.032  0.004  0.053 -0.027  0.002  0.075  0.101  0.060  0.084  0.159  0.046  0.130  0.137  0.100  0.057  0.240  0.254  0.157  0.132  0.210  0.121  0.199  0.087 -0.007  0.064 -0.084  0.009  0.002  0.057 -0.018 -0.117 -0.002  0.004  0.072  0.097  0.039  0.024 -0.026 -0.020 -0.043 -0.067 -0.007 -0.082 -0.159 -0.190 -0.186 -0.239 -0.254 -0.228 -0.262 -0.287 -0.307 -0.312 -0.193 -0.108 -0.208 -0.110  0.009  0.068  0.062 -0.068 -0.027 -0.022 -0.133 -0.041 -0.204 -0.062  0.046 -0.058 -0.066 -0.027 -0.148 -0.060 -0.149 -0.185 -0.157 -0.137 -0.126 -0.090 -0.024 -0.073 -0.067  0.055  0.117  0.240  0.107  0.223  0.135  0.073 -0.046 -0.025 -0.086 -0.073 -0.030 -0.071  0.041  0.073  0.124  0.113  0.020  0.049 -0.002  0.007 -0.040  0.029  0.047  0.005 -0.021  0.040 -0.008 -0.036  0.000 -0.007 -0.031 -0.008 -0.029 -0.060 -0.042 -0.002 -0.233 -0.058 -0.039
  0.072 -0.027 -0.021  0.093  0.087  0.082  0.064  0.086  0.081  0.042  0.033  0.037 -0.070 -0.015 -0.037 -0.093 -0.226 -0.153 -0.274 -0.186  0.082  0.020  0.229  0.249  0.350  0.262  0.452  0.335  0.398  0.362  0.332  0.481  0.650  0.459  0.367  0.249  0.099  0.364  0.260  0.252  0.234  0.184  0.076  0.052  0.138  0.177  0.214  0.172  0.261  0.210  0.288  0.282  0.187  0.281  0.296  0.122  0.216  0.368  0.237  0.202  0.156  0.215  0.196  0.119  0.067 -0.015 -0.013  0.041  0.073  0.107  0.075  0.047  0.008 -0.030 -0.113 -0.059 -0.093 -0.043 -0.064 -0.085 -0.073 -0.047 -0.069 -0.064 -0.107 -0.095 -0.086 -0.100  0.007 -0.079 -0.070 -0.067 -0.112 -0.085 -0.071 -0.088 -0.010  0.025  0.008 -0.047 -0.032  0.050  0.010  0.047  0.001 -0.017 -0.067 -0.091  0.008  0.027  0.043  0.025  0.120  0.082  0.084  0.015 -0.012 -0.001 -0.061 -0.028  0.004 -0.039  0.020  0.017 -0.001  0.003 -0.011 -0.051 -0.020 -0.043 -0.018 -0.025  0.018  0.019 -0.066 -0.007 -0.015 -0.102 -0.063 -0.097 -0.090 -0.059 -0.068 -0.096 -0.076 -0.061 -0.097 -0.084 -0.077 -0.023 -0.082 -0.085 -0.062 -0.086 -0.092 -0.085  0.027 -0.023 -0.029 -0.046 -0.002 -0.061 -0.063 -0.096 -0.058 -0.033 -0.083 -0.090 -0.004 -0.050  0.010 -0.024 -0.041 -0.006  0.011 -0.009 -0.042 -0.052  0.040  0.056  0.104  0.113  0.117  0.141  0.082  0.133  0.122  0.078  0.097  0.125  0.034  0.088  0.115  0.155  0.116  0.070  0.124  0.045  0.070  0.068  0.067  0.030 -0.016  0.045  0.002  0.087  0.004  0.012  0.085  0.117  0.065  0.092  0.177  0.051  0.152  0.159  0.138  0.128  0.252  0.280  0.202  0.175  0.242  0.144  0.200  0.076 -0.084  0.043 -0.128  0.020 -0.043  0.075  0.051 -0.088  0.070  0.074  0.129  0.126 -0.026  0.019 -0.082 -0.081 -0.120 -0.116 -0.084 -0.176 -0.225 -0.261 -0.234 -0.245 -0.259 -0.251 -0.263 -0.228 -0.271 -0.307 -0.151 -0.074 -0.179 -0.092  0.039  0.087  0.107 -0.028  0.048  0.039 -0.116 -0.055 -0.191 -0.079 -0.031 -0.085 -0.091 -0.059 -0.222 -0.125 -0.217 -0.241 -0.214 -0.216 -0.209 -0.170 -0.123 -0.157 -0.095 -0.019  0.091  0.206  0.080  0.182  0.089  0.052 -0.101 -0.040 -0.076 -0.055 -0.031 -0.058  0.010  0.071  0.109  0.114  0.046  0.036  0.063  0.012 -0.015  0.058  0.067  0.024 -0.002  0.048  0.010 -0.013  0.003  0.008 -0.019 -0.003 -0.025 -0.048 -0.017  0.022 -0.157 -0.071 -0.021
  0.064 -0.021  0.014  0.088  0.091  0.053  0.046  0.083  0.080  0.025  0.047  0.079 -0.029  0.021  0.033 -0.039 -0.175 -0.067 -0.157 -0.076  0.116  0.068  0.263  0.291  0.322  0.269  0.415  0.227  0.274  0.241  0.170  0.302  0.459  0.540  0.420  0.307  0.163  0.419  0.280  0.235  0.253  0.196  0.093  0.031  0.131  0.172  0.174  0.167  0.288  0.231  0.320  0.292  0.171  0.264  0.286  0.158  0.207  0.302  0.206  0.165  0.130  0.172  0.146  0.090  0.060  0.025  0.057 -0.009  0.038  0.059  0.056  0.052  0.016 -0.021 -0.074 -0.030 -0.031  0.009 -0.033 -0.069 -0.045 -0.029 -0.020 -0.044 -0.061 -0.057 -0.023 -0.043  0.033 -0.034 -0.040 -0.032 -0.115 -0.064 -0.038 -0.042 -0.008  0.025  0.017 -0.018 -0.012  0.046  0.016  0.035  0.002 -0.022 -0.048 -0.086 -0.006  0.008  0.026  0.023  0.093  0.073  0.065  0.016 -0.022 -0.004 -0.059 -0.017  0.008 -0.051  0.003  0.006  0.011  0.007 -0.010 -0.056 -0.048 -0.048 -0.053 -0.072 -0.056 -0.017 -0.073 -0.050 -0.043 -0.118 -0.071 -0.091 -0.079 -0.049 -0.060 -0.062 -0.057 -0.052 -0.060 -0.039 -0.046  0.007 -0.029 -0.034 -0.022 -0.044 -0.039 -0.030  0.038  0.019 -0.018 -0.011  0.011 -0.059 -0.069 -0.086 -0.055 -0.037 -0.072 -0.086 -0.051 -0.074 -0.005 -0.054 -0.087 -0.041 -0.019 -0.007 -0.063 -0.099 -0.007  0.014  0.034  0.083  0.071  0.066  0.038  0.086  0.091  0.023  0.050  0.073  0.020  0.036  0.077  0.098  0.066  0.050  0.072  0.023  0.024  0.015  0.034 -0.012 -0.032  0.030 -0.004  0.067  0.020  0.016  0.076  0.104  0.060  0.087  0.164  0.061  0.150  0.163  0.152  0.155  0.245  0.261  0.196  0.159  0.189  0.123  0.168  0.068 -0.139 -0.025 -0.138  0.005 -0.077  0.085  0.102 -0.020  0.091  0.088  0.125  0.093 -0.090 -0.034 -0.125 -0.122 -0.163 -0.159 -0.147 -0.239 -0.244 -0.270 -0.233 -0.218 -0.212 -0.209 -0.211 -0.166 -0.185 -0.248 -0.119 -0.043 -0.147 -0.099  0.006  0.051  0.084  0.019  0.113  0.066 -0.072  0.000 -0.122 -0.048 -0.079 -0.104 -0.084 -0.074 -0.167 -0.145 -0.219 -0.244 -0.224 -0.238 -0.250 -0.210 -0.184 -0.194 -0.073 -0.072  0.048  0.100  0.022  0.055 -0.012  0.041 -0.090 -0.031 -0.048 -0.019 -0.003 -0.001  0.031  0.076  0.091  0.079  0.056  0.008  0.084  0.027  0.003  0.042  0.063  0.049  0.021  0.050  0.020  0.013  0.015  0.018 -0.001  0.001 -0.007 -0.013 -0.010 -0.002 -0.059 -0.063  0.003
  0.071 -0.016 -0.022  0.036  0.042 -0.028 -0.007 -0.001  0.007 -0.057  0.008  0.025 -0.081 -0.025  0.033 -0.032 -0.157 -0.001 -0.022  0.112  0.271  0.219  0.485  0.442  0.408  0.319  0.395  0.218  0.223  0.172  0.106  0.241  0.367  0.420  0.670  0.505  0.293  0.534  0.289  0.188  0.239  0.155  0.067  0.024  0.105  0.144  0.113  0.126  0.339  0.249  0.310  0.271  0.157  0.222  0.257  0.154  0.163  0.235  0.177  0.133  0.099  0.125  0.103  0.079  0.029  0.013  0.051 -0.060 -0.008  0.013  0.039  0.035  0.013 -0.007 -0.024  0.011  0.030  0.044 -0.002 -0.018 -0.015 -0.002  0.012 -0.016 -0.036 -0.025  0.015 -0.022  0.046  0.003 -0.003 -0.006 -0.098 -0.044 -0.022 -0.052 -0.025  0.020  0.029 -0.009  0.001  0.057  0.022  0.026 -0.015 -0.014 -0.023 -0.053  0.029  0.035  0.051  0.026  0.083  0.032  0.037  0.016  0.029  0.036 -0.019  0.007  0.018 -0.023  0.012 -0.000  0.016  0.006  0.030 -0.025 -0.012 -0.025 -0.016 -0.038 -0.056 -0.010 -0.050 -0.022 -0.042 -0.081 -0.032 -0.041 -0.026  0.002  0.008 -0.019 -0.024 -0.003 -0.022 -0.012 -0.013  0.022  0.012 -0.006  0.022  0.007 -0.008 -0.019  0.031  0.063 -0.006  0.045  0.034 -0.031 -0.076 -0.092 -0.032 -0.020 -0.046 -0.049 -0.029 -0.054  0.017 -0.009 -0.056 -0.014  0.008  0.026 -0.072 -0.089 -0.030 -0.006 -0.002  0.054  0.044  0.039  0.002  0.068  0.036 -0.047  0.017  0.060 -0.021  0.015  0.040  0.047  0.011 -0.002  0.020 -0.005 -0.026 -0.028 -0.019 -0.026 -0.028 -0.012 -0.064 -0.015 -0.014 -0.027  0.008  0.024  0.004  0.026  0.095  0.008  0.058  0.109  0.137  0.098  0.161  0.255  0.159  0.112  0.186  0.095  0.106  0.016 -0.224 -0.137 -0.184 -0.044 -0.100  0.054  0.107  0.017  0.085  0.082  0.079  0.032 -0.096 -0.096 -0.159 -0.189 -0.216 -0.224 -0.217 -0.269 -0.238 -0.245 -0.218 -0.153 -0.168 -0.169 -0.111 -0.097 -0.116 -0.131 -0.004  0.014 -0.048 -0.005  0.118  0.120  0.141  0.094  0.337  0.219  0.069  0.107 -0.003 -0.000 -0.104 -0.107 -0.049 -0.013 -0.081 -0.110 -0.145 -0.166 -0.185 -0.215 -0.260 -0.272 -0.230 -0.203 -0.091 -0.166 -0.046 -0.024 -0.098 -0.066 -0.111 -0.051 -0.119 -0.003  0.022  0.052  0.073  0.155  0.065  0.113  0.092  0.068  0.057 -0.001  0.086 -0.015 -0.005  0.025  0.032 -0.002 -0.021  0.016 -0.019 -0.024 -0.002 -0.009 -0.038 -0.013 -0.010 -0.039 -0.023 -0.002 -0.013 -0.081  0.070
  0.065 -0.008 -0.018  0.005 -0.011 -0.067 -0.030 -0.048 -0.031 -0.107 -0.022  0.049 -0.100 -0.028  0.094  0.001 -0.118  0.118  0.181  0.386  0.410  0.277  0.471  0.503  0.353  0.371  0.316  0.121  0.118  0.088 -0.021  0.107  0.249  0.307  0.505  0.764  0.322  0.410  0.278  0.183  0.172  0.108  0.069 -0.021  0.061  0.082  0.066  0.077  0.228  0.078  0.203  0.181  0.088  0.116  0.171  0.102  0.074  0.114  0.102  0.075  0.066  0.074  0.045  0.063  0.030 -0.008  0.051 -0.052 -0.013 -0.032 -0.002  0.024  0.034  0.011  0.030  0.034  0.083  0.045  0.026  0.050  0.032  0.039  0.039 -0.004  0.002  0.012  0.039  0.037  0.040  0.058  0.037  0.026 -0.063 -0.019  0.005 -0.016  0.035  0.049  0.075  0.024  0.021  0.073  0.011 -0.030 -0.028 -0.008 -0.016 -0.021  0.020  0.043  0.028  0.030  0.066  0.055  0.055  0.029  0.067  0.046 -0.007 -0.003  0.023 -0.007  0.027 -0.012  0.019  0.011  0.035  0.005  0.001  0.004  0.008 -0.012 -0.058 -0.006  0.023  0.012 -0.042 -0.047 -0.050 -0.045  0.018  0.013 -0.001 -0.004  0.013  0.023  0.016  0.019  0.009  0.058  0.050  0.042  0.094  0.079  0.044  0.036  0.076  0.087  0.051  0.081  0.090  0.054  0.013 -0.004  0.018  0.003 -0.017 -0.039 -0.027 -0.062  0.019  0.023 -0.021  0.019  0.020  0.064 -0.004 -0.013 -0.010  0.051 -0.070  0.042  0.010  0.008 -0.007  0.040  0.009 -0.062 -0.007  0.035 -0.047 -0.015  0.019 -0.012 -0.041 -0.044 -0.019 -0.010 -0.069 -0.065 -0.049 -0.044 -0.062 -0.056 -0.069 -0.015 -0.008 -0.054 -0.041 -0.021 -0.030 -0.054  0.027 -0.031 -0.007  0.049  0.092  0.084  0.093  0.200  0.107  0.099  0.170  0.072  0.079  0.021 -0.238 -0.177 -0.207 -0.064 -0.148 -0.016  0.092  0.028  0.109  0.072  0.041 -0.024 -0.135 -0.119 -0.198 -0.211 -0.207 -0.213 -0.241 -0.250 -0.164 -0.171 -0.191 -0.066 -0.106 -0.152 -0.049 -0.016 -0.050 -0.012  0.055  0.038 -0.012  0.056  0.144  0.125  0.117  0.076  0.277  0.226  0.104  0.062  0.039  0.016 -0.189 -0.137 -0.051  0.006 -0.084 -0.114 -0.120 -0.118 -0.148 -0.173 -0.226 -0.273 -0.240 -0.197 -0.107 -0.237 -0.137 -0.142 -0.188 -0.164 -0.173 -0.128 -0.165 -0.018  0.033  0.083  0.054  0.111 -0.064  0.078  0.096  0.066  0.016 -0.019  0.144  0.011  0.032  0.062  0.049  0.036  0.029  0.020 -0.009  0.003  0.001 -0.010 -0.036 -0.007 -0.021 -0.042 -0.042 -0.029  0.022 -0.178  0.020
  0.034  0.009 -0.003  0.009  0.001 -0.073 -0.047 -0.035 -0.022 -0.092 -0.020  0.039 -0.045 -0.058  0.046  0.027 -0.036  0.064  0.114  0.187  0.219  0.209  0.359  0.248  0.172  0.148  0.121  0.029  0.012  0.001 -0.039  0.010  0.099  0.163  0.293  0.322  0.381  0.318  0.143  0.134  0.140  0.075  0.081 -0.012  0.003  0.059  0.028  0.081  0.205  0.107  0.152  0.124  0.064  0.055  0.081  0.095  0.049  0.051  0.049  0.047  0.031  0.061  0.031  0.031  0.015  0.012  0.072 -0.069 -0.049 -0.027  0.007  0.000  0.003 -0.023  0.008  0.027  0.053  0.027  0.032 -0.011 -0.026  0.007 -0.002 -0.020 -0.027 -0.012 -0.004  0.006 -0.007  0.022  0.018  0.015 -0.065 -0.028  0.008  0.028 -0.007  0.028  0.046 -0.008  0.010  0.032 -0.005 -0.012 -0.019 -0.011 -0.017 -0.032 -0.012  0.007 -0.013 -0.006  0.004 -0.002 -0.003  0.040  0.055  0.030 -0.030 -0.027  0.003 -0.006 -0.020  0.007  0.027  0.027  0.042 -0.033 -0.010 -0.011 -0.021 -0.023 -0.094 -0.037 -0.014 -0.041 -0.032 -0.026 -0.038 -0.036 -0.012 -0.026 -0.004 -0.034 -0.019 -0.025 -0.011  0.007 -0.004  0.013  0.008  0.003  0.030  0.012  0.023  0.021  0.052  0.037 -0.001  0.027  0.072  0.091  0.048  0.071  0.067  0.021 -0.020 -0.030 -0.052 -0.071  0.003 -0.013 -0.068 -0.031 -0.017  0.025 -0.032 -0.056 -0.034  0.001 -0.081 -0.011 -0.030 -0.019 -0.036  0.007  0.007 -0.071 -0.007  0.009 -0.012 -0.019  0.026  0.015 -0.011 -0.012 -0.003  0.007 -0.008 -0.036 -0.036 -0.045 -0.029 -0.023 -0.030 -0.021 -0.015  0.004  0.004  0.018  0.012  0.006  0.036 -0.001  0.024  0.043  0.062  0.062  0.037  0.102  0.083  0.057  0.059  0.008  0.009 -0.008 -0.162 -0.103 -0.116 -0.046 -0.077  0.008  0.087  0.053  0.051  0.042  0.031  0.012 -0.085 -0.067 -0.107 -0.145 -0.144 -0.151 -0.194 -0.197 -0.122 -0.118 -0.086 -0.003 -0.014 -0.029  0.042  0.058  0.078  0.057  0.103  0.085  0.064  0.058  0.083  0.075  0.134  0.146  0.328  0.175  0.152  0.107  0.073  0.008 -0.116 -0.097 -0.048 -0.021  0.002 -0.045 -0.047 -0.016 -0.051 -0.106 -0.150 -0.180 -0.178 -0.141 -0.059 -0.158 -0.082 -0.100 -0.115 -0.141 -0.157 -0.082 -0.080 -0.017  0.068  0.070  0.088  0.221  0.071  0.091  0.055  0.017  0.037 -0.034  0.079  0.006  0.023  0.001  0.006  0.019  0.002 -0.024 -0.037 -0.020 -0.048 -0.030 -0.043 -0.047 -0.101 -0.074 -0.066 -0.084  0.043 -0.075  0.094
  0.046  0.011 -0.003  0.068  0.067 -0.004  0.002  0.032  0.067 -0.019  0.028  0.088  0.012 -0.017  0.069  0.027 -0.124 -0.039 -0.138 -0.038  0.189  0.214  0.417  0.325  0.298  0.234  0.328  0.197  0.223  0.208  0.143  0.275  0.364  0.419  0.534  0.410  0.318  0.787  0.374  0.311  0.441  0.282  0.166  0.095  0.183  0.272  0.209  0.233  0.465  0.367  0.376  0.358  0.226  0.303  0.285  0.198  0.221  0.285  0.208  0.179  0.137  0.176  0.114  0.107  0.079  0.036  0.097 -0.061 -0.042 -0.013  0.028  0.038  0.014 -0.028 -0.035 -0.003  0.002  0.040 -0.005 -0.044 -0.039 -0.012 -0.007 -0.035 -0.052 -0.018  0.022 -0.003  0.058 -0.008 -0.016  0.005 -0.122 -0.054 -0.023 -0.017 -0.052  0.032  0.033 -0.004  0.006  0.055 -0.004 -0.006 -0.024 -0.041 -0.041 -0.077  0.006  0.006  0.009 -0.020 -0.003 -0.030  0.016  0.046 -0.006 -0.029 -0.081 -0.054 -0.027 -0.093 -0.071 -0.065 -0.037 -0.029 -0.041 -0.097 -0.092 -0.088 -0.096 -0.060 -0.053 -0.043 -0.085 -0.064 -0.051 -0.100 -0.042 -0.048 -0.063 -0.038 -0.013 -0.060 -0.067 -0.031 -0.036 -0.035 -0.046 -0.000  0.004 -0.014  0.003 -0.021  0.012 -0.022  0.032  0.043 -0.031  0.033  0.018 -0.076 -0.136 -0.159 -0.111 -0.089 -0.105 -0.097 -0.073 -0.087 -0.028 -0.069 -0.125 -0.082 -0.058 -0.042 -0.102 -0.141 -0.041 -0.080  0.028  0.067  0.093  0.070  0.014  0.089  0.066 -0.031  0.017  0.041  0.001  0.027  0.023  0.042  0.029  0.003  0.019 -0.013 -0.016 -0.022 -0.018 -0.030 -0.019  0.038 -0.038  0.016 -0.020  0.013  0.087  0.088  0.083  0.130  0.232  0.083  0.135  0.186  0.204  0.145  0.238  0.303  0.179  0.082  0.142  0.095  0.123  0.082 -0.183 -0.075 -0.183 -0.034 -0.099  0.112  0.109  0.018  0.051  0.069  0.090  0.068 -0.097 -0.097 -0.140 -0.146 -0.202 -0.222 -0.196 -0.274 -0.264 -0.306 -0.238 -0.240 -0.234 -0.157 -0.148 -0.157 -0.138 -0.193 -0.048 -0.012 -0.067 -0.074  0.062  0.078  0.180  0.091  0.294  0.181  0.019  0.124 -0.039 -0.002 -0.057 -0.088 -0.050 -0.025 -0.071 -0.122 -0.203 -0.240 -0.236 -0.248 -0.276 -0.252 -0.212 -0.222 -0.097 -0.104  0.031  0.067 -0.004 -0.038 -0.111 -0.003 -0.079  0.021  0.033  0.055  0.092  0.216  0.201  0.157  0.090  0.111  0.092 -0.021  0.008 -0.005 -0.016 -0.015  0.019 -0.035 -0.047  0.020 -0.068 -0.088 -0.039 -0.017 -0.067 -0.041 -0.034 -0.063 -0.065 -0.018 -0.003  0.019  0.111
  0.027 -0.018 -0.002  0.061  0.041  0.023  0.007  0.032  0.063  0.000  0.008  0.071  0.018 -0.013  0.036  0.025 -0.072 -0.046 -0.140 -0.063  0.115  0.063  0.217  0.208  0.188  0.195  0.234  0.120  0.154  0.154  0.119  0.194  0.260  0.280  0.289  0.278  0.143  0.374  0.372  0.278  0.274  0.221  0.142  0.054  0.119  0.198  0.166  0.151  0.228  0.174  0.216  0.213  0.124  0.185  0.189  0.124  0.141  0.195  0.136  0.122  0.103  0.109  0.078  0.075  0.040 -0.016  0.023 -0.034 -0.027 -0.004  0.007  0.016  0.001 -0.028 -0.050 -0.062 -0.044  0.001 -0.037 -0.037 -0.022 -0.029 -0.018 -0.022 -0.050 -0.031 -0.008 -0.022 -0.010 -0.018 -0.025 -0.017 -0.084 -0.075 -0.031 -0.059 -0.028  0.001  0.006 -0.004  0.001  0.032 -0.000 -0.009 -0.015 -0.031 -0.042 -0.065 -0.009  0.008  0.018  0.015  0.053  0.049  0.017  0.028  0.003 -0.008 -0.057 -0.027  0.002 -0.064 -0.028 -0.049  0.012 -0.002 -0.008 -0.020 -0.026 -0.028 -0.012 -0.031 -0.037  0.004 -0.027 -0.002 -0.028 -0.077 -0.042 -0.057 -0.043 -0.023 -0.028 -0.050 -0.046 -0.014 -0.031 -0.032 -0.026 -0.006 -0.009 -0.016 -0.004 -0.006 -0.028 -0.015  0.026  0.016 -0.019  0.020  0.016 -0.021 -0.023 -0.045 -0.029 -0.030 -0.033 -0.062 -0.018 -0.036 -0.005 -0.019 -0.062 -0.048 -0.008  0.012 -0.047 -0.052  0.003  0.015  0.031  0.090  0.105  0.087  0.033  0.081  0.078  0.023  0.029  0.047  0.023  0.042  0.047  0.044  0.015  0.031  0.032 -0.023 -0.020 -0.021 -0.013 -0.017 -0.026  0.014 -0.011  0.051  0.014  0.030  0.077  0.115  0.093  0.103  0.183  0.079  0.118  0.142  0.138  0.105  0.199  0.214  0.138  0.122  0.121  0.104  0.118  0.065 -0.094 -0.008 -0.110 -0.024 -0.056  0.047  0.056  0.015  0.079  0.070  0.074  0.046 -0.071 -0.031 -0.087 -0.079 -0.109 -0.114 -0.086 -0.143 -0.150 -0.161 -0.147 -0.153 -0.158 -0.149 -0.147 -0.129 -0.145 -0.181 -0.096 -0.048 -0.120 -0.082  0.007  0.021  0.041  0.005  0.096  0.013 -0.040  0.023 -0.079 -0.025 -0.048 -0.089 -0.071 -0.039 -0.125 -0.104 -0.140 -0.158 -0.136 -0.141 -0.144 -0.121 -0.097 -0.113 -0.034 -0.013  0.055  0.090  0.031  0.031 -0.033  0.000 -0.069 -0.017 -0.024 -0.025 -0.000  0.007  0.028  0.066  0.097  0.092  0.046  0.011  0.054 -0.001  0.014  0.047  0.037  0.004  0.010  0.022 -0.041 -0.040 -0.008 -0.016 -0.059 -0.033 -0.035 -0.059 -0.060 -0.026 -0.067 -0.038 -0.009
 -0.038 -0.030 -0.023  0.100  0.109  0.109  0.087  0.117  0.148  0.096  0.052  0.117  0.051  0.014  0.028  0.017 -0.057 -0.091 -0.252 -0.181  0.107  0.028  0.197  0.152  0.151  0.119  0.207  0.133  0.163  0.146  0.184  0.214  0.252  0.235  0.188  0.183  0.134  0.311  0.278  0.481  0.356  0.289  0.245  0.074  0.163  0.295  0.237  0.198  0.229  0.194  0.174  0.206  0.117  0.174  0.144  0.079  0.114  0.166  0.103  0.106  0.094  0.135  0.037  0.028  0.045 -0.027 -0.025 -0.073 -0.063 -0.063 -0.042 -0.038 -0.053 -0.076 -0.106 -0.100 -0.112 -0.029 -0.069 -0.080 -0.043 -0.052 -0.065 -0.053 -0.082 -0.068 -0.047 -0.027 -0.011 -0.029 -0.041 -0.016 -0.074 -0.060 -0.026 -0.028 -0.021 -0.005 -0.022 -0.029 -0.029 -0.017 -0.040 -0.062 -0.055 -0.065 -0.061 -0.078 -0.031  0.012  0.063  0.027  0.091  0.079  0.070  0.038  0.009 -0.033 -0.086 -0.074 -0.020 -0.095 -0.038 -0.079 -0.018  0.006 -0.012 -0.038 -0.061 -0.041 -0.043 -0.046 -0.045 -0.025 -0.088 -0.031 -0.045 -0.082 -0.063 -0.095 -0.061 -0.043 -0.011 -0.067 -0.040 -0.045 -0.061 -0.030 -0.034  0.018 -0.022 -0.017 -0.021 -0.025 -0.032 -0.024  0.033 -0.018 -0.021  0.005  0.034 -0.012 -0.005 -0.018 -0.022 -0.010 -0.093 -0.078 -0.035 -0.055 -0.040 -0.048 -0.116 -0.076 -0.020 -0.018 -0.100 -0.109 -0.004 -0.001  0.033  0.118  0.129  0.143  0.051  0.099  0.110  0.044  0.014  0.001  0.020  0.012  0.010 -0.001 -0.029  0.002 -0.004 -0.066 -0.035 -0.005  0.007 -0.016 -0.028  0.011 -0.017  0.063  0.009  0.044  0.145  0.220  0.133  0.163  0.284  0.139  0.171  0.185  0.176  0.144  0.243  0.194  0.155  0.102  0.100  0.056  0.093  0.049 -0.030  0.035 -0.078  0.001 -0.023  0.097  0.056 -0.021  0.049  0.025  0.104  0.091 -0.039  0.028 -0.050 -0.038 -0.070 -0.072 -0.028 -0.115 -0.157 -0.191 -0.146 -0.190 -0.203 -0.140 -0.188 -0.178 -0.209 -0.260 -0.175 -0.119 -0.179 -0.167 -0.108 -0.039  0.007 -0.029  0.012 -0.072 -0.086 -0.030 -0.136 -0.058 -0.021 -0.075 -0.079 -0.051 -0.144 -0.117 -0.167 -0.187 -0.148 -0.153 -0.125 -0.070 -0.058 -0.094 -0.038  0.045  0.115  0.196  0.106  0.094  0.010  0.045 -0.024 -0.013 -0.055 -0.076 -0.058 -0.020  0.099  0.085  0.082  0.111  0.085  0.035  0.071  0.030  0.056  0.071  0.076  0.055  0.023  0.064  0.003 -0.012 -0.020  0.021 -0.023 -0.052 -0.082 -0.055 -0.079 -0.083 -0.138 -0.041  0.017
 -0.006  0.026 -0.012  0.083  0.075  0.060  0.042  0.087  0.130  0.074  0.052  0.121  0.079  0.010  0.062  0.046 -0.092 -0.073 -0.202 -0.162  0.083  0.094  0.224  0.142  0.121  0.087  0.156  0.083  0.136  0.168  0.122  0.205  0.234  0.253  0.239  0.172  0.140  0.441  0.274  0.356  0.637  0.392  0.251  0.130  0.214  0.355  0.271  0.254  0.349  0.297  0.241  0.272  0.177  0.254  0.196  0.170  0.193  0.245  0.162  0.178  0.138  0.156  0.078  0.057  0.091  0.041  0.087 -0.047 -0.028 -0.033 -0.007  0.009  0.012 -0.019 -0.049 -0.062 -0.047  0.017 -0.053 -0.080 -0.079 -0.053 -0.049 -0.048 -0.079 -0.039 -0.027 -0.023  0.010 -0.048 -0.045  0.002 -0.072 -0.050 -0.004  0.023 -0.014  0.027  0.012 -0.020 -0.012  0.048 -0.025 -0.029 -0.017 -0.042 -0.037 -0.075 -0.001 -0.002  0.026 -0.013  0.013  0.010  0.057  0.076  0.004 -0.030 -0.083 -0.053 -0.034 -0.097 -0.071 -0.064 -0.061 -0.061 -0.069 -0.067 -0.075 -0.083 -0.078 -0.053 -0.004 -0.066 -0.132 -0.077 -0.062 -0.096 -0.063 -0.070 -0.081 -0.059 -0.046 -0.082 -0.079 -0.052 -0.049 -0.072 -0.074 -0.018 -0.031 -0.003 -0.020 -0.024  0.016 -0.011  0.014  0.007 -0.031 -0.013 -0.031 -0.064 -0.107 -0.122 -0.113 -0.110 -0.131 -0.102 -0.075 -0.056 -0.028 -0.073 -0.109 -0.068 -0.045 -0.047 -0.103 -0.147 -0.029 -0.069  0.047  0.126  0.152  0.121  0.051  0.097  0.099  0.020  0.008  0.020  0.039  0.046  0.010  0.021  0.020  0.021  0.012 -0.038 -0.042 -0.009 -0.009 -0.009 -0.014  0.058 -0.008  0.066  0.022  0.059  0.164  0.208  0.156  0.212  0.343  0.175  0.187  0.209  0.241  0.149  0.240  0.225  0.123  0.031  0.064  0.055  0.111  0.094 -0.079  0.006 -0.107 -0.008 -0.028  0.128  0.084 -0.008  0.016  0.019  0.092  0.104 -0.060 -0.027 -0.085 -0.063 -0.114 -0.131 -0.103 -0.192 -0.227 -0.263 -0.198 -0.254 -0.216 -0.131 -0.180 -0.183 -0.160 -0.227 -0.114 -0.060 -0.095 -0.136 -0.044 -0.007  0.056 -0.009  0.076  0.025 -0.051  0.023 -0.105 -0.032 -0.022 -0.044 -0.079 -0.054 -0.107 -0.125 -0.227 -0.259 -0.234 -0.226 -0.222 -0.159 -0.129 -0.168 -0.072 -0.009  0.102  0.142  0.090  0.041 -0.014  0.060 -0.028 -0.001 -0.007 -0.035  0.018  0.119  0.200  0.121  0.072  0.130  0.114 -0.021 -0.003  0.027 -0.001 -0.001  0.044  0.005  0.010  0.071 -0.042 -0.036 -0.011  0.009 -0.040 -0.014 -0.020 -0.044 -0.073 -0.030 -0.041  0.015  0.059
  0.031  0.042  0.040  0.099  0.092  0.089  0.054  0.089  0.126  0.067  0.027  0.067  0.048  0.030  0.026 -0.001 -0.095 -0.046 -0.213 -0.173  0.064  0.029  0.184  0.107  0.089  0.029  0.090  0.050  0.108  0.131  0.082  0.148  0.184  0.196  0.155  0.108  0.075  0.282  0.221  0.289  0.392  0.526  0.273  0.140  0.165  0.271  0.212  0.191  0.206  0.201  0.188  0.227  0.151  0.202  0.141  0.177  0.164  0.201  0.150  0.189  0.123  0.139  0.089  0.068  0.067  0.006  0.080 -0.065 -0.041 -0.042 -0.029  0.004 -0.047 -0.043 -0.088 -0.104 -0.091 -0.020 -0.052 -0.043 -0.047 -0.062 -0.051 -0.022 -0.072 -0.072 -0.061 -0.057 -0.025 -0.046 -0.061 -0.031 -0.104 -0.075 -0.024 -0.007 -0.054 -0.011 -0.020 -0.034 -0.022  0.005 -0.032 -0.047 -0.023 -0.047 -0.036 -0.050  0.009  0.015  0.018  0.012  0.031  0.050  0.054  0.038  0.021 -0.003 -0.059 -0.040 -0.016 -0.102 -0.056 -0.099 -0.062 -0.056 -0.070 -0.023 -0.048 -0.018 -0.043 -0.034 -0.003 -0.030 -0.089 -0.057 -0.036 -0.063 -0.067 -0.065 -0.045 -0.035 -0.051 -0.042 -0.029 -0.023 -0.058 -0.053 -0.040 -0.014 -0.036 -0.020 -0.040 -0.035 -0.025 -0.022  0.012 -0.025 -0.029 -0.014 -0.036 -0.092 -0.074 -0.100 -0.090 -0.086 -0.104 -0.069 -0.055 -0.053 -0.008 -0.056 -0.066 -0.069 -0.012  0.007 -0.023 -0.069  0.011 -0.015  0.050  0.114  0.133  0.148  0.086  0.122  0.141  0.079  0.072  0.077  0.066  0.078  0.055  0.055  0.053  0.040  0.024 -0.041 -0.068 -0.010 -0.011  0.021  0.028  0.080  0.040  0.105  0.060  0.103  0.174  0.229  0.177  0.249  0.377  0.187  0.206  0.298  0.286  0.164  0.246  0.179  0.124  0.070  0.061  0.092  0.128  0.108 -0.056  0.052 -0.080  0.014 -0.034  0.089  0.052 -0.017  0.053  0.059  0.104  0.083 -0.072 -0.009 -0.076 -0.009 -0.074 -0.079 -0.059 -0.152 -0.181 -0.216 -0.168 -0.219 -0.185 -0.139 -0.199 -0.165 -0.158 -0.222 -0.134 -0.054 -0.123 -0.145 -0.064 -0.034  0.011 -0.042  0.025 -0.048 -0.093 -0.034 -0.164 -0.083 -0.069 -0.096 -0.128 -0.106 -0.154 -0.152 -0.213 -0.242 -0.183 -0.199 -0.173 -0.105 -0.079 -0.124 -0.049  0.016  0.098  0.156  0.081  0.042 -0.040  0.038 -0.058 -0.041 -0.074 -0.078 -0.024 -0.003  0.095  0.075  0.082  0.135  0.051 -0.030  0.006 -0.009 -0.011 -0.007  0.023 -0.018 -0.018  0.052 -0.034 -0.042 -0.023  0.015 -0.035 -0.015  0.011 -0.013 -0.027 -0.009 -0.006  0.036  0.033
 -0.027 -0.001 -0.003  0.103  0.072  0.076  0.080  0.096  0.139  0.104  0.057  0.112  0.096  0.050  0.064  0.041 -0.017 -0.013 -0.120 -0.103  0.064  0.022  0.111  0.079  0.037  0.022  0.040  0.007  0.025  0.025  0.064  0.060  0.076  0.093  0.067  0.069  0.081  0.166  0.142  0.245  0.251  0.273  0.468  0.198  0.140  0.296  0.167  0.098  0.112  0.071  0.045  0.101  0.047  0.063  0.014  0.057  0.037  0.046  0.031  0.030  0.007  0.043 -0.043 -0.029  0.017 -0.016  0.005 -0.077 -0.077 -0.091 -0.054 -0.042 -0.070 -0.087 -0.080 -0.086 -0.077 -0.051 -0.050 -0.066 -0.057 -0.052 -0.042 -0.014 -0.037 -0.041 -0.045 -0.010 -0.013 -0.015 -0.035  0.013 -0.029 -0.075 -0.002  0.028 -0.018 -0.012 -0.001 -0.011 -0.007 -0.018 -0.046 -0.062 -0.052 -0.038 -0.030 -0.041 -0.013 -0.006  0.006 -0.014 -0.029  0.007  0.023  0.037  0.006 -0.028 -0.044 -0.054 -0.024 -0.082 -0.037 -0.095 -0.053 -0.002 -0.024 -0.012 -0.048 -0.013 -0.059 -0.030 -0.031 -0.034 -0.053 -0.056 -0.055 -0.080 -0.083 -0.064 -0.042 -0.040 -0.024 -0.040 -0.021 -0.014 -0.024 -0.021 -0.004  0.020  0.004  0.015  0.036  0.047  0.043  0.034  0.032  0.043  0.038  0.055  0.056  0.026  0.014 -0.001 -0.035 -0.021 -0.062 -0.033 -0.050 -0.052 -0.034 -0.039 -0.071 -0.060 -0.018  0.019 -0.005 -0.040  0.019  0.007  0.017  0.107  0.118  0.125  0.042  0.043  0.066  0.039  0.001 -0.020  0.046  0.016  0.003  0.002  0.006  0.010 -0.026 -0.056 -0.049 -0.014  0.009  0.036  0.014  0.055  0.032  0.100  0.069  0.095  0.140  0.216  0.155  0.200  0.295  0.165  0.150  0.171  0.157  0.079  0.160  0.112  0.092  0.006  0.009  0.010  0.023  0.036 -0.028  0.001 -0.065 -0.047 -0.036  0.018 -0.042 -0.072 -0.082 -0.045 -0.039  0.020 -0.042 -0.012 -0.042 -0.009 -0.032 -0.060 -0.022 -0.077 -0.107 -0.101 -0.061 -0.117 -0.089 -0.038 -0.078 -0.081 -0.068 -0.105 -0.089 -0.037 -0.049 -0.078 -0.085 -0.042  0.015 -0.018  0.017 -0.069 -0.041 -0.039 -0.081 -0.065 -0.029 -0.060 -0.088 -0.040 -0.076 -0.094 -0.119 -0.083 -0.068 -0.108 -0.068 -0.042 -0.032 -0.062 -0.011  0.015  0.079  0.101  0.063  0.027 -0.029  0.009 -0.034 -0.060 -0.047 -0.070 -0.019  0.026  0.062  0.061  0.044  0.078  0.019 -0.025  0.024  0.009  0.008  0.016  0.030  0.020  0.015  0.049 -0.017 -0.025 -0.039 -0.010 -0.039 -0.064 -0.082 -0.064 -0.103 -0.097 -0.093 -0.056  0.007
 -0.024 -0.018 -0.013  0.048  0.013  0.057  0.026  0.014  0.084  0.070  0.009  0.001  0.049  0.007  0.001 -0.020 -0.083 -0.047 -0.118 -0.141 -0.051  0.007  0.045 -0.025 -0.018 -0.014  0.002  0.010  0.037  0.037  0.075  0.086  0.052  0.031  0.024 -0.021 -0.012  0.095  0.054  0.074  0.130  0.140  0.198  0.501  0.047  0.215  0.118  0.072  0.084  0.084  0.031  0.076  0.064  0.076  0.027  0.024  0.063  0.061  0.045  0.050  0.041  0.049  0.017  0.039  0.049 -0.008 -0.023 -0.017 -0.026  0.008  0.011  0.007 -0.011 -0.038 -0.037 -0.064 -0.061 -0.009 -0.014 -0.041 -0.018 -0.043 -0.051 -0.045 -0.056 -0.093 -0.092 -0.043 -0.029 -0.074 -0.036  0.015 -0.019 -0.031  0.011  0.005  0.000 -0.040 -0.015 -0.004  0.018 -0.011 -0.010 -0.023 -0.016 -0.020 -0.028 -0.001  0.018 -0.014  0.020 -0.003 -0.007 -0.012  0.013  0.021  0.010 -0.003 -0.033 -0.043 -0.033 -0.060  0.005 -0.046 -0.046  0.001 -0.044 -0.015 -0.024 -0.026 -0.031 -0.004  0.007 -0.032 -0.058 -0.053 -0.029 -0.037 -0.036  0.006 -0.037 -0.056 -0.012 -0.029 -0.027  0.006 -0.024 -0.019  0.021  0.009  0.004  0.016  0.019  0.020  0.025  0.008 -0.009  0.012  0.002  0.014  0.022 -0.039 -0.034 -0.067 -0.050 -0.018 -0.034 -0.025 -0.041 -0.069 -0.022 -0.057 -0.047 -0.004 -0.015  0.008  0.006 -0.022  0.031  0.008  0.050  0.085  0.089  0.107  0.012  0.021  0.058  0.042 -0.022 -0.017  0.039  0.041 -0.014  0.027  0.020  0.009 -0.004 -0.018 -0.013 -0.016  0.032  0.022  0.000  0.039  0.059  0.113  0.043  0.061  0.114  0.155  0.111  0.134  0.244  0.125  0.110  0.128  0.094  0.036  0.115  0.063  0.039  0.015  0.007  0.027  0.030  0.036  0.009  0.026 -0.015  0.008  0.013  0.039 -0.075 -0.142 -0.094 -0.030 -0.006  0.051 -0.001 -0.007  0.024  0.050 -0.008 -0.013 -0.006 -0.030 -0.065 -0.074 -0.040 -0.121 -0.083 -0.024 -0.082 -0.110 -0.085 -0.110 -0.066 -0.048 -0.042 -0.088 -0.040  0.001  0.033 -0.048 -0.044 -0.002 -0.075 -0.021 -0.060 -0.023  0.015 -0.013 -0.022  0.009 -0.050 -0.053 -0.098 -0.104 -0.089 -0.091 -0.047 -0.011 -0.013 -0.039 -0.011  0.026  0.056  0.077  0.058  0.046  0.049  0.037  0.014 -0.040 -0.023 -0.043 -0.023  0.030  0.091  0.060  0.044  0.024  0.019 -0.021 -0.055  0.045  0.018  0.010  0.022  0.015  0.013  0.024  0.004 -0.018 -0.008 -0.012 -0.021 -0.028 -0.027 -0.024 -0.039 -0.037 -0.067  0.045 -0.010
  0.016 -0.002  0.018  0.088  0.096  0.100  0.087  0.117  0.105  0.096  0.077  0.097  0.051  0.019  0.019  0.010 -0.058 -0.091 -0.178 -0.144  0.017  0.003  0.076  0.067  0.049  0.036  0.124  0.090  0.106  0.068  0.096  0.128  0.138  0.131  0.105  0.061  0.003  0.183  0.119  0.163  0.214  0.165  0.140  0.047  0.644  0.329  0.165  0.093  0.125  0.099  0.055  0.092  0.074  0.105  0.039 -0.023  0.047  0.079  0.065  0.046  0.045  0.073  0.009  0.027  0.042 -0.020 -0.010 -0.028 -0.042 -0.053 -0.033 -0.041 -0.054 -0.070 -0.084 -0.081 -0.065 -0.034 -0.044 -0.055 -0.040 -0.041 -0.037 -0.041 -0.035 -0.015 -0.014 -0.034  0.029 -0.022 -0.058 -0.016 -0.053 -0.058 -0.045 -0.040 -0.064 -0.033 -0.053 -0.058 -0.043 -0.049 -0.056 -0.066 -0.018 -0.033 -0.045 -0.046  0.007 -0.007  0.030 -0.005 -0.023 -0.019  0.019  0.023 -0.009 -0.038 -0.033 -0.043 -0.071 -0.110 -0.048 -0.066 -0.065 -0.017 -0.060 -0.050 -0.020 -0.031 -0.046 -0.006  0.039  0.010 -0.032 -0.019 -0.032 -0.031 -0.010  0.012  0.005 -0.008  0.011 -0.009 -0.033 -0.002  0.001 -0.021 -0.038  0.015  0.002 -0.026 -0.019  0.001 -0.016 -0.060  0.009 -0.028  0.009  0.029  0.001 -0.051 -0.079 -0.075 -0.067 -0.072 -0.043 -0.031 -0.020 -0.021 -0.045 -0.036 -0.057 -0.049 -0.022 -0.020 -0.028 -0.022  0.039 -0.061  0.063  0.136  0.175  0.122  0.088  0.041  0.027  0.034 -0.010 -0.040 -0.018  0.016  0.008  0.004  0.007  0.002  0.002 -0.038 -0.018  0.012  0.015  0.004 -0.039  0.028  0.006  0.063  0.014  0.026  0.094  0.094  0.077  0.101  0.204  0.103  0.135  0.144  0.081  0.105  0.179  0.121  0.067  0.015  0.044  0.023  0.047  0.033  0.028  0.056 -0.031  0.012  0.015  0.068  0.001 -0.013  0.023  0.016  0.041  0.063  0.001  0.023  0.018  0.022  0.013 -0.001  0.037 -0.004 -0.072 -0.053 -0.038 -0.142 -0.112 -0.066 -0.093 -0.095 -0.127 -0.147 -0.061 -0.044 -0.122 -0.068 -0.026  0.029  0.038 -0.049 -0.025 -0.003 -0.083 -0.045 -0.072 -0.019  0.051 -0.010 -0.042 -0.017 -0.080 -0.016 -0.062 -0.082 -0.079 -0.034  0.005  0.024  0.019 -0.025 -0.011  0.079  0.098  0.133  0.074  0.082  0.034  0.074  0.024  0.015 -0.045 -0.026 -0.026 -0.049  0.032 -0.015 -0.034  0.116 -0.028 -0.033 -0.033 -0.076 -0.042 -0.005  0.033  0.001 -0.022  0.085 -0.012 -0.030  0.004  0.006 -0.027 -0.020 -0.008 -0.026 -0.041 -0.009 -0.142 -0.065 -0.049
 -0.027 -0.005  0.002  0.099  0.069  0.084  0.058  0.080  0.134  0.080  0.051  0.101  0.060  0.000  0.013 -0.003 -0.090 -0.111 -0.235 -0.203  0.034  0.017  0.135  0.084  0.054  0.045  0.115  0.077  0.107  0.104  0.137  0.154  0.177  0.172  0.144  0.082  0.059  0.272  0.198  0.295  0.355  0.271  0.296  0.215  0.329  0.586  0.370  0.215  0.228  0.186  0.140  0.177  0.121  0.163  0.091  0.068  0.101  0.124  0.083  0.079  0.062  0.083  0.010  0.004  0.039 -0.008  0.012 -0.059 -0.064 -0.057 -0.057 -0.051 -0.067 -0.071 -0.084 -0.101 -0.088 -0.018 -0.053 -0.077 -0.068 -0.084 -0.066 -0.061 -0.106 -0.075 -0.076 -0.019 -0.011 -0.082 -0.063  0.010 -0.053 -0.070 -0.017  0.009 -0.027 -0.043 -0.054 -0.029 -0.029 -0.038 -0.064 -0.084 -0.042 -0.052 -0.052 -0.056 -0.009 -0.004  0.053  0.002  0.001  0.034  0.053  0.083  0.019 -0.026 -0.064 -0.049 -0.064 -0.133 -0.054 -0.104 -0.082 -0.030 -0.074 -0.045 -0.029 -0.023 -0.037  0.005  0.029  0.004 -0.053  0.016 -0.044 -0.085 -0.048 -0.076 -0.066 -0.044 -0.012 -0.064 -0.041 -0.035 -0.045 -0.041 -0.021  0.010 -0.008 -0.012  0.010  0.003  0.009 -0.009  0.020  0.011  0.008  0.028  0.020 -0.041 -0.045 -0.075 -0.073 -0.079 -0.076 -0.073 -0.058 -0.048 -0.036 -0.036 -0.089 -0.057 -0.030  0.002 -0.043 -0.047  0.066 -0.024  0.082  0.208  0.233  0.226  0.117  0.127  0.115  0.099  0.027  0.023  0.041  0.057  0.019  0.031  0.025  0.012 -0.018 -0.059 -0.054 -0.022  0.024  0.006 -0.022  0.055  0.026  0.140  0.059  0.082  0.187  0.238  0.151  0.199  0.359  0.158  0.188  0.214  0.166  0.125  0.220  0.170  0.104  0.036  0.039  0.033  0.056  0.023 -0.022  0.043 -0.076  0.011 -0.009  0.065 -0.032 -0.093 -0.079 -0.072 -0.010  0.059 -0.050  0.022 -0.035 -0.017 -0.057 -0.064 -0.015 -0.079 -0.144 -0.151 -0.100 -0.180 -0.146 -0.080 -0.137 -0.129 -0.154 -0.226 -0.126 -0.084 -0.150 -0.162 -0.092 -0.026  0.040 -0.025  0.015 -0.012 -0.069 -0.019 -0.099 -0.050  0.003 -0.038 -0.071 -0.009 -0.105 -0.095 -0.145 -0.147 -0.137 -0.142 -0.097 -0.044 -0.052 -0.102 -0.032  0.043  0.121  0.181  0.096  0.065  0.012  0.058  0.006 -0.025 -0.040 -0.064 -0.017  0.019  0.122  0.104  0.135  0.217  0.056 -0.009  0.018  0.002  0.018  0.064  0.078  0.049  0.024  0.138  0.019 -0.002  0.019  0.039 -0.005 -0.034 -0.036 -0.035 -0.077 -0.064 -0.137 -0.048 -0.022
 -0.028 -0.040 -0.038  0.052  0.022  0.055  0.037  0.043  0.085  0.047  0.013  0.043  0.001 -0.020 -0.017 -0.061 -0.184 -0.132 -0.289 -0.241  0.016 -0.049  0.073  0.048  0.072  0.046  0.144  0.102  0.138  0.173  0.212  0.212  0.214  0.174  0.113  0.066  0.028  0.209  0.166  0.237  0.271  0.212  0.167  0.118  0.165  0.370  0.675  0.298  0.249  0.213  0.198  0.197  0.142  0.203  0.154  0.047  0.110  0.189  0.119  0.094  0.082  0.103  0.048  0.009  0.054 -0.028  0.004 -0.025 -0.038 -0.033 -0.030 -0.006 -0.018 -0.041 -0.089 -0.110 -0.109 -0.011 -0.088 -0.099 -0.055 -0.075 -0.071 -0.064 -0.106 -0.071 -0.062 -0.056 -0.040 -0.083 -0.065 -0.028 -0.044 -0.060 -0.022 -0.026 -0.023 -0.024 -0.041 -0.048 -0.049 -0.027 -0.042 -0.055 -0.000 -0.027 -0.045 -0.057  0.008  0.056  0.176  0.115  0.228  0.302  0.208  0.085  0.022 -0.018 -0.073 -0.046 -0.010 -0.072 -0.044 -0.047 -0.064 -0.004 -0.074 -0.057 -0.070 -0.028 -0.027  0.003  0.013  0.091 -0.007  0.073 -0.009 -0.089 -0.067 -0.134 -0.096 -0.062 -0.046 -0.080 -0.043 -0.053 -0.076 -0.062 -0.029  0.022 -0.029 -0.048 -0.028 -0.042 -0.036 -0.025  0.015  0.003 -0.021 -0.045 -0.001 -0.068 -0.031 -0.083 -0.066 -0.055 -0.076 -0.099 -0.038 -0.077 -0.021 -0.041 -0.036 -0.027 -0.023  0.029 -0.043 -0.013  0.123  0.085  0.189  0.395  0.320  0.281  0.178  0.175  0.137  0.123  0.068  0.049  0.001  0.043  0.011  0.019  0.010  0.005 -0.018 -0.077 -0.071 -0.033 -0.007 -0.051 -0.053 -0.002 -0.012  0.142  0.052  0.015  0.172  0.211  0.091  0.110  0.303  0.074  0.126  0.162  0.115  0.068  0.197  0.152  0.083  0.047  0.051  0.002  0.076  0.007 -0.016  0.026 -0.113 -0.010 -0.080  0.019 -0.062 -0.134 -0.066 -0.082 -0.024  0.013 -0.111  0.015 -0.119 -0.029 -0.057 -0.060  0.018 -0.009 -0.096 -0.143 -0.143 -0.183 -0.203 -0.176 -0.205 -0.213 -0.289 -0.355 -0.241 -0.192 -0.287 -0.252 -0.177 -0.064 -0.003 -0.035 -0.011 -0.028 -0.103 -0.032 -0.158 -0.056  0.046 -0.044 -0.067 -0.024 -0.137 -0.088 -0.112 -0.149 -0.114 -0.087 -0.068 -0.024  0.015 -0.034  0.008  0.098  0.144  0.214  0.116  0.135  0.085  0.056 -0.031 -0.046 -0.104 -0.095 -0.031 -0.028  0.071  0.211  0.371  0.377  0.029  0.037  0.108  0.065  0.047  0.183  0.201  0.195  0.139  0.317  0.173  0.144  0.213  0.203  0.124  0.074  0.138  0.094  0.032  0.012 -0.119 -0.070 -0.052
 -0.009  0.015  0.005  0.040  0.028  0.023  0.018  0.022  0.050  0.012  0.010  0.042  0.017 -0.039 -0.007 -0.013 -0.096 -0.062 -0.175 -0.150  0.036  0.025  0.115  0.050  0.071  0.050  0.101  0.068  0.084  0.117  0.106  0.149  0.172  0.167  0.126  0.077  0.081  0.233  0.151  0.198  0.254  0.191  0.098  0.072  0.093  0.215  0.298  0.412  0.337  0.257  0.217  0.199  0.140  0.190  0.135  0.104  0.112  0.148  0.098  0.098  0.076  0.103  0.067  0.036  0.049  0.025  0.028 -0.024 -0.026 -0.033 -0.002  0.001 -0.007 -0.014 -0.072 -0.079 -0.057 -0.016 -0.068 -0.084 -0.060 -0.074 -0.062 -0.059 -0.109 -0.083 -0.080 -0.056 -0.034 -0.074 -0.060 -0.025 -0.061 -0.076 -0.037 -0.036 -0.037 -0.019 -0.013 -0.039 -0.036 -0.017 -0.026 -0.013 -0.024 -0.039 -0.025 -0.042  0.001  0.011  0.059  0.012  0.077  0.069  0.081  0.136  0.038 -0.000 -0.044 -0.046 -0.013 -0.039 -0.015 -0.003 -0.030  0.013 -0.021 -0.055 -0.041 -0.005 -0.019  0.009  0.002 -0.007 -0.021  0.014 -0.006 -0.020 -0.005 -0.053 -0.049 -0.045 -0.028 -0.042 -0.035 -0.038 -0.032 -0.047 -0.046 -0.001 -0.039 -0.049 -0.052 -0.035 -0.024 -0.034 -0.007 -0.014 -0.044 -0.017  0.012 -0.020 -0.034 -0.042 -0.029 -0.016 -0.055 -0.063 -0.020 -0.025 -0.026 -0.065 -0.068 -0.045 -0.030 -0.011 -0.068 -0.067  0.031 -0.010  0.041  0.122  0.131  0.135  0.104  0.156  0.109  0.068  0.075  0.069  0.041  0.057  0.029  0.041  0.017 -0.002  0.010 -0.044 -0.026 -0.017 -0.021 -0.036 -0.012  0.013 -0.015  0.069  0.021  0.024  0.117  0.143  0.100  0.119  0.216  0.084  0.119  0.146  0.116  0.088  0.147  0.125  0.084  0.037  0.039  0.021  0.072  0.048 -0.032  0.032 -0.055  0.014 -0.021  0.071  0.011 -0.050 -0.022 -0.014  0.033  0.065 -0.046  0.006 -0.036 -0.027 -0.056 -0.066 -0.042 -0.079 -0.117 -0.145 -0.126 -0.144 -0.118 -0.092 -0.132 -0.133 -0.127 -0.188 -0.119 -0.071 -0.110 -0.126 -0.066 -0.029  0.043 -0.010  0.052  0.027 -0.038  0.007 -0.095 -0.053 -0.018 -0.042 -0.078 -0.047 -0.093 -0.075 -0.128 -0.141 -0.115 -0.125 -0.111 -0.059 -0.048 -0.086 -0.030  0.023  0.082  0.132  0.078  0.086  0.030  0.046 -0.018 -0.041 -0.035 -0.055  0.026  0.081  0.139  0.175  0.217  0.189  0.019 -0.012  0.015  0.005  0.017  0.050  0.063  0.063  0.032  0.084  0.020  0.004  0.019  0.049  0.013 -0.022 -0.005  0.005 -0.026 -0.013 -0.041  0.015  0.033
  0.013  0.010 -0.025  0.061  0.073  0.004  0.020  0.039  0.071  0.003  0.034  0.102  0.003 -0.043  0.069  0.020 -0.149 -0.009 -0.148 -0.097  0.100  0.134  0.274  0.165  0.186  0.108  0.178  0.085  0.116  0.173  0.115  0.206  0.261  0.288  0.339  0.228  0.205  0.465  0.228  0.229  0.349  0.206  0.112  0.084  0.125  0.228  0.249  0.337  0.725  0.510  0.412  0.350  0.274  0.349  0.272  0.206  0.196  0.286  0.203  0.164  0.160  0.227  0.144  0.113  0.127  0.096  0.130 -0.073 -0.047 -0.024  0.042  0.045  0.041  0.006 -0.018  0.009  0.054  0.088  0.017 -0.038 -0.014 -0.021 -0.005 -0.052 -0.048 -0.044 -0.013 -0.000  0.046 -0.019 -0.007 -0.010 -0.108 -0.030 -0.002  0.006 -0.036  0.008 -0.003 -0.022 -0.012  0.010  0.001  0.005 -0.025 -0.023 -0.016 -0.029  0.040  0.008  0.035 -0.032  0.035  0.011  0.050  0.133  0.023 -0.005 -0.062 -0.071 -0.032 -0.045 -0.028 -0.002 -0.013  0.019 -0.006 -0.096 -0.084 -0.052 -0.074 -0.057 -0.062 -0.089 -0.144 -0.094 -0.083 -0.067 -0.051 -0.037 -0.040 -0.050 -0.007 -0.019 -0.013 -0.019 -0.012 -0.006 -0.029  0.043  0.018  0.013  0.007 -0.005  0.028 -0.006 -0.009  0.030 -0.057  0.016  0.053 -0.039 -0.112 -0.107 -0.053 -0.041 -0.114 -0.114 -0.083 -0.112 -0.063 -0.113 -0.147 -0.086 -0.092 -0.061 -0.159 -0.187 -0.057 -0.090 -0.011  0.077  0.091  0.050  0.027  0.107  0.071 -0.039  0.037  0.048  0.010  0.005  0.023  0.038 -0.018 -0.010  0.024 -0.058 -0.046 -0.031 -0.036 -0.092 -0.054 -0.024 -0.052  0.001 -0.025 -0.015  0.101  0.117  0.089  0.117  0.227  0.088  0.128  0.150  0.158  0.138  0.191  0.210  0.116  0.024  0.089  0.043  0.108  0.072 -0.170 -0.033 -0.146 -0.026 -0.071  0.117  0.070 -0.032 -0.011  0.009  0.075  0.086 -0.121 -0.077 -0.123 -0.131 -0.185 -0.201 -0.210 -0.273 -0.264 -0.315 -0.247 -0.224 -0.177 -0.131 -0.171 -0.146 -0.111 -0.190 -0.066 -0.047 -0.067 -0.142 -0.035  0.016  0.120  0.044  0.209  0.175  0.032  0.114 -0.055 -0.003 -0.075 -0.074 -0.050 -0.041 -0.044 -0.142 -0.232 -0.254 -0.237 -0.272 -0.291 -0.263 -0.243 -0.242 -0.115 -0.124  0.036  0.073 -0.006 -0.024 -0.077  0.027 -0.025  0.009  0.027  0.040  0.111  0.294  0.317  0.261  0.174  0.131  0.103 -0.010 -0.005  0.028  0.052  0.033  0.061  0.067  0.020  0.063  0.019  0.017  0.027  0.029  0.020 -0.004 -0.001 -0.014 -0.010 -0.011  0.072  0.051  0.102
 -0.036 -0.011 -0.042  0.033  0.099  0.045  0.047  0.073  0.073  0.040  0.057  0.049 -0.005 -0.015  0.044  0.013 -0.147 -0.052 -0.248 -0.239 -0.002  0.059  0.178  0.074  0.103  0.043  0.124  0.088  0.144  0.201  0.141  0.221  0.210  0.231  0.249  0.078  0.107  0.367  0.174  0.194  0.297  0.201  0.071  0.084  0.099  0.186  0.213  0.257  0.510  0.679  0.443  0.336  0.281  0.377  0.314  0.213  0.218  0.315  0.212  0.175  0.165  0.219  0.115  0.101  0.127  0.091  0.129 -0.093 -0.046 -0.020  0.022  0.047  0.046  0.043  0.036  0.066  0.093  0.151  0.058  0.005  0.042  0.020  0.012 -0.006 -0.001 -0.022  0.011 -0.009  0.078  0.005 -0.004 -0.021 -0.105  0.018  0.018  0.020 -0.030  0.019 -0.009 -0.017 -0.018 -0.029 -0.002 -0.021 -0.006 -0.025 -0.001  0.006  0.082  0.044  0.093 -0.002  0.090 -0.007  0.069  0.104  0.005 -0.014 -0.032 -0.045 -0.045 -0.076 -0.037 -0.032 -0.034 -0.022 -0.033 -0.086 -0.084 -0.045 -0.093 -0.080 -0.062 -0.082 -0.196 -0.094 -0.062 -0.077 -0.034 -0.022 -0.042 -0.034  0.006  0.004 -0.013 -0.019 -0.026  0.009 -0.012  0.020 -0.004  0.012 -0.030 -0.019  0.007 -0.013 -0.026  0.009 -0.069 -0.022 -0.026 -0.119 -0.164 -0.159 -0.096 -0.095 -0.131 -0.108 -0.087 -0.062 -0.062 -0.121 -0.135 -0.086 -0.089 -0.066 -0.173 -0.217 -0.080 -0.122 -0.014  0.055  0.071  0.037 -0.012  0.044  0.056 -0.065 -0.020 -0.005 -0.015 -0.020 -0.007  0.013 -0.027 -0.017  0.013 -0.088 -0.068 -0.038 -0.055 -0.091 -0.081 -0.055 -0.074 -0.003 -0.053 -0.046  0.096  0.117  0.080  0.089  0.222  0.104  0.117  0.143  0.136  0.098  0.183  0.149  0.066 -0.016  0.032  0.036  0.099  0.048 -0.098 -0.003 -0.071  0.002 -0.042  0.143  0.109  0.016  0.030  0.022  0.126  0.089 -0.096 -0.043 -0.087 -0.083 -0.142 -0.144 -0.159 -0.254 -0.251 -0.326 -0.238 -0.256 -0.219 -0.126 -0.184 -0.196 -0.160 -0.259 -0.123 -0.089 -0.111 -0.213 -0.110 -0.050  0.050  0.014  0.130  0.099  0.010  0.166 -0.056  0.031  0.011 -0.013 -0.009 -0.026  0.029 -0.120 -0.224 -0.296 -0.238 -0.256 -0.279 -0.222 -0.193 -0.208 -0.094 -0.060  0.069  0.110  0.056  0.000 -0.045  0.083  0.057  0.057  0.041  0.025  0.080  0.261  0.398  0.246  0.114  0.093  0.160  0.001 -0.027  0.051  0.050  0.031  0.082  0.063  0.011  0.079  0.022  0.018  0.029  0.044  0.032  0.015  0.031  0.014  0.030  0.044  0.107  0.116  0.110
  0.023 -0.031 -0.038  0.033  0.049 -0.015  0.009  0.039  0.036 -0.025  0.034  0.062 -0.045 -0.023  0.041 -0.028 -0.185 -0.036 -0.201 -0.146  0.070  0.054  0.226  0.175  0.177  0.134  0.218  0.111  0.175  0.220  0.132  0.265  0.288  0.320  0.310  0.203  0.152  0.376  0.216  0.174  0.241  0.188  0.045  0.031  0.055  0.140  0.198  0.217  0.412  0.443  0.573  0.363  0.261  0.381  0.362  0.224  0.221  0.332  0.228  0.197  0.159  0.207  0.165  0.118  0.118  0.079  0.111 -0.024  0.014  0.022  0.066  0.082  0.059  0.042  0.014  0.057  0.089  0.116  0.040  0.033  0.059  0.036  0.035  0.015  0.005 -0.023  0.026  0.011  0.063  0.026  0.015 -0.010 -0.090 -0.001  0.009  0.010 -0.004  0.018 -0.006 -0.034 -0.023 -0.003  0.005  0.020  0.012 -0.000 -0.008 -0.009  0.060  0.050  0.065  0.036  0.145  0.075  0.079  0.061  0.001  0.022 -0.015 -0.021 -0.005 -0.035 -0.014 -0.015  0.007 -0.002 -0.020 -0.064 -0.066 -0.042 -0.044 -0.068 -0.081 -0.030 -0.109 -0.054 -0.053 -0.096 -0.067 -0.067 -0.037 -0.030 -0.057 -0.020 -0.005 -0.044 -0.055 -0.006 -0.035  0.003 -0.017  0.011 -0.029 -0.033  0.002 -0.000 -0.002  0.013 -0.063 -0.042 -0.013 -0.064 -0.058 -0.063 -0.019 -0.047 -0.095 -0.097 -0.058 -0.080 -0.014 -0.077 -0.103 -0.081 -0.053 -0.024 -0.119 -0.145 -0.032 -0.009  0.011  0.073  0.082  0.050  0.023  0.067  0.067 -0.029  0.018  0.065  0.001  0.009  0.069  0.083  0.020  0.032  0.073 -0.011 -0.009 -0.035 -0.019 -0.063 -0.066 -0.036 -0.036  0.031 -0.004 -0.005  0.075  0.085  0.053  0.070  0.152  0.041  0.095  0.117  0.116  0.094  0.172  0.169  0.088  0.070  0.101  0.072  0.135  0.045 -0.156 -0.060 -0.138 -0.020 -0.099  0.081  0.109  0.025  0.117  0.092  0.128  0.043 -0.147 -0.074 -0.173 -0.151 -0.183 -0.184 -0.178 -0.248 -0.244 -0.277 -0.248 -0.221 -0.201 -0.208 -0.204 -0.168 -0.177 -0.244 -0.113 -0.057 -0.152 -0.149 -0.041  0.018  0.084  0.043  0.171  0.110 -0.001  0.113 -0.085 -0.009 -0.075 -0.086 -0.033 -0.043 -0.058 -0.124 -0.191 -0.247 -0.211 -0.222 -0.266 -0.236 -0.191 -0.182 -0.065 -0.070  0.039  0.087 -0.000 -0.025 -0.066  0.036 -0.039  0.005  0.002  0.015  0.048  0.120  0.145  0.167  0.164  0.117  0.074 -0.005  0.056  0.032  0.026  0.049  0.062  0.070  0.037  0.075  0.048  0.059  0.068  0.082  0.060  0.039  0.063  0.049  0.057  0.034  0.058 -0.001  0.022
  0.035 -0.009 -0.003  0.077  0.080  0.037  0.036  0.058  0.066  0.005  0.023  0.046 -0.029 -0.016  0.025 -0.023 -0.176 -0.052 -0.202 -0.154  0.053  0.044  0.203  0.145  0.134  0.110  0.185  0.090  0.150  0.202  0.118  0.232  0.282  0.292  0.271  0.181  0.124  0.358  0.213  0.206  0.272  0.227  0.101  0.076  0.092  0.177  0.197  0.199  0.350  0.336  0.363  0.444  0.298  0.321  0.305  0.227  0.236  0.325  0.243  0.217  0.182  0.214  0.146  0.116  0.106  0.053  0.091 -0.022  0.001  0.011  0.056  0.065  0.056  0.015 -0.015 -0.008 -0.006  0.048  0.025 -0.022  0.008  0.001  0.006 -0.023 -0.026 -0.023  0.003 -0.004  0.040 -0.009 -0.009 -0.016 -0.088 -0.013 -0.013  0.008 -0.023  0.020  0.014 -0.014 -0.028  0.033  0.014  0.014  0.002 -0.005 -0.025 -0.022  0.043  0.041  0.030  0.016  0.125  0.050  0.071  0.019 -0.018  0.005 -0.042 -0.040 -0.015 -0.053 -0.015 -0.032 -0.012 -0.020 -0.043 -0.080 -0.067 -0.042 -0.053 -0.069 -0.067 -0.046 -0.128 -0.077 -0.066 -0.087 -0.077 -0.066 -0.054 -0.059 -0.066 -0.053 -0.021 -0.043 -0.047 -0.028 -0.038 -0.008 -0.031 -0.025 -0.040 -0.036 -0.013 -0.020  0.001 -0.008 -0.038 -0.019 -0.008 -0.069 -0.086 -0.089 -0.070 -0.056 -0.096 -0.097 -0.086 -0.090 -0.022 -0.077 -0.088 -0.075 -0.046 -0.019 -0.092 -0.140 -0.032 -0.024  0.032  0.079  0.086  0.064  0.012  0.050  0.064 -0.020  0.004  0.048  0.013  0.013  0.060  0.073  0.041  0.044  0.073 -0.000 -0.005  0.016  0.012 -0.037 -0.047  0.003 -0.005  0.055  0.016  0.026  0.106  0.137  0.092  0.115  0.202  0.076  0.155  0.180  0.150  0.090  0.225  0.195  0.082  0.054  0.089  0.090  0.154  0.076 -0.108  0.005 -0.118 -0.002 -0.059  0.100  0.110  0.005  0.103  0.077  0.147  0.090 -0.103 -0.037 -0.126 -0.099 -0.148 -0.144 -0.120 -0.210 -0.235 -0.263 -0.218 -0.227 -0.192 -0.182 -0.204 -0.165 -0.161 -0.246 -0.118 -0.052 -0.130 -0.143 -0.038 -0.006  0.045 -0.021  0.081  0.033 -0.054  0.006 -0.097 -0.034 -0.051 -0.076 -0.066 -0.066 -0.118 -0.138 -0.217 -0.254 -0.215 -0.231 -0.236 -0.184 -0.160 -0.167 -0.064 -0.049  0.069  0.117  0.055  0.057  0.002  0.068 -0.039  0.005 -0.007 -0.024 -0.000  0.040  0.131  0.139  0.099  0.084  0.074 -0.019  0.043  0.026 -0.006  0.025  0.059  0.047  0.027  0.063  0.034  0.040  0.050  0.054  0.035  0.040  0.034  0.019  0.026  0.030  0.029 -0.002  0.022
  0.018 -0.009 -0.023  0.046  0.067  0.038  0.032  0.040  0.049  0.004  0.008  0.028 -0.035 -0.007  0.008 -0.022 -0.142 -0.055 -0.182 -0.154  0.004  0.007  0.130  0.057  0.076  0.047  0.118  0.068  0.120  0.165  0.099  0.194  0.187  0.171  0.157  0.088  0.064  0.226  0.124  0.117  0.177  0.151  0.047  0.064  0.074  0.121  0.142  0.140  0.274  0.281  0.261  0.298  0.390  0.338  0.287  0.232  0.263  0.322  0.227  0.216  0.169  0.199  0.151  0.124  0.099  0.055  0.074  0.003  0.011  0.022  0.042  0.069  0.059  0.049  0.015  0.021  0.029  0.074  0.032  0.002  0.030  0.022  0.013 -0.017  0.011  0.006  0.018  0.016  0.053  0.010  0.000 -0.002 -0.043  0.018 -0.014  0.014 -0.007  0.032  0.020 -0.017 -0.026  0.025  0.013 -0.003  0.008  0.008 -0.010  0.012  0.079  0.056  0.075  0.023  0.106  0.038  0.069  0.070  0.010  0.020 -0.005 -0.033 -0.015 -0.047 -0.012 -0.000 -0.009 -0.008 -0.038 -0.057 -0.035 -0.029 -0.027 -0.041 -0.009 -0.026 -0.123 -0.047 -0.054 -0.068 -0.060 -0.046 -0.035 -0.046 -0.034 -0.032 -0.025 -0.036 -0.051 -0.034 -0.046 -0.013 -0.027 -0.028 -0.045 -0.041 -0.013 -0.012  0.002 -0.010 -0.031 -0.027 -0.035 -0.083 -0.110 -0.108 -0.075 -0.047 -0.075 -0.080 -0.074 -0.075  0.001 -0.046 -0.071 -0.051 -0.036 -0.001 -0.040 -0.083 -0.004 -0.021  0.044  0.057  0.065  0.077  0.041  0.077  0.084  0.024  0.037  0.092  0.028  0.047  0.078  0.079  0.048  0.060  0.086 -0.004  0.022  0.037  0.022 -0.020 -0.018  0.020  0.019  0.073  0.032  0.030  0.110  0.107  0.082  0.092  0.152  0.059  0.110  0.139  0.103  0.058  0.163  0.129  0.056  0.033  0.056  0.053  0.132  0.070 -0.081  0.004 -0.087 -0.006 -0.043  0.085  0.083 -0.004  0.071  0.050  0.116  0.070 -0.073 -0.016 -0.085 -0.065 -0.116 -0.109 -0.104 -0.172 -0.177 -0.227 -0.184 -0.191 -0.168 -0.168 -0.186 -0.157 -0.143 -0.196 -0.112 -0.060 -0.119 -0.130 -0.042 -0.011  0.010 -0.040  0.044  0.028 -0.059  0.014 -0.087 -0.014 -0.022 -0.048 -0.039 -0.031 -0.093 -0.131 -0.203 -0.235 -0.196 -0.207 -0.205 -0.165 -0.129 -0.150 -0.061 -0.045  0.048  0.087  0.025  0.044  0.003  0.051 -0.040  0.009 -0.016 -0.001  0.012  0.036  0.132  0.130  0.098  0.062  0.029 -0.025  0.017  0.015  0.000  0.041  0.054  0.040  0.036  0.063  0.037  0.039  0.062  0.044  0.031  0.040  0.059  0.019  0.044  0.037  0.030 -0.009 -0.015
  0.034 -0.020 -0.026  0.079  0.100  0.082  0.062  0.077  0.086  0.038  0.043  0.042 -0.032 -0.005 -0.003 -0.046 -0.221 -0.125 -0.315 -0.251  0.007  0.014  0.139  0.086  0.118  0.078  0.199  0.141  0.246  0.307  0.207  0.340  0.281  0.264  0.222  0.116  0.055  0.303  0.185  0.174  0.254  0.202  0.063  0.076  0.105  0.163  0.203  0.190  0.349  0.377  0.381  0.321  0.338  0.606  0.458  0.281  0.364  0.502  0.321  0.297  0.256  0.297  0.240  0.172  0.160  0.093  0.117  0.013  0.037  0.056  0.058  0.083  0.054  0.049 -0.006  0.003  0.015  0.087  0.023  0.015  0.038  0.004  0.014  0.014 -0.004 -0.012  0.010 -0.012  0.039 -0.010 -0.013 -0.026 -0.089 -0.001 -0.012  0.004  0.001  0.010 -0.011 -0.041 -0.040  0.005  0.008  0.005  0.008 -0.017 -0.021 -0.004  0.077  0.039  0.027  0.025  0.109  0.055  0.085  0.053  0.015  0.025 -0.005 -0.027 -0.003 -0.044 -0.007 -0.013 -0.004 -0.015 -0.041 -0.056 -0.046 -0.038 -0.054 -0.050 -0.022 -0.020 -0.136 -0.022 -0.031 -0.072 -0.052 -0.027 -0.032 -0.021 -0.045 -0.034 -0.032 -0.043 -0.058 -0.050 -0.077 -0.032 -0.037 -0.036 -0.073 -0.056 -0.016 -0.024 -0.029 -0.026 -0.060 -0.053 -0.078 -0.150 -0.160 -0.169 -0.100 -0.076 -0.094 -0.090 -0.092 -0.078 -0.011 -0.086 -0.086 -0.081 -0.053 -0.040 -0.093 -0.130 -0.026 -0.039  0.043  0.075  0.083  0.069  0.041  0.063  0.090  0.021  0.036  0.072  0.015  0.051  0.077  0.089  0.056  0.066  0.101  0.010  0.026  0.050  0.020 -0.039 -0.036  0.009 -0.006  0.048 -0.002 -0.002  0.111  0.114  0.106  0.127  0.198  0.084  0.162  0.176  0.140  0.095  0.235  0.206  0.092  0.045  0.102  0.093  0.211  0.117 -0.087  0.025 -0.115  0.003 -0.055  0.099  0.062 -0.043  0.072  0.071  0.140  0.087 -0.091 -0.036 -0.106 -0.076 -0.136 -0.131 -0.099 -0.222 -0.249 -0.300 -0.250 -0.272 -0.231 -0.215 -0.255 -0.227 -0.199 -0.299 -0.163 -0.091 -0.185 -0.194 -0.075 -0.013  0.032 -0.026  0.020  0.010 -0.107  0.013 -0.164 -0.042 -0.041 -0.073 -0.080 -0.062 -0.122 -0.152 -0.260 -0.302 -0.256 -0.266 -0.262 -0.183 -0.157 -0.188 -0.085 -0.023  0.098  0.166  0.090  0.078  0.010  0.087 -0.024 -0.002 -0.041 -0.022  0.020  0.021  0.159  0.155  0.119  0.103  0.109  0.004  0.027  0.072  0.021  0.060  0.094  0.071  0.049  0.083  0.026  0.033  0.063  0.050  0.035  0.040  0.042 -0.000  0.033  0.030  0.013  0.005 -0.006
  0.039 -0.047 -0.052  0.034  0.066  0.045  0.035  0.054  0.065  0.020  0.029  0.045 -0.028 -0.009  0.018 -0.028 -0.193 -0.121 -0.222 -0.152  0.047  0.026  0.164  0.141  0.183  0.165  0.278  0.187  0.332  0.357  0.199  0.355  0.296  0.286  0.257  0.171  0.081  0.285  0.189  0.144  0.196  0.141  0.014  0.027  0.039  0.091  0.154  0.135  0.272  0.314  0.362  0.305  0.287  0.458  0.657  0.309  0.356  0.508  0.362  0.298  0.241  0.289  0.256  0.172  0.153  0.063  0.077 -0.003  0.044  0.055  0.074  0.105  0.088  0.080  0.050  0.050  0.050  0.122  0.059  0.045  0.061  0.024  0.041  0.019  0.027  0.009  0.044  0.030  0.076  0.003  0.002 -0.010 -0.042  0.032  0.010  0.023  0.019  0.060  0.045 -0.001 -0.023  0.047  0.039  0.028  0.027  0.006  0.002  0.002  0.072  0.060  0.075  0.044  0.164  0.096  0.078  0.016  0.015  0.053  0.003 -0.010  0.036 -0.026  0.021 -0.003 -0.018 -0.014 -0.038 -0.031 -0.052 -0.052 -0.026 -0.054 -0.064 -0.010 -0.112 -0.002 -0.021 -0.080 -0.048  0.003 -0.024 -0.010 -0.020 -0.010 -0.011 -0.020 -0.047 -0.018 -0.036 -0.011 -0.017 -0.013 -0.054 -0.034 -0.015  0.004 -0.003 -0.007 -0.054 -0.050 -0.061 -0.143 -0.140 -0.150 -0.093 -0.072 -0.096 -0.081 -0.055 -0.070 -0.021 -0.072 -0.082 -0.066 -0.045 -0.044 -0.126 -0.136 -0.029  0.005  0.044  0.044  0.050  0.043  0.021  0.053  0.083 -0.010  0.032  0.092  0.009  0.002  0.077  0.103  0.036  0.050  0.122  0.021  0.033 -0.001 -0.037 -0.056 -0.060 -0.042 -0.043  0.008 -0.017 -0.019  0.058  0.083  0.071  0.075  0.139  0.066  0.129  0.158  0.164  0.107  0.226  0.244  0.138  0.087  0.151  0.110  0.206  0.103 -0.112 -0.029 -0.125 -0.010 -0.067  0.075  0.069 -0.026  0.098  0.072  0.130  0.062 -0.096 -0.025 -0.162 -0.112 -0.170 -0.150 -0.153 -0.229 -0.230 -0.276 -0.265 -0.228 -0.219 -0.243 -0.237 -0.221 -0.214 -0.265 -0.149 -0.080 -0.177 -0.137 -0.029  0.021  0.019 -0.035  0.053  0.035 -0.097  0.021 -0.143 -0.016 -0.052 -0.078 -0.035 -0.050 -0.101 -0.134 -0.233 -0.267 -0.239 -0.245 -0.270 -0.226 -0.179 -0.186 -0.103 -0.080  0.019  0.060  0.000  0.022 -0.000  0.038 -0.064  0.001 -0.021  0.017  0.015  0.013  0.099  0.131  0.135  0.063  0.093  0.015  0.054  0.062  0.017  0.044  0.063  0.059  0.017  0.049  0.013  0.009  0.049  0.039  0.018  0.052  0.051  0.020  0.052  0.050 -0.008 -0.052 -0.017
  0.028  0.064 -0.034 -0.055 -0.016 -0.051 -0.039 -0.040 -0.010 -0.043 -0.049  0.000 -0.015 -0.019  0.038  0.003 -0.095  0.028 -0.062 -0.043  0.056  0.038  0.180  0.065  0.061  0.020  0.038 -0.008  0.060  0.127  0.029  0.114  0.122  0.158  0.154  0.102  0.095  0.198  0.124  0.079  0.170  0.177  0.057  0.024 -0.023  0.068  0.047  0.104  0.206  0.213  0.224  0.227  0.232  0.281  0.309  0.548  0.355  0.326  0.264  0.331  0.174  0.132  0.172  0.104  0.052  0.045  0.119 -0.077 -0.018 -0.000  0.052  0.071  0.041  0.083  0.036  0.038  0.054  0.088  0.046  0.029  0.047  0.041  0.040  0.036  0.033  0.030  0.035  0.019  0.052  0.032  0.021 -0.008 -0.067  0.011 -0.026  0.024 -0.033  0.004  0.008 -0.051 -0.041  0.009  0.014  0.001  0.004  0.019  0.055  0.025  0.080  0.049 -0.009 -0.006  0.033  0.032  0.046  0.033  0.021  0.054  0.018 -0.006 -0.026 -0.057 -0.024 -0.019 -0.022 -0.050 -0.064 -0.035  0.001  0.007 -0.017 -0.025 -0.028 -0.036 -0.085 -0.039 -0.049 -0.033 -0.067 -0.022 -0.029 -0.052 -0.074 -0.015 -0.011 -0.026 -0.052 -0.044 -0.059 -0.044 -0.050 -0.051 -0.081 -0.051 -0.014 -0.019 -0.013 -0.022 -0.057 -0.059 -0.060 -0.075 -0.081 -0.067 -0.069 -0.091 -0.114 -0.051 -0.084 -0.070 -0.009 -0.077 -0.060 -0.070 -0.067 -0.002 -0.054 -0.077 -0.018 -0.024 -0.018  0.012 -0.018  0.012  0.015  0.070  0.096 -0.012  0.060  0.108  0.070  0.069  0.095  0.116  0.105  0.078  0.082  0.021  0.001  0.008  0.004  0.020  0.022  0.039 -0.005  0.034  0.064  0.044  0.098  0.095  0.121  0.150  0.168  0.094  0.074  0.156  0.137  0.027  0.069  0.107  0.028 -0.012  0.015  0.050  0.152  0.119 -0.089  0.004 -0.093 -0.023 -0.057  0.070  0.111  0.024  0.048  0.056  0.075  0.073 -0.089 -0.031 -0.109 -0.086 -0.129 -0.114 -0.142 -0.202 -0.150 -0.181 -0.142 -0.102 -0.076 -0.093 -0.116 -0.057 -0.002 -0.102 -0.045  0.037 -0.007 -0.086  0.002 -0.023  0.011  0.002  0.090  0.016 -0.045  0.028 -0.070 -0.024 -0.101 -0.068 -0.068 -0.067 -0.083 -0.134 -0.189 -0.191 -0.152 -0.193 -0.191 -0.164 -0.170 -0.154 -0.073 -0.082  0.003  0.037  0.017 -0.025 -0.051  0.022 -0.032 -0.006  0.035  0.024  0.010  0.086  0.143  0.104  0.024  0.019  0.104 -0.037  0.100  0.102  0.047  0.038  0.043  0.029  0.015  0.010 -0.049 -0.024 -0.015 -0.041 -0.054 -0.013 -0.021 -0.053 -0.023 -0.008  0.104 -0.014  0.052
  0.060  0.013 -0.030  0.002  0.031  0.031  0.004 -0.003  0.028 -0.005 -0.020 -0.014 -0.028 -0.014 -0.018 -0.042 -0.180 -0.117 -0.236 -0.199  0.001  0.010  0.138  0.042  0.060  0.041  0.116  0.076  0.190  0.229  0.118  0.241  0.216  0.207  0.163  0.074  0.049  0.221  0.141  0.114  0.193  0.164  0.037  0.063  0.047  0.101  0.110  0.112  0.196  0.218  0.221  0.236  0.263  0.364  0.356  0.355  0.554  0.503  0.329  0.392  0.275  0.261  0.251  0.207  0.123  0.064  0.106  0.015  0.044  0.074  0.089  0.115  0.093  0.117  0.042  0.032  0.008  0.061  0.006 -0.021  0.019  0.013  0.007  0.001  0.024  0.003 -0.011  0.002  0.023 -0.014 -0.013 -0.018 -0.062 -0.003 -0.031 -0.006 -0.024  0.037  0.035 -0.006 -0.007  0.073  0.041  0.048  0.051  0.034  0.055  0.039  0.103  0.048  0.010  0.037  0.103  0.062  0.072  0.004  0.015  0.059  0.040 -0.002  0.005 -0.018  0.003  0.031 -0.022 -0.036 -0.056 -0.016  0.025 -0.022 -0.007 -0.026 -0.012 -0.003 -0.095  0.002 -0.014 -0.044 -0.046 -0.024 -0.043 -0.019 -0.071 -0.043 -0.043 -0.026 -0.048 -0.051 -0.080 -0.068 -0.037 -0.039 -0.105 -0.081 -0.042 -0.041 -0.026 -0.062 -0.078 -0.088 -0.111 -0.141 -0.148 -0.146 -0.109 -0.096 -0.085 -0.048 -0.073 -0.061  0.018 -0.081 -0.038 -0.054 -0.030  0.005 -0.054 -0.055 -0.007 -0.002  0.036  0.033  0.036  0.067  0.029  0.048  0.097  0.026  0.043  0.095  0.030  0.074  0.119  0.128  0.114  0.107  0.152  0.063  0.061  0.063  0.035 -0.007 -0.027  0.016  0.005  0.043  0.026  0.030  0.106  0.100  0.098  0.128  0.156  0.067  0.137  0.182  0.097  0.036  0.184  0.162  0.039  0.028  0.070  0.101  0.216  0.141 -0.057  0.031 -0.092 -0.008 -0.032  0.091  0.097 -0.021  0.061  0.060  0.115  0.089 -0.062 -0.005 -0.087 -0.055 -0.127 -0.110 -0.080 -0.167 -0.174 -0.230 -0.170 -0.166 -0.145 -0.161 -0.188 -0.154 -0.123 -0.207 -0.112 -0.034 -0.133 -0.128 -0.040 -0.013  0.009 -0.044  0.011 -0.014 -0.101 -0.018 -0.124 -0.020 -0.047 -0.054 -0.067 -0.074 -0.124 -0.111 -0.190 -0.204 -0.177 -0.192 -0.184 -0.127 -0.104 -0.134 -0.063 -0.035  0.056  0.093  0.076  0.092  0.049  0.065 -0.032  0.006 -0.006 -0.005 -0.006  0.001  0.103  0.089  0.039  0.033  0.093 -0.007  0.076  0.082  0.011  0.052  0.070  0.037  0.022  0.034  0.006  0.008  0.016 -0.002 -0.013  0.008 -0.001 -0.031 -0.005 -0.005 -0.000 -0.019 -0.008
  0.056 -0.007 -0.039  0.037  0.052  0.063  0.035  0.035  0.040  0.016  0.002  0.006 -0.056 -0.023 -0.032 -0.075 -0.256 -0.166 -0.326 -0.263 -0.001 -0.002  0.146  0.086  0.146  0.116  0.251  0.206  0.361  0.434  0.223  0.428  0.368  0.302  0.235  0.114  0.051  0.285  0.195  0.166  0.245  0.201  0.046  0.061  0.079  0.124  0.189  0.148  0.286  0.315  0.332  0.325  0.322  0.502  0.508  0.326  0.503  0.814  0.493  0.451  0.412  0.457  0.391  0.313  0.217  0.084  0.101  0.067  0.102  0.156  0.147  0.155  0.107  0.091  0.020 -0.017 -0.018  0.061  0.014 -0.012  0.032  0.014  0.011 -0.004  0.032  0.016  0.027  0.017  0.076  0.004 -0.034 -0.034 -0.071 -0.002 -0.039  0.002 -0.012  0.024  0.038 -0.012 -0.015  0.064  0.043  0.091  0.054  0.020 -0.006  0.003  0.079  0.048  0.021  0.040  0.148  0.100  0.098  0.003 -0.025  0.037 -0.005 -0.036  0.028 -0.003  0.021  0.049 -0.005 -0.012 -0.045 -0.028  0.001 -0.032 -0.026 -0.053 -0.027 -0.008 -0.130 -0.012 -0.021 -0.070 -0.065 -0.027 -0.055 -0.045 -0.086 -0.067 -0.055 -0.036 -0.065 -0.070 -0.088 -0.059 -0.044 -0.047 -0.113 -0.088 -0.062 -0.040 -0.017 -0.057 -0.064 -0.070 -0.097 -0.141 -0.148 -0.156 -0.116 -0.088 -0.086 -0.070 -0.063 -0.081  0.024 -0.079 -0.035 -0.062 -0.018 -0.032 -0.082 -0.096 -0.027 -0.019  0.057  0.064  0.064  0.065  0.023  0.066  0.120  0.049  0.067  0.125  0.030  0.065  0.130  0.170  0.114  0.116  0.203  0.072  0.088  0.075  0.019 -0.022 -0.039  0.026 -0.005  0.034  0.000  0.008  0.113  0.120  0.107  0.125  0.187  0.054  0.176  0.218  0.155  0.069  0.284  0.261  0.105  0.079  0.165  0.136  0.313  0.169 -0.096  0.033 -0.126  0.006 -0.036  0.107  0.097 -0.064  0.083  0.083  0.170  0.111 -0.058 -0.002 -0.125 -0.101 -0.167 -0.154 -0.136 -0.244 -0.256 -0.318 -0.279 -0.257 -0.231 -0.269 -0.287 -0.230 -0.207 -0.298 -0.164 -0.068 -0.191 -0.152 -0.021  0.039  0.033 -0.067 -0.009  0.016 -0.130 -0.039 -0.183 -0.047 -0.042 -0.086 -0.068 -0.086 -0.168 -0.151 -0.272 -0.278 -0.239 -0.261 -0.284 -0.224 -0.179 -0.208 -0.117 -0.077  0.057  0.124  0.086  0.121  0.068  0.092 -0.059 -0.011 -0.012 -0.018  0.021 -0.004  0.106  0.109  0.116  0.058  0.075 -0.003  0.048  0.082 -0.013  0.029  0.066  0.039  0.018  0.053  0.004  0.015  0.049 -0.002  0.000  0.053  0.022 -0.034  0.027  0.040 -0.052 -0.062 -0.043
  0.097  0.019  0.008  0.035  0.032  0.021 -0.010  0.008  0.027 -0.018 -0.026  0.003 -0.024 -0.033 -0.010 -0.040 -0.189 -0.093 -0.204 -0.157  0.017  0.011  0.126  0.086  0.108  0.085  0.182  0.120  0.229  0.320  0.141  0.268  0.237  0.206  0.177  0.102  0.049  0.208  0.136  0.103  0.162  0.150  0.031  0.045  0.065  0.083  0.119  0.098  0.203  0.212  0.228  0.243  0.227  0.321  0.362  0.264  0.329  0.493  0.472  0.379  0.312  0.385  0.353  0.273  0.206  0.083  0.089  0.044  0.074  0.105  0.115  0.121  0.104  0.062  0.025 -0.007 -0.010  0.049  0.022  0.001  0.034  0.008  0.017 -0.010  0.022  0.004  0.018  0.010  0.059  0.003 -0.023 -0.032 -0.067 -0.009 -0.012  0.010 -0.010  0.020  0.021 -0.011 -0.020  0.050  0.038  0.075  0.038  0.024  0.013  0.006  0.056  0.034  0.014  0.021  0.090  0.067  0.070 -0.001 -0.003  0.038  0.015 -0.021  0.007 -0.003  0.030  0.040 -0.020 -0.025 -0.048 -0.035 -0.005 -0.022 -0.032 -0.039 -0.014 -0.022 -0.089 -0.027 -0.019 -0.048 -0.045  0.008 -0.028 -0.040 -0.064 -0.026 -0.035 -0.015 -0.036 -0.046 -0.060 -0.053 -0.044 -0.047 -0.101 -0.067 -0.055 -0.028 -0.029 -0.060 -0.058 -0.068 -0.094 -0.111 -0.126 -0.115 -0.095 -0.078 -0.067 -0.060 -0.050 -0.065 -0.005 -0.051 -0.030 -0.050 -0.015 -0.022 -0.054 -0.069 -0.012 -0.010  0.048  0.049  0.058  0.050  0.030  0.046  0.079  0.038  0.045  0.103  0.029  0.036  0.111  0.151  0.092  0.088  0.184  0.091  0.081  0.083  0.023 -0.015 -0.029  0.026  0.013  0.045  0.012  0.018  0.083  0.087  0.082  0.087  0.138  0.060  0.180  0.198  0.150  0.083  0.279  0.247  0.096  0.085  0.158  0.145  0.301  0.162 -0.088  0.008 -0.120 -0.021 -0.033  0.071  0.076 -0.043  0.074  0.060  0.124  0.080 -0.064 -0.030 -0.107 -0.088 -0.133 -0.124 -0.132 -0.200 -0.203 -0.233 -0.213 -0.184 -0.163 -0.207 -0.202 -0.164 -0.152 -0.201 -0.089 -0.034 -0.115 -0.092  0.013  0.040  0.038 -0.043  0.019  0.029 -0.062 -0.017 -0.111 -0.031 -0.056 -0.089 -0.057 -0.082 -0.129 -0.125 -0.200 -0.204 -0.187 -0.208 -0.221 -0.180 -0.146 -0.161 -0.097 -0.081  0.022  0.051  0.027  0.062  0.029  0.043 -0.051 -0.009 -0.005 -0.001  0.020  0.026  0.075  0.074  0.056  0.041  0.064 -0.018  0.023  0.059 -0.010  0.023  0.051  0.042  0.020  0.043  0.004  0.015  0.027 -0.002  0.000  0.030  0.024 -0.014  0.011  0.019 -0.046 -0.065 -0.025
  0.107  0.040 -0.011 -0.007 -0.009 -0.003 -0.020 -0.029 -0.007 -0.035 -0.058 -0.045 -0.038 -0.045 -0.046 -0.050 -0.176 -0.096 -0.213 -0.172  0.036  0.016  0.156  0.060  0.058  0.028  0.088  0.045  0.153  0.223  0.083  0.212  0.202  0.165  0.133  0.075  0.047  0.179  0.122  0.106  0.178  0.189  0.030  0.050  0.046  0.079  0.094  0.098  0.164  0.175  0.197  0.217  0.216  0.297  0.298  0.331  0.392  0.451  0.379  0.550  0.353  0.323  0.343  0.312  0.183  0.105  0.154  0.044  0.096  0.120  0.116  0.135  0.099  0.074  0.005 -0.021 -0.035  0.031  0.011  0.012  0.033  0.015  0.016  0.021  0.010  0.006  0.013  0.004  0.032 -0.001 -0.026 -0.036 -0.065 -0.015 -0.031  0.018 -0.014  0.025  0.026 -0.015 -0.024  0.042  0.033  0.050  0.046  0.025  0.034  0.020  0.062  0.026 -0.016  0.008  0.085  0.050  0.060 -0.003  0.009  0.063  0.029 -0.025 -0.005 -0.008  0.002  0.043 -0.021 -0.046 -0.070 -0.024  0.026 -0.003 -0.006 -0.004  0.006 -0.013 -0.091 -0.024 -0.012 -0.027 -0.035 -0.010 -0.025 -0.047 -0.093 -0.030 -0.033 -0.038 -0.058 -0.042 -0.075 -0.075 -0.026 -0.048 -0.114 -0.079 -0.049 -0.035 -0.022 -0.074 -0.077 -0.079 -0.124 -0.133 -0.133 -0.132 -0.115 -0.105 -0.095 -0.054 -0.089 -0.052  0.028 -0.068 -0.011 -0.052 -0.027  0.009 -0.036 -0.043 -0.015 -0.013  0.026  0.026  0.038  0.049  0.026  0.048  0.102  0.049  0.068  0.126  0.054  0.097  0.170  0.210  0.155  0.131  0.233  0.126  0.096  0.089  0.035  0.003 -0.021  0.047  0.032  0.066  0.044  0.056  0.112  0.122  0.111  0.136  0.172  0.081  0.169  0.208  0.119  0.038  0.233  0.176  0.022  0.052  0.100  0.140  0.258  0.163 -0.067  0.033 -0.075  0.004 -0.018  0.094  0.114 -0.010  0.084  0.069  0.124  0.086 -0.062 -0.002 -0.080 -0.059 -0.114 -0.094 -0.108 -0.197 -0.173 -0.207 -0.178 -0.146 -0.124 -0.169 -0.184 -0.120 -0.102 -0.197 -0.088 -0.010 -0.113 -0.110 -0.007  0.010  0.019 -0.037  0.006 -0.015 -0.077 -0.016 -0.113 -0.020 -0.066 -0.084 -0.080 -0.094 -0.129 -0.121 -0.184 -0.195 -0.169 -0.203 -0.195 -0.150 -0.148 -0.153 -0.087 -0.068  0.031  0.063  0.061  0.070  0.037  0.064 -0.019  0.003  0.012  0.008  0.012 -0.012  0.075  0.070  0.029  0.019  0.076 -0.045  0.072  0.062 -0.006  0.025  0.033 -0.009  0.001  0.004 -0.051 -0.006  0.009 -0.029 -0.029  0.031  0.020 -0.041  0.001  0.024  0.006 -0.030 -0.006
  0.052 -0.005 -0.035  0.011  0.014  0.008 -0.012 -0.012 -0.006 -0.032 -0.030 -0.016 -0.036 -0.050 -0.043 -0.054 -0.161 -0.104 -0.185 -0.143  0.021  0.003  0.088  0.042  0.040  0.051  0.116  0.067  0.143  0.200  0.081  0.191  0.156  0.130  0.099  0.066  0.031  0.137  0.103  0.094  0.138  0.123  0.007  0.041  0.045  0.062  0.082  0.076  0.160  0.165  0.159  0.182  0.169  0.256  0.241  0.174  0.275  0.412  0.312  0.353  0.433  0.369  0.289  0.337  0.233  0.129  0.112  0.090  0.110  0.136  0.121  0.140  0.134  0.063  0.020 -0.029 -0.022  0.021  0.012 -0.014  0.021  0.021  0.019 -0.010  0.012  0.016  0.026  0.014  0.043  0.010 -0.011 -0.031 -0.034  0.015 -0.006  0.004 -0.002  0.039  0.033  0.009 -0.000  0.051  0.043  0.060  0.054  0.032  0.006 -0.010  0.019 -0.004 -0.022  0.007  0.067  0.046  0.049 -0.003 -0.029  0.015  0.006 -0.023  0.017  0.025  0.031  0.065 -0.009 -0.013 -0.031 -0.031  0.009 -0.024 -0.034 -0.049 -0.034 -0.029 -0.100 -0.052 -0.012 -0.016 -0.040 -0.000 -0.014 -0.055 -0.066 -0.024 -0.026 -0.035 -0.049 -0.035 -0.054 -0.042 -0.019 -0.032 -0.072 -0.044 -0.035 -0.021 -0.014 -0.041 -0.026 -0.030 -0.072 -0.058 -0.081 -0.067 -0.059 -0.057 -0.063 -0.061 -0.064 -0.057  0.013 -0.056 -0.002 -0.028 -0.012 -0.021 -0.055 -0.050 -0.034 -0.022  0.007  0.019  0.026  0.001 -0.018  0.014  0.053  0.008  0.025  0.059 -0.002  0.021  0.101  0.114  0.068  0.088  0.171  0.092  0.075  0.063  0.012 -0.031 -0.038 -0.004  0.005  0.009 -0.011  0.021  0.074  0.083  0.064  0.080  0.108  0.027  0.109  0.147  0.075  0.024  0.196  0.161  0.026  0.032  0.101  0.102  0.201  0.105 -0.067  0.021 -0.058  0.016 -0.013  0.071  0.078 -0.029  0.057  0.034  0.111  0.065 -0.039 -0.003 -0.065 -0.069 -0.103 -0.093 -0.086 -0.160 -0.157 -0.185 -0.165 -0.142 -0.102 -0.165 -0.157 -0.103 -0.100 -0.159 -0.067 -0.022 -0.106 -0.084  0.017  0.028  0.009 -0.058 -0.024  0.017 -0.041 -0.016 -0.090 -0.012 -0.047 -0.068 -0.046 -0.065 -0.098 -0.098 -0.151 -0.152 -0.131 -0.166 -0.174 -0.143 -0.119 -0.139 -0.095 -0.068  0.014  0.036  0.035  0.057  0.047  0.055 -0.027  0.011  0.019  0.002  0.023  0.008  0.071  0.055  0.028 -0.010  0.074  0.010  0.030  0.072  0.021  0.043  0.038  0.031  0.035  0.025 -0.009  0.033  0.040 -0.013  0.008  0.053  0.004 -0.032  0.017  0.025 -0.015 -0.049 -0.029
  0.109  0.001  0.035  0.120  0.078  0.073  0.015  0.028  0.053 -0.005 -0.008  0.028 -0.035 -0.045 -0.000 -0.032 -0.181 -0.069 -0.206 -0.147  0.027  0.020  0.113  0.052  0.085  0.080  0.168  0.136  0.222  0.322  0.110  0.249  0.215  0.172  0.125  0.074  0.061  0.176  0.109  0.135  0.156  0.139  0.043  0.049  0.073  0.083  0.103  0.103  0.227  0.219  0.207  0.214  0.199  0.297  0.289  0.132  0.261  0.457  0.385  0.323  0.369  0.709  0.438  0.401  0.427  0.203  0.120  0.108  0.135  0.146  0.143  0.128  0.130  0.031 -0.016 -0.039 -0.006  0.015  0.033 -0.010 -0.005  0.007  0.012 -0.025  0.006  0.006 -0.000  0.002  0.071  0.020 -0.017 -0.050 -0.075 -0.006 -0.007  0.022  0.023  0.024  0.010 -0.000  0.000  0.058  0.051  0.103  0.059  0.009  0.017 -0.016  0.035 -0.014 -0.027 -0.005  0.073  0.036  0.050 -0.015 -0.032  0.011 -0.027 -0.073 -0.015  0.015  0.023  0.087 -0.027  0.004 -0.035 -0.082 -0.028 -0.070 -0.073 -0.075 -0.066 -0.063 -0.134 -0.088 -0.021 -0.014 -0.051  0.016 -0.023 -0.073 -0.055 -0.027 -0.063 -0.032 -0.026 -0.058 -0.069 -0.058 -0.054 -0.046 -0.097 -0.069 -0.057 -0.014 -0.035 -0.033 -0.055 -0.069 -0.084 -0.071 -0.092 -0.072 -0.088 -0.063 -0.045 -0.080 -0.064 -0.109 -0.034 -0.107 -0.088 -0.064 -0.032 -0.086 -0.088 -0.127 -0.053 -0.034  0.004  0.018  0.031  0.004 -0.006  0.005  0.046 -0.005  0.028  0.068  0.019 -0.015  0.093  0.174  0.057  0.039  0.202  0.097  0.089  0.085 -0.016 -0.064 -0.064 -0.031 -0.024 -0.038 -0.047 -0.004  0.039  0.074  0.064  0.080  0.122  0.044  0.181  0.172  0.134  0.100  0.279  0.236  0.102  0.065  0.149  0.115  0.257  0.141 -0.091  0.019 -0.112  0.030 -0.013  0.098  0.083 -0.014  0.101  0.098  0.158  0.106 -0.035 -0.026 -0.081 -0.074 -0.126 -0.146 -0.142 -0.230 -0.233 -0.279 -0.248 -0.247 -0.185 -0.208 -0.224 -0.180 -0.137 -0.172 -0.084 -0.042 -0.081 -0.049  0.011  0.036  0.055 -0.052  0.015  0.033 -0.037 -0.010 -0.132 -0.057 -0.078 -0.101 -0.088 -0.115 -0.108 -0.145 -0.235 -0.234 -0.208 -0.248 -0.253 -0.218 -0.165 -0.198 -0.126 -0.102  0.006  0.041  0.020  0.054 -0.004  0.042 -0.052 -0.007 -0.017 -0.011  0.028  0.058  0.114  0.071  0.046  0.008  0.032 -0.014 -0.049  0.035 -0.040 -0.031  0.022  0.021  0.016  0.027  0.013  0.051  0.044  0.012  0.039  0.067  0.017  0.007  0.067  0.040 -0.012 -0.031  0.004
  0.236  0.066  0.108  0.092  0.028  0.054 -0.009 -0.009  0.015 -0.044 -0.034 -0.029 -0.069 -0.046 -0.054 -0.086 -0.207 -0.070 -0.163 -0.117 -0.014 -0.003  0.065  0.022  0.037  0.027  0.093  0.066  0.144  0.236  0.106  0.213  0.196  0.146  0.103  0.045  0.031  0.114  0.078  0.037  0.078  0.089 -0.043  0.017  0.009  0.010  0.048  0.067  0.144  0.115  0.165  0.146  0.151  0.240  0.256  0.172  0.251  0.391  0.353  0.343  0.289  0.438  0.708  0.454  0.299  0.224  0.178  0.213  0.248  0.257  0.211  0.193  0.137  0.049 -0.009 -0.052 -0.032 -0.007 -0.004 -0.011 -0.018 -0.027 -0.024 -0.049 -0.035 -0.030 -0.036 -0.041  0.013 -0.042 -0.062 -0.088 -0.083 -0.042 -0.038 -0.038 -0.005  0.017  0.010 -0.008 -0.003  0.080  0.051  0.132  0.093  0.017  0.072 -0.001  0.084  0.043 -0.044  0.027  0.073  0.061  0.047 -0.013  0.007  0.068  0.008 -0.002 -0.002  0.050  0.045  0.117  0.002 -0.026 -0.029 -0.086  0.005 -0.026  0.023 -0.001  0.005 -0.014 -0.043 -0.010 -0.010 -0.017 -0.070 -0.025 -0.045 -0.102 -0.104 -0.062 -0.063 -0.052 -0.064 -0.078 -0.117 -0.103 -0.092 -0.110 -0.182 -0.155 -0.137 -0.084 -0.087 -0.117 -0.123 -0.112 -0.139 -0.139 -0.133 -0.117 -0.108 -0.108 -0.065 -0.081 -0.053 -0.078  0.018 -0.067 -0.044 -0.041 -0.007  0.003 -0.002 -0.033  0.006  0.005  0.048  0.024  0.053  0.063  0.055  0.080  0.079  0.115  0.124  0.226  0.111  0.114  0.231  0.399  0.238  0.149  0.366  0.244  0.202  0.166  0.074 -0.008  0.024  0.074  0.053  0.045  0.040  0.055  0.063  0.051  0.033  0.069  0.069  0.021  0.149  0.118  0.109  0.101  0.200  0.156  0.067  0.097  0.139  0.153  0.342  0.175 -0.064  0.085 -0.058  0.053  0.016  0.111  0.140 -0.014  0.131  0.134  0.171  0.135 -0.021  0.008 -0.049 -0.035 -0.110 -0.099 -0.134 -0.212 -0.166 -0.216 -0.193 -0.187 -0.112 -0.165 -0.201 -0.148 -0.088 -0.112 -0.051  0.007 -0.070 -0.011  0.066  0.064  0.079 -0.015  0.015  0.071 -0.069 -0.007 -0.087 -0.057 -0.097 -0.102 -0.075 -0.133 -0.164 -0.108 -0.235 -0.222 -0.208 -0.236 -0.226 -0.190 -0.181 -0.206 -0.138 -0.120  0.011  0.068  0.023  0.101  0.048  0.047 -0.044 -0.012  0.010  0.024  0.012 -0.023 -0.021  0.031  0.075  0.042 -0.000 -0.050 -0.001 -0.001 -0.071 -0.048 -0.006 -0.032 -0.019 -0.000 -0.011 -0.004  0.012 -0.013 -0.007  0.040  0.047 -0.000  0.046  0.036 -0.002 -0.042 -0.036
  0.122  0.022  0.040  0.037 -0.024 -0.014 -0.050 -0.061 -0.026 -0.069 -0.062 -0.046 -0.049 -0.067 -0.064 -0.047 -0.153 -0.063 -0.113 -0.073  0.002  0.018  0.090  0.045  0.017  0.010  0.042  0.026  0.096  0.134  0.003  0.128  0.119  0.090  0.079  0.063  0.031  0.107  0.075  0.028  0.057  0.068 -0.029  0.039  0.027  0.004  0.009  0.036  0.113  0.101  0.118  0.116  0.124  0.172  0.172  0.104  0.207  0.313  0.273  0.312  0.337  0.401  0.454  0.710  0.418  0.255  0.212  0.234  0.241  0.316  0.257  0.237  0.172  0.092  0.064  0.018  0.024  0.032  0.055  0.031  0.035  0.021  0.028 -0.018 -0.003 -0.013 -0.013 -0.002  0.003 -0.032 -0.033 -0.047 -0.038 -0.004  0.000  0.027  0.013  0.054  0.070  0.036  0.025  0.106  0.088  0.170  0.145  0.080  0.081  0.052  0.067  0.013 -0.063  0.002  0.042  0.002  0.013 -0.027 -0.029  0.061  0.065  0.026  0.058  0.116  0.080  0.172  0.032  0.010 -0.007 -0.038  0.029 -0.028  0.004 -0.025 -0.057 -0.050 -0.055 -0.032 -0.004  0.015 -0.030  0.015  0.012 -0.050 -0.089 -0.017 -0.018 -0.053 -0.055 -0.034 -0.069 -0.064 -0.051 -0.060 -0.116 -0.083 -0.061 -0.016 -0.062 -0.055 -0.055 -0.050 -0.093 -0.081 -0.088 -0.077 -0.064 -0.054 -0.054 -0.053 -0.056 -0.067  0.002 -0.056 -0.036 -0.034 -0.046 -0.021 -0.019 -0.053 -0.040 -0.023 -0.010 -0.001  0.003 -0.021 -0.024 -0.006  0.023  0.037  0.066  0.108  0.015  0.056  0.182  0.248  0.171  0.137  0.303  0.182  0.168  0.110  0.043 -0.028 -0.029  0.035  0.043  0.010  0.001  0.019  0.018  0.009  0.018  0.028  0.032 -0.022  0.096  0.087  0.061  0.043  0.175  0.134  0.008  0.052  0.092  0.142  0.222  0.111 -0.107 -0.010 -0.066  0.010 -0.034  0.052  0.088 -0.002  0.092  0.075  0.114  0.061 -0.043 -0.015 -0.078 -0.074 -0.135 -0.131 -0.147 -0.190 -0.140 -0.187 -0.176 -0.122 -0.072 -0.147 -0.118 -0.059 -0.055 -0.095  0.004  0.021 -0.034 -0.017  0.069  0.055  0.072 -0.009  0.030  0.073  0.007  0.015 -0.035 -0.002 -0.067 -0.061 -0.027 -0.078 -0.077 -0.077 -0.151 -0.150 -0.157 -0.184 -0.191 -0.197 -0.174 -0.178 -0.121 -0.140 -0.056 -0.050 -0.017  0.029  0.008  0.022 -0.041  0.025  0.027  0.045  0.063  0.029  0.037  0.017  0.002 -0.004  0.037 -0.056 -0.038  0.020 -0.030 -0.024 -0.003 -0.029  0.000 -0.024  0.002  0.025  0.008 -0.027  0.011  0.046  0.022 -0.002  0.056  0.029  0.019 -0.034 -0.017
  0.084 -0.001  0.054  0.096  0.042  0.019 -0.021  0.002  0.025 -0.035 -0.008  0.002 -0.027 -0.054 -0.011 -0.019 -0.125 -0.039 -0.111 -0.078 -0.004  0.023  0.041  0.014 -0.003  0.028  0.053  0.027  0.077  0.149 -0.006  0.114  0.067  0.060  0.029  0.030  0.015  0.079  0.040  0.045  0.091  0.067  0.017  0.049  0.042  0.039  0.054  0.049  0.127  0.127  0.118  0.106  0.099  0.160  0.153  0.052  0.123  0.217  0.206  0.183  0.233  0.427  0.299  0.418  0.640  0.295  0.212  0.162  0.164  0.161  0.139  0.127  0.095  0.014  0.011  0.023  0.024  0.016  0.023  0.015  0.026  0.014  0.025 -0.009  0.035  0.017 -0.001  0.017  0.039 -0.003 -0.029 -0.040 -0.047  0.010  0.001  0.049  0.018  0.017  0.007 -0.009 -0.018  0.029  0.033  0.095  0.052  0.010  0.022  0.005  0.035  0.005 -0.053 -0.005  0.034  0.013  0.031 -0.025 -0.026  0.000  0.002 -0.019  0.022  0.070  0.041  0.116 -0.005  0.010 -0.005 -0.067  0.002 -0.053 -0.025 -0.033 -0.064 -0.047 -0.071 -0.035 -0.001  0.012 -0.026  0.020 -0.003 -0.072 -0.042 -0.016 -0.032 -0.049 -0.015 -0.051 -0.074 -0.035 -0.028 -0.034 -0.070 -0.047 -0.029 -0.004 -0.070 -0.022 -0.035 -0.028 -0.077 -0.094 -0.096 -0.081 -0.067 -0.052 -0.035 -0.079 -0.060 -0.083 -0.041 -0.083 -0.075 -0.027 -0.042 -0.051 -0.060 -0.100 -0.051 -0.053 -0.031  0.030  0.028 -0.034 -0.028 -0.038 -0.012 -0.033 -0.007  0.021 -0.016 -0.022  0.080  0.134  0.060  0.057  0.183  0.093  0.088  0.076  0.011 -0.032 -0.038 -0.037 -0.032 -0.055 -0.039 -0.030 -0.019 -0.005  0.018  0.030  0.051 -0.003  0.105  0.085  0.084  0.059  0.154  0.126  0.024 -0.008  0.072  0.035  0.148  0.085 -0.057  0.007 -0.054  0.021 -0.043  0.037  0.044  0.000  0.073  0.067  0.108  0.044 -0.045 -0.010 -0.040 -0.025 -0.079 -0.078 -0.117 -0.144 -0.116 -0.173 -0.188 -0.162 -0.092 -0.143 -0.117 -0.101 -0.065 -0.097 -0.012 -0.004 -0.028 -0.018  0.036  0.030  0.062 -0.050 -0.000  0.042 -0.007 -0.003 -0.062 -0.016 -0.058 -0.043 -0.010 -0.075 -0.040 -0.084 -0.157 -0.161 -0.144 -0.182 -0.163 -0.157 -0.122 -0.146 -0.098 -0.083 -0.009 -0.010  0.008  0.015 -0.015  0.020 -0.027  0.009 -0.015  0.001  0.058  0.073  0.081  0.018  0.006  0.030  0.029 -0.034 -0.094  0.025 -0.030 -0.032  0.004 -0.008  0.017  0.017  0.017  0.066  0.049 -0.007  0.053  0.079  0.037  0.044  0.095  0.035  0.038 -0.024  0.003
  0.061  0.007  0.030  0.019  0.018 -0.022 -0.013  0.005 -0.011 -0.040  0.008  0.008  0.008 -0.007  0.019 -0.003 -0.068  0.076  0.002  0.008  0.000  0.064  0.052  0.002 -0.029 -0.044 -0.066 -0.060 -0.040  0.016 -0.099 -0.011 -0.015  0.025  0.013 -0.008  0.012  0.036 -0.016 -0.027  0.041  0.006 -0.016 -0.008 -0.020 -0.008 -0.028  0.025  0.096  0.091  0.079  0.053  0.055  0.093  0.063  0.045  0.064  0.084  0.083  0.105  0.129  0.203  0.224  0.255  0.295  0.672  0.473  0.257  0.302  0.202  0.131  0.102  0.081  0.018  0.018  0.037  0.055  0.061  0.035  0.017  0.006  0.017  0.041  0.026  0.067  0.031  0.042  0.056  0.029 -0.010  0.015  0.002 -0.071  0.011  0.029  0.121  0.008  0.031  0.049  0.040  0.045  0.091  0.045  0.089  0.060  0.035  0.037  0.010  0.029 -0.007 -0.111 -0.039 -0.051 -0.055 -0.014 -0.016 -0.043 -0.003  0.005  0.007  0.032  0.041  0.044  0.061 -0.000  0.001 -0.014 -0.071 -0.071 -0.083 -0.085 -0.086 -0.101 -0.085 -0.109 -0.079 -0.046 -0.020 -0.073  0.002 -0.018 -0.057 -0.021  0.016 -0.000 -0.001  0.029  0.023 -0.015 -0.003  0.000  0.030  0.006 -0.013  0.027  0.044 -0.060 -0.019 -0.048  0.004 -0.023 -0.049 -0.061 -0.065 -0.041 -0.026 -0.034 -0.096 -0.092 -0.129 -0.072 -0.092 -0.123 -0.049 -0.077 -0.061 -0.105 -0.160 -0.096 -0.086 -0.042 -0.024 -0.033 -0.088 -0.059 -0.048 -0.057 -0.084 -0.031  0.014 -0.026 -0.082  0.030  0.089  0.035  0.014  0.099  0.053  0.049  0.020 -0.021 -0.081 -0.049 -0.077 -0.072 -0.072 -0.044 -0.068 -0.064 -0.086 -0.042 -0.034 -0.043 -0.024 -0.006  0.007  0.034  0.029  0.026  0.013 -0.010 -0.053 -0.000  0.005  0.051  0.039 -0.122 -0.027 -0.038  0.030 -0.026  0.077  0.058  0.017  0.052  0.094  0.087  0.055 -0.048 -0.033 -0.027 -0.044 -0.094 -0.104 -0.186 -0.235 -0.151 -0.181 -0.139 -0.111 -0.004 -0.022 -0.034  0.013  0.088  0.049  0.063  0.065  0.076  0.024  0.004 -0.017  0.020  0.028  0.022  0.033  0.039  0.027  0.009  0.011 -0.102 -0.056 -0.032 -0.115  0.030 -0.100 -0.132 -0.141 -0.115 -0.192 -0.222 -0.238 -0.218 -0.184 -0.106 -0.181 -0.062 -0.085 -0.073 -0.126 -0.123 -0.006  0.008  0.017  0.050  0.056  0.091  0.086  0.087  0.006 -0.038 -0.034  0.029 -0.042 -0.059  0.032 -0.003 -0.028 -0.020 -0.013  0.002 -0.014 -0.000  0.043  0.030  0.004  0.023  0.029  0.036  0.039  0.079  0.027  0.198  0.117  0.038
  0.079  0.038  0.050  0.018  0.031 -0.032 -0.011 -0.010 -0.030 -0.056 -0.020 -0.004 -0.011 -0.019  0.065  0.016 -0.104  0.127  0.020  0.024  0.024  0.093  0.113  0.046 -0.052 -0.063 -0.128 -0.149 -0.098 -0.008 -0.158 -0.051 -0.013  0.057  0.051  0.051  0.072  0.097  0.023 -0.025  0.087  0.080  0.005 -0.023 -0.010  0.012  0.004  0.028  0.130  0.129  0.111  0.091  0.074  0.117  0.077  0.119  0.106  0.101  0.089  0.154  0.112  0.120  0.178  0.212  0.212  0.473  0.738  0.158  0.181  0.170  0.116  0.081  0.038  0.024  0.047  0.030  0.067  0.047  0.046  0.043  0.017  0.009  0.034  0.049  0.037  0.023  0.035  0.026 -0.008 -0.044 -0.015 -0.010 -0.155 -0.015  0.032  0.155  0.006  0.020  0.050  0.015  0.019  0.050  0.017  0.064  0.049  0.018  0.015  0.014  0.009  0.006 -0.102 -0.020 -0.023 -0.004  0.032 -0.001 -0.034  0.020  0.010  0.003  0.003 -0.000 -0.013  0.006 -0.003 -0.039 -0.051 -0.079 -0.071 -0.072 -0.096 -0.082 -0.095 -0.078 -0.088 -0.077 -0.046 -0.018 -0.065  0.002 -0.008 -0.050 -0.053 -0.001  0.005 -0.032  0.008  0.031 -0.014 -0.011 -0.021 -0.012 -0.019 -0.036  0.011  0.022 -0.060 -0.054 -0.072 -0.018 -0.045 -0.040 -0.086 -0.063 -0.067 -0.100 -0.063 -0.103 -0.168 -0.129 -0.069 -0.133 -0.140 -0.083 -0.127 -0.046 -0.082 -0.162 -0.086 -0.088 -0.029  0.023 -0.021 -0.071 -0.051 -0.020 -0.026 -0.063 -0.007  0.050 -0.006 -0.064  0.030  0.094  0.056  0.012  0.082  0.047  0.008  0.008 -0.028 -0.109 -0.049 -0.028 -0.036 -0.020  0.018 -0.029 -0.015 -0.038  0.010  0.010  0.002 -0.002  0.028  0.050  0.067  0.027  0.030  0.012 -0.032 -0.061 -0.032  0.018  0.086  0.073 -0.169 -0.023 -0.067  0.002 -0.056  0.078  0.136  0.084  0.103  0.138  0.122  0.063 -0.140 -0.086 -0.084 -0.091 -0.151 -0.109 -0.229 -0.292 -0.173 -0.211 -0.148 -0.071  0.018  0.000 -0.015  0.071  0.144  0.005  0.085  0.120  0.062 -0.054 -0.030 -0.056  0.008  0.063  0.085  0.024  0.031  0.047  0.008  0.004 -0.192 -0.114 -0.053 -0.177 -0.004 -0.140 -0.162 -0.159 -0.160 -0.241 -0.270 -0.275 -0.275 -0.252 -0.128 -0.206 -0.046 -0.075 -0.040 -0.162 -0.177  0.011  0.005  0.010  0.060  0.042  0.091  0.101  0.101  0.026 -0.025 -0.009  0.087 -0.072  0.036  0.090  0.033  0.008  0.029  0.043  0.040  0.034  0.029  0.086  0.073  0.016  0.057  0.064  0.075  0.054  0.099  0.036  0.293  0.138  0.061
  0.056 -0.018 -0.038 -0.044 -0.085 -0.045 -0.083 -0.101 -0.102 -0.120 -0.088 -0.101 -0.076 -0.103 -0.123 -0.087 -0.028 -0.127 -0.047 -0.032 -0.052 -0.033 -0.103 -0.032  0.001  0.020  0.042  0.078  0.064  0.070  0.029  0.090  0.041 -0.009 -0.060 -0.052 -0.069 -0.061 -0.034 -0.073 -0.047 -0.065 -0.077 -0.017 -0.028 -0.059 -0.025 -0.024 -0.073 -0.093 -0.024 -0.022  0.003  0.013 -0.003 -0.077  0.015  0.067  0.044  0.044  0.090  0.108  0.213  0.234  0.162  0.257  0.158  0.869  0.450  0.409  0.273  0.136  0.071  0.025  0.007  0.023  0.007 -0.038 -0.011  0.012  0.012  0.021 -0.005 -0.009  0.008 -0.005 -0.022 -0.011 -0.028 -0.014 -0.000 -0.011  0.072  0.057  0.035 -0.056  0.053  0.040  0.073  0.070  0.087  0.167  0.101  0.224  0.119  0.056  0.049  0.025  0.026  0.017 -0.081  0.009 -0.005  0.009 -0.000 -0.007 -0.003  0.039  0.049  0.069  0.063  0.103  0.104  0.146 -0.041  0.000 -0.015 -0.046  0.018 -0.011  0.060  0.058  0.055  0.007  0.044  0.029  0.007  0.066 -0.010  0.032  0.010 -0.019 -0.037 -0.033 -0.017 -0.022 -0.012 -0.014 -0.034 -0.070 -0.049 -0.026 -0.079 -0.069 -0.024 -0.007 -0.031 -0.053 -0.017 -0.099 -0.116 -0.047 -0.045 -0.007 -0.003 -0.023 -0.005 -0.006  0.050 -0.018  0.022  0.032  0.080  0.024  0.011 -0.001  0.068  0.090  0.041  0.042  0.073 -0.031  0.018  0.004  0.038  0.038 -0.003  0.072  0.063  0.087 -0.009  0.072  0.118  0.143  0.168  0.099  0.218  0.202  0.183  0.112  0.061  0.067  0.052  0.049  0.051 -0.006 -0.048 -0.045 -0.077 -0.144 -0.141 -0.131 -0.164 -0.142 -0.090 -0.089 -0.077 -0.079 -0.027 -0.014 -0.025  0.006  0.042  0.028  0.027  0.002 -0.011  0.029  0.026  0.020  0.040 -0.026 -0.086 -0.105 -0.026  0.008 -0.023  0.007  0.097  0.021  0.029  0.006  0.003 -0.017  0.009  0.037  0.023  0.028 -0.010 -0.009  0.022 -0.060 -0.043 -0.025 -0.039  0.055  0.033  0.018  0.019  0.121  0.121  0.127  0.086 -0.043 -0.058  0.046  0.006 -0.022 -0.025 -0.020  0.004  0.019  0.018 -0.011 -0.048  0.027  0.013  0.021 -0.020  0.030  0.028 -0.009  0.023  0.020 -0.039 -0.016 -0.037 -0.016  0.001  0.113  0.094 -0.026 -0.066 -0.004 -0.008  0.002  0.005 -0.066 -0.141 -0.080  0.036  0.015 -0.178 -0.016 -0.094 -0.016 -0.104 -0.065 -0.049 -0.053 -0.009 -0.025  0.002  0.004  0.022 -0.015 -0.018  0.020  0.013 -0.022  0.027  0.040 -0.138 -0.063 -0.083
  0.096 -0.028 -0.006 -0.018 -0.054 -0.045 -0.057 -0.063 -0.067 -0.068 -0.055 -0.053 -0.059 -0.059 -0.072 -0.055 -0.052 -0.066 -0.021 -0.014 -0.039 -0.017 -0.023  0.009  0.027  0.022  0.038  0.029  0.061  0.078 -0.006  0.072  0.073  0.038 -0.008 -0.013 -0.049 -0.042 -0.027 -0.063 -0.028 -0.041 -0.077 -0.026 -0.042 -0.064 -0.038 -0.026 -0.047 -0.046  0.014  0.001  0.011  0.037  0.044 -0.018  0.044  0.102  0.074  0.096  0.110  0.135  0.248  0.241  0.164  0.302  0.181  0.450  0.551  0.418  0.272  0.178  0.129  0.072  0.029  0.026  0.022 -0.008  0.011  0.002 -0.009  0.006 -0.012 -0.011 -0.019 -0.017 -0.020 -0.031 -0.036 -0.017 -0.026 -0.044 -0.000  0.021 -0.012 -0.003  0.034  0.050  0.061  0.037  0.033  0.117  0.091  0.198  0.130  0.075  0.084  0.019  0.042 -0.001 -0.057 -0.004  0.031  0.007  0.007 -0.021 -0.020  0.049  0.039  0.079  0.075  0.118  0.113  0.148  0.035  0.021  0.024 -0.019  0.029 -0.025  0.033 -0.004  0.011 -0.004 -0.003 -0.006  0.007 -0.003 -0.039 -0.026 -0.025 -0.042 -0.071 -0.041 -0.032 -0.009 -0.015 -0.045 -0.046 -0.062 -0.055 -0.054 -0.083 -0.067 -0.056 -0.016 -0.055 -0.047 -0.035 -0.082 -0.083 -0.046 -0.035 -0.010  0.002 -0.007 -0.005 -0.030 -0.002 -0.037  0.010  0.021  0.035  0.024  0.006  0.019  0.045  0.010 -0.012  0.013  0.033 -0.015  0.017 -0.015  0.017  0.016 -0.011  0.028  0.057  0.094  0.014  0.056  0.137  0.162  0.175  0.116  0.234  0.201  0.170  0.118  0.087  0.050  0.039  0.026  0.009 -0.016 -0.043 -0.054 -0.055 -0.105 -0.080 -0.080 -0.102 -0.078 -0.046 -0.037 -0.036 -0.037  0.007  0.006 -0.010  0.028  0.062  0.044  0.085  0.009 -0.057 -0.007 -0.017  0.013  0.027  0.017  0.023 -0.027  0.046  0.069  0.053  0.026  0.045  0.012 -0.012 -0.022 -0.057 -0.052 -0.076 -0.095 -0.053 -0.044 -0.048 -0.031  0.029 -0.051 -0.035  0.009  0.019  0.048  0.071  0.057  0.029  0.114  0.109  0.086  0.051  0.005 -0.033  0.051  0.023 -0.004 -0.003 -0.001 -0.058 -0.019 -0.001 -0.038 -0.026  0.002 -0.026 -0.023 -0.056 -0.051 -0.072 -0.091 -0.093 -0.065 -0.061 -0.086 -0.055 -0.053 -0.031  0.023  0.025 -0.005 -0.031 -0.006  0.007  0.025  0.042 -0.057 -0.112 -0.069  0.008 -0.010 -0.077 -0.024 -0.032 -0.012 -0.076 -0.043 -0.045 -0.053 -0.008 -0.042 -0.020 -0.005  0.013 -0.030 -0.035  0.035  0.010 -0.025  0.021  0.037 -0.041 -0.034 -0.046
  0.114 -0.007  0.013 -0.000 -0.075 -0.059 -0.082 -0.109 -0.093 -0.107 -0.097 -0.119 -0.077 -0.109 -0.126 -0.080 -0.085 -0.113 -0.077 -0.081 -0.061 -0.019 -0.014 -0.003 -0.001  0.006  0.028  0.042  0.081  0.109  0.038  0.104  0.107  0.059  0.013 -0.032 -0.027 -0.013 -0.004 -0.063 -0.033 -0.042 -0.091  0.008 -0.053 -0.057 -0.033 -0.033 -0.024 -0.020  0.022  0.011  0.022  0.056  0.055 -0.000  0.074  0.156  0.105  0.120  0.136  0.146  0.257  0.316  0.161  0.202  0.170  0.409  0.418  0.688  0.424  0.271  0.195  0.118  0.065  0.033  0.025 -0.005  0.010 -0.023 -0.005 -0.008 -0.046 -0.040 -0.047 -0.056 -0.058 -0.089 -0.079 -0.078 -0.082 -0.095 -0.043 -0.012 -0.037 -0.022 -0.003  0.042  0.061  0.052  0.061  0.133  0.147  0.344  0.245  0.144  0.122  0.059  0.049  0.018 -0.072 -0.013  0.012 -0.003 -0.010 -0.040 -0.006  0.093  0.064  0.115  0.102  0.211  0.164  0.256  0.109  0.054  0.061  0.002  0.073 -0.004  0.070  0.006 -0.002 -0.001 -0.007 -0.003  0.010  0.039 -0.024 -0.024 -0.036 -0.057 -0.105 -0.081 -0.048 -0.050 -0.059 -0.058 -0.055 -0.127 -0.098 -0.108 -0.150 -0.143 -0.108 -0.052 -0.055 -0.100 -0.079 -0.135 -0.131 -0.066 -0.052 -0.004  0.014 -0.005  0.029 -0.011  0.003 -0.042  0.039  0.021  0.038  0.030  0.020  0.038  0.077  0.030  0.001  0.015  0.020 -0.027 -0.011 -0.031 -0.018  0.000  0.005  0.046  0.044  0.074  0.022  0.083  0.166  0.212  0.218  0.166  0.300  0.219  0.237  0.139  0.097  0.045  0.068  0.083  0.046 -0.000 -0.026 -0.020 -0.039 -0.096 -0.054 -0.045 -0.094 -0.088 -0.007 -0.022 -0.020 -0.064  0.036  0.020 -0.009  0.055  0.063  0.078  0.108  0.023 -0.045  0.036  0.003  0.020  0.034  0.014  0.019 -0.025  0.038  0.041  0.054  0.031  0.049  0.035  0.002 -0.019 -0.043 -0.027 -0.057 -0.070 -0.031 -0.036 -0.041 -0.020  0.006 -0.041 -0.045 -0.006  0.027  0.029  0.084  0.085  0.016  0.081  0.128  0.105  0.087  0.006 -0.027  0.034  0.007  0.005 -0.004  0.003 -0.036 -0.053 -0.006 -0.054 -0.053  0.020 -0.030 -0.014 -0.047 -0.043 -0.059 -0.069 -0.090 -0.073 -0.063 -0.072 -0.038 -0.030  0.006  0.052  0.038  0.003 -0.030 -0.022  0.010 -0.003  0.035 -0.047 -0.087 -0.042  0.003 -0.023 -0.031 -0.025 -0.036 -0.015 -0.066 -0.040 -0.030 -0.042 -0.002 -0.044  0.003  0.001  0.003 -0.024 -0.019  0.017  0.010 -0.022  0.012  0.006 -0.044 -0.012 -0.038
  0.090  0.014 -0.022 -0.014 -0.059 -0.079 -0.073 -0.081 -0.083 -0.115 -0.087 -0.070 -0.073 -0.094 -0.065 -0.045 -0.092 -0.040 -0.018 -0.023 -0.030  0.022  0.030  0.001  0.015  0.007  0.009  0.014  0.046  0.060  0.017  0.075  0.075  0.056  0.039 -0.002  0.007  0.028  0.007 -0.042 -0.007 -0.029 -0.054  0.011 -0.033 -0.057 -0.030 -0.002  0.042  0.022  0.066  0.056  0.042  0.058  0.074  0.052  0.089  0.147  0.115  0.116  0.121  0.143  0.211  0.257  0.139  0.131  0.116  0.273  0.272  0.424  0.550  0.302  0.299  0.191  0.123  0.089  0.070  0.020  0.054  0.010  0.001  0.032  0.006 -0.030 -0.018 -0.013 -0.007 -0.015 -0.022 -0.001 -0.014 -0.051 -0.014  0.020  0.020  0.029  0.032  0.088  0.181  0.108  0.133  0.254  0.237  0.427  0.214  0.177  0.167  0.082  0.081  0.035 -0.039 -0.008 -0.014 -0.007 -0.001 -0.023 -0.006  0.069  0.089  0.114  0.154  0.258  0.222  0.285  0.097  0.053  0.056  0.018  0.049 -0.045  0.013 -0.039 -0.058 -0.057 -0.035 -0.071 -0.039  0.003 -0.037 -0.000 -0.008 -0.035 -0.079 -0.043  0.003  0.007 -0.018  0.027  0.025 -0.047 -0.031 -0.006 -0.039 -0.055 -0.028  0.014  0.016 -0.042 -0.031 -0.043 -0.026 -0.003 -0.043 -0.004 -0.007  0.010 -0.009 -0.003 -0.016 -0.067 -0.023 -0.042 -0.028 -0.036 -0.042 -0.034  0.001 -0.052 -0.042 -0.041 -0.027 -0.034 -0.024 -0.040 -0.043 -0.023 -0.014 -0.007  0.010  0.046 -0.010  0.018  0.106  0.172  0.145  0.087  0.234  0.149  0.157  0.095  0.051 -0.000  0.039  0.014 -0.000 -0.053 -0.038 -0.013 -0.038 -0.066 -0.038 -0.033 -0.078 -0.089 -0.016 -0.029 -0.019 -0.062 -0.005  0.026  0.010 -0.001  0.032  0.047  0.081  0.027 -0.109 -0.026 -0.077 -0.016 -0.022  0.019 -0.008 -0.039 -0.013  0.038  0.022  0.029  0.008 -0.030 -0.058 -0.075 -0.116 -0.100 -0.117 -0.130 -0.114 -0.095 -0.100 -0.064 -0.025 -0.079 -0.056 -0.027  0.012  0.025  0.061  0.055  0.036  0.070  0.094  0.095  0.082  0.013  0.026  0.066  0.027  0.013 -0.019 -0.012 -0.061 -0.033 -0.008 -0.063 -0.053 -0.021 -0.083 -0.061 -0.087 -0.107 -0.127 -0.136 -0.124 -0.106 -0.087 -0.131 -0.059 -0.040 -0.055  0.008  0.001 -0.020 -0.078 -0.016  0.026  0.031  0.069  0.028 -0.032 -0.014  0.014 -0.029 -0.035 -0.047 -0.024  0.000 -0.037 -0.034 -0.017 -0.026  0.017 -0.016  0.017  0.012  0.029 -0.001  0.015  0.044  0.043  0.015  0.047  0.042  0.024 -0.024  0.001
  0.059 -0.010  0.001 -0.009 -0.000 -0.036 -0.011 -0.011 -0.027 -0.038 -0.021 -0.026 -0.048 -0.021 -0.012 -0.030 -0.094 -0.006 -0.014 -0.010 -0.010  0.014  0.022  0.009 -0.001  0.016  0.008 -0.013  0.029  0.048  0.005  0.058  0.047  0.052  0.035  0.024  0.000  0.038  0.016 -0.038  0.009  0.004 -0.042  0.007 -0.041 -0.051 -0.006  0.001  0.045  0.047  0.082  0.065  0.069  0.083  0.105  0.071  0.115  0.155  0.121  0.135  0.140  0.128  0.193  0.237  0.127  0.102  0.081  0.136  0.178  0.271  0.302  0.339  0.315  0.245  0.171  0.098  0.081  0.068  0.077  0.047  0.045  0.054  0.039  0.010  0.037  0.019  0.030  0.025  0.022  0.030  0.013 -0.012  0.022  0.041  0.056  0.051  0.056  0.090  0.125  0.077  0.064  0.150  0.136  0.228  0.199  0.167  0.185  0.113  0.106  0.046 -0.008  0.005  0.016  0.028  0.026  0.010  0.003  0.077  0.100  0.129  0.122  0.168  0.134  0.168  0.032  0.023  0.034  0.043  0.046 -0.019  0.030 -0.024 -0.048 -0.045 -0.035 -0.048 -0.013 -0.017 -0.018 -0.018  0.003  0.012 -0.066 -0.016  0.008  0.014 -0.028  0.019  0.005 -0.029 -0.013  0.012 -0.030 -0.029  0.011  0.041 -0.004 -0.017 -0.030 -0.040 -0.066 -0.079 -0.083 -0.062 -0.022 -0.012 -0.022 -0.015 -0.014 -0.037 -0.004 -0.037 -0.024 -0.028 -0.036 -0.004 -0.016 -0.056 -0.047 -0.027 -0.034 -0.055 -0.038 -0.044 -0.031 -0.011 -0.008 -0.016  0.004  0.041  0.003  0.024  0.112  0.131  0.099  0.083  0.187  0.100  0.096  0.042  0.009 -0.015  0.013 -0.019 -0.011 -0.021 -0.001 -0.015 -0.021 -0.026 -0.021 -0.031 -0.031 -0.056 -0.005 -0.004  0.013 -0.013  0.018  0.029  0.015  0.004  0.031  0.037  0.078  0.022 -0.103 -0.056 -0.087 -0.037 -0.028  0.033  0.046 -0.007  0.038  0.048  0.052  0.015 -0.036 -0.029 -0.086 -0.088 -0.126 -0.111 -0.115 -0.146 -0.120 -0.123 -0.128 -0.090 -0.062 -0.105 -0.078 -0.064 -0.052 -0.033  0.003  0.010 -0.024  0.006  0.032  0.038  0.017 -0.006  0.008  0.048  0.013  0.015 -0.020  0.015 -0.028 -0.010  0.021 -0.029 -0.027 -0.047 -0.089 -0.095 -0.114 -0.129 -0.150 -0.150 -0.123 -0.100 -0.075 -0.110 -0.054 -0.062 -0.051 -0.010  0.004  0.001 -0.048  0.019  0.036  0.061  0.067  0.020 -0.012  0.008  0.030 -0.032 -0.019 -0.037 -0.008  0.003 -0.044 -0.039 -0.013 -0.025 -0.011 -0.011  0.033  0.007  0.026  0.026  0.033  0.042  0.085  0.062  0.061  0.046  0.052 -0.027 -0.019
  0.036 -0.041 -0.065 -0.058 -0.036 -0.080 -0.046 -0.036 -0.053 -0.061 -0.019 -0.008 -0.048  0.007  0.034 -0.013 -0.081  0.022  0.065  0.074 -0.011  0.037  0.010  0.006 -0.017  0.040  0.008 -0.031  0.006  0.054 -0.005  0.025  0.008  0.016  0.013  0.034  0.003  0.014  0.001 -0.053  0.012 -0.047 -0.070 -0.011 -0.054 -0.067 -0.018 -0.007  0.041  0.046  0.059  0.056  0.059  0.054  0.088  0.041  0.093  0.107  0.104  0.099  0.134  0.130  0.137  0.172  0.095  0.081  0.038  0.071  0.129  0.195  0.299  0.315  0.681  0.429  0.353  0.242  0.191  0.141  0.172  0.099  0.103  0.123  0.101  0.018  0.066  0.079  0.077  0.129  0.059  0.100  0.108  0.044  0.088  0.133  0.181  0.143  0.175  0.222  0.259  0.191  0.136  0.283  0.235  0.278  0.226  0.266  0.261  0.196  0.140  0.078  0.031  0.021 -0.015  0.028  0.032  0.042  0.016  0.084  0.128  0.149  0.175  0.190  0.175  0.177  0.032  0.015  0.040  0.081  0.048 -0.018  0.003 -0.028 -0.063 -0.057 -0.019 -0.061 -0.001 -0.019 -0.018  0.001  0.023  0.046 -0.067  0.011  0.053  0.068  0.052  0.129  0.106  0.013  0.070  0.136  0.073  0.049  0.113  0.157  0.064  0.037  0.029 -0.004 -0.023 -0.023 -0.034 -0.006 -0.013  0.003 -0.013  0.005 -0.005 -0.026 -0.019 -0.062 -0.037 -0.047 -0.063 -0.029 -0.047 -0.079 -0.049 -0.018 -0.054 -0.050 -0.011 -0.040 -0.038 -0.033 -0.048 -0.054 -0.035 -0.002 -0.026 -0.035  0.070  0.078  0.013  0.015  0.118  0.038  0.021 -0.027 -0.058 -0.050 -0.029 -0.080 -0.074 -0.087 -0.061 -0.081 -0.086 -0.084 -0.088 -0.117 -0.085 -0.094 -0.069 -0.065 -0.034 -0.030 -0.035 -0.010 -0.011 -0.013  0.002  0.029  0.049 -0.005 -0.157 -0.122 -0.123 -0.055 -0.041  0.000  0.008 -0.023 -0.010  0.011 -0.003 -0.042 -0.056 -0.057 -0.131 -0.165 -0.179 -0.180 -0.180 -0.195 -0.185 -0.159 -0.166 -0.096 -0.062 -0.149 -0.068 -0.064 -0.067 -0.010  0.019  0.007 -0.018  0.030  0.016  0.053  0.002 -0.025  0.008  0.054  0.030  0.042  0.006  0.052 -0.040  0.032  0.094 -0.003  0.016 -0.042 -0.090 -0.100 -0.125 -0.163 -0.194 -0.228 -0.147 -0.108 -0.105 -0.169 -0.134 -0.144 -0.152 -0.088 -0.025 -0.028 -0.048  0.037  0.057  0.082  0.070  0.057 -0.006  0.011  0.014 -0.020 -0.030 -0.026 -0.015  0.020 -0.024 -0.016 -0.002  0.000  0.027 -0.002  0.029  0.028  0.056  0.020  0.035  0.062  0.095  0.062  0.063  0.068  0.048 -0.065 -0.015
 -0.001 -0.031 -0.061 -0.088 -0.042 -0.072 -0.023 -0.034 -0.064 -0.040 -0.018 -0.032 -0.037  0.013  0.037  0.012 -0.009  0.047  0.077  0.087  0.001  0.031 -0.021 -0.017 -0.031  0.013 -0.041 -0.035 -0.010  0.012 -0.055 -0.011 -0.030 -0.021 -0.007  0.011 -0.023 -0.028 -0.028 -0.076 -0.019 -0.043 -0.087 -0.038 -0.070 -0.071 -0.041 -0.014  0.006  0.043  0.042  0.015  0.049  0.049  0.080  0.083  0.117  0.091  0.062  0.074  0.063  0.031  0.049  0.092  0.014  0.018  0.024  0.025  0.072  0.118  0.191  0.245  0.429  0.580  0.403  0.327  0.250  0.209  0.193  0.153  0.154  0.145  0.113  0.076  0.122  0.098  0.104  0.102  0.047  0.114  0.104  0.057  0.095  0.167  0.147  0.118  0.126  0.150  0.180  0.143  0.091  0.186  0.168  0.201  0.192  0.209  0.291  0.248  0.181  0.116  0.078  0.038  0.048  0.032  0.045  0.091  0.087  0.113  0.200  0.184  0.158  0.165  0.129  0.149  0.022  0.020  0.039  0.115  0.084  0.051  0.067  0.035 -0.028 -0.025 -0.001 -0.015 -0.008  0.019  0.021  0.048  0.072  0.106 -0.011  0.074  0.083  0.090  0.063  0.128  0.073 -0.006  0.036  0.114  0.039  0.033  0.076  0.108  0.007  0.015  0.004 -0.015 -0.046 -0.092 -0.068 -0.062 -0.027 -0.010  0.007  0.037  0.009  0.018 -0.015 -0.046 -0.006 -0.043 -0.056 -0.014 -0.033 -0.046 -0.042 -0.049 -0.064 -0.090 -0.047 -0.056 -0.032 -0.016 -0.033 -0.052 -0.012  0.009 -0.039  0.001  0.043  0.000 -0.004  0.001  0.057  0.006  0.007 -0.022 -0.052 -0.024 -0.001 -0.068 -0.073 -0.098 -0.045 -0.083 -0.081 -0.093 -0.076 -0.112 -0.078 -0.080 -0.087 -0.053 -0.016 -0.030 -0.068 -0.020 -0.024 -0.018 -0.022 -0.007  0.018  0.001 -0.141 -0.139 -0.130 -0.082 -0.046 -0.010  0.021  0.027  0.014  0.022 -0.002 -0.037 -0.050 -0.061 -0.123 -0.142 -0.174 -0.162 -0.142 -0.145 -0.136 -0.123 -0.148 -0.057 -0.064 -0.123 -0.036 -0.037 -0.053 -0.008  0.006  0.002 -0.007 -0.001 -0.017 -0.010 -0.055 -0.023 -0.001  0.017  0.019  0.065  0.019  0.060  0.002  0.074  0.135  0.042  0.066 -0.014 -0.041 -0.072 -0.093 -0.104 -0.145 -0.182 -0.101 -0.056 -0.068 -0.128 -0.113 -0.149 -0.131 -0.095 -0.022 -0.036 -0.039  0.042  0.069  0.099  0.063  0.042  0.009  0.017  0.028 -0.021 -0.044 -0.055  0.012  0.025 -0.031 -0.024 -0.011 -0.031 -0.015 -0.016  0.008 -0.020  0.017  0.029  0.014  0.020  0.085  0.073  0.049  0.062  0.064 -0.023 -0.025
 -0.038 -0.029 -0.052 -0.103 -0.073 -0.117 -0.067 -0.067 -0.099 -0.076 -0.015 -0.035 -0.005  0.028  0.067  0.047  0.046  0.090  0.191  0.205  0.017  0.064  0.008  0.007 -0.050 -0.006 -0.081 -0.061 -0.041 -0.038 -0.131 -0.077 -0.113 -0.074 -0.024  0.030  0.008 -0.035 -0.050 -0.106 -0.049 -0.088 -0.080 -0.037 -0.084 -0.084 -0.089 -0.072 -0.018  0.036  0.014 -0.015  0.015 -0.006  0.050  0.036  0.042  0.020  0.025  0.005  0.020 -0.016 -0.009  0.064  0.011  0.018  0.047  0.007  0.029  0.065  0.123  0.171  0.353  0.403  0.680  0.445  0.328  0.252  0.314  0.267  0.230  0.209  0.195  0.130  0.193  0.164  0.183  0.186  0.084  0.166  0.176  0.105  0.151  0.267  0.264  0.194  0.166  0.201  0.231  0.217  0.134  0.205  0.164  0.137  0.125  0.190  0.198  0.245  0.166  0.107  0.074  0.030  0.032  0.025  0.004  0.087  0.070  0.092  0.176  0.125  0.137  0.093  0.101  0.057 -0.010 -0.013  0.020  0.097  0.037  0.028  0.015  0.021 -0.047 -0.024  0.001 -0.014  0.019  0.035  0.035  0.090  0.113  0.116  0.020  0.138  0.134  0.117  0.134  0.236  0.157  0.033  0.123  0.229  0.105  0.113  0.167  0.201  0.048  0.058  0.020 -0.008 -0.024 -0.075 -0.051 -0.048 -0.051 -0.015  0.013  0.026 -0.015  0.012 -0.014 -0.030 -0.016 -0.032 -0.058 -0.022 -0.026 -0.065 -0.079 -0.072 -0.117 -0.136 -0.067 -0.118 -0.086 -0.089 -0.088 -0.100 -0.069 -0.060 -0.070 -0.042 -0.010 -0.058 -0.054 -0.023  0.019 -0.023 -0.034 -0.077 -0.073 -0.017 -0.025 -0.107 -0.089 -0.134 -0.057 -0.126 -0.147 -0.137 -0.110 -0.162 -0.129 -0.092 -0.127 -0.093 -0.040 -0.062 -0.115 -0.060 -0.083 -0.067 -0.060 -0.041 -0.036 -0.036 -0.177 -0.214 -0.119 -0.084 -0.052 -0.036  0.007  0.030 -0.016 -0.005 -0.055 -0.083 -0.069 -0.112 -0.156 -0.197 -0.181 -0.172 -0.196 -0.160 -0.109 -0.084 -0.105  0.016 -0.018 -0.062  0.043  0.008  0.004  0.081  0.072  0.017  0.049  0.039 -0.022 -0.003 -0.039 -0.011  0.050  0.084  0.095  0.144  0.118  0.120 -0.007  0.074  0.199  0.112  0.182  0.028  0.022 -0.010 -0.046 -0.059 -0.135 -0.213 -0.132 -0.061 -0.066 -0.181 -0.213 -0.280 -0.207 -0.221 -0.110 -0.064 -0.009  0.108  0.132  0.169  0.099  0.133  0.037  0.012 -0.002 -0.078 -0.062 -0.066 -0.035  0.001 -0.044 -0.081 -0.045 -0.063 -0.051 -0.056 -0.015 -0.021  0.014  0.003  0.001  0.022  0.070  0.046  0.030  0.045  0.101 -0.041  0.019
 -0.054 -0.043 -0.060 -0.118 -0.082 -0.113 -0.055 -0.056 -0.092 -0.071 -0.009 -0.062 -0.058  0.013  0.039  0.017  0.043  0.084  0.181  0.194  0.016  0.065  0.023  0.024  0.021  0.016 -0.036 -0.019 -0.006 -0.021 -0.082 -0.055 -0.059 -0.030  0.011  0.034  0.027 -0.003 -0.062 -0.100 -0.062 -0.104 -0.086 -0.064 -0.081 -0.101 -0.110 -0.079  0.009  0.066  0.057 -0.008  0.021  0.003  0.050  0.038  0.032 -0.017 -0.007 -0.021 -0.029 -0.039 -0.052  0.018  0.023  0.037  0.030  0.023  0.026  0.033  0.089  0.098  0.242  0.327  0.445  0.744  0.469  0.369  0.367  0.339  0.305  0.293  0.222  0.181  0.262  0.200  0.237  0.198  0.149  0.244  0.242  0.146  0.206  0.425  0.252  0.190  0.159  0.159  0.154  0.132  0.071  0.097  0.113  0.084  0.078  0.122  0.155  0.216  0.158  0.109  0.066  0.031  0.013 -0.027  0.007  0.121  0.073  0.063  0.169  0.101  0.088  0.034  0.047 -0.003 -0.026 -0.047  0.000  0.035  0.010  0.032 -0.013  0.010 -0.067 -0.037  0.029 -0.013  0.001  0.057  0.003  0.093  0.123  0.097  0.047  0.159  0.119  0.054  0.104  0.208  0.108  0.027  0.098  0.178  0.048  0.061  0.133  0.139  0.008  0.067  0.004 -0.015 -0.032 -0.060 -0.061 -0.055 -0.062 -0.052 -0.048  0.009 -0.034 -0.017 -0.041 -0.053 -0.038 -0.039 -0.085 -0.072 -0.081 -0.106 -0.071 -0.074 -0.105 -0.120 -0.092 -0.131 -0.078 -0.081 -0.113 -0.134 -0.076 -0.068 -0.096 -0.089 -0.043 -0.082 -0.061 -0.035  0.006 -0.035 -0.051 -0.076 -0.073 -0.037 -0.081 -0.134 -0.120 -0.145 -0.068 -0.148 -0.171 -0.189 -0.159 -0.208 -0.164 -0.135 -0.146 -0.124 -0.078 -0.067 -0.120 -0.084 -0.071 -0.036 -0.050 -0.021 -0.037 -0.041 -0.131 -0.202 -0.096 -0.052 -0.065 -0.035  0.045  0.087  0.041 -0.003 -0.031 -0.092 -0.054 -0.107 -0.158 -0.174 -0.182 -0.174 -0.159 -0.123 -0.096 -0.081 -0.105 -0.005 -0.037 -0.094  0.025 -0.015 -0.057  0.064  0.035 -0.031  0.019  0.032 -0.046 -0.005 -0.030  0.016  0.086  0.100  0.103  0.159  0.141  0.193  0.082  0.186  0.355  0.224  0.237  0.053  0.045 -0.023 -0.039 -0.023 -0.095 -0.190 -0.114 -0.025 -0.046 -0.113 -0.163 -0.220 -0.157 -0.179 -0.072 -0.029  0.039  0.175  0.143  0.213  0.119  0.136  0.056 -0.002 -0.020 -0.099 -0.081 -0.054 -0.045 -0.030 -0.047 -0.096 -0.089 -0.083 -0.053 -0.079 -0.007 -0.009 -0.004 -0.010  0.003 -0.006  0.018  0.045  0.042  0.046  0.085 -0.027  0.015
 -0.028 -0.032 -0.054 -0.109 -0.089 -0.149 -0.088 -0.090 -0.127 -0.130 -0.022 -0.032 -0.076 -0.022  0.071  0.023  0.024  0.140  0.247  0.246  0.039  0.084  0.048  0.043  0.002  0.008 -0.062 -0.073 -0.068 -0.046 -0.135 -0.101 -0.093 -0.031  0.030  0.083  0.053  0.002 -0.044 -0.112 -0.047 -0.091 -0.077 -0.061 -0.065 -0.088 -0.109 -0.057  0.054  0.093  0.089 -0.006  0.029  0.015  0.050  0.054  0.008 -0.018 -0.010 -0.035 -0.022 -0.006 -0.032  0.024  0.024  0.055  0.067  0.007  0.022  0.025  0.070  0.081  0.191  0.250  0.328  0.469  0.599  0.372  0.323  0.310  0.287  0.243  0.210  0.153  0.245  0.195  0.197  0.149  0.093  0.189  0.202  0.092  0.132  0.286  0.177  0.142  0.097  0.109  0.120  0.077  0.041  0.054  0.071  0.064  0.066  0.089  0.141  0.205  0.175  0.108  0.080  0.024 -0.013 -0.027  0.011  0.154  0.108  0.106  0.168  0.105  0.060  0.037  0.044  0.021 -0.013  0.001  0.028  0.044  0.057  0.069  0.036  0.035 -0.032 -0.040  0.052 -0.012 -0.029  0.042  0.015  0.086  0.120  0.090  0.039  0.163  0.114  0.070  0.097  0.162  0.083  0.009  0.066  0.121  0.042  0.065  0.114  0.112  0.007  0.054 -0.005 -0.030 -0.005  0.027 -0.005  0.024  0.010  0.009  0.011  0.044 -0.029  0.009 -0.005 -0.002 -0.037 -0.027 -0.056 -0.036 -0.057 -0.064 -0.057 -0.073 -0.138 -0.106 -0.081 -0.097 -0.034 -0.023 -0.073 -0.119 -0.033 -0.002 -0.051 -0.048 -0.000 -0.042 -0.032 -0.023 -0.021 -0.019 -0.074 -0.082 -0.061 -0.039 -0.047 -0.105 -0.101 -0.112 -0.021 -0.097 -0.124 -0.151 -0.130 -0.165 -0.141 -0.137 -0.147 -0.127 -0.071 -0.057 -0.138 -0.094 -0.083 -0.049 -0.043 -0.042 -0.040 -0.053 -0.159 -0.197 -0.101 -0.063 -0.063 -0.045  0.048  0.083  0.046  0.030 -0.016 -0.096 -0.062 -0.102 -0.125 -0.157 -0.160 -0.162 -0.192 -0.158 -0.088 -0.067 -0.093  0.026  0.007 -0.046  0.067  0.054  0.037  0.123  0.093  0.038  0.067  0.057  0.002  0.005 -0.004  0.055  0.137  0.155  0.152  0.164  0.159  0.144 -0.025  0.100  0.225  0.141  0.207  0.028  0.029 -0.001 -0.045 -0.041 -0.114 -0.198 -0.141 -0.043 -0.045 -0.166 -0.181 -0.259 -0.174 -0.211 -0.112 -0.060  0.021  0.120  0.144  0.201  0.111  0.178  0.057  0.034  0.018 -0.056 -0.097 -0.071 -0.024 -0.042 -0.034 -0.082 -0.075 -0.048 -0.041 -0.063 -0.017 -0.016 -0.017 -0.030 -0.013 -0.018  0.006  0.009  0.021  0.025  0.119 -0.043 -0.004
 -0.043 -0.047 -0.061 -0.076 -0.012 -0.054 -0.008  0.011 -0.025 -0.025  0.048  0.011 -0.030  0.021  0.090  0.030 -0.031  0.059  0.080  0.074 -0.004  0.023  0.036  0.011  0.001  0.009 -0.023 -0.040  0.017  0.011 -0.060 -0.021 -0.043  0.009  0.044  0.045  0.027  0.040  0.001 -0.029  0.017 -0.020 -0.051 -0.009 -0.034 -0.018 -0.011 -0.016  0.088  0.151  0.116  0.048  0.074  0.087  0.122  0.088  0.061  0.061  0.049  0.031  0.021  0.015 -0.007  0.032  0.016  0.061  0.047 -0.038 -0.008 -0.005  0.020  0.068  0.141  0.209  0.252  0.369  0.372  0.562  0.319  0.313  0.332  0.251  0.191  0.174  0.251  0.190  0.191  0.132  0.131  0.184  0.176  0.084  0.131  0.289  0.167  0.125  0.074  0.070  0.040  0.032 -0.012 -0.019  0.035 -0.019  0.032  0.057  0.092  0.148  0.149  0.105  0.144  0.064  0.103  0.029  0.056  0.095  0.055  0.056  0.099  0.069  0.035 -0.019  0.005 -0.039 -0.030 -0.029 -0.008  0.034  0.021  0.036  0.004  0.016 -0.026 -0.034 -0.041 -0.013 -0.045 -0.033 -0.008  0.057  0.092  0.069  0.033  0.156  0.094  0.049  0.068  0.135  0.068  0.027  0.056  0.087 -0.013  0.018  0.081  0.084 -0.034  0.029 -0.049 -0.050 -0.051 -0.117 -0.111 -0.104 -0.063 -0.051 -0.027  0.000 -0.052 -0.025 -0.027 -0.013 -0.052 -0.031 -0.038 -0.021 -0.083 -0.092 -0.054 -0.071 -0.064 -0.075 -0.066 -0.079 -0.034 -0.028 -0.043 -0.080 -0.031 -0.007 -0.037 -0.024 -0.004 -0.029 -0.036  0.005 -0.000 -0.056 -0.049 -0.071 -0.051 -0.047 -0.065 -0.080 -0.075 -0.057 -0.035 -0.076 -0.048 -0.080 -0.065 -0.085 -0.043 -0.062 -0.065 -0.024 -0.015 -0.002 -0.052 -0.034 -0.054 -0.028 -0.051 -0.016 -0.014 -0.039 -0.106 -0.144 -0.054 -0.046 -0.037  0.029  0.120  0.109  0.096  0.027  0.054 -0.052 -0.083 -0.095 -0.133 -0.108 -0.148 -0.151 -0.141 -0.141 -0.105 -0.138 -0.130 -0.076 -0.092 -0.105 -0.043 -0.077 -0.117 -0.055 -0.049 -0.100 -0.083 -0.095 -0.124 -0.058 -0.073  0.002  0.074  0.086  0.064  0.142  0.108  0.179  0.095  0.137  0.225  0.142  0.162  0.006 -0.041 -0.112 -0.098 -0.080 -0.131 -0.162 -0.117 -0.054 -0.028 -0.080 -0.082 -0.136 -0.098 -0.118 -0.025  0.023  0.059  0.168  0.139  0.233  0.094  0.117  0.129  0.068  0.019 -0.051 -0.028 -0.030 -0.011 -0.003 -0.006 -0.018 -0.023 -0.020 -0.027 -0.016  0.019  0.010  0.014  0.029  0.034  0.019  0.056  0.068  0.047  0.044  0.099 -0.027 -0.013
 -0.030 -0.038 -0.036 -0.079 -0.061 -0.088 -0.045 -0.042 -0.073 -0.058 -0.011 -0.035 -0.024  0.007  0.043  0.025  0.016  0.063  0.147  0.156  0.035  0.070  0.044 -0.006 -0.004 -0.011 -0.045 -0.047 -0.024 -0.026 -0.102 -0.052 -0.064 -0.033 -0.002  0.026  0.032 -0.005 -0.037 -0.069 -0.053 -0.052 -0.050 -0.014 -0.044 -0.053 -0.088 -0.068  0.017  0.058  0.040  0.025  0.032  0.023  0.059  0.046  0.006  0.014  0.022  0.011  0.012  0.033 -0.004  0.055  0.023  0.035  0.046 -0.011  0.011  0.010  0.054  0.077  0.172  0.193  0.314  0.367  0.323  0.319  0.579  0.404  0.337  0.317  0.296  0.205  0.275  0.231  0.287  0.245  0.164  0.258  0.273  0.140  0.156  0.315  0.260  0.171  0.098  0.091  0.101  0.092  0.053  0.061  0.069  0.014  0.039  0.088  0.101  0.188  0.162  0.094  0.043  0.009 -0.023 -0.028 -0.020  0.093  0.068  0.072  0.129  0.058  0.054  0.002  0.020 -0.024 -0.044 -0.044 -0.017  0.025 -0.001  0.027 -0.029  0.013 -0.022 -0.050 -0.033 -0.044 -0.020  0.072  0.013  0.115  0.148  0.091  0.034  0.185  0.156  0.108  0.141  0.256  0.141  0.063  0.129  0.211  0.089  0.068  0.153  0.175  0.014  0.045 -0.000 -0.017  0.017 -0.028 -0.037 -0.014 -0.052 -0.031 -0.017  0.014 -0.044 -0.041 -0.076 -0.078 -0.076 -0.059 -0.098 -0.079 -0.076 -0.092 -0.077 -0.073 -0.094 -0.104 -0.072 -0.089 -0.042 -0.033 -0.052 -0.066  0.015  0.011 -0.019 -0.031  0.004 -0.010 -0.043 -0.017  0.007 -0.027 -0.040 -0.061 -0.062 -0.039 -0.068 -0.079 -0.098 -0.106 -0.031 -0.074 -0.094 -0.097 -0.078 -0.096 -0.080 -0.077 -0.079 -0.049 -0.013 -0.023 -0.064 -0.055 -0.049 -0.020 -0.047 -0.009 -0.019 -0.025 -0.143 -0.172 -0.107 -0.078 -0.068 -0.044  0.020  0.066  0.020 -0.010 -0.045 -0.092 -0.080 -0.144 -0.142 -0.164 -0.164 -0.150 -0.166 -0.153 -0.112 -0.075 -0.114 -0.008 -0.031 -0.077  0.013 -0.020 -0.048  0.025  0.022 -0.028 -0.002 -0.006 -0.054 -0.005 -0.018  0.015  0.058  0.080  0.092  0.129  0.101  0.142  0.023  0.062  0.186  0.135  0.185  0.005  0.005 -0.022 -0.042 -0.050 -0.130 -0.196 -0.131 -0.058 -0.058 -0.125 -0.149 -0.195 -0.161 -0.160 -0.087 -0.045  0.011  0.130  0.120  0.179  0.103  0.128  0.056  0.013 -0.017 -0.072 -0.073 -0.054 -0.064 -0.063 -0.047 -0.098 -0.074 -0.078 -0.082 -0.075 -0.038 -0.048 -0.046 -0.042 -0.020 -0.008  0.011  0.025  0.048  0.061  0.109  0.024  0.036
 -0.019 -0.061 -0.030 -0.073 -0.068 -0.075 -0.040 -0.053 -0.075 -0.059  0.003 -0.047 -0.019 -0.002  0.018  0.029  0.067  0.055  0.140  0.163  0.051  0.042  0.022  0.047  0.002 -0.009 -0.057 -0.042 -0.019 -0.034 -0.099 -0.059 -0.085 -0.069 -0.018  0.050 -0.011 -0.044 -0.037 -0.080 -0.080 -0.043 -0.066 -0.041 -0.055 -0.077 -0.099 -0.084 -0.038  0.005  0.033 -0.022  0.002  0.015  0.045  0.029 -0.021 -0.012  0.001  0.012 -0.014 -0.010 -0.011  0.031  0.015  0.017  0.043  0.012  0.002 -0.023  0.010  0.047  0.099  0.153  0.267  0.339  0.310  0.313  0.404  0.697  0.460  0.307  0.335  0.364  0.371  0.275  0.307  0.180  0.117  0.212  0.205  0.079  0.146  0.266  0.179  0.084  0.014  0.032  0.002  0.041  0.006 -0.041  0.035 -0.011  0.031  0.065  0.109  0.239  0.183  0.174  0.091  0.083  0.034  0.015  0.025  0.140  0.143  0.104  0.192  0.108  0.075  0.015  0.040 -0.059 -0.029 -0.039  0.014  0.108  0.062  0.117  0.034  0.086  0.025 -0.015  0.012  0.034  0.030  0.133  0.110  0.202  0.290  0.215  0.108  0.319  0.231  0.160  0.163  0.246  0.163  0.068  0.116  0.142  0.051  0.060  0.106  0.097 -0.053 -0.007 -0.026 -0.016 -0.011 -0.038 -0.030 -0.028 -0.035 -0.023  0.019  0.066  0.009  0.063 -0.006 -0.012 -0.001 -0.053 -0.061 -0.044 -0.064 -0.045 -0.052 -0.084 -0.068 -0.139 -0.068 -0.067 -0.003  0.004 -0.054 -0.060  0.004 -0.011 -0.056 -0.046 -0.027 -0.038 -0.057 -0.026  0.004 -0.042 -0.071 -0.074 -0.097 -0.048 -0.068 -0.092 -0.074 -0.090 -0.011 -0.060 -0.125 -0.130 -0.111 -0.120 -0.121 -0.089 -0.110 -0.063 -0.020 -0.052 -0.102 -0.095 -0.075 -0.011 -0.049 -0.012 -0.017 -0.032 -0.107 -0.168 -0.094 -0.103 -0.097 -0.113 -0.017  0.090  0.031 -0.031 -0.082 -0.147 -0.104 -0.165 -0.136 -0.149 -0.123 -0.095 -0.090 -0.045 -0.030  0.008 -0.068  0.033 -0.030 -0.089  0.013 -0.018 -0.094 -0.001 -0.016 -0.041 -0.057 -0.037 -0.080 -0.039 -0.033  0.009  0.053  0.047  0.064  0.105  0.069  0.105  0.006  0.038  0.186  0.139  0.175  0.017  0.064  0.025  0.014  0.029 -0.045 -0.119 -0.040  0.030 -0.006 -0.060 -0.117 -0.180 -0.158 -0.146 -0.097 -0.073 -0.013  0.074  0.068  0.128  0.059  0.045 -0.023 -0.021  0.026 -0.059 -0.152 -0.071 -0.083 -0.118 -0.093 -0.124 -0.113 -0.150 -0.120 -0.101 -0.060 -0.062 -0.048 -0.016 -0.019 -0.008  0.032  0.058  0.058  0.043  0.112  0.014  0.003
 -0.033 -0.087 -0.047 -0.070 -0.016 -0.035 -0.000 -0.006 -0.047 -0.041  0.026 -0.018 -0.030  0.006  0.037  0.012  0.017  0.026  0.084  0.093  0.010 -0.001 -0.007  0.016  0.002  0.004 -0.025 -0.024  0.000 -0.005 -0.062 -0.025 -0.073 -0.045 -0.015  0.032 -0.026 -0.039 -0.022 -0.043 -0.079 -0.047 -0.057 -0.018 -0.040 -0.068 -0.055 -0.060 -0.014  0.042  0.059  0.008  0.030  0.038  0.061  0.047  0.019  0.032  0.034  0.033  0.021 -0.005 -0.018  0.035  0.026  0.006  0.017  0.012 -0.009 -0.005  0.001  0.045  0.103  0.154  0.230  0.305  0.287  0.332  0.337  0.460  0.594  0.346  0.290  0.320  0.443  0.284  0.280  0.198  0.143  0.215  0.216  0.110  0.142  0.279  0.185  0.074  0.031  0.037  0.015  0.056  0.011 -0.046  0.028 -0.032  0.016  0.067  0.096  0.201  0.155  0.124  0.104  0.090  0.082  0.046  0.050  0.082  0.082  0.089  0.154  0.072  0.016 -0.045 -0.003 -0.075 -0.051 -0.049 -0.016  0.057  0.029  0.105  0.041  0.057 -0.013 -0.016  0.005  0.027 -0.012  0.071  0.051  0.111  0.176  0.142  0.073  0.218  0.149  0.102  0.112  0.207  0.107  0.033  0.119  0.132  0.013  0.038  0.109  0.102 -0.052  0.007 -0.026 -0.040 -0.041 -0.062 -0.027 -0.021 -0.026 -0.036  0.015  0.054  0.000  0.009 -0.028 -0.009 -0.020 -0.050 -0.054 -0.028 -0.074 -0.047 -0.029 -0.054 -0.066 -0.092 -0.029 -0.030  0.008  0.014 -0.014 -0.043 -0.013 -0.012 -0.059 -0.051 -0.026 -0.061 -0.073 -0.027 -0.011 -0.034 -0.057 -0.055 -0.055 -0.038 -0.065 -0.102 -0.065 -0.039  0.000 -0.041 -0.062 -0.064 -0.065 -0.083 -0.071 -0.065 -0.074 -0.037 -0.017 -0.022 -0.044 -0.057 -0.053 -0.002 -0.035 -0.012  0.014 -0.035 -0.076 -0.147 -0.069 -0.104 -0.101 -0.089  0.008  0.091  0.097 -0.012 -0.030 -0.160 -0.117 -0.137 -0.140 -0.126 -0.107 -0.081 -0.074 -0.045 -0.033 -0.013 -0.074 -0.006 -0.046 -0.123 -0.034 -0.071 -0.147 -0.078 -0.087 -0.091 -0.152 -0.118 -0.127 -0.065 -0.084 -0.015 -0.003  0.001  0.024  0.083  0.073  0.126  0.036  0.066  0.186  0.128  0.161  0.012  0.054  0.000 -0.005  0.023 -0.040 -0.111 -0.022  0.050  0.011 -0.030 -0.100 -0.150 -0.112 -0.128 -0.063 -0.042  0.005  0.106  0.064  0.118  0.037 -0.000 -0.021 -0.014  0.010 -0.019 -0.081 -0.026 -0.034 -0.061 -0.038 -0.050 -0.038 -0.075 -0.070 -0.038 -0.001 -0.028 -0.020  0.026  0.030 -0.018  0.056  0.098  0.068  0.034  0.065 -0.026 -0.060
 -0.021 -0.034 -0.051 -0.061 -0.006 -0.077 -0.024 -0.004 -0.055 -0.063  0.004 -0.002 -0.024 -0.003  0.036  0.009  0.002  0.058  0.119  0.125  0.024  0.036  0.019  0.023  0.012  0.016 -0.016 -0.035 -0.016 -0.014 -0.079 -0.039 -0.047 -0.029 -0.002  0.039  0.007 -0.012 -0.029 -0.052 -0.053 -0.062 -0.052 -0.043 -0.041 -0.084 -0.075 -0.074 -0.021  0.020  0.036  0.001  0.022  0.004  0.024  0.041  0.013  0.014  0.008  0.015  0.021  0.007 -0.027  0.021  0.014  0.017  0.009  0.021  0.006 -0.008  0.032  0.054  0.123  0.145  0.209  0.293  0.243  0.251  0.317  0.307  0.346  0.484  0.305  0.246  0.409  0.354  0.388  0.267  0.240  0.389  0.321  0.170  0.180  0.309  0.198  0.090  0.030  0.071  0.077  0.082  0.031  0.019  0.050 -0.019  0.014  0.061  0.063  0.127  0.098  0.072  0.011  0.010 -0.010 -0.003  0.040  0.039  0.011  0.025  0.085  0.026 -0.004 -0.021 -0.018 -0.049 -0.075 -0.067 -0.045 -0.011 -0.011  0.024 -0.046 -0.024 -0.049 -0.041 -0.070 -0.043 -0.024  0.045 -0.008  0.079  0.106  0.054  0.013  0.155  0.096  0.069  0.103  0.188  0.077  0.058  0.126  0.168  0.052  0.052  0.154  0.138  0.010  0.038 -0.002 -0.034 -0.012 -0.034 -0.041 -0.032 -0.072 -0.066 -0.056  0.007 -0.043 -0.024 -0.046 -0.053 -0.034 -0.044 -0.092 -0.066 -0.077 -0.086 -0.050 -0.042 -0.047 -0.091 -0.083 -0.087 -0.046 -0.035 -0.055 -0.095 -0.054 -0.049 -0.068 -0.074 -0.022 -0.032 -0.035 -0.024 -0.009  0.000  0.001 -0.020 -0.028 -0.031 -0.062 -0.098 -0.083 -0.071 -0.042 -0.056 -0.081 -0.096 -0.084 -0.098 -0.092 -0.070 -0.082 -0.062 -0.033 -0.033 -0.061 -0.042 -0.029 -0.033 -0.033 -0.028 -0.022 -0.028 -0.089 -0.141 -0.076 -0.071 -0.080 -0.041  0.024  0.065  0.041 -0.001 -0.025 -0.080 -0.068 -0.107 -0.125 -0.111 -0.122 -0.093 -0.098 -0.076 -0.062 -0.052 -0.088 -0.004 -0.052 -0.089  0.010 -0.021 -0.075 -0.007 -0.017 -0.049 -0.055 -0.040 -0.056 -0.012 -0.027 -0.013  0.042  0.060  0.061  0.088  0.100  0.132  0.023  0.082  0.173  0.117  0.144  0.023  0.026 -0.021 -0.025 -0.005 -0.068 -0.131 -0.073 -0.015 -0.020 -0.074 -0.098 -0.135 -0.123 -0.118 -0.049 -0.025  0.015  0.146  0.076  0.181  0.063  0.071  0.008 -0.016 -0.050 -0.079 -0.068 -0.019 -0.017 -0.024 -0.014 -0.039 -0.037 -0.049 -0.038 -0.038 -0.021 -0.009 -0.020 -0.013  0.000 -0.014  0.008  0.029  0.032  0.031  0.068 -0.016 -0.004
 -0.021 -0.028 -0.028 -0.051 -0.044 -0.068 -0.033 -0.018 -0.045 -0.043  0.010 -0.009  0.002  0.007  0.017  0.021  0.036  0.058  0.114  0.133  0.054  0.056  0.039  0.036  0.002  0.014 -0.010 -0.038 -0.014 -0.020 -0.086 -0.057 -0.069 -0.020  0.012  0.039 -0.002 -0.007 -0.018 -0.065 -0.049 -0.051 -0.042 -0.051 -0.037 -0.066 -0.071 -0.062 -0.005  0.012  0.035  0.006  0.013  0.014  0.041  0.040  0.007  0.011  0.017  0.016  0.019  0.012 -0.024  0.028  0.025  0.041  0.034 -0.005 -0.012 -0.046  0.006  0.039  0.101  0.113  0.195  0.222  0.210  0.191  0.296  0.335  0.290  0.305  0.421  0.289  0.366  0.339  0.411  0.294  0.196  0.281  0.264  0.140  0.139  0.194  0.176  0.093  0.038  0.060  0.076  0.083  0.042  0.029  0.047 -0.012  0.000  0.057  0.053  0.136  0.107  0.090  0.037  0.002 -0.038 -0.016  0.003  0.049  0.053  0.044  0.108  0.042  0.034 -0.000  0.017 -0.040 -0.063 -0.049 -0.027  0.046 -0.002  0.030 -0.037  0.003 -0.035 -0.048 -0.021 -0.030  0.003  0.086  0.059  0.144  0.185  0.148  0.075  0.236  0.157  0.132  0.157  0.237  0.137  0.086  0.153  0.188  0.100  0.102  0.166  0.161  0.013  0.060  0.016  0.025  0.015 -0.037 -0.031 -0.047 -0.072 -0.056 -0.021  0.027 -0.030  0.004 -0.047 -0.049 -0.047 -0.064 -0.074 -0.050 -0.063 -0.069 -0.063 -0.076 -0.066 -0.120 -0.065 -0.102 -0.045 -0.057 -0.066 -0.097 -0.028 -0.047 -0.064 -0.074 -0.052 -0.059 -0.054 -0.032 -0.020 -0.029 -0.031 -0.039 -0.052 -0.038 -0.056 -0.085 -0.088 -0.099 -0.033 -0.055 -0.080 -0.089 -0.070 -0.075 -0.080 -0.056 -0.054 -0.037 -0.002  0.001 -0.037 -0.033 -0.015 -0.004 -0.016 -0.003 -0.004  0.004 -0.120 -0.178 -0.113 -0.106 -0.116 -0.092 -0.038  0.045 -0.005 -0.011 -0.088 -0.124 -0.115 -0.146 -0.150 -0.144 -0.128 -0.100 -0.102 -0.073 -0.059 -0.022 -0.074  0.014 -0.026 -0.061  0.020 -0.010 -0.049  0.018  0.008 -0.024 -0.030 -0.025 -0.053 -0.003  0.009  0.012  0.052  0.054  0.063  0.081  0.069  0.090 -0.008  0.028  0.119  0.083  0.137 -0.008  0.033  0.016  0.004 -0.009 -0.071 -0.133 -0.069 -0.010 -0.011 -0.082 -0.114 -0.162 -0.144 -0.151 -0.101 -0.075 -0.030  0.078  0.058  0.130  0.053  0.064 -0.007 -0.015 -0.041 -0.063 -0.085 -0.044 -0.060 -0.058 -0.056 -0.089 -0.078 -0.091 -0.077 -0.070 -0.040 -0.028 -0.024 -0.032 -0.012 -0.003  0.031  0.028  0.047  0.030  0.095  0.004  0.025
 -0.033 -0.042 -0.016 -0.041 -0.016 -0.027  0.004 -0.005 -0.034 -0.017  0.015 -0.028  0.003 -0.001  0.005  0.031  0.055  0.031  0.069  0.061  0.018  0.011 -0.018  0.026  0.004 -0.004 -0.026 -0.029 -0.008 -0.006 -0.030 -0.041 -0.064 -0.044 -0.016 -0.004 -0.020 -0.035 -0.022 -0.053 -0.048 -0.022 -0.014 -0.045 -0.041 -0.061 -0.064 -0.059 -0.052 -0.006  0.015 -0.023 -0.017  0.014  0.019  0.036  0.001 -0.004 -0.010  0.021 -0.010 -0.025 -0.049 -0.018 -0.009  0.026  0.049 -0.009 -0.011 -0.040 -0.030  0.010  0.018  0.076  0.130  0.181  0.153  0.174  0.205  0.364  0.320  0.246  0.289  0.498  0.389  0.285  0.319  0.153  0.097  0.203  0.153  0.060  0.069  0.135  0.101  0.040  0.000  0.009 -0.024 -0.003 -0.026 -0.063  0.007 -0.052 -0.013  0.022  0.059  0.122  0.093  0.094  0.022  0.032  0.001  0.001  0.015  0.051  0.073  0.049  0.123  0.045  0.027 -0.008 -0.012 -0.063 -0.023 -0.043  0.001  0.075  0.034  0.086  0.001  0.035 -0.011 -0.008  0.006  0.040  0.040  0.092  0.087  0.136  0.195  0.181  0.070  0.213  0.133  0.121  0.137  0.161  0.082  0.050  0.087  0.094  0.023  0.029  0.057  0.043 -0.060 -0.018 -0.025 -0.003 -0.012 -0.069 -0.053 -0.071 -0.073 -0.054  0.008  0.046 -0.002  0.046  0.001 -0.007  0.008 -0.037 -0.044 -0.038 -0.035 -0.041 -0.051 -0.060 -0.056 -0.140 -0.062 -0.068 -0.011 -0.011 -0.042 -0.064 -0.019 -0.024 -0.022 -0.043 -0.034 -0.018 -0.029 -0.034 -0.030 -0.036 -0.045 -0.039 -0.064 -0.025 -0.026 -0.063 -0.068 -0.073 -0.020 -0.027 -0.074 -0.071 -0.043 -0.061 -0.062 -0.034 -0.050 -0.039 -0.023 -0.039 -0.046 -0.071 -0.053 -0.008 -0.042  0.001 -0.032 -0.011 -0.055 -0.112 -0.077 -0.096 -0.100 -0.106 -0.054  0.065  0.031 -0.005 -0.067 -0.137 -0.108 -0.122 -0.102 -0.075 -0.071 -0.055 -0.020 -0.007 -0.004  0.025 -0.025  0.040 -0.007 -0.051  0.025 -0.004 -0.052 -0.023 -0.027 -0.027 -0.052 -0.056 -0.077 -0.056 -0.053  0.014  0.005 -0.041  0.021  0.041  0.030  0.059  0.001  0.004  0.079  0.067  0.116  0.031  0.068  0.045  0.047  0.046 -0.010 -0.060 -0.021  0.033  0.010 -0.025 -0.060 -0.091 -0.083 -0.109 -0.079 -0.046 -0.017  0.045  0.009  0.057  0.026 -0.008 -0.040 -0.045 -0.011 -0.053 -0.096 -0.036 -0.059 -0.068 -0.065 -0.094 -0.078 -0.100 -0.081 -0.074 -0.032 -0.037 -0.033  0.000  0.001 -0.013  0.025  0.043  0.033  0.005  0.078  0.045  0.017
 -0.025 -0.042 -0.018 -0.042  0.024 -0.032  0.016  0.026 -0.027 -0.015  0.044  0.017  0.017  0.026  0.060  0.054  0.059  0.065  0.137  0.124  0.007  0.017 -0.036  0.011 -0.007 -0.006 -0.032 -0.053 -0.026 -0.012 -0.092 -0.071 -0.107 -0.061 -0.036  0.002 -0.027 -0.052 -0.050 -0.082 -0.079 -0.072 -0.037 -0.056 -0.035 -0.106 -0.106 -0.109 -0.048 -0.001  0.005 -0.026  0.011 -0.004  0.027  0.033  0.024  0.032  0.022  0.010  0.012  0.006 -0.035 -0.003  0.035  0.067  0.037  0.008 -0.019 -0.047 -0.018  0.037  0.066  0.122  0.193  0.262  0.245  0.251  0.275  0.371  0.443  0.409  0.366  0.389  0.743  0.517  0.503  0.325  0.247  0.350  0.265  0.163  0.166  0.238  0.162  0.063  0.006  0.019  0.000  0.039 -0.012 -0.058  0.021 -0.053 -0.009  0.034  0.066  0.160  0.127  0.125  0.035  0.025 -0.006 -0.006  0.028  0.043  0.064  0.043  0.123  0.035  0.024 -0.020 -0.006 -0.080 -0.051 -0.064 -0.023  0.050  0.007  0.074 -0.015  0.002 -0.045 -0.043 -0.051  0.002  0.010  0.113  0.066  0.141  0.198  0.164  0.092  0.237  0.153  0.122  0.150  0.203  0.077  0.054  0.162  0.138  0.022  0.053  0.116  0.091 -0.044 -0.001 -0.024 -0.020 -0.037 -0.065 -0.075 -0.060 -0.058 -0.044 -0.005  0.058 -0.008  0.052 -0.027 -0.033 -0.009 -0.045 -0.072 -0.053 -0.071 -0.083 -0.058 -0.083 -0.075 -0.136 -0.079 -0.088 -0.036 -0.040 -0.066 -0.104 -0.055 -0.053 -0.051 -0.095 -0.055 -0.060 -0.064 -0.029 -0.032 -0.015 -0.024 -0.022 -0.042 -0.048 -0.052 -0.092 -0.085 -0.101 -0.019 -0.041 -0.073 -0.088 -0.062 -0.083 -0.098 -0.051 -0.065 -0.055 -0.010 -0.023 -0.057 -0.068 -0.042 -0.043 -0.047 -0.033 -0.026 -0.005 -0.079 -0.168 -0.086 -0.125 -0.117 -0.080  0.005  0.119  0.098  0.023 -0.016 -0.139 -0.107 -0.138 -0.136 -0.136 -0.109 -0.063 -0.075 -0.056 -0.033 -0.035 -0.077  0.026 -0.029 -0.092  0.005 -0.018 -0.086 -0.016 -0.036 -0.044 -0.091 -0.056 -0.088 -0.050 -0.053  0.002  0.001  0.001  0.035  0.054  0.069  0.115  0.024  0.066  0.149  0.102  0.158 -0.001  0.044  0.001  0.002  0.013 -0.056 -0.130 -0.039  0.031 -0.001 -0.057 -0.095 -0.147 -0.131 -0.143 -0.091 -0.059 -0.013  0.139  0.054  0.123  0.036  0.030 -0.019 -0.044 -0.061 -0.074 -0.085 -0.036 -0.067 -0.066 -0.064 -0.098 -0.081 -0.095 -0.076 -0.070 -0.044 -0.050 -0.046 -0.030 -0.022 -0.046  0.024  0.045  0.020  0.006  0.068 -0.019 -0.022
 -0.006  0.002 -0.036 -0.044  0.009 -0.056 -0.017 -0.003 -0.041 -0.049  0.004  0.005 -0.004 -0.000  0.040  0.036  0.038  0.059  0.126  0.137  0.012  0.048 -0.024  0.000 -0.029  0.012 -0.035 -0.057 -0.034 -0.004 -0.102 -0.064 -0.095 -0.057 -0.025  0.012 -0.012 -0.018 -0.031 -0.068 -0.039 -0.072 -0.041 -0.093 -0.015 -0.075 -0.071 -0.083 -0.044 -0.022 -0.023 -0.023  0.006 -0.012  0.009  0.030  0.003  0.016  0.004  0.006  0.016  0.006 -0.030 -0.013  0.017  0.031  0.023 -0.005 -0.017 -0.056 -0.013  0.019  0.079  0.098  0.164  0.200  0.195  0.190  0.231  0.275  0.284  0.354  0.339  0.285  0.517  0.688  0.643  0.348  0.287  0.414  0.293  0.168  0.180  0.219  0.150  0.039 -0.007  0.052  0.052  0.070  0.023  0.012  0.025 -0.042 -0.007  0.043  0.042  0.112  0.075  0.080  0.005 -0.007 -0.057 -0.013  0.008  0.030  0.021  0.010  0.072  0.015  0.015 -0.029 -0.009 -0.064 -0.081 -0.050 -0.042  0.034 -0.017  0.025 -0.061 -0.008 -0.023 -0.035 -0.032 -0.021  0.013  0.083  0.043  0.118  0.150  0.128  0.053  0.185  0.099  0.077  0.126  0.159  0.059  0.036  0.142  0.128  0.025  0.053  0.123  0.126 -0.001  0.030  0.009 -0.019 -0.034 -0.039 -0.078 -0.055 -0.078 -0.072 -0.026  0.027 -0.030  0.032 -0.046 -0.040 -0.015 -0.033 -0.092 -0.069 -0.047 -0.049 -0.055 -0.064 -0.061 -0.108 -0.072 -0.096 -0.059 -0.023 -0.066 -0.112 -0.063 -0.054 -0.036 -0.090 -0.052 -0.033 -0.020 -0.019 -0.034 -0.011 -0.020 -0.008 -0.006 -0.044 -0.052 -0.078 -0.090 -0.117 -0.040 -0.047 -0.078 -0.092 -0.072 -0.090 -0.101 -0.070 -0.078 -0.081 -0.043 -0.050 -0.063 -0.050 -0.042 -0.081 -0.045 -0.039 -0.022  0.025 -0.087 -0.138 -0.091 -0.102 -0.077 -0.046  0.025  0.090  0.046  0.023 -0.043 -0.095 -0.062 -0.125 -0.118 -0.120 -0.107 -0.052 -0.060 -0.049 -0.043 -0.025 -0.060  0.015 -0.008 -0.047  0.037  0.006 -0.022  0.050  0.020  0.003 -0.003  0.010 -0.015 -0.010 -0.026  0.009  0.019  0.042  0.062  0.053  0.098  0.101  0.050  0.086  0.146  0.101  0.136  0.019  0.032  0.009  0.001  0.015 -0.050 -0.117 -0.054  0.005 -0.012 -0.060 -0.090 -0.141 -0.124 -0.114 -0.045 -0.046 -0.013  0.130  0.088  0.149  0.049  0.054 -0.004 -0.014 -0.051 -0.076 -0.056 -0.023 -0.055 -0.036 -0.041 -0.081 -0.075 -0.082 -0.056 -0.059 -0.076 -0.052 -0.037 -0.070 -0.046 -0.018  0.009 -0.017  0.000  0.021  0.070 -0.003  0.003
 -0.028  0.006 -0.033 -0.054 -0.027 -0.060 -0.019 -0.014 -0.045 -0.042  0.000  0.006  0.013  0.008  0.041  0.040  0.048  0.071  0.122  0.149  0.047  0.070  0.007  0.032 -0.002  0.042 -0.001 -0.055 -0.015  0.016 -0.085 -0.051 -0.086 -0.023  0.015  0.039 -0.004  0.022 -0.008 -0.047 -0.027 -0.061 -0.045 -0.092 -0.014 -0.076 -0.062 -0.080 -0.013  0.011  0.026  0.003  0.018  0.010  0.044  0.035 -0.011  0.027  0.018  0.013  0.026 -0.000 -0.036 -0.013 -0.001  0.042  0.035 -0.022 -0.020 -0.058 -0.007  0.030  0.077  0.104  0.183  0.237  0.197  0.191  0.287  0.307  0.280  0.388  0.411  0.319  0.503  0.643  0.878  0.499  0.347  0.505  0.380  0.226  0.207  0.265  0.212  0.091  0.021  0.063  0.080  0.109  0.046  0.030  0.028 -0.020 -0.009  0.061  0.054  0.116  0.092  0.102  0.001 -0.013 -0.068  0.001  0.011  0.036  0.027 -0.008  0.066  0.016  0.025 -0.040 -0.004 -0.091 -0.101 -0.053 -0.057  0.026 -0.075 -0.004 -0.113 -0.033 -0.037 -0.048 -0.052 -0.054 -0.018  0.082  0.027  0.120  0.149  0.138  0.055  0.204  0.108  0.094  0.140  0.234  0.096  0.084  0.193  0.219  0.087  0.098  0.208  0.209  0.034  0.082  0.021 -0.010 -0.027 -0.049 -0.070 -0.057 -0.076 -0.065 -0.059  0.001 -0.034  0.002 -0.080 -0.083 -0.064 -0.073 -0.124 -0.092 -0.092 -0.102 -0.082 -0.079 -0.063 -0.099 -0.071 -0.105 -0.068 -0.054 -0.085 -0.137 -0.073 -0.083 -0.076 -0.139 -0.077 -0.058 -0.058 -0.044 -0.048 -0.035 -0.022 -0.049 -0.053 -0.073 -0.069 -0.100 -0.117 -0.132 -0.047 -0.056 -0.084 -0.108 -0.079 -0.089 -0.088 -0.065 -0.070 -0.075 -0.016 -0.031 -0.045 -0.030 -0.018 -0.045 -0.025 -0.009 -0.020  0.033 -0.133 -0.183 -0.148 -0.119 -0.102 -0.061 -0.008  0.058  0.024  0.010 -0.075 -0.117 -0.115 -0.173 -0.192 -0.163 -0.151 -0.078 -0.097 -0.084 -0.061 -0.042 -0.107 -0.013 -0.067 -0.090  0.004 -0.026 -0.077  0.017 -0.004 -0.031 -0.035 -0.011 -0.040 -0.002 -0.026 -0.002  0.031  0.060  0.043  0.084  0.086  0.117  0.050  0.087  0.174  0.116  0.149  0.009  0.039 -0.012 -0.004  0.002 -0.074 -0.145 -0.076  0.010 -0.006 -0.060 -0.103 -0.151 -0.157 -0.155 -0.072 -0.059 -0.014  0.149  0.095  0.151  0.058  0.063 -0.014 -0.014 -0.045 -0.080 -0.054 -0.030 -0.056 -0.063 -0.049 -0.097 -0.095 -0.089 -0.063 -0.066 -0.076 -0.043 -0.018 -0.058 -0.036 -0.001  0.042  0.001  0.056  0.063  0.125  0.032  0.021
 -0.057 -0.034 -0.076 -0.053 -0.043 -0.038 -0.000  0.005 -0.011  0.004  0.018  0.040  0.045  0.055  0.074  0.035  0.020  0.072  0.122  0.146  0.033  0.062  0.019  0.013 -0.029  0.043 -0.009 -0.061 -0.029 -0.028 -0.092 -0.067 -0.100 -0.043 -0.022  0.037  0.006 -0.003 -0.022 -0.027 -0.023 -0.057 -0.010 -0.043 -0.034 -0.019 -0.056 -0.056 -0.000 -0.009  0.011 -0.004  0.016 -0.012  0.030  0.019  0.002  0.017  0.010  0.004  0.014  0.002 -0.041 -0.002  0.017  0.056  0.026 -0.011 -0.031 -0.089 -0.015  0.025  0.129  0.102  0.186  0.198  0.149  0.132  0.245  0.180  0.198  0.267  0.294  0.153  0.325  0.348  0.499  0.681  0.343  0.343  0.343  0.299  0.220  0.246  0.310  0.218  0.131  0.101  0.147  0.174  0.109  0.109  0.042 -0.020 -0.012  0.071  0.045  0.087  0.058  0.044 -0.001 -0.026 -0.068 -0.015 -0.006 -0.017 -0.005 -0.036  0.025 -0.037 -0.003 -0.067 -0.011 -0.072 -0.109 -0.068 -0.077 -0.000 -0.109 -0.058 -0.108 -0.068 -0.065 -0.084 -0.083 -0.081 -0.027  0.032  0.014  0.097  0.106  0.132  0.086  0.166  0.129  0.131  0.160  0.336  0.168  0.125  0.296  0.403  0.256  0.214  0.360  0.330  0.104  0.167  0.121  0.094  0.065 -0.015 -0.024 -0.047 -0.073 -0.050 -0.062 -0.015 -0.044 -0.041 -0.076 -0.075 -0.082 -0.065 -0.077 -0.083 -0.115 -0.112 -0.070 -0.056 -0.037 -0.058 -0.023 -0.054 -0.057 -0.054 -0.062 -0.112 -0.059 -0.073 -0.082 -0.141 -0.083 -0.100 -0.112 -0.075 -0.060 -0.061 -0.061 -0.083 -0.077 -0.093 -0.118 -0.113 -0.104 -0.101 -0.041 -0.080 -0.065 -0.078 -0.068 -0.070 -0.065 -0.041 -0.058 -0.039  0.009 -0.003 -0.034 -0.013 -0.006 -0.037 -0.007 -0.011 -0.028 -0.005 -0.154 -0.195 -0.127 -0.087 -0.074 -0.042 -0.031 -0.001 -0.035 -0.028 -0.086 -0.080 -0.089 -0.112 -0.161 -0.157 -0.157 -0.105 -0.167 -0.139 -0.083 -0.065 -0.141 -0.007 -0.057 -0.105 -0.014 -0.016 -0.070  0.026 -0.002 -0.049 -0.011 -0.015 -0.051  0.020 -0.002 -0.001  0.026  0.077  0.035  0.075  0.065  0.074 -0.016  0.045  0.128  0.091  0.093 -0.041 -0.003 -0.011 -0.044 -0.076 -0.128 -0.194 -0.148 -0.062 -0.061 -0.159 -0.148 -0.202 -0.200 -0.194 -0.097 -0.073 -0.025  0.115  0.079  0.144  0.071  0.078 -0.009 -0.002 -0.042 -0.058 -0.033 -0.009 -0.014 -0.022 -0.013 -0.036 -0.058 -0.051 -0.035 -0.035 -0.029 -0.010  0.009 -0.020 -0.008 -0.025  0.013  0.010  0.037  0.035  0.072 -0.029  0.001
 -0.021 -0.020 -0.072 -0.017  0.025  0.009  0.032  0.033  0.017  0.043  0.048  0.056  0.013  0.056  0.081  0.045 -0.033  0.049  0.047  0.065  0.016  0.028  0.030  0.017  0.039  0.046  0.045  0.016  0.048  0.036 -0.033  0.028  0.007  0.033  0.046  0.040 -0.007  0.058 -0.010 -0.011  0.010 -0.025 -0.013 -0.029  0.029 -0.011 -0.040 -0.034  0.046  0.078  0.063  0.040  0.053  0.039  0.076  0.052  0.023  0.076  0.059  0.032  0.043  0.071  0.013  0.003  0.039  0.029 -0.008 -0.028 -0.036 -0.079 -0.022  0.022  0.059  0.047  0.084  0.149  0.093  0.131  0.164  0.117  0.143  0.240  0.196  0.097  0.247  0.287  0.347  0.343  0.499  0.369  0.238  0.222  0.135  0.200  0.149  0.079  0.029  0.075  0.073  0.063  0.026  0.045  0.009 -0.062 -0.036 -0.008 -0.024  0.011  0.004  0.006  0.009 -0.023 -0.008 -0.014  0.039 -0.039 -0.053 -0.067 -0.023 -0.057 -0.048 -0.078 -0.041 -0.074 -0.090 -0.061 -0.050 -0.041 -0.098 -0.056 -0.091 -0.082 -0.048 -0.091 -0.156 -0.107 -0.031  0.013  0.023  0.102  0.066  0.043  0.081  0.116  0.047  0.035  0.071  0.157  0.062  0.093  0.141  0.176  0.094  0.069  0.166  0.139  0.036  0.095  0.038  0.042  0.025 -0.074 -0.100 -0.113 -0.113 -0.090 -0.091 -0.038 -0.038 -0.030 -0.076 -0.082 -0.074 -0.029 -0.077 -0.084 -0.125 -0.130 -0.087 -0.076 -0.044 -0.059 -0.064 -0.108 -0.068 -0.053 -0.055 -0.116 -0.064 -0.099 -0.054 -0.122 -0.076 -0.061 -0.070 -0.045 -0.035 -0.030 -0.016 -0.030 -0.028 -0.047 -0.065 -0.097 -0.107 -0.104 -0.047 -0.080 -0.047 -0.043 -0.028 -0.016 -0.012 -0.000 -0.010  0.006  0.041  0.010  0.035  0.045  0.024 -0.064  0.025 -0.014  0.012  0.019 -0.065 -0.117 -0.048 -0.036 -0.032  0.053  0.094  0.051  0.050  0.027  0.053  0.029 -0.009 -0.070 -0.068 -0.077 -0.096 -0.068 -0.104 -0.123 -0.096 -0.098 -0.123 -0.078 -0.114 -0.109 -0.046 -0.071 -0.092 -0.023 -0.022 -0.049 -0.024 -0.020 -0.018  0.014 -0.009 -0.034  0.023  0.087  0.022  0.040  0.047  0.094  0.057  0.078  0.145  0.071  0.080 -0.037 -0.049 -0.074 -0.077 -0.076 -0.128 -0.155 -0.111 -0.079 -0.061 -0.102 -0.071 -0.102 -0.111 -0.109 -0.029  0.012  0.038  0.127  0.077  0.158  0.056  0.072  0.090  0.013 -0.098 -0.088  0.047  0.021 -0.053  0.009  0.012 -0.022 -0.027 -0.013 -0.024 -0.012 -0.025 -0.007 -0.016 -0.045 -0.007 -0.024 -0.007  0.015  0.021  0.031  0.034 -0.042  0.018
 -0.012  0.012 -0.027 -0.023  0.004 -0.062 -0.020 -0.010 -0.038 -0.051 -0.008  0.022 -0.000  0.027  0.042  0.053  0.036  0.079  0.123  0.157  0.061  0.046  0.037  0.027  0.011  0.042 -0.019 -0.045 -0.025 -0.020 -0.089 -0.057 -0.079 -0.034  0.003  0.058  0.022 -0.008 -0.018 -0.029 -0.048 -0.046 -0.015 -0.074 -0.022 -0.082 -0.083 -0.074 -0.019  0.005  0.026 -0.009  0.010 -0.010  0.003  0.032 -0.014  0.004  0.003 -0.001  0.010  0.020 -0.042 -0.032 -0.003 -0.010 -0.044 -0.014 -0.017 -0.078 -0.001  0.030  0.100  0.114  0.166  0.244  0.189  0.184  0.258  0.212  0.215  0.389  0.281  0.203  0.350  0.414  0.505  0.343  0.369  0.666  0.420  0.224  0.221  0.286  0.211  0.107  0.049  0.088  0.101  0.089  0.033  0.027  0.022 -0.050 -0.033  0.019  0.033  0.071  0.050  0.043 -0.013 -0.020 -0.034 -0.003  0.017  0.010 -0.009 -0.022  0.033 -0.030 -0.030 -0.070 -0.038 -0.091 -0.070 -0.035 -0.028 -0.014 -0.056  0.011 -0.069 -0.041 -0.066 -0.063 -0.077 -0.083 -0.032  0.025 -0.022  0.075  0.092  0.053  0.028  0.142  0.085  0.037  0.112  0.190  0.078  0.086  0.159  0.210  0.082  0.092  0.184  0.179  0.040  0.069  0.016 -0.004  0.012 -0.025 -0.034 -0.019 -0.055 -0.041 -0.063 -0.012 -0.027 -0.024 -0.068 -0.059 -0.041 -0.043 -0.090 -0.054 -0.063 -0.072 -0.064 -0.033 -0.084 -0.071 -0.073 -0.113 -0.094 -0.078 -0.089 -0.142 -0.098 -0.123 -0.089 -0.121 -0.061 -0.079 -0.078 -0.055 -0.044 -0.017 -0.020 -0.045 -0.042 -0.018 -0.029 -0.104 -0.092 -0.079 -0.040 -0.069 -0.086 -0.071 -0.058 -0.083 -0.073 -0.053 -0.061 -0.063 -0.027 -0.027 -0.053 -0.037 -0.016 -0.048 -0.014 -0.032 -0.021  0.013 -0.089 -0.158 -0.091 -0.074 -0.084 -0.005  0.022  0.057  0.040  0.020 -0.030 -0.072 -0.060 -0.093 -0.138 -0.119 -0.116 -0.089 -0.088 -0.082 -0.051 -0.043 -0.079 -0.015 -0.074 -0.086  0.012 -0.031 -0.065  0.039 -0.018 -0.064 -0.032  0.001 -0.036 -0.002 -0.009  0.002  0.060  0.069  0.065  0.062  0.063  0.118  0.041  0.104  0.159  0.115  0.129  0.014  0.032 -0.008 -0.016  0.017 -0.045 -0.109 -0.058 -0.001 -0.008 -0.044 -0.096 -0.141 -0.128 -0.142 -0.062 -0.025  0.005  0.145  0.089  0.171  0.062  0.065 -0.008 -0.021 -0.056 -0.095 -0.055  0.005 -0.003 -0.024 -0.009 -0.030 -0.047 -0.032 -0.023 -0.041 -0.043 -0.026 -0.041 -0.038 -0.032 -0.044 -0.050 -0.004  0.012  0.010  0.047 -0.071  0.002
 -0.042 -0.022 -0.053 -0.052 -0.029 -0.076 -0.036 -0.018 -0.045 -0.050 -0.001  0.009  0.012  0.019  0.033  0.020  0.030  0.064  0.124  0.151  0.052  0.059  0.044  0.016  0.004  0.026 -0.030 -0.038 -0.017 -0.035 -0.075 -0.060 -0.070 -0.040 -0.003  0.037  0.018 -0.016 -0.025 -0.041 -0.045 -0.061 -0.035 -0.036 -0.058 -0.063 -0.065 -0.060 -0.007 -0.004  0.015 -0.009  0.000 -0.013  0.002  0.021 -0.013 -0.034 -0.023 -0.026 -0.011 -0.017 -0.062 -0.033 -0.029  0.015 -0.015 -0.000 -0.026 -0.082 -0.014  0.013  0.108  0.104  0.176  0.242  0.202  0.176  0.273  0.205  0.216  0.321  0.264  0.153  0.265  0.293  0.380  0.343  0.238  0.420  0.492  0.245  0.241  0.304  0.258  0.137  0.076  0.097  0.100  0.111  0.071  0.060  0.034 -0.034 -0.027  0.048  0.037  0.076  0.061  0.033  0.007 -0.006 -0.025 -0.008  0.006  0.019 -0.007 -0.017  0.034  0.004 -0.014 -0.047 -0.028 -0.077 -0.088 -0.050 -0.042 -0.032 -0.054 -0.021 -0.083 -0.041 -0.056 -0.061 -0.046 -0.078 -0.031  0.019 -0.035  0.047  0.080  0.054  0.010  0.126  0.088  0.045  0.098  0.217  0.111  0.059  0.154  0.241  0.117  0.106  0.216  0.205  0.055  0.094  0.030 -0.015  0.012  0.002 -0.002  0.008 -0.038 -0.032 -0.042 -0.017 -0.042 -0.043 -0.072 -0.059 -0.053 -0.050 -0.074 -0.065 -0.082 -0.067 -0.053 -0.016 -0.073 -0.070 -0.059 -0.081 -0.059 -0.050 -0.075 -0.108 -0.057 -0.082 -0.092 -0.106 -0.044 -0.089 -0.072 -0.045 -0.045 -0.030 -0.028 -0.068 -0.045 -0.037 -0.059 -0.092 -0.079 -0.084 -0.035 -0.062 -0.085 -0.081 -0.089 -0.102 -0.093 -0.061 -0.086 -0.071 -0.040 -0.023 -0.073 -0.043 -0.021 -0.023 -0.008 -0.020 -0.039 -0.010 -0.104 -0.148 -0.088 -0.049 -0.054 -0.013  0.005  0.025  0.005 -0.012 -0.050 -0.071 -0.052 -0.078 -0.119 -0.116 -0.117 -0.106 -0.103 -0.083 -0.056 -0.051 -0.080 -0.010 -0.034 -0.076  0.001 -0.026 -0.058  0.040  0.001 -0.042 -0.004  0.011 -0.031  0.011  0.011  0.004  0.057  0.075  0.056  0.074  0.078  0.104  0.032  0.089  0.142  0.120  0.130  0.015  0.022 -0.004 -0.023 -0.012 -0.061 -0.126 -0.061 -0.009 -0.026 -0.079 -0.122 -0.151 -0.136 -0.132 -0.047 -0.037 -0.008  0.125  0.085  0.156  0.053  0.095  0.005  0.010 -0.025 -0.067 -0.070 -0.010 -0.011 -0.022 -0.012 -0.036 -0.033 -0.031 -0.023 -0.041 -0.024 -0.013 -0.021 -0.022 -0.011 -0.029 -0.027 -0.011  0.012  0.018  0.059 -0.017  0.018
 -0.060 -0.031 -0.085 -0.071 -0.067 -0.058 -0.042 -0.056 -0.040 -0.035 -0.041 -0.009  0.015  0.001  0.031  0.037  0.037  0.040  0.121  0.121  0.028  0.041  0.013  0.008 -0.005  0.029 -0.012 -0.034 -0.041 -0.055 -0.089 -0.063 -0.067 -0.032 -0.006  0.026  0.015  0.005 -0.017 -0.016  0.002 -0.031  0.013  0.015 -0.016  0.010 -0.028 -0.025 -0.010 -0.021 -0.010 -0.016 -0.002 -0.026 -0.010 -0.008 -0.018 -0.034 -0.032 -0.036 -0.031 -0.050 -0.088 -0.047 -0.040  0.002 -0.010 -0.011 -0.044 -0.095 -0.051 -0.012  0.044  0.057  0.105  0.146  0.092  0.084  0.140  0.079  0.110  0.170  0.140  0.060  0.163  0.168  0.226  0.299  0.222  0.224  0.245  0.400  0.227  0.221  0.236  0.147  0.072  0.067  0.094  0.101  0.073  0.060  0.012 -0.051 -0.028  0.025 -0.001  0.020 -0.005 -0.001 -0.016 -0.022 -0.057 -0.041 -0.023  0.004 -0.014 -0.043 -0.022 -0.036 -0.009 -0.047 -0.028 -0.073 -0.083 -0.053 -0.059 -0.041 -0.080 -0.048 -0.081 -0.049 -0.060 -0.072 -0.048 -0.070 -0.029  0.014 -0.023  0.031  0.025  0.028  0.051  0.072  0.061  0.023  0.063  0.166  0.074  0.074  0.168  0.263  0.185  0.156  0.270  0.235  0.086  0.140  0.078  0.049  0.019  0.015  0.012  0.019 -0.004 -0.039 -0.047 -0.031 -0.047 -0.057 -0.069 -0.068 -0.066 -0.040 -0.069 -0.060 -0.055 -0.067 -0.039 -0.028 -0.028 -0.021 -0.014 -0.016 -0.031 -0.029 -0.033 -0.065 -0.058 -0.090 -0.062 -0.086 -0.072 -0.098 -0.101 -0.051 -0.082 -0.050 -0.070 -0.079 -0.065 -0.051 -0.053 -0.078 -0.049 -0.058 -0.011 -0.038 -0.036 -0.035 -0.046 -0.051 -0.033 -0.038 -0.062 -0.043 -0.022 -0.021 -0.041 -0.018 -0.009 -0.034 -0.010 -0.026 -0.081 -0.038 -0.075 -0.129 -0.066 -0.032 -0.038 -0.009 -0.031 -0.016 -0.057 -0.033 -0.062 -0.035 -0.026 -0.059 -0.075 -0.104 -0.086 -0.088 -0.079 -0.058 -0.065 -0.035 -0.072 -0.003 -0.027 -0.058  0.010 -0.007 -0.056  0.018  0.003 -0.028  0.001  0.002 -0.027 -0.001 -0.007 -0.010  0.022  0.045  0.034  0.049  0.070  0.070  0.051  0.091  0.136  0.105  0.085  0.004  0.025  0.005 -0.012 -0.014 -0.053 -0.100 -0.042 -0.009 -0.003 -0.044 -0.064 -0.103 -0.103 -0.104 -0.027 -0.025  0.003  0.080  0.041  0.105  0.059  0.062  0.014 -0.006 -0.058 -0.029 -0.003  0.003 -0.044 -0.011  0.016 -0.009 -0.028 -0.007 -0.000 -0.021  0.000  0.021  0.022 -0.004  0.006 -0.001  0.016  0.000  0.042  0.056  0.067 -0.006  0.005
 -0.055 -0.027 -0.042 -0.096 -0.077 -0.025 -0.030 -0.045 -0.022 -0.001 -0.001 -0.029  0.011  0.020 -0.015  0.000  0.106 -0.001  0.131  0.107 -0.031 -0.035 -0.117 -0.077 -0.054 -0.002 -0.048 -0.031 -0.031 -0.066 -0.053 -0.062 -0.112 -0.115 -0.098 -0.063 -0.065 -0.122 -0.084 -0.074 -0.072 -0.104 -0.029 -0.019 -0.053 -0.053 -0.044 -0.061 -0.108 -0.105 -0.090 -0.088 -0.043 -0.089 -0.042 -0.067 -0.062 -0.071 -0.067 -0.065 -0.034 -0.075 -0.083 -0.038 -0.047 -0.071 -0.155  0.072 -0.000 -0.043 -0.014  0.022  0.088  0.095  0.151  0.206  0.132  0.131  0.156  0.146  0.142  0.180  0.139  0.069  0.166  0.180  0.207  0.220  0.135  0.221  0.241  0.227  0.573  0.361  0.244  0.138  0.075  0.080  0.070  0.104  0.057  0.041  0.033 -0.010  0.005  0.043  0.051  0.078  0.074  0.041  0.070  0.036 -0.013  0.018 -0.011  0.043  0.040 -0.008  0.021  0.003 -0.004 -0.029 -0.018 -0.081 -0.105 -0.081 -0.074 -0.031 -0.069 -0.027 -0.023  0.024  0.016 -0.000  0.014  0.011  0.022  0.016 -0.023  0.018  0.024  0.025  0.018  0.065  0.039  0.012  0.035  0.131  0.039  0.008  0.090  0.185  0.051  0.051  0.134  0.154  0.016  0.057  0.012 -0.060 -0.069 -0.080 -0.033 -0.028 -0.065 -0.085 -0.030 -0.001 -0.009 -0.018 -0.061 -0.015  0.005  0.006 -0.036 -0.038 -0.036  0.020  0.016  0.047  0.028 -0.011  0.018  0.011  0.018 -0.003 -0.037 -0.040 -0.034 -0.065 -0.055 -0.044 -0.047 -0.077 -0.071 -0.034 -0.051 -0.056 -0.055 -0.052 -0.045 -0.006 -0.038 -0.069 -0.037 -0.052 -0.009 -0.026 -0.065 -0.060 -0.081 -0.099 -0.083 -0.067 -0.093 -0.109 -0.093 -0.079 -0.114 -0.098 -0.067 -0.031 -0.050 -0.047 -0.096 -0.059  0.039 -0.048  0.007 -0.003  0.025 -0.026 -0.047 -0.007 -0.065 -0.059 -0.117 -0.074  0.017 -0.001 -0.066 -0.041 -0.028 -0.048  0.042  0.092  0.046  0.031 -0.021  0.019 -0.032 -0.106 -0.025 -0.075 -0.150  0.006 -0.073 -0.139 -0.039  0.023 -0.056 -0.022 -0.086 -0.073 -0.058  0.007  0.007  0.044  0.068  0.117  0.248  0.317  0.243  0.209  0.108  0.085  0.081  0.029  0.036  0.100  0.068  0.026  0.109  0.116  0.051  0.074 -0.045 -0.069 -0.045  0.061  0.225  0.046  0.047  0.155  0.072  0.133  0.031  0.011 -0.039 -0.010  0.014 -0.000 -0.084  0.025 -0.052 -0.063 -0.026 -0.022 -0.065 -0.052 -0.005 -0.041 -0.001  0.004  0.025 -0.007 -0.017  0.017  0.013 -0.010  0.005  0.046 -0.036 -0.062 -0.036
 -0.080 -0.073 -0.097 -0.097 -0.044 -0.045 -0.008 -0.014 -0.035 -0.013  0.023 -0.010 -0.012  0.034  0.038  0.027  0.043  0.038  0.117  0.119 -0.022 -0.005 -0.050 -0.044 -0.019 -0.009 -0.054 -0.024 -0.014 -0.028 -0.071 -0.031 -0.085 -0.064 -0.044 -0.019 -0.028 -0.054 -0.075 -0.060 -0.050 -0.075 -0.075 -0.031 -0.058 -0.070 -0.060 -0.076 -0.030  0.018 -0.001 -0.013  0.018 -0.001  0.032  0.011 -0.003 -0.002 -0.009 -0.015  0.015 -0.006 -0.042 -0.004  0.010  0.011 -0.015  0.057  0.021 -0.012  0.020  0.041  0.133  0.167  0.267  0.425  0.286  0.289  0.315  0.266  0.279  0.309  0.194  0.135  0.238  0.219  0.265  0.246  0.200  0.286  0.304  0.221  0.361  0.700  0.375  0.209  0.173  0.141  0.095  0.101  0.054  0.060  0.046 -0.006  0.010  0.049  0.073  0.141  0.126  0.077  0.064  0.045  0.031  0.006  0.010  0.062  0.027  0.016  0.074  0.020  0.009 -0.043 -0.013 -0.087 -0.077 -0.088 -0.056 -0.034 -0.049  0.003 -0.057 -0.020 -0.055 -0.034 -0.019 -0.046 -0.027  0.006 -0.039  0.051  0.062  0.023  0.012  0.112  0.076  0.007  0.047  0.198  0.058  0.012  0.080  0.215  0.038  0.040  0.152  0.178  0.000  0.063 -0.012 -0.072 -0.077 -0.073 -0.075 -0.033 -0.080 -0.095 -0.060 -0.027 -0.052 -0.066 -0.079 -0.057 -0.049 -0.057 -0.099 -0.092 -0.101 -0.081 -0.049 -0.034 -0.055 -0.076 -0.059 -0.072 -0.048 -0.065 -0.057 -0.095 -0.077 -0.095 -0.063 -0.105 -0.084 -0.081 -0.066 -0.041 -0.042 -0.049 -0.040 -0.065 -0.039 -0.031 -0.054 -0.087 -0.076 -0.082 -0.043 -0.059 -0.075 -0.080 -0.092 -0.107 -0.079 -0.076 -0.098 -0.076 -0.074 -0.058 -0.063 -0.069 -0.071 -0.044 -0.052 -0.034 -0.058 -0.039 -0.056 -0.116 -0.014  0.006  0.013  0.032  0.074  0.052  0.036  0.001  0.010 -0.030  0.002 -0.050 -0.113 -0.099 -0.129 -0.135 -0.109 -0.096 -0.088 -0.103 -0.103 -0.046 -0.058 -0.112 -0.034 -0.083 -0.124 -0.009 -0.038 -0.096 -0.049 -0.027 -0.064 -0.029 -0.089 -0.035 -0.008  0.048  0.055  0.097  0.133  0.212  0.171  0.269  0.396  0.239  0.187  0.058  0.029 -0.060 -0.052 -0.010 -0.083 -0.145 -0.062 -0.009 -0.043 -0.076 -0.117 -0.151 -0.114 -0.082  0.045  0.035  0.100  0.262  0.131  0.222  0.081  0.068  0.046  0.006 -0.054 -0.076 -0.042 -0.017 -0.050 -0.041 -0.022 -0.068 -0.068 -0.074 -0.047 -0.061 -0.017  0.000 -0.000 -0.003  0.010  0.011  0.033  0.038  0.044  0.052  0.053 -0.021 -0.015
 -0.057 -0.034 -0.036 -0.033 -0.032 -0.036 -0.015 -0.015 -0.029 -0.029 -0.008 -0.027 -0.000  0.019  0.016  0.013  0.036  0.050  0.107  0.135  0.027  0.049  0.014 -0.007 -0.031  0.004 -0.041 -0.050 -0.041 -0.052 -0.078 -0.058 -0.071 -0.038 -0.022  0.005  0.008 -0.023 -0.031 -0.026 -0.004 -0.024 -0.002  0.011 -0.045 -0.017 -0.022 -0.037 -0.002  0.018  0.009 -0.013 -0.014 -0.012  0.010 -0.026 -0.031 -0.039 -0.012 -0.031 -0.006 -0.007 -0.038  0.000  0.001  0.029  0.032  0.035 -0.012 -0.037  0.020  0.056  0.181  0.147  0.264  0.252  0.177  0.167  0.260  0.179  0.185  0.198  0.176  0.101  0.162  0.150  0.212  0.310  0.149  0.211  0.258  0.236  0.244  0.375  0.640  0.350  0.268  0.226  0.212  0.184  0.149  0.154  0.069  0.029  0.026  0.072  0.076  0.117  0.081  0.050  0.015 -0.006 -0.060 -0.004 -0.024  0.040  0.005 -0.030  0.027  0.007  0.031 -0.046  0.002 -0.072 -0.102 -0.094 -0.077 -0.005 -0.100 -0.059 -0.099 -0.035 -0.075 -0.077 -0.027 -0.086 -0.029 -0.004 -0.020  0.055  0.067  0.094  0.053  0.125  0.123  0.068  0.107  0.312  0.155  0.074  0.197  0.402  0.230  0.156  0.316  0.395  0.110  0.138  0.091  0.013  0.006 -0.084 -0.042 -0.050 -0.103 -0.080 -0.064 -0.047 -0.062 -0.082 -0.096 -0.079 -0.084 -0.066 -0.094 -0.051 -0.064 -0.079 -0.051 -0.024 -0.075 -0.046  0.004 -0.033 -0.049 -0.085 -0.063 -0.098 -0.088 -0.102 -0.082 -0.120 -0.087 -0.096 -0.108 -0.077 -0.054 -0.059 -0.063 -0.094 -0.088 -0.053 -0.061 -0.100 -0.076 -0.067 -0.014 -0.061 -0.055 -0.041 -0.058 -0.075 -0.030 -0.042 -0.046 -0.040 -0.020 -0.004 -0.013 -0.024 -0.023 -0.015 -0.020 -0.016 -0.039 -0.028 -0.129 -0.153 -0.103 -0.031 -0.055 -0.022 -0.058 -0.033 -0.071 -0.049 -0.072 -0.050 -0.076 -0.059 -0.140 -0.136 -0.144 -0.137 -0.167 -0.140 -0.122 -0.115 -0.144 -0.039 -0.070 -0.101 -0.030 -0.066 -0.106 -0.013 -0.027 -0.068 -0.001 -0.003 -0.077 -0.002 -0.035 -0.015  0.010  0.046  0.046  0.067  0.032  0.080  0.038  0.114  0.195  0.127  0.114 -0.006  0.001 -0.035 -0.068 -0.080 -0.145 -0.210 -0.104 -0.078 -0.081 -0.135 -0.153 -0.179 -0.176 -0.167 -0.063 -0.046  0.009  0.108  0.059  0.130  0.074  0.079  0.021  0.026  0.006 -0.009 -0.013 -0.016 -0.043 -0.024 -0.006 -0.030 -0.042 -0.052 -0.036 -0.024  0.014  0.010  0.029  0.041  0.030  0.017  0.054  0.045  0.081  0.076  0.091 -0.033  0.009
 -0.029  0.006  0.004 -0.029 -0.021 -0.044 -0.012 -0.002 -0.003 -0.034 -0.002  0.014  0.018  0.013  0.055  0.040  0.001  0.087  0.117  0.111  0.021  0.064  0.022 -0.025 -0.092 -0.036 -0.090 -0.094 -0.066 -0.045 -0.128 -0.101 -0.088 -0.042 -0.052 -0.016  0.028 -0.017 -0.059 -0.028  0.023 -0.007  0.028  0.005 -0.040  0.009 -0.026 -0.036  0.006  0.020  0.010  0.008  0.014  0.004  0.023  0.024 -0.006  0.002  0.010  0.018  0.004  0.022 -0.038  0.027  0.049  0.121  0.155 -0.056 -0.003 -0.022  0.029  0.051  0.143  0.118  0.194  0.190  0.142  0.125  0.171  0.084  0.074  0.090  0.093  0.040  0.063  0.039  0.091  0.218  0.079  0.107  0.137  0.147  0.138  0.209  0.350  0.558  0.282  0.166  0.177  0.109  0.077  0.105  0.031  0.027  0.019  0.055  0.072  0.070  0.047  0.017 -0.027 -0.034 -0.064 -0.031 -0.014  0.006 -0.013 -0.022 -0.003 -0.020  0.009 -0.020 -0.030 -0.032 -0.044 -0.052 -0.067 -0.026 -0.102 -0.067 -0.122 -0.060 -0.087 -0.119 -0.095 -0.126 -0.053 -0.040 -0.081 -0.028 -0.005  0.026 -0.018  0.050  0.068  0.014  0.050  0.194  0.091  0.052  0.134  0.290  0.192  0.136  0.261  0.309  0.086  0.118  0.060  0.050  0.026 -0.054  0.002 -0.029 -0.076 -0.045 -0.063 -0.057 -0.102 -0.121 -0.088 -0.077 -0.107 -0.059 -0.095 -0.050 -0.062 -0.128 -0.072 -0.072 -0.080  0.010 -0.028 -0.074 -0.074 -0.133 -0.087 -0.121 -0.097 -0.084 -0.063 -0.105 -0.075 -0.076 -0.092 -0.069 -0.036 -0.021 -0.035 -0.059 -0.089 -0.090 -0.093 -0.089 -0.051 -0.056 -0.008 -0.055 -0.037 -0.034 -0.015 -0.059 -0.015 -0.009 -0.003 -0.008  0.009  0.021 -0.015 -0.018 -0.033 -0.060 -0.062 -0.054 -0.013  0.008 -0.136 -0.127 -0.079  0.006 -0.055  0.027 -0.009 -0.022 -0.054 -0.004 -0.023 -0.029 -0.095 -0.027 -0.130 -0.108 -0.124 -0.130 -0.194 -0.191 -0.134 -0.132 -0.120 -0.036 -0.009 -0.036  0.004  0.027  0.024  0.027  0.041 -0.000  0.074 -0.024 -0.089 -0.025 -0.024  0.030  0.043  0.050  0.043  0.060  0.030  0.050 -0.052  0.030  0.063  0.018  0.086 -0.055 -0.053 -0.061 -0.097 -0.145 -0.192 -0.241 -0.167 -0.147 -0.109 -0.201 -0.162 -0.196 -0.115 -0.206 -0.114 -0.010  0.038  0.073  0.087  0.109  0.107  0.122  0.075  0.025 -0.054 -0.025  0.040 -0.033  0.003  0.037  0.039  0.002  0.001  0.025  0.022  0.038  0.054  0.068  0.074  0.057  0.069  0.047  0.076  0.077  0.100  0.047  0.154 -0.025  0.015
 -0.007 -0.048 -0.031 -0.059 -0.038 -0.067 -0.037 -0.017 -0.031 -0.034 -0.012 -0.021 -0.056  0.005  0.011  0.006 -0.009  0.007  0.077  0.110  0.010  0.010 -0.026  0.001 -0.012  0.032  0.028  0.001  0.013  0.017 -0.032 -0.024 -0.010 -0.008 -0.025  0.035 -0.007 -0.052 -0.028 -0.021 -0.014 -0.054 -0.018  0.000 -0.064 -0.027 -0.023 -0.037 -0.036 -0.030 -0.004 -0.023 -0.007  0.001  0.019 -0.033 -0.024 -0.012 -0.010 -0.014 -0.002  0.023 -0.005  0.013  0.018  0.008  0.006  0.053  0.034 -0.003  0.032  0.056  0.175  0.126  0.166  0.159  0.097  0.074  0.098  0.014  0.031  0.030  0.038  0.000  0.006 -0.007  0.021  0.131  0.029  0.049  0.076  0.072  0.075  0.173  0.268  0.282  0.638  0.208  0.222  0.143  0.093  0.182  0.065  0.061  0.049  0.084  0.069  0.070  0.050  0.004 -0.003  0.021  0.015  0.030  0.014  0.015  0.011  0.009  0.036  0.009  0.029  0.034  0.033  0.021 -0.026 -0.025 -0.012 -0.012 -0.065 -0.042 -0.029 -0.014 -0.028 -0.041  0.017 -0.042 -0.036 -0.039 -0.056 -0.019 -0.033 -0.011 -0.031 -0.004  0.047  0.003  0.018  0.118  0.065  0.015  0.064  0.177  0.118  0.085  0.183  0.210  0.102  0.112  0.042  0.012  0.025 -0.025  0.004 -0.007 -0.057 -0.023 -0.022 -0.058 -0.043 -0.085 -0.066 -0.029 -0.051  0.005 -0.070 -0.026 -0.013 -0.024 -0.016  0.036 -0.033 -0.017  0.012 -0.023 -0.026 -0.082 -0.031 -0.030 -0.044 -0.031 -0.049 -0.051 -0.037 -0.040 -0.067 -0.030 -0.011  0.012 -0.026 -0.054 -0.024 -0.014 -0.001 -0.041 -0.026 -0.018 -0.002 -0.063 -0.059 -0.054 -0.063 -0.106 -0.073 -0.063 -0.066 -0.052 -0.013  0.002 -0.000  0.025  0.010  0.015  0.037  0.020 -0.001 -0.010 -0.119 -0.118 -0.076  0.011 -0.023  0.004  0.004 -0.045  0.018  0.055  0.035  0.003 -0.039 -0.036 -0.128 -0.114 -0.126 -0.094 -0.142 -0.145 -0.098 -0.093 -0.119 -0.054 -0.021 -0.086 -0.058 -0.041 -0.056  0.011  0.020 -0.018  0.018  0.050  0.014  0.059 -0.012 -0.024  0.007  0.045  0.027  0.040  0.019  0.031 -0.048  0.003  0.076  0.013  0.010 -0.032 -0.062 -0.075 -0.094 -0.123 -0.148 -0.178 -0.134 -0.118 -0.102 -0.148 -0.137 -0.146 -0.118 -0.121 -0.044 -0.031 -0.004  0.060  0.079  0.077  0.040  0.019 -0.033 -0.027 -0.027 -0.025  0.018  0.024  0.030  0.080  0.024  0.005 -0.007  0.028  0.032 -0.001  0.021  0.036  0.052  0.023  0.026  0.043  0.067  0.055  0.070  0.078  0.023 -0.102 -0.044
  0.004 -0.012 -0.036 -0.025 -0.018 -0.033 -0.023 -0.016 -0.016 -0.022 -0.008 -0.002 -0.004  0.021  0.017  0.014 -0.005  0.020  0.062  0.085  0.018  0.038  0.042  0.026  0.029  0.029  0.015  0.004  0.016  0.021 -0.035  0.003  0.025  0.025  0.020  0.049  0.028  0.032  0.001 -0.005  0.027 -0.011 -0.012 -0.040 -0.033 -0.043 -0.024 -0.019  0.008  0.019  0.018  0.020  0.032  0.010  0.060  0.004  0.037  0.024  0.020  0.025  0.039  0.024  0.017  0.054  0.017  0.031  0.020  0.040  0.050  0.042  0.088  0.090  0.222  0.150  0.201  0.159  0.109  0.070  0.091  0.032  0.037  0.071  0.060  0.009  0.019  0.052  0.063  0.101  0.075  0.088  0.097  0.067  0.080  0.141  0.226  0.166  0.208  0.401  0.353  0.202  0.145  0.292  0.121  0.087  0.049  0.078  0.062  0.054  0.043  0.013 -0.012 -0.014 -0.031 -0.003 -0.014 -0.011 -0.008 -0.007  0.031  0.019  0.046  0.044  0.063  0.052 -0.028 -0.009 -0.019 -0.011 -0.051 -0.059 -0.041 -0.021 -0.048 -0.037 -0.020 -0.052 -0.002 -0.036 -0.044 -0.002 -0.016 -0.004 -0.037 -0.009  0.013 -0.004  0.029  0.123  0.062 -0.002  0.064  0.151  0.096  0.062  0.137  0.171  0.097  0.072  0.046 -0.002 -0.004 -0.032 -0.046 -0.033 -0.050 -0.025 -0.048 -0.047 -0.030 -0.043 -0.046 -0.030 -0.045  0.000 -0.021 -0.016 -0.031 -0.049 -0.048  0.001 -0.054 -0.050 -0.006 -0.054 -0.071 -0.086 -0.055 -0.074 -0.064 -0.061 -0.068 -0.066 -0.018 -0.031 -0.019 -0.020  0.015 -0.016 -0.018 -0.022 -0.031 -0.030 -0.020 -0.060 -0.050 -0.057 -0.043 -0.055 -0.058 -0.038 -0.032 -0.067 -0.037 -0.034 -0.010 -0.018 -0.020 -0.031  0.022  0.021 -0.018 -0.023  0.004  0.006  0.005  0.016 -0.115 -0.100 -0.070 -0.022 -0.022  0.020  0.022 -0.010  0.002  0.014  0.025  0.002 -0.017 -0.031 -0.091 -0.105 -0.123 -0.109 -0.139 -0.144 -0.112 -0.100 -0.087 -0.033 -0.011 -0.072 -0.010  0.001  0.002  0.043  0.059  0.038  0.058  0.077  0.051  0.052  0.004 -0.005  0.029  0.034  0.026  0.029  0.020  0.037 -0.027  0.026  0.070  0.032  0.034 -0.012 -0.042 -0.037 -0.082 -0.107 -0.133 -0.167 -0.118 -0.108 -0.098 -0.163 -0.133 -0.157 -0.137 -0.111 -0.052 -0.031 -0.018  0.052  0.039  0.073  0.029  0.048  0.008 -0.013 -0.039 -0.050  0.029 -0.008 -0.008  0.025 -0.010 -0.035 -0.027 -0.025 -0.025 -0.046 -0.006  0.002  0.016 -0.001  0.002  0.020  0.019  0.003  0.038  0.048  0.049 -0.059  0.021
  0.019 -0.003 -0.027 -0.041 -0.046 -0.046 -0.042 -0.065 -0.065 -0.070 -0.053 -0.063 -0.024 -0.016  0.010  0.020 -0.019  0.037  0.128  0.162  0.063  0.075  0.074  0.034  0.030  0.011 -0.037 -0.044 -0.028 -0.009 -0.096 -0.024  0.008  0.017  0.029  0.075  0.046  0.033  0.006 -0.022  0.012 -0.020 -0.001 -0.015 -0.053 -0.054 -0.041 -0.013 -0.003 -0.009 -0.006  0.014  0.020 -0.011  0.045  0.008  0.035  0.038  0.021  0.026  0.033  0.010  0.010  0.070  0.007  0.049  0.050  0.073  0.061  0.061  0.181  0.125  0.259  0.180  0.231  0.154  0.120  0.040  0.101  0.002  0.015  0.077  0.076 -0.024  0.000  0.052  0.080  0.147  0.073  0.101  0.100  0.094  0.070  0.095  0.212  0.177  0.222  0.353  0.755  0.454  0.336  0.594  0.221  0.219  0.091  0.132  0.079  0.067  0.052 -0.001 -0.039 -0.019 -0.065 -0.032 -0.039 -0.029 -0.040 -0.002  0.029  0.056  0.127  0.114  0.151  0.106 -0.031 -0.010 -0.031  0.029 -0.090 -0.131 -0.063 -0.048 -0.075 -0.064 -0.018 -0.087 -0.044 -0.060 -0.081 -0.009 -0.024  0.012 -0.053 -0.004  0.052  0.077  0.079  0.217  0.166  0.049  0.142  0.292  0.276  0.204  0.259  0.305  0.260  0.203  0.154  0.096  0.075  0.016 -0.038 -0.040 -0.085 -0.019 -0.017 -0.056 -0.069 -0.115 -0.095 -0.076 -0.082 -0.041 -0.094 -0.039 -0.046 -0.078 -0.057  0.015 -0.060 -0.066 -0.024 -0.060 -0.102 -0.096 -0.068 -0.089 -0.067 -0.050 -0.093 -0.079 -0.015 -0.020 -0.017 -0.011  0.021 -0.027 -0.001 -0.002 -0.047 -0.067 -0.059 -0.099 -0.074 -0.069 -0.027 -0.080 -0.085 -0.086 -0.059 -0.119 -0.083 -0.071 -0.056 -0.051 -0.035 -0.065 -0.028  0.012 -0.027 -0.059 -0.003  0.012 -0.007  0.005 -0.195 -0.172 -0.148 -0.045 -0.062  0.003 -0.008 -0.047 -0.027  0.045  0.017  0.010 -0.037 -0.083 -0.157 -0.158 -0.171 -0.152 -0.216 -0.212 -0.163 -0.138 -0.146 -0.047 -0.029 -0.101 -0.002  0.018  0.033  0.080  0.090  0.037  0.095  0.110  0.074  0.101  0.030  0.015  0.083  0.121  0.059  0.060  0.035  0.014 -0.092 -0.012  0.060 -0.006  0.030 -0.052 -0.076 -0.067 -0.126 -0.163 -0.211 -0.246 -0.167 -0.160 -0.138 -0.246 -0.195 -0.204 -0.190 -0.156 -0.088 -0.080 -0.068  0.034  0.075  0.118  0.094  0.099 -0.010 -0.017 -0.027 -0.074  0.029 -0.044 -0.015  0.032  0.021 -0.020 -0.031 -0.019 -0.010 -0.060  0.012  0.026  0.041  0.003  0.021  0.057  0.078  0.038  0.088  0.111  0.106 -0.062  0.034
  0.014 -0.027 -0.011 -0.019 -0.021 -0.024 -0.033 -0.040 -0.051 -0.051 -0.036 -0.055 -0.024 -0.008 -0.009  0.007  0.011  0.020  0.107  0.128  0.026  0.044  0.014  0.005 -0.008 -0.003 -0.056 -0.041 -0.041 -0.048 -0.075 -0.067 -0.047 -0.018 -0.009  0.024 -0.008 -0.004 -0.004 -0.029 -0.020 -0.034 -0.011 -0.004 -0.058 -0.029 -0.048 -0.039 -0.022 -0.017 -0.034 -0.014 -0.017 -0.041 -0.001 -0.051 -0.006 -0.012 -0.011 -0.015  0.009 -0.000 -0.008  0.036 -0.009  0.040  0.015  0.070  0.037  0.052  0.108  0.077  0.191  0.143  0.217  0.132  0.077  0.032  0.092  0.041  0.056  0.082  0.083 -0.003  0.039  0.070  0.109  0.174  0.063  0.089  0.111  0.101  0.104  0.101  0.184  0.109  0.143  0.202  0.454  0.552  0.347  0.405  0.196  0.153  0.096  0.120  0.091  0.094  0.063  0.006 -0.015 -0.008 -0.047 -0.029 -0.040 -0.038 -0.031 -0.008  0.043  0.059  0.093  0.066  0.095  0.036 -0.029  0.003 -0.034  0.047 -0.070 -0.086 -0.057 -0.038 -0.058 -0.043 -0.018 -0.055 -0.024 -0.006 -0.023  0.057  0.045  0.068  0.008  0.059  0.079  0.114  0.113  0.255  0.187  0.055  0.171  0.316  0.262  0.200  0.230  0.245  0.156  0.164  0.129  0.074  0.048 -0.023 -0.033 -0.054 -0.075 -0.021  0.012 -0.009 -0.027 -0.055 -0.066 -0.052 -0.057 -0.025 -0.046 -0.028 -0.044 -0.060 -0.045  0.000 -0.037 -0.095 -0.025 -0.067 -0.085 -0.089 -0.064 -0.071 -0.070 -0.066 -0.094 -0.071 -0.046 -0.048 -0.055 -0.041 -0.019 -0.049 -0.041 -0.033 -0.048 -0.033 -0.043 -0.103 -0.080 -0.076 -0.055 -0.091 -0.104 -0.099 -0.083 -0.122 -0.102 -0.078 -0.072 -0.052 -0.042 -0.060 -0.040 -0.018 -0.036 -0.045 -0.013  0.015 -0.029 -0.025 -0.145 -0.152 -0.106 -0.062 -0.049 -0.025 -0.033 -0.038 -0.045 -0.011 -0.046 -0.031 -0.033 -0.096 -0.113 -0.119 -0.121 -0.102 -0.111 -0.100 -0.094 -0.053 -0.092 -0.001 -0.013 -0.051  0.022 -0.001 -0.002  0.064  0.033 -0.013  0.027  0.043  0.005  0.033  0.008  0.012  0.044  0.073  0.031  0.072  0.062  0.027 -0.035  0.016  0.045  0.021  0.058 -0.016 -0.007 -0.010 -0.056 -0.077 -0.115 -0.162 -0.093 -0.074 -0.082 -0.167 -0.156 -0.167 -0.176 -0.133 -0.065 -0.075 -0.044  0.059  0.062  0.078  0.047  0.039 -0.027 -0.021 -0.020 -0.052  0.020 -0.023 -0.019 -0.001  0.006 -0.020 -0.019 -0.043 -0.017 -0.052  0.002  0.009  0.024  0.014  0.012  0.032  0.065  0.036  0.052  0.074  0.069  0.003  0.023
  0.014 -0.018 -0.027 -0.021 -0.060 -0.042 -0.058 -0.071 -0.057 -0.060 -0.053 -0.062 -0.003 -0.014 -0.014  0.004  0.017  0.026  0.086  0.105  0.024  0.051  0.028 -0.014 -0.011 -0.008 -0.047 -0.036 -0.039 -0.054 -0.058 -0.049 -0.032 -0.012  0.001  0.021  0.010  0.006  0.001 -0.029 -0.012 -0.022 -0.007  0.018 -0.043 -0.029 -0.049 -0.036 -0.012 -0.018 -0.023 -0.028 -0.026 -0.040 -0.023 -0.041 -0.007 -0.015 -0.020 -0.024 -0.000  0.000 -0.003  0.025 -0.018  0.045  0.019  0.087  0.033  0.061  0.133  0.064  0.136  0.091  0.134  0.071  0.041 -0.012  0.053  0.006  0.011  0.031  0.042 -0.026 -0.012  0.023  0.046  0.109  0.026  0.033  0.071  0.073  0.057  0.054  0.149  0.077  0.093  0.145  0.336  0.347  0.455  0.424  0.184  0.199  0.095  0.106  0.065  0.061  0.038 -0.017 -0.020 -0.004 -0.058 -0.048 -0.048 -0.029 -0.025 -0.017  0.001  0.044  0.102  0.089  0.126  0.065  0.003  0.008 -0.011  0.030 -0.058 -0.097 -0.057 -0.032 -0.037 -0.027 -0.023 -0.048 -0.005  0.015 -0.002  0.066  0.054  0.067  0.032  0.061  0.065  0.114  0.097  0.199  0.189  0.074  0.143  0.293  0.290  0.183  0.188  0.213  0.208  0.141  0.144  0.093  0.085  0.021  0.002 -0.029 -0.039  0.007  0.034  0.000 -0.016 -0.065 -0.056 -0.049 -0.059 -0.031 -0.048 -0.035 -0.042 -0.046 -0.034 -0.020 -0.026 -0.053  0.001 -0.049 -0.062 -0.076 -0.049 -0.056 -0.054 -0.049 -0.071 -0.069 -0.054 -0.047 -0.062 -0.043 -0.019 -0.041 -0.034 -0.023 -0.054 -0.041 -0.039 -0.095 -0.073 -0.090 -0.052 -0.070 -0.085 -0.088 -0.070 -0.077 -0.077 -0.057 -0.064 -0.062 -0.038 -0.066 -0.052 -0.029 -0.035 -0.037 -0.019  0.015 -0.025 -0.003 -0.127 -0.118 -0.091 -0.054 -0.051 -0.041 -0.068 -0.046 -0.059 -0.024 -0.055 -0.032 -0.023 -0.089 -0.074 -0.096 -0.095 -0.092 -0.099 -0.084 -0.077 -0.041 -0.059  0.012  0.002 -0.029  0.024  0.009  0.035  0.087  0.064  0.026  0.068  0.078  0.052  0.066  0.041  0.031  0.057  0.089  0.052  0.049  0.023 -0.011 -0.054 -0.028 -0.007 -0.028  0.039 -0.010 -0.002  0.004 -0.033 -0.063 -0.100 -0.153 -0.076 -0.076 -0.102 -0.168 -0.157 -0.153 -0.161 -0.126 -0.084 -0.079 -0.064 -0.015  0.027  0.037  0.036  0.053 -0.009 -0.021 -0.001 -0.014 -0.017 -0.046 -0.045 -0.015 -0.022 -0.042 -0.032 -0.043 -0.011 -0.041 -0.009  0.007  0.030  0.011  0.001  0.043  0.055  0.018  0.056  0.083  0.084  0.033  0.033
  0.067 -0.023 -0.035 -0.019 -0.073 -0.028 -0.063 -0.086 -0.081 -0.071 -0.065 -0.097 -0.030 -0.020 -0.031  0.000 -0.026 -0.005  0.079  0.109  0.026  0.070  0.060  0.031  0.047  0.028  0.009 -0.017 -0.014  0.016 -0.046  0.015  0.050  0.046  0.057  0.073  0.032  0.055  0.032 -0.017  0.048  0.005 -0.018 -0.011 -0.049 -0.038 -0.027 -0.017  0.010 -0.029 -0.003  0.033  0.025  0.005  0.047  0.009  0.073  0.064  0.050  0.042  0.051  0.058  0.080  0.106  0.029  0.091  0.050  0.167  0.117  0.133  0.254  0.150  0.283  0.186  0.205  0.097  0.054 -0.019  0.061 -0.041 -0.046  0.019  0.029 -0.063 -0.058  0.012  0.030  0.109  0.045  0.027  0.060  0.060  0.041  0.060  0.154  0.105  0.182  0.292  0.594  0.405  0.424  0.832  0.339  0.351  0.179  0.166  0.102  0.034  0.050  0.008 -0.029  0.000 -0.037 -0.021 -0.033 -0.038 -0.042 -0.016 -0.002  0.058  0.148  0.173  0.211  0.175  0.016  0.003 -0.005  0.007 -0.072 -0.146 -0.070 -0.065 -0.056 -0.028 -0.028 -0.078 -0.051 -0.082 -0.105 -0.022 -0.051 -0.038 -0.086 -0.036  0.004  0.059  0.074  0.175  0.145  0.012  0.113  0.254  0.243  0.139  0.185  0.216  0.236  0.144  0.130  0.061  0.032 -0.019 -0.061 -0.065 -0.085 -0.030  0.005 -0.072 -0.068 -0.136 -0.072 -0.061 -0.057 -0.020 -0.058 -0.033 -0.021 -0.049 -0.033  0.024 -0.017 -0.043  0.010 -0.037 -0.072 -0.072 -0.027 -0.025 -0.031  0.016 -0.055 -0.034  0.025  0.041  0.031  0.014  0.087  0.015  0.026  0.039 -0.009 -0.033 -0.040 -0.043 -0.053 -0.080 -0.049 -0.066 -0.066 -0.090 -0.065 -0.067 -0.075 -0.053 -0.037 -0.032 -0.011 -0.074 -0.012  0.036 -0.023 -0.050 -0.002  0.049  0.006  0.024 -0.183 -0.132 -0.146 -0.049 -0.051 -0.012 -0.011 -0.043 -0.002  0.038  0.013  0.003 -0.022 -0.096 -0.125 -0.137 -0.173 -0.154 -0.155 -0.182 -0.153 -0.127 -0.140 -0.045 -0.038 -0.114 -0.024 -0.012  0.021  0.077  0.080  0.055  0.079  0.134  0.132  0.115  0.033  0.007  0.062  0.103  0.048  0.033  0.012 -0.007 -0.084 -0.035  0.020 -0.044 -0.018 -0.049 -0.066 -0.057 -0.120 -0.155 -0.190 -0.223 -0.140 -0.142 -0.148 -0.225 -0.178 -0.165 -0.174 -0.115 -0.068 -0.084 -0.098 -0.001  0.051  0.055  0.058  0.045 -0.038 -0.030  0.009 -0.017 -0.004 -0.045 -0.029  0.021 -0.032 -0.033 -0.022 -0.030  0.006 -0.044  0.002  0.026  0.059 -0.004  0.008  0.074  0.101  0.025  0.077  0.116  0.077 -0.013  0.037
  0.038 -0.029 -0.028 -0.024 -0.022 -0.036 -0.028 -0.039 -0.061 -0.056 -0.034 -0.056 -0.019 -0.012 -0.025 -0.015 -0.018  0.011  0.044  0.046 -0.021  0.024  0.002  0.001  0.011  0.014  0.006 -0.009 -0.007 -0.002 -0.010 -0.002  0.010  0.016  0.022  0.011 -0.005 -0.004 -0.000 -0.040 -0.025 -0.032 -0.046 -0.010 -0.056 -0.064 -0.042 -0.026  0.001 -0.002  0.005  0.014  0.013  0.008  0.039  0.014  0.041  0.043  0.038  0.033  0.043  0.051  0.051  0.088  0.033  0.045  0.017  0.101  0.091  0.147  0.237  0.136  0.235  0.168  0.164  0.113  0.071  0.035  0.069  0.035  0.028  0.050  0.047  0.007  0.021  0.025  0.028  0.042  0.009  0.022  0.034  0.012  0.033  0.046  0.069  0.031  0.065  0.121  0.221  0.196  0.184  0.339  0.332  0.321  0.149  0.136  0.094  0.064  0.045  0.029 -0.005  0.009 -0.011 -0.010 -0.013 -0.024 -0.029  0.012  0.047  0.070  0.140  0.179  0.174  0.165  0.054  0.024  0.033  0.043  0.002 -0.038 -0.005 -0.037 -0.062 -0.018 -0.012 -0.033 -0.010 -0.009 -0.020  0.027  0.012  0.009 -0.026  0.009  0.032  0.057  0.064  0.097  0.090  0.012  0.064  0.104  0.090  0.036  0.057  0.073  0.066  0.039  0.030  0.008  0.012 -0.014 -0.023 -0.025 -0.034 -0.002  0.009 -0.009 -0.013 -0.041 -0.019 -0.029 -0.018 -0.014 -0.023 -0.026 -0.021 -0.041 -0.040 -0.012 -0.018 -0.066 -0.033 -0.059 -0.061 -0.057 -0.043 -0.025 -0.018 -0.006 -0.035 -0.011  0.023  0.044  0.037  0.023  0.085  0.020  0.039  0.031 -0.006 -0.014 -0.017 -0.029 -0.038 -0.066 -0.057 -0.053 -0.049 -0.076 -0.056 -0.055 -0.070 -0.062 -0.033 -0.037 -0.020 -0.044 -0.020 -0.002 -0.030 -0.028 -0.009  0.015  0.005 -0.009 -0.094 -0.066 -0.070 -0.022 -0.012 -0.004 -0.003 -0.018  0.002  0.011  0.007 -0.003 -0.007 -0.052 -0.069 -0.077 -0.099 -0.089 -0.083 -0.088 -0.083 -0.054 -0.078 -0.018 -0.015 -0.076 -0.023 -0.019 -0.002  0.035  0.041  0.026  0.015  0.058  0.054  0.043  0.007 -0.011  0.016  0.042  0.012  0.014  0.005  0.018 -0.020  0.009  0.033 -0.026 -0.007 -0.019 -0.037 -0.037 -0.051 -0.070 -0.098 -0.120 -0.080 -0.072 -0.081 -0.124 -0.097 -0.083 -0.092 -0.054 -0.024 -0.037 -0.042  0.015  0.027  0.024  0.028  0.022 -0.015 -0.003  0.003 -0.050 -0.043 -0.037 -0.032 -0.002 -0.021 -0.023 -0.028 -0.033  0.001 -0.033  0.002  0.015  0.047  0.003  0.013  0.050  0.066  0.026  0.053  0.058  0.023 -0.006  0.014
  0.090  0.007 -0.006 -0.019 -0.055 -0.080 -0.085 -0.085 -0.094 -0.123 -0.096 -0.088 -0.031 -0.093 -0.072 -0.032 -0.046 -0.047 -0.003  0.005 -0.019  0.033  0.006  0.014  0.021  0.016  0.032  0.018  0.031  0.064  0.001  0.032  0.047  0.035  0.026 -0.030 -0.012 -0.006 -0.009 -0.062 -0.029 -0.047 -0.062 -0.023 -0.066 -0.084 -0.055 -0.013  0.005 -0.021  0.020  0.014 -0.003  0.005  0.028  0.001  0.048  0.091  0.075  0.050  0.060  0.103  0.132  0.170  0.095  0.089  0.064  0.224  0.198  0.344  0.427  0.228  0.278  0.201  0.137  0.084  0.064 -0.019  0.014 -0.011 -0.032 -0.019 -0.012 -0.052 -0.053 -0.042 -0.020 -0.020 -0.062 -0.050 -0.034 -0.051 -0.010 -0.006  0.029  0.027  0.061  0.087  0.219  0.153  0.199  0.351  0.321  0.678  0.326  0.249  0.187  0.092  0.089  0.043 -0.038 -0.016 -0.053 -0.032 -0.044  0.003  0.000  0.062  0.111  0.166  0.247  0.365  0.312  0.346  0.142  0.095  0.114  0.073  0.082 -0.008  0.032 -0.022 -0.046 -0.037 -0.014 -0.045 -0.035 -0.001 -0.032  0.022  0.015  0.005 -0.071 -0.008  0.039  0.051  0.036  0.050  0.079 -0.039  0.009  0.044  0.024 -0.020 -0.004  0.044  0.064 -0.010  0.000 -0.034 -0.014  0.040 -0.008  0.039  0.026  0.044  0.050  0.017  0.004 -0.042  0.010 -0.021 -0.009 -0.046 -0.038 -0.046  0.001 -0.046 -0.035 -0.050 -0.039 -0.065 -0.036 -0.060 -0.058 -0.027 -0.024 -0.009  0.012  0.031 -0.022  0.025  0.086  0.141  0.133  0.088  0.181  0.104  0.133  0.082  0.017  0.017  0.013 -0.006 -0.029 -0.103 -0.069 -0.078 -0.086 -0.104 -0.075 -0.090 -0.106 -0.087 -0.023 -0.053 -0.029 -0.054  0.004  0.022 -0.003  0.010  0.037  0.053  0.050  0.031 -0.121 -0.051 -0.094 -0.043 -0.001 -0.021 -0.046 -0.051 -0.045  0.020 -0.007 -0.003 -0.003 -0.055 -0.064 -0.089 -0.116 -0.109 -0.110 -0.114 -0.108 -0.065 -0.085 -0.037 -0.006 -0.062 -0.035 -0.007  0.044  0.073  0.100  0.087  0.064  0.115  0.131  0.128  0.118  0.027  0.055  0.090  0.054  0.023 -0.008 -0.026 -0.053 -0.013 -0.004 -0.081 -0.050 -0.010 -0.060 -0.037 -0.064 -0.088 -0.115 -0.136 -0.104 -0.086 -0.097 -0.152 -0.109 -0.065 -0.063 -0.003 -0.008 -0.043 -0.080 -0.036  0.032 -0.001  0.072  0.045 -0.048 -0.021  0.034 -0.042 -0.096 -0.058 -0.041 -0.013 -0.056 -0.052 -0.042 -0.056 -0.005 -0.042 -0.011 -0.006  0.024 -0.023 -0.010  0.050  0.051  0.003  0.040  0.068  0.031  0.018  0.013
  0.050 -0.029 -0.007 -0.019 -0.027 -0.053 -0.047 -0.045 -0.063 -0.065 -0.042 -0.065 -0.044 -0.028 -0.033 -0.034 -0.042 -0.038 -0.002 -0.003 -0.032 -0.008 -0.032 -0.032 -0.037 -0.018 -0.021 -0.024 -0.000  0.023 -0.011  0.003  0.001  0.002 -0.015 -0.028 -0.019 -0.024 -0.015 -0.055 -0.017 -0.023 -0.052 -0.016 -0.018 -0.042 -0.000 -0.024 -0.025 -0.006  0.012  0.002  0.008  0.008  0.027  0.004  0.051  0.054  0.038  0.046  0.054  0.059  0.093  0.145  0.052  0.060  0.049  0.119  0.130  0.245  0.214  0.199  0.226  0.192  0.125  0.078  0.066  0.032  0.039  0.031  0.016  0.014  0.000 -0.013 -0.009 -0.007 -0.009 -0.012 -0.036 -0.033 -0.027 -0.028  0.005  0.010  0.026  0.019  0.049  0.049  0.091  0.096  0.095  0.179  0.149  0.326  0.403  0.253  0.209  0.110  0.092  0.042  0.009  0.012  0.018  0.018  0.003  0.009  0.006  0.062  0.113  0.166  0.166  0.235  0.179  0.212  0.090  0.074  0.084  0.098  0.087  0.016  0.044 -0.005 -0.023  0.008  0.005 -0.018 -0.006  0.015  0.011  0.010  0.019  0.046 -0.058  0.001  0.036  0.049  0.004  0.037  0.047 -0.035 -0.016  0.023 -0.013 -0.032 -0.000  0.031  0.017 -0.009 -0.028 -0.057 -0.052 -0.037 -0.025 -0.005  0.032  0.031  0.033  0.035  0.019 -0.003  0.027 -0.030 -0.003 -0.018 -0.030  0.006  0.003 -0.009 -0.008 -0.012  0.002 -0.035 -0.004 -0.013 -0.020  0.018  0.004  0.005  0.018  0.042  0.005  0.030  0.098  0.108  0.089  0.077  0.128  0.062  0.075  0.046  0.003 -0.006  0.008 -0.021 -0.003 -0.030 -0.019 -0.034 -0.043 -0.053 -0.054 -0.059 -0.054 -0.073 -0.047 -0.039 -0.035 -0.049 -0.035 -0.023 -0.017 -0.013 -0.006 -0.000  0.021 -0.022 -0.068 -0.018 -0.031 -0.032  0.002 -0.024  0.004  0.003  0.016  0.007  0.018 -0.014 -0.016 -0.017 -0.042 -0.042 -0.067 -0.071 -0.058 -0.060 -0.045 -0.043 -0.057 -0.015 -0.013 -0.039 -0.037 -0.002  0.010  0.011  0.032  0.056 -0.019  0.018  0.043  0.024  0.021 -0.001  0.012  0.017  0.015  0.022 -0.011  0.013 -0.005 -0.009  0.020 -0.035 -0.021 -0.023 -0.037 -0.025 -0.053 -0.062 -0.066 -0.081 -0.059 -0.045 -0.059 -0.071 -0.055 -0.054 -0.039  0.003  0.017 -0.014 -0.037 -0.008  0.029  0.028  0.020 -0.008 -0.030  0.002  0.047 -0.000 -0.038 -0.032  0.004 -0.006 -0.046 -0.014 -0.004 -0.033 -0.001 -0.010  0.004 -0.015  0.019  0.010 -0.014  0.023  0.047  0.020  0.025  0.032  0.039  0.023 -0.012
 -0.013 -0.034 -0.062 -0.054 -0.057 -0.088 -0.062 -0.058 -0.065 -0.072 -0.050 -0.051 -0.017 -0.016 -0.029 -0.023 -0.007 -0.003  0.050  0.057  0.002  0.016  0.014 -0.015 -0.025 -0.002 -0.014 -0.025 -0.006 -0.004 -0.018 -0.023 -0.017 -0.022 -0.014 -0.008 -0.011 -0.041 -0.031 -0.065 -0.042 -0.047 -0.038 -0.020 -0.033 -0.052 -0.027 -0.039 -0.023 -0.025 -0.000 -0.005  0.008 -0.017  0.006  0.019  0.034  0.020  0.024  0.025  0.032  0.009  0.017  0.080  0.010  0.035  0.018  0.056  0.075  0.144  0.177  0.167  0.266  0.209  0.190  0.122  0.089  0.057  0.088  0.065  0.067  0.061  0.057  0.022  0.034  0.043  0.061  0.071 -0.008  0.019  0.048  0.025  0.043  0.049  0.072  0.055  0.084  0.078  0.132  0.120  0.106  0.166  0.136  0.249  0.253  0.393  0.250  0.176  0.118  0.054  0.026  0.007 -0.022  0.016 -0.003  0.026  0.021  0.065  0.150  0.167  0.207  0.195  0.193  0.153  0.048  0.054  0.069  0.134  0.071  0.006  0.022 -0.003 -0.038 -0.018 -0.012 -0.034 -0.014  0.018  0.006  0.030  0.044  0.088 -0.010  0.042  0.090  0.105  0.060  0.098  0.097  0.017  0.063  0.079  0.049  0.045  0.074  0.085  0.053  0.023  0.023 -0.017 -0.020  0.000  0.009  0.023  0.043  0.047  0.031  0.049  0.029 -0.001  0.007 -0.011  0.012 -0.022 -0.023 -0.010 -0.018 -0.018 -0.019 -0.013 -0.012 -0.061 -0.018 -0.031 -0.028 -0.006 -0.019 -0.037 -0.030  0.007 -0.007 -0.008  0.056  0.033  0.031  0.044  0.064  0.012  0.012 -0.029 -0.046 -0.022  0.006 -0.048 -0.036 -0.057 -0.031 -0.049 -0.053 -0.050 -0.054 -0.074 -0.070 -0.063 -0.068 -0.046 -0.031 -0.045 -0.060 -0.017 -0.010 -0.015 -0.026 -0.014 -0.009 -0.026 -0.094 -0.076 -0.077 -0.080 -0.042 -0.068 -0.073 -0.029 -0.031 -0.021 -0.055 -0.075 -0.030 -0.042 -0.078 -0.091 -0.082 -0.089 -0.080 -0.061 -0.057 -0.014 -0.051 -0.003 -0.003 -0.041 -0.014  0.006  0.003  0.041  0.042  0.040  0.013  0.033  0.020  0.025  0.002 -0.004  0.030  0.031  0.033  0.020  0.002 -0.006 -0.025 -0.011  0.016 -0.025  0.008 -0.019 -0.011  0.004 -0.003 -0.050 -0.067 -0.104 -0.061 -0.020 -0.057 -0.097 -0.117 -0.109 -0.101 -0.061 -0.044 -0.069 -0.066 -0.036  0.010  0.026  0.011  0.019 -0.026 -0.006  0.024 -0.020 -0.043 -0.029 -0.012  0.009 -0.025 -0.009 -0.013 -0.023  0.001 -0.016  0.004 -0.004  0.009  0.011  0.002  0.007  0.038  0.033  0.031  0.025  0.043 -0.009  0.001
  0.010  0.003 -0.023 -0.076 -0.070 -0.091 -0.055 -0.051 -0.062 -0.070 -0.042 -0.047 -0.033  0.008 -0.003 -0.005 -0.002  0.029  0.063  0.069  0.017  0.019 -0.004 -0.028 -0.040 -0.019 -0.054 -0.044 -0.034 -0.022 -0.028 -0.054 -0.067 -0.048 -0.023 -0.016 -0.017 -0.041 -0.042 -0.061 -0.037 -0.036 -0.030 -0.028 -0.045 -0.052 -0.045 -0.025 -0.016 -0.001 -0.008 -0.025 -0.010 -0.021  0.002  0.055  0.055 -0.006  0.013  0.034  0.006  0.017  0.072  0.081  0.022  0.037  0.015  0.049  0.084  0.122  0.167  0.185  0.261  0.291  0.198  0.155  0.141  0.092  0.101  0.109  0.096  0.063  0.053  0.059  0.066  0.042  0.054  0.045 -0.024  0.033  0.037 -0.001  0.051  0.073  0.076  0.072  0.069  0.062  0.079  0.091  0.065  0.102  0.094  0.187  0.209  0.250  0.467  0.275  0.232  0.127  0.075  0.044  0.026  0.013  0.020  0.075  0.115  0.154  0.210  0.225  0.149  0.162  0.129  0.147  0.060  0.061  0.080  0.137  0.125  0.108  0.088  0.056  0.001 -0.030  0.026 -0.011  0.008  0.023  0.035  0.035  0.065  0.111 -0.031  0.058  0.077  0.073  0.062  0.081  0.046 -0.031  0.022  0.032 -0.020 -0.008  0.015  0.037 -0.038 -0.030 -0.032 -0.055 -0.054 -0.059 -0.035 -0.015  0.022  0.032  0.034  0.071  0.070  0.056 -0.009 -0.009  0.014 -0.020 -0.019  0.016  0.004 -0.002 -0.013 -0.049 -0.050 -0.078 -0.017 -0.014  0.008  0.012 -0.013 -0.024  0.028  0.065  0.021  0.053  0.096  0.092  0.065  0.040  0.112  0.038  0.026 -0.024 -0.049 -0.014  0.010 -0.041 -0.033 -0.068 -0.035 -0.046 -0.054 -0.047 -0.057 -0.075 -0.053 -0.078 -0.076 -0.056 -0.012 -0.033 -0.080 -0.045 -0.039 -0.038 -0.045 -0.010  0.016 -0.003 -0.074 -0.084 -0.092 -0.076 -0.028 -0.054 -0.054 -0.014 -0.029 -0.026 -0.059 -0.061 -0.020 -0.026 -0.069 -0.090 -0.095 -0.088 -0.066 -0.070 -0.048 -0.020 -0.054 -0.013 -0.002 -0.034 -0.020 -0.023 -0.004  0.039  0.025  0.039  0.039  0.031 -0.010 -0.009 -0.014  0.002  0.021  0.009  0.028  0.043 -0.001  0.002 -0.038 -0.000  0.032 -0.001  0.032 -0.002  0.005 -0.012 -0.021 -0.036 -0.046 -0.067 -0.048 -0.010 -0.028 -0.060 -0.097 -0.089 -0.080 -0.051 -0.026 -0.053 -0.047 -0.013  0.017  0.016  0.025  0.035 -0.014  0.018  0.047  0.008 -0.055 -0.034 -0.001 -0.035 -0.072 -0.054 -0.046 -0.069 -0.047 -0.039 -0.028 -0.043 -0.019  0.000 -0.020 -0.009  0.041  0.037  0.028  0.017  0.058 -0.023  0.004
 -0.027 -0.029 -0.025 -0.057 -0.038 -0.072 -0.040 -0.029 -0.058 -0.067 -0.015 -0.047 -0.036 -0.013 -0.002  0.005  0.022  0.031  0.078  0.084  0.019  0.012 -0.012 -0.011 -0.041 -0.026 -0.063 -0.035 -0.013 -0.017 -0.056 -0.034 -0.091 -0.086 -0.053 -0.021 -0.032 -0.077 -0.065 -0.078 -0.075 -0.050 -0.041 -0.001 -0.046 -0.056 -0.057 -0.042 -0.029  0.006 -0.009 -0.022  0.012 -0.004  0.002  0.025  0.039  0.003  0.006  0.020 -0.010 -0.016 -0.001  0.052  0.005  0.010  0.014  0.025  0.019  0.059  0.082  0.113  0.196  0.248  0.245  0.216  0.205  0.148  0.188  0.239  0.201  0.127  0.136  0.122  0.160  0.112  0.116  0.087  0.011  0.071  0.076  0.020  0.078  0.141  0.117  0.070  0.070  0.054  0.067  0.094  0.061  0.034  0.064  0.092  0.110  0.176  0.275  0.460  0.310  0.187  0.127  0.073  0.053  0.045  0.043  0.115  0.169  0.201  0.295  0.167  0.121  0.093  0.075  0.054  0.026  0.028  0.059  0.140  0.142  0.165  0.129  0.114  0.047  0.011  0.070  0.053  0.038  0.108  0.091  0.117  0.159  0.178  0.050  0.158  0.160  0.121  0.113  0.152  0.098  0.033  0.065  0.087  0.011  0.034  0.046  0.057 -0.041 -0.034 -0.030 -0.027 -0.009 -0.032 -0.019 -0.014  0.023  0.036  0.041  0.098  0.068  0.090  0.015  0.004  0.014 -0.028 -0.033  0.021 -0.000  0.017 -0.004 -0.055 -0.071 -0.075 -0.021 -0.006  0.022  0.015 -0.016 -0.017  0.011  0.035 -0.002  0.027  0.040  0.006  0.002  0.024  0.049 -0.025 -0.023 -0.050 -0.066 -0.016 -0.019 -0.058 -0.035 -0.057 -0.019 -0.038 -0.057 -0.057 -0.072 -0.086 -0.068 -0.081 -0.095 -0.063 -0.026 -0.061 -0.099 -0.084 -0.055 -0.044 -0.046 -0.015 -0.010 -0.027 -0.089 -0.113 -0.093 -0.117 -0.055 -0.100 -0.080 -0.002 -0.040 -0.051 -0.099 -0.106 -0.046 -0.083 -0.085 -0.114 -0.098 -0.091 -0.086 -0.057 -0.045 -0.008 -0.061  0.002 -0.017 -0.045 -0.002 -0.038 -0.033  0.036  0.006  0.006  0.000 -0.000 -0.038 -0.020 -0.029 -0.019  0.002 -0.004  0.036  0.055  0.021  0.044 -0.016  0.011  0.068  0.034  0.101  0.004  0.032  0.026 -0.004 -0.008 -0.049 -0.098 -0.040 -0.001 -0.044 -0.088 -0.130 -0.146 -0.120 -0.085 -0.054 -0.073 -0.019  0.016  0.027  0.050  0.020  0.046  0.013  0.028  0.044 -0.002 -0.070 -0.069 -0.028 -0.052 -0.068 -0.053 -0.040 -0.053 -0.058 -0.030 -0.008 -0.042 -0.039  0.016 -0.013 -0.034  0.020  0.041  0.013 -0.004  0.037  0.001 -0.007
  0.009 -0.018 -0.007 -0.061 -0.020 -0.013  0.002 -0.006 -0.035 -0.017  0.004 -0.054 -0.048  0.011 -0.022 -0.032 -0.050 -0.021 -0.019  0.016  0.048  0.026  0.051  0.011  0.006 -0.001 -0.009 -0.005  0.015  0.028 -0.005  0.027  0.008 -0.006  0.029  0.020 -0.012  0.006 -0.009 -0.031 -0.001  0.009 -0.013  0.018  0.007 -0.009  0.008  0.001  0.040  0.082  0.060  0.043  0.079  0.077  0.072  0.080  0.103  0.079  0.056  0.062  0.019  0.035  0.084  0.067  0.035  0.029  0.009  0.026  0.042  0.049  0.081  0.106  0.140  0.181  0.166  0.158  0.175  0.149  0.162  0.183  0.155  0.098  0.107  0.093  0.127  0.075  0.092  0.058  0.004  0.050  0.061 -0.005  0.074  0.126  0.081  0.047  0.050  0.043  0.052  0.063  0.038  0.050  0.045  0.089  0.092  0.118  0.232  0.310  0.539  0.272  0.189  0.109  0.105  0.047  0.051  0.136  0.207  0.186  0.219  0.135  0.088  0.050  0.052  0.015  0.013 -0.016  0.007  0.072  0.104  0.113  0.106  0.085  0.078  0.031  0.054  0.064  0.007  0.018  0.005  0.036  0.082  0.100 -0.016  0.086  0.075  0.058  0.069  0.101  0.042 -0.012  0.024  0.041 -0.037 -0.026  0.010  0.038 -0.028 -0.040 -0.059 -0.086 -0.055 -0.077 -0.060 -0.058 -0.024 -0.015  0.002  0.013  0.031  0.032  0.013 -0.019 -0.011 -0.034 -0.039  0.013  0.012  0.031  0.020 -0.028 -0.011 -0.032  0.022  0.036  0.049  0.056  0.019  0.021  0.043  0.078  0.012  0.062  0.076  0.083  0.058  0.042  0.065  0.002 -0.014 -0.023 -0.018  0.013 -0.018 -0.027 -0.025 -0.023 -0.013 -0.024 -0.028 -0.023 -0.041 -0.047 -0.007 -0.042 -0.056 -0.062 -0.002 -0.036 -0.051 -0.048 -0.026 -0.017 -0.016  0.009  0.044 -0.014 -0.066 -0.054 -0.089 -0.063 -0.023 -0.036  0.001  0.008  0.025  0.014 -0.007 -0.047 -0.050 -0.051 -0.091 -0.106 -0.102 -0.097 -0.052 -0.083 -0.075 -0.077 -0.100 -0.079 -0.098 -0.087 -0.089 -0.106 -0.131 -0.083 -0.073 -0.040 -0.076 -0.067 -0.059 -0.012 -0.017 -0.021  0.032  0.023 -0.010  0.067 -0.028  0.043  0.016  0.028  0.063  0.034  0.040 -0.012 -0.035 -0.080 -0.067 -0.041 -0.069 -0.085 -0.032 -0.013 -0.022 -0.010 -0.030 -0.011 -0.022  0.008  0.017 -0.007  0.006  0.034  0.018  0.015  0.012  0.044  0.015  0.032  0.077  0.035 -0.055 -0.039 -0.012 -0.067 -0.079 -0.038 -0.018 -0.077 -0.056 -0.011 -0.011 -0.045 -0.014  0.005 -0.035 -0.023  0.050  0.018  0.014  0.029  0.015  0.031 -0.012
  0.002 -0.012 -0.010 -0.027 -0.019  0.003  0.023  0.002 -0.019 -0.017  0.004 -0.039 -0.042 -0.014 -0.019 -0.050 -0.037 -0.016 -0.032  0.013  0.058 -0.004  0.045  0.067  0.033  0.035  0.030  0.025  0.046  0.040  0.033  0.034  0.027  0.008  0.035  0.043  0.007  0.006  0.008  0.012 -0.002  0.015 -0.006 -0.014 -0.007 -0.004  0.056  0.011  0.008  0.044  0.050  0.041  0.056  0.039  0.060  0.049  0.048  0.048  0.034  0.026 -0.004 -0.014  0.043  0.013  0.005 -0.007  0.006  0.017 -0.001  0.018  0.035  0.046  0.078  0.116  0.107  0.109  0.108  0.105  0.094  0.174  0.124  0.072  0.090  0.094  0.125  0.080  0.102  0.044  0.006  0.043  0.033 -0.001  0.041  0.077  0.050  0.017  0.004  0.013 -0.001  0.006 -0.017  0.008  0.029  0.043  0.042  0.054  0.127  0.187  0.272  0.429  0.278  0.173  0.174  0.137  0.122  0.189  0.264  0.144  0.192  0.102  0.076  0.025  0.014 -0.025  0.001 -0.024  0.025  0.084  0.086  0.137  0.084  0.105  0.071  0.052  0.070  0.095  0.021  0.026  0.013  0.009  0.088  0.102  0.028  0.076  0.073  0.032  0.035  0.053  0.013  0.001  0.010  0.007 -0.059 -0.050 -0.020  0.017 -0.038 -0.054 -0.060 -0.055 -0.039 -0.053 -0.022 -0.026 -0.001 -0.020  0.007  0.032  0.043  0.064  0.036  0.007  0.049 -0.012 -0.016  0.023  0.007  0.037  0.043 -0.009  0.015  0.016  0.039  0.102  0.120  0.107  0.059  0.056  0.060  0.056 -0.004  0.012  0.029  0.057  0.025  0.003  0.034 -0.022 -0.025 -0.034 -0.034 -0.008 -0.012 -0.006 -0.005  0.023  0.014 -0.005  0.016  0.003 -0.050 -0.037  0.002 -0.034 -0.042 -0.036  0.009 -0.028 -0.036 -0.006  0.002  0.023 -0.007 -0.007  0.018 -0.034 -0.043 -0.062 -0.093 -0.077 -0.053 -0.055 -0.042 -0.019 -0.010 -0.032 -0.036 -0.070 -0.061 -0.032 -0.099 -0.107 -0.088 -0.071 -0.004 -0.007 -0.033 -0.026 -0.068 -0.050 -0.087 -0.103 -0.082 -0.096 -0.149 -0.109 -0.087 -0.062 -0.129 -0.092 -0.081 -0.027 -0.010 -0.016  0.023 -0.017 -0.029  0.023 -0.025  0.011  0.023  0.019  0.050  0.039 -0.009 -0.018 -0.021 -0.045 -0.027 -0.004 -0.007 -0.039  0.011  0.031  0.000  0.015 -0.002  0.027 -0.016  0.009  0.021 -0.016 -0.034  0.013 -0.015 -0.020 -0.018 -0.016 -0.018  0.052  0.118  0.100 -0.063 -0.030  0.023 -0.063 -0.069 -0.023  0.001 -0.031 -0.029  0.021  0.022 -0.018  0.009  0.050  0.001 -0.003  0.048  0.049  0.022  0.003 -0.030 -0.022 -0.021
 -0.029 -0.067 -0.062 -0.046 -0.036  0.015  0.050  0.050  0.054  0.098  0.076  0.054 -0.001  0.062  0.046 -0.014 -0.015 -0.074 -0.078 -0.027  0.040 -0.062 -0.008  0.029  0.046  0.048  0.068  0.060  0.089  0.029  0.076  0.074  0.043  0.026  0.051  0.028 -0.013  0.009  0.018  0.063  0.026  0.018  0.006  0.020  0.030  0.053  0.176  0.059  0.035  0.093  0.065  0.030  0.075  0.027  0.075 -0.009  0.010  0.021  0.014 -0.016 -0.022 -0.027 -0.044 -0.063 -0.053 -0.111 -0.102 -0.081 -0.057 -0.072 -0.039 -0.008  0.031  0.078  0.074  0.066  0.080  0.144  0.043  0.091  0.104  0.011  0.037  0.022  0.035  0.005  0.001 -0.001  0.009 -0.013  0.007 -0.016  0.070  0.064  0.015 -0.027 -0.003 -0.012 -0.039 -0.015 -0.020 -0.029 -0.005 -0.038  0.009  0.026  0.075  0.127  0.189  0.278  0.659  0.255  0.395  0.260  0.210  0.202  0.205  0.087  0.115  0.078  0.032 -0.049 -0.021 -0.054 -0.004 -0.015  0.027  0.078  0.054  0.087  0.080  0.078  0.062  0.083  0.033  0.107  0.030 -0.027  0.012 -0.013  0.064  0.094  0.066  0.080  0.080  0.055  0.011  0.060  0.052  0.049  0.016  0.009 -0.017 -0.026 -0.017  0.005 -0.024  0.014 -0.043 -0.056  0.020 -0.036  0.009 -0.050 -0.019 -0.013  0.008  0.012  0.018  0.035  0.017  0.021 -0.005 -0.001  0.029  0.065 -0.020  0.007  0.061  0.041  0.116  0.105  0.142  0.145  0.156  0.145  0.073  0.065  0.054  0.036 -0.028  0.019  0.004 -0.022 -0.030 -0.027 -0.013 -0.059 -0.063 -0.042 -0.023  0.000 -0.048 -0.034 -0.020  0.023  0.017 -0.025  0.042  0.047 -0.014 -0.034  0.066 -0.006 -0.006 -0.003  0.022  0.014 -0.001 -0.007  0.022  0.043 -0.010 -0.035 -0.020 -0.065  0.002 -0.093 -0.068 -0.089 -0.014 -0.054 -0.008  0.002  0.001 -0.081 -0.031 -0.081 -0.031 -0.022 -0.066 -0.048 -0.069 -0.055  0.026  0.028 -0.021 -0.035 -0.055 -0.047 -0.111 -0.131 -0.125 -0.158 -0.261 -0.211 -0.200 -0.177 -0.224 -0.197 -0.179 -0.093 -0.100 -0.036  0.002 -0.033 -0.029  0.002 -0.051  0.005  0.064  0.044  0.054  0.074  0.015 -0.013 -0.010 -0.061 -0.041 -0.001  0.024  0.010  0.073  0.076  0.031  0.078  0.011  0.013 -0.015  0.062  0.070 -0.018 -0.018  0.005 -0.048 -0.034 -0.043 -0.025  0.062  0.144  0.233  0.182 -0.039  0.004  0.036 -0.017 -0.002  0.055  0.069  0.051  0.016  0.111  0.094  0.020  0.057  0.118  0.053 -0.004  0.073  0.089  0.017 -0.026 -0.125 -0.070 -0.061
 -0.000 -0.063 -0.034 -0.028 -0.030 -0.004 -0.003 -0.017 -0.015 -0.005 -0.016 -0.040 -0.035  0.016 -0.016 -0.054 -0.068 -0.030 -0.070 -0.041 -0.004 -0.078 -0.041  0.011  0.010  0.022  0.044  0.027  0.044  0.012  0.031  0.043  0.025  0.023  0.026  0.030 -0.006 -0.020  0.015  0.027 -0.013  0.012 -0.014 -0.003 -0.005  0.002  0.115  0.012 -0.032 -0.002  0.036  0.016  0.023  0.025  0.044 -0.006  0.037  0.040  0.021  0.008  0.007 -0.005  0.027  0.002 -0.005 -0.039 -0.020  0.009 -0.004 -0.013 -0.008  0.005  0.021  0.038  0.030  0.031  0.024  0.064  0.009  0.083  0.090  0.010  0.002  0.032  0.025 -0.007 -0.013 -0.026 -0.023 -0.020 -0.006 -0.022  0.036  0.045 -0.006 -0.034  0.021 -0.014 -0.019 -0.008 -0.004  0.000  0.009 -0.016  0.012  0.007  0.044  0.073  0.109  0.173  0.255  0.322  0.349  0.233  0.182  0.065  0.113  0.074  0.091  0.047  0.020 -0.019  0.001 -0.023 -0.006 -0.013 -0.003  0.018  0.041  0.075  0.072  0.053  0.030  0.099  0.087  0.136  0.046 -0.010 -0.021 -0.038  0.021  0.018  0.009  0.010  0.039 -0.009 -0.024  0.015  0.006  0.004 -0.019 -0.020 -0.035 -0.050 -0.044 -0.011 -0.027 -0.021 -0.046 -0.050 -0.014 -0.022  0.036  0.008  0.018 -0.009  0.005  0.002  0.007  0.009  0.029  0.028  0.033 -0.004  0.031  0.059  0.001  0.061  0.055  0.053  0.073  0.103  0.089  0.109  0.113  0.094  0.056  0.057  0.034  0.040 -0.023  0.004  0.024  0.022 -0.004 -0.004  0.025 -0.007 -0.024 -0.018 -0.008 -0.022 -0.039 -0.040  0.007  0.066  0.043  0.006  0.041  0.044 -0.022 -0.019  0.026 -0.018 -0.019  0.003 -0.001 -0.045 -0.015 -0.027 -0.017  0.031 -0.008 -0.005  0.034 -0.035  0.009 -0.030 -0.039 -0.040 -0.012 -0.047 -0.001 -0.007  0.058 -0.004  0.012 -0.052 -0.045  0.001 -0.062 -0.032 -0.035 -0.006  0.054  0.061  0.017  0.015 -0.020 -0.015 -0.053 -0.111 -0.096 -0.104 -0.176 -0.165 -0.160 -0.119 -0.188 -0.125 -0.109 -0.052 -0.076 -0.033 -0.040 -0.050 -0.041 -0.014 -0.043  0.006  0.034  0.019  0.042  0.016 -0.041 -0.012  0.010 -0.014  0.016  0.038  0.047  0.039  0.077  0.087  0.049  0.064  0.038  0.037  0.019  0.064  0.073 -0.004 -0.031  0.010 -0.034 -0.020 -0.043 -0.092 -0.078  0.041  0.152  0.127 -0.065  0.015  0.089 -0.008 -0.014  0.074  0.063  0.066  0.051  0.095  0.095  0.061  0.069  0.112  0.066  0.029  0.067  0.087  0.039 -0.013 -0.072 -0.078 -0.088
  0.009 -0.118 -0.071 -0.018 -0.001  0.035  0.053  0.052  0.041  0.063  0.040  0.030 -0.059  0.059  0.035 -0.045 -0.174 -0.075 -0.187 -0.131  0.009 -0.124 -0.027  0.027  0.051  0.062  0.108  0.059  0.116  0.108  0.061  0.149  0.120  0.093  0.083  0.066  0.004 -0.003  0.053  0.091  0.013  0.031 -0.029 -0.007 -0.023  0.001  0.228  0.077  0.035  0.090  0.145  0.125  0.106  0.109  0.164  0.033  0.103  0.148  0.090  0.085  0.067  0.073  0.073  0.042  0.034 -0.051 -0.023 -0.005  0.031  0.012 -0.014  0.016 -0.015  0.048  0.032  0.013 -0.013  0.103 -0.023  0.034  0.082 -0.010 -0.038  0.001 -0.006 -0.057 -0.068 -0.068 -0.008 -0.034 -0.025 -0.057 -0.013  0.031 -0.060 -0.064  0.015 -0.031 -0.065 -0.047 -0.058 -0.037 -0.011 -0.053  0.018 -0.022  0.026  0.053  0.105  0.174  0.395  0.349  0.888  0.441  0.319  0.037  0.081  0.076  0.073  0.008 -0.016 -0.035  0.004 -0.012  0.016 -0.019 -0.007 -0.029  0.012  0.055  0.085  0.033 -0.007  0.124  0.032  0.130  0.014 -0.078 -0.074 -0.113 -0.045 -0.047 -0.041 -0.043  0.005 -0.055 -0.081 -0.025 -0.019  0.006 -0.053 -0.061 -0.062 -0.093 -0.097 -0.042 -0.033 -0.017 -0.057 -0.075  0.006 -0.080  0.035 -0.035 -0.022 -0.006 -0.034 -0.052 -0.015 -0.016  0.036  0.026  0.022  0.025  0.061  0.111 -0.032  0.016  0.054  0.111  0.129  0.150  0.119  0.109  0.106  0.096  0.073  0.038  0.030  0.064 -0.036 -0.006  0.061  0.019  0.010  0.031  0.074  0.022  0.010  0.011  0.025 -0.028 -0.065 -0.059 -0.007  0.082  0.057  0.003  0.067  0.099  0.015 -0.008  0.070  0.007  0.015  0.055  0.007  0.001  0.061  0.014  0.002  0.065  0.015 -0.004  0.057 -0.040  0.008 -0.057 -0.038 -0.030  0.007  0.007  0.125  0.037  0.204  0.052  0.149 -0.016 -0.066  0.030 -0.094 -0.035 -0.063 -0.030  0.054  0.018 -0.021 -0.051 -0.091 -0.065 -0.121 -0.204 -0.182 -0.177 -0.278 -0.325 -0.262 -0.176 -0.308 -0.236 -0.170 -0.106 -0.107 -0.054 -0.065 -0.106 -0.099 -0.051 -0.112  0.005 -0.000 -0.032  0.011 -0.009 -0.101 -0.054 -0.034 -0.088 -0.036 -0.001  0.013  0.021  0.052  0.065  0.047  0.072  0.061  0.062  0.054  0.124  0.135  0.046 -0.030  0.013 -0.053 -0.035 -0.103 -0.174 -0.039  0.118  0.229  0.175 -0.020  0.029  0.179  0.039 -0.004  0.143  0.156  0.142  0.092  0.182  0.189  0.138  0.147  0.213  0.132  0.054  0.118  0.159  0.075 -0.028 -0.096 -0.130 -0.108
  0.013 -0.079 -0.065 -0.062 -0.042 -0.002  0.015  0.008  0.018  0.034  0.006  0.028 -0.056  0.045  0.034 -0.080 -0.154 -0.001 -0.101 -0.049  0.003 -0.119 -0.018  0.020  0.031  0.035  0.064  0.013  0.040  0.071  0.081  0.090  0.082  0.073  0.032  0.055 -0.002 -0.030  0.049  0.079  0.010  0.050  0.007 -0.012 -0.019  0.034  0.302  0.069  0.011 -0.007  0.075  0.050  0.038  0.055  0.096  0.032  0.062  0.100  0.067  0.050  0.046  0.036  0.061  0.002  0.013 -0.055 -0.004  0.009  0.007 -0.003 -0.007  0.028  0.028  0.032  0.025 -0.027 -0.027  0.029 -0.028  0.015  0.046 -0.003 -0.016  0.001 -0.006 -0.013  0.001 -0.015 -0.014 -0.003 -0.008 -0.041  0.018  0.006 -0.004 -0.031  0.030 -0.003 -0.032 -0.029 -0.048 -0.021 -0.010 -0.032  0.018  0.016  0.013  0.045  0.047  0.137  0.260  0.233  0.441  0.601  0.329  0.055  0.088  0.072  0.052  0.012  0.028 -0.006  0.004 -0.012 -0.001  0.004  0.000  0.018  0.005  0.045  0.059  0.044 -0.012  0.154  0.065  0.133  0.026 -0.048 -0.080 -0.107 -0.032 -0.022 -0.036 -0.042  0.023 -0.041 -0.069 -0.025 -0.006  0.032 -0.023 -0.050 -0.058 -0.065 -0.062 -0.015 -0.005 -0.028 -0.053 -0.075  0.009 -0.044  0.032 -0.007  0.012  0.000 -0.020 -0.028 -0.023 -0.055  0.030  0.017  0.016  0.023  0.047  0.101 -0.022  0.050  0.086  0.146  0.137  0.278  0.190  0.153  0.150  0.127  0.094  0.070  0.046  0.079 -0.015 -0.001  0.033  0.025  0.014 -0.001  0.026  0.003 -0.047 -0.021  0.006 -0.032 -0.034 -0.037 -0.011  0.074  0.047 -0.024  0.058  0.078 -0.010 -0.029  0.082 -0.020 -0.009  0.059  0.026 -0.007  0.020  0.028  0.036  0.038  0.020 -0.021  0.061 -0.036 -0.017 -0.039 -0.089 -0.056 -0.065 -0.065 -0.026 -0.081  0.017 -0.034 -0.013 -0.043 -0.134 -0.022 -0.141 -0.072 -0.072 -0.042  0.032  0.035  0.001 -0.010 -0.074 -0.030 -0.079 -0.172 -0.138 -0.122 -0.220 -0.271 -0.212 -0.149 -0.278 -0.204 -0.167 -0.075 -0.083 -0.041 -0.060 -0.070 -0.093 -0.101 -0.125 -0.043 -0.036 -0.023 -0.017 -0.021 -0.132 -0.071 -0.013 -0.031 -0.007  0.004  0.013  0.014  0.064  0.053  0.040  0.070  0.067  0.085  0.041  0.103  0.097 -0.000 -0.072 -0.044 -0.081 -0.067 -0.090 -0.134 -0.089  0.124  0.314  0.278  0.011  0.049  0.221  0.102  0.063  0.211  0.213  0.242  0.188  0.292  0.222  0.185  0.199  0.204  0.142  0.077  0.108  0.121  0.047 -0.033 -0.099 -0.170 -0.110
  0.008 -0.060 -0.067 -0.039 -0.003 -0.002  0.025  0.031  0.020  0.019  0.015  0.059 -0.041  0.034  0.071 -0.038 -0.178  0.017 -0.112 -0.079 -0.016 -0.067  0.006  0.023  0.019  0.022  0.048  0.013  0.050  0.063  0.066  0.087  0.084  0.065  0.037  0.055 -0.003  0.016  0.017  0.070  0.057  0.054  0.023  0.013  0.019  0.053  0.208  0.081  0.050  0.069  0.079  0.071  0.069  0.085  0.078  0.046  0.072  0.098  0.070  0.060  0.049  0.050  0.047  0.013  0.031 -0.014  0.032 -0.000  0.007 -0.010 -0.001  0.026  0.032  0.045  0.004  0.007  0.011  0.056 -0.020  0.025  0.050  0.040  0.003  0.015  0.028  0.008  0.011 -0.006  0.039  0.017  0.006 -0.023 -0.011  0.010 -0.024 -0.014  0.014 -0.014 -0.039 -0.040 -0.048 -0.033 -0.013 -0.044  0.003 -0.003  0.020  0.043  0.051  0.122  0.210  0.182  0.319  0.329  0.378  0.079  0.089  0.044  0.052  0.015 -0.015 -0.025 -0.018 -0.012 -0.030 -0.010 -0.023 -0.024  0.009  0.042  0.025  0.018  0.015  0.077 -0.017  0.092  0.003 -0.063 -0.071 -0.084 -0.024 -0.030 -0.027 -0.017  0.010 -0.040 -0.030 -0.018 -0.025  0.047 -0.027 -0.050 -0.067 -0.070 -0.043 -0.035 -0.035 -0.028 -0.048 -0.046  0.003 -0.060 -0.049 -0.074 -0.049 -0.039 -0.085 -0.027 -0.050 -0.030  0.012  0.007  0.017  0.016  0.027  0.049 -0.049 -0.008  0.066  0.043  0.100  0.203  0.121  0.131  0.149  0.148  0.084  0.053  0.037  0.059 -0.011 -0.006  0.018  0.024  0.026 -0.004  0.029  0.024 -0.018  0.009  0.006 -0.046 -0.037 -0.030 -0.034  0.063  0.028 -0.025  0.068  0.072 -0.007 -0.001  0.101  0.010  0.011  0.055  0.039  0.007  0.037  0.043  0.032 -0.017  0.012 -0.039  0.058 -0.019 -0.016 -0.032 -0.077 -0.045 -0.044 -0.001  0.017 -0.054  0.039 -0.008  0.045  0.012 -0.073 -0.007 -0.078 -0.032 -0.075 -0.020  0.006 -0.018 -0.039 -0.066 -0.095 -0.079 -0.100 -0.132 -0.118 -0.093 -0.162 -0.218 -0.150 -0.112 -0.192 -0.173 -0.128 -0.059 -0.031 -0.026 -0.035 -0.003 -0.057 -0.055 -0.065 -0.016 -0.011 -0.021 -0.029 -0.037 -0.092 -0.059 -0.061 -0.082 -0.066 -0.058 -0.037 -0.023  0.010 -0.006  0.000  0.024  0.072  0.079  0.048  0.086  0.091  0.037 -0.036 -0.014 -0.035 -0.001 -0.035 -0.045  0.014  0.105  0.154  0.198  0.014  0.025  0.178  0.098  0.047  0.169  0.179  0.192  0.137  0.250  0.169  0.142  0.143  0.148  0.125  0.038  0.081  0.099  0.026 -0.031 -0.069 -0.129 -0.087
 -0.019  0.010 -0.040 -0.042 -0.058 -0.079 -0.047 -0.037 -0.036 -0.041 -0.027  0.013  0.013 -0.049 -0.004  0.024  0.047 -0.000  0.034  0.045  0.037  0.033  0.038  0.034  0.032  0.028  0.025  0.015  0.024  0.033  0.033  0.022  0.015  0.016  0.016  0.029  0.040  0.046  0.028  0.038  0.076  0.038  0.037  0.021  0.023  0.083  0.085  0.136  0.133  0.104  0.061  0.019  0.070  0.053  0.016  0.033  0.004  0.003 -0.001 -0.003 -0.003 -0.015 -0.013 -0.027 -0.025 -0.016 -0.001 -0.007 -0.021 -0.040 -0.023  0.010  0.042  0.091  0.087  0.121  0.154  0.095  0.093  0.140  0.082  0.039  0.049  0.051  0.043  0.030  0.036 -0.017 -0.039  0.010  0.019  0.004  0.043  0.062  0.040  0.006  0.015 -0.011 -0.029 -0.038 -0.029 -0.038 -0.024  0.003  0.009  0.026  0.075  0.115  0.136  0.189  0.202  0.065  0.037  0.055  0.079  0.543  0.263  0.123  0.121  0.038  0.024 -0.002 -0.009 -0.026  0.003  0.008  0.019  0.051  0.080  0.147  0.086  0.164  0.116  0.029  0.112  0.093  0.012  0.054  0.058  0.033  0.090  0.071  0.029  0.081  0.062  0.014  0.033  0.030  0.011 -0.006 -0.014 -0.005 -0.071 -0.027 -0.016 -0.005 -0.029 -0.056 -0.078 -0.080 -0.017  0.019  0.006  0.041  0.033 -0.014  0.021  0.016  0.035  0.070  0.020  0.015 -0.009 -0.013 -0.011 -0.001  0.008  0.029  0.062 -0.020 -0.034  0.035  0.059  0.164  0.207  0.258  0.109  0.095  0.128  0.103  0.054  0.067  0.026  0.022 -0.037 -0.045 -0.033 -0.060 -0.063 -0.078 -0.064 -0.016  0.020  0.039 -0.003  0.021  0.015  0.019  0.035  0.007 -0.015  0.011  0.036 -0.017 -0.043 -0.007  0.019 -0.003 -0.050  0.009  0.028  0.005 -0.011 -0.031 -0.025 -0.024 -0.039 -0.051 -0.063 -0.055 -0.021 -0.060 -0.078 -0.034 -0.099 -0.101 -0.096 -0.059 -0.029 -0.050 -0.061 -0.094 -0.078 -0.076 -0.030 -0.019 -0.033 -0.044 -0.046 -0.014 -0.032 -0.033 -0.018 -0.037 -0.032 -0.005 -0.014 -0.004 -0.024 -0.026 -0.038 -0.020  0.028  0.005  0.039  0.024  0.045  0.080  0.019  0.009  0.008  0.032  0.022  0.035  0.037  0.006 -0.003 -0.018 -0.022 -0.007 -0.012 -0.031 -0.007  0.007 -0.007  0.016 -0.006 -0.015 -0.023 -0.018 -0.019 -0.031 -0.018 -0.016  0.025  0.025  0.053  0.118  0.073  0.105  0.260  0.169 -0.081 -0.014 -0.028 -0.064 -0.030 -0.024 -0.032 -0.023 -0.026 -0.010 -0.053 -0.062 -0.051 -0.034 -0.058 -0.062 -0.074 -0.054 -0.082 -0.074 -0.064 -0.004 -0.001
  0.005  0.011 -0.036 -0.052 -0.070 -0.042 -0.026 -0.054 -0.030 -0.044 -0.027 -0.040 -0.041 -0.043 -0.022 -0.012  0.008 -0.019  0.045  0.084  0.091  0.033  0.080  0.056  0.043  0.033  0.022 -0.006 -0.004 -0.005  0.017 -0.014 -0.012 -0.022  0.029  0.067  0.055 -0.006  0.003  0.009  0.004  0.021  0.006  0.010 -0.009  0.019  0.022  0.038  0.023  0.005  0.001 -0.018  0.010  0.015  0.015  0.021  0.015 -0.025 -0.003  0.009 -0.029 -0.032  0.007 -0.029 -0.026 -0.043 -0.034 -0.003 -0.020 -0.006 -0.006  0.003  0.016  0.087  0.070  0.073  0.108  0.055  0.068  0.143  0.082  0.011  0.053  0.073  0.064  0.021  0.027 -0.005 -0.053 -0.009 -0.007 -0.014  0.040  0.027  0.005 -0.013  0.011 -0.008 -0.040 -0.031 -0.025 -0.042 -0.029  0.000  0.006  0.021  0.115  0.169  0.207  0.264  0.205  0.113  0.081  0.088  0.089  0.263  0.564  0.311  0.244  0.125  0.064  0.033  0.005 -0.016  0.045  0.017  0.085  0.102  0.158  0.256  0.222  0.259  0.152  0.063  0.153  0.162  0.059  0.141  0.096  0.086  0.131  0.115  0.049  0.091  0.096  0.023  0.038  0.034  0.020 -0.026 -0.022 -0.031 -0.080 -0.046 -0.040 -0.023 -0.048 -0.099 -0.082 -0.070 -0.041 -0.019 -0.017  0.004  0.044  0.006  0.028  0.082  0.056  0.120  0.059  0.038  0.040  0.010 -0.000  0.066  0.026  0.093  0.063 -0.014 -0.039  0.019  0.044  0.120  0.151  0.165  0.069  0.058  0.084  0.064  0.016  0.071  0.050  0.051  0.012 -0.003 -0.000 -0.007 -0.042 -0.047 -0.043  0.006  0.016 -0.002 -0.019 -0.023 -0.018 -0.034  0.002 -0.032 -0.045 -0.040  0.020 -0.007 -0.039 -0.021  0.024 -0.031 -0.046  0.006 -0.001  0.012  0.003 -0.019 -0.017 -0.031 -0.031 -0.040 -0.067 -0.072 -0.032 -0.073 -0.069 -0.031 -0.050 -0.057 -0.076 -0.067 -0.022 -0.028 -0.053 -0.100 -0.069 -0.059  0.003  0.005 -0.030  0.001 -0.019  0.013 -0.027 -0.039 -0.000 -0.029 -0.054 -0.005 -0.009 -0.022 -0.046 -0.031 -0.025  0.006  0.018  0.020  0.060  0.005  0.041  0.050  0.023  0.007  0.019  0.012  0.022  0.039  0.012  0.019  0.026  0.027 -0.005  0.023  0.020  0.007  0.037  0.046  0.025  0.019 -0.007  0.003 -0.002  0.011  0.013 -0.036 -0.045 -0.032  0.023 -0.017  0.021  0.036 -0.003  0.031  0.081  0.122 -0.071 -0.019  0.010 -0.055 -0.071 -0.032 -0.014 -0.025 -0.030 -0.018 -0.039 -0.048 -0.041 -0.012 -0.047 -0.059 -0.042 -0.043 -0.079 -0.071 -0.066 -0.062 -0.002
  0.050  0.015 -0.009 -0.040 -0.054 -0.072 -0.055 -0.055 -0.049 -0.074 -0.047 -0.045 -0.058 -0.061 -0.038 -0.018 -0.048 -0.027  0.022  0.062  0.071  0.022  0.085  0.062  0.033  0.026  0.018 -0.007  0.012  0.013 -0.013 -0.000 -0.001 -0.004  0.036  0.046  0.030 -0.029 -0.008 -0.033 -0.030 -0.003 -0.028 -0.003 -0.038 -0.026 -0.018 -0.000 -0.005 -0.014  0.022  0.005  0.020  0.025  0.053  0.054  0.059  0.037  0.038  0.063  0.015  0.011  0.068  0.061  0.000 -0.003  0.020  0.039  0.049  0.093  0.069  0.077  0.084  0.113  0.092  0.063  0.106  0.056  0.072  0.104  0.089  0.025  0.044  0.049  0.043  0.010 -0.008 -0.036 -0.067 -0.022 -0.017 -0.043 -0.008  0.016 -0.030 -0.022  0.009 -0.007 -0.002 -0.008 -0.017 -0.016  0.012  0.062  0.062  0.065  0.154  0.201  0.186  0.144  0.087  0.074  0.076  0.072  0.044  0.123  0.311  0.430  0.290  0.177  0.084  0.084  0.057  0.058  0.080  0.048  0.110  0.144  0.206  0.229  0.264  0.191  0.093  0.038  0.109  0.096  0.053  0.109  0.090  0.063  0.097  0.100 -0.021  0.067  0.094  0.030  0.018  0.005  0.012 -0.039 -0.036 -0.063 -0.106 -0.054 -0.064 -0.047 -0.059 -0.100 -0.081 -0.070 -0.034  0.017  0.007  0.037  0.073  0.058  0.062  0.094  0.044  0.101  0.074  0.036  0.018 -0.005 -0.016  0.076  0.049  0.070  0.027 -0.014 -0.062 -0.018  0.010  0.042  0.073  0.108  0.047  0.045  0.101  0.125  0.061  0.134  0.135  0.137  0.098  0.074  0.085  0.062  0.020  0.004  0.012  0.042  0.039  0.015 -0.017 -0.024 -0.008 -0.041 -0.014 -0.027 -0.033 -0.043 -0.004 -0.034 -0.030 -0.020  0.015 -0.024 -0.030  0.004  0.002  0.020  0.019  0.020  0.032 -0.004 -0.058 -0.046 -0.086 -0.070 -0.032 -0.054 -0.033 -0.022 -0.019 -0.029 -0.044 -0.051 -0.026 -0.043 -0.074 -0.104 -0.089 -0.086 -0.064 -0.068 -0.076 -0.032 -0.041  0.003  0.025 -0.039 -0.001  0.000  0.011  0.024  0.045  0.040 -0.006  0.032  0.047  0.046  0.052  0.037  0.051  0.015  0.043  0.035  0.018  0.000 -0.057 -0.030 -0.000 -0.006  0.008  0.007 -0.007  0.002 -0.037 -0.023 -0.049 -0.071 -0.045 -0.022 -0.021 -0.046 -0.054 -0.047 -0.032 -0.008 -0.016 -0.047 -0.050 -0.033  0.024  0.014  0.028  0.017 -0.026  0.012  0.047  0.037 -0.057 -0.043  0.015 -0.014 -0.049 -0.033 -0.005 -0.017 -0.021 -0.027 -0.016 -0.029 -0.034 -0.015 -0.035 -0.025 -0.026 -0.026 -0.046 -0.051 -0.029 -0.071 -0.006
  0.005 -0.016 -0.038 -0.072 -0.059 -0.103 -0.053 -0.041 -0.072 -0.077 -0.012 -0.019 -0.046 -0.016 -0.000  0.002 -0.000  0.010  0.045  0.071  0.025  0.001  0.015  0.013 -0.009  0.016 -0.030 -0.026 -0.010 -0.029 -0.053 -0.020 -0.061 -0.059 -0.019 -0.007 -0.030 -0.081 -0.057 -0.086 -0.083 -0.059 -0.044 -0.033 -0.033 -0.064 -0.073 -0.044 -0.062 -0.032 -0.015 -0.042 -0.005 -0.005  0.003  0.018  0.040 -0.005  0.015  0.029  0.006 -0.027  0.008  0.065  0.002  0.005  0.010  0.049  0.039  0.064  0.089  0.100  0.128  0.200  0.176  0.169  0.168  0.099  0.129  0.192  0.154  0.085  0.108  0.123  0.123  0.072  0.066  0.025 -0.023  0.033  0.034 -0.022  0.021  0.074  0.027 -0.003  0.036  0.031  0.029  0.043  0.001 -0.002  0.047  0.111  0.113  0.150  0.210  0.295  0.219  0.192  0.115  0.091  0.073  0.052  0.052  0.121  0.244  0.290  0.518  0.312  0.161  0.160  0.104  0.088  0.065  0.057  0.134  0.198  0.263  0.250  0.194  0.151  0.082  0.037  0.123  0.110  0.055  0.121  0.122  0.114  0.177  0.196  0.045  0.135  0.156  0.120  0.075  0.091  0.063  0.006  0.025  0.015 -0.034  0.004  0.004  0.001 -0.056 -0.052 -0.040 -0.030 -0.018  0.016  0.003  0.005  0.055  0.070  0.081  0.145  0.079  0.155  0.070  0.037  0.062  0.013  0.012  0.049  0.033  0.066  0.014 -0.046 -0.068 -0.084 -0.021  0.013  0.060  0.074  0.012  0.005  0.049  0.067  0.001  0.074  0.089  0.061  0.075  0.063  0.046  0.009  0.007 -0.019 -0.004  0.043  0.032 -0.016 -0.019 -0.036 -0.022 -0.043 -0.055 -0.079 -0.081 -0.097 -0.059 -0.072 -0.090 -0.040 -0.021 -0.051 -0.078 -0.048 -0.026 -0.018 -0.021 -0.014  0.006 -0.035 -0.076 -0.109 -0.084 -0.090 -0.013 -0.102 -0.073 -0.032 -0.054 -0.075 -0.095 -0.093 -0.008 -0.045 -0.055 -0.097 -0.101 -0.101 -0.060 -0.035 -0.049  0.005 -0.024  0.031  0.027 -0.016  0.025  0.011  0.002  0.056  0.047  0.043  0.001  0.018  0.012  0.006 -0.007  0.009  0.019 -0.004  0.052  0.045  0.036  0.020 -0.030 -0.006  0.045  0.022  0.063  0.007  0.031  0.045 -0.008  0.003 -0.034 -0.080 -0.032 -0.004 -0.054 -0.090 -0.124 -0.129 -0.092 -0.065 -0.045 -0.065 -0.047  0.003  0.030  0.034  0.023  0.015 -0.023 -0.009  0.026  0.014 -0.091 -0.051  0.002 -0.040 -0.051 -0.033 -0.028 -0.060 -0.060 -0.033 -0.034 -0.075 -0.071 -0.022 -0.062 -0.072 -0.027 -0.015 -0.061 -0.056 -0.037 -0.052 -0.040
 -0.009 -0.032 -0.019 -0.033 -0.011 -0.059 -0.032 -0.018 -0.048 -0.046 -0.014 -0.035 -0.029 -0.015 -0.012 -0.012  0.015  0.018  0.057  0.073  0.011 -0.004 -0.016  0.000 -0.009  0.002 -0.029 -0.021 -0.026 -0.039 -0.027 -0.026 -0.028 -0.017  0.007 -0.003 -0.027 -0.054 -0.027 -0.074 -0.053 -0.040 -0.054 -0.043 -0.043 -0.049 -0.046 -0.046 -0.071 -0.045 -0.021 -0.040 -0.033 -0.027 -0.010 -0.006 -0.002 -0.036 -0.021 -0.025 -0.023 -0.073 -0.002  0.026 -0.019  0.007  0.003  0.069  0.079  0.115  0.114  0.129  0.149  0.184  0.125  0.101  0.105  0.069  0.058  0.108  0.072  0.026  0.042  0.045  0.035  0.015  0.016 -0.037 -0.057 -0.030  0.004 -0.036  0.003  0.020  0.007 -0.020  0.009  0.019  0.056  0.059  0.044  0.058  0.070  0.166  0.166  0.167  0.225  0.167  0.135  0.102  0.078  0.047  0.008  0.012  0.015  0.038  0.125  0.177  0.312  0.489  0.252  0.238  0.165  0.120  0.087  0.051  0.145  0.223  0.264  0.145  0.171  0.080  0.043  0.006  0.058  0.038  0.012  0.025  0.065  0.012  0.076  0.141 -0.008  0.042  0.092  0.099  0.025  0.012  0.055  0.008 -0.002  0.001  0.008 -0.003 -0.007  0.010 -0.016 -0.020 -0.006 -0.023 -0.018  0.018  0.004  0.023  0.063  0.071  0.082  0.111  0.062  0.111  0.048  0.036  0.047 -0.007  0.002  0.055  0.025  0.022 -0.002 -0.022 -0.045 -0.057 -0.007  0.005  0.030  0.023 -0.021 -0.005  0.038  0.064  0.015  0.093  0.122  0.092  0.135  0.115  0.079  0.034  0.029 -0.008  0.018  0.043  0.048 -0.019 -0.016 -0.028 -0.019 -0.056 -0.069 -0.084 -0.099 -0.119 -0.069 -0.084 -0.092 -0.049 -0.019 -0.006 -0.084 -0.040 -0.000 -0.004 -0.024 -0.021 -0.018 -0.062 -0.063 -0.059 -0.056 -0.049 -0.010 -0.051 -0.029  0.004 -0.018 -0.025 -0.035 -0.054 -0.022 -0.014 -0.047 -0.065 -0.073 -0.073 -0.041 -0.041 -0.047 -0.011 -0.013  0.016  0.027  0.004  0.021  0.021  0.031  0.048  0.053  0.059  0.016  0.033  0.042  0.019  0.003  0.015  0.018  0.013  0.039  0.026  0.026 -0.001 -0.020  0.016  0.020 -0.003  0.023 -0.005 -0.001  0.007 -0.017 -0.022 -0.042 -0.058 -0.029  0.001 -0.037 -0.052 -0.078 -0.057 -0.051 -0.044 -0.013 -0.032 -0.036 -0.005  0.011  0.024  0.009 -0.013 -0.050 -0.020  0.014 -0.000 -0.068 -0.031 -0.011 -0.048 -0.056 -0.046 -0.053 -0.072 -0.045 -0.044 -0.028 -0.060 -0.043 -0.007 -0.044 -0.037  0.019 -0.001 -0.035 -0.044 -0.018 -0.020 -0.021
 -0.002 -0.017 -0.031 -0.021 -0.026 -0.075 -0.062 -0.048 -0.064 -0.076 -0.057 -0.054 -0.027 -0.020 -0.028 -0.031 -0.002 -0.006  0.052  0.066  0.029  0.023  0.030  0.032  0.030  0.024  0.015  0.002 -0.004 -0.018 -0.015 -0.004  0.004  0.008  0.018  0.023  0.003 -0.027  0.002 -0.020 -0.034 -0.016 -0.024 -0.033 -0.071 -0.064 -0.010 -0.013 -0.032 -0.045 -0.005 -0.015 -0.015 -0.003  0.036 -0.026  0.005  0.028  0.007 -0.005  0.017 -0.015 -0.002  0.058  0.022  0.032  0.003  0.063  0.075  0.102  0.154  0.122  0.175  0.158  0.137  0.088  0.060  0.035  0.054  0.075  0.016 -0.004  0.034  0.027  0.024  0.015  0.025 -0.003 -0.048 -0.030 -0.014 -0.009 -0.004  0.009  0.031  0.009  0.029  0.046  0.127  0.093  0.102  0.148  0.140  0.247  0.166  0.207  0.149  0.121  0.088  0.076  0.032  0.020 -0.016  0.028 -0.015  0.024  0.064  0.084  0.161  0.252  0.468  0.394  0.289  0.215  0.120  0.108  0.190  0.264  0.147  0.072  0.073  0.015 -0.033 -0.016  0.013  0.014  0.021  0.049  0.048  0.033  0.110  0.169  0.039  0.069  0.146  0.145  0.075  0.062  0.122  0.061  0.049  0.063  0.085  0.044  0.024  0.069  0.065  0.030  0.040  0.043  0.026  0.027  0.007  0.014  0.078  0.142  0.108  0.097  0.057  0.067  0.047 -0.001  0.017 -0.046 -0.017 -0.012 -0.027 -0.042 -0.043 -0.040 -0.038 -0.068 -0.036 -0.031 -0.016 -0.022 -0.028 -0.032 -0.018  0.014 -0.014  0.003  0.039  0.039  0.064  0.065  0.069  0.031  0.047  0.001 -0.015 -0.007 -0.001 -0.077 -0.071 -0.110 -0.061 -0.093 -0.090 -0.082 -0.076 -0.083 -0.063 -0.088 -0.056 -0.041 -0.003 -0.024 -0.030  0.011  0.002  0.003  0.014  0.000 -0.009 -0.028 -0.096 -0.087 -0.081 -0.053 -0.032 -0.035 -0.050 -0.043 -0.022  0.018 -0.014 -0.032 -0.033 -0.047 -0.078 -0.093 -0.091 -0.112 -0.069 -0.067 -0.078 -0.045 -0.066 -0.006 -0.002 -0.040 -0.021 -0.005  0.008  0.029  0.026  0.035 -0.006  0.031  0.028  0.032 -0.007 -0.022  0.010  0.024  0.012 -0.009 -0.035 -0.010 -0.024 -0.024  0.017 -0.027 -0.001 -0.033 -0.032 -0.018 -0.019 -0.054 -0.086 -0.104 -0.058 -0.036 -0.062 -0.089 -0.091 -0.072 -0.078 -0.063 -0.050 -0.055 -0.068 -0.034  0.003 -0.003  0.020 -0.004 -0.033 -0.005  0.036 -0.023 -0.081 -0.048 -0.028 -0.024 -0.048 -0.041 -0.038 -0.051 -0.013 -0.033 -0.019 -0.012  0.013  0.006 -0.008  0.021  0.037  0.011  0.024  0.022  0.017 -0.017  0.027
  0.056  0.002 -0.026 -0.027 -0.039 -0.129 -0.123 -0.098 -0.114 -0.156 -0.090 -0.076 -0.052 -0.086 -0.076 -0.028  0.004  0.011  0.075  0.069 -0.004  0.015 -0.007  0.005 -0.006  0.007 -0.008 -0.014 -0.037 -0.038 -0.033 -0.032 -0.039 -0.051 -0.023 -0.007 -0.006 -0.093 -0.064 -0.095 -0.097 -0.102 -0.082 -0.060 -0.110 -0.133 -0.072 -0.039 -0.045 -0.076 -0.035 -0.053 -0.047 -0.044 -0.026 -0.057 -0.018 -0.003 -0.003 -0.008  0.025  0.015  0.050  0.116  0.070  0.041 -0.000  0.103  0.118  0.211  0.258  0.168  0.190  0.165  0.093  0.034  0.037 -0.019  0.002  0.015 -0.045 -0.021 -0.000 -0.008 -0.020 -0.029 -0.040 -0.067 -0.078 -0.070 -0.047 -0.047 -0.029 -0.043 -0.046 -0.020  0.034  0.044  0.114  0.066  0.089  0.173  0.179  0.365  0.235  0.195  0.162  0.093  0.050  0.025 -0.049 -0.019 -0.035 -0.006 -0.025 -0.002  0.033  0.084  0.160  0.238  0.394  0.723  0.405  0.500  0.254  0.216  0.308  0.229  0.189  0.068  0.096  0.002 -0.039 -0.052 -0.010 -0.023  0.002  0.063  0.042  0.022  0.073  0.081  0.008  0.021  0.090  0.091  0.040 -0.006  0.056  0.014 -0.004 -0.033  0.017 -0.024 -0.049 -0.003  0.015 -0.006 -0.019 -0.001  0.043  0.094  0.034  0.095  0.152  0.221  0.157  0.124  0.034  0.031  0.049 -0.002  0.003 -0.031 -0.021 -0.025 -0.020 -0.031 -0.074 -0.072 -0.063 -0.111 -0.089 -0.080 -0.054 -0.066 -0.061 -0.024 -0.007  0.004 -0.025 -0.002  0.066  0.086  0.095  0.088  0.143  0.090  0.147  0.093  0.047 -0.021  0.005 -0.050 -0.044 -0.129 -0.086 -0.105 -0.121 -0.122 -0.107 -0.134 -0.138 -0.131 -0.082 -0.086 -0.064 -0.064 -0.067 -0.007 -0.011 -0.033  0.021 -0.020 -0.006 -0.031 -0.080 -0.042 -0.034 -0.041  0.006 -0.032 -0.044 -0.054 -0.062  0.005 -0.019 -0.006  0.004 -0.034 -0.022 -0.050 -0.079 -0.085 -0.072 -0.064 -0.047 -0.022 -0.033  0.055  0.062  0.017  0.032  0.081  0.119  0.117  0.127  0.116  0.062  0.107  0.124  0.078  0.063  0.020  0.028  0.064  0.071 -0.005  0.009 -0.009 -0.048 -0.027 -0.006 -0.075 -0.006 -0.011 -0.034  0.024 -0.013 -0.050 -0.078 -0.104 -0.086 -0.058 -0.100 -0.148 -0.104 -0.103 -0.076 -0.044 -0.043 -0.062 -0.073 -0.048  0.027  0.002  0.032  0.044 -0.024 -0.008 -0.006 -0.052 -0.109 -0.075 -0.018 -0.013 -0.069 -0.055 -0.038 -0.037  0.002 -0.032  0.001  0.014  0.011  0.003  0.009  0.019  0.026  0.001  0.029  0.026  0.052  0.001  0.040
  0.028 -0.042 -0.056 -0.032 -0.027 -0.076 -0.079 -0.065 -0.071 -0.085 -0.062 -0.064 -0.038 -0.038 -0.058 -0.027 -0.038 -0.013  0.053  0.056  0.005  0.018  0.035  0.024  0.045  0.036  0.023 -0.008 -0.015 -0.019 -0.030 -0.001  0.020  0.003  0.012  0.027 -0.020 -0.071 -0.028 -0.038 -0.071 -0.056 -0.037  0.005 -0.048 -0.054 -0.044 -0.015 -0.028 -0.037 -0.014 -0.015 -0.012 -0.007  0.021 -0.024  0.003  0.021  0.030  0.002  0.031  0.023  0.045  0.080  0.041  0.044 -0.013  0.104  0.113  0.164  0.222  0.134  0.175  0.129  0.101  0.047  0.044  0.005  0.020  0.040 -0.003 -0.018  0.017 -0.012 -0.006 -0.009 -0.004 -0.011 -0.041 -0.038 -0.028 -0.028 -0.018 -0.013  0.002 -0.030  0.033  0.063  0.151  0.095  0.126  0.211  0.174  0.312  0.179  0.193  0.129  0.075  0.052  0.014 -0.021  0.001  0.004  0.004 -0.018 -0.009  0.005  0.057  0.104  0.165  0.289  0.405  0.626  0.362  0.153  0.210  0.190  0.181  0.125  0.023  0.050 -0.040 -0.065 -0.057 -0.063 -0.048 -0.003  0.022  0.023  0.024  0.064  0.091  0.024  0.051  0.095  0.112  0.081  0.064  0.121  0.051  0.059  0.056  0.085  0.040  0.016  0.060  0.063  0.028  0.043  0.053  0.072  0.056  0.034  0.056  0.126  0.238  0.097  0.068  0.033  0.012  0.018 -0.004 -0.025 -0.063 -0.028 -0.018 -0.047 -0.072 -0.075 -0.052 -0.044 -0.079 -0.032 -0.071 -0.071 -0.063 -0.050 -0.046 -0.023 -0.007 -0.018 -0.036  0.043  0.051  0.060  0.028  0.106  0.050  0.083  0.025  0.008 -0.035 -0.008 -0.068 -0.052 -0.113 -0.056 -0.080 -0.072 -0.050 -0.058 -0.079 -0.061 -0.055 -0.046 -0.045 -0.030 -0.044 -0.020 -0.008 -0.003  0.003  0.010  0.004  0.006 -0.003 -0.089 -0.070 -0.050 -0.053 -0.037 -0.051 -0.058 -0.076 -0.038 -0.004 -0.025 -0.029 -0.041 -0.031 -0.068 -0.092 -0.069 -0.069 -0.062 -0.053 -0.049 -0.012 -0.031  0.017  0.032 -0.033 -0.011  0.035  0.026  0.034  0.049  0.035 -0.002  0.046  0.058  0.068  0.037 -0.005  0.022  0.067  0.030 -0.010 -0.018 -0.014 -0.076 -0.032  0.020 -0.032 -0.025 -0.032 -0.028  0.007 -0.008 -0.039 -0.057 -0.075 -0.082 -0.034 -0.052 -0.112 -0.090 -0.090 -0.092 -0.053 -0.049 -0.073 -0.087 -0.063  0.009 -0.006  0.004 -0.015 -0.057 -0.005  0.039 -0.061 -0.070 -0.044 -0.029 -0.009 -0.058 -0.049 -0.024 -0.050 -0.035 -0.039  0.018  0.028  0.015  0.034  0.032  0.036  0.040  0.028  0.058  0.037  0.015 -0.050 -0.005
  0.107  0.013 -0.017 -0.001 -0.049 -0.127 -0.128 -0.109 -0.103 -0.156 -0.104 -0.049 -0.040 -0.100 -0.066 -0.021 -0.058 -0.027  0.041  0.031 -0.007  0.022  0.014  0.009  0.012  0.025  0.048  0.016 -0.001 -0.003 -0.006  0.009  0.017  0.006 -0.000 -0.012  0.007 -0.065 -0.049 -0.079 -0.064 -0.099 -0.095 -0.046 -0.066 -0.104 -0.047 -0.003 -0.002 -0.032 -0.015 -0.032 -0.000 -0.013 -0.003 -0.019  0.031  0.049  0.040  0.043  0.065  0.087  0.117  0.172  0.116  0.061  0.006  0.146  0.148  0.256  0.285  0.168  0.177  0.149  0.057 -0.003  0.021 -0.039 -0.024 -0.059 -0.075 -0.049 -0.040 -0.063 -0.080 -0.064 -0.091 -0.072 -0.074 -0.091 -0.077 -0.073 -0.081 -0.087 -0.072 -0.032  0.021  0.052  0.106  0.036  0.065  0.175  0.165  0.346  0.212  0.153  0.147  0.054  0.015 -0.025 -0.054 -0.023 -0.012 -0.012 -0.012 -0.026 -0.016  0.058  0.088  0.120  0.215  0.500  0.362  0.691  0.272  0.244  0.232  0.117  0.121  0.026  0.054 -0.034 -0.051 -0.056 -0.048 -0.065 -0.033  0.015 -0.006 -0.003  0.021  0.011 -0.038 -0.043  0.004  0.024 -0.003 -0.046  0.018 -0.031 -0.020 -0.073 -0.029 -0.051 -0.066 -0.032 -0.014 -0.026 -0.035  0.011  0.048  0.103  0.027  0.094  0.136  0.210  0.116  0.070  0.014 -0.001  0.020  0.006 -0.009 -0.019 -0.011 -0.022  0.003 -0.027 -0.057 -0.065 -0.038 -0.078 -0.056 -0.076 -0.066 -0.047 -0.050 -0.030  0.006  0.025 -0.024  0.017  0.092  0.110  0.107  0.076  0.158  0.124  0.230  0.161  0.099  0.002  0.031 -0.039 -0.024 -0.110 -0.056 -0.089 -0.071 -0.073 -0.052 -0.095 -0.101 -0.099 -0.016 -0.048 -0.033 -0.042 -0.006  0.034  0.019 -0.002  0.062 -0.007  0.047  0.013 -0.059 -0.014 -0.037 -0.035  0.012 -0.023 -0.027 -0.068 -0.039  0.021  0.005  0.030  0.030 -0.001  0.004 -0.042 -0.064 -0.059 -0.073 -0.079 -0.049 -0.027 -0.050  0.012  0.020 -0.019  0.007  0.045  0.086  0.087  0.121  0.116  0.084  0.107  0.146  0.106  0.115  0.036  0.064  0.114  0.079  0.016  0.006 -0.019 -0.063 -0.062 -0.043 -0.094 -0.053  0.002 -0.047  0.013 -0.025 -0.061 -0.075 -0.100 -0.109 -0.086 -0.085 -0.144 -0.065 -0.073 -0.055  0.020 -0.006 -0.042 -0.083 -0.075  0.008  0.000  0.039  0.060 -0.023  0.005  0.012 -0.036 -0.108 -0.075 -0.017  0.023 -0.074 -0.055 -0.008 -0.018  0.001 -0.015  0.012  0.025  0.021  0.014  0.032  0.031  0.027  0.022  0.053  0.029  0.017 -0.058  0.001
  0.013 -0.020 -0.017 -0.013 -0.042 -0.055 -0.067 -0.082 -0.069 -0.077 -0.063 -0.034 -0.033 -0.054 -0.056 -0.003  0.019 -0.027  0.010  0.006  0.009 -0.010  0.016  0.016  0.005  0.005 -0.003 -0.010 -0.025 -0.004  0.010 -0.002 -0.001  0.011  0.016  0.019  0.027 -0.037  0.012 -0.018 -0.061 -0.062 -0.053 -0.046 -0.065 -0.082 -0.064 -0.030 -0.013 -0.034  0.007 -0.012 -0.009 -0.004 -0.018 -0.022 -0.022 -0.005 -0.020 -0.021 -0.009 -0.027  0.002  0.032 -0.005 -0.000 -0.003 -0.041  0.035  0.109  0.097  0.032  0.032  0.022 -0.010 -0.026 -0.013 -0.030 -0.044 -0.029 -0.051 -0.075 -0.063 -0.023 -0.051 -0.081 -0.101 -0.109 -0.090 -0.070 -0.088 -0.083 -0.105 -0.077 -0.102 -0.044 -0.026 -0.028 -0.031 -0.029  0.003  0.016  0.054  0.142  0.090  0.048  0.060  0.026  0.013  0.001 -0.004 -0.006  0.016 -0.001 -0.030  0.003  0.045  0.080  0.065  0.087  0.120  0.254  0.153  0.272  0.545  0.203  0.258  0.128  0.142  0.085  0.066  0.012 -0.027 -0.005  0.008  0.003  0.032  0.047  0.046 -0.019  0.025  0.007 -0.017 -0.025 -0.003 -0.038 -0.022 -0.067 -0.013 -0.036 -0.071 -0.113 -0.067 -0.098 -0.124 -0.111 -0.069 -0.101 -0.074  0.005  0.074  0.134  0.086  0.137  0.182  0.200  0.130  0.064  0.004  0.056  0.080  0.026 -0.012 -0.027  0.004  0.021 -0.008 -0.016 -0.052 -0.039 -0.063 -0.054 -0.043 -0.075 -0.049 -0.055 -0.023 -0.037 -0.010  0.013  0.003 -0.014  0.036  0.032  0.020  0.026  0.036  0.031  0.051  0.031  0.027 -0.012  0.013 -0.041 -0.006 -0.079 -0.023 -0.045 -0.072 -0.054 -0.035 -0.062 -0.080 -0.056 -0.051 -0.060 -0.048 -0.063 -0.055 -0.027 -0.028  0.007  0.006  0.012 -0.003 -0.025 -0.002  0.047  0.018 -0.043 -0.003 -0.019  0.034  0.072  0.047  0.017  0.013 -0.021 -0.009 -0.022  0.055 -0.011  0.031  0.009  0.005 -0.019  0.011  0.002  0.030  0.042  0.041  0.060  0.053  0.062  0.097  0.069  0.078  0.073  0.014  0.029  0.052  0.001  0.026  0.051  0.047 -0.002  0.043  0.032  0.044  0.010 -0.032 -0.034 -0.009 -0.045 -0.002  0.027 -0.008  0.022  0.022 -0.010 -0.016 -0.012 -0.030 -0.030 -0.005 -0.027  0.005  0.001  0.016  0.020 -0.045 -0.024 -0.007 -0.039  0.019 -0.046 -0.020  0.012 -0.021  0.005 -0.006 -0.029  0.013 -0.044  0.008 -0.003 -0.035 -0.016 -0.000  0.003  0.022 -0.046 -0.003  0.005 -0.017 -0.021 -0.008 -0.006 -0.047 -0.028 -0.028 -0.052  0.009  0.026  0.006
  0.019 -0.026 -0.058 -0.004 -0.028 -0.058 -0.043 -0.048 -0.042 -0.076 -0.035  0.030 -0.011 -0.040 -0.019  0.008 -0.004 -0.004  0.016  0.023  0.023  0.013  0.030  0.015  0.024  0.041  0.025  0.014 -0.020 -0.044 -0.012 -0.010  0.003  0.007  0.006  0.011  0.027 -0.029 -0.002  0.006 -0.061 -0.056 -0.002  0.001 -0.017 -0.030 -0.004  0.013  0.019 -0.022 -0.002 -0.020 -0.008 -0.015 -0.014 -0.050 -0.036 -0.012 -0.025 -0.046 -0.013  0.004 -0.026  0.010  0.010  0.001 -0.039  0.000  0.021  0.054  0.053  0.023  0.015  0.020 -0.013 -0.047  0.001 -0.029 -0.044 -0.039 -0.049 -0.067 -0.049 -0.043 -0.064 -0.050 -0.053 -0.068 -0.061 -0.035 -0.050 -0.053 -0.081 -0.088 -0.094 -0.052 -0.025 -0.009 -0.010  0.003  0.008  0.003  0.024  0.095  0.074  0.054  0.061  0.028 -0.016 -0.024 -0.015 -0.013 -0.019  0.004 -0.010  0.008  0.017  0.048  0.057  0.051  0.108  0.216  0.210  0.244  0.203  0.450  0.244  0.114  0.091  0.054  0.030 -0.028 -0.046 -0.041 -0.037 -0.040 -0.000  0.004  0.034  0.009  0.033  0.035  0.046  0.003  0.038  0.021  0.006 -0.027  0.036  0.044 -0.009 -0.045  0.011  0.001 -0.050 -0.026 -0.018  0.000  0.001  0.068  0.147  0.169  0.151  0.206  0.334  0.382  0.160  0.104  0.076  0.048  0.017  0.019 -0.058 -0.049  0.003 -0.002 -0.016 -0.040 -0.047 -0.057 -0.055 -0.028 -0.018 -0.035 -0.034 -0.022 -0.010 -0.037 -0.006 -0.015 -0.004 -0.017  0.021 -0.006 -0.008 -0.006  0.020  0.018  0.056  0.017 -0.007 -0.018 -0.014 -0.051 -0.030 -0.063 -0.066 -0.057 -0.019 -0.011 -0.028 -0.049 -0.039 -0.042 -0.018 -0.030 -0.012 -0.005 -0.010 -0.003  0.038  0.008  0.041 -0.015 -0.015 -0.006 -0.048 -0.030 -0.050 -0.059 -0.035 -0.039 -0.057 -0.046 -0.027  0.018 -0.039 -0.030 -0.013 -0.009  0.002 -0.030 -0.028 -0.023 -0.019 -0.011 -0.012  0.009 -0.009  0.002  0.030  0.002  0.038  0.061  0.063  0.054  0.078  0.060  0.024  0.048  0.074  0.055  0.080  0.045  0.058  0.066  0.041 -0.005 -0.013 -0.040 -0.046 -0.062 -0.058 -0.043 -0.027 -0.006  0.002  0.051  0.022 -0.014 -0.015 -0.023 -0.037 -0.028 -0.019 -0.071 -0.037 -0.045 -0.037 -0.013 -0.060 -0.057 -0.082 -0.057 -0.021 -0.042  0.004  0.022 -0.037  0.014  0.048 -0.016 -0.096 -0.054 -0.002 -0.008 -0.046 -0.026 -0.005  0.006 -0.001  0.004  0.007  0.001 -0.022 -0.010 -0.001 -0.022 -0.054 -0.021 -0.018 -0.029 -0.037 -0.041 -0.029
 -0.006 -0.023 -0.036  0.020  0.004 -0.060 -0.046 -0.037 -0.041 -0.082 -0.028  0.011 -0.034 -0.053 -0.019  0.013  0.019 -0.010  0.028  0.044  0.026 -0.009  0.032  0.048  0.054  0.033  0.018  0.020 -0.021 -0.040  0.015 -0.010 -0.011 -0.010  0.030  0.035  0.042 -0.041 -0.008 -0.012 -0.069 -0.070 -0.024 -0.044 -0.060 -0.074 -0.074 -0.021 -0.006 -0.033 -0.020 -0.043 -0.038 -0.041 -0.038 -0.064 -0.056 -0.045 -0.048 -0.070 -0.031 -0.035 -0.029 -0.007 -0.005 -0.014 -0.051 -0.015  0.024  0.061  0.056  0.034  0.040  0.039  0.020  0.000  0.028 -0.008 -0.017  0.014 -0.016 -0.045 -0.027  0.001 -0.023 -0.042 -0.057 -0.077 -0.050 -0.028 -0.042 -0.059 -0.074 -0.056 -0.077 -0.067 -0.012 -0.019 -0.031 -0.034 -0.011 -0.005  0.033  0.114  0.084  0.069  0.080  0.059  0.007  0.025  0.027 -0.003 -0.007  0.000 -0.023  0.019  0.085  0.110  0.134  0.145  0.190  0.308  0.190  0.232  0.258  0.244  0.466  0.236  0.211  0.158  0.136  0.044 -0.034 -0.023  0.003  0.010  0.053  0.089  0.109  0.062  0.108  0.109  0.078  0.065  0.093  0.030  0.019 -0.006  0.035  0.015 -0.037 -0.067 -0.019 -0.040 -0.096 -0.070 -0.033 -0.044 -0.024  0.037  0.097  0.143  0.077  0.141  0.233  0.284  0.201  0.135  0.102  0.114  0.067  0.015 -0.008 -0.006  0.016  0.017 -0.041 -0.037 -0.073 -0.066 -0.105 -0.093 -0.071 -0.063 -0.041 -0.046 -0.044 -0.069 -0.013 -0.004 -0.006 -0.022  0.027  0.009  0.020  0.027  0.038  0.022  0.037  0.010  0.022 -0.001  0.019 -0.069 -0.057 -0.117 -0.064 -0.089 -0.096 -0.064 -0.061 -0.092 -0.089 -0.082 -0.053 -0.047 -0.044 -0.009 -0.030  0.005  0.031  0.006  0.038 -0.037 -0.034 -0.042 -0.029 -0.025 -0.022 -0.053  0.002 -0.052 -0.024 -0.004 -0.031 -0.030 -0.020 -0.014  0.026 -0.005  0.039 -0.015 -0.018 -0.030 -0.025 -0.026 -0.023  0.005  0.007  0.029  0.023  0.034  0.037  0.037  0.075  0.108  0.108  0.087  0.033  0.078  0.080  0.042  0.060  0.043  0.060  0.041  0.084 -0.005  0.016 -0.038 -0.046 -0.053 -0.043 -0.024  0.003 -0.015 -0.028  0.030  0.013 -0.027 -0.033 -0.036 -0.031 -0.041 -0.031 -0.065 -0.040 -0.040 -0.037 -0.026 -0.061 -0.066 -0.059 -0.061  0.012 -0.032  0.012  0.039 -0.017 -0.008 -0.008 -0.040 -0.044 -0.040 -0.029 -0.034 -0.045 -0.047 -0.041 -0.024 -0.007 -0.060 -0.029 -0.008 -0.042 -0.038 -0.013 -0.029 -0.077 -0.036 -0.025 -0.048 -0.046 -0.052  0.021
 -0.068 -0.048 -0.057 -0.052 -0.029 -0.079 -0.036 -0.024 -0.044 -0.028 -0.001 -0.018 -0.002  0.010 -0.013  0.004  0.065  0.004  0.056  0.076  0.037 -0.016 -0.015  0.011  0.002  0.007 -0.025  0.005 -0.003 -0.046 -0.011 -0.046 -0.051 -0.056 -0.025  0.005 -0.033 -0.097 -0.020 -0.038 -0.067 -0.023 -0.012 -0.015 -0.050 -0.045 -0.057 -0.055 -0.096 -0.086 -0.064 -0.080 -0.057 -0.056 -0.031 -0.035 -0.016 -0.028 -0.035 -0.024 -0.031 -0.082 -0.086 -0.038 -0.067 -0.071 -0.079 -0.046 -0.019  0.002  0.018  0.043  0.081  0.115  0.097  0.035  0.044  0.034  0.025  0.108  0.057 -0.011  0.046  0.075  0.050  0.034  0.026 -0.000 -0.041 -0.014 -0.032 -0.041 -0.031 -0.034 -0.005 -0.026 -0.012 -0.011  0.029  0.047  0.030  0.007  0.043  0.073  0.098  0.134  0.137  0.140  0.072  0.084  0.078  0.018 -0.029  0.018 -0.024  0.051  0.102  0.144  0.198  0.223  0.264  0.229  0.181  0.117  0.128  0.114  0.236  0.503  0.302  0.216  0.189  0.112  0.040  0.007  0.024  0.064  0.075  0.119  0.226  0.128  0.216  0.346  0.139  0.168  0.221  0.247  0.111  0.087  0.147  0.056  0.049  0.033  0.050  0.045 -0.009  0.025  0.025 -0.002  0.041  0.062  0.050  0.029  0.046  0.013  0.087  0.199  0.196  0.240  0.157  0.228  0.134  0.070  0.083 -0.003  0.055  0.056  0.010  0.031 -0.025 -0.046 -0.051 -0.112 -0.049 -0.049 -0.023 -0.025 -0.040 -0.024 -0.000  0.001  0.019  0.033  0.041  0.001  0.030  0.046  0.008 -0.025 -0.001 -0.040 -0.039  0.016  0.027 -0.032 -0.022 -0.065 -0.032 -0.057 -0.063 -0.058 -0.054 -0.059 -0.050 -0.055 -0.094 -0.043 -0.032 -0.041 -0.072 -0.028 -0.023  0.005 -0.011 -0.015 -0.038 -0.059 -0.043 -0.093 -0.060 -0.095 -0.032 -0.098 -0.091 -0.037 -0.061 -0.070 -0.079 -0.081 -0.020 -0.026 -0.027 -0.037 -0.025 -0.021 -0.001  0.012  0.001  0.049  0.014  0.057  0.016  0.004  0.027  0.021  0.012  0.049  0.029  0.039 -0.028 -0.001 -0.008 -0.028 -0.035 -0.008 -0.005 -0.022  0.015  0.002 -0.007 -0.016 -0.026 -0.034 -0.020  0.001  0.030  0.003  0.036  0.074  0.063  0.028  0.010 -0.007  0.018  0.050 -0.002 -0.035 -0.071 -0.089 -0.079 -0.089 -0.078 -0.076 -0.042 -0.070 -0.006 -0.018 -0.025 -0.042 -0.052 -0.025  0.023 -0.052 -0.068 -0.050 -0.049 -0.072 -0.058 -0.063 -0.085 -0.101 -0.061 -0.089 -0.098 -0.082 -0.054 -0.055 -0.087 -0.037 -0.045 -0.045 -0.050 -0.053 -0.062 -0.029 -0.007
 -0.027 -0.041 -0.075 -0.095 -0.072 -0.139 -0.105 -0.104 -0.133 -0.155 -0.084 -0.065 -0.077 -0.097 -0.080 -0.026 -0.011 -0.052  0.038  0.037  0.013 -0.009  0.004 -0.000  0.005 -0.002 -0.030  0.003  0.004 -0.007 -0.005 -0.011 -0.020 -0.048 -0.012  0.001 -0.010 -0.092 -0.026 -0.061 -0.075 -0.048 -0.048 -0.024 -0.020 -0.029 -0.070 -0.041 -0.084 -0.084 -0.066 -0.067 -0.035 -0.046 -0.052  0.001  0.025  0.001 -0.005  0.026  0.009 -0.028  0.005  0.029  0.002 -0.071 -0.071  0.018  0.029  0.073  0.049  0.046  0.048  0.084  0.037  0.010  0.057  0.021 -0.001  0.062  0.029 -0.011 -0.002  0.034  0.007 -0.017 -0.075 -0.109 -0.098 -0.056 -0.054 -0.080 -0.069 -0.049 -0.100 -0.102 -0.065 -0.051 -0.090 -0.070 -0.058 -0.072  0.002  0.082  0.087  0.071  0.125  0.142  0.104  0.086  0.054  0.041  0.012  0.005  0.009  0.080  0.158  0.206  0.263  0.264  0.147  0.189  0.125  0.121  0.142  0.091  0.211  0.302  0.598  0.380  0.334  0.214  0.112  0.071  0.146  0.129  0.084  0.146  0.194  0.083  0.130  0.158  0.038  0.065  0.074  0.078  0.033 -0.043 -0.014 -0.036 -0.052 -0.128 -0.121 -0.076 -0.115 -0.115 -0.070 -0.100 -0.050 -0.029 -0.029  0.081  0.045  0.075  0.114  0.127  0.169  0.205  0.148  0.248  0.194  0.133  0.132  0.039  0.107  0.130  0.096  0.128  0.047 -0.035 -0.080 -0.065 -0.049 -0.013  0.030  0.013 -0.016  0.027  0.051  0.054  0.036  0.124  0.110  0.081  0.108  0.096  0.077  0.058  0.031  0.008  0.038  0.084  0.055  0.033  0.033 -0.019 -0.021 -0.015 -0.051 -0.051 -0.077 -0.072 -0.078 -0.101 -0.102 -0.047 -0.082 -0.091 -0.085 -0.050 -0.046 -0.005 -0.003 -0.015  0.008 -0.042  0.007 -0.014 -0.023 -0.066  0.002 -0.096 -0.063 -0.029 -0.057 -0.115 -0.078 -0.073  0.015 -0.014  0.027 -0.019 -0.004 -0.001  0.041  0.046  0.025  0.073  0.083  0.107  0.078  0.056  0.072  0.067  0.077  0.064  0.081  0.091 -0.005  0.022  0.066  0.040  0.045  0.022  0.005 -0.002  0.059  0.012  0.029 -0.008 -0.011 -0.013 -0.030  0.005  0.009  0.057  0.065  0.118  0.079  0.073  0.077  0.077  0.055  0.074  0.042  0.046  0.007  0.009  0.038  0.045  0.021 -0.014 -0.017 -0.055  0.012  0.016 -0.006 -0.022 -0.055 -0.023  0.026  0.009 -0.093 -0.029  0.019 -0.072 -0.075 -0.034 -0.043 -0.066 -0.040 -0.050 -0.061 -0.065 -0.074 -0.060 -0.077 -0.060 -0.073 -0.077 -0.088 -0.093 -0.096 -0.050 -0.032
 -0.031 -0.017 -0.030 -0.053 -0.064 -0.082 -0.042 -0.073 -0.072 -0.087 -0.055 -0.010 -0.042 -0.054 -0.019  0.002 -0.004 -0.003  0.032  0.040  0.018 -0.036 -0.013  0.013  0.016  0.009 -0.006 -0.004  0.004 -0.026  0.003 -0.020 -0.043 -0.048 -0.025  0.004 -0.011 -0.088 -0.028 -0.041 -0.083 -0.018 -0.013 -0.026 -0.031 -0.023 -0.028 -0.005 -0.052 -0.045 -0.042 -0.042 -0.029 -0.038 -0.052  0.007 -0.022 -0.032 -0.022 -0.003 -0.024 -0.070 -0.026 -0.028 -0.053 -0.083 -0.072 -0.011 -0.025 -0.004 -0.045 -0.019 -0.018  0.051  0.028  0.032  0.069  0.036  0.027  0.117  0.105  0.024  0.030  0.086  0.074  0.025 -0.004 -0.058 -0.056  0.011 -0.021 -0.048 -0.027  0.003 -0.059 -0.067 -0.042 -0.059 -0.131 -0.086 -0.097 -0.146 -0.038 -0.008  0.016  0.006  0.108  0.165  0.113  0.137  0.087  0.075  0.055  0.045  0.042  0.147  0.256  0.229  0.250  0.145  0.072  0.068  0.023  0.026  0.085  0.054  0.158  0.216  0.380  0.587  0.319  0.278  0.130  0.071  0.177  0.183  0.096  0.201  0.217  0.111  0.188  0.201  0.091  0.116  0.116  0.065  0.034  0.006 -0.004 -0.022 -0.051 -0.093 -0.133 -0.070 -0.097 -0.077 -0.090 -0.101 -0.074 -0.042 -0.022  0.036  0.037  0.034  0.078  0.082  0.150  0.194  0.168  0.308  0.167  0.137  0.135  0.041  0.085  0.097  0.070  0.145  0.058 -0.025 -0.077 -0.046 -0.024  0.024  0.074  0.063  0.020  0.057  0.068  0.036  0.026  0.099  0.057  0.017  0.018  0.017  0.008  0.007 -0.009 -0.018 -0.008  0.048  0.025  0.004  0.009  0.021 -0.005 -0.034 -0.027 -0.024 -0.046 -0.066 -0.027 -0.050 -0.079 -0.018 -0.022 -0.064 -0.063 -0.026 -0.036 -0.005 -0.004 -0.012 -0.008 -0.049  0.026 -0.010  0.014 -0.063 -0.001 -0.098 -0.071 -0.018 -0.062 -0.136 -0.099 -0.087  0.007  0.004  0.014 -0.016 -0.003  0.011  0.042  0.040  0.022  0.049  0.041  0.079  0.044  0.025  0.016  0.010  0.000  0.029 -0.016  0.000 -0.065 -0.053 -0.037 -0.040 -0.011 -0.001 -0.018 -0.032  0.038 -0.007  0.004  0.005  0.001  0.004 -0.002  0.031  0.026  0.029  0.042  0.066  0.054  0.077  0.072  0.056  0.049  0.069  0.036  0.033 -0.016  0.001  0.025  0.028  0.020 -0.004  0.006 -0.036 -0.005 -0.009 -0.011  0.005 -0.029  0.016  0.049  0.062 -0.086 -0.000  0.034 -0.089 -0.047 -0.017 -0.045 -0.072 -0.051 -0.050 -0.086 -0.088 -0.080 -0.067 -0.078 -0.066 -0.092 -0.066 -0.083 -0.096 -0.099 -0.052 -0.034
  0.006 -0.040 -0.045 -0.052 -0.047 -0.073 -0.040 -0.056 -0.079 -0.080 -0.053 -0.070 -0.072 -0.057 -0.075 -0.067 -0.030 -0.054 -0.006  0.025  0.004 -0.039  0.002  0.008  0.014  0.014  0.006  0.012  0.024  0.017  0.030  0.011 -0.018 -0.053 -0.016  0.008 -0.021 -0.096 -0.012 -0.043 -0.078 -0.043 -0.059 -0.031 -0.046 -0.037 -0.027 -0.019 -0.074 -0.093 -0.044 -0.053 -0.027 -0.054 -0.026 -0.017 -0.007 -0.026 -0.032 -0.006 -0.034 -0.073  0.023  0.004 -0.025 -0.085 -0.096  0.060  0.033  0.070  0.013  0.030  0.003  0.067  0.015 -0.013  0.036  0.004 -0.029  0.034  0.041 -0.046 -0.037  0.001 -0.015 -0.061 -0.113 -0.108 -0.091 -0.069 -0.083 -0.081 -0.023 -0.057 -0.099 -0.122 -0.029 -0.041 -0.063 -0.057 -0.057 -0.070 -0.005  0.032  0.044  0.022  0.088  0.129  0.106  0.084  0.080  0.072  0.085  0.059  0.025  0.086  0.222  0.264  0.194  0.171  0.073  0.096  0.050  0.054  0.066  0.030  0.136  0.189  0.334  0.319  0.595  0.392  0.219  0.150  0.256  0.264  0.097  0.166  0.196  0.071  0.085  0.118  0.039  0.030  0.068  0.044 -0.005 -0.061 -0.025 -0.056 -0.047 -0.118 -0.126 -0.077 -0.127 -0.126 -0.057 -0.108 -0.050 -0.066 -0.048 -0.010  0.027  0.026  0.075  0.083  0.138  0.130  0.175  0.229  0.193  0.153  0.148  0.097  0.149  0.204  0.136  0.226  0.109  0.050  0.013 -0.012  0.028  0.066  0.102  0.102  0.037  0.118  0.108  0.091  0.055  0.188  0.131  0.111  0.107  0.113  0.093  0.050  0.045  0.026  0.070  0.120  0.108  0.038  0.039  0.033 -0.001 -0.011 -0.027 -0.041 -0.045 -0.048 -0.062 -0.084 -0.101 -0.069 -0.064 -0.072 -0.093 -0.046 -0.036  0.024  0.018 -0.022 -0.009 -0.060  0.035  0.024 -0.009 -0.050  0.001 -0.098 -0.056 -0.040 -0.008 -0.050 -0.047 -0.057  0.030  0.030  0.006 -0.012  0.024  0.032  0.051  0.076  0.059  0.086  0.049  0.069  0.045 -0.022  0.013  0.004 -0.004  0.049  0.032  0.026 -0.029  0.043  0.054  0.032  0.006  0.003 -0.022 -0.025  0.004 -0.037 -0.006 -0.016 -0.016 -0.021  0.001  0.006 -0.040  0.048  0.053  0.073  0.047  0.094  0.093  0.066  0.050  0.071  0.016  0.046 -0.017  0.019  0.009  0.074  0.059 -0.040 -0.052 -0.062 -0.034 -0.013 -0.034 -0.079 -0.109 -0.013  0.091  0.059 -0.075  0.006  0.020 -0.078 -0.072 -0.027 -0.062 -0.083 -0.058 -0.060 -0.063 -0.073 -0.050 -0.038 -0.058 -0.048 -0.056 -0.051 -0.065 -0.073 -0.138 -0.100 -0.045
 -0.017 -0.017 -0.062 -0.086 -0.096 -0.091 -0.069 -0.096 -0.099 -0.088 -0.076 -0.106 -0.058 -0.090 -0.126 -0.083  0.030 -0.104 -0.005  0.016  0.005 -0.012 -0.017 -0.024 -0.032 -0.027 -0.023  0.014  0.029  0.031  0.044  0.024 -0.025 -0.072 -0.038 -0.012 -0.023 -0.060 -0.031 -0.046 -0.053 -0.034 -0.030 -0.004 -0.006  0.005  0.003  0.009 -0.057 -0.080 -0.068 -0.069 -0.041 -0.050 -0.054 -0.025 -0.026 -0.053 -0.039 -0.004 -0.049 -0.075 -0.001 -0.025 -0.033 -0.086 -0.082  0.058 -0.004  0.006 -0.039 -0.024 -0.028  0.035  0.021  0.010  0.035  0.016  0.013  0.086  0.057 -0.024  0.003  0.035  0.002 -0.008 -0.033 -0.068 -0.082 -0.041 -0.041 -0.049  0.024 -0.020 -0.035 -0.060 -0.014 -0.021 -0.048 -0.038 -0.032 -0.065 -0.037 -0.022 -0.005 -0.003  0.056  0.114  0.085  0.105  0.078  0.053  0.033  0.044  0.018  0.164  0.259  0.191  0.151  0.080  0.015  0.002 -0.040 -0.034  0.012 -0.028  0.044  0.112  0.214  0.278  0.392  0.642  0.427  0.247  0.403  0.426  0.164  0.198  0.224  0.129  0.129  0.120  0.046  0.059  0.045  0.016  0.013 -0.037 -0.040 -0.084 -0.027 -0.070 -0.118 -0.055 -0.068 -0.068 -0.030 -0.115 -0.042 -0.074 -0.089 -0.033 -0.008 -0.008 -0.003 -0.002  0.079  0.098  0.155  0.246  0.142  0.169  0.213  0.124  0.122  0.130  0.186  0.350  0.188  0.051  0.051  0.029  0.069  0.103  0.171  0.141  0.063  0.194  0.169  0.119  0.047  0.210  0.062  0.053  0.050  0.025  0.013 -0.001 -0.032 -0.010  0.006  0.093  0.083  0.109  0.082  0.055  0.003  0.030 -0.001 -0.076 -0.061 -0.026 -0.050 -0.078 -0.111 -0.076 -0.072 -0.114 -0.110 -0.070 -0.083 -0.028 -0.040 -0.044 -0.056 -0.043  0.054  0.038  0.004 -0.053  0.005 -0.109 -0.139 -0.075 -0.120 -0.116 -0.155 -0.080  0.031 -0.001  0.023 -0.006  0.041  0.051  0.094  0.132  0.088  0.128  0.081  0.094  0.060  0.011  0.057  0.005  0.002  0.041  0.026  0.012 -0.008  0.052  0.047  0.033  0.026  0.004 -0.022 -0.031 -0.008 -0.015 -0.007 -0.012  0.043  0.003 -0.022  0.037  0.017  0.092  0.116  0.135  0.093  0.149  0.144  0.104  0.118  0.106  0.029  0.083 -0.012  0.011  0.012  0.065  0.056 -0.040 -0.031 -0.070 -0.031 -0.009 -0.027 -0.050 -0.052  0.002  0.096  0.123 -0.066  0.009 -0.001 -0.090 -0.086 -0.041 -0.060 -0.125 -0.082 -0.060 -0.110 -0.117 -0.074 -0.086 -0.117 -0.078 -0.078 -0.102 -0.093 -0.041 -0.136 -0.050 -0.005
  0.026  0.013 -0.034 -0.056 -0.076 -0.049 -0.053 -0.075 -0.075 -0.054 -0.062 -0.114 -0.053 -0.063 -0.123 -0.091  0.012 -0.104 -0.059 -0.057 -0.047 -0.027 -0.063 -0.072 -0.047 -0.042 -0.013  0.029  0.047  0.036  0.068  0.044  0.018 -0.056 -0.056 -0.058 -0.094 -0.053 -0.037 -0.045 -0.004 -0.003 -0.031  0.007  0.039  0.029  0.013  0.002 -0.062 -0.062 -0.081 -0.067 -0.009 -0.022 -0.064 -0.028 -0.012 -0.027 -0.014  0.006 -0.034 -0.066  0.005 -0.057 -0.064 -0.101 -0.095  0.055  0.011 -0.002 -0.058 -0.048 -0.063 -0.028 -0.047 -0.067 -0.032 -0.026 -0.022  0.025 -0.013 -0.049 -0.035 -0.011 -0.045 -0.023 -0.037 -0.065 -0.048 -0.066 -0.056 -0.060  0.016 -0.055 -0.075 -0.087 -0.028 -0.048 -0.075 -0.058 -0.037 -0.056 -0.062 -0.046 -0.023 -0.038  0.001  0.047  0.078  0.071  0.062  0.030 -0.007 -0.012  0.015  0.116  0.152  0.093  0.082  0.043 -0.033 -0.039 -0.065 -0.051 -0.027 -0.046 -0.034  0.040  0.112  0.130  0.219  0.427  0.644  0.228  0.249  0.254  0.126  0.097  0.126  0.070  0.051  0.048 -0.018  0.004 -0.008  0.007  0.002 -0.104 -0.081 -0.081 -0.045 -0.078 -0.108 -0.048 -0.060 -0.080 -0.035 -0.106 -0.024 -0.065 -0.091 -0.043 -0.045 -0.055 -0.062 -0.050  0.042  0.055  0.100  0.186  0.106  0.150  0.201  0.125  0.126  0.108  0.218  0.386  0.224  0.066  0.167  0.077  0.119  0.168  0.249  0.216  0.125  0.287  0.210  0.159  0.092  0.270  0.087  0.072  0.085  0.060  0.003  0.013 -0.009  0.040  0.055  0.121  0.108  0.196  0.134  0.122  0.044  0.099  0.078 -0.004 -0.018  0.034  0.009 -0.023 -0.052 -0.032 -0.036 -0.098 -0.065 -0.040 -0.056 -0.043 -0.018 -0.009  0.001 -0.010  0.099  0.099  0.048 -0.011  0.068 -0.042 -0.107 -0.093 -0.111 -0.074 -0.114 -0.029  0.059  0.015  0.070  0.047  0.078  0.116  0.148  0.152  0.094  0.096  0.087  0.020  0.014  0.011  0.001 -0.025 -0.026 -0.007 -0.016 -0.008 -0.005  0.038  0.067  0.027  0.020 -0.037 -0.056 -0.003 -0.075 -0.025 -0.033 -0.023  0.063  0.013 -0.048  0.008 -0.027  0.079  0.065  0.066  0.043  0.119  0.138  0.143  0.141  0.093  0.018  0.103  0.053  0.080  0.057  0.132  0.121  0.011  0.005 -0.042 -0.050 -0.005 -0.025 -0.049 -0.030 -0.010  0.073  0.139 -0.070  0.027 -0.017 -0.071 -0.075 -0.007 -0.028 -0.105 -0.062 -0.013 -0.105 -0.135 -0.070 -0.108 -0.138 -0.074 -0.050 -0.110 -0.118 -0.007 -0.132 -0.009 -0.027
 -0.004 -0.091 -0.051 -0.071 -0.058 -0.050 -0.045 -0.053 -0.079 -0.057 -0.050 -0.081 -0.068 -0.029 -0.102 -0.094 -0.035 -0.114 -0.075 -0.049 -0.040 -0.087 -0.067 -0.027 -0.020 -0.014  0.019  0.023  0.040  0.032  0.083  0.047  0.019 -0.017 -0.010 -0.006 -0.037 -0.043  0.004 -0.025 -0.066 -0.030 -0.034 -0.032  0.010  0.004  0.091 -0.007 -0.089 -0.082 -0.030 -0.046 -0.026 -0.020 -0.010 -0.036 -0.003 -0.008 -0.022 -0.013 -0.029 -0.063 -0.014 -0.050 -0.047 -0.085 -0.078  0.007 -0.004 -0.001 -0.057 -0.045 -0.057 -0.025 -0.024 -0.037 -0.040 -0.034 -0.050 -0.015 -0.016 -0.041 -0.048 -0.008 -0.043 -0.035 -0.048 -0.084 -0.091 -0.063 -0.061 -0.072 -0.000 -0.034 -0.077 -0.119 -0.041 -0.037 -0.064 -0.043 -0.027 -0.028 -0.018 -0.037  0.008 -0.018 -0.030  0.011  0.031  0.052  0.083  0.099  0.124  0.154  0.077  0.029  0.063  0.038  0.037  0.006 -0.016 -0.052 -0.057 -0.056 -0.005 -0.041 -0.023  0.007  0.071  0.071  0.150  0.247  0.228  0.432  0.331  0.375  0.169  0.021  0.054 -0.016 -0.004 -0.020 -0.020 -0.047 -0.040 -0.055 -0.069 -0.096 -0.070 -0.090 -0.067 -0.085 -0.103 -0.074 -0.098 -0.078 -0.007 -0.066 -0.040 -0.081 -0.092 -0.033  0.032  0.008 -0.008 -0.015  0.077  0.019  0.072  0.093  0.087  0.106  0.161  0.123  0.120  0.119  0.155  0.280  0.168  0.176  0.173  0.132  0.113  0.126  0.133  0.118  0.067  0.181  0.092  0.083  0.014  0.129  0.033  0.008  0.030  0.018 -0.021 -0.011 -0.021  0.009  0.036  0.063  0.035  0.078  0.076  0.112  0.038  0.044  0.032 -0.002 -0.025 -0.014 -0.026 -0.067 -0.089 -0.032 -0.074 -0.105 -0.079 -0.042 -0.054  0.022 -0.015  0.007 -0.013 -0.075  0.074  0.062  0.038  0.015  0.043 -0.061 -0.056 -0.038 -0.003 -0.032 -0.051 -0.046  0.031  0.045  0.030  0.042  0.068  0.074  0.138  0.170  0.112  0.135  0.097  0.090  0.026 -0.011  0.015 -0.013 -0.053 -0.066 -0.065 -0.037 -0.115 -0.033 -0.004 -0.035 -0.065 -0.011 -0.052 -0.045 -0.061 -0.034 -0.016  0.009  0.052  0.019  0.010  0.016 -0.038  0.069  0.118  0.115  0.120  0.157  0.162  0.151  0.149  0.135  0.065  0.116  0.030  0.066  0.056  0.101  0.093  0.003  0.000 -0.025 -0.044 -0.034 -0.044 -0.127 -0.125 -0.007  0.139  0.134 -0.014  0.081  0.157 -0.012  0.005  0.147  0.074  0.017  0.038  0.055 -0.000 -0.038  0.006 -0.020 -0.072 -0.045 -0.039 -0.048 -0.074 -0.043 -0.145 -0.032 -0.077
 -0.073 -0.041 -0.048 -0.106 -0.133 -0.112 -0.105 -0.128 -0.133 -0.114 -0.091 -0.118 -0.059 -0.057 -0.086 -0.098  0.032 -0.048  0.094  0.110  0.004 -0.027 -0.070 -0.012 -0.039 -0.015 -0.034 -0.032 -0.026 -0.019  0.035 -0.044 -0.066 -0.073 -0.050  0.023 -0.014 -0.085 -0.027 -0.088 -0.132 -0.089 -0.053 -0.058 -0.032 -0.053 -0.007 -0.021 -0.144 -0.196 -0.109 -0.128 -0.123 -0.136 -0.112 -0.085 -0.095 -0.130 -0.089 -0.091 -0.100 -0.134 -0.043 -0.055 -0.071 -0.109 -0.088  0.044 -0.003 -0.007 -0.035 -0.035 -0.019 -0.001  0.001  0.029  0.052 -0.041 -0.033  0.012  0.005 -0.070 -0.021  0.006 -0.051 -0.032 -0.052 -0.083 -0.156 -0.077 -0.046 -0.048  0.014 -0.019 -0.027 -0.095  0.017 -0.020 -0.018 -0.018 -0.023 -0.028 -0.012 -0.014  0.005 -0.012  0.026  0.070  0.054  0.070  0.033  0.087  0.032  0.065 -0.017  0.112  0.153  0.109  0.123  0.058  0.013 -0.010 -0.063 -0.048  0.008 -0.037  0.003  0.024  0.146  0.177  0.256  0.403  0.249  0.331  0.874  0.533  0.171  0.130  0.166  0.025  0.032  0.028 -0.002 -0.028 -0.033 -0.058 -0.029 -0.086 -0.061 -0.117 -0.058 -0.101 -0.117 -0.058 -0.101 -0.076 -0.025 -0.094 -0.056 -0.114 -0.091  0.054  0.081  0.135  0.111  0.006  0.118  0.047  0.131  0.175  0.064  0.105  0.151  0.170  0.114  0.120  0.223  0.375  0.179  0.152 -0.005  0.048  0.029  0.097  0.135  0.098  0.021  0.180  0.155  0.113  0.003  0.114  0.017 -0.009 -0.005 -0.023 -0.046 -0.060 -0.051 -0.060  0.019  0.070  0.063  0.105  0.099  0.055  0.026  0.032 -0.057 -0.103 -0.075 -0.094 -0.131 -0.123 -0.161 -0.121 -0.114 -0.127 -0.179 -0.111 -0.083 -0.019 -0.064 -0.045 -0.077 -0.100  0.070  0.052  0.046 -0.011  0.046 -0.130 -0.101 -0.044 -0.061 -0.051 -0.138 -0.102  0.042  0.018  0.041  0.021  0.081  0.073  0.137  0.218  0.181  0.217  0.163  0.183  0.134  0.072  0.110  0.068  0.070  0.089  0.037  0.059  0.015  0.071  0.050  0.009 -0.028  0.000 -0.060 -0.050  0.002 -0.033  0.036  0.019  0.026  0.011  0.035  0.049  0.011  0.111  0.195  0.207  0.185  0.231  0.231  0.182  0.170  0.170  0.085  0.122  0.002  0.011  0.015  0.045  0.061 -0.048 -0.022 -0.020 -0.008 -0.014 -0.021 -0.113 -0.194 -0.049  0.134  0.143 -0.097  0.020  0.074 -0.072 -0.056  0.002 -0.084 -0.085 -0.040 -0.050 -0.053 -0.063 -0.026 -0.056 -0.086 -0.057 -0.049 -0.074 -0.068 -0.038 -0.102 -0.012 -0.055
 -0.060 -0.095 -0.075 -0.124 -0.095 -0.071 -0.051 -0.082 -0.106 -0.058 -0.055 -0.126 -0.071 -0.040 -0.123 -0.105 -0.001 -0.117 -0.065 -0.041 -0.042 -0.080 -0.074 -0.012 -0.005 -0.006  0.008  0.031  0.047  0.049  0.097  0.049 -0.007 -0.050 -0.022  0.012 -0.041 -0.064 -0.002 -0.031 -0.077 -0.057 -0.056 -0.053 -0.019  0.016  0.073  0.014 -0.094 -0.094 -0.054 -0.077 -0.047 -0.022 -0.002 -0.039  0.002 -0.012 -0.027 -0.024 -0.052 -0.088 -0.010 -0.032 -0.035 -0.079 -0.077  0.029 -0.006 -0.003 -0.071 -0.048 -0.061 -0.015 -0.014 -0.013 -0.012 -0.013 -0.044  0.034  0.027 -0.043 -0.030  0.040  0.002 -0.021 -0.054 -0.081 -0.107 -0.083 -0.078 -0.070  0.011 -0.046 -0.086 -0.126 -0.042 -0.052 -0.087 -0.055 -0.048 -0.078 -0.033 -0.045 -0.018 -0.034 -0.011  0.053  0.064  0.095  0.107  0.136  0.130  0.133  0.092  0.093  0.162  0.096  0.110  0.038  0.014 -0.023 -0.048 -0.065  0.003 -0.040  0.010  0.064  0.129  0.183  0.264  0.426  0.254  0.375  0.533  0.823  0.353  0.174  0.250  0.080  0.060  0.085  0.062 -0.005 -0.020 -0.028 -0.049 -0.086 -0.036 -0.062 -0.055 -0.112 -0.115 -0.086 -0.133 -0.106 -0.025 -0.082 -0.042 -0.079 -0.118 -0.063  0.018 -0.006  0.014 -0.023  0.111  0.060  0.146  0.296  0.163  0.171  0.232  0.166  0.178  0.131  0.154  0.316  0.163  0.118  0.128  0.054  0.080  0.098  0.136  0.092  0.039  0.175  0.122  0.075 -0.001  0.136  0.039  0.023  0.009 -0.016 -0.030 -0.038 -0.062 -0.019  0.024  0.040  0.038  0.090  0.061  0.072  0.010  0.001 -0.023 -0.075 -0.072 -0.057 -0.063 -0.085 -0.153 -0.094 -0.103 -0.135 -0.135 -0.095 -0.094 -0.011 -0.044 -0.033 -0.057 -0.121  0.097  0.072  0.047 -0.022  0.012 -0.139 -0.136 -0.067 -0.058 -0.104 -0.135 -0.111  0.021  0.036  0.043  0.046  0.080  0.119  0.176  0.229  0.161  0.172  0.120  0.124  0.062  0.033  0.030 -0.010 -0.052 -0.058 -0.079 -0.064 -0.125 -0.068 -0.061 -0.061 -0.089 -0.021 -0.104 -0.110 -0.054 -0.053 -0.027 -0.016  0.030 -0.014 -0.004  0.026 -0.021  0.073  0.138  0.140  0.140  0.202  0.206  0.175  0.177  0.167  0.064  0.142  0.031  0.064  0.035  0.096  0.088 -0.034 -0.034 -0.035 -0.046 -0.076 -0.057 -0.142 -0.116 -0.014  0.141  0.121 -0.050  0.035  0.073 -0.081 -0.047  0.040 -0.022 -0.049 -0.035 -0.015 -0.043 -0.056 -0.019 -0.018 -0.062 -0.048 -0.042 -0.039 -0.053 -0.012 -0.129 -0.005 -0.060
 -0.039 -0.047 -0.046 -0.059 -0.057 -0.043 -0.033 -0.047 -0.063 -0.021 -0.027 -0.081 -0.016 -0.007 -0.064 -0.025  0.049 -0.066 -0.038 -0.040 -0.026 -0.034 -0.052 -0.013 -0.005 -0.007  0.013  0.033  0.039  0.029  0.059  0.031 -0.015 -0.043 -0.042 -0.042 -0.032 -0.051 -0.028 -0.045 -0.062 -0.036 -0.055 -0.029 -0.032 -0.044 -0.009 -0.006 -0.083 -0.062 -0.053 -0.066 -0.054 -0.031 -0.021 -0.049 -0.014 -0.021 -0.019 -0.012 -0.012 -0.021 -0.010 -0.004 -0.001 -0.046 -0.046  0.007  0.007  0.010 -0.039 -0.013 -0.001 -0.008  0.019  0.001 -0.029 -0.045 -0.020  0.030 -0.012 -0.024  0.003  0.040  0.010  0.013 -0.018 -0.027 -0.031 -0.032 -0.031 -0.029  0.022 -0.027 -0.029 -0.053 -0.036 -0.002 -0.044 -0.024 -0.005 -0.051 -0.010 -0.035 -0.006 -0.014  0.008  0.038  0.007  0.021  0.030  0.046  0.014  0.026  0.003  0.012  0.059  0.053  0.055  0.012  0.021  0.002 -0.003 -0.033  0.032 -0.000  0.053  0.075  0.084  0.096  0.097  0.164  0.126  0.169  0.171  0.353  0.475  0.265  0.275  0.169  0.154  0.137  0.072  0.058  0.013  0.003  0.009 -0.009  0.000 -0.030 -0.037 -0.041 -0.077 -0.065 -0.093 -0.052 -0.027 -0.068 -0.034 -0.050 -0.084 -0.050  0.008 -0.017  0.006  0.018  0.092  0.069  0.096  0.283  0.140  0.087  0.114  0.059  0.093  0.010  0.026  0.137  0.052  0.051  0.087 -0.023  0.010  0.011  0.028  0.007 -0.005  0.050  0.019 -0.023 -0.014  0.018 -0.019 -0.019 -0.031 -0.029 -0.016 -0.011 -0.045 -0.019 -0.025  0.010 -0.007 -0.003  0.007  0.002 -0.013 -0.015 -0.050 -0.083 -0.039 -0.046 -0.062 -0.052 -0.063 -0.049 -0.065 -0.095 -0.066 -0.046 -0.056 -0.012 -0.009  0.008 -0.022 -0.038  0.062  0.039  0.041 -0.042  0.011 -0.093 -0.115 -0.052 -0.068 -0.098 -0.089 -0.061  0.048  0.019  0.070  0.037  0.069  0.078  0.106  0.144  0.087  0.102  0.073  0.075  0.040  0.034  0.028 -0.012 -0.008 -0.008 -0.012 -0.009 -0.024  0.001 -0.016 -0.023 -0.033 -0.027 -0.052 -0.076 -0.018 -0.033 -0.051 -0.042  0.011 -0.009 -0.018  0.005  0.008  0.031  0.080  0.089  0.083  0.106  0.114  0.113  0.116  0.102  0.035  0.085 -0.003  0.018  0.000  0.041  0.018 -0.048 -0.034 -0.053 -0.063 -0.067 -0.020 -0.040 -0.029 -0.023  0.025  0.007 -0.025  0.008 -0.051 -0.054 -0.050 -0.024 -0.050 -0.064 -0.037 -0.063 -0.053 -0.055 -0.035 -0.053 -0.063 -0.026 -0.070 -0.059 -0.062 -0.036 -0.090 -0.005  0.003
 -0.038  0.028 -0.024 -0.076 -0.061 -0.073 -0.064 -0.070 -0.085 -0.058 -0.049 -0.074 -0.019 -0.059 -0.054 -0.002  0.089 -0.008  0.059  0.051  0.021  0.026 -0.000 -0.032 -0.039 -0.049 -0.073 -0.015 -0.032 -0.039  0.005 -0.033 -0.102 -0.118 -0.081 -0.047 -0.026 -0.100 -0.077 -0.082 -0.096 -0.063 -0.080 -0.037 -0.031 -0.085 -0.089 -0.020 -0.067 -0.077 -0.096 -0.087 -0.068 -0.072 -0.080 -0.033 -0.044 -0.070 -0.048 -0.027 -0.016 -0.014 -0.017  0.015  0.012 -0.020 -0.018  0.066 -0.003  0.039  0.003 -0.017 -0.019  0.019  0.035  0.057  0.042 -0.033  0.072  0.133  0.071  0.045  0.086  0.092  0.113  0.083  0.082  0.032  0.013  0.025  0.019  0.014  0.016  0.006 -0.004 -0.040 -0.039 -0.036 -0.060 -0.006  0.015 -0.082 -0.009 -0.001  0.015  0.018  0.023  0.108  0.018  0.026 -0.027 -0.010 -0.078 -0.048 -0.063  0.054  0.141  0.109  0.121  0.025  0.049  0.063  0.022  0.015  0.047  0.004  0.089  0.119  0.146  0.201  0.166  0.198  0.097  0.021  0.130  0.174  0.265  0.655  0.409  0.375  0.327  0.239  0.176  0.206  0.112  0.101  0.100  0.101  0.068  0.026  0.024  0.020 -0.041 -0.027 -0.041 -0.048 -0.045 -0.062 -0.039 -0.032 -0.014  0.010  0.035  0.034  0.023  0.016  0.072  0.141  0.099  0.274  0.075 -0.017  0.067  0.018 -0.035 -0.020 -0.025  0.081 -0.015 -0.055 -0.042 -0.119 -0.090 -0.069 -0.022  0.001 -0.050 -0.050  0.007 -0.037 -0.041 -0.046 -0.051 -0.051 -0.061 -0.050 -0.006 -0.019 -0.028 -0.015 -0.064 -0.029 -0.031 -0.076 -0.065 -0.154 -0.070 -0.057 -0.115 -0.151 -0.076 -0.089 -0.117 -0.084 -0.119 -0.073 -0.072 -0.098 -0.129 -0.087 -0.081 -0.054 -0.035 -0.034 -0.037 -0.009  0.048  0.017  0.010 -0.077 -0.065 -0.136 -0.158 -0.008 -0.106 -0.127 -0.157 -0.079  0.030 -0.074  0.058  0.024  0.069  0.056  0.056  0.117  0.111  0.127  0.071  0.095  0.072  0.068  0.081  0.031  0.056  0.101  0.073  0.054  0.043  0.050  0.007  0.012  0.019 -0.011 -0.016 -0.052  0.043  0.002  0.019 -0.032 -0.008 -0.000  0.022 -0.005  0.063  0.048  0.102  0.117  0.099  0.111  0.105  0.070  0.067  0.074  0.011  0.036 -0.048 -0.061 -0.047 -0.025 -0.051 -0.096 -0.029 -0.051 -0.022 -0.034 -0.002  0.009  0.010 -0.031 -0.040 -0.062 -0.077 -0.069 -0.126 -0.087 -0.090 -0.151 -0.145 -0.139 -0.094 -0.141 -0.117 -0.091 -0.077 -0.108 -0.080 -0.018 -0.069 -0.083 -0.036 -0.022 -0.015  0.069  0.080
 -0.080 -0.037 -0.072 -0.069 -0.062 -0.065 -0.023 -0.030 -0.059  0.003  0.018 -0.029  0.044  0.007 -0.014  0.042  0.105 -0.041  0.022  0.007  0.023  0.012 -0.024 -0.028 -0.001 -0.011 -0.021  0.030  0.044  0.015  0.059  0.012 -0.063 -0.071 -0.032 -0.050 -0.038 -0.042 -0.042 -0.063 -0.063 -0.067 -0.083 -0.036 -0.010 -0.048 -0.067 -0.005 -0.051 -0.034 -0.067 -0.077 -0.060 -0.052 -0.048 -0.067 -0.046 -0.065 -0.045 -0.035 -0.040 -0.051 -0.070 -0.030 -0.026 -0.073 -0.065 -0.010 -0.039 -0.024 -0.037 -0.018 -0.018  0.021  0.035  0.003  0.015 -0.008  0.013  0.110  0.051 -0.008  0.059  0.087  0.066  0.043  0.027  0.014  0.023 -0.022 -0.035 -0.023 -0.023 -0.039 -0.020 -0.081 -0.056 -0.044 -0.081 -0.023 -0.002 -0.105 -0.020 -0.032  0.011  0.006  0.035  0.091  0.005  0.013  0.012 -0.021 -0.074 -0.080 -0.071  0.058  0.096  0.090  0.122  0.065  0.048  0.042  0.023 -0.006  0.046  0.034  0.109  0.226  0.194  0.217  0.196  0.224  0.126  0.054  0.166  0.250  0.275  0.409  0.677  0.431  0.341  0.410  0.277  0.258  0.164  0.196  0.147  0.089  0.091  0.045  0.047 -0.004 -0.025 -0.000 -0.044 -0.084 -0.056 -0.043 -0.010  0.014  0.010  0.012  0.019 -0.010  0.036  0.072  0.163  0.201  0.230  0.428  0.129  0.084  0.095  0.037  0.060 -0.002 -0.044  0.049 -0.040 -0.090 -0.043 -0.133 -0.076 -0.092 -0.039 -0.025 -0.062 -0.049  0.007 -0.055 -0.029  0.001 -0.051 -0.072 -0.064 -0.061 -0.049 -0.075 -0.078 -0.067 -0.084 -0.017 -0.012 -0.065 -0.056 -0.117 -0.087 -0.073 -0.099 -0.123 -0.067 -0.074 -0.093 -0.050 -0.100 -0.077 -0.058 -0.088 -0.106 -0.053 -0.064 -0.049 -0.022 -0.033 -0.055 -0.037  0.055 -0.012  0.019 -0.109 -0.026 -0.141 -0.145  0.001 -0.121 -0.139 -0.140 -0.083  0.046 -0.031  0.083  0.044  0.077  0.084  0.078  0.130  0.109  0.118  0.072  0.093  0.031  0.056  0.061  0.006  0.012  0.039  0.021  0.022 -0.008 -0.023 -0.035 -0.035 -0.014 -0.025 -0.013 -0.054  0.012 -0.007 -0.025 -0.040  0.011 -0.031 -0.019 -0.005  0.060  0.055  0.103  0.117  0.094  0.115  0.109  0.086  0.085  0.086  0.015  0.044 -0.019 -0.025 -0.048 -0.023 -0.035 -0.077 -0.031 -0.059 -0.045 -0.044 -0.022 -0.006  0.029 -0.013 -0.012 -0.075 -0.002 -0.043 -0.144 -0.125 -0.083 -0.129 -0.159 -0.176 -0.138 -0.154 -0.149 -0.150 -0.112 -0.138 -0.123 -0.072 -0.108 -0.096 -0.087 -0.046 -0.094  0.038  0.048
 -0.035 -0.001 -0.052 -0.058 -0.054 -0.071 -0.056 -0.048 -0.061 -0.031 -0.001 -0.036  0.017 -0.013 -0.007  0.049  0.086 -0.008  0.064  0.054  0.010  0.052  0.018 -0.014 -0.022 -0.034 -0.058  0.011  0.019 -0.002  0.004 -0.017 -0.097 -0.091 -0.041 -0.045 -0.036 -0.048 -0.057 -0.095 -0.070 -0.065 -0.064  0.006  0.012 -0.076 -0.134 -0.053 -0.037 -0.022 -0.067 -0.066 -0.046 -0.027  0.003 -0.022 -0.024 -0.027  0.008 -0.010 -0.000  0.016 -0.025  0.015  0.020  0.002  0.002  0.032 -0.026 -0.024 -0.000 -0.018  0.001  0.048  0.090  0.093  0.086  0.057  0.115  0.202  0.111  0.079  0.144  0.136  0.141  0.118  0.120  0.097  0.102  0.075  0.047  0.031  0.018  0.051  0.055 -0.028 -0.019 -0.002 -0.009  0.057  0.066 -0.022  0.027  0.022  0.010  0.030  0.035  0.117  0.036  0.009 -0.013 -0.038 -0.113 -0.107 -0.084  0.033  0.086  0.063  0.114  0.012  0.033  0.022  0.024 -0.003 -0.019  0.009  0.062  0.128  0.083  0.111  0.071  0.129  0.070 -0.016  0.025  0.080  0.169  0.375  0.431  0.600  0.427  0.345  0.300  0.357  0.191  0.215  0.219  0.196  0.148  0.093  0.122  0.109  0.058  0.083  0.044  0.002 -0.037 -0.032  0.012  0.055  0.063  0.024 -0.025 -0.043 -0.026  0.008  0.087  0.151  0.126  0.229  0.045  0.007  0.038 -0.001 -0.001 -0.060 -0.087 -0.013 -0.065 -0.100 -0.056 -0.150 -0.107 -0.121 -0.076 -0.053 -0.070 -0.101 -0.031 -0.095 -0.053 -0.060 -0.075 -0.089 -0.084 -0.065 -0.032 -0.059 -0.050 -0.038 -0.101 -0.043 -0.060 -0.102 -0.096 -0.159 -0.110 -0.104 -0.129 -0.162 -0.083 -0.102 -0.119 -0.068 -0.086 -0.050 -0.034 -0.073 -0.071 -0.031 -0.057 -0.053 -0.004  0.004 -0.012  0.032 -0.007 -0.059 -0.023 -0.114 -0.069 -0.151 -0.146 -0.011 -0.118 -0.099 -0.136 -0.075  0.025 -0.118  0.029 -0.015  0.005  0.026  0.008  0.056  0.041  0.092  0.021  0.058  0.011  0.030  0.078  0.011  0.028  0.097  0.082  0.042  0.054  0.045  0.005  0.027  0.037 -0.010  0.018  0.023  0.057  0.023  0.024 -0.008  0.011 -0.013  0.038  0.017  0.101  0.050  0.084  0.109  0.068  0.069  0.053  0.011  0.026  0.045 -0.020 -0.020 -0.090 -0.125 -0.123 -0.082 -0.079 -0.096 -0.032 -0.033  0.005  0.029  0.020  0.052  0.048 -0.039 -0.086 -0.126 -0.032 -0.052 -0.164 -0.063 -0.061 -0.144 -0.155 -0.161 -0.126 -0.158 -0.153 -0.138 -0.118 -0.159 -0.114 -0.071 -0.103 -0.090 -0.066 -0.011 -0.047  0.025  0.056
 -0.036 -0.028 -0.040 -0.054 -0.066 -0.084 -0.047 -0.044 -0.069 -0.031 -0.003 -0.006 -0.000  0.002  0.025  0.040  0.066  0.038  0.096  0.116  0.063  0.027  0.037  0.051 -0.004 -0.006 -0.054 -0.014 -0.007 -0.048 -0.037 -0.031 -0.090 -0.079 -0.026  0.018 -0.012 -0.063 -0.043 -0.061 -0.081 -0.045 -0.042 -0.037  0.005 -0.066 -0.096 -0.049 -0.040 -0.042 -0.037 -0.054 -0.035 -0.032 -0.024 -0.029 -0.043 -0.055 -0.028 -0.025 -0.014 -0.023 -0.045  0.012 -0.003 -0.018 -0.008  0.010 -0.025 -0.036 -0.008  0.003  0.023  0.072  0.113  0.123  0.120  0.092  0.148  0.290  0.176  0.106  0.185  0.195  0.198  0.150  0.149  0.106  0.066  0.092  0.080  0.025  0.024  0.062  0.067 -0.005 -0.033 -0.016 -0.024  0.045  0.054 -0.051  0.012  0.015  0.019  0.044  0.065  0.159  0.082  0.088  0.064  0.021 -0.045 -0.032 -0.024  0.090  0.131  0.097  0.177  0.076  0.110  0.073  0.064  0.021  0.025  0.033  0.108  0.216  0.130  0.188  0.085  0.129  0.051 -0.004  0.032  0.060  0.154  0.327  0.341  0.427  0.618  0.486  0.253  0.405  0.307  0.224  0.200  0.218  0.175  0.102  0.122  0.119  0.061  0.064  0.044  0.048 -0.023 -0.020  0.005  0.053  0.071  0.037  0.008 -0.017  0.009  0.064  0.120  0.173  0.089  0.194  0.066  0.050  0.059 -0.018  0.021 -0.040 -0.059  0.011 -0.032 -0.092 -0.063 -0.131 -0.077 -0.088 -0.014  0.012 -0.048 -0.042  0.004 -0.059 -0.048 -0.035 -0.053 -0.066 -0.074 -0.069 -0.033 -0.050 -0.039 -0.029 -0.099 -0.054 -0.070 -0.097 -0.077 -0.113 -0.071 -0.087 -0.103 -0.135 -0.093 -0.097 -0.094 -0.057 -0.088 -0.059 -0.032 -0.066 -0.085 -0.054 -0.060 -0.021 -0.007  0.007 -0.024 -0.008 -0.063 -0.126 -0.054 -0.119 -0.075 -0.150 -0.093  0.025 -0.046 -0.070 -0.099 -0.092 -0.018 -0.105 -0.022 -0.071 -0.052 -0.043 -0.033  0.017  0.016  0.075  0.008  0.088  0.007  0.004  0.068  0.020 -0.002  0.074  0.042  0.016 -0.004  0.009 -0.034  0.003  0.016  0.006  0.053  0.034  0.084  0.038  0.036  0.006 -0.025 -0.025  0.019  0.023  0.102  0.045  0.092  0.112  0.061  0.062  0.019 -0.052 -0.003  0.030 -0.039 -0.064 -0.121 -0.150 -0.171 -0.121 -0.107 -0.099 -0.040 -0.026  0.000  0.020  0.013  0.028 -0.021 -0.028 -0.008 -0.063 -0.133 -0.074 -0.097 -0.109 -0.076 -0.122 -0.116 -0.139 -0.112 -0.120 -0.093 -0.094 -0.088 -0.093 -0.075 -0.055 -0.072 -0.041 -0.041 -0.034 -0.036 -0.024  0.031
 -0.075 -0.042 -0.070 -0.068 -0.055 -0.058  0.005 -0.001 -0.046  0.015  0.039  0.004  0.019  0.013  0.015  0.035  0.076  0.010  0.067  0.098  0.086  0.012 -0.006  0.052  0.015  0.013 -0.005  0.024  0.046 -0.020  0.003 -0.022 -0.059 -0.049  0.002  0.013 -0.026 -0.038 -0.023 -0.043 -0.059 -0.035 -0.040 -0.056 -0.008 -0.044 -0.062 -0.045 -0.050 -0.034 -0.030 -0.059 -0.046 -0.021 -0.010 -0.052 -0.019 -0.045 -0.040 -0.047 -0.055 -0.073 -0.102 -0.050 -0.072 -0.057 -0.050 -0.019 -0.042 -0.057 -0.035  0.012  0.046  0.106  0.116  0.097  0.090  0.069  0.091  0.215  0.142  0.054  0.148  0.181  0.164  0.128  0.138  0.132  0.043  0.053  0.054  0.028  0.025  0.023  0.094  0.026 -0.011 -0.004  0.012  0.068  0.067 -0.038  0.009  0.005  0.046  0.088  0.111  0.178  0.100  0.102  0.094  0.018 -0.047 -0.022 -0.030  0.071  0.115  0.100  0.196  0.141  0.169  0.081  0.091  0.011  0.007  0.035  0.109  0.346  0.158  0.201  0.118  0.120  0.048 -0.020  0.028  0.085  0.137  0.239  0.410  0.345  0.486  0.760  0.310  0.373  0.375  0.384  0.267  0.274  0.248  0.126  0.177  0.174  0.123  0.107  0.079  0.089  0.018  0.019  0.058  0.105  0.072 -0.004  0.004 -0.056  0.006  0.091  0.142  0.245  0.193  0.288  0.085  0.072  0.099  0.003  0.026  0.003 -0.059  0.002 -0.031 -0.095 -0.050 -0.134 -0.047 -0.052 -0.008 -0.026 -0.063 -0.052 -0.017 -0.077 -0.061 -0.029 -0.058 -0.093 -0.091 -0.083 -0.083 -0.096 -0.066 -0.089 -0.153 -0.076 -0.062 -0.108 -0.080 -0.100 -0.053 -0.092 -0.106 -0.129 -0.105 -0.117 -0.081 -0.068 -0.107 -0.078 -0.049 -0.063 -0.090 -0.047 -0.053 -0.017 -0.010  0.000 -0.042 -0.034 -0.063 -0.127 -0.086 -0.132 -0.068 -0.166 -0.174 -0.033 -0.094 -0.091 -0.142 -0.124 -0.044 -0.059 -0.057 -0.058 -0.037 -0.009 -0.003  0.032  0.015  0.072 -0.017  0.060 -0.011 -0.019  0.022 -0.011 -0.053  0.013 -0.014  0.006 -0.052 -0.042 -0.080 -0.042 -0.016 -0.014  0.030 -0.008  0.022  0.024 -0.022 -0.036 -0.046 -0.053 -0.023  0.009  0.074  0.023  0.076  0.103  0.071  0.057  0.022 -0.028  0.026  0.051 -0.030 -0.045 -0.116 -0.120 -0.151 -0.122 -0.104 -0.113 -0.063 -0.061 -0.038 -0.026 -0.023 -0.017 -0.037 -0.029  0.004 -0.021 -0.102 -0.055 -0.101 -0.131 -0.094 -0.126 -0.122 -0.157 -0.128 -0.110 -0.089 -0.117 -0.078 -0.053 -0.081 -0.062 -0.044 -0.031 -0.052 -0.023 -0.073  0.002  0.014
 -0.093 -0.069 -0.092 -0.061  0.009 -0.017  0.018  0.012 -0.005  0.019  0.044  0.037  0.016  0.039  0.046  0.046  0.057  0.028  0.046  0.060  0.037  0.013  0.035  0.013  0.033  0.022  0.020  0.032  0.019 -0.059  0.007 -0.031 -0.068 -0.060  0.008 -0.001 -0.004 -0.013 -0.028 -0.011 -0.046 -0.051 -0.024 -0.012  0.011 -0.012 -0.046 -0.028 -0.007  0.006 -0.057 -0.066 -0.034 -0.045 -0.020 -0.074 -0.071 -0.086 -0.064 -0.093 -0.066 -0.055 -0.104 -0.089 -0.042 -0.021 -0.053 -0.037 -0.071 -0.105 -0.079 -0.066 -0.067 -0.011  0.020  0.047  0.039  0.033  0.034  0.108  0.073  0.013  0.075  0.070  0.092  0.053  0.055  0.086  0.081  0.028  0.010  0.051  0.018  0.012  0.053 -0.018 -0.031 -0.037 -0.053  0.008  0.032 -0.086 -0.026 -0.071 -0.058 -0.010 -0.031  0.050 -0.016  0.028  0.066  0.009 -0.041 -0.036 -0.027  0.029  0.049 -0.021  0.045 -0.008  0.039  0.008  0.024 -0.038 -0.017  0.046  0.078  0.139  0.038  0.091  0.039  0.046 -0.018 -0.020 -0.002  0.062  0.072  0.176  0.277  0.300  0.253  0.310  0.489  0.285  0.190  0.240  0.154  0.171  0.160  0.148  0.130  0.112  0.126  0.082  0.055  0.044 -0.002  0.024  0.053  0.127  0.133  0.038  0.034 -0.021  0.045  0.089  0.101  0.156  0.130  0.140  0.014  0.019 -0.004 -0.004  0.031 -0.017 -0.092 -0.041 -0.054 -0.078 -0.048 -0.064 -0.043 -0.055 -0.048 -0.042 -0.050 -0.098 -0.051 -0.103 -0.074 -0.101 -0.124 -0.147 -0.135 -0.113 -0.112 -0.118 -0.074 -0.082 -0.103 -0.060 -0.048 -0.120 -0.079 -0.099 -0.059 -0.069 -0.075 -0.084 -0.076 -0.075 -0.050 -0.021 -0.097 -0.057 -0.020 -0.005 -0.071 -0.022  0.010 -0.024  0.000 -0.049 -0.079 -0.074  0.000 -0.073  0.006 -0.030 -0.050 -0.077 -0.111 -0.021 -0.068 -0.052 -0.083 -0.043  0.001 -0.012  0.045  0.026  0.047  0.039  0.013  0.060  0.053  0.089  0.025  0.059 -0.017  0.039  0.059 -0.001 -0.034  0.047  0.002 -0.059 -0.025 -0.034 -0.073 -0.040 -0.049 -0.008 -0.000  0.004  0.028  0.012  0.021 -0.016  0.000 -0.011  0.020  0.034  0.084  0.016  0.078  0.096  0.073  0.052  0.041  0.001  0.020  0.032 -0.015 -0.034 -0.060 -0.078 -0.125 -0.110 -0.101 -0.087 -0.021 -0.027 -0.014 -0.005 -0.005  0.015  0.035  0.008 -0.011 -0.036 -0.020 -0.014 -0.081 -0.096  0.010 -0.029 -0.067 -0.069 -0.068 -0.054 -0.065 -0.069 -0.058 -0.052 -0.051 -0.086 -0.082 -0.041 -0.050 -0.043 -0.085 -0.032  0.001
 -0.054 -0.049 -0.047 -0.060 -0.031 -0.039 -0.001 -0.005 -0.034 -0.013  0.025  0.005  0.013  0.037  0.031  0.036  0.055  0.044  0.085  0.103  0.053  0.032  0.041  0.038  0.012 -0.019 -0.043 -0.028 -0.024 -0.051 -0.058 -0.067 -0.096 -0.062 -0.019 -0.004 -0.034 -0.060 -0.050 -0.067 -0.082 -0.042 -0.040 -0.029 -0.009 -0.064 -0.080 -0.042 -0.019  0.004 -0.020 -0.053 -0.032 -0.034 -0.010 -0.015 -0.043 -0.067 -0.026 -0.030 -0.024 -0.027 -0.062 -0.017 -0.016  0.016 -0.001 -0.033 -0.041 -0.081 -0.043 -0.016  0.011  0.074  0.138  0.159  0.163  0.156  0.185  0.319  0.218  0.155  0.236  0.213  0.237  0.185  0.204  0.166  0.116  0.142  0.126  0.072  0.065  0.112  0.125  0.050 -0.004 -0.009 -0.004  0.059  0.061 -0.036  0.009 -0.008  0.001  0.042  0.058  0.158  0.086  0.076  0.080  0.010 -0.043 -0.042 -0.017  0.081  0.091  0.067  0.135  0.042  0.069  0.021  0.051 -0.043 -0.025  0.003  0.065  0.168  0.065  0.116  0.030  0.059  0.004 -0.047 -0.028 -0.005  0.058  0.206  0.258  0.357  0.405  0.373  0.285  0.545  0.348  0.294  0.278  0.326  0.243  0.165  0.196  0.203  0.139  0.138  0.125  0.096 -0.015  0.018  0.034  0.092  0.100  0.018 -0.002 -0.038 -0.012  0.049  0.072  0.139  0.077  0.116 -0.002 -0.005  0.000 -0.023 -0.023 -0.047 -0.091 -0.056 -0.054 -0.112 -0.085 -0.111 -0.077 -0.082 -0.046 -0.030 -0.067 -0.106 -0.035 -0.089 -0.063 -0.075 -0.087 -0.107 -0.112 -0.061 -0.061 -0.083 -0.066 -0.064 -0.125 -0.080 -0.087 -0.130 -0.123 -0.144 -0.082 -0.105 -0.116 -0.114 -0.081 -0.100 -0.082 -0.050 -0.082 -0.041 -0.022 -0.030 -0.061 -0.049 -0.051 -0.031 -0.022 -0.010 -0.025 -0.020 -0.078 -0.152 -0.065 -0.096 -0.090 -0.127 -0.080  0.033 -0.051 -0.069 -0.108 -0.121 -0.059 -0.099 -0.060 -0.066 -0.060 -0.039 -0.052  0.004  0.010  0.059 -0.011  0.069 -0.010 -0.015  0.057  0.009 -0.035  0.051  0.017 -0.025 -0.022 -0.016 -0.076 -0.029 -0.020  0.013  0.033  0.034  0.059  0.065  0.057  0.036 -0.010 -0.012  0.074  0.066  0.131  0.032  0.079  0.082  0.045  0.042 -0.003 -0.075 -0.021  0.022 -0.038 -0.093 -0.126 -0.181 -0.179 -0.146 -0.114 -0.104 -0.027  0.016  0.034  0.069  0.035  0.051  0.007  0.002  0.008 -0.040 -0.123 -0.074 -0.106 -0.113 -0.057 -0.097 -0.113 -0.131 -0.112 -0.086 -0.072 -0.068 -0.065 -0.062 -0.041 -0.049 -0.032 -0.013 -0.011 -0.010  0.022 -0.006  0.023
 -0.048 -0.039 -0.044 -0.055 -0.053 -0.057 -0.013 -0.019 -0.047 -0.027  0.004 -0.002 -0.001  0.020  0.033  0.022  0.038  0.050  0.088  0.117  0.050  0.017  0.013  0.027 -0.012 -0.027 -0.043 -0.027 -0.025 -0.068 -0.067 -0.058 -0.076 -0.057 -0.024  0.013 -0.019 -0.067 -0.046 -0.040 -0.079 -0.029 -0.021 -0.027 -0.033 -0.041 -0.043 -0.035 -0.013 -0.013 -0.005 -0.021 -0.025 -0.032 -0.011 -0.011 -0.043 -0.055 -0.035 -0.033 -0.026 -0.063 -0.063 -0.018 -0.032 -0.000  0.005 -0.017 -0.032 -0.048  0.003  0.008  0.053  0.083  0.134  0.119  0.114  0.094  0.156  0.231  0.149  0.096  0.157  0.133  0.153  0.099  0.108  0.129  0.047  0.085  0.088  0.061  0.039  0.076  0.123  0.068  0.047  0.013  0.052  0.079  0.065  0.004  0.032  0.039  0.036  0.090  0.077  0.160  0.075  0.073  0.080  0.039  0.005  0.023  0.010  0.062  0.096  0.094  0.156  0.092  0.146  0.090  0.095  0.004 -0.003  0.038  0.093  0.221  0.074  0.116  0.068  0.045 -0.008 -0.040 -0.033 -0.020  0.013  0.112  0.164  0.191  0.307  0.375  0.190  0.348  0.511  0.325  0.229  0.318  0.274  0.167  0.187  0.203  0.158  0.142  0.122  0.122  0.020  0.028  0.041  0.106  0.121  0.033  0.036 -0.004  0.020  0.085  0.070  0.127  0.048  0.076  0.010  0.027  0.015 -0.022 -0.012 -0.000 -0.071 -0.050 -0.036 -0.089 -0.060 -0.075 -0.034 -0.032 -0.021 -0.010 -0.054 -0.052 -0.010 -0.033 -0.042 -0.023 -0.016 -0.044 -0.054 -0.024 -0.026 -0.047 -0.036 -0.052 -0.094 -0.052 -0.055 -0.118 -0.096 -0.103 -0.040 -0.084 -0.094 -0.078 -0.069 -0.078 -0.054 -0.047 -0.088 -0.036 -0.007 -0.036 -0.077 -0.044 -0.040 -0.034 -0.021 -0.014 -0.019 -0.017 -0.100 -0.147 -0.109 -0.093 -0.073 -0.104 -0.075 -0.012 -0.057 -0.057 -0.083 -0.099 -0.065 -0.073 -0.092 -0.089 -0.081 -0.049 -0.065 -0.022 -0.028  0.028 -0.054  0.041 -0.022 -0.049  0.016  0.010 -0.036  0.028  0.010 -0.012 -0.037 -0.025 -0.064 -0.025 -0.027 -0.014  0.024  0.021  0.027  0.021  0.022  0.003 -0.063 -0.032  0.030  0.026  0.078 -0.005  0.034  0.039  0.017 -0.012 -0.048 -0.104 -0.042 -0.015 -0.071 -0.111 -0.109 -0.127 -0.159 -0.131 -0.103 -0.093 -0.033 -0.015  0.014  0.028  0.013  0.025 -0.004  0.005  0.033 -0.019 -0.111 -0.041 -0.039 -0.045 -0.024 -0.053 -0.044 -0.060 -0.070 -0.045 -0.026 -0.043 -0.045 -0.022 -0.034 -0.042 -0.023 -0.008 -0.023 -0.012  0.010 -0.030  0.020
 -0.045 -0.040 -0.052 -0.063 -0.026 -0.058 -0.013  0.011 -0.029  0.005  0.055  0.033  0.031  0.044  0.070  0.055  0.083  0.087  0.119  0.138  0.070  0.060  0.012  0.014  0.005  0.012 -0.011  0.006  0.008 -0.057 -0.052 -0.062 -0.061 -0.052 -0.003  0.023 -0.025 -0.031 -0.014 -0.045 -0.052 -0.023 -0.014  0.006 -0.002 -0.035 -0.053 -0.038 -0.019 -0.019 -0.044 -0.043 -0.036 -0.043 -0.020 -0.026 -0.026 -0.036 -0.015 -0.038 -0.035 -0.032 -0.052 -0.053 -0.049 -0.001 -0.032 -0.022 -0.009 -0.050  0.007  0.014  0.068  0.090  0.117  0.054  0.070  0.049  0.108  0.160  0.102  0.069  0.132  0.121  0.122  0.077  0.094  0.131  0.035  0.037  0.045  0.023  0.012  0.007  0.068  0.014  0.003 -0.004  0.077  0.114  0.114  0.059  0.057  0.051  0.049  0.105  0.073  0.121  0.058  0.032  0.055 -0.009 -0.055 -0.041 -0.040  0.014  0.023  0.030  0.120  0.099  0.145  0.091  0.112  0.024 -0.038  0.021  0.030  0.247  0.078  0.065  0.044  0.016  0.007 -0.055 -0.058 -0.028  0.003  0.101  0.196  0.215  0.224  0.384  0.240  0.294  0.325  0.580  0.326  0.319  0.338  0.214  0.232  0.245  0.245  0.194  0.142  0.121  0.085  0.075  0.131  0.162  0.162  0.012  0.020 -0.070 -0.046  0.045  0.095  0.188  0.100  0.109  0.014  0.015  0.029 -0.029 -0.006 -0.021 -0.063 -0.058 -0.053 -0.098 -0.047 -0.133 -0.047 -0.065 -0.043 -0.045 -0.076 -0.093 -0.014 -0.037 -0.035 -0.031 -0.038 -0.064 -0.079 -0.060 -0.058 -0.094 -0.066 -0.068 -0.117 -0.043 -0.034 -0.095 -0.095 -0.117 -0.066 -0.086 -0.098 -0.100 -0.080 -0.090 -0.049 -0.027 -0.084 -0.031  0.014 -0.012 -0.061 -0.011  0.002 -0.005 -0.008 -0.003 -0.020 -0.032 -0.108 -0.155 -0.118 -0.096 -0.063 -0.097 -0.110 -0.024 -0.079 -0.064 -0.107 -0.106 -0.053 -0.080 -0.067 -0.076 -0.080 -0.053 -0.079 -0.038 -0.031  0.029 -0.040  0.043 -0.021 -0.031  0.021 -0.010 -0.047  0.039  0.009 -0.014 -0.028 -0.015 -0.042 -0.014 -0.018 -0.014  0.024  0.026 -0.002  0.031  0.014 -0.018 -0.060 -0.043 -0.004  0.002  0.073 -0.014  0.051  0.065  0.033 -0.010 -0.045 -0.097 -0.048 -0.011 -0.050 -0.115 -0.135 -0.146 -0.198 -0.146 -0.119 -0.116 -0.052 -0.039 -0.003  0.036  0.001  0.012 -0.013 -0.018 -0.006 -0.054 -0.128 -0.061 -0.088 -0.099 -0.073 -0.100 -0.088 -0.142 -0.123 -0.083 -0.086 -0.112 -0.064 -0.038 -0.074 -0.048  0.012 -0.002 -0.021  0.021 -0.000  0.030  0.022
 -0.025  0.018 -0.006 -0.036 -0.030 -0.047 -0.018 -0.002 -0.032 -0.038  0.020  0.018  0.021  0.014  0.032  0.050  0.073  0.070  0.128  0.134  0.056  0.088  0.017  0.011  0.012  0.025 -0.014 -0.012 -0.023 -0.038 -0.074 -0.086 -0.097 -0.060 -0.022  0.016 -0.011 -0.036 -0.031 -0.061 -0.049 -0.058 -0.024 -0.024  0.001 -0.045 -0.076 -0.032 -0.012 -0.026 -0.055 -0.047 -0.051 -0.058 -0.047 -0.052 -0.048 -0.065 -0.036 -0.058 -0.049 -0.026 -0.064 -0.055 -0.015  0.029  0.008 -0.012 -0.015 -0.059 -0.018 -0.028  0.052  0.063  0.134  0.104  0.097  0.068  0.141  0.163  0.112  0.103  0.157  0.137  0.150  0.126  0.140  0.160  0.071  0.112  0.098  0.063  0.035  0.047  0.107  0.050  0.018  0.029  0.079  0.113  0.097  0.074  0.064  0.036  0.004  0.060  0.062  0.113  0.069  0.035  0.011 -0.024 -0.081 -0.069 -0.030  0.033  0.038  0.018  0.075  0.025  0.075  0.040  0.081 -0.003 -0.022  0.006  0.019  0.111  0.033  0.034 -0.005  0.013  0.002 -0.069 -0.029 -0.049  0.009  0.100  0.147  0.219  0.200  0.267  0.154  0.278  0.229  0.326  0.460  0.333  0.257  0.175  0.237  0.230  0.189  0.164  0.151  0.105  0.018  0.046  0.064  0.120  0.112  0.010 -0.045 -0.061 -0.058  0.006  0.027  0.088  0.037  0.060 -0.029 -0.020 -0.009 -0.023 -0.032 -0.063 -0.075 -0.077 -0.061 -0.107 -0.077 -0.107 -0.050 -0.102 -0.061 -0.068 -0.089 -0.105 -0.035 -0.085 -0.046 -0.060 -0.086 -0.080 -0.073 -0.071 -0.068 -0.069 -0.073 -0.061 -0.097 -0.050 -0.044 -0.096 -0.109 -0.144 -0.109 -0.104 -0.119 -0.130 -0.078 -0.100 -0.084 -0.047 -0.056 -0.059 -0.012 -0.003 -0.043 -0.031 -0.039 -0.036 -0.021  0.007 -0.015  0.022 -0.089 -0.150 -0.104 -0.099 -0.084 -0.104 -0.106 -0.008 -0.087 -0.062 -0.121 -0.107 -0.066 -0.120 -0.082 -0.088 -0.074 -0.038 -0.054 -0.024 -0.004  0.040 -0.005  0.044  0.003 -0.005  0.055  0.017  0.016  0.082  0.031  0.013  0.043  0.042 -0.026  0.009 -0.001 -0.005  0.019  0.033  0.038  0.048  0.034  0.005 -0.032 -0.018  0.023  0.019  0.102  0.029  0.077  0.080  0.056  0.030 -0.014 -0.051 -0.029  0.002 -0.022 -0.080 -0.133 -0.160 -0.155 -0.141 -0.111 -0.101 -0.041 -0.024 -0.006  0.050  0.026  0.070  0.007 -0.030 -0.038 -0.066 -0.093 -0.054 -0.089 -0.049 -0.060 -0.098 -0.069 -0.094 -0.092 -0.065 -0.051 -0.043 -0.026 -0.040 -0.034 -0.033  0.000 -0.017 -0.022 -0.001  0.029  0.033  0.040
 -0.058 -0.034 -0.036 -0.046 -0.032 -0.017  0.011  0.007 -0.028 -0.005  0.024 -0.005  0.016  0.036  0.032  0.061  0.074  0.064  0.124  0.148  0.045  0.054  0.037  0.006 -0.002  0.013 -0.021 -0.035 -0.048 -0.092 -0.105 -0.082 -0.084 -0.039 -0.012  0.019  0.007 -0.035 -0.032 -0.030 -0.072 -0.053 -0.021 -0.019 -0.021 -0.041 -0.062 -0.047 -0.006  0.009 -0.006 -0.028 -0.034 -0.050 -0.018 -0.044 -0.051 -0.070 -0.046 -0.042 -0.035 -0.058 -0.078 -0.034 -0.051  0.023  0.031 -0.014 -0.045 -0.058  0.027  0.019  0.129  0.128  0.236  0.208  0.162  0.135  0.256  0.246  0.207  0.188  0.237  0.161  0.203  0.159  0.234  0.336  0.157  0.190  0.217  0.166  0.131  0.198  0.312  0.194  0.118  0.123  0.217  0.255  0.199  0.175  0.097  0.050  0.037  0.098  0.081  0.152  0.101  0.053  0.060  0.015 -0.025 -0.025 -0.018  0.030  0.034  0.005  0.091  0.012  0.062 -0.006  0.064 -0.046 -0.067 -0.027 -0.006  0.087 -0.043  0.006 -0.061 -0.037 -0.104 -0.096 -0.086 -0.086 -0.009  0.101  0.089  0.196  0.218  0.274  0.171  0.326  0.318  0.319  0.333  0.668  0.400  0.207  0.334  0.489  0.333  0.257  0.321  0.310  0.103  0.120  0.106  0.140  0.144 -0.011 -0.010 -0.043 -0.066 -0.011 -0.025  0.056 -0.005 -0.012 -0.071 -0.066 -0.065 -0.075 -0.083 -0.084 -0.135 -0.131 -0.080 -0.093 -0.087 -0.106 -0.041 -0.103 -0.097 -0.095 -0.096 -0.130 -0.074 -0.112 -0.087 -0.129 -0.094 -0.117 -0.148 -0.086 -0.083 -0.122 -0.093 -0.091 -0.121 -0.105 -0.100 -0.152 -0.140 -0.136 -0.062 -0.092 -0.117 -0.094 -0.073 -0.102 -0.084 -0.051 -0.075 -0.049 -0.017 -0.027 -0.052 -0.047 -0.034 -0.027 -0.028 -0.026 -0.048 -0.026 -0.169 -0.207 -0.147 -0.078 -0.101 -0.090 -0.080 -0.012 -0.088 -0.071 -0.121 -0.113 -0.095 -0.120 -0.149 -0.158 -0.154 -0.105 -0.152 -0.113 -0.072 -0.022 -0.105  0.030 -0.057 -0.074  0.022 -0.011 -0.072  0.037  0.003 -0.053 -0.022 -0.017 -0.093 -0.009 -0.026  0.013  0.054  0.055  0.056  0.093  0.047  0.028 -0.037 -0.009  0.098  0.074  0.130  0.002  0.037  0.030 -0.007 -0.058 -0.113 -0.192 -0.115 -0.065 -0.079 -0.189 -0.184 -0.219 -0.244 -0.212 -0.137 -0.112 -0.020  0.042  0.065  0.097  0.048  0.078  0.011 -0.001 -0.000 -0.068 -0.055 -0.025 -0.034 -0.043 -0.005 -0.044 -0.048 -0.089 -0.077 -0.065 -0.039 -0.038 -0.016 -0.024 -0.036 -0.030  0.004 -0.005  0.022  0.047  0.082  0.020  0.035
 -0.050 -0.042 -0.037 -0.023 -0.027 -0.014  0.007  0.002 -0.028  0.008  0.024 -0.015  0.004  0.033  0.045  0.020  0.050  0.091  0.109  0.127  0.058  0.062  0.040  0.019  0.018  0.011 -0.034 -0.029 -0.048 -0.114 -0.081 -0.092 -0.077 -0.046 -0.013  0.009 -0.004 -0.046 -0.026 -0.034 -0.074 -0.040 -0.004  0.021 -0.038 -0.021 -0.029 -0.046 -0.029 -0.012 -0.035 -0.038 -0.046 -0.077 -0.036 -0.059 -0.080 -0.088 -0.060 -0.075 -0.054 -0.069 -0.117 -0.069 -0.074 -0.015 -0.014 -0.034 -0.046 -0.055  0.025  0.005  0.106  0.073  0.157  0.108  0.083  0.068  0.141  0.163  0.107  0.077  0.137  0.082  0.077  0.059  0.096  0.168  0.062  0.078  0.111  0.074  0.039  0.058  0.155  0.091  0.065  0.062  0.166  0.187  0.189  0.145  0.090  0.079  0.047  0.097  0.046  0.098  0.042  0.013  0.052  0.006 -0.019 -0.006 -0.025  0.011  0.020  0.012  0.063  0.055  0.122  0.056  0.121  0.018 -0.013  0.036  0.035  0.147 -0.014 -0.004 -0.025 -0.040 -0.081 -0.070 -0.061 -0.036  0.000  0.068  0.091  0.148  0.175  0.248  0.160  0.243  0.274  0.338  0.257  0.400  0.542  0.255  0.254  0.353  0.356  0.248  0.239  0.235  0.163  0.122  0.141  0.178  0.229  0.057  0.047 -0.011 -0.008  0.066  0.049  0.070  0.013 -0.014 -0.050 -0.047 -0.070 -0.056 -0.061 -0.041 -0.107 -0.116 -0.085 -0.099 -0.060 -0.093 -0.036 -0.083 -0.076 -0.080 -0.075 -0.110 -0.048 -0.076 -0.071 -0.099 -0.066 -0.118 -0.128 -0.073 -0.089 -0.109 -0.069 -0.097 -0.111 -0.069 -0.068 -0.145 -0.122 -0.135 -0.070 -0.097 -0.105 -0.083 -0.057 -0.096 -0.066 -0.032 -0.064 -0.042 -0.015 -0.014 -0.061 -0.056 -0.017 -0.014 -0.049 -0.021 -0.071 -0.051 -0.135 -0.179 -0.124 -0.080 -0.107 -0.094 -0.096 -0.039 -0.089 -0.056 -0.114 -0.105 -0.092 -0.111 -0.126 -0.106 -0.114 -0.086 -0.109 -0.080 -0.069 -0.007 -0.067  0.012 -0.029 -0.029  0.024 -0.008 -0.040  0.042  0.003 -0.028 -0.014 -0.010 -0.068  0.001  0.004  0.024  0.053  0.053  0.036  0.053  0.014 -0.006 -0.071 -0.055  0.021  0.004  0.079 -0.022  0.022  0.020  0.006 -0.026 -0.086 -0.135 -0.069 -0.040 -0.049 -0.128 -0.139 -0.165 -0.201 -0.189 -0.145 -0.120 -0.062 -0.044  0.010  0.035  0.016  0.048 -0.002 -0.005  0.012 -0.063 -0.081 -0.063 -0.072 -0.036 -0.023 -0.065 -0.052 -0.060 -0.067 -0.032  0.020  0.007  0.009  0.036  0.031  0.017  0.059  0.065  0.077  0.056  0.090  0.047  0.040
 -0.062 -0.025 -0.043 -0.022  0.005 -0.012  0.028  0.040  0.011  0.029  0.046  0.086  0.026  0.028  0.088  0.031 -0.010  0.092  0.063  0.075  0.052  0.038  0.027  0.036  0.025  0.036  0.013  0.016 -0.027 -0.089 -0.028 -0.036 -0.023  0.007  0.022  0.058  0.013 -0.000 -0.006  0.018 -0.018 -0.014  0.020  0.009  0.015  0.010  0.022 -0.001  0.043  0.020  0.003 -0.008 -0.013 -0.032 -0.011 -0.044 -0.068 -0.059 -0.053 -0.075 -0.042 -0.058 -0.103 -0.064 -0.035 -0.003 -0.011 -0.070 -0.062 -0.127 -0.047 -0.029  0.013 -0.006  0.033  0.027  0.009  0.027  0.063  0.068  0.033  0.058  0.086  0.050  0.054  0.036  0.084  0.125  0.093  0.086  0.059  0.074  0.008  0.012  0.074  0.052  0.015 -0.002  0.049  0.055  0.074  0.012  0.012 -0.039 -0.035  0.017 -0.031  0.033 -0.012  0.001  0.049  0.004  0.006  0.032  0.047 -0.006 -0.026 -0.039  0.006  0.008  0.061  0.014  0.051 -0.031 -0.036  0.044  0.015  0.056 -0.036 -0.022 -0.056 -0.084 -0.081 -0.090 -0.117 -0.062 -0.030  0.026  0.045  0.093  0.102  0.126  0.148  0.165  0.167  0.214  0.175  0.207  0.255  0.428  0.238  0.256  0.324  0.225  0.198  0.147  0.118  0.130  0.162  0.249  0.302  0.102  0.066 -0.001  0.019  0.055 -0.053  0.022 -0.025 -0.030 -0.047 -0.055 -0.087 -0.048 -0.056 -0.042 -0.114 -0.137 -0.071 -0.075 -0.031 -0.013 -0.035 -0.049 -0.053 -0.044 -0.059 -0.101 -0.056 -0.087 -0.061 -0.114 -0.096 -0.113 -0.128 -0.085 -0.089 -0.103 -0.099 -0.084 -0.110 -0.100 -0.083 -0.131 -0.121 -0.102 -0.069 -0.078 -0.060 -0.026 -0.043 -0.057  0.004 -0.005 -0.050 -0.029  0.002  0.009 -0.054 -0.016  0.003 -0.059 -0.034 -0.051 -0.061 -0.048 -0.091 -0.143 -0.077 -0.043 -0.104 -0.052 -0.085 -0.049 -0.070 -0.044 -0.074 -0.048 -0.064 -0.065 -0.087 -0.071 -0.086 -0.073 -0.090 -0.064 -0.051 -0.025 -0.068 -0.007 -0.051 -0.038  0.016 -0.007 -0.043 -0.004 -0.019 -0.040 -0.027 -0.046 -0.064 -0.004  0.010  0.007  0.014  0.057  0.013 -0.010 -0.013  0.002 -0.055 -0.029  0.019 -0.001  0.038 -0.046  0.001  0.007 -0.002 -0.042 -0.077 -0.109 -0.087 -0.062 -0.065 -0.124 -0.099 -0.104 -0.140 -0.124 -0.095 -0.062 -0.042 -0.022 -0.026  0.029  0.024  0.042  0.047  0.022 -0.012 -0.027 -0.058 -0.035 -0.035 -0.019 -0.006 -0.028 -0.022  0.005 -0.018  0.026  0.053  0.044  0.026  0.066  0.069  0.032  0.062  0.068  0.077  0.036  0.076  0.001  0.022
 -0.057 -0.042 -0.059 -0.038 -0.031 -0.030 -0.000 -0.005 -0.037 -0.026  0.017  0.004  0.004  0.005  0.022  0.018  0.038  0.068  0.111  0.130  0.066  0.070  0.036  0.009 -0.002  0.027 -0.006 -0.026 -0.045 -0.086 -0.073 -0.076 -0.082 -0.029  0.012  0.050  0.008  0.004 -0.009 -0.022 -0.031 -0.036  0.004  0.004  0.002 -0.008 -0.029 -0.039  0.018 -0.004 -0.017 -0.031 -0.027 -0.037 -0.017 -0.050 -0.037 -0.044 -0.044 -0.026 -0.019 -0.054 -0.092 -0.051 -0.028  0.000 -0.021 -0.049 -0.055 -0.098 -0.031 -0.013  0.070  0.036  0.123  0.098  0.066  0.056  0.129  0.116  0.119  0.126  0.153  0.087  0.162  0.142  0.193  0.296  0.141  0.159  0.154  0.168  0.090  0.080  0.197  0.134  0.064  0.064  0.142  0.171  0.143  0.113  0.064  0.009 -0.016  0.063  0.022  0.065  0.024  0.010  0.016 -0.019 -0.053 -0.023 -0.027 -0.014 -0.022 -0.036  0.025 -0.002  0.049 -0.004  0.059 -0.020 -0.071 -0.009 -0.037  0.049 -0.052 -0.051 -0.047 -0.027 -0.045 -0.067 -0.058 -0.055 -0.037  0.024  0.047  0.122  0.122  0.177  0.130  0.196  0.187  0.232  0.237  0.334  0.254  0.238  0.484  0.444  0.378  0.349  0.353  0.273  0.160  0.193  0.198  0.236  0.150  0.009  0.002 -0.058 -0.069  0.013 -0.015  0.025 -0.008 -0.016 -0.039 -0.018 -0.038 -0.044 -0.031 -0.029 -0.077 -0.082 -0.046 -0.054 -0.048 -0.037 -0.010 -0.044 -0.052 -0.047 -0.086 -0.085 -0.044 -0.091 -0.075 -0.086 -0.081 -0.118 -0.131 -0.075 -0.087 -0.101 -0.097 -0.097 -0.110 -0.074 -0.073 -0.106 -0.099 -0.089 -0.046 -0.050 -0.060 -0.049 -0.050 -0.071 -0.042 -0.044 -0.062 -0.044 -0.021 -0.021 -0.044 -0.027 -0.036 -0.036 -0.025 -0.018 -0.065 -0.029 -0.123 -0.183 -0.123 -0.089 -0.120 -0.105 -0.117 -0.045 -0.094 -0.080 -0.133 -0.124 -0.084 -0.093 -0.121 -0.119 -0.089 -0.069 -0.103 -0.047 -0.020  0.013 -0.063  0.041 -0.028 -0.076  0.031  0.007 -0.058  0.026  0.006 -0.050 -0.030 -0.012 -0.057  0.020 -0.006  0.009  0.042  0.068  0.024  0.043  0.031  0.026 -0.049 -0.035  0.013  0.047  0.082 -0.008  0.046  0.058  0.007 -0.013 -0.065 -0.136 -0.090 -0.030 -0.065 -0.153 -0.161 -0.192 -0.204 -0.189 -0.136 -0.119 -0.078  0.005  0.003  0.042  0.048  0.055 -0.005 -0.002  0.001 -0.024 -0.060 -0.023 -0.053 -0.033 -0.011 -0.046 -0.043 -0.045 -0.037 -0.023 -0.022  0.009  0.028  0.004  0.021  0.022  0.064  0.024  0.057  0.066  0.058 -0.005  0.017
 -0.074 -0.046 -0.047 -0.026 -0.041 -0.028 -0.007 -0.002 -0.010 -0.020  0.007  0.012  0.024  0.026  0.042  0.042  0.053  0.096  0.144  0.168  0.061  0.082  0.037  0.006 -0.011  0.031 -0.020 -0.037 -0.043 -0.087 -0.107 -0.078 -0.085 -0.034 -0.006  0.042  0.003 -0.014 -0.016 -0.017 -0.003 -0.020  0.015  0.016 -0.026 -0.012 -0.048 -0.049  0.013  0.012  0.011 -0.025 -0.028 -0.036 -0.013 -0.051 -0.039 -0.047 -0.047 -0.048 -0.032 -0.046 -0.110 -0.060 -0.034  0.030 -0.012 -0.026 -0.054 -0.108 -0.006  0.012  0.136  0.114  0.229  0.178  0.121  0.087  0.211  0.142  0.132  0.168  0.188  0.094  0.138  0.128  0.219  0.403  0.176  0.210  0.241  0.263  0.185  0.215  0.402  0.290  0.177  0.151  0.292  0.316  0.293  0.254  0.104  0.044  0.023  0.079  0.032  0.087  0.041  0.007  0.009 -0.020 -0.061 -0.050 -0.050 -0.005 -0.031 -0.063  0.015  0.001  0.063 -0.033  0.056 -0.073 -0.113 -0.045 -0.067  0.033 -0.128 -0.093 -0.118 -0.070 -0.078 -0.085 -0.101 -0.112 -0.041  0.020 -0.004  0.109  0.119  0.174  0.112  0.203  0.203  0.245  0.230  0.489  0.353  0.256  0.444  0.781  0.584  0.435  0.512  0.522  0.256  0.287  0.257  0.244  0.174 -0.005  0.013 -0.072 -0.113 -0.029 -0.052 -0.018 -0.042 -0.084 -0.103 -0.092 -0.096 -0.083 -0.099 -0.077 -0.112 -0.132 -0.074 -0.064 -0.067 -0.074 -0.010 -0.063 -0.083 -0.094 -0.090 -0.117 -0.092 -0.120 -0.100 -0.135 -0.117 -0.158 -0.193 -0.112 -0.122 -0.169 -0.130 -0.116 -0.135 -0.087 -0.090 -0.153 -0.135 -0.123 -0.042 -0.066 -0.068 -0.058 -0.057 -0.083 -0.046 -0.044 -0.065 -0.049 -0.026 -0.018 -0.051 -0.021 -0.032 -0.045 -0.031 -0.032 -0.090 -0.051 -0.203 -0.237 -0.166 -0.067 -0.103 -0.065 -0.119 -0.071 -0.128 -0.095 -0.132 -0.091 -0.084 -0.110 -0.170 -0.170 -0.158 -0.150 -0.204 -0.154 -0.120 -0.079 -0.149 -0.006 -0.078 -0.097  0.018 -0.030 -0.083  0.034  0.006 -0.072 -0.002 -0.012 -0.094  0.001 -0.020  0.006  0.049  0.095  0.042  0.074  0.040  0.038 -0.056  0.003  0.085  0.071  0.114 -0.035  0.006 -0.006 -0.040 -0.098 -0.178 -0.268 -0.161 -0.115 -0.133 -0.264 -0.249 -0.272 -0.284 -0.255 -0.149 -0.121 -0.047  0.055  0.054  0.086  0.086  0.128  0.035 -0.002 -0.030 -0.041 -0.063 -0.032 -0.075 -0.043 -0.009 -0.051 -0.061 -0.069 -0.044 -0.043  0.004  0.019  0.040  0.044  0.031  0.037  0.075  0.052  0.099  0.098  0.133  0.037  0.039
 -0.071 -0.052 -0.052 -0.011 -0.036 -0.018  0.018  0.014 -0.001  0.019  0.028  0.037  0.020  0.043  0.069  0.024  0.020  0.118  0.149  0.175  0.097  0.102  0.057  0.038  0.028  0.063 -0.004 -0.028 -0.085 -0.147 -0.119 -0.114 -0.062 -0.022  0.022  0.094  0.030  0.003 -0.004 -0.021 -0.020 -0.040  0.036  0.019 -0.019  0.010 -0.028 -0.052  0.007 -0.030 -0.029 -0.040 -0.045 -0.073 -0.054 -0.081 -0.105 -0.113 -0.101 -0.114 -0.072 -0.097 -0.182 -0.116 -0.070  0.006 -0.019 -0.079 -0.083 -0.150 -0.039 -0.030  0.073  0.039  0.105  0.048  0.042 -0.013  0.089  0.051  0.013  0.052  0.100  0.023  0.022  0.025  0.087  0.256  0.094  0.082  0.117  0.185  0.051  0.038  0.230  0.192  0.118  0.096  0.276  0.262  0.290  0.243  0.090  0.024 -0.013  0.049 -0.020  0.011 -0.037 -0.059 -0.017 -0.035 -0.062 -0.058 -0.067 -0.071 -0.080 -0.106 -0.034  0.008  0.085  0.017  0.085 -0.029 -0.067  0.011 -0.019  0.050 -0.121 -0.133 -0.126 -0.118 -0.108 -0.103 -0.117 -0.115 -0.077 -0.041 -0.025  0.058  0.061  0.123  0.126  0.139  0.158  0.245  0.189  0.333  0.356  0.324  0.378  0.584  0.846  0.548  0.525  0.471  0.382  0.395  0.445  0.440  0.387  0.142  0.119 -0.020 -0.055  0.068  0.004 -0.022 -0.042 -0.115 -0.106 -0.098 -0.119 -0.060 -0.080 -0.046 -0.081 -0.148 -0.090 -0.060 -0.068 -0.062 -0.023 -0.083 -0.107 -0.109 -0.122 -0.140 -0.109 -0.140 -0.091 -0.151 -0.141 -0.186 -0.179 -0.107 -0.145 -0.153 -0.143 -0.120 -0.144 -0.098 -0.091 -0.163 -0.130 -0.125 -0.046 -0.082 -0.074 -0.028 -0.055 -0.096 -0.054 -0.025 -0.078 -0.068 -0.030 -0.005 -0.081 -0.046 -0.016 -0.045 -0.040 -0.050 -0.129 -0.082 -0.194 -0.240 -0.149 -0.056 -0.138 -0.098 -0.122 -0.073 -0.125 -0.072 -0.144 -0.090 -0.101 -0.083 -0.137 -0.139 -0.122 -0.124 -0.170 -0.120 -0.098 -0.033 -0.118  0.007 -0.047 -0.051  0.045  0.030 -0.007  0.068  0.040 -0.029  0.038  0.028 -0.029  0.032  0.026  0.039  0.061  0.128  0.044  0.026  0.023 -0.026 -0.129 -0.072 -0.012 -0.012  0.053 -0.078  0.006  0.024 -0.012 -0.098 -0.151 -0.228 -0.143 -0.119 -0.121 -0.258 -0.208 -0.242 -0.263 -0.251 -0.193 -0.154 -0.116 -0.053 -0.007  0.015  0.066  0.085 -0.011 -0.016 -0.034 -0.044 -0.050 -0.048 -0.080 -0.010  0.017 -0.024 -0.038 -0.014 -0.008 -0.005  0.041  0.064  0.074  0.070  0.057  0.066  0.100  0.065  0.112  0.118  0.155  0.004  0.030
 -0.066 -0.028 -0.032  0.007 -0.024 -0.018  0.004 -0.008 -0.011 -0.008  0.017  0.006  0.013  0.003  0.030  0.026  0.037  0.088  0.151  0.158  0.067  0.074  0.032  0.033  0.012  0.046 -0.021 -0.031 -0.060 -0.103 -0.114 -0.109 -0.086 -0.044  0.007  0.079  0.012 -0.021 -0.006 -0.025 -0.024 -0.035  0.047  0.020  0.001  0.003 -0.042 -0.035 -0.005 -0.019 -0.033 -0.036 -0.041 -0.056 -0.034 -0.051 -0.081 -0.088 -0.067 -0.079 -0.044 -0.069 -0.155 -0.083 -0.047 -0.013 -0.036 -0.069 -0.067 -0.143 -0.055 -0.029  0.049  0.033  0.113  0.061  0.065  0.018  0.068  0.060  0.038  0.052  0.102  0.029  0.053  0.053  0.098  0.214  0.069  0.092  0.106  0.156  0.051  0.040  0.156  0.136  0.085  0.062  0.204  0.200  0.183  0.139  0.036 -0.020 -0.032  0.045 -0.008  0.034 -0.026 -0.050 -0.026 -0.050 -0.093 -0.065 -0.070 -0.027 -0.046 -0.054  0.004 -0.003  0.044 -0.024  0.040 -0.051 -0.098  0.001 -0.040  0.045 -0.076 -0.070 -0.077 -0.055 -0.048 -0.074 -0.058 -0.086 -0.065 -0.027 -0.000  0.083  0.064  0.107  0.082  0.138  0.142  0.194  0.164  0.257  0.248  0.225  0.349  0.435  0.548  0.611  0.487  0.361  0.279  0.330  0.335  0.334  0.203  0.061  0.059 -0.029 -0.053  0.029 -0.001  0.020 -0.013 -0.049 -0.060 -0.023 -0.041 -0.033 -0.034 -0.028 -0.051 -0.088 -0.051 -0.041 -0.065 -0.026 -0.008 -0.048 -0.074 -0.072 -0.103 -0.094 -0.062 -0.090 -0.063 -0.096 -0.096 -0.163 -0.171 -0.089 -0.124 -0.127 -0.132 -0.110 -0.122 -0.069 -0.075 -0.120 -0.096 -0.080 -0.034 -0.046 -0.062 -0.021 -0.017 -0.068 -0.052 -0.020 -0.050 -0.053 -0.021  0.001 -0.057 -0.026 -0.023 -0.043 -0.027 -0.047 -0.094 -0.050 -0.145 -0.201 -0.106 -0.070 -0.124 -0.111 -0.137 -0.071 -0.136 -0.076 -0.162 -0.126 -0.079 -0.069 -0.120 -0.112 -0.081 -0.090 -0.118 -0.068 -0.050  0.014 -0.059  0.033  0.008 -0.020  0.069  0.054  0.015  0.083  0.049 -0.032  0.041  0.038 -0.020  0.035  0.024  0.027  0.062  0.089  0.038  0.022  0.031 -0.016 -0.104 -0.064 -0.018  0.015  0.064 -0.040  0.027  0.059  0.019 -0.024 -0.083 -0.139 -0.082 -0.055 -0.074 -0.200 -0.182 -0.236 -0.214 -0.219 -0.172 -0.135 -0.097 -0.053 -0.009 -0.008  0.044  0.074 -0.022 -0.023 -0.007 -0.041 -0.056 -0.023 -0.070 -0.021  0.024 -0.014 -0.038 -0.007  0.009 -0.007  0.009  0.038  0.049  0.019  0.028  0.047  0.064  0.034  0.070  0.080  0.107 -0.025  0.001
 -0.069 -0.030 -0.054 -0.036 -0.046 -0.033  0.006 -0.002 -0.008  0.004  0.017  0.002  0.019  0.010  0.025  0.018  0.023  0.083  0.123  0.139  0.060  0.067  0.019  0.001 -0.043  0.029 -0.035 -0.056 -0.078 -0.113 -0.141 -0.109 -0.092 -0.039 -0.008  0.044  0.023  0.012 -0.028 -0.032  0.016 -0.025  0.043  0.025 -0.016  0.009 -0.036 -0.024  0.028  0.007  0.002 -0.013 -0.013 -0.016 -0.015 -0.014 -0.042 -0.062 -0.055 -0.049 -0.035 -0.057 -0.137 -0.061 -0.029  0.027  0.011 -0.024 -0.056 -0.108 -0.028  0.011  0.113  0.076  0.167  0.133  0.114  0.081  0.153  0.106  0.109  0.154  0.166  0.057  0.116  0.123  0.208  0.360  0.166  0.184  0.216  0.270  0.134  0.152  0.316  0.261  0.183  0.137  0.259  0.230  0.188  0.185  0.057 -0.004 -0.000  0.074  0.015  0.046  0.010 -0.020 -0.017 -0.044 -0.097 -0.062 -0.043 -0.016 -0.040 -0.064  0.004 -0.007  0.024 -0.049  0.016 -0.066 -0.124 -0.050 -0.096 -0.009 -0.115 -0.097 -0.127 -0.068 -0.060 -0.098 -0.101 -0.133 -0.093 -0.041 -0.044  0.044  0.044  0.079  0.055  0.125  0.122  0.142  0.151  0.321  0.239  0.198  0.353  0.512  0.525  0.487  0.755  0.545  0.291  0.387  0.281  0.237  0.152  0.003  0.033 -0.046 -0.081 -0.026 -0.069 -0.032 -0.072 -0.107 -0.099 -0.090 -0.112 -0.081 -0.099 -0.063 -0.067 -0.122 -0.064 -0.046 -0.046 -0.041 -0.009 -0.053 -0.070 -0.077 -0.094 -0.110 -0.101 -0.111 -0.086 -0.121 -0.108 -0.174 -0.156 -0.081 -0.118 -0.115 -0.111 -0.125 -0.126 -0.079 -0.080 -0.105 -0.077 -0.057 -0.005 -0.034 -0.024 -0.016 -0.020 -0.040 -0.032 -0.009 -0.039 -0.048 -0.001 -0.014 -0.047 -0.026 -0.014 -0.051 -0.048 -0.050 -0.085 -0.029 -0.187 -0.223 -0.125 -0.064 -0.118 -0.061 -0.109 -0.081 -0.154 -0.076 -0.142 -0.086 -0.096 -0.088 -0.159 -0.151 -0.151 -0.148 -0.187 -0.152 -0.135 -0.066 -0.147 -0.035 -0.034 -0.071  0.027  0.018 -0.030  0.028  0.025 -0.053  0.013 -0.006 -0.039  0.031  0.022  0.028  0.062  0.122  0.036  0.061  0.045  0.019 -0.076 -0.035  0.038  0.033  0.099 -0.068 -0.019 -0.017 -0.051 -0.103 -0.171 -0.242 -0.144 -0.113 -0.121 -0.225 -0.193 -0.248 -0.208 -0.232 -0.153 -0.088 -0.060  0.001  0.022  0.062  0.067  0.121  0.035  0.016 -0.041 -0.049  0.027 -0.003 -0.060  0.025  0.048 -0.002 -0.021 -0.013 -0.010 -0.007  0.020  0.043  0.061  0.037  0.035  0.042  0.094  0.067  0.101  0.103  0.151 -0.014  0.002
 -0.055 -0.038 -0.044 -0.028 -0.060 -0.036 -0.009 -0.033 -0.016 -0.010 -0.011 -0.008  0.031  0.039  0.035  0.028  0.038  0.103  0.137  0.158  0.058  0.054  0.047  0.006 -0.032  0.035 -0.031 -0.061 -0.066 -0.087 -0.136 -0.101 -0.085 -0.030 -0.019  0.036  0.021 -0.022 -0.015 -0.024 -0.011 -0.022  0.034  0.008 -0.060 -0.009 -0.025 -0.034 -0.006 -0.013 -0.000 -0.020 -0.012 -0.024  0.004 -0.019 -0.041 -0.040 -0.028 -0.035 -0.021 -0.014 -0.084 -0.016 -0.004  0.044  0.022 -0.007 -0.016 -0.052  0.014  0.041  0.157  0.108  0.201  0.139  0.112  0.084  0.175  0.097  0.102  0.138  0.161  0.043  0.091  0.126  0.209  0.330  0.139  0.179  0.205  0.235  0.154  0.178  0.395  0.309  0.210  0.171  0.305  0.245  0.213  0.216  0.073  0.044  0.031  0.085  0.037  0.057  0.038  0.017  0.005 -0.011 -0.042 -0.015 -0.035 -0.005 -0.023 -0.047  0.001  0.010  0.069 -0.003  0.060 -0.032 -0.111 -0.026 -0.070  0.025 -0.115 -0.077 -0.126 -0.068 -0.080 -0.078 -0.076 -0.106 -0.052 -0.048 -0.084  0.002  0.048  0.089  0.044  0.096  0.122  0.121  0.105  0.310  0.235  0.147  0.273  0.522  0.471  0.361  0.545  0.674  0.312  0.339  0.261  0.179  0.124  0.004  0.053 -0.017 -0.068 -0.000 -0.055 -0.044 -0.081 -0.111 -0.085 -0.081 -0.105 -0.093 -0.105 -0.048 -0.066 -0.102 -0.059 -0.034 -0.051 -0.050 -0.007 -0.053 -0.059 -0.071 -0.070 -0.081 -0.085 -0.093 -0.073 -0.126 -0.084 -0.125 -0.130 -0.063 -0.069 -0.083 -0.069 -0.093 -0.124 -0.096 -0.095 -0.116 -0.072 -0.056  0.002 -0.035 -0.005  0.007 -0.031 -0.055 -0.026 -0.007 -0.038 -0.047 -0.006  0.006 -0.028 -0.027  0.007 -0.008 -0.033 -0.028 -0.047 -0.039 -0.213 -0.224 -0.140 -0.032 -0.098 -0.047 -0.082 -0.067 -0.093 -0.018 -0.097 -0.080 -0.108 -0.062 -0.183 -0.176 -0.177 -0.166 -0.218 -0.180 -0.150 -0.102 -0.161 -0.020 -0.040 -0.090  0.001 -0.002 -0.044  0.015  0.006 -0.058  0.005  0.002 -0.051  0.031 -0.003  0.019  0.053  0.091  0.047  0.074  0.023  0.030 -0.068 -0.019  0.074  0.037  0.084 -0.077 -0.031 -0.029 -0.055 -0.126 -0.192 -0.270 -0.157 -0.120 -0.129 -0.249 -0.239 -0.275 -0.235 -0.241 -0.156 -0.093 -0.059  0.020  0.048  0.103  0.077  0.097  0.002  0.019 -0.004 -0.041 -0.047 -0.025 -0.031  0.006  0.021 -0.009 -0.020 -0.031 -0.032 -0.014  0.030  0.034  0.044  0.063  0.040  0.039  0.081  0.079  0.107  0.085  0.133 -0.036 -0.010
 -0.038 -0.042 -0.060 -0.022 -0.043 -0.014 -0.001 -0.024 -0.021 -0.004 -0.017 -0.034 -0.013 -0.003 -0.003 -0.017 -0.001  0.037  0.075  0.098  0.068  0.051  0.076  0.033  0.031  0.041  0.020 -0.004 -0.016 -0.039 -0.032 -0.024  0.027  0.038  0.031  0.076  0.052  0.032  0.026  0.033  0.014  0.012  0.032 -0.009  0.009  0.020  0.015 -0.007 -0.009 -0.026 -0.002  0.001  0.002 -0.029 -0.003 -0.013 -0.026 -0.017 -0.029 -0.022 -0.014 -0.035 -0.087 -0.062 -0.070 -0.060 -0.060 -0.031 -0.055 -0.055  0.016 -0.004  0.064  0.007  0.048  0.008  0.007 -0.034  0.014 -0.053 -0.052  0.010  0.013 -0.060 -0.044 -0.001  0.034  0.104  0.036  0.040  0.055  0.086  0.016  0.000  0.110  0.086  0.102  0.097  0.260  0.156  0.208  0.236  0.066  0.064  0.017  0.053 -0.038 -0.041 -0.028 -0.038 -0.024 -0.027 -0.033 -0.005 -0.035 -0.029 -0.048 -0.059 -0.056 -0.016  0.065  0.015  0.063 -0.014 -0.069 -0.018 -0.033  0.025 -0.070 -0.090 -0.057 -0.030 -0.035 -0.007 -0.025 -0.025 -0.027 -0.045 -0.056 -0.037 -0.023  0.018 -0.002 -0.015  0.020  0.085  0.018  0.103  0.163  0.118  0.160  0.256  0.382  0.279  0.291  0.312  0.466  0.272  0.284  0.160  0.140  0.058  0.074  0.001 -0.033  0.023 -0.006 -0.035 -0.020 -0.066 -0.046 -0.021 -0.033 -0.012 -0.035 -0.011  0.001 -0.008 -0.003  0.015 -0.009  0.013  0.028  0.011 -0.019 -0.045 -0.034 -0.026 -0.042 -0.051 -0.058 -0.064 -0.054 -0.084 -0.069 -0.022 -0.048 -0.055 -0.044 -0.083 -0.075 -0.042 -0.042 -0.057 -0.035 -0.028 -0.013 -0.021 -0.002  0.014 -0.024 -0.039 -0.009 -0.001 -0.039 -0.021 -0.010 -0.017 -0.032 -0.007  0.018  0.000 -0.019 -0.014 -0.044 -0.050 -0.112 -0.117 -0.070 -0.002 -0.068 -0.045 -0.058 -0.064 -0.047  0.006 -0.036 -0.020 -0.032 -0.012 -0.094 -0.099 -0.060 -0.073 -0.100 -0.081 -0.051 -0.027 -0.070  0.012 -0.007 -0.047 -0.000  0.014  0.001  0.028  0.009 -0.016 -0.011  0.042  0.016  0.061  0.029  0.010  0.054  0.080 -0.004 -0.016 -0.030 -0.026 -0.095 -0.087 -0.030 -0.015 -0.023 -0.058 -0.015  0.003 -0.017 -0.043 -0.086 -0.121 -0.078 -0.066 -0.074 -0.136 -0.129 -0.110 -0.127 -0.145 -0.119 -0.079 -0.091 -0.065 -0.008 -0.017  0.010  0.008 -0.043 -0.021  0.009  0.009 -0.032 -0.027 -0.006 -0.002  0.009  0.003 -0.009  0.016  0.022  0.013  0.027  0.058  0.059  0.051  0.034  0.055  0.078  0.042  0.079  0.083  0.047 -0.042  0.013
 -0.035 -0.034 -0.050 -0.020 -0.042 -0.033 -0.001 -0.005 -0.016 -0.010  0.030  0.050 -0.008  0.031  0.076  0.016 -0.008  0.100  0.142  0.152  0.061  0.050  0.054  0.041  0.051  0.071  0.036 -0.002 -0.027 -0.045 -0.097 -0.050 -0.023  0.019  0.063  0.087  0.037  0.043  0.016 -0.018  0.007 -0.025  0.043  0.012 -0.028  0.011  0.003 -0.014  0.030  0.009  0.013 -0.008 -0.010 -0.026 -0.007 -0.022 -0.062 -0.057 -0.060 -0.074 -0.041 -0.033 -0.117 -0.055 -0.022 -0.019 -0.054 -0.053 -0.047 -0.100 -0.042 -0.017  0.037  0.015  0.058  0.067  0.054  0.029  0.045 -0.007  0.007  0.038  0.060 -0.018 -0.001  0.030  0.082  0.167  0.095  0.069  0.094  0.140  0.057  0.063  0.138  0.118  0.112  0.072  0.203  0.164  0.141  0.144  0.039 -0.010 -0.009  0.023 -0.030 -0.034 -0.040 -0.054  0.014 -0.021 -0.017 -0.028 -0.028 -0.056 -0.099 -0.100 -0.052 -0.020  0.030 -0.006  0.028 -0.026 -0.101  0.000 -0.044 -0.002 -0.100 -0.101 -0.108 -0.115 -0.106 -0.066 -0.094 -0.082 -0.068 -0.062 -0.043 -0.032 -0.020  0.019  0.024  0.018  0.028  0.075  0.046  0.120  0.122  0.130  0.193  0.287  0.395  0.330  0.387  0.339  0.272  0.539  0.287  0.216  0.108  0.045  0.035 -0.035 -0.042  0.011 -0.014 -0.019 -0.053 -0.074 -0.067 -0.042 -0.070 -0.025 -0.032 -0.016 -0.044 -0.094 -0.053 -0.008 -0.007 -0.048 -0.021 -0.065 -0.074 -0.078 -0.069 -0.082 -0.063 -0.057 -0.066 -0.102 -0.086 -0.109 -0.100 -0.074 -0.098 -0.079 -0.088 -0.070 -0.074 -0.060 -0.062 -0.079 -0.066 -0.040 -0.012 -0.065 -0.023  0.001 -0.030 -0.043 -0.013 -0.022 -0.035 -0.041 -0.006  0.021 -0.023  0.014  0.024 -0.033 -0.005 -0.043 -0.082 -0.046 -0.143 -0.188 -0.101 -0.031 -0.078 -0.037 -0.069 -0.079 -0.093 -0.050 -0.093 -0.048 -0.055 -0.041 -0.139 -0.082 -0.103 -0.124 -0.135 -0.109 -0.070 -0.052 -0.107 -0.020 -0.032 -0.074  0.001  0.007 -0.036  0.010 -0.008 -0.048  0.014  0.011 -0.012  0.035  0.008  0.014  0.081  0.116  0.033  0.043  0.004  0.007 -0.071 -0.035  0.024  0.023  0.056 -0.072 -0.024 -0.022 -0.049 -0.076 -0.121 -0.172 -0.116 -0.089 -0.097 -0.185 -0.157 -0.193 -0.160 -0.171 -0.121 -0.074 -0.065 -0.000  0.017  0.049  0.045  0.078  0.004  0.031 -0.014 -0.045 -0.009 -0.017 -0.023  0.023  0.025  0.002  0.009  0.029  0.018  0.013  0.064  0.085  0.084  0.062  0.073  0.070  0.095  0.084  0.103  0.079  0.087 -0.046  0.005
 -0.063 -0.060 -0.083 -0.031 -0.056 -0.027  0.002 -0.020 -0.030 -0.015 -0.019 -0.023 -0.022  0.010  0.004 -0.039 -0.007  0.045  0.083  0.090  0.050  0.035  0.006  0.015  0.021  0.046  0.003 -0.002 -0.052 -0.090 -0.058 -0.061 -0.029 -0.018 -0.006  0.051 -0.001 -0.031 -0.019 -0.021 -0.031 -0.029  0.038  0.002  0.009  0.008 -0.021 -0.044 -0.057 -0.069 -0.063 -0.038 -0.031 -0.060 -0.054 -0.057 -0.078 -0.064 -0.058 -0.077 -0.026 -0.055 -0.123 -0.055 -0.035 -0.048 -0.072 -0.017 -0.035 -0.079 -0.031 -0.030  0.029  0.004  0.020  0.004 -0.005 -0.049 -0.000 -0.026 -0.026 -0.002  0.016 -0.025 -0.024  0.009  0.021  0.121  0.038  0.016  0.030  0.078  0.012 -0.012  0.091  0.060  0.042  0.046  0.154  0.129  0.144  0.130  0.030  0.000 -0.028  0.023 -0.032 -0.030 -0.059 -0.060 -0.043 -0.046 -0.057 -0.053 -0.048 -0.078 -0.082 -0.081 -0.040 -0.006  0.040 -0.019  0.043 -0.035 -0.074  0.001 -0.024  0.041 -0.050 -0.074 -0.050 -0.042 -0.024 -0.040 -0.056 -0.042 -0.034 -0.039 -0.010  0.012  0.005  0.058  0.053  0.034  0.041  0.131  0.064  0.106  0.141  0.162  0.198  0.257  0.445  0.335  0.281  0.261  0.284  0.287  0.521  0.352  0.187  0.074  0.073 -0.019 -0.035  0.040  0.040  0.013 -0.013 -0.020 -0.020 -0.001  0.017 -0.011  0.012  0.018  0.033 -0.016 -0.012 -0.022 -0.019 -0.026 -0.013 -0.061 -0.070 -0.076 -0.074 -0.056 -0.056 -0.078 -0.043 -0.056 -0.067 -0.118 -0.095 -0.068 -0.071 -0.052 -0.102 -0.057 -0.066 -0.025 -0.017 -0.049 -0.051 -0.052 -0.021 -0.035 -0.037 -0.014 -0.047 -0.049 -0.042 -0.030 -0.055 -0.047 -0.041 -0.021 -0.041 -0.033 -0.025 -0.027 -0.024 -0.032 -0.074 -0.056 -0.081 -0.141 -0.068 -0.019 -0.083 -0.077 -0.134 -0.086 -0.104 -0.057 -0.126 -0.089 -0.036 -0.005 -0.060 -0.050 -0.028 -0.046 -0.053 -0.018 -0.013  0.051 -0.014  0.046  0.027 -0.015  0.065  0.050  0.017  0.071  0.047 -0.011  0.048  0.053  0.032  0.058  0.040  0.017  0.014  0.085  0.023 -0.017  0.025 -0.029 -0.080 -0.049  0.004  0.031  0.023 -0.031  0.053  0.096  0.058  0.011 -0.016 -0.063 -0.042 -0.030 -0.059 -0.134 -0.141 -0.162 -0.142 -0.131 -0.106 -0.094 -0.075 -0.056 -0.012 -0.014  0.010 -0.015 -0.073 -0.054 -0.026 -0.032 -0.038 -0.028 -0.036 -0.002 -0.009 -0.024 -0.030  0.002  0.001 -0.006  0.029  0.046  0.041  0.025  0.034  0.049  0.044  0.023  0.061  0.079  0.033 -0.062 -0.014
 -0.055 -0.034 -0.067 -0.008 -0.019 -0.020  0.026  0.006 -0.012 -0.006  0.015  0.020 -0.018 -0.008  0.021 -0.009 -0.011  0.078  0.071  0.077  0.074  0.070  0.055  0.034  0.017  0.051 -0.005 -0.011 -0.075 -0.107 -0.078 -0.085 -0.046 -0.011  0.045  0.081  0.027  0.033  0.020  0.005 -0.013 -0.014  0.055  0.014  0.029  0.028 -0.045 -0.017  0.016 -0.022 -0.042 -0.019 -0.027 -0.053 -0.050 -0.059 -0.088 -0.070 -0.068 -0.079 -0.030 -0.069 -0.112 -0.050 -0.028  0.004 -0.018 -0.099 -0.082 -0.135 -0.043 -0.040 -0.004 -0.015 -0.008 -0.015 -0.030 -0.050 -0.017 -0.016 -0.040 -0.034  0.025 -0.003 -0.020 -0.019 -0.010  0.094  0.042 -0.004 -0.015  0.049 -0.060 -0.072  0.013  0.050  0.012 -0.002  0.096  0.074  0.093  0.061  0.008 -0.034 -0.057 -0.017 -0.055 -0.027 -0.086 -0.055 -0.056 -0.050 -0.075 -0.075 -0.046 -0.080 -0.070 -0.070 -0.030 -0.023  0.043 -0.001  0.053  0.011  0.005  0.068  0.037  0.062 -0.029 -0.042 -0.066 -0.074 -0.065 -0.081 -0.114 -0.079 -0.050 -0.032  0.014  0.055  0.053  0.105  0.127  0.092  0.106  0.162  0.120  0.140  0.178  0.249  0.236  0.244  0.440  0.334  0.237  0.179  0.160  0.216  0.352  0.636  0.373  0.148  0.041 -0.063 -0.030  0.093  0.037  0.015 -0.021 -0.021 -0.014 -0.008 -0.037 -0.030 -0.008 -0.011 -0.037 -0.076 -0.053 -0.089 -0.055 -0.027 -0.023 -0.072 -0.104 -0.089 -0.095 -0.084 -0.075 -0.100 -0.054 -0.078 -0.085 -0.109 -0.110 -0.110 -0.100 -0.081 -0.099 -0.055 -0.107 -0.091 -0.041 -0.076 -0.073 -0.069 -0.007 -0.039 -0.026  0.001 -0.009 -0.032  0.003 -0.002 -0.035 -0.028 -0.007 -0.005 -0.039 -0.023 -0.021 -0.057 -0.025 -0.039 -0.084 -0.042 -0.097 -0.113 -0.049 -0.023 -0.097 -0.061 -0.102 -0.049 -0.087 -0.039 -0.090 -0.078 -0.048 -0.021 -0.025 -0.045 -0.036 -0.019 -0.065 -0.037 -0.036  0.029 -0.031  0.015  0.001  0.012  0.084  0.054  0.048  0.069  0.066  0.018  0.053  0.014  0.015  0.027  0.047  0.035  0.050  0.074  0.016  0.007  0.027 -0.039 -0.114 -0.098 -0.063 -0.040  0.011 -0.038  0.015  0.064  0.034 -0.049 -0.062 -0.101 -0.066 -0.073 -0.082 -0.158 -0.120 -0.140 -0.156 -0.140 -0.141 -0.111 -0.091 -0.075 -0.010 -0.015  0.037  0.038 -0.001 -0.024 -0.059 -0.060 -0.027 -0.047 -0.038  0.014  0.000 -0.035 -0.009 -0.003 -0.029 -0.007  0.001  0.003  0.004  0.009  0.024  0.021  0.030  0.028  0.043  0.061  0.077 -0.002 -0.002
 -0.053 -0.030 -0.074 -0.029 -0.014 -0.060 -0.007  0.019 -0.007 -0.005  0.024  0.098  0.008  0.003  0.089  0.028 -0.004  0.101  0.093  0.112  0.085  0.071  0.084  0.062  0.043  0.060  0.019  0.013 -0.051 -0.118 -0.054 -0.057 -0.002  0.011  0.034  0.090  0.072  0.018  0.016  0.034 -0.031 -0.036  0.056  0.022  0.001  0.020 -0.001  0.012  0.053 -0.026 -0.013 -0.008 -0.035 -0.078 -0.061 -0.060 -0.111 -0.097 -0.094 -0.124 -0.072 -0.084 -0.139 -0.093 -0.077 -0.023 -0.045 -0.116 -0.083 -0.131 -0.026 -0.066 -0.023 -0.046 -0.024 -0.032 -0.005 -0.051  0.017 -0.011 -0.041 -0.012  0.015 -0.012 -0.037 -0.034 -0.027  0.065  0.025  0.012  0.012  0.019 -0.069 -0.077  0.006  0.026  0.025 -0.004  0.075  0.048  0.085  0.032  0.012 -0.014 -0.052 -0.020 -0.054 -0.009 -0.055 -0.039  0.020 -0.014  0.006  0.009  0.003 -0.017 -0.041 -0.034 -0.018 -0.018  0.026  0.043  0.072  0.048  0.074  0.147  0.097  0.050 -0.029 -0.022 -0.048 -0.089 -0.091 -0.092 -0.091 -0.118 -0.084 -0.014  0.010  0.063  0.071  0.072  0.133  0.100  0.121  0.162  0.112  0.144  0.229  0.302  0.150  0.174  0.387  0.203  0.152  0.124  0.140  0.108  0.187  0.373  0.648  0.395  0.275  0.174  0.132  0.234  0.041  0.026  0.005 -0.063 -0.063 -0.071 -0.123 -0.045 -0.067 -0.023 -0.080 -0.100 -0.078 -0.078 -0.076  0.005 -0.017 -0.060 -0.058 -0.024 -0.039 -0.098 -0.032 -0.033 -0.044 -0.101 -0.074 -0.104 -0.108 -0.083 -0.097 -0.089 -0.071 -0.072 -0.093 -0.087 -0.091 -0.122 -0.079 -0.102 -0.063 -0.083 -0.063 -0.013 -0.021 -0.073 -0.013  0.004 -0.076 -0.056 -0.001 -0.008 -0.087 -0.044  0.029 -0.052 -0.025 -0.073 -0.108 -0.068 -0.103 -0.112 -0.083 -0.039 -0.084 -0.070 -0.052 -0.019 -0.045 -0.008 -0.059 -0.036 -0.043 -0.055 -0.032 -0.067 -0.079 -0.046 -0.105 -0.078 -0.070 -0.002 -0.045  0.015 -0.010  0.008  0.068  0.061  0.059  0.079  0.056  0.029  0.042  0.031  0.026  0.054  0.079  0.066  0.078  0.095  0.046 -0.002  0.002 -0.047 -0.134 -0.101 -0.062 -0.067 -0.001 -0.047 -0.003  0.032  0.006 -0.059 -0.069 -0.115 -0.100 -0.082 -0.065 -0.145 -0.102 -0.102 -0.144 -0.123 -0.129 -0.111 -0.091 -0.079 -0.017  0.024  0.035  0.064 -0.005  0.029  0.012 -0.005 -0.062 -0.055  0.001  0.014  0.010 -0.012 -0.008  0.014 -0.003  0.027  0.021  0.011 -0.012  0.010  0.014 -0.021 -0.029 -0.000  0.024 -0.001  0.025 -0.009  0.005
 -0.001  0.007 -0.066 -0.035 -0.074 -0.165 -0.120 -0.086 -0.101 -0.145 -0.079  0.081 -0.013 -0.101  0.057  0.046  0.022  0.084  0.184  0.158  0.074  0.055  0.078  0.065  0.021  0.029 -0.051 -0.034 -0.139 -0.142 -0.097 -0.129 -0.061 -0.059 -0.031  0.054  0.091 -0.076 -0.021 -0.012 -0.064 -0.092  0.026 -0.039 -0.051 -0.041 -0.068 -0.020 -0.039 -0.119 -0.064 -0.069 -0.083 -0.150 -0.143 -0.075 -0.141 -0.141 -0.111 -0.133 -0.058 -0.071 -0.139 -0.081 -0.094 -0.049 -0.040 -0.047 -0.046 -0.066 -0.003 -0.079 -0.023 -0.092 -0.075 -0.060  0.027 -0.117 -0.028 -0.038 -0.062 -0.034 -0.037 -0.069 -0.065 -0.039 -0.049 -0.015 -0.074 -0.025  0.002  0.015 -0.080 -0.073 -0.084 -0.054 -0.025 -0.032  0.016 -0.023  0.021 -0.019 -0.014  0.040 -0.037  0.000 -0.059 -0.032 -0.077 -0.053 -0.036 -0.022 -0.080 -0.044 -0.060  0.019 -0.019  0.017  0.016  0.018  0.027  0.094  0.056  0.103  0.134  0.169  0.143  0.029  0.081  0.036 -0.010 -0.033 -0.043 -0.033  0.054 -0.063 -0.050  0.010  0.012  0.024  0.037 -0.004  0.038  0.018  0.033  0.012  0.010 -0.011  0.057  0.102  0.009 -0.005  0.142  0.061  0.003  0.004  0.058  0.045  0.074  0.148  0.395  0.883  0.512  0.666  0.476  0.364  0.118  0.091  0.067  0.015 -0.022 -0.033 -0.099 -0.068 -0.096 -0.045 -0.020 -0.003 -0.022  0.016 -0.111 -0.000 -0.072 -0.087 -0.049 -0.033 -0.038 -0.070 -0.001 -0.002 -0.039 -0.068 -0.021 -0.052 -0.059 -0.055 -0.064  0.011 -0.017 -0.024  0.002 -0.026 -0.039 -0.084 -0.039 -0.075 -0.052 -0.061 -0.083 -0.056 -0.065 -0.104 -0.105 -0.080 -0.108 -0.116 -0.076 -0.061 -0.135 -0.084  0.026 -0.036 -0.024 -0.083 -0.103 -0.060 -0.086 -0.047 -0.059 -0.070 -0.021 -0.116 -0.029  0.009 -0.035 -0.027 -0.080 -0.065  0.018 -0.048  0.017 -0.075 -0.050 -0.046 -0.082 -0.046 -0.024  0.074  0.049  0.133  0.146  0.075  0.133  0.175  0.201  0.208  0.167  0.150  0.139  0.140  0.184  0.096  0.116  0.083  0.088  0.098  0.149  0.002  0.057 -0.045 -0.162 -0.109 -0.049 -0.043 -0.001 -0.019  0.055  0.137  0.078  0.014  0.002 -0.068 -0.071 -0.033 -0.025 -0.121 -0.105 -0.104 -0.097 -0.079 -0.107 -0.107 -0.086 -0.068  0.004  0.002  0.029  0.100 -0.078 -0.002  0.017 -0.014 -0.074 -0.029  0.038 -0.016  0.035 -0.007 -0.018  0.048  0.054  0.001  0.012  0.054 -0.003 -0.043 -0.006 -0.023 -0.095 -0.074 -0.025 -0.066 -0.002 -0.050  0.002
 -0.044 -0.058 -0.067 -0.072 -0.115 -0.140 -0.099 -0.085 -0.088 -0.080 -0.056  0.030  0.021 -0.014  0.019  0.005  0.076  0.054  0.133  0.116  0.053 -0.030  0.006  0.027 -0.019  0.006 -0.022 -0.015 -0.095 -0.116 -0.075 -0.115 -0.063 -0.069 -0.076  0.013  0.048 -0.136 -0.023 -0.005 -0.107 -0.074  0.014 -0.034 -0.079 -0.045 -0.031 -0.034 -0.112 -0.164 -0.058 -0.086 -0.110 -0.160 -0.140 -0.081 -0.148 -0.148 -0.126 -0.133 -0.081 -0.092 -0.133 -0.088 -0.096 -0.061 -0.086 -0.045 -0.035 -0.052 -0.043 -0.083 -0.034 -0.068 -0.051 -0.061 -0.005 -0.111 -0.037 -0.030 -0.027 -0.041 -0.031 -0.053 -0.075 -0.078 -0.070 -0.024 -0.100 -0.034 -0.002  0.012 -0.033 -0.075 -0.042  0.002  0.004 -0.046 -0.038 -0.033  0.002 -0.061 -0.023 -0.008 -0.025  0.009 -0.035 -0.019 -0.060 -0.022  0.009  0.036  0.035  0.032 -0.049  0.006 -0.017  0.007  0.003  0.004  0.007  0.034  0.034  0.027  0.086  0.151  0.077  0.046  0.045  0.037  0.027 -0.008 -0.045  0.032  0.081  0.018  0.008  0.035  0.019 -0.025  0.008  0.004  0.034 -0.002  0.036  0.020 -0.045 -0.010  0.047  0.066  0.002  0.013  0.119  0.059  0.033  0.053  0.074  0.035  0.073  0.041  0.275  0.512  0.705  0.608  0.449  0.348  0.175  0.101  0.115  0.035  0.024  0.003 -0.024 -0.054 -0.020  0.009  0.036  0.052  0.015  0.079 -0.015  0.028 -0.016 -0.008  0.002 -0.013 -0.015 -0.014  0.008  0.018 -0.015 -0.035 -0.013 -0.065 -0.054 -0.045 -0.051  0.003 -0.009 -0.047 -0.025  0.009 -0.015 -0.049 -0.003 -0.012  0.010  0.016 -0.019  0.004 -0.029 -0.046 -0.086 -0.052 -0.111 -0.093 -0.057 -0.052 -0.132 -0.101  0.016  0.061 -0.010 -0.055 -0.084 -0.089 -0.032 -0.035 -0.010 -0.022 -0.019 -0.122 -0.069 -0.019 -0.025 -0.033 -0.098 -0.112 -0.018  0.028 -0.003 -0.044  0.007  0.003 -0.003  0.044  0.055  0.142  0.093  0.147  0.114  0.053  0.104  0.121  0.092  0.106  0.048  0.043 -0.002  0.042  0.035  0.020  0.023  0.059  0.034 -0.009  0.054 -0.015  0.016 -0.053 -0.122 -0.080 -0.035 -0.041 -0.020  0.003  0.119  0.168  0.145  0.100  0.099  0.036  0.014  0.075  0.051 -0.020 -0.066 -0.064 -0.036 -0.078 -0.102 -0.092 -0.077 -0.082 -0.037 -0.061 -0.027 -0.051 -0.172 -0.047  0.074  0.017 -0.122 -0.024  0.055 -0.076 -0.017  0.020 -0.047 -0.005  0.027 -0.029 -0.008  0.016 -0.020 -0.026 -0.030 -0.019 -0.080 -0.042 -0.025 -0.066 -0.049 -0.044 -0.056
 -0.016 -0.027 -0.060 -0.048 -0.090 -0.154 -0.127 -0.112 -0.114 -0.140 -0.101  0.050  0.003 -0.086  0.014  0.021  0.057  0.046  0.165  0.125  0.034 -0.020 -0.001  0.014 -0.043 -0.009 -0.076 -0.065 -0.156 -0.140 -0.098 -0.149 -0.096 -0.086 -0.092 -0.004  0.071 -0.159 -0.045 -0.018 -0.122 -0.100 -0.001 -0.067 -0.075 -0.075 -0.083 -0.042 -0.107 -0.159 -0.063 -0.089 -0.108 -0.169 -0.150 -0.067 -0.146 -0.156 -0.115 -0.132 -0.067 -0.072 -0.117 -0.077 -0.081 -0.065 -0.063 -0.007 -0.010 -0.004 -0.004 -0.062 -0.006 -0.062 -0.048 -0.055  0.024 -0.104 -0.014 -0.028 -0.021 -0.032 -0.047 -0.071 -0.060 -0.055 -0.057 -0.047 -0.113 -0.019  0.008  0.019 -0.028 -0.033 -0.050 -0.029 -0.007 -0.033 -0.040 -0.054 -0.029 -0.065 -0.025  0.039 -0.005  0.023 -0.015 -0.014 -0.058 -0.026 -0.050  0.008 -0.035 -0.007 -0.074  0.041  0.004  0.037  0.005  0.023  0.014  0.095  0.056  0.094  0.137  0.206  0.141  0.013  0.075  0.034  0.026 -0.008 -0.055  0.008  0.135 -0.006 -0.017  0.034 -0.010 -0.043 -0.017 -0.056 -0.021 -0.038 -0.004 -0.070 -0.061 -0.043 -0.011 -0.001 -0.058 -0.072 -0.020 -0.029 -0.046 -0.017  0.001 -0.035 -0.019 -0.063  0.174  0.666  0.608  0.837  0.673  0.408  0.156  0.103  0.121  0.021 -0.018 -0.014 -0.051 -0.061 -0.075 -0.019  0.029  0.045  0.003  0.067 -0.109  0.006 -0.063 -0.036 -0.016 -0.020 -0.018 -0.044 -0.001  0.004 -0.016 -0.056 -0.004 -0.039 -0.055 -0.033 -0.033  0.031  0.018 -0.023  0.014  0.003  0.011 -0.056  0.005 -0.038 -0.010  0.001 -0.051 -0.021 -0.047 -0.072 -0.118 -0.094 -0.100 -0.108 -0.102 -0.061 -0.140 -0.113  0.014  0.025 -0.028 -0.074 -0.080 -0.073 -0.043 -0.015 -0.016 -0.041  0.002 -0.099 -0.032 -0.000 -0.009 -0.004 -0.076 -0.089 -0.000  0.005  0.007 -0.074 -0.002 -0.016 -0.029  0.017  0.046  0.134  0.106  0.172  0.186  0.079  0.129  0.181  0.187  0.187  0.140  0.140  0.091  0.125  0.138  0.073  0.082  0.071  0.046  0.032  0.129  0.006  0.062 -0.031 -0.088 -0.056 -0.010 -0.022 -0.010  0.024  0.105  0.184  0.148  0.086  0.087  0.024 -0.001  0.059  0.057 -0.026 -0.057 -0.070 -0.033 -0.057 -0.076 -0.072 -0.054 -0.044  0.005 -0.044  0.002  0.017 -0.157 -0.038  0.053 -0.005 -0.113 -0.026  0.059 -0.071 -0.000 -0.011 -0.052  0.032  0.058 -0.027  0.008  0.059 -0.007 -0.036 -0.014 -0.008 -0.101 -0.070 -0.027 -0.079 -0.016 -0.053 -0.042
 -0.063 -0.069 -0.101 -0.068 -0.070 -0.120 -0.082 -0.086 -0.091 -0.103 -0.075  0.056 -0.004 -0.078  0.006 -0.007  0.005  0.018  0.088  0.067  0.031 -0.012  0.036  0.044 -0.004  0.013 -0.032 -0.043 -0.120 -0.112 -0.061 -0.094 -0.058 -0.055 -0.032  0.018  0.067 -0.111 -0.029 -0.022 -0.113 -0.090 -0.035 -0.050 -0.067 -0.073 -0.066 -0.029 -0.053 -0.096 -0.019 -0.070 -0.075 -0.100 -0.093 -0.069 -0.109 -0.116 -0.095 -0.115 -0.059 -0.088 -0.108 -0.064 -0.067 -0.041 -0.067 -0.003  0.002  0.014 -0.007 -0.022 -0.013 -0.027 -0.051 -0.062  0.010 -0.063 -0.052 -0.035 -0.026 -0.072 -0.072 -0.073 -0.058 -0.078 -0.076 -0.073 -0.113 -0.055 -0.038 -0.004 -0.065 -0.080 -0.103 -0.076 -0.057 -0.050 -0.085 -0.075 -0.039 -0.085 -0.034  0.026  0.032  0.043  0.022  0.023 -0.024 -0.001 -0.019  0.018 -0.022  0.012 -0.049  0.033  0.044  0.073  0.055  0.063  0.078  0.152  0.126  0.136  0.182  0.334  0.233  0.087  0.114  0.078  0.075 -0.003 -0.062 -0.008  0.111  0.014  0.006  0.023  0.036 -0.026  0.009  0.006  0.045 -0.012  0.020 -0.046 -0.058 -0.066 -0.008  0.019 -0.069 -0.113 -0.055 -0.053 -0.081 -0.068 -0.033 -0.042 -0.035 -0.030  0.132  0.476  0.449  0.673  0.889  0.544  0.206  0.146  0.196  0.075  0.008  0.012 -0.029 -0.030 -0.014  0.011  0.016  0.019 -0.020  0.010 -0.100 -0.002 -0.063 -0.021 -0.018 -0.017  0.000 -0.053 -0.018 -0.010 -0.014 -0.028  0.017 -0.036 -0.054 -0.020 -0.013  0.022  0.018 -0.040 -0.001 -0.014  0.006 -0.054  0.010 -0.048 -0.042 -0.012 -0.042 -0.013 -0.056 -0.056 -0.088 -0.072 -0.090 -0.079 -0.077 -0.049 -0.113 -0.083  0.020  0.025 -0.007 -0.057 -0.076 -0.086 -0.053 -0.022 -0.031 -0.079 -0.013 -0.100 -0.066 -0.037 -0.020 -0.010 -0.069 -0.102 -0.023 -0.006  0.011 -0.080 -0.004 -0.033 -0.006  0.032  0.054  0.115  0.088  0.148  0.163  0.076  0.111  0.162  0.146  0.152  0.141  0.131  0.048  0.102  0.135  0.078  0.098  0.065  0.060  0.053  0.125 -0.006  0.030 -0.037 -0.066 -0.043 -0.006 -0.008 -0.019 -0.002  0.098  0.174  0.133  0.058  0.079  0.033 -0.004  0.064  0.062 -0.016 -0.045 -0.052 -0.033 -0.047 -0.095 -0.082 -0.074 -0.059 -0.009 -0.074 -0.016  0.017 -0.115 -0.013  0.058  0.009 -0.074 -0.024  0.048 -0.070 -0.037 -0.005 -0.036  0.032  0.039 -0.003  0.018  0.042 -0.007 -0.006  0.002 -0.015 -0.067 -0.025 -0.018 -0.069 -0.042 -0.060 -0.049
 -0.046 -0.078 -0.078 -0.024 -0.033 -0.074 -0.045 -0.047 -0.053 -0.065 -0.032  0.042  0.016 -0.020 -0.006  0.001  0.023  0.006  0.048  0.050  0.021 -0.018  0.011  0.024  0.035  0.030  0.010  0.012 -0.056 -0.092 -0.036 -0.061 -0.033 -0.037 -0.020  0.003  0.021 -0.089 -0.030 -0.010 -0.110 -0.086 -0.021 -0.018 -0.072 -0.079 -0.055 -0.016 -0.041 -0.095 -0.047 -0.056 -0.047 -0.076 -0.072 -0.091 -0.096 -0.088 -0.078 -0.105 -0.057 -0.063 -0.108 -0.054 -0.052 -0.026 -0.100 -0.023 -0.007 -0.005  0.010 -0.012  0.003 -0.010 -0.015 -0.052  0.009 -0.051 -0.031 -0.023 -0.036 -0.066 -0.056 -0.054 -0.044 -0.072 -0.065 -0.050 -0.090 -0.041 -0.032 -0.039 -0.085 -0.095 -0.080 -0.045 -0.023 -0.025 -0.019 -0.021  0.007 -0.030 -0.002  0.044  0.031  0.047  0.032  0.036 -0.015 -0.020 -0.013 -0.009 -0.006  0.000 -0.039 -0.014  0.006  0.058  0.070  0.071  0.142  0.221  0.238  0.210  0.200  0.382  0.284  0.199  0.127  0.082  0.083 -0.002 -0.050 -0.015  0.006 -0.023  0.018  0.016  0.072  0.008  0.064  0.091  0.089  0.049  0.085  0.045  0.006 -0.011  0.066  0.055  0.013 -0.029  0.068  0.029 -0.026 -0.000  0.023  0.011  0.040  0.093  0.234  0.364  0.348  0.408  0.544  0.658  0.272  0.162  0.174  0.095  0.045  0.021 -0.049 -0.045  0.014 -0.005 -0.032 -0.026 -0.054 -0.030 -0.069 -0.043 -0.050 -0.064 -0.059 -0.055 -0.038 -0.071 -0.027 -0.024 -0.023 -0.039 -0.003 -0.051 -0.027 -0.008 -0.025  0.006  0.036 -0.005  0.001 -0.007 -0.005 -0.075 -0.031 -0.062 -0.049 -0.047 -0.043 -0.013 -0.045 -0.061 -0.083 -0.046 -0.070 -0.066 -0.042 -0.026 -0.064 -0.045  0.019  0.031  0.022 -0.041 -0.064 -0.071 -0.052 -0.061 -0.045 -0.063 -0.016 -0.066 -0.075 -0.060 -0.025 -0.006 -0.039 -0.060  0.010  0.025  0.023 -0.055 -0.018 -0.028 -0.017  0.010  0.011  0.065  0.041  0.073  0.088  0.023  0.073  0.100  0.086  0.103  0.097  0.073  0.016  0.072  0.093  0.052  0.068  0.043  0.042  0.047  0.064 -0.025 -0.013 -0.045 -0.089 -0.089 -0.065 -0.030 -0.026 -0.015  0.044  0.107  0.082  0.018  0.018 -0.025 -0.025  0.030  0.015 -0.068 -0.085 -0.081 -0.054 -0.051 -0.091 -0.089 -0.096 -0.077 -0.026 -0.053 -0.021 -0.014 -0.107 -0.008  0.053 -0.038 -0.114 -0.053 -0.016 -0.060 -0.056 -0.035 -0.039 -0.013 -0.004 -0.023  0.000  0.002 -0.030 -0.029 -0.021 -0.035 -0.074 -0.034 -0.022 -0.053 -0.069 -0.041 -0.036
 -0.019 -0.087 -0.007 -0.004 -0.041 -0.065 -0.049 -0.035 -0.055 -0.069 -0.012 -0.006  0.012 -0.009  0.002  0.021  0.051 -0.009  0.062  0.062 -0.007 -0.030 -0.035  0.004 -0.002  0.006 -0.012 -0.009 -0.039 -0.056 -0.048 -0.066 -0.083 -0.072 -0.046 -0.017 -0.020 -0.105 -0.033 -0.093 -0.131 -0.104 -0.062 -0.034 -0.043 -0.076 -0.076 -0.055 -0.114 -0.131 -0.095 -0.096 -0.075 -0.094 -0.096 -0.114 -0.085 -0.086 -0.067 -0.095 -0.063 -0.045 -0.065 -0.054 -0.035 -0.034 -0.063 -0.005 -0.005  0.029 -0.009 -0.022 -0.013  0.007  0.013 -0.048  0.011 -0.027 -0.017  0.019  0.015 -0.056 -0.021  0.008 -0.005 -0.026 -0.059 -0.062 -0.091 -0.063 -0.042 -0.047 -0.030 -0.060 -0.064 -0.063 -0.022 -0.048 -0.017  0.012  0.034  0.005  0.009  0.050  0.033  0.031  0.034  0.041  0.002  0.007  0.008  0.005 -0.034 -0.020 -0.085  0.021  0.028  0.062  0.081  0.082  0.108  0.157  0.097  0.116  0.130  0.160  0.201  0.196  0.169  0.150  0.138  0.079  0.042  0.077  0.118  0.111  0.092  0.072  0.163  0.087  0.120  0.142  0.101  0.072  0.070  0.095  0.027 -0.025  0.049 -0.053 -0.015 -0.052  0.004 -0.001 -0.069 -0.055 -0.006 -0.014  0.040  0.037  0.041  0.118  0.175  0.156  0.206  0.272  0.513  0.191  0.154  0.158  0.101  0.101  0.059  0.025  0.111  0.045  0.080  0.083 -0.000  0.006 -0.022 -0.075 -0.039 -0.040 -0.018 -0.047 -0.034 -0.000  0.010  0.005  0.003  0.014  0.001 -0.030 -0.018  0.003 -0.023 -0.005 -0.012 -0.002  0.005  0.030  0.028 -0.017 -0.003 -0.026 -0.009 -0.037 -0.076 -0.084 -0.055 -0.071 -0.128 -0.057 -0.068 -0.074 -0.058 -0.030 -0.057 -0.040  0.006  0.061  0.023  0.028 -0.021 -0.041 -0.005 -0.038 -0.019 -0.055  0.012 -0.083 -0.051 -0.014 -0.001 -0.020 -0.046 -0.074  0.007 -0.007  0.024 -0.010  0.025  0.019  0.047  0.075  0.063  0.113  0.078  0.102  0.090  0.024  0.077  0.060  0.059  0.110  0.092  0.053  0.006  0.072  0.071  0.033  0.050  0.045  0.041  0.029  0.053  0.006  0.051 -0.015 -0.027 -0.018 -0.027 -0.019  0.018  0.054  0.100  0.124  0.096  0.103  0.081  0.041  0.064  0.067  0.034  0.004 -0.070 -0.077 -0.053 -0.037 -0.033 -0.062 -0.040 -0.058 -0.009 -0.029 -0.005 -0.030 -0.144 -0.060  0.048 -0.031 -0.104 -0.032 -0.044 -0.112 -0.072 -0.038 -0.071 -0.066 -0.046 -0.090 -0.064 -0.080 -0.081 -0.101 -0.079 -0.059 -0.092 -0.054 -0.056 -0.036 -0.077 -0.045 -0.045
 -0.037 -0.025 -0.048 -0.075 -0.049 -0.097 -0.060 -0.060 -0.082 -0.071 -0.022 -0.001 -0.022 -0.033 -0.005  0.014  0.057  0.011  0.072  0.064 -0.006 -0.028 -0.035 -0.023 -0.018 -0.022 -0.036 -0.009 -0.028 -0.070 -0.033 -0.062 -0.090 -0.086 -0.049 -0.039 -0.030 -0.097 -0.062 -0.078 -0.102 -0.069 -0.033 -0.025 -0.031 -0.073 -0.099 -0.063 -0.114 -0.108 -0.097 -0.097 -0.080 -0.090 -0.081 -0.051 -0.048 -0.070 -0.060 -0.054 -0.061 -0.080 -0.081 -0.053 -0.079 -0.096 -0.103 -0.006 -0.030 -0.011 -0.003 -0.015  0.005  0.037  0.026  0.009  0.044  0.000  0.014  0.066  0.054  0.007  0.027  0.046  0.058  0.027  0.001 -0.015 -0.038 -0.012 -0.017 -0.031 -0.001 -0.027 -0.047 -0.057 -0.058 -0.047 -0.056 -0.009  0.000 -0.072 -0.009  0.017  0.035  0.049  0.071  0.098  0.013  0.032  0.012  0.002 -0.052 -0.028 -0.027  0.016  0.082  0.094  0.145  0.111  0.097  0.124  0.068  0.070  0.064  0.104  0.135  0.240  0.205  0.194  0.130  0.098  0.055  0.019  0.047  0.060  0.069  0.141  0.201  0.151  0.173  0.245  0.156  0.139  0.127  0.188  0.088  0.056  0.070  0.022  0.025 -0.018 -0.022  0.020 -0.032 -0.044 -0.035 -0.019  0.013  0.015  0.026  0.091  0.101  0.103  0.146  0.162  0.191  0.355  0.187  0.225  0.101  0.093  0.131  0.010  0.055  0.049  0.035  0.064 -0.002 -0.040 -0.048 -0.088 -0.060 -0.033 -0.015 -0.025 -0.032 -0.028 -0.009 -0.020 -0.003  0.027 -0.015 -0.034 -0.007 -0.013 -0.020 -0.010 -0.011 -0.005 -0.027  0.023  0.024 -0.010 -0.006 -0.045 -0.032 -0.034 -0.061 -0.079 -0.071 -0.068 -0.077 -0.062 -0.100 -0.066 -0.069 -0.069 -0.100 -0.061 -0.024 -0.014 -0.002 -0.021 -0.051 -0.047  0.012 -0.056 -0.006 -0.077  0.002 -0.099 -0.091 -0.022 -0.073 -0.082 -0.112 -0.090  0.037 -0.007  0.044  0.014  0.049  0.031  0.049  0.079  0.070  0.136  0.098  0.145  0.097  0.070  0.103  0.094  0.071  0.105  0.067  0.059  0.013  0.040  0.038  0.011  0.000  0.023 -0.002 -0.003  0.047  0.015  0.029 -0.004  0.006  0.005 -0.002  0.024  0.060  0.056  0.118  0.166  0.112  0.112  0.104  0.075  0.062  0.097  0.033  0.001 -0.057 -0.081 -0.054 -0.044 -0.036 -0.058 -0.033 -0.038  0.005  0.008 -0.012 -0.019 -0.062 -0.030 -0.015 -0.038 -0.109 -0.038 -0.024 -0.096 -0.069 -0.057 -0.068 -0.096 -0.065 -0.076 -0.086 -0.088 -0.077 -0.076 -0.085 -0.057 -0.078 -0.067 -0.078 -0.061 -0.091 -0.045 -0.027
 -0.081 -0.049 -0.080 -0.024 -0.004 -0.012  0.028  0.021 -0.010  0.012  0.025  0.020  0.006 -0.018 -0.034 -0.029  0.017 -0.056 -0.036 -0.028  0.025 -0.040 -0.032 -0.010  0.037  0.015  0.026  0.067  0.042  0.020  0.062  0.021 -0.004 -0.051 -0.029 -0.027 -0.052 -0.073 -0.018 -0.035 -0.075 -0.055 -0.050 -0.041 -0.020 -0.058 -0.038 -0.020 -0.083 -0.087 -0.058 -0.086 -0.074 -0.092 -0.055 -0.084 -0.073 -0.063 -0.050 -0.089 -0.064 -0.064 -0.053 -0.056 -0.060 -0.092 -0.168  0.050 -0.002  0.003 -0.016 -0.014 -0.005  0.009 -0.015 -0.034 -0.029 -0.052 -0.044  0.009  0.000 -0.043 -0.030 -0.002 -0.008 -0.030 -0.034 -0.044 -0.038 -0.027 -0.042 -0.047 -0.009 -0.052 -0.062 -0.102 -0.043 -0.030 -0.069 -0.027 -0.016 -0.068 -0.013  0.004  0.019  0.029  0.070  0.068  0.031  0.043  0.018  0.007 -0.015 -0.023 -0.050  0.035  0.056  0.044  0.079  0.062  0.057  0.034  0.033  0.014  0.004  0.076  0.102  0.157  0.148  0.168  0.175  0.155  0.100  0.072  0.131  0.146  0.096  0.099  0.230  0.126  0.089  0.193  0.130  0.077  0.048  0.100  0.037 -0.005  0.013 -0.025 -0.008 -0.042 -0.042 -0.013 -0.072 -0.081 -0.020 -0.053 -0.013 -0.021  0.005  0.067  0.115  0.121  0.196  0.174  0.154  0.187  0.463  0.274  0.064  0.069  0.116  0.079  0.107  0.036  0.050  0.117  0.034  0.040 -0.001 -0.049 -0.012  0.018  0.003 -0.003 -0.007  0.001  0.007 -0.010 -0.009  0.047  0.009 -0.034 -0.035 -0.014 -0.008 -0.019  0.005 -0.046 -0.041  0.056  0.026 -0.006 -0.000 -0.011 -0.035 -0.017 -0.056 -0.051 -0.053 -0.057 -0.078 -0.060 -0.100 -0.076 -0.057 -0.050 -0.100 -0.048 -0.001  0.011  0.029 -0.017 -0.049 -0.055  0.045  0.002  0.020 -0.047  0.032 -0.095 -0.132 -0.067 -0.075 -0.046 -0.102 -0.073  0.071  0.042  0.059  0.027  0.076  0.077  0.085  0.129  0.103  0.139  0.071  0.070  0.015  0.001  0.008 -0.017 -0.048  0.037 -0.005  0.014  0.005  0.049  0.040  0.014 -0.012 -0.039 -0.039 -0.034 -0.018 -0.030 -0.061 -0.043  0.023 -0.051 -0.034  0.025 -0.022  0.054  0.105  0.122  0.107  0.127  0.133  0.095  0.099  0.131  0.037  0.076 -0.032  0.008 -0.026  0.032  0.025 -0.050 -0.044 -0.051 -0.066 -0.076 -0.048 -0.067 -0.104 -0.050  0.022  0.007 -0.047  0.022 -0.052 -0.143 -0.078 -0.047 -0.108 -0.124 -0.091 -0.082 -0.100 -0.114 -0.074 -0.057 -0.089 -0.060 -0.042 -0.039 -0.060 -0.030 -0.148 -0.010 -0.023
 -0.096 -0.020 -0.084 -0.077 -0.055 -0.067 -0.025 -0.036 -0.064 -0.015  0.008 -0.012  0.024  0.014 -0.023  0.025  0.106 -0.058 -0.001 -0.011 -0.007 -0.046 -0.091 -0.027 -0.010 -0.004 -0.018  0.038  0.025  0.001  0.053  0.004 -0.050 -0.074 -0.054 -0.062 -0.071 -0.087 -0.036 -0.055 -0.056 -0.053 -0.052 -0.069 -0.021 -0.048 -0.077 -0.025 -0.112 -0.062 -0.080 -0.090 -0.075 -0.078 -0.070 -0.070 -0.061 -0.081 -0.065 -0.052 -0.057 -0.109 -0.078 -0.067 -0.083 -0.129 -0.129 -0.018 -0.037 -0.042 -0.067 -0.037 -0.026  0.018  0.012 -0.017  0.009 -0.025 -0.041  0.063  0.009 -0.024  0.004  0.046  0.052  0.032  0.002 -0.041 -0.030 -0.024 -0.043 -0.057 -0.018 -0.066 -0.082 -0.121 -0.085 -0.043 -0.115 -0.055 -0.065 -0.136 -0.041 -0.042 -0.003 -0.001  0.056  0.090  0.032  0.064  0.035  0.009 -0.016 -0.055 -0.030  0.070  0.120  0.101  0.155  0.111  0.067  0.031  0.012 -0.001  0.056  0.048  0.114  0.228  0.248  0.308  0.229  0.246  0.186  0.093  0.175  0.296  0.283  0.274  0.428  0.229  0.194  0.288  0.140  0.116  0.076  0.109  0.060 -0.012 -0.014 -0.030 -0.016 -0.084 -0.115 -0.049 -0.107 -0.111 -0.066 -0.074 -0.020 -0.021 -0.063  0.015  0.035  0.021  0.075  0.095  0.158  0.225  0.274  0.633  0.225  0.171  0.227  0.090  0.115  0.053  0.057  0.157  0.041 -0.023 -0.035 -0.102 -0.046 -0.011  0.019  0.006 -0.023  0.026  0.032 -0.011 -0.005  0.071  0.001 -0.039 -0.023 -0.035 -0.037 -0.032 -0.062 -0.047 -0.050  0.050  0.035  0.025  0.005 -0.024 -0.021 -0.039 -0.049 -0.079 -0.060 -0.046 -0.073 -0.058 -0.118 -0.091 -0.074 -0.084 -0.113 -0.066 -0.064 -0.030 -0.009 -0.007 -0.058 -0.058  0.102  0.047  0.061 -0.088  0.031 -0.125 -0.143 -0.032 -0.124 -0.159 -0.150 -0.104  0.074  0.039  0.107  0.060  0.106  0.129  0.152  0.185  0.129  0.154  0.107  0.107  0.062  0.070  0.051  0.011  0.002  0.026 -0.000  0.013 -0.028 -0.017 -0.016 -0.026 -0.024 -0.044 -0.065 -0.072 -0.014 -0.017 -0.053 -0.042  0.035 -0.016 -0.033  0.034  0.019  0.063  0.101  0.131  0.113  0.151  0.175  0.165  0.155  0.146  0.059  0.104  0.004  0.021  0.014  0.051  0.039 -0.044 -0.020 -0.057 -0.062 -0.079 -0.066 -0.072 -0.041 -0.044 -0.022 -0.030 -0.037 -0.013 -0.054 -0.147 -0.104 -0.099 -0.126 -0.171 -0.131 -0.127 -0.157 -0.166 -0.135 -0.127 -0.133 -0.078 -0.113 -0.101 -0.120 -0.057 -0.146 -0.018 -0.018
  0.011 -0.042 -0.047 -0.053 -0.072 -0.073 -0.057 -0.085 -0.089 -0.068 -0.056 -0.081 -0.071 -0.051 -0.084 -0.072 -0.006 -0.069 -0.021 -0.018 -0.011 -0.024  0.024  0.030  0.015  0.023  0.035  0.028  0.034  0.044  0.020  0.027  0.010 -0.005  0.017  0.019  0.003 -0.028 -0.005 -0.040 -0.028 -0.008 -0.034 -0.022 -0.045 -0.036 -0.021 -0.026 -0.063 -0.062 -0.014 -0.022  0.001 -0.011 -0.021 -0.009  0.018  0.024 -0.005  0.028  0.013 -0.034  0.018  0.002 -0.041 -0.072 -0.069  0.022  0.010  0.039 -0.023 -0.004 -0.019 -0.015 -0.014 -0.041 -0.005 -0.027 -0.076 -0.006 -0.028 -0.046 -0.047  0.001 -0.027 -0.046 -0.080 -0.076 -0.076 -0.068 -0.072 -0.069 -0.061 -0.079 -0.096 -0.088 -0.066 -0.046 -0.095 -0.066 -0.056 -0.072 -0.019  0.010  0.027  0.007 -0.009  0.015  0.013  0.036  0.017  0.029  0.036  0.030  0.012  0.020  0.059  0.074  0.070  0.048  0.047  0.049  0.018  0.020  0.080  0.017  0.067  0.134  0.194  0.167  0.193  0.142  0.106  0.087  0.064  0.163  0.140  0.075  0.129  0.045  0.066  0.085  0.014 -0.002  0.010  0.014 -0.029 -0.071 -0.050 -0.047 -0.039 -0.103 -0.106 -0.060 -0.099 -0.085 -0.046 -0.067 -0.020 -0.014 -0.063 -0.022  0.024 -0.018  0.008  0.045  0.101  0.101  0.064  0.225  0.416  0.269  0.247  0.122  0.241  0.156  0.127  0.175  0.079  0.050  0.090 -0.014  0.015  0.015  0.046  0.045  0.019  0.118  0.058  0.050  0.035  0.129  0.085  0.068  0.095  0.051  0.044  0.077  0.017  0.029  0.041  0.082  0.062  0.091  0.070  0.075  0.046  0.019  0.016 -0.028 -0.041 -0.014 -0.044 -0.067 -0.064 -0.034 -0.046 -0.079 -0.037 -0.020 -0.046  0.030  0.035  0.010  0.005 -0.047  0.026  0.009  0.031  0.005  0.008 -0.049 -0.031 -0.027 -0.020 -0.070 -0.039 -0.039  0.010  0.037  0.046  0.021  0.050  0.046  0.073  0.088  0.068  0.088  0.085  0.076  0.054  0.023  0.032  0.041  0.017  0.012 -0.002  0.029 -0.031  0.010  0.051  0.043  0.034  0.022  0.020 -0.004  0.011  0.004 -0.013 -0.003 -0.011 -0.039 -0.032  0.023 -0.027  0.054  0.066  0.089  0.069  0.097  0.096  0.088  0.073  0.086  0.051  0.040  0.010  0.014  0.020  0.031  0.004 -0.010 -0.015 -0.044 -0.019 -0.016 -0.023 -0.065 -0.103 -0.011  0.058 -0.001 -0.094 -0.022  0.016 -0.070 -0.067 -0.030 -0.036 -0.081 -0.056 -0.048 -0.068 -0.082 -0.049 -0.034 -0.069 -0.027 -0.046 -0.044 -0.054 -0.037 -0.095 -0.095 -0.048
 -0.010 -0.063 -0.069 -0.091 -0.089 -0.097 -0.076 -0.106 -0.118 -0.086 -0.071 -0.070 -0.076 -0.064 -0.088 -0.040  0.048 -0.050  0.067  0.042 -0.023 -0.022 -0.018  0.023  0.007  0.024  0.003  0.010  0.023  0.007 -0.007 -0.005 -0.024 -0.054 -0.009  0.023 -0.013 -0.069 -0.019 -0.048 -0.073 -0.056 -0.039 -0.057 -0.036 -0.036 -0.041 -0.065 -0.113 -0.121 -0.077 -0.077 -0.046 -0.086 -0.072 -0.077 -0.081 -0.079 -0.051 -0.068 -0.056 -0.107 -0.067 -0.056 -0.083 -0.092 -0.133  0.032  0.021  0.021 -0.042 -0.037 -0.062 -0.046 -0.030 -0.053 -0.002 -0.013 -0.078 -0.012 -0.009 -0.053 -0.049 -0.007 -0.033 -0.040 -0.083 -0.075 -0.082 -0.059 -0.059 -0.068 -0.015 -0.057 -0.079 -0.077 -0.029 -0.030 -0.076 -0.052 -0.049 -0.061 -0.029 -0.021 -0.030 -0.011 -0.009  0.004 -0.019  0.007  0.021  0.028  0.026  0.017  0.007  0.015  0.038  0.036  0.037  0.036 -0.001 -0.002 -0.004  0.006  0.026  0.019  0.015  0.070  0.133  0.137  0.153  0.169  0.150  0.106  0.105  0.171  0.087 -0.017  0.084  0.007  0.050  0.072  0.019 -0.005  0.027  0.015 -0.020 -0.066 -0.047 -0.055 -0.018 -0.092 -0.098 -0.023 -0.090 -0.081 -0.021 -0.042 -0.001 -0.008 -0.071 -0.033  0.003 -0.014  0.012  0.021  0.101  0.093  0.069  0.171  0.269  0.588  0.351  0.194  0.316  0.160  0.140  0.230  0.111  0.070  0.066  0.015  0.043  0.043  0.072  0.042  0.014  0.122  0.068  0.022  0.020  0.148  0.054  0.010  0.062  0.025 -0.012  0.041  0.003  0.002  0.050  0.090  0.056  0.076  0.080  0.083  0.026  0.022 -0.011 -0.076 -0.068 -0.062 -0.078 -0.099 -0.109 -0.071 -0.075 -0.106 -0.075 -0.041 -0.062 -0.004  0.019 -0.022 -0.043 -0.074  0.045 -0.020  0.056 -0.026  0.009 -0.096 -0.070 -0.026 -0.019 -0.085 -0.074 -0.082  0.049  0.047  0.057  0.036  0.096  0.092  0.110  0.161  0.138  0.170  0.148  0.164  0.127  0.056  0.105  0.092  0.038  0.079  0.039  0.015  0.021  0.075  0.102  0.061  0.021  0.019  0.018 -0.007  0.033 -0.006  0.020  0.013  0.023 -0.022 -0.061  0.054  0.008  0.120  0.176  0.201  0.143  0.183  0.179  0.146  0.128  0.145  0.072  0.048 -0.025 -0.054 -0.008  0.017  0.014 -0.045 -0.023 -0.022 -0.015  0.010 -0.006 -0.074 -0.130 -0.041  0.020  0.036 -0.125 -0.011  0.040 -0.104 -0.066  0.012 -0.012 -0.053 -0.057 -0.011 -0.041 -0.076 -0.063 -0.034 -0.049 -0.058 -0.060 -0.022 -0.070 -0.059 -0.160 -0.167 -0.080
 -0.037 -0.043 -0.125 -0.153 -0.126 -0.102 -0.090 -0.134 -0.142 -0.108 -0.116 -0.150 -0.089 -0.081 -0.155 -0.093  0.048 -0.103  0.025  0.013 -0.059 -0.068 -0.079 -0.010 -0.030  0.002  0.030  0.025  0.040  0.027  0.024 -0.009 -0.041 -0.087 -0.056 -0.021 -0.068 -0.125 -0.062 -0.116 -0.109 -0.066 -0.071 -0.047 -0.057 -0.089 -0.036 -0.068 -0.147 -0.135 -0.103 -0.088 -0.071 -0.086 -0.082 -0.060 -0.038 -0.035 -0.030 -0.011 -0.002 -0.088 -0.044 -0.036 -0.075 -0.123 -0.140  0.080  0.035  0.038 -0.028 -0.024 -0.037 -0.006 -0.016 -0.038 -0.037 -0.052 -0.076 -0.001 -0.020 -0.034 -0.047  0.008 -0.009 -0.015 -0.064 -0.082 -0.074 -0.041 -0.053 -0.066  0.005 -0.049 -0.084 -0.107 -0.051 -0.045 -0.082 -0.057 -0.059 -0.057 -0.018 -0.009 -0.003  0.012  0.014  0.014 -0.011  0.049 -0.005  0.033  0.022  0.016  0.017 -0.009  0.040  0.018  0.062  0.047  0.017  0.003 -0.025 -0.009 -0.012 -0.058 -0.008  0.083  0.132  0.135  0.148  0.213  0.201  0.161  0.151  0.232  0.114  0.067  0.095  0.038  0.059  0.099 -0.004  0.000  0.015  0.029 -0.009 -0.065 -0.070 -0.087 -0.038 -0.096 -0.119 -0.041 -0.112 -0.105 -0.033 -0.070  0.017 -0.037 -0.123 -0.099 -0.024 -0.051 -0.029 -0.049  0.059  0.131  0.116  0.227  0.247  0.351  0.638  0.293  0.255  0.182  0.241  0.358  0.160  0.108  0.097 -0.006  0.002  0.042  0.086  0.025  0.009  0.133  0.054  0.021 -0.002  0.145  0.054  0.020  0.087  0.040  0.019  0.077  0.005  0.010  0.043  0.090  0.056  0.123  0.111  0.088  0.028  0.030 -0.005 -0.066 -0.077 -0.048 -0.095 -0.115 -0.149 -0.078 -0.102 -0.148 -0.089 -0.043 -0.098  0.002  0.024  0.013 -0.011 -0.054  0.098  0.018  0.077 -0.021  0.034 -0.109 -0.123 -0.074 -0.079 -0.135 -0.127 -0.101  0.091  0.065  0.083  0.083  0.131  0.125  0.170  0.237  0.190  0.219  0.178  0.181  0.152  0.085  0.113  0.086  0.053  0.102  0.040  0.033  0.032  0.103  0.085  0.039 -0.002 -0.018 -0.048 -0.036  0.006 -0.040  0.019  0.003  0.054 -0.014 -0.025  0.056  0.005  0.111  0.167  0.214  0.179  0.211  0.237  0.202  0.184  0.191  0.086  0.092 -0.016 -0.038  0.007  0.068  0.070 -0.043 -0.015 -0.045 -0.003 -0.026 -0.015 -0.108 -0.136 -0.034  0.036  0.038 -0.116  0.026  0.063 -0.063 -0.072  0.011 -0.016 -0.063 -0.053 -0.039 -0.071 -0.088 -0.064 -0.059 -0.087 -0.047 -0.063 -0.074 -0.092 -0.006 -0.154 -0.097 -0.084
 -0.038 -0.048 -0.075 -0.081 -0.028 -0.071 -0.040 -0.039 -0.070 -0.050 -0.032 -0.039 -0.083 -0.044 -0.055 -0.072 -0.054 -0.056  0.046  0.057 -0.031 -0.014 -0.009  0.011 -0.003  0.026  0.009 -0.014  0.002 -0.011  0.017 -0.004 -0.006 -0.041 -0.014  0.019 -0.031 -0.082 -0.048 -0.076 -0.068 -0.069 -0.060 -0.004 -0.049 -0.057 -0.027 -0.045 -0.086 -0.086 -0.081 -0.075 -0.051 -0.081 -0.066 -0.070 -0.054 -0.062 -0.050 -0.052 -0.028 -0.064 -0.041 -0.034 -0.027 -0.049 -0.083  0.024  0.024  0.030 -0.036 -0.028 -0.047 -0.043 -0.032 -0.039 -0.027 -0.031 -0.059 -0.053 -0.050 -0.044 -0.064 -0.037 -0.045 -0.033 -0.073 -0.065 -0.029 -0.043 -0.050 -0.040  0.006 -0.057 -0.066 -0.059  0.005  0.000 -0.041 -0.025 -0.031 -0.020 -0.014 -0.046 -0.018 -0.022 -0.020 -0.028 -0.034 -0.012 -0.001 -0.004  0.025  0.023  0.016 -0.013  0.010 -0.005  0.013 -0.007 -0.046 -0.031 -0.063 -0.019 -0.027 -0.049 -0.006 -0.003  0.039  0.041  0.097  0.124  0.125  0.123  0.170  0.166  0.059  0.018  0.037 -0.001 -0.018  0.003 -0.004 -0.023 -0.022 -0.029 -0.023 -0.075 -0.056 -0.048 -0.044 -0.083 -0.060 -0.033 -0.081 -0.093 -0.012 -0.025 -0.011 -0.030 -0.045 -0.068 -0.054 -0.061 -0.030 -0.045  0.025  0.010  0.079  0.090  0.122  0.194  0.293  0.485  0.277  0.179  0.180  0.237  0.097  0.117  0.032  0.023  0.001  0.027  0.033  0.017  0.003  0.082  0.035  0.015 -0.000  0.103  0.019  0.004  0.013  0.001 -0.025  0.010 -0.010 -0.027  0.040  0.058  0.045  0.059  0.054  0.034 -0.006 -0.004 -0.043 -0.067 -0.045 -0.039 -0.073 -0.076 -0.125 -0.076 -0.068 -0.079 -0.085 -0.035 -0.061 -0.031  0.011 -0.020 -0.021 -0.069  0.064  0.016  0.094  0.029  0.073 -0.034 -0.024 -0.058 -0.037 -0.062 -0.031 -0.005  0.103  0.093  0.099  0.096  0.093  0.091  0.078  0.141  0.143  0.136  0.092  0.106  0.069  0.063  0.084  0.087  0.084  0.105  0.092  0.047  0.070  0.113  0.106  0.062  0.016  0.000 -0.020  0.024  0.023 -0.033  0.052  0.014 -0.005 -0.041 -0.051  0.022 -0.015  0.055  0.087  0.119  0.085  0.100  0.119  0.093  0.075  0.073  0.022  0.015 -0.033 -0.057 -0.015  0.033  0.062 -0.029  0.003 -0.008  0.015 -0.012 -0.015 -0.052 -0.085 -0.038  0.009  0.025 -0.031  0.045  0.054 -0.025  0.011  0.037 -0.006  0.001  0.001 -0.008 -0.007 -0.046 -0.028 -0.045 -0.049 -0.046 -0.062 -0.049 -0.056 -0.034 -0.105 -0.090 -0.050
 -0.022 -0.102 -0.052 -0.041 -0.032 -0.047 -0.013 -0.033 -0.052 -0.031 -0.011 -0.029 -0.063 -0.025 -0.051 -0.070 -0.045 -0.053 -0.023 -0.015 -0.041 -0.051  0.011  0.012  0.010  0.022  0.027  0.018  0.048  0.023  0.041  0.025  0.011 -0.019  0.008  0.020 -0.017 -0.058 -0.008 -0.020 -0.045 -0.012 -0.018 -0.015 -0.022 -0.030 -0.023 -0.030 -0.092 -0.089 -0.053 -0.046 -0.036 -0.053 -0.045 -0.067 -0.030 -0.018 -0.015 -0.027 -0.012 -0.032 -0.007 -0.046 -0.042 -0.077 -0.127  0.011  0.006  0.020 -0.042 -0.036 -0.063 -0.056 -0.058 -0.085 -0.056 -0.038 -0.098 -0.061 -0.054 -0.092 -0.074 -0.044 -0.072 -0.092 -0.124 -0.077 -0.077 -0.090 -0.074 -0.069 -0.036 -0.099 -0.094 -0.095 -0.070 -0.021 -0.094 -0.046 -0.048 -0.058 -0.023 -0.038 -0.030 -0.023 -0.019 -0.033 -0.039 -0.016  0.029  0.031  0.061  0.047  0.027 -0.011 -0.000 -0.016  0.012  0.002 -0.017 -0.021 -0.028 -0.011  0.004  0.003  0.016  0.055  0.107  0.085  0.149  0.122  0.126  0.120  0.114  0.178  0.093 -0.035  0.060 -0.001  0.021  0.026  0.031 -0.023 -0.012 -0.006 -0.032 -0.083 -0.061 -0.056 -0.031 -0.099 -0.080 -0.034 -0.099 -0.105 -0.035 -0.032  0.012 -0.008 -0.067 -0.096 -0.020 -0.075 -0.014  0.014  0.111  0.055  0.107  0.115  0.241  0.316  0.255  0.277  0.547  0.249  0.214  0.240  0.111  0.107  0.105  0.018  0.054  0.039  0.048  0.026  0.028  0.128  0.049  0.032  0.033  0.149  0.059  0.028  0.059  0.035 -0.004  0.008  0.010  0.004  0.065  0.123  0.086  0.122  0.129  0.129  0.037  0.071  0.037  0.020 -0.004  0.013 -0.025 -0.035 -0.037 -0.010 -0.031 -0.050 -0.011 -0.018 -0.036  0.027  0.027 -0.002  0.007 -0.067  0.051  0.005  0.060  0.016  0.061 -0.036 -0.042 -0.064  0.006 -0.054  0.003 -0.004  0.074  0.085  0.084  0.080  0.101  0.086  0.097  0.143  0.120  0.144  0.121  0.088  0.040  0.038  0.058  0.055  0.031  0.056  0.032  0.013  0.012  0.074  0.083  0.049  0.016  0.007 -0.023 -0.021  0.003 -0.032  0.018 -0.004  0.016 -0.047 -0.079  0.017 -0.047  0.080  0.125  0.159  0.109  0.123  0.139  0.135  0.102  0.100  0.042  0.034  0.012 -0.001  0.001  0.054  0.029 -0.013 -0.008 -0.048 -0.012 -0.009 -0.038 -0.093 -0.132 -0.048  0.048  0.032 -0.075  0.026  0.059 -0.073 -0.051  0.020 -0.017 -0.044 -0.048 -0.026 -0.040 -0.089 -0.066 -0.050 -0.073 -0.076 -0.102 -0.066 -0.095 -0.080 -0.173 -0.156 -0.088
[truncated: 341,401 more chars]
