# Supplementary material for: K739 is preferentially targeted over K725 in the deSUMOylation process of neuronal nitric oxide synthase
Source: Front Chem. 2025 Sep 4;13:1672437. doi: 10.3389/fchem.2025.1672437 (PMC12445055; doi:10.3389/fchem.2025.1672437)
Supplement: Supplementary file 2 [file DataSheet2.zip › raw-data/739-N2/FINAL_DECOMP_MMPBSA.dat]

| Run on Fri May  9 20:17:52 2025
|| GB non-polar solvation energies calculated with gbsa=2
idecomp = 2: Per-residue decomp adding 1-4 interactions to EEL and VDW.
Energy Decomposition Analysis (All units kcal/mol): Generalized Born solvent


Complex:
Total Energy Decomposition:
Residue |       Internal      |    van der Waals    |    Electrostatic    |   Polar Solvation   |   Non-Polar Solv.   |       TOTAL
-------------------------------------------------------------------------------------------------------------------------------------------
GLU   1 |   17.623 +/-  3.335 |   -0.185 +/-  1.548 | -134.943 +/-  6.133 |  -13.582 +/-  4.942 |    0.725 +/-  0.090 | -130.362 +/-  4.011
PHE   2 |   17.549 +/-  3.253 |    1.578 +/-  1.319 |   -2.686 +/-  2.138 |   -1.590 +/-  0.895 |    1.058 +/-  0.078 |   15.909 +/-  3.361
PRO   3 |   21.589 +/-  2.349 |   -1.886 +/-  0.969 |   -7.881 +/-  0.802 |   -4.202 +/-  0.770 |    0.866 +/-  0.103 |    8.485 +/-  2.444
GLU   4 |   18.138 +/-  2.757 |   -2.535 +/-  2.143 |  -88.534 +/-  5.023 |   15.936 +/-  4.734 |    0.174 +/-  0.048 |  -56.821 +/-  2.783
ILE   5 |   18.225 +/-  2.965 |   -0.258 +/-  1.450 |  -10.503 +/-  1.697 |   -1.490 +/-  0.880 |    0.902 +/-  0.058 |    6.875 +/-  3.200
THR   6 |   16.839 +/-  2.473 |   -1.740 +/-  1.382 |  -42.988 +/-  3.295 |   -1.379 +/-  1.930 |    0.557 +/-  0.061 |  -28.711 +/-  2.786
GLU   7 |   17.730 +/-  2.997 |   -2.164 +/-  1.288 |  -56.846 +/-  7.114 |  -17.842 +/-  6.826 |    0.900 +/-  0.083 |  -58.223 +/-  2.760
GLU   8 |   17.410 +/-  3.120 |   -3.388 +/-  1.502 |  -65.128 +/- 10.071 |   -7.879 +/-  9.483 |    0.559 +/-  0.067 |  -58.426 +/-  2.959
MET   9 |   14.193 +/-  2.537 |   -9.722 +/-  1.075 |  -12.636 +/-  1.310 |    0.016 +/-  0.821 |    0.021 +/-  0.017 |   -8.130 +/-  2.853
GLU  10 |   16.764 +/-  2.748 |   -3.275 +/-  1.425 |  -97.418 +/- 16.516 |   27.364 +/- 14.692 |    0.472 +/-  0.123 |  -56.093 +/-  3.434
LYS  11 |   17.539 +/-  3.057 |   -3.282 +/-  1.188 |   -3.867 +/- 14.458 |  -35.294 +/- 13.598 |    0.919 +/-  0.124 |  -23.985 +/-  3.368
GLU  12 |   17.832 +/-  2.792 |   -4.831 +/-  1.179 |  -67.595 +/-  6.682 |   -9.230 +/-  6.165 |    0.401 +/-  0.071 |  -63.423 +/-  2.897
ILE  13 |   19.286 +/-  3.109 |   -4.315 +/-  1.636 |   -6.942 +/-  1.420 |    0.300 +/-  0.796 |    0.151 +/-  0.074 |    8.480 +/-  3.518
LYS  14 |   17.557 +/-  3.540 |   -3.408 +/-  1.084 |   46.317 +/- 10.030 |  -79.545 +/-  9.758 |    1.016 +/-  0.137 |  -18.063 +/-  4.440
ASN  15 |   22.149 +/-  2.950 |   -3.421 +/-  1.070 | -105.238 +/-  5.222 |    3.491 +/-  3.494 |    0.537 +/-  0.103 |  -82.483 +/-  2.755
VAL  16 |   16.668 +/-  2.872 |   -4.181 +/-  1.257 |  -30.004 +/-  1.446 |    0.958 +/-  1.158 |    0.088 +/-  0.038 |  -16.471 +/-  2.938
PHE  17 |   16.269 +/-  2.173 |   -0.990 +/-  2.031 |   -0.661 +/-  1.477 |   -5.156 +/-  1.111 |    0.877 +/-  0.321 |   10.339 +/-  3.017
ARG  18 |   22.531 +/-  3.544 |   -2.327 +/-  1.377 | -117.228 +/-  9.338 |  -77.553 +/-  8.543 |    1.169 +/-  0.128 | -173.408 +/-  3.467
ASN  19 |   21.904 +/-  3.058 |   -0.162 +/-  1.104 |  -84.593 +/-  3.626 |  -14.991 +/-  2.164 |    1.130 +/-  0.076 |  -76.712 +/-  2.787
GLY  20 |    5.296 +/-  1.742 |   -1.161 +/-  0.671 |   -7.211 +/-  1.447 |   -2.500 +/-  1.069 |    0.287 +/-  0.052 |   -5.290 +/-  1.778
ASN  21 |   21.507 +/-  2.943 |   -1.929 +/-  1.201 |  -90.551 +/-  3.806 |   -7.673 +/-  2.518 |    0.769 +/-  0.070 |  -77.877 +/-  2.649
GLN  22 |   24.730 +/-  2.697 |   -5.029 +/-  1.465 |  -77.353 +/-  3.875 |   -6.553 +/-  2.603 |    0.442 +/-  0.121 |  -63.763 +/-  2.872
ASP  23 |   13.299 +/-  2.259 |   -1.231 +/-  1.575 | -117.415 +/-  4.848 |   32.243 +/-  4.291 |    0.426 +/-  0.056 |  -72.678 +/-  2.539
GLU  24 |   18.139 +/-  2.473 |   -2.675 +/-  1.221 |  -84.867 +/-  6.248 |    9.339 +/-  5.998 |    0.605 +/-  0.049 |  -59.459 +/-  2.647
VAL  25 |   13.474 +/-  2.332 |   -3.165 +/-  1.026 |  -19.527 +/-  0.824 |   -3.874 +/-  0.696 |    0.533 +/-  0.048 |  -12.559 +/-  2.275
LEU  26 |   16.899 +/-  2.676 |   -4.053 +/-  1.252 |  -28.760 +/-  1.162 |   -1.603 +/-  0.931 |    0.276 +/-  0.039 |  -17.241 +/-  2.695
SER  27 |   10.669 +/-  1.974 |   -4.643 +/-  1.104 |  -19.869 +/-  1.736 |   -1.454 +/-  0.830 |    0.001 +/-  0.003 |  -15.296 +/-  2.173
GLU  28 |   18.507 +/-  3.126 |   -2.886 +/-  1.437 |  -67.837 +/-  3.783 |   -2.439 +/-  3.617 |    0.651 +/-  0.055 |  -54.004 +/-  3.014
ALA  29 |    8.058 +/-  2.143 |   -2.346 +/-  1.133 |   -0.568 +/-  1.074 |   -2.407 +/-  0.500 |    0.171 +/-  0.032 |    2.908 +/-  2.334
PHE  30 |   17.382 +/-  3.105 |   -2.811 +/-  1.288 |    4.894 +/-  1.230 |   -6.662 +/-  0.868 |    0.500 +/-  0.059 |   13.303 +/-  3.442
ARG  31 |   24.107 +/-  3.710 |   -0.789 +/-  1.369 | -125.150 +/-  7.670 |  -69.868 +/-  7.040 |    1.076 +/-  0.171 | -170.624 +/-  3.254
LEU  32 |   16.514 +/-  2.592 |   -4.387 +/-  1.245 |  -34.854 +/-  1.066 |    0.262 +/-  0.558 |    0.093 +/-  0.030 |  -22.371 +/-  2.875
THR  33 |   16.293 +/-  2.602 |   -3.422 +/-  0.876 |  -29.962 +/-  1.943 |   -4.143 +/-  2.117 |    0.406 +/-  0.077 |  -20.828 +/-  2.621
ILE  34 |   18.144 +/-  2.855 |   -6.003 +/-  1.410 |  -14.732 +/-  1.179 |    0.953 +/-  0.428 |    0.000 +/-  0.000 |   -1.638 +/-  2.964
THR  35 |   15.925 +/-  2.472 |   -5.681 +/-  1.343 |  -39.648 +/-  1.706 |    1.915 +/-  0.688 |    0.077 +/-  0.022 |  -27.412 +/-  2.724
ARG  36 |   23.167 +/-  3.484 |   -8.846 +/-  1.500 | -141.109 +/-  7.399 |  -46.387 +/-  6.100 |    0.166 +/-  0.064 | -173.009 +/-  3.251
LYS  37 |   19.019 +/-  3.211 |   -6.573 +/-  1.894 |    0.736 +/-  8.909 |  -31.632 +/-  6.732 |    0.102 +/-  0.056 |  -18.349 +/-  5.908
ASP  38 |   13.273 +/-  2.141 |   -6.052 +/-  1.359 | -105.585 +/-  8.883 |   22.635 +/-  5.275 |    0.005 +/-  0.004 |  -75.725 +/-  5.164
ILE  39 |   19.116 +/-  2.959 |   -6.264 +/-  1.439 |  -13.308 +/-  1.181 |    1.440 +/-  0.756 |    0.019 +/-  0.016 |    1.004 +/-  3.026
GLN  40 |   24.534 +/-  2.833 |   -4.659 +/-  1.198 |  -83.272 +/-  4.022 |   -1.609 +/-  2.287 |    0.334 +/-  0.093 |  -64.671 +/-  3.154
THR  41 |   16.442 +/-  2.339 |   -5.636 +/-  1.381 |  -38.291 +/-  1.542 |    1.543 +/-  0.989 |    0.080 +/-  0.036 |  -25.862 +/-  2.395
LEU  42 |   16.897 +/-  2.966 |   -5.933 +/-  1.266 |  -32.500 +/-  1.570 |    2.816 +/-  0.680 |    0.033 +/-  0.022 |  -18.687 +/-  2.918
ASN  43 |   21.895 +/-  2.989 |   -3.551 +/-  1.384 |  -84.835 +/-  5.983 |   -8.701 +/-  3.131 |    0.353 +/-  0.101 |  -74.840 +/-  2.790
HIE  44 |   36.131 +/-  2.948 |   -5.204 +/-  1.206 |  -10.850 +/-  2.344 |  -11.230 +/-  2.091 |    0.849 +/-  0.107 |    9.696 +/-  3.243
LEU  45 |   17.258 +/-  3.031 |   -1.239 +/-  1.512 |  -29.570 +/-  1.773 |   -2.367 +/-  1.047 |    0.801 +/-  0.140 |  -15.117 +/-  3.207
ASN  46 |   21.381 +/-  3.363 |   -4.394 +/-  1.232 |  -90.763 +/-  3.049 |   -4.608 +/-  1.450 |    0.357 +/-  0.101 |  -78.027 +/-  2.661
TRP  47 |   21.274 +/-  3.038 |  -10.490 +/-  1.010 |    2.779 +/-  1.486 |   -4.133 +/-  0.985 |    0.292 +/-  0.070 |    9.722 +/-  3.469
LEU  48 |   17.649 +/-  2.902 |   -7.740 +/-  1.205 |  -33.308 +/-  1.637 |    2.688 +/-  0.601 |    0.000 +/-  0.001 |  -20.711 +/-  3.279
ASN  49 |   23.116 +/-  3.034 |   -8.109 +/-  1.315 |  -99.705 +/-  3.177 |    2.440 +/-  1.256 |    0.006 +/-  0.006 |  -82.252 +/-  3.395
ASP  50 |   16.454 +/-  3.059 |   -5.733 +/-  1.489 | -127.990 +/-  5.611 |   38.611 +/-  4.165 |    0.000 +/-  0.001 |  -78.658 +/-  3.957
GLU  51 |   17.907 +/-  2.969 |   -7.049 +/-  1.446 |  -97.257 +/-  5.531 |   25.916 +/-  4.572 |    0.109 +/-  0.023 |  -60.375 +/-  3.154
ILE  52 |   18.489 +/-  2.724 |   -6.811 +/-  1.520 |  -11.730 +/-  0.897 |    1.349 +/-  0.549 |    0.001 +/-  0.003 |    1.298 +/-  2.926
ILE  53 |   17.903 +/-  2.948 |   -6.614 +/-  1.492 |  -13.557 +/-  0.932 |    0.604 +/-  0.527 |    0.011 +/-  0.008 |   -1.654 +/-  2.950
ASN  54 |   22.677 +/-  2.806 |   -6.962 +/-  1.022 |  -94.642 +/-  2.147 |   -1.191 +/-  1.527 |    0.051 +/-  0.021 |  -80.066 +/-  2.827
PHE  55 |   16.339 +/-  2.764 |   -9.321 +/-  1.042 |  -10.204 +/-  1.178 |   -0.748 +/-  0.461 |    0.000 +/-  0.001 |   -3.933 +/-  2.864
TYR  56 |   17.321 +/-  3.080 |   -8.626 +/-  1.342 |  -28.937 +/-  2.185 |   -4.098 +/-  1.371 |    0.053 +/-  0.021 |  -24.287 +/-  3.386
MET  57 |   17.076 +/-  2.584 |   -9.509 +/-  1.007 |   -8.657 +/-  1.063 |   -1.708 +/-  0.590 |    0.017 +/-  0.013 |   -2.780 +/-  2.730
ASN  58 |   22.454 +/-  2.450 |   -6.727 +/-  0.913 |  -88.128 +/-  1.886 |   -4.256 +/-  1.288 |    0.172 +/-  0.050 |  -76.486 +/-  2.425
MET  59 |   16.087 +/-  2.692 |  -10.465 +/-  1.159 |   -7.708 +/-  1.172 |    0.602 +/-  0.708 |    0.007 +/-  0.007 |   -1.478 +/-  2.553
LEU  60 |   16.962 +/-  2.735 |   -7.841 +/-  1.373 |  -30.821 +/-  1.142 |    0.442 +/-  0.535 |    0.001 +/-  0.002 |  -21.256 +/-  2.646
MET  61 |   15.429 +/-  2.722 |   -7.039 +/-  1.310 |  -14.001 +/-  1.703 |   -0.808 +/-  0.763 |    0.356 +/-  0.069 |   -6.064 +/-  3.159
GLU  62 |   16.600 +/-  3.048 |   -3.619 +/-  1.262 |  -85.394 +/-  9.260 |   17.901 +/-  9.160 |    0.466 +/-  0.124 |  -54.046 +/-  3.472
ARG  63 |   22.438 +/-  3.835 |   -6.292 +/-  1.450 | -136.444 +/-  4.641 |  -56.128 +/-  3.796 |    0.306 +/-  0.059 | -176.120 +/-  3.920
SER  64 |   11.309 +/-  1.887 |   -3.832 +/-  1.263 |   -8.527 +/-  1.835 |   -7.354 +/-  1.497 |    0.084 +/-  0.047 |   -8.319 +/-  1.989
LYS  65 |   17.745 +/-  3.211 |   -0.931 +/-  1.163 |   17.596 +/-  6.233 |  -56.668 +/-  5.937 |    1.211 +/-  0.061 |  -21.047 +/-  3.541
GLU  66 |   17.431 +/-  2.760 |   -2.531 +/-  1.082 |  -58.514 +/-  7.160 |  -11.216 +/-  6.808 |    0.765 +/-  0.057 |  -54.065 +/-  2.985
LYS  67 |   19.050 +/-  3.301 |    0.103 +/-  0.968 |   48.138 +/-  7.268 |  -82.172 +/-  6.825 |    1.628 +/-  0.077 |  -13.254 +/-  3.291
GLY  68 |    6.050 +/-  1.927 |   -0.606 +/-  0.631 |  -11.237 +/-  2.252 |   -3.657 +/-  1.728 |    0.536 +/-  0.052 |   -8.915 +/-  2.152
LEU  69 |   17.390 +/-  3.008 |   -2.300 +/-  1.273 |  -16.058 +/-  1.350 |   -5.373 +/-  0.955 |    0.325 +/-  0.044 |   -6.015 +/-  3.024
PRO  70 |   20.579 +/-  2.315 |   -5.424 +/-  0.936 |   -8.479 +/-  1.124 |   -1.560 +/-  0.846 |    0.109 +/-  0.037 |    5.225 +/-  2.438
SER  71 |   11.338 +/-  2.230 |   -3.274 +/-  1.451 |  -15.633 +/-  2.950 |   -1.372 +/-  2.687 |    0.303 +/-  0.038 |   -8.637 +/-  2.759
VAL  72 |   14.417 +/-  2.655 |   -5.017 +/-  1.243 |  -22.364 +/-  1.040 |   -1.078 +/-  0.575 |    0.064 +/-  0.022 |  -13.978 +/-  2.854
HIE  73 |   34.541 +/-  2.380 |   -8.534 +/-  1.101 |  -19.264 +/-  1.288 |   -5.741 +/-  0.855 |    0.141 +/-  0.052 |    1.142 +/-  2.639
ALA  74 |    7.717 +/-  1.936 |   -4.195 +/-  0.750 |   -2.004 +/-  0.862 |   -2.355 +/-  0.628 |    0.038 +/-  0.024 |   -0.799 +/-  2.079
PHE  75 |   16.338 +/-  3.013 |   -5.598 +/-  1.056 |   -1.753 +/-  1.107 |   -6.386 +/-  0.891 |    0.095 +/-  0.039 |    2.696 +/-  3.155
ASN  76 |   22.514 +/-  2.890 |   -5.022 +/-  1.254 |  -88.485 +/-  2.364 |   -0.745 +/-  1.131 |    0.049 +/-  0.026 |  -71.689 +/-  2.901
THR  77 |   16.194 +/-  2.315 |   -5.425 +/-  1.219 |  -36.772 +/-  1.678 |   -1.085 +/-  0.698 |    0.004 +/-  0.004 |  -27.084 +/-  2.470
PHE  78 |   15.703 +/-  2.878 |   -6.515 +/-  1.256 |   -9.561 +/-  0.984 |   -0.554 +/-  0.443 |    0.043 +/-  0.027 |   -0.883 +/-  3.067
PHE  79 |   16.920 +/-  3.337 |   -7.250 +/-  1.157 |   -9.343 +/-  1.055 |    0.092 +/-  0.429 |    0.007 +/-  0.005 |    0.425 +/-  3.482
PHE  80 |   15.929 +/-  2.936 |   -6.373 +/-  0.949 |   -8.046 +/-  0.831 |   -1.846 +/-  0.537 |    0.063 +/-  0.030 |   -0.272 +/-  3.142
THR  81 |   15.998 +/-  2.181 |   -3.095 +/-  1.104 |  -31.642 +/-  1.688 |   -4.208 +/-  0.862 |    0.360 +/-  0.050 |  -22.586 +/-  2.470
LYS  82 |   18.097 +/-  3.195 |   -6.133 +/-  1.303 |   39.369 +/-  5.205 |  -69.256 +/-  4.725 |    0.295 +/-  0.057 |  -17.627 +/-  3.429
LEU  83 |   17.220 +/-  2.835 |   -7.000 +/-  1.238 |  -29.167 +/-  0.894 |   -0.994 +/-  0.624 |    0.057 +/-  0.018 |  -19.885 +/-  2.906
LYS  84 |   18.131 +/-  3.531 |   -3.461 +/-  1.069 |   78.932 +/-  4.330 | -112.069 +/-  4.586 |    0.969 +/-  0.100 |  -17.499 +/-  3.708
THR  85 |   15.630 +/-  2.961 |   -0.399 +/-  1.274 |  -36.535 +/-  1.445 |   -7.319 +/-  1.133 |    0.817 +/-  0.036 |  -27.807 +/-  2.747
ALA  86 |    8.475 +/-  2.075 |   -0.972 +/-  0.846 |   -4.098 +/-  2.132 |   -2.338 +/-  1.230 |    0.435 +/-  0.063 |    1.502 +/-  1.993
GLY  87 |    5.663 +/-  1.610 |   -2.186 +/-  0.862 |   -7.122 +/-  0.952 |   -2.155 +/-  0.638 |    0.216 +/-  0.029 |   -5.583 +/-  1.484
TYR  88 |   17.314 +/-  3.356 |   -5.611 +/-  1.325 |  -31.509 +/-  1.805 |   -3.068 +/-  0.906 |    0.170 +/-  0.055 |  -22.705 +/-  3.506
GLN  89 |   23.717 +/-  2.955 |   -1.823 +/-  1.352 |  -73.382 +/-  3.358 |   -9.330 +/-  2.980 |    1.005 +/-  0.082 |  -59.813 +/-  2.781
ALA  90 |    7.610 +/-  2.028 |   -2.398 +/-  0.960 |   -6.089 +/-  1.540 |    0.895 +/-  0.952 |    0.159 +/-  0.051 |    0.177 +/-  2.261
VAL  91 |   16.285 +/-  2.775 |   -5.519 +/-  1.332 |  -22.529 +/-  1.316 |    0.418 +/-  0.452 |    0.000 +/-  0.001 |  -11.346 +/-  2.858
LYS  92 |   18.604 +/-  3.342 |   -5.404 +/-  1.511 |   71.859 +/-  8.136 |  -95.956 +/-  7.536 |    0.625 +/-  0.099 |  -10.271 +/-  3.363
ARG  93 |   22.371 +/-  3.522 |   -3.416 +/-  1.652 | -139.228 +/-  7.006 |  -65.219 +/-  5.429 |    0.642 +/-  0.058 | -184.850 +/-  3.636
TRP  94 |   22.796 +/-  3.255 |  -10.542 +/-  1.539 |   -8.135 +/-  1.902 |   -7.286 +/-  1.360 |    0.059 +/-  0.026 |   -3.108 +/-  3.327
THR  95 |   17.575 +/-  2.325 |   -4.050 +/-  1.445 |  -35.058 +/-  1.628 |   -1.949 +/-  0.864 |    0.004 +/-  0.003 |  -23.478 +/-  2.478
LYS  96 |   17.811 +/-  2.954 |   -3.021 +/-  1.324 |   83.826 +/- 14.956 | -103.508 +/- 13.315 |    0.761 +/-  0.101 |   -4.131 +/-  3.310
LYS  97 |   20.699 +/-  3.699 |    0.247 +/-  1.102 |   64.468 +/- 12.762 |  -98.295 +/- 12.514 |    1.413 +/-  0.206 |  -11.469 +/-  3.977
VAL  98 |   14.851 +/-  2.394 |   -0.787 +/-  1.452 |  -31.013 +/-  1.205 |   -1.132 +/-  0.861 |    0.416 +/-  0.068 |  -17.664 +/-  2.681
ASP  99 |   15.177 +/-  2.136 |   -1.237 +/-  1.523 | -118.182 +/-  4.328 |   40.727 +/-  3.910 |    0.332 +/-  0.056 |  -63.183 +/-  2.578
VAL 100 |   15.759 +/-  2.734 |   -5.083 +/-  1.181 |  -23.186 +/-  0.894 |   -3.817 +/-  0.641 |    0.007 +/-  0.006 |  -16.320 +/-  2.947
PHE 101 |   16.055 +/-  2.948 |   -3.850 +/-  1.117 |   -6.657 +/-  0.974 |   -5.383 +/-  0.714 |    0.419 +/-  0.053 |    0.585 +/-  3.081
SER 102 |   13.185 +/-  2.510 |    0.059 +/-  1.229 |  -13.064 +/-  1.581 |   -4.906 +/-  0.936 |    0.633 +/-  0.028 |   -4.094 +/-  2.270
VAL 103 |   15.581 +/-  2.328 |   -4.351 +/-  1.372 |  -27.565 +/-  1.200 |   -0.598 +/-  0.865 |    0.158 +/-  0.034 |  -16.774 +/-  2.633
ASP 104 |   14.194 +/-  2.902 |   -4.825 +/-  1.288 |  -71.681 +/-  6.120 |   -1.083 +/-  4.705 |    0.331 +/-  0.038 |  -63.063 +/-  2.866
ILE 105 |   18.082 +/-  3.075 |   -6.695 +/-  1.460 |   -9.134 +/-  0.930 |   -0.906 +/-  0.386 |    0.005 +/-  0.005 |    1.352 +/-  2.807
LEU 106 |   17.299 +/-  2.828 |   -6.803 +/-  1.339 |  -31.456 +/-  1.013 |    1.327 +/-  0.332 |    0.001 +/-  0.005 |  -19.631 +/-  2.939
LEU 107 |   15.608 +/-  2.578 |   -7.378 +/-  1.154 |  -27.516 +/-  0.951 |    0.728 +/-  0.414 |    0.001 +/-  0.002 |  -18.556 +/-  2.806
VAL 108 |   15.754 +/-  2.948 |   -3.611 +/-  1.530 |  -21.820 +/-  0.983 |    1.876 +/-  0.342 |    0.012 +/-  0.007 |   -7.789 +/-  3.159
PRO 109 |   20.845 +/-  2.303 |   -6.798 +/-  0.901 |   -5.183 +/-  0.561 |   -1.425 +/-  0.517 |    0.018 +/-  0.011 |    7.457 +/-  2.297
ILE 110 |   17.944 +/-  3.016 |   -5.464 +/-  1.341 |  -10.693 +/-  0.952 |   -0.921 +/-  0.420 |    0.016 +/-  0.017 |    0.882 +/-  2.997
HIE 111 |   34.199 +/-  2.748 |   -9.752 +/-  1.042 |  -20.587 +/-  1.594 |   -2.098 +/-  1.346 |    0.248 +/-  0.055 |    2.010 +/-  2.600
LEU 112 |   17.244 +/-  3.025 |   -1.512 +/-  1.267 |  -30.232 +/-  1.655 |   -1.867 +/-  1.122 |    0.647 +/-  0.071 |  -15.720 +/-  2.744
GLY 113 |    5.779 +/-  1.734 |   -2.018 +/-  0.641 |   -6.158 +/-  1.234 |   -3.840 +/-  1.033 |    0.395 +/-  0.058 |   -5.843 +/-  1.744
VAL 114 |   16.028 +/-  2.417 |   -2.129 +/-  1.309 |  -27.646 +/-  1.442 |    0.129 +/-  0.628 |    0.309 +/-  0.059 |  -13.309 +/-  3.020
HIE 115 |   34.490 +/-  2.828 |   -9.676 +/-  1.118 |  -21.020 +/-  6.691 |   -1.895 +/-  2.305 |    0.132 +/-  0.036 |    2.030 +/-  5.503
TRP 116 |   22.089 +/-  3.223 |  -14.547 +/-  1.145 |   -1.944 +/-  1.212 |   -2.688 +/-  0.725 |    0.005 +/-  0.004 |    2.915 +/-  3.339
CYS 117 |   10.596 +/-  2.056 |   -5.100 +/-  1.108 |   -0.200 +/-  1.521 |   -0.935 +/-  1.031 |    0.007 +/-  0.006 |    4.368 +/-  2.344
LEU 118 |   17.408 +/-  2.569 |   -7.767 +/-  1.231 |  -32.732 +/-  1.076 |    2.501 +/-  0.392 |    0.002 +/-  0.004 |  -20.589 +/-  2.809
ALA 119 |    7.203 +/-  1.675 |   -4.761 +/-  1.013 |   -4.810 +/-  0.913 |   -0.718 +/-  0.416 |    0.000 +/-  0.001 |   -3.086 +/-  1.666
VAL 120 |   13.801 +/-  2.681 |   -4.673 +/-  1.282 |  -28.865 +/-  1.195 |    2.340 +/-  0.557 |    0.028 +/-  0.010 |  -17.369 +/-  2.543
VAL 121 |   14.510 +/-  2.723 |   -5.642 +/-  1.337 |  -29.997 +/-  1.132 |   -1.289 +/-  0.372 |    0.000 +/-  0.001 |  -22.417 +/-  2.615
ASP 122 |   17.148 +/-  2.404 |   -5.996 +/-  1.605 | -129.173 +/-  8.086 |   45.677 +/-  5.572 |    0.086 +/-  0.031 |  -72.258 +/-  4.041
PHE 123 |   16.439 +/-  3.329 |   -6.538 +/-  1.096 |   -0.408 +/-  1.321 |   -1.657 +/-  1.062 |    0.254 +/-  0.042 |    8.090 +/-  3.273
ARG 124 |   21.014 +/-  4.084 |   -1.762 +/-  1.698 | -155.494 +/-  7.027 |  -41.213 +/-  5.201 |    0.772 +/-  0.051 | -176.683 +/-  4.225
LYS 125 |   17.739 +/-  3.051 |   -2.315 +/-  1.300 |   55.870 +/-  8.067 |  -81.546 +/-  8.648 |    1.018 +/-  0.090 |   -9.234 +/-  4.503
LYS 126 |   18.216 +/-  3.020 |   -4.606 +/-  1.321 |   42.200 +/- 11.246 |  -75.401 +/- 10.411 |    0.672 +/-  0.133 |  -18.919 +/-  3.780
ASN 127 |   21.567 +/-  3.187 |   -5.852 +/-  1.102 |  -88.945 +/-  5.049 |   -7.279 +/-  3.280 |    0.258 +/-  0.073 |  -80.252 +/-  2.715
ILE 128 |   17.505 +/-  2.689 |   -6.573 +/-  1.513 |  -13.186 +/-  1.085 |    1.064 +/-  0.519 |    0.000 +/-  0.002 |   -1.190 +/-  2.909
THR 129 |   15.291 +/-  2.400 |   -5.141 +/-  1.340 |  -37.784 +/-  2.695 |   -2.070 +/-  2.256 |    0.083 +/-  0.031 |  -29.621 +/-  2.658
TYR 130 |   17.550 +/-  2.830 |   -9.624 +/-  1.311 |  -29.508 +/-  1.866 |   -3.352 +/-  1.229 |    0.036 +/-  0.017 |  -24.899 +/-  3.349
TYR 131 |   17.445 +/-  3.130 |   -8.467 +/-  1.239 |  -26.348 +/-  1.600 |   -6.384 +/-  1.569 |    0.129 +/-  0.035 |  -23.625 +/-  3.488
ASP 132 |   16.220 +/-  2.244 |   -5.940 +/-  1.287 | -127.201 +/-  5.558 |   54.669 +/-  5.245 |    0.061 +/-  0.017 |  -62.190 +/-  2.750
SER 133 |   12.388 +/-  2.284 |   -6.318 +/-  1.135 |  -13.694 +/-  3.245 |   -3.225 +/-  2.251 |    0.004 +/-  0.004 |  -10.844 +/-  2.273
MET 134 |   16.678 +/-  2.979 |   -6.804 +/-  1.397 |  -12.769 +/-  3.024 |    1.562 +/-  1.718 |    0.151 +/-  0.066 |   -1.182 +/-  3.321
GLY 135 |    6.660 +/-  1.724 |   -2.311 +/-  0.736 |  -11.656 +/-  1.409 |   -0.361 +/-  1.326 |    0.121 +/-  0.059 |   -7.548 +/-  1.757
GLY 136 |    5.694 +/-  1.697 |   -1.859 +/-  0.700 |   -5.967 +/-  1.473 |   -3.680 +/-  1.035 |    0.175 +/-  0.041 |   -5.638 +/-  1.805
ILE 137 |   18.147 +/-  3.000 |   -0.072 +/-  1.458 |   -6.008 +/-  1.296 |   -4.187 +/-  1.055 |    0.957 +/-  0.136 |    8.837 +/-  3.137
ASN 138 |   22.451 +/-  2.701 |   -4.304 +/-  1.328 |  -88.860 +/-  2.744 |   -4.920 +/-  1.604 |    0.267 +/-  0.085 |  -75.366 +/-  2.789
ASN 139 |   20.181 +/-  2.739 |   -4.513 +/-  1.210 |  -89.214 +/-  2.984 |   -7.003 +/-  1.840 |    0.356 +/-  0.090 |  -80.193 +/-  2.851
GLU 140 |   17.585 +/-  2.685 |   -1.839 +/-  1.608 | -125.968 +/-  6.414 |   48.990 +/-  6.014 |    0.659 +/-  0.082 |  -60.574 +/-  2.858
ALA 141 |    6.981 +/-  1.932 |   -4.806 +/-  0.919 |   -5.785 +/-  1.065 |   -0.624 +/-  0.542 |    0.014 +/-  0.027 |   -4.221 +/-  2.097
CYS 142 |   10.607 +/-  1.965 |   -8.069 +/-  0.909 |    4.623 +/-  1.653 |   -1.566 +/-  0.874 |    0.000 +/-  0.001 |    5.595 +/-  2.161
ARG 143 |   22.452 +/-  3.926 |   -5.119 +/-  1.530 | -110.675 +/-  9.813 |  -87.830 +/-  8.208 |    0.864 +/-  0.096 | -180.308 +/-  3.503
ILE 144 |   17.525 +/-  2.999 |   -4.366 +/-  1.488 |  -15.949 +/-  0.938 |    0.206 +/-  0.559 |    0.267 +/-  0.080 |   -2.316 +/-  3.185
LEU 145 |   16.240 +/-  2.345 |   -6.778 +/-  1.258 |  -29.924 +/-  1.037 |    0.219 +/-  0.423 |    0.001 +/-  0.002 |  -20.242 +/-  2.797
LEU 146 |   17.437 +/-  2.459 |   -6.298 +/-  1.256 |  -33.046 +/-  1.243 |   -0.301 +/-  0.577 |    0.126 +/-  0.052 |  -22.081 +/-  2.924
GLN 147 |   24.297 +/-  3.281 |   -4.370 +/-  1.367 |  -76.680 +/-  3.468 |   -7.372 +/-  2.452 |    0.674 +/-  0.093 |  -63.449 +/-  3.459
TYR 148 |   18.959 +/-  2.941 |   -7.053 +/-  1.168 |  -31.009 +/-  1.745 |   -1.206 +/-  0.564 |    0.004 +/-  0.005 |  -20.305 +/-  3.118
LEU 149 |   15.738 +/-  2.343 |   -7.822 +/-  1.312 |  -24.944 +/-  1.055 |   -0.268 +/-  0.543 |    0.000 +/-  0.000 |  -17.295 +/-  2.659
LYS 150 |   17.629 +/-  3.120 |   -6.122 +/-  1.199 |   53.864 +/- 18.580 |  -85.271 +/- 17.088 |    0.536 +/-  0.114 |  -19.364 +/-  3.515
GLN 151 |   24.194 +/-  2.828 |   -6.043 +/-  1.324 |  -79.250 +/-  2.658 |   -9.676 +/-  2.698 |    0.519 +/-  0.083 |  -70.256 +/-  2.872
GLU 152 |   17.490 +/-  2.583 |   -5.058 +/-  1.799 | -136.448 +/-  5.118 |   57.642 +/-  4.226 |    0.005 +/-  0.006 |  -66.369 +/-  3.165
SER 153 |    9.672 +/-  2.082 |   -5.782 +/-  1.055 |  -16.281 +/-  1.649 |    0.884 +/-  0.795 |    0.027 +/-  0.017 |  -11.479 +/-  2.467
ILE 154 |   18.096 +/-  3.260 |   -2.758 +/-  1.604 |  -12.948 +/-  1.750 |   -0.763 +/-  1.375 |    0.633 +/-  0.087 |    2.260 +/-  3.146
ASP 155 |   18.112 +/-  2.610 |   -4.147 +/-  1.306 | -124.732 +/- 12.489 |   50.508 +/- 10.849 |    0.334 +/-  0.082 |  -59.925 +/-  3.162
LYS 156 |   17.851 +/-  3.670 |   -3.877 +/-  1.682 |   38.244 +/-  7.003 |  -67.676 +/-  5.397 |    0.425 +/-  0.070 |  -15.033 +/-  4.274
LYS 157 |   18.616 +/-  3.595 |   -3.141 +/-  1.518 |   48.198 +/-  5.916 |  -75.515 +/-  5.673 |    0.669 +/-  0.075 |  -11.173 +/-  3.822
ARG 158 |   23.382 +/-  3.873 |   -0.661 +/-  1.432 | -100.137 +/-  5.363 |  -91.533 +/-  4.927 |    1.587 +/-  0.108 | -167.363 +/-  3.858
LYS 159 |   17.973 +/-  3.080 |   -1.934 +/-  1.450 |   50.739 +/-  7.069 |  -90.472 +/-  6.867 |    1.065 +/-  0.085 |  -22.629 +/-  3.186
GLU 160 |   18.328 +/-  2.746 |   -0.919 +/-  1.248 |  -87.638 +/- 15.142 |    9.881 +/- 14.769 |    1.006 +/-  0.111 |  -59.343 +/-  3.023
PHE 161 |   16.022 +/-  2.990 |   -5.143 +/-  1.333 |   -6.086 +/-  3.889 |   -4.125 +/-  2.806 |    0.201 +/-  0.065 |    0.869 +/-  3.256
ASP 162 |   15.905 +/-  2.710 |   -1.647 +/-  1.138 |  -94.823 +/-  7.878 |   19.047 +/-  7.176 |    0.658 +/-  0.066 |  -60.859 +/-  2.857
THR 163 |   16.339 +/-  2.743 |   -2.239 +/-  1.226 |  -34.323 +/-  2.259 |   -5.327 +/-  1.946 |    0.401 +/-  0.101 |  -25.149 +/-  2.823
ASN 164 |   21.221 +/-  2.553 |   -0.652 +/-  1.009 |  -90.069 +/-  3.805 |   -7.263 +/-  2.616 |    0.875 +/-  0.062 |  -75.888 +/-  2.685
GLY 165 |    5.506 +/-  1.795 |   -1.531 +/-  0.746 |   -5.866 +/-  1.218 |   -4.893 +/-  0.915 |    0.452 +/-  0.083 |   -6.332 +/-  1.859
TRP 166 |   22.685 +/-  3.445 |   -9.997 +/-  1.211 |   -0.335 +/-  1.521 |   -4.896 +/-  1.297 |    0.205 +/-  0.047 |    7.661 +/-  3.622
GLN 167 |   23.221 +/-  2.784 |   -3.513 +/-  1.239 |  -70.581 +/-  3.095 |  -10.097 +/-  2.018 |    0.772 +/-  0.090 |  -60.198 +/-  2.731
LEU 168 |   16.207 +/-  2.928 |   -3.762 +/-  1.211 |  -26.563 +/-  1.466 |   -2.424 +/-  1.222 |    0.331 +/-  0.059 |  -16.212 +/-  3.148
PHE 169 |   17.207 +/-  3.095 |   -3.172 +/-  1.085 |   -8.023 +/-  1.347 |   -3.736 +/-  0.903 |    0.665 +/-  0.117 |    2.941 +/-  3.008
SER 170 |   11.780 +/-  2.033 |   -4.553 +/-  1.057 |   -8.672 +/-  1.958 |   -2.426 +/-  1.384 |    0.063 +/-  0.040 |   -3.809 +/-  2.637
LYS 171 |   18.755 +/-  3.281 |   -5.750 +/-  1.382 |   76.122 +/- 11.577 |  -97.110 +/-  9.972 |    0.432 +/-  0.091 |   -7.552 +/-  3.432
LYS 172 |   17.820 +/-  3.393 |   -2.798 +/-  1.217 |   82.693 +/-  7.872 | -116.580 +/-  7.066 |    0.969 +/-  0.136 |  -17.896 +/-  3.337
SER 173 |   11.757 +/-  1.971 |   -3.455 +/-  0.886 |  -11.267 +/-  2.813 |  -10.145 +/-  3.179 |    0.336 +/-  0.094 |  -12.775 +/-  2.654
GLN 174 |   24.626 +/-  2.881 |   -0.609 +/-  1.281 |  -70.477 +/-  4.778 |  -14.754 +/-  4.245 |    1.190 +/-  0.109 |  -60.025 +/-  2.755
GLU 175 |   18.157 +/-  2.670 |   -1.762 +/-  1.315 | -111.175 +/- 17.750 |   39.760 +/- 17.480 |    0.737 +/-  0.120 |  -54.283 +/-  3.309
ILE 176 |   22.103 +/-  2.795 |   -4.430 +/-  1.385 |   -0.111 +/-  1.873 |   -2.318 +/-  1.075 |    0.048 +/-  0.035 |   15.292 +/-  2.952
PRO 177 |   20.412 +/-  2.423 |   -5.264 +/-  1.032 |  -10.227 +/-  1.241 |   -0.585 +/-  0.563 |    0.174 +/-  0.038 |    4.511 +/-  2.929
GLN 178 |   24.341 +/-  2.563 |   -7.851 +/-  1.270 |  -80.781 +/-  2.478 |   -0.474 +/-  1.196 |    0.186 +/-  0.099 |  -64.579 +/-  2.823
GLN 179 |   24.967 +/-  3.042 |   -8.011 +/-  1.511 |  -81.149 +/-  2.419 |    0.357 +/-  1.451 |    0.008 +/-  0.014 |  -63.827 +/-  2.988
MET 180 |   16.162 +/-  2.910 |   -5.030 +/-  1.394 |   -5.334 +/-  1.400 |   -2.231 +/-  1.169 |    0.539 +/-  0.124 |    4.106 +/-  2.999
ASN 181 |   21.250 +/-  3.329 |   -3.780 +/-  1.193 |  -89.445 +/-  4.810 |   -3.663 +/-  2.372 |    0.320 +/-  0.091 |  -75.319 +/-  3.589
GLY 182 |    5.970 +/-  1.712 |   -3.920 +/-  0.854 |  -11.510 +/-  1.661 |    0.279 +/-  0.901 |    0.015 +/-  0.017 |   -9.165 +/-  1.902
SER 183 |   13.458 +/-  2.592 |   -4.894 +/-  1.249 |  -16.805 +/-  2.480 |   -0.260 +/-  1.743 |    0.032 +/-  0.025 |   -8.468 +/-  2.660
ASP 184 |   14.329 +/-  2.504 |   -3.166 +/-  1.467 | -136.176 +/-  5.653 |   53.659 +/-  4.554 |    0.014 +/-  0.015 |  -71.340 +/-  3.243
ALA 185 |    7.554 +/-  2.232 |   -5.327 +/-  0.969 |   -6.503 +/-  1.280 |    1.754 +/-  0.633 |    0.002 +/-  0.002 |   -2.520 +/-  2.644
GLY 186 |    5.290 +/-  1.565 |   -4.306 +/-  0.702 |   -9.586 +/-  1.083 |    0.233 +/-  0.472 |    0.000 +/-  0.001 |   -8.368 +/-  1.755
MET 187 |   16.540 +/-  3.047 |  -10.090 +/-  1.337 |  -10.679 +/-  1.130 |    1.320 +/-  0.959 |    0.013 +/-  0.016 |   -2.897 +/-  3.119
PHE 188 |   16.842 +/-  2.653 |  -10.254 +/-  1.211 |  -11.400 +/-  1.117 |   -0.639 +/-  0.523 |    0.000 +/-  0.001 |   -5.451 +/-  2.807
ALA 189 |    7.451 +/-  2.022 |   -5.856 +/-  0.759 |   -7.754 +/-  0.891 |    1.446 +/-  0.427 |    0.020 +/-  0.015 |   -4.693 +/-  2.246
CYS 190 |   10.216 +/-  1.767 |   -6.842 +/-  1.201 |    0.820 +/-  1.629 |   -0.078 +/-  0.702 |    0.007 +/-  0.008 |    4.123 +/-  2.018
LYS 191 |   19.324 +/-  3.188 |   -7.190 +/-  1.594 |   59.735 +/-  5.095 |  -87.082 +/-  4.401 |    0.224 +/-  0.050 |  -14.989 +/-  3.696
TYR 192 |   18.318 +/-  3.666 |   -9.441 +/-  1.496 |  -34.603 +/-  1.435 |   -2.631 +/-  0.701 |    0.004 +/-  0.005 |  -28.352 +/-  3.702
ALA 193 |    7.774 +/-  1.908 |   -5.246 +/-  0.788 |   -9.658 +/-  1.198 |   -0.169 +/-  0.486 |    0.000 +/-  0.001 |   -7.298 +/-  2.095
ASP 194 |   16.286 +/-  2.472 |   -4.733 +/-  1.514 | -153.693 +/-  6.878 |   65.657 +/-  4.278 |    0.044 +/-  0.021 |  -76.440 +/-  3.291
CYS 195 |    9.792 +/-  1.878 |   -6.987 +/-  0.960 |   -2.010 +/-  1.390 |   -2.728 +/-  0.834 |    0.057 +/-  0.022 |   -1.876 +/-  2.117
ILE 196 |   17.462 +/-  3.352 |   -4.841 +/-  1.464 |   -7.107 +/-  1.018 |   -2.876 +/-  0.866 |    0.152 +/-  0.025 |    2.791 +/-  3.286
THR 197 |   16.488 +/-  2.507 |   -4.845 +/-  1.188 |  -30.843 +/-  1.266 |   -4.578 +/-  0.991 |    0.007 +/-  0.006 |  -23.771 +/-  2.731
LYS 198 |   18.800 +/-  3.285 |   -5.771 +/-  1.506 |   54.131 +/-  5.852 |  -79.048 +/-  5.040 |    0.180 +/-  0.037 |  -11.708 +/-  3.847
ASP 199 |   18.623 +/-  2.635 |   -0.824 +/-  1.386 |  -93.383 +/-  6.231 |   14.473 +/-  5.116 |    0.524 +/-  0.047 |  -60.586 +/-  2.705
ARG 200 |   25.016 +/-  3.901 |   -1.378 +/-  1.566 | -114.675 +/-  4.718 |  -72.626 +/-  3.631 |    0.876 +/-  0.055 | -162.788 +/-  3.526
PRO 201 |   20.918 +/-  2.248 |   -1.556 +/-  0.749 |   -7.195 +/-  1.403 |   -3.057 +/-  1.160 |    0.839 +/-  0.079 |    9.950 +/-  2.311
ILE 202 |   18.143 +/-  3.170 |   -3.176 +/-  1.346 |   -4.575 +/-  1.843 |   -5.228 +/-  1.610 |    0.230 +/-  0.069 |    5.395 +/-  3.230
ASN 203 |   21.851 +/-  2.695 |   -1.485 +/-  1.068 |  -82.364 +/-  2.775 |  -12.328 +/-  2.154 |    0.948 +/-  0.076 |  -73.377 +/-  2.698
PHE 204 |   17.809 +/-  2.910 |   -5.339 +/-  1.357 |   -5.349 +/-  1.484 |   -3.876 +/-  1.284 |    0.119 +/-  0.040 |    3.364 +/-  3.182
THR 205 |   16.025 +/-  2.515 |   -2.566 +/-  1.417 |  -33.751 +/-  1.663 |   -2.952 +/-  1.635 |    0.438 +/-  0.060 |  -22.807 +/-  2.616
GLN 206 |   24.287 +/-  2.854 |   -5.741 +/-  1.596 |  -83.318 +/-  2.635 |   -1.551 +/-  0.765 |    0.133 +/-  0.054 |  -66.190 +/-  3.207
GLN 207 |   24.644 +/-  2.962 |   -1.564 +/-  1.463 |  -71.120 +/-  3.353 |  -10.871 +/-  2.592 |    1.067 +/-  0.092 |  -57.844 +/-  2.807
HIE 208 |   33.900 +/-  3.076 |   -6.519 +/-  1.167 |  -22.609 +/-  1.861 |   -2.731 +/-  0.965 |    0.603 +/-  0.043 |    2.645 +/-  2.910
MET 209 |   19.806 +/-  2.582 |   -9.224 +/-  1.313 |   -2.596 +/-  1.062 |   -0.271 +/-  0.655 |    0.003 +/-  0.005 |    7.718 +/-  2.808
PRO 210 |   21.401 +/-  3.052 |   -4.396 +/-  0.961 |   -8.635 +/-  0.830 |   -2.619 +/-  0.573 |    0.395 +/-  0.092 |    6.146 +/-  3.108
TYR 211 |   16.991 +/-  2.967 |   -3.524 +/-  1.195 |  -32.960 +/-  1.990 |   -2.762 +/-  1.511 |    0.643 +/-  0.056 |  -21.612 +/-  3.243
PHE 212 |   16.674 +/-  2.776 |   -6.900 +/-  1.282 |   -1.876 +/-  1.192 |   -2.657 +/-  0.649 |    0.180 +/-  0.041 |    5.421 +/-  2.815
ARG 213 |   23.848 +/-  4.530 |  -10.422 +/-  1.354 | -134.137 +/-  5.578 |  -53.338 +/-  4.368 |    0.025 +/-  0.016 | -174.025 +/-  4.077
LYS 214 |   17.603 +/-  3.631 |   -6.336 +/-  1.097 |   43.607 +/- 12.025 |  -71.520 +/- 10.423 |    0.534 +/-  0.081 |  -16.112 +/-  4.194
ARG 215 |   23.884 +/-  3.618 |   -6.787 +/-  2.048 | -167.573 +/-  5.419 |  -40.051 +/-  3.931 |    0.098 +/-  0.031 | -190.430 +/-  3.962
MET 216 |   15.385 +/-  3.000 |   -8.883 +/-  1.225 |  -10.382 +/-  1.321 |   -2.202 +/-  0.935 |    0.048 +/-  0.026 |   -6.035 +/-  3.314
VAL 217 |   13.862 +/-  2.284 |   -5.317 +/-  1.436 |  -27.251 +/-  0.894 |   -0.743 +/-  0.492 |    0.031 +/-  0.020 |  -19.416 +/-  2.538
TRP 218 |   22.278 +/-  3.422 |  -11.370 +/-  1.359 |   -2.191 +/-  1.890 |   -6.418 +/-  0.998 |    0.287 +/-  0.112 |    2.586 +/-  3.858
GLU 219 |   19.163 +/-  2.612 |   -7.279 +/-  1.343 |  -99.283 +/-  5.137 |   28.067 +/-  4.765 |    0.072 +/-  0.021 |  -59.260 +/-  3.121
ILE 220 |   17.557 +/-  2.992 |   -5.952 +/-  1.726 |  -12.958 +/-  1.222 |    1.939 +/-  0.583 |    0.000 +/-  0.001 |    0.587 +/-  2.899
LEU 221 |   15.903 +/-  2.699 |   -4.659 +/-  1.390 |  -32.817 +/-  1.666 |    0.014 +/-  0.932 |    0.203 +/-  0.059 |  -21.356 +/-  3.090
HIE 222 |   35.303 +/-  2.731 |   -5.753 +/-  1.225 |  -12.453 +/-  4.001 |   -7.226 +/-  3.483 |    0.703 +/-  0.096 |   10.575 +/-  3.008
ARG 223 |   24.829 +/-  4.358 |   -4.235 +/-  1.395 | -161.680 +/- 10.165 |  -29.890 +/-  7.953 |    0.682 +/-  0.075 | -170.294 +/-  4.320
LYS 224 |   17.967 +/-  3.529 |   -3.532 +/-  1.178 |   41.902 +/-  5.753 |  -71.788 +/-  5.674 |    0.999 +/-  0.138 |  -14.452 +/-  3.601
LEU 225 |   17.217 +/-  3.249 |   -5.102 +/-  1.479 |  -23.354 +/-  1.795 |   -2.314 +/-  1.575 |    0.140 +/-  0.045 |  -13.412 +/-  3.450
LEU 226 |   22.357 +/-  3.515 |   -2.671 +/-  1.950 | -139.937 +/-  6.477 |   34.401 +/-  5.079 |    0.457 +/-  0.088 |  -85.393 +/-  3.609
ILE 227 |   18.770 +/-  2.518 |   -4.969 +/-  1.677 |   26.625 +/- 10.082 |  -84.776 +/-  8.455 |    0.260 +/-  0.055 |  -44.091 +/-  3.722
LYS 228 |   18.030 +/-  3.491 |   -3.852 +/-  1.485 |   57.276 +/- 15.726 |  -85.343 +/- 14.166 |    0.649 +/-  0.142 |  -13.240 +/-  4.058
LEU 229 |   16.087 +/-  3.112 |   -5.942 +/-  1.312 |  -30.033 +/-  1.095 |    1.404 +/-  0.664 |    0.002 +/-  0.005 |  -18.482 +/-  3.143
LYS 230 |   17.376 +/-  3.402 |   -5.171 +/-  1.612 |   40.940 +/-  8.945 |  -72.059 +/-  7.597 |    0.556 +/-  0.086 |  -18.359 +/-  3.606
VAL 231 |   14.145 +/-  2.751 |   -5.399 +/-  1.475 |  -31.510 +/-  1.133 |   -0.328 +/-  0.462 |    0.000 +/-  0.001 |  -23.092 +/-  2.912
ILE 232 |   18.075 +/-  2.636 |   -3.821 +/-  1.314 |  -13.823 +/-  1.329 |   -0.848 +/-  0.600 |    0.423 +/-  0.059 |    0.008 +/-  2.859
GLY 233 |    6.592 +/-  1.908 |   -3.908 +/-  0.809 |   -8.123 +/-  1.486 |   -3.567 +/-  0.862 |    0.042 +/-  0.013 |   -8.965 +/-  2.116
GLN 234 |   24.924 +/-  2.841 |   -5.074 +/-  1.520 |  -72.127 +/-  3.132 |   -9.386 +/-  2.338 |    0.524 +/-  0.078 |  -61.140 +/-  2.815
ASP 235 |   14.450 +/-  2.487 |    1.462 +/-  1.984 | -116.230 +/-  4.609 |   33.338 +/-  3.575 |    0.524 +/-  0.037 |  -66.455 +/-  2.807
SER 236 |   13.488 +/-  2.169 |   -0.096 +/-  1.041 |  -10.942 +/-  2.197 |   -9.611 +/-  1.890 |    0.739 +/-  0.060 |   -6.421 +/-  2.206
SER 237 |   11.116 +/-  2.046 |   -2.031 +/-  1.175 |  -16.145 +/-  2.004 |   -3.652 +/-  1.165 |    0.157 +/-  0.033 |  -10.555 +/-  2.002
GLU 238 |   17.911 +/-  2.565 |   -1.717 +/-  1.423 |  -83.471 +/-  8.700 |   13.549 +/-  8.087 |    0.779 +/-  0.085 |  -52.949 +/-  2.903
ILE 239 |   18.430 +/-  2.666 |   -3.378 +/-  1.512 |  -10.722 +/-  1.271 |   -1.232 +/-  0.576 |    0.306 +/-  0.052 |    3.403 +/-  2.888
HIE 240 |   34.912 +/-  2.476 |   -5.508 +/-  1.119 |  -14.934 +/-  4.913 |   -9.817 +/-  4.293 |    0.805 +/-  0.124 |    5.459 +/-  2.962
PHE 241 |   15.957 +/-  2.864 |   -4.880 +/-  1.090 |    0.392 +/-  1.341 |   -3.749 +/-  0.718 |    0.276 +/-  0.054 |    7.996 +/-  3.034
LYS 242 |   17.536 +/-  2.804 |   -1.898 +/-  1.055 |   96.787 +/-  5.793 | -124.365 +/-  5.397 |    1.310 +/-  0.092 |  -10.629 +/-  3.128
VAL 243 |   14.662 +/-  2.621 |   -2.858 +/-  1.355 |  -28.601 +/-  2.234 |    0.562 +/-  1.010 |    0.133 +/-  0.045 |  -16.103 +/-  2.745
LYS 244 |   17.730 +/-  2.770 |   -1.468 +/-  1.152 |   97.497 +/-  5.323 | -129.101 +/-  4.990 |    1.306 +/-  0.085 |  -14.036 +/-  3.063
MET 245 |   17.146 +/-  2.666 |   -5.399 +/-  1.187 |  -10.963 +/-  2.178 |   -3.843 +/-  1.899 |    0.655 +/-  0.111 |   -2.404 +/-  2.876
THR 246 |   16.295 +/-  2.440 |   -0.942 +/-  1.071 |  -30.839 +/-  2.678 |  -10.252 +/-  2.132 |    0.666 +/-  0.079 |  -25.072 +/-  2.626
THR 247 |   16.010 +/-  2.670 |   -2.904 +/-  1.265 |  -31.312 +/-  1.897 |   -4.771 +/-  1.769 |    0.426 +/-  0.073 |  -22.551 +/-  2.849
HIE 248 |   33.895 +/-  2.812 |   -5.696 +/-  0.854 |  -16.353 +/-  2.334 |   -3.648 +/-  2.091 |    0.768 +/-  0.069 |    8.966 +/-  3.053
LEU 249 |   17.206 +/-  2.519 |   -6.473 +/-  1.332 |  -28.121 +/-  1.205 |    1.446 +/-  0.546 |    0.002 +/-  0.003 |  -15.940 +/-  2.660
LYS 250 |   19.032 +/-  3.174 |   -3.552 +/-  1.326 |   57.823 +/- 13.018 |  -84.180 +/- 11.909 |    0.764 +/-  0.100 |  -10.112 +/-  3.437
LYS 251 |   18.604 +/-  3.266 |   -2.130 +/-  1.221 |   75.845 +/- 12.612 | -110.116 +/- 11.987 |    1.174 +/-  0.119 |  -16.623 +/-  3.523
LEU 252 |   18.832 +/-  2.931 |   -6.444 +/-  1.146 |  -26.648 +/-  1.067 |   -1.436 +/-  0.849 |    0.033 +/-  0.019 |  -15.663 +/-  2.920
LYS 253 |   16.577 +/-  2.535 |   -7.960 +/-  1.609 |   30.541 +/-  5.806 |  -63.481 +/-  5.005 |    0.130 +/-  0.023 |  -24.193 +/-  3.516
GLU 254 |   18.434 +/-  2.964 |   -3.713 +/-  1.398 | -113.869 +/- 19.521 |   32.543 +/- 17.590 |    0.451 +/-  0.128 |  -66.154 +/-  3.206
SER 255 |   10.920 +/-  2.201 |   -3.435 +/-  0.959 |   -8.398 +/-  2.433 |   -9.158 +/-  2.594 |    0.332 +/-  0.063 |   -9.739 +/-  2.656
TYR 256 |   17.309 +/-  2.727 |   -8.530 +/-  1.201 |  -29.432 +/-  1.720 |   -5.011 +/-  0.869 |    0.005 +/-  0.005 |  -25.659 +/-  2.920
CYS 257 |   10.479 +/-  1.993 |   -6.339 +/-  0.983 |   -4.791 +/-  1.493 |   -2.620 +/-  0.882 |    0.045 +/-  0.024 |   -3.226 +/-  2.211
GLN 258 |   24.069 +/-  2.682 |   -2.201 +/-  1.138 |  -63.979 +/-  2.995 |  -13.596 +/-  2.054 |    1.062 +/-  0.087 |  -54.645 +/-  2.852
ARG 259 |   21.315 +/-  3.221 |   -3.787 +/-  1.322 | -135.063 +/-  4.270 |  -65.812 +/-  3.493 |    0.985 +/-  0.051 | -182.362 +/-  2.914
GLN 260 |   26.140 +/-  3.619 |   -5.036 +/-  1.386 |  -83.430 +/-  3.017 |   -5.205 +/-  1.436 |    0.375 +/-  0.053 |  -67.156 +/-  3.441
GLY 261 |    5.821 +/-  1.771 |   -1.043 +/-  0.650 |   -6.058 +/-  1.454 |   -4.565 +/-  0.746 |    0.488 +/-  0.026 |   -5.358 +/-  1.584
VAL 262 |   15.858 +/-  2.678 |   -1.125 +/-  1.519 |  -17.117 +/-  1.200 |   -0.667 +/-  0.908 |    0.338 +/-  0.084 |   -2.713 +/-  2.845
PRO 263 |   21.069 +/-  2.683 |   -4.447 +/-  1.080 |   -5.581 +/-  1.288 |   -3.203 +/-  0.878 |    0.321 +/-  0.075 |    8.159 +/-  2.614
MET 264 |   15.979 +/-  3.296 |   -6.567 +/-  1.021 |   -5.773 +/-  2.105 |   -1.740 +/-  1.344 |    0.339 +/-  0.066 |    2.238 +/-  3.386
ASN 265 |   23.046 +/-  2.501 |   -3.846 +/-  1.234 |  -93.552 +/-  3.129 |   -5.244 +/-  2.063 |    0.155 +/-  0.025 |  -79.441 +/-  2.987
SER 266 |   12.817 +/-  2.408 |   -3.840 +/-  1.365 |  -17.351 +/-  4.046 |    0.045 +/-  2.156 |    0.037 +/-  0.033 |   -8.293 +/-  2.959
LEU 267 |   16.179 +/-  2.691 |   -6.889 +/-  1.744 |  -21.856 +/-  1.202 |    1.364 +/-  1.073 |    0.033 +/-  0.021 |  -11.169 +/-  3.172
ARG 268 |   23.890 +/-  3.976 |   -9.752 +/-  1.639 | -149.428 +/-  7.089 |  -38.750 +/-  5.281 |    0.069 +/-  0.017 | -173.972 +/-  4.370
PHE 269 |   16.109 +/-  2.972 |   -7.864 +/-  1.252 |  -11.391 +/-  0.949 |   -1.987 +/-  0.610 |    0.017 +/-  0.008 |   -5.116 +/-  3.315
LEU 270 |   17.165 +/-  3.185 |   -7.982 +/-  1.185 |  -30.863 +/-  1.022 |    0.603 +/-  0.373 |    0.001 +/-  0.003 |  -21.077 +/-  3.208
PHE 271 |   15.714 +/-  3.144 |   -6.100 +/-  1.233 |  -10.171 +/-  1.413 |   -0.978 +/-  0.757 |    0.130 +/-  0.048 |   -1.405 +/-  3.637
GLU 272 |   19.242 +/-  3.271 |   -3.088 +/-  1.469 | -118.794 +/- 14.414 |   46.951 +/- 12.086 |    0.214 +/-  0.088 |  -55.475 +/-  4.028
GLY 273 |    5.847 +/-  1.638 |   -3.664 +/-  0.761 |   -9.836 +/-  1.220 |   -0.364 +/-  0.600 |    0.020 +/-  0.016 |   -7.997 +/-  1.799
GLN 274 |   24.366 +/-  3.140 |   -3.512 +/-  1.226 |  -67.653 +/-  2.499 |   -6.940 +/-  1.626 |    0.690 +/-  0.124 |  -53.048 +/-  2.995
ARG 275 |   24.853 +/-  3.098 |   -6.674 +/-  1.743 | -136.762 +/-  5.796 |  -52.488 +/-  4.458 |    0.177 +/-  0.043 | -170.894 +/-  3.368
ILE 276 |   16.999 +/-  2.484 |   -4.286 +/-  1.466 |  -21.503 +/-  1.202 |    1.634 +/-  0.523 |    0.027 +/-  0.012 |   -7.128 +/-  2.584
ALA 277 |    7.763 +/-  1.944 |   -3.178 +/-  0.891 |   -5.301 +/-  1.399 |    0.295 +/-  0.632 |    0.181 +/-  0.092 |   -0.241 +/-  2.171
ASP 278 |   13.185 +/-  2.041 |   -2.796 +/-  1.446 | -115.956 +/-  9.941 |   42.199 +/-  9.059 |    0.356 +/-  0.069 |  -63.012 +/-  2.707
ASN 279 |   22.079 +/-  2.597 |   -2.500 +/-  0.944 |  -83.060 +/-  2.840 |  -10.308 +/-  1.991 |    0.750 +/-  0.077 |  -73.039 +/-  2.445
HIE 280 |   33.895 +/-  2.598 |   -8.489 +/-  1.153 |  -20.548 +/-  1.878 |   -3.646 +/-  1.171 |    0.128 +/-  0.051 |    1.340 +/-  2.979
THR 281 |   18.072 +/-  2.527 |   -4.536 +/-  1.248 |  -24.510 +/-  1.755 |   -6.597 +/-  1.569 |    0.122 +/-  0.028 |  -17.448 +/-  2.727
PRO 282 |   20.775 +/-  2.303 |   -8.574 +/-  0.971 |    0.819 +/-  1.101 |   -5.285 +/-  0.647 |    0.001 +/-  0.003 |    7.735 +/-  2.515
LYS 283 |   17.567 +/-  2.669 |   -3.427 +/-  1.021 |   66.213 +/-  7.261 | -102.458 +/-  6.801 |    1.057 +/-  0.076 |  -21.048 +/-  3.105
GLU 284 |   17.492 +/-  2.868 |   -2.836 +/-  1.386 | -102.161 +/-  8.478 |   22.851 +/-  7.862 |    0.639 +/-  0.080 |  -64.015 +/-  3.134
LEU 285 |   17.290 +/-  2.886 |   -5.134 +/-  1.410 |  -27.840 +/-  1.100 |   -3.175 +/-  0.895 |    0.181 +/-  0.051 |  -18.677 +/-  3.309
GLY 286 |    5.724 +/-  1.753 |   -1.334 +/-  0.781 |   -7.267 +/-  1.601 |   -5.766 +/-  1.157 |    0.411 +/-  0.055 |   -8.232 +/-  1.553
MET 287 |   16.137 +/-  2.576 |   -6.773 +/-  1.171 |   -7.739 +/-  2.098 |   -2.951 +/-  1.832 |    0.091 +/-  0.053 |   -1.235 +/-  2.954
GLU 288 |   17.597 +/-  2.697 |   -1.165 +/-  1.100 |  -57.633 +/-  8.394 |  -16.213 +/-  8.458 |    1.122 +/-  0.123 |  -56.293 +/-  2.759
GLU 289 |   17.232 +/-  2.756 |   -1.873 +/-  1.434 |  -88.318 +/- 15.320 |   13.245 +/- 14.606 |    0.838 +/-  0.117 |  -58.876 +/-  2.973
GLU 290 |   18.392 +/-  2.683 |   -1.667 +/-  1.199 |  -81.910 +/- 12.978 |    8.246 +/- 12.243 |    0.779 +/-  0.076 |  -56.160 +/-  2.539
ASP 291 |   19.113 +/-  2.750 |   -1.531 +/-  1.593 | -112.663 +/-  7.537 |   34.270 +/-  6.270 |    0.216 +/-  0.052 |  -60.595 +/-  2.906
VAL 292 |   15.303 +/-  2.959 |   -2.480 +/-  1.387 |  -25.412 +/-  1.171 |   -0.762 +/-  0.651 |    0.371 +/-  0.058 |  -12.979 +/-  3.126
ILE 293 |   17.355 +/-  2.642 |   -5.399 +/-  1.685 |  -15.343 +/-  1.004 |   -0.905 +/-  0.386 |    0.001 +/-  0.002 |   -4.291 +/-  2.938
GLU 294 |   18.441 +/-  2.816 |   -3.220 +/-  1.547 | -130.680 +/-  5.824 |   55.567 +/-  4.932 |    0.160 +/-  0.036 |  -59.732 +/-  3.405
VAL 295 |   14.758 +/-  2.277 |   -6.013 +/-  1.248 |  -24.159 +/-  1.196 |   -2.132 +/-  0.908 |    0.021 +/-  0.015 |  -17.524 +/-  2.360
TYR 296 |   16.924 +/-  3.155 |   -5.443 +/-  1.348 |  -32.605 +/-  2.511 |   -2.318 +/-  1.284 |    0.326 +/-  0.074 |  -23.116 +/-  3.486
GLN 297 |   24.486 +/-  3.350 |   -4.058 +/-  1.127 |  -73.410 +/-  2.276 |   -6.887 +/-  1.765 |    0.636 +/-  0.109 |  -59.233 +/-  3.173
GLU 298 |   19.560 +/-  3.264 |   -4.770 +/-  1.529 | -110.425 +/- 11.277 |   30.205 +/-  8.450 |    0.159 +/-  0.055 |  -65.270 +/-  4.572
GLN 299 |   23.949 +/-  3.574 |   -7.421 +/-  1.271 |  -75.365 +/-  2.401 |   -5.220 +/-  0.981 |    0.133 +/-  0.032 |  -63.924 +/-  3.615
THR 300 |   15.066 +/-  2.401 |   -4.711 +/-  1.187 |  -33.698 +/-  1.779 |   -0.954 +/-  1.803 |    0.226 +/-  0.083 |  -24.071 +/-  2.916
GLY 301 |    5.917 +/-  1.509 |   -5.047 +/-  0.745 |   -1.897 +/-  1.067 |   -0.006 +/-  0.543 |    0.000 +/-  0.000 |   -1.033 +/-  1.542
GLY 302 |    6.306 +/-  1.716 |   -5.160 +/-  0.805 |  -47.422 +/-  2.070 |   14.903 +/-  1.261 |    0.000 +/-  0.000 |  -31.373 +/-  2.333
GLY 303 |    6.019 +/-  1.891 |   -1.020 +/-  0.911 |   39.796 +/-  5.402 | -142.761 +/-  5.601 |    0.744 +/-  0.116 |  -97.221 +/-  2.550
TYR 304 |   18.408 +/-  2.976 |   -1.236 +/-  1.421 |  -15.004 +/-  1.912 |  -10.746 +/-  1.816 |    0.953 +/-  0.194 |   -7.625 +/-  3.295
LYS 305 |   18.486 +/-  2.999 |   -3.152 +/-  1.217 |   88.488 +/- 11.741 | -111.852 +/- 10.146 |    0.819 +/-  0.092 |   -7.211 +/-  3.794
LYS 306 |   17.984 +/-  2.684 |   -1.703 +/-  1.391 |   91.775 +/- 11.793 | -126.008 +/- 11.020 |    1.244 +/-  0.165 |  -16.708 +/-  2.900
LEU 307 |   16.501 +/-  2.851 |   -1.929 +/-  1.351 |  -33.510 +/-  1.591 |   -3.670 +/-  0.915 |    0.725 +/-  0.085 |  -21.884 +/-  3.127
ALA 308 |    7.497 +/-  2.013 |   -5.398 +/-  1.038 |   -9.032 +/-  1.200 |   -1.488 +/-  0.814 |    0.002 +/-  0.011 |   -8.418 +/-  2.093
GLU 309 |   18.855 +/-  2.749 |   -3.259 +/-  1.434 | -122.756 +/- 20.945 |   47.852 +/- 18.801 |    0.569 +/-  0.123 |  -58.740 +/-  2.993
ALA 310 |    6.900 +/-  1.703 |   -2.722 +/-  0.774 |   -4.077 +/-  1.761 |   -1.469 +/-  0.906 |    0.418 +/-  0.045 |   -0.950 +/-  1.774
VAL 311 |   14.459 +/-  2.529 |   -2.536 +/-  1.354 |  -23.228 +/-  0.989 |    0.757 +/-  0.485 |    0.441 +/-  0.058 |  -10.107 +/-  2.557
LYS 312 |   18.224 +/-  2.849 |   -8.541 +/-  1.465 |   -7.789 +/-  2.403 |  -18.570 +/-  1.944 |    0.052 +/-  0.030 |  -16.623 +/-  2.639
TYR 313 |   17.803 +/-  3.254 |   -1.951 +/-  1.094 |  -31.288 +/-  1.674 |   -9.420 +/-  1.120 |    1.039 +/-  0.082 |  -23.818 +/-  2.979
SER 314 |   11.224 +/-  2.525 |   -3.394 +/-  0.927 |  -10.801 +/-  1.842 |   -8.009 +/-  1.742 |    0.465 +/-  0.050 |  -10.515 +/-  2.501
ALA 315 |    7.619 +/-  1.768 |   -4.082 +/-  0.858 |    1.341 +/-  1.336 |   -1.397 +/-  0.844 |    0.169 +/-  0.054 |    3.650 +/-  1.926
LYS 316 |   18.068 +/-  3.194 |   -4.348 +/-  1.103 |   77.553 +/-  6.101 | -105.761 +/-  5.908 |    0.703 +/-  0.102 |  -13.786 +/-  3.529
LEU 317 |   16.344 +/-  2.595 |   -2.377 +/-  1.261 |  -34.257 +/-  1.184 |   -2.490 +/-  0.770 |    0.633 +/-  0.080 |  -22.147 +/-  2.727
MET 318 |   15.360 +/-  2.536 |   -3.585 +/-  1.177 |   -8.608 +/-  1.790 |   -3.448 +/-  1.229 |    0.834 +/-  0.145 |    0.553 +/-  2.652
GLY 319 |    5.201 +/-  1.734 |   -2.455 +/-  1.017 |   -9.036 +/-  1.551 |   -3.475 +/-  0.999 |    0.198 +/-  0.077 |   -9.568 +/-  1.951
GLN 320 |   23.999 +/-  3.146 |   -2.094 +/-  1.109 |  -69.344 +/-  4.642 |  -14.765 +/-  4.013 |    0.979 +/-  0.097 |  -61.226 +/-  3.047
ALA 321 |    7.643 +/-  2.048 |   -1.448 +/-  0.709 |   -1.142 +/-  1.145 |   -5.697 +/-  0.930 |    0.654 +/-  0.046 |    0.009 +/-  2.133
MET 322 |   15.485 +/-  2.449 |   -2.356 +/-  1.261 |   -5.202 +/-  2.037 |   -5.819 +/-  1.770 |    0.924 +/-  0.177 |    3.032 +/-  2.803
ALA 323 |    8.170 +/-  1.950 |   -0.375 +/-  0.937 |    5.303 +/-  1.758 |   -5.807 +/-  1.388 |    0.632 +/-  0.058 |    7.923 +/-  2.193
LYS 324 |   19.518 +/-  3.417 |   -1.158 +/-  1.715 |   54.953 +/- 19.747 |  -74.233 +/- 16.742 |    0.811 +/-  0.138 |   -0.108 +/-  4.545
ARG 325 |   27.335 +/-  4.266 |   -2.835 +/-  1.642 | -248.198 +/- 11.898 |  -32.187 +/-  8.743 |    0.797 +/-  0.117 | -255.088 +/-  5.690

Sidechain Energy Decomposition:
Residue |       Internal      |    van der Waals    |    Electrostatic    |   Polar Solvation   |   Non-Polar Solv.   |       TOTAL
-------------------------------------------------------------------------------------------------------------------------------------------
GLU   1 |   13.067 +/-  2.585 |    0.214 +/-  1.382 | -124.281 +/-  4.153 |   40.946 +/-  3.430 |    0.371 +/-  0.088 |  -69.683 +/-  3.161
PHE   2 |   12.438 +/-  2.653 |    0.465 +/-  0.898 |    2.043 +/-  0.376 |   -2.420 +/-  0.302 |    1.032 +/-  0.078 |   13.558 +/-  2.768
PRO   3 |   15.576 +/-  1.910 |   -0.891 +/-  0.538 |    6.396 +/-  0.573 |   -6.860 +/-  0.545 |    0.739 +/-  0.056 |   14.960 +/-  2.054
GLU   4 |   13.814 +/-  2.296 |   -2.389 +/-  1.669 |  -82.468 +/-  4.364 |   17.965 +/-  3.918 |    0.056 +/-  0.029 |  -53.023 +/-  2.163
ILE   5 |   13.710 +/-  2.554 |    0.341 +/-  1.090 |   -1.599 +/-  0.210 |   -0.710 +/-  0.162 |    0.855 +/-  0.050 |   12.597 +/-  2.458
THR   6 |   11.812 +/-  1.799 |   -0.866 +/-  0.932 |  -25.260 +/-  2.252 |   -1.900 +/-  1.326 |    0.528 +/-  0.059 |  -15.687 +/-  2.144
GLU   7 |   13.684 +/-  2.551 |   -1.092 +/-  0.828 |  -40.950 +/-  6.604 |  -20.441 +/-  6.541 |    0.860 +/-  0.086 |  -47.939 +/-  2.321
GLU   8 |   13.338 +/-  2.722 |   -1.869 +/-  1.066 |  -54.277 +/-  9.827 |   -8.604 +/-  9.126 |    0.550 +/-  0.065 |  -50.862 +/-  2.532
MET   9 |   10.414 +/-  1.915 |   -8.364 +/-  0.732 |    0.823 +/-  0.635 |   -0.927 +/-  0.492 |    0.020 +/-  0.017 |    1.966 +/-  2.006
GLU  10 |   12.859 +/-  2.367 |   -1.721 +/-  1.048 |  -84.565 +/- 15.330 |   21.539 +/- 13.781 |    0.469 +/-  0.119 |  -51.419 +/-  3.017
LYS  11 |   13.744 +/-  2.775 |   -1.697 +/-  1.003 |    4.834 +/- 14.507 |  -31.321 +/- 13.490 |    0.875 +/-  0.121 |  -13.565 +/-  3.208
GLU  12 |   13.508 +/-  2.239 |   -3.516 +/-  0.921 |  -46.438 +/-  6.027 |  -14.081 +/-  5.848 |    0.393 +/-  0.071 |  -50.134 +/-  2.301
ILE  13 |   14.891 +/-  2.620 |   -3.809 +/-  1.278 |   -0.587 +/-  0.344 |   -1.438 +/-  0.240 |    0.148 +/-  0.073 |    9.206 +/-  2.807
LYS  14 |   13.879 +/-  3.069 |   -2.047 +/-  0.869 |   49.434 +/-  9.880 |  -71.819 +/-  9.775 |    0.979 +/-  0.129 |   -9.574 +/-  3.864
ASN  15 |   17.810 +/-  2.432 |   -1.952 +/-  0.787 |  -90.358 +/-  4.607 |    0.745 +/-  2.754 |    0.494 +/-  0.089 |  -73.262 +/-  2.444
VAL  16 |   11.619 +/-  2.275 |   -3.104 +/-  0.841 |  -15.935 +/-  0.308 |   -0.076 +/-  0.179 |    0.070 +/-  0.031 |   -7.427 +/-  2.408
PHE  17 |   12.098 +/-  1.971 |   -0.549 +/-  1.903 |    3.105 +/-  0.537 |   -3.440 +/-  0.414 |    0.759 +/-  0.326 |   11.973 +/-  3.083
ARG  18 |   18.702 +/-  3.361 |   -2.007 +/-  1.140 | -122.923 +/-  8.554 |  -61.766 +/-  7.784 |    1.112 +/-  0.128 | -166.882 +/-  3.113
ASN  19 |   17.399 +/-  2.533 |   -0.184 +/-  0.683 |  -76.938 +/-  2.350 |  -10.038 +/-  1.447 |    0.907 +/-  0.062 |  -68.853 +/-  2.089
GLY  20 |    1.410 +/-  0.588 |   -0.428 +/-  0.179 |   -1.191 +/-  0.134 |    1.343 +/-  0.129 |    0.006 +/-  0.006 |    1.140 +/-  0.580
ASN  21 |   17.346 +/-  2.400 |   -1.531 +/-  0.875 |  -80.735 +/-  2.731 |   -6.266 +/-  1.977 |    0.643 +/-  0.092 |  -70.543 +/-  2.134
GLN  22 |   20.499 +/-  2.331 |   -3.269 +/-  1.118 |  -66.943 +/-  3.892 |   -6.143 +/-  2.605 |    0.405 +/-  0.125 |  -55.451 +/-  2.529
ASP  23 |    9.008 +/-  1.796 |   -0.766 +/-  1.306 | -102.057 +/-  4.564 |   29.916 +/-  4.016 |    0.316 +/-  0.045 |  -63.583 +/-  1.986
GLU  24 |   14.319 +/-  2.185 |   -1.335 +/-  0.894 |  -69.975 +/-  6.096 |    5.237 +/-  5.711 |    0.549 +/-  0.048 |  -51.205 +/-  2.217
VAL  25 |    9.318 +/-  1.803 |   -2.361 +/-  0.702 |  -15.801 +/-  0.298 |   -0.581 +/-  0.114 |    0.361 +/-  0.045 |   -9.064 +/-  1.857
LEU  26 |   12.746 +/-  2.203 |   -3.638 +/-  1.042 |  -21.124 +/-  0.419 |   -0.633 +/-  0.208 |    0.161 +/-  0.031 |  -12.488 +/-  2.298
SER  27 |    6.519 +/-  1.292 |   -3.162 +/-  0.660 |   -2.948 +/-  1.065 |   -2.575 +/-  0.727 |    0.000 +/-  0.000 |   -2.166 +/-  1.489
GLU  28 |   14.352 +/-  2.710 |   -2.081 +/-  1.004 |  -58.997 +/-  4.222 |   -3.411 +/-  3.745 |    0.627 +/-  0.052 |  -49.510 +/-  2.578
ALA  29 |    3.991 +/-  1.349 |   -1.579 +/-  0.548 |    3.283 +/-  0.202 |   -1.217 +/-  0.147 |    0.070 +/-  0.025 |    4.548 +/-  1.474
PHE  30 |   12.883 +/-  2.680 |   -2.660 +/-  0.965 |    1.467 +/-  0.401 |   -1.744 +/-  0.285 |    0.236 +/-  0.055 |   10.182 +/-  2.927
ARG  31 |   19.485 +/-  3.314 |   -0.659 +/-  1.062 | -133.392 +/-  6.844 |  -54.643 +/-  5.960 |    0.883 +/-  0.158 | -168.325 +/-  2.890
LEU  32 |   12.464 +/-  2.131 |   -3.870 +/-  1.024 |  -21.228 +/-  0.451 |   -0.621 +/-  0.181 |    0.058 +/-  0.026 |  -13.197 +/-  2.220
THR  33 |   11.654 +/-  1.986 |   -2.330 +/-  0.573 |  -21.110 +/-  1.564 |   -3.242 +/-  1.632 |    0.377 +/-  0.074 |  -14.653 +/-  1.954
ILE  34 |   14.153 +/-  2.555 |   -4.975 +/-  1.137 |   -1.078 +/-  0.180 |   -1.036 +/-  0.140 |    0.000 +/-  0.000 |    7.064 +/-  2.578
THR  35 |   11.263 +/-  1.752 |   -4.313 +/-  0.853 |  -29.768 +/-  1.202 |    0.026 +/-  0.565 |    0.077 +/-  0.022 |  -22.715 +/-  1.976
ARG  36 |   19.069 +/-  3.035 |   -6.743 +/-  1.234 | -146.899 +/-  6.935 |  -40.961 +/-  5.471 |    0.166 +/-  0.064 | -175.368 +/-  3.050
LYS  37 |   15.482 +/-  2.788 |   -4.615 +/-  1.479 |    8.189 +/-  8.013 |  -27.355 +/-  5.905 |    0.088 +/-  0.050 |   -8.211 +/-  5.251
ASP  38 |    9.173 +/-  1.617 |   -4.325 +/-  1.039 |  -81.206 +/-  8.517 |   15.474 +/-  5.031 |    0.005 +/-  0.004 |  -60.878 +/-  4.474
ILE  39 |   14.619 +/-  2.565 |   -4.921 +/-  1.087 |   -0.901 +/-  0.163 |   -0.986 +/-  0.132 |    0.014 +/-  0.013 |    7.825 +/-  2.631
GLN  40 |   19.997 +/-  2.566 |   -3.748 +/-  1.037 |  -66.643 +/-  3.687 |   -4.968 +/-  2.095 |    0.326 +/-  0.089 |  -55.036 +/-  2.633
THR  41 |   11.720 +/-  1.910 |   -3.681 +/-  0.909 |  -24.883 +/-  0.866 |   -1.142 +/-  0.519 |    0.074 +/-  0.036 |  -17.912 +/-  2.035
LEU  42 |   12.369 +/-  2.316 |   -5.522 +/-  0.881 |  -21.603 +/-  0.357 |   -0.296 +/-  0.175 |    0.001 +/-  0.002 |  -15.052 +/-  2.425
ASN  43 |   16.979 +/-  2.381 |   -3.107 +/-  0.843 |  -77.111 +/-  4.611 |   -6.919 +/-  2.737 |    0.302 +/-  0.095 |  -69.857 +/-  2.003
HIE  44 |   30.950 +/-  2.364 |   -3.666 +/-  0.594 |   -6.360 +/-  1.529 |   -6.951 +/-  1.292 |    0.784 +/-  0.095 |   14.757 +/-  2.308
LEU  45 |   12.879 +/-  2.427 |   -0.724 +/-  1.188 |  -21.121 +/-  0.473 |   -1.856 +/-  0.162 |    0.727 +/-  0.133 |  -10.094 +/-  2.643
ASN  46 |   17.055 +/-  2.836 |   -3.142 +/-  0.882 |  -79.847 +/-  2.407 |   -4.411 +/-  1.420 |    0.330 +/-  0.097 |  -70.015 +/-  2.292
TRP  47 |   17.445 +/-  2.594 |   -8.627 +/-  0.820 |    7.668 +/-  1.054 |   -2.913 +/-  0.544 |    0.242 +/-  0.060 |   13.814 +/-  2.758
LEU  48 |   13.524 +/-  2.431 |   -6.051 +/-  0.845 |  -20.650 +/-  0.363 |   -0.809 +/-  0.159 |    0.000 +/-  0.001 |  -13.986 +/-  2.587
ASN  49 |   18.382 +/-  2.592 |   -5.428 +/-  0.920 |  -88.458 +/-  2.537 |    0.143 +/-  0.811 |    0.006 +/-  0.006 |  -75.355 +/-  2.695
ASP  50 |   11.729 +/-  2.223 |   -3.781 +/-  1.380 | -105.429 +/-  5.202 |   31.348 +/-  3.775 |    0.000 +/-  0.001 |  -66.133 +/-  3.444
GLU  51 |   13.646 +/-  2.413 |   -4.424 +/-  1.181 |  -82.113 +/-  4.996 |   20.326 +/-  4.200 |    0.108 +/-  0.022 |  -52.456 +/-  2.510
ILE  52 |   14.412 +/-  2.439 |   -5.509 +/-  1.086 |   -0.906 +/-  0.178 |   -1.207 +/-  0.171 |    0.001 +/-  0.003 |    6.791 +/-  2.606
ILE  53 |   13.691 +/-  2.689 |   -5.450 +/-  1.097 |   -0.305 +/-  0.150 |   -1.585 +/-  0.140 |    0.011 +/-  0.008 |    6.362 +/-  2.591
ASN  54 |   18.205 +/-  2.417 |   -5.368 +/-  0.489 |  -80.130 +/-  1.741 |   -2.132 +/-  1.252 |    0.046 +/-  0.019 |  -69.379 +/-  2.144
PHE  55 |   12.612 +/-  2.414 |   -6.839 +/-  0.811 |    2.041 +/-  0.240 |   -2.367 +/-  0.209 |    0.000 +/-  0.001 |    5.448 +/-  2.434
TYR  56 |   13.481 +/-  2.651 |   -6.614 +/-  0.914 |  -16.992 +/-  2.002 |   -5.892 +/-  1.279 |    0.053 +/-  0.021 |  -15.963 +/-  2.918
MET  57 |   12.875 +/-  2.036 |   -7.418 +/-  0.603 |    2.553 +/-  0.414 |   -2.401 +/-  0.381 |    0.015 +/-  0.011 |    5.624 +/-  2.083
ASN  58 |   17.696 +/-  2.063 |   -4.542 +/-  0.766 |  -79.610 +/-  1.581 |   -4.347 +/-  0.920 |    0.162 +/-  0.046 |  -70.640 +/-  2.006
MET  59 |   11.813 +/-  2.248 |   -8.168 +/-  0.810 |    2.179 +/-  0.547 |   -1.277 +/-  0.463 |    0.002 +/-  0.004 |    4.550 +/-  2.164
LEU  60 |   12.799 +/-  2.396 |   -5.574 +/-  1.018 |  -21.129 +/-  0.379 |   -0.585 +/-  0.211 |    0.000 +/-  0.001 |  -14.489 +/-  2.393
MET  61 |   11.388 +/-  2.191 |   -6.016 +/-  0.811 |    1.682 +/-  0.573 |   -1.490 +/-  0.414 |    0.332 +/-  0.072 |    5.897 +/-  2.382
GLU  62 |   12.507 +/-  2.537 |   -2.101 +/-  1.013 |  -77.283 +/-  8.692 |   15.107 +/-  8.373 |    0.435 +/-  0.123 |  -51.334 +/-  2.704
ARG  63 |   18.412 +/-  3.477 |   -5.421 +/-  1.208 | -135.637 +/-  4.111 |  -48.222 +/-  3.121 |    0.228 +/-  0.043 | -170.640 +/-  3.176
SER  64 |    6.758 +/-  1.438 |   -2.339 +/-  0.897 |   -3.053 +/-  1.306 |   -2.538 +/-  1.168 |    0.044 +/-  0.026 |   -1.127 +/-  1.751
LYS  65 |   13.804 +/-  2.847 |   -1.179 +/-  0.828 |   24.120 +/-  5.599 |  -49.407 +/-  5.343 |    0.969 +/-  0.056 |  -11.693 +/-  3.286
GLU  66 |   13.191 +/-  2.302 |   -1.952 +/-  0.844 |  -53.907 +/-  6.771 |   -7.920 +/-  6.597 |    0.690 +/-  0.068 |  -49.898 +/-  2.642
LYS  67 |   15.022 +/-  2.753 |    0.079 +/-  0.728 |   47.477 +/-  5.356 |  -71.123 +/-  5.328 |    1.382 +/-  0.051 |   -7.163 +/-  2.846
GLY  68 |    1.650 +/-  0.614 |   -0.255 +/-  0.171 |   -0.207 +/-  0.191 |    0.594 +/-  0.180 |    0.017 +/-  0.007 |    1.799 +/-  0.620
LEU  69 |   12.414 +/-  2.475 |   -2.369 +/-  1.034 |  -21.156 +/-  0.387 |   -0.824 +/-  0.167 |    0.236 +/-  0.045 |  -11.701 +/-  2.526
PRO  70 |   14.828 +/-  1.777 |   -4.025 +/-  0.648 |    4.558 +/-  0.758 |   -3.971 +/-  0.709 |    0.056 +/-  0.031 |   11.446 +/-  1.899
SER  71 |    6.970 +/-  1.381 |   -1.714 +/-  1.150 |   -5.094 +/-  3.055 |   -2.032 +/-  2.442 |    0.294 +/-  0.035 |   -1.575 +/-  1.586
VAL  72 |    9.973 +/-  2.031 |   -3.963 +/-  0.897 |  -15.442 +/-  0.324 |   -0.359 +/-  0.130 |    0.002 +/-  0.003 |   -9.789 +/-  2.179
HIE  73 |   30.401 +/-  2.132 |   -6.731 +/-  0.784 |   -7.045 +/-  0.957 |   -5.580 +/-  0.772 |    0.140 +/-  0.051 |   11.185 +/-  2.363
ALA  74 |    3.831 +/-  1.324 |   -2.555 +/-  0.366 |    3.442 +/-  0.180 |   -1.352 +/-  0.113 |    0.003 +/-  0.005 |    3.370 +/-  1.401
PHE  75 |   12.373 +/-  2.574 |   -4.455 +/-  0.881 |    0.616 +/-  0.663 |   -2.595 +/-  0.314 |    0.058 +/-  0.030 |    5.997 +/-  2.731
ASN  76 |   17.840 +/-  2.173 |   -4.287 +/-  0.912 |  -82.570 +/-  2.249 |   -1.271 +/-  0.811 |    0.028 +/-  0.020 |  -70.261 +/-  2.154
THR  77 |   11.393 +/-  1.740 |   -3.630 +/-  0.919 |  -23.891 +/-  1.112 |   -0.782 +/-  0.424 |    0.002 +/-  0.002 |  -16.909 +/-  1.824
PHE  78 |   11.823 +/-  2.506 |   -5.508 +/-  0.852 |    3.032 +/-  0.434 |   -2.749 +/-  0.292 |    0.043 +/-  0.027 |    6.642 +/-  2.804
PHE  79 |   12.969 +/-  2.817 |   -5.464 +/-  0.830 |    2.563 +/-  0.252 |   -2.560 +/-  0.156 |    0.007 +/-  0.005 |    7.514 +/-  2.794
PHE  80 |   12.358 +/-  2.705 |   -4.769 +/-  0.682 |    3.515 +/-  0.261 |   -3.662 +/-  0.250 |    0.062 +/-  0.030 |    7.505 +/-  2.805
THR  81 |   11.508 +/-  1.697 |   -2.509 +/-  0.525 |  -20.331 +/-  0.832 |   -5.605 +/-  0.637 |    0.341 +/-  0.048 |  -16.595 +/-  1.788
LYS  82 |   14.470 +/-  2.947 |   -4.396 +/-  1.116 |   33.731 +/-  4.662 |  -55.979 +/-  4.340 |    0.274 +/-  0.057 |  -11.900 +/-  3.256
LEU  83 |   13.097 +/-  2.384 |   -5.090 +/-  0.919 |  -20.522 +/-  0.391 |   -1.506 +/-  0.128 |    0.032 +/-  0.012 |  -13.989 +/-  2.443
LYS  84 |   14.428 +/-  3.154 |   -2.796 +/-  0.775 |   73.075 +/-  3.830 |  -93.408 +/-  4.037 |    0.787 +/-  0.097 |   -7.913 +/-  3.317
THR  85 |   10.870 +/-  2.309 |   -0.657 +/-  0.744 |  -21.977 +/-  1.073 |   -3.218 +/-  0.894 |    0.556 +/-  0.034 |  -14.426 +/-  2.143
ALA  86 |    4.264 +/-  1.301 |   -0.977 +/-  0.501 |    3.943 +/-  0.147 |   -2.054 +/-  0.115 |    0.229 +/-  0.048 |    5.405 +/-  1.353
GLY  87 |    1.593 +/-  0.575 |   -0.491 +/-  0.189 |   -1.564 +/-  0.115 |    1.716 +/-  0.104 |    0.016 +/-  0.006 |    1.270 +/-  0.556
TYR  88 |   13.367 +/-  2.853 |   -4.633 +/-  1.104 |  -20.190 +/-  1.174 |   -3.881 +/-  0.511 |    0.107 +/-  0.043 |  -15.229 +/-  3.010
GLN  89 |   19.621 +/-  2.590 |   -1.316 +/-  0.929 |  -63.997 +/-  3.134 |   -9.082 +/-  2.638 |    0.873 +/-  0.076 |  -53.903 +/-  2.333
ALA  90 |    3.705 +/-  1.148 |   -2.020 +/-  0.496 |    4.170 +/-  0.203 |   -2.196 +/-  0.116 |    0.054 +/-  0.032 |    3.712 +/-  1.242
VAL  91 |   11.085 +/-  2.016 |   -5.216 +/-  0.798 |  -15.509 +/-  0.339 |   -0.523 +/-  0.132 |    0.000 +/-  0.000 |  -10.163 +/-  2.110
LYS  92 |   14.403 +/-  2.704 |   -3.739 +/-  1.153 |   58.291 +/-  7.584 |  -79.906 +/-  7.014 |    0.620 +/-  0.098 |  -10.331 +/-  2.984
ARG  93 |   18.640 +/-  3.186 |   -2.159 +/-  1.430 | -149.141 +/-  6.697 |  -46.011 +/-  5.190 |    0.618 +/-  0.057 | -178.053 +/-  3.214
TRP  94 |   18.925 +/-  2.979 |   -9.455 +/-  1.120 |    3.127 +/-  1.584 |   -2.857 +/-  0.837 |    0.025 +/-  0.015 |    9.764 +/-  2.830
THR  95 |   12.479 +/-  1.757 |   -3.177 +/-  1.047 |  -29.355 +/-  1.275 |    0.465 +/-  0.487 |    0.000 +/-  0.001 |  -19.589 +/-  1.966
LYS  96 |   13.743 +/-  2.493 |   -2.385 +/-  1.001 |   61.811 +/- 13.723 |  -83.113 +/- 12.712 |    0.713 +/-  0.106 |   -9.232 +/-  2.738
LYS  97 |   15.758 +/-  3.042 |    0.082 +/-  0.881 |   55.963 +/- 12.362 |  -76.562 +/- 12.062 |    1.035 +/-  0.222 |   -3.724 +/-  3.502
VAL  98 |   10.361 +/-  1.872 |   -1.535 +/-  1.022 |  -15.596 +/-  0.444 |   -0.709 +/-  0.128 |    0.294 +/-  0.087 |   -7.185 +/-  2.134
ASP  99 |   10.420 +/-  1.575 |   -0.385 +/-  1.282 | -104.402 +/-  3.964 |   37.345 +/-  3.574 |    0.240 +/-  0.043 |  -56.783 +/-  1.983
VAL 100 |   11.213 +/-  2.209 |   -3.897 +/-  0.826 |  -15.422 +/-  0.285 |   -0.932 +/-  0.126 |    0.003 +/-  0.004 |   -9.034 +/-  2.379
PHE 101 |   12.070 +/-  2.375 |   -3.658 +/-  0.857 |    2.421 +/-  0.499 |   -1.921 +/-  0.236 |    0.206 +/-  0.046 |    9.117 +/-  2.488
SER 102 |    8.204 +/-  1.711 |   -0.101 +/-  0.862 |   -4.857 +/-  1.211 |   -3.078 +/-  0.529 |    0.370 +/-  0.027 |    0.538 +/-  1.627
VAL 103 |   11.061 +/-  1.852 |   -3.759 +/-  0.995 |  -15.696 +/-  0.362 |   -0.756 +/-  0.133 |    0.088 +/-  0.032 |   -9.063 +/-  1.970
ASP 104 |    9.750 +/-  2.133 |   -2.730 +/-  1.009 |  -57.264 +/-  5.096 |   -6.663 +/-  4.200 |    0.320 +/-  0.033 |  -56.587 +/-  2.064
ILE 105 |   14.010 +/-  2.661 |   -5.345 +/-  1.161 |   -1.156 +/-  0.198 |   -1.047 +/-  0.155 |    0.005 +/-  0.005 |    6.467 +/-  2.498
LEU 106 |   13.145 +/-  2.250 |   -4.362 +/-  1.064 |  -21.343 +/-  0.386 |   -1.164 +/-  0.169 |    0.001 +/-  0.005 |  -13.722 +/-  2.263
LEU 107 |   12.069 +/-  2.174 |   -5.077 +/-  0.840 |  -21.221 +/-  0.412 |   -0.541 +/-  0.171 |    0.001 +/-  0.002 |  -14.770 +/-  2.323
VAL 108 |   10.085 +/-  2.220 |   -3.034 +/-  0.874 |  -14.826 +/-  0.300 |   -0.737 +/-  0.145 |    0.007 +/-  0.005 |   -8.506 +/-  2.302
PRO 109 |   14.954 +/-  1.865 |   -4.699 +/-  0.568 |   10.790 +/-  0.558 |   -9.179 +/-  0.551 |    0.016 +/-  0.010 |   11.882 +/-  1.950
ILE 110 |   13.849 +/-  2.663 |   -4.716 +/-  0.950 |   -0.089 +/-  0.175 |   -1.953 +/-  0.150 |    0.015 +/-  0.017 |    7.106 +/-  2.691
HIE 111 |   30.528 +/-  2.407 |   -8.132 +/-  0.820 |  -13.863 +/-  1.258 |   -0.236 +/-  0.839 |    0.167 +/-  0.044 |    8.465 +/-  2.611
LEU 112 |   12.958 +/-  2.673 |   -1.150 +/-  0.933 |  -21.050 +/-  0.488 |   -1.759 +/-  0.181 |    0.511 +/-  0.092 |  -10.491 +/-  2.630
GLY 113 |    1.574 +/-  0.623 |   -0.369 +/-  0.172 |   -1.640 +/-  0.110 |    1.772 +/-  0.103 |    0.024 +/-  0.009 |    1.361 +/-  0.627
VAL 114 |   10.996 +/-  1.866 |   -1.947 +/-  0.736 |  -15.059 +/-  0.322 |   -1.192 +/-  0.164 |    0.304 +/-  0.059 |   -6.896 +/-  1.975
HIE 115 |   30.203 +/-  2.325 |   -7.528 +/-  0.714 |  -12.024 +/-  5.341 |   -1.112 +/-  2.222 |    0.131 +/-  0.036 |    9.671 +/-  4.397
TRP 116 |   18.076 +/-  2.975 |  -12.284 +/-  0.976 |    6.091 +/-  1.023 |   -2.949 +/-  0.466 |    0.003 +/-  0.003 |    8.938 +/-  3.072
CYS 117 |    6.667 +/-  1.574 |   -4.217 +/-  0.583 |    6.155 +/-  1.318 |   -0.859 +/-  0.945 |    0.003 +/-  0.005 |    7.750 +/-  1.819
LEU 118 |   13.184 +/-  2.233 |   -6.023 +/-  0.839 |  -21.090 +/-  0.379 |   -0.953 +/-  0.145 |    0.002 +/-  0.004 |  -14.880 +/-  2.275
ALA 119 |    3.818 +/-  1.133 |   -3.113 +/-  0.341 |    4.282 +/-  0.151 |   -2.094 +/-  0.122 |    0.000 +/-  0.000 |    2.894 +/-  1.144
VAL 120 |    9.930 +/-  2.136 |   -3.659 +/-  0.788 |  -15.254 +/-  0.297 |   -0.704 +/-  0.143 |    0.024 +/-  0.009 |   -9.662 +/-  2.141
VAL 121 |   10.266 +/-  2.404 |   -4.070 +/-  0.851 |  -15.582 +/-  0.304 |   -0.560 +/-  0.137 |    0.000 +/-  0.001 |   -9.946 +/-  2.594
ASP 122 |   11.975 +/-  2.020 |   -3.689 +/-  1.245 | -104.914 +/-  7.581 |   35.943 +/-  5.093 |    0.086 +/-  0.031 |  -60.599 +/-  3.698
PHE 123 |   12.467 +/-  2.885 |   -4.920 +/-  0.715 |    3.263 +/-  0.460 |   -2.144 +/-  0.254 |    0.160 +/-  0.033 |    8.826 +/-  3.029
ARG 124 |   17.293 +/-  3.718 |   -1.773 +/-  1.590 | -163.420 +/-  6.386 |  -28.667 +/-  4.458 |    0.465 +/-  0.051 | -176.102 +/-  3.757
LYS 125 |   13.588 +/-  2.758 |   -2.298 +/-  1.049 |   50.750 +/-  7.884 |  -68.450 +/-  8.626 |    0.825 +/-  0.093 |   -5.585 +/-  3.745
LYS 126 |   13.898 +/-  2.643 |   -3.437 +/-  0.956 |   44.752 +/- 10.677 |  -64.727 +/- 10.016 |    0.669 +/-  0.132 |   -8.845 +/-  3.110
ASN 127 |   17.241 +/-  2.687 |   -4.023 +/-  0.705 |  -77.547 +/-  4.312 |   -6.704 +/-  3.239 |    0.257 +/-  0.073 |  -70.777 +/-  2.082
ILE 128 |   13.436 +/-  2.281 |   -5.571 +/-  1.081 |   -0.278 +/-  0.187 |   -1.758 +/-  0.146 |    0.000 +/-  0.001 |    5.829 +/-  2.422
THR 129 |   10.845 +/-  1.892 |   -3.865 +/-  0.782 |  -22.192 +/-  2.214 |   -2.232 +/-  2.107 |    0.083 +/-  0.031 |  -17.360 +/-  1.874
TYR 130 |   13.790 +/-  2.359 |   -7.168 +/-  1.016 |  -16.654 +/-  1.597 |   -6.739 +/-  1.211 |    0.035 +/-  0.017 |  -16.736 +/-  2.682
TYR 131 |   13.615 +/-  2.706 |   -6.438 +/-  0.912 |  -15.219 +/-  1.498 |   -7.681 +/-  1.577 |    0.128 +/-  0.036 |  -15.595 +/-  3.015
ASP 132 |   10.945 +/-  1.788 |   -3.791 +/-  1.003 | -103.979 +/-  4.937 |   43.546 +/-  4.637 |    0.057 +/-  0.017 |  -53.223 +/-  2.070
SER 133 |    7.581 +/-  1.462 |   -4.067 +/-  0.832 |   -0.550 +/-  1.879 |   -4.712 +/-  1.594 |    0.002 +/-  0.003 |   -1.746 +/-  1.691
MET 134 |   12.074 +/-  2.188 |   -6.490 +/-  0.977 |    2.464 +/-  1.072 |   -2.274 +/-  0.911 |    0.115 +/-  0.052 |    5.889 +/-  2.406
GLY 135 |    1.923 +/-  0.593 |   -0.834 +/-  0.279 |   -1.545 +/-  0.190 |    1.692 +/-  0.176 |    0.000 +/-  0.001 |    1.237 +/-  0.653
GLY 136 |    1.560 +/-  0.590 |   -0.455 +/-  0.203 |   -1.603 +/-  0.190 |    1.804 +/-  0.175 |    0.010 +/-  0.006 |    1.316 +/-  0.598
ILE 137 |   14.023 +/-  2.491 |   -0.372 +/-  1.140 |    0.267 +/-  0.340 |   -2.559 +/-  0.234 |    0.748 +/-  0.139 |   12.107 +/-  2.520
ASN 138 |   17.999 +/-  2.294 |   -2.816 +/-  0.875 |  -81.254 +/-  2.157 |   -4.450 +/-  1.529 |    0.235 +/-  0.080 |  -70.287 +/-  2.320
ASN 139 |   16.174 +/-  2.433 |   -3.077 +/-  0.862 |  -79.994 +/-  2.396 |   -5.520 +/-  1.484 |    0.341 +/-  0.085 |  -72.077 +/-  2.391
GLU 140 |   13.321 +/-  2.239 |   -1.123 +/-  1.183 | -102.977 +/-  5.754 |   39.143 +/-  5.405 |    0.645 +/-  0.085 |  -50.991 +/-  2.258
ALA 141 |    3.566 +/-  1.282 |   -2.752 +/-  0.439 |    4.422 +/-  0.210 |   -2.462 +/-  0.154 |    0.010 +/-  0.021 |    2.784 +/-  1.321
CYS 142 |    6.638 +/-  1.509 |   -5.445 +/-  0.567 |    5.336 +/-  0.921 |   -1.238 +/-  0.549 |    0.000 +/-  0.001 |    5.291 +/-  1.646
ARG 143 |   18.600 +/-  3.302 |   -3.493 +/-  1.294 | -117.489 +/-  8.952 |  -72.414 +/-  6.853 |    0.856 +/-  0.094 | -173.940 +/-  3.346
ILE 144 |   13.517 +/-  2.522 |   -3.427 +/-  1.089 |    0.342 +/-  0.206 |   -2.028 +/-  0.144 |    0.249 +/-  0.076 |    8.653 +/-  2.574
LEU 145 |   12.122 +/-  1.918 |   -4.903 +/-  1.007 |  -20.615 +/-  0.340 |   -1.108 +/-  0.154 |    0.001 +/-  0.002 |  -14.502 +/-  2.218
LEU 146 |   12.903 +/-  2.097 |   -4.057 +/-  0.912 |  -20.926 +/-  0.494 |   -1.565 +/-  0.233 |    0.126 +/-  0.052 |  -13.518 +/-  2.355
GLN 147 |   20.047 +/-  2.690 |   -2.891 +/-  0.945 |  -62.612 +/-  3.340 |   -9.218 +/-  2.279 |    0.665 +/-  0.091 |  -54.008 +/-  2.858
TYR 148 |   14.927 +/-  2.666 |   -5.712 +/-  0.941 |  -20.478 +/-  1.323 |   -2.892 +/-  0.353 |    0.001 +/-  0.002 |  -14.155 +/-  2.769
LEU 149 |   11.795 +/-  2.109 |   -5.371 +/-  0.910 |  -20.672 +/-  0.303 |   -1.091 +/-  0.128 |    0.000 +/-  0.000 |  -15.338 +/-  2.187
LYS 150 |   13.998 +/-  2.766 |   -3.946 +/-  1.134 |   50.355 +/- 17.875 |  -71.292 +/- 16.093 |    0.534 +/-  0.113 |  -10.351 +/-  3.121
GLN 151 |   20.115 +/-  2.264 |   -3.707 +/-  0.873 |  -61.805 +/-  2.317 |   -9.970 +/-  2.242 |    0.509 +/-  0.086 |  -54.857 +/-  2.270
GLU 152 |   13.777 +/-  1.979 |   -3.519 +/-  1.482 | -114.270 +/-  4.366 |   48.555 +/-  3.502 |    0.005 +/-  0.006 |  -55.451 +/-  2.612
SER 153 |    5.676 +/-  1.414 |   -3.413 +/-  0.708 |   -2.382 +/-  0.937 |   -1.716 +/-  0.561 |    0.027 +/-  0.017 |   -1.809 +/-  1.558
ILE 154 |   13.757 +/-  2.659 |   -1.792 +/-  1.221 |   -0.673 +/-  0.213 |   -1.673 +/-  0.158 |    0.600 +/-  0.088 |   10.218 +/-  2.671
ASP 155 |   12.641 +/-  2.024 |   -2.442 +/-  1.159 | -109.688 +/- 10.741 |   42.985 +/-  9.256 |    0.204 +/-  0.060 |  -56.301 +/-  2.463
LYS 156 |   13.879 +/-  3.138 |   -3.630 +/-  1.375 |   26.645 +/-  6.164 |  -53.051 +/-  4.612 |    0.224 +/-  0.056 |  -15.933 +/-  3.750
LYS 157 |   14.257 +/-  3.011 |   -2.713 +/-  1.185 |   39.548 +/-  4.677 |  -59.838 +/-  4.676 |    0.527 +/-  0.066 |   -8.219 +/-  3.239
ARG 158 |   19.042 +/-  3.559 |   -0.904 +/-  1.081 | -108.364 +/-  5.167 |  -74.610 +/-  4.711 |    1.391 +/-  0.114 | -163.445 +/-  3.496
LYS 159 |   14.255 +/-  2.741 |   -1.634 +/-  0.931 |   57.807 +/-  5.735 |  -79.242 +/-  5.765 |    1.012 +/-  0.088 |   -7.801 +/-  2.685
GLU 160 |   14.200 +/-  2.333 |   -0.581 +/-  0.879 |  -67.617 +/- 13.699 |    4.826 +/- 13.471 |    0.870 +/-  0.117 |  -48.303 +/-  2.483
PHE 161 |   12.509 +/-  2.752 |   -4.372 +/-  0.978 |    2.589 +/-  0.461 |   -2.173 +/-  0.349 |    0.118 +/-  0.063 |    8.671 +/-  2.836
ASP 162 |   10.853 +/-  1.934 |   -0.443 +/-  0.868 |  -77.928 +/-  6.942 |   11.745 +/-  6.148 |    0.561 +/-  0.054 |  -55.211 +/-  2.096
THR 163 |   11.387 +/-  2.032 |   -1.984 +/-  0.786 |  -20.920 +/-  2.374 |   -4.903 +/-  1.959 |    0.339 +/-  0.095 |  -16.082 +/-  2.466
ASN 164 |   17.068 +/-  2.082 |   -0.463 +/-  0.719 |  -82.695 +/-  3.195 |   -6.614 +/-  1.864 |    0.781 +/-  0.049 |  -71.923 +/-  2.177
GLY 165 |    1.522 +/-  0.575 |   -0.286 +/-  0.219 |   -1.159 +/-  0.154 |    1.367 +/-  0.132 |    0.017 +/-  0.007 |    1.461 +/-  0.607
TRP 166 |   18.762 +/-  2.959 |   -9.584 +/-  0.850 |    7.497 +/-  0.900 |   -2.732 +/-  0.792 |    0.071 +/-  0.036 |   14.015 +/-  3.148
GLN 167 |   19.308 +/-  2.340 |   -2.130 +/-  0.873 |  -62.261 +/-  2.733 |  -10.844 +/-  1.860 |    0.742 +/-  0.089 |  -55.184 +/-  2.088
LEU 168 |   12.195 +/-  2.440 |   -3.217 +/-  0.958 |  -20.378 +/-  0.494 |   -1.694 +/-  0.225 |    0.206 +/-  0.050 |  -12.888 +/-  2.661
PHE 169 |   12.994 +/-  2.533 |   -1.333 +/-  1.001 |    3.143 +/-  0.779 |   -3.228 +/-  0.589 |    0.659 +/-  0.119 |   12.235 +/-  2.721
SER 170 |    7.375 +/-  1.388 |   -3.198 +/-  0.764 |   -3.635 +/-  1.450 |   -4.426 +/-  0.845 |    0.009 +/-  0.011 |   -3.874 +/-  1.826
LYS 171 |   14.916 +/-  2.852 |   -4.401 +/-  1.017 |   57.886 +/- 10.576 |  -77.759 +/-  9.081 |    0.420 +/-  0.093 |   -8.939 +/-  3.073
LYS 172 |   14.005 +/-  3.056 |   -1.788 +/-  0.755 |   74.362 +/-  6.381 |  -95.857 +/-  6.125 |    0.943 +/-  0.125 |   -8.335 +/-  2.894
SER 173 |    7.303 +/-  1.402 |   -1.976 +/-  0.530 |    0.586 +/-  2.452 |   -6.493 +/-  2.591 |    0.257 +/-  0.079 |   -0.325 +/-  1.730
GLN 174 |   20.355 +/-  2.428 |   -0.918 +/-  0.959 |  -64.100 +/-  4.088 |   -9.530 +/-  3.804 |    0.912 +/-  0.117 |  -53.282 +/-  2.368
GLU 175 |   14.013 +/-  2.137 |   -1.732 +/-  1.110 |  -96.523 +/- 17.462 |   34.654 +/- 17.105 |    0.532 +/-  0.129 |  -49.055 +/-  2.619
ILE 176 |   16.022 +/-  2.363 |   -4.790 +/-  1.004 |    0.149 +/-  0.218 |   -2.071 +/-  0.156 |    0.011 +/-  0.012 |    9.322 +/-  2.413
PRO 177 |   14.625 +/-  1.688 |   -3.915 +/-  0.688 |   13.062 +/-  0.796 |  -12.633 +/-  0.692 |    0.090 +/-  0.036 |   11.230 +/-  2.059
GLN 178 |   20.586 +/-  2.333 |   -6.164 +/-  0.979 |  -70.656 +/-  2.303 |   -2.226 +/-  1.155 |    0.117 +/-  0.083 |  -58.343 +/-  2.176
GLN 179 |   20.907 +/-  2.552 |   -6.106 +/-  1.224 |  -72.740 +/-  2.012 |   -2.663 +/-  1.353 |    0.001 +/-  0.003 |  -60.600 +/-  2.377
MET 180 |   11.872 +/-  2.424 |   -3.996 +/-  0.840 |    2.917 +/-  0.721 |   -2.652 +/-  0.753 |    0.497 +/-  0.106 |    8.638 +/-  2.396
ASN 181 |   16.943 +/-  2.643 |   -2.783 +/-  0.798 |  -82.363 +/-  3.659 |   -5.111 +/-  1.827 |    0.309 +/-  0.094 |  -73.004 +/-  2.666
GLY 182 |    1.619 +/-  0.566 |   -1.253 +/-  0.188 |   -1.521 +/-  0.168 |    1.453 +/-  0.150 |    0.000 +/-  0.001 |    0.298 +/-  0.556
SER 183 |    7.748 +/-  1.714 |   -3.254 +/-  0.873 |   -2.884 +/-  2.361 |   -2.873 +/-  1.590 |    0.032 +/-  0.024 |   -1.232 +/-  2.080
ASP 184 |    9.329 +/-  1.811 |   -2.881 +/-  1.250 | -112.350 +/-  5.630 |   43.790 +/-  4.358 |    0.014 +/-  0.015 |  -62.099 +/-  2.607
ALA 185 |    3.778 +/-  1.453 |   -3.234 +/-  0.471 |    4.107 +/-  0.320 |   -1.914 +/-  0.152 |    0.000 +/-  0.001 |    2.736 +/-  1.566
GLY 186 |    1.391 +/-  0.497 |   -1.219 +/-  0.175 |   -1.535 +/-  0.099 |    1.367 +/-  0.090 |    0.000 +/-  0.000 |    0.003 +/-  0.555
MET 187 |   12.318 +/-  2.330 |   -8.260 +/-  0.760 |    2.643 +/-  0.623 |   -2.121 +/-  0.921 |    0.013 +/-  0.016 |    4.593 +/-  2.418
PHE 188 |   12.717 +/-  2.215 |   -7.912 +/-  0.881 |    2.003 +/-  0.362 |   -3.155 +/-  0.349 |    0.000 +/-  0.001 |    3.653 +/-  2.343
ALA 189 |    3.828 +/-  1.310 |   -3.240 +/-  0.322 |    3.931 +/-  0.187 |   -1.981 +/-  0.107 |    0.017 +/-  0.013 |    2.556 +/-  1.358
CYS 190 |    6.316 +/-  1.386 |   -4.745 +/-  0.542 |    5.345 +/-  0.477 |   -1.518 +/-  0.254 |    0.006 +/-  0.007 |    5.403 +/-  1.415
LYS 191 |   15.094 +/-  2.755 |   -5.617 +/-  1.236 |   56.157 +/-  4.319 |  -75.497 +/-  3.903 |    0.223 +/-  0.049 |   -9.640 +/-  3.018
TYR 192 |   14.491 +/-  2.945 |   -7.563 +/-  1.072 |  -17.037 +/-  1.008 |   -5.132 +/-  0.524 |    0.004 +/-  0.005 |  -15.237 +/-  3.086
ALA 193 |    4.059 +/-  1.212 |   -3.313 +/-  0.357 |    3.969 +/-  0.179 |   -1.813 +/-  0.109 |    0.000 +/-  0.001 |    2.902 +/-  1.290
ASP 194 |   11.285 +/-  1.916 |   -1.970 +/-  1.270 | -132.735 +/-  6.217 |   56.652 +/-  3.875 |    0.044 +/-  0.021 |  -66.723 +/-  2.819
CYS 195 |    5.934 +/-  1.336 |   -4.296 +/-  0.630 |    3.609 +/-  0.886 |    0.253 +/-  0.657 |    0.055 +/-  0.021 |    5.554 +/-  1.498
ILE 196 |   13.600 +/-  2.900 |   -3.830 +/-  0.991 |    0.037 +/-  0.176 |   -1.630 +/-  0.145 |    0.116 +/-  0.026 |    8.292 +/-  2.840
THR 197 |   11.596 +/-  1.815 |   -3.465 +/-  0.851 |  -26.639 +/-  1.117 |   -1.537 +/-  0.656 |    0.006 +/-  0.005 |  -20.040 +/-  2.127
LYS 198 |   14.575 +/-  3.043 |   -5.154 +/-  1.207 |   52.915 +/-  5.341 |  -67.611 +/-  4.279 |    0.107 +/-  0.033 |   -5.169 +/-  3.618
ASP 199 |   12.692 +/-  1.972 |   -0.834 +/-  1.016 |  -83.415 +/-  5.595 |   14.256 +/-  4.555 |    0.336 +/-  0.039 |  -56.966 +/-  2.100
ARG 200 |   20.100 +/-  3.553 |   -1.418 +/-  1.326 | -128.396 +/-  4.340 |  -58.008 +/-  3.183 |    0.791 +/-  0.057 | -166.931 +/-  3.160
PRO 201 |   14.859 +/-  1.594 |   -0.636 +/-  0.469 |   11.505 +/-  0.684 |  -11.716 +/-  0.663 |    0.725 +/-  0.066 |   14.736 +/-  1.667
ILE 202 |   13.910 +/-  2.598 |   -2.909 +/-  1.050 |    0.159 +/-  0.210 |   -2.044 +/-  0.155 |    0.099 +/-  0.041 |    9.215 +/-  2.593
ASN 203 |   17.175 +/-  2.177 |   -1.089 +/-  0.664 |  -76.551 +/-  1.974 |   -9.836 +/-  1.421 |    0.772 +/-  0.073 |  -69.528 +/-  1.979
PHE 204 |   13.601 +/-  2.675 |   -4.672 +/-  1.078 |    1.907 +/-  0.339 |   -2.760 +/-  0.408 |    0.033 +/-  0.023 |    8.109 +/-  2.932
THR 205 |   11.582 +/-  1.949 |   -1.782 +/-  0.954 |  -21.657 +/-  1.407 |   -3.680 +/-  1.300 |    0.423 +/-  0.064 |  -15.115 +/-  2.168
GLN 206 |   20.286 +/-  2.303 |   -4.851 +/-  1.060 |  -73.401 +/-  1.917 |   -2.855 +/-  0.693 |    0.107 +/-  0.053 |  -60.715 +/-  2.407
GLN 207 |   20.402 +/-  2.494 |   -1.251 +/-  1.045 |  -63.682 +/-  2.756 |   -9.345 +/-  2.401 |    0.908 +/-  0.096 |  -52.967 +/-  2.401
HIE 208 |   30.028 +/-  2.632 |   -5.158 +/-  0.945 |  -12.434 +/-  1.846 |   -1.216 +/-  0.900 |    0.584 +/-  0.046 |   11.804 +/-  2.613
MET 209 |   13.594 +/-  2.196 |   -8.149 +/-  0.887 |    2.476 +/-  0.439 |   -2.700 +/-  0.393 |    0.003 +/-  0.005 |    5.224 +/-  2.363
PRO 210 |   15.126 +/-  2.397 |   -2.530 +/-  0.590 |   12.708 +/-  0.935 |  -12.464 +/-  0.872 |    0.384 +/-  0.087 |   13.225 +/-  2.429
TYR 211 |   13.176 +/-  2.608 |   -1.812 +/-  1.058 |  -22.101 +/-  2.037 |   -2.628 +/-  1.491 |    0.626 +/-  0.054 |  -12.739 +/-  2.793
PHE 212 |   12.796 +/-  2.372 |   -4.875 +/-  0.966 |    1.402 +/-  0.577 |   -2.532 +/-  0.382 |    0.166 +/-  0.042 |    6.958 +/-  2.580
ARG 213 |   19.950 +/-  3.961 |   -8.132 +/-  1.148 | -144.686 +/-  4.848 |  -41.022 +/-  3.714 |    0.024 +/-  0.016 | -173.865 +/-  3.759
LYS 214 |   13.811 +/-  3.205 |   -3.869 +/-  0.845 |   38.167 +/- 10.995 |  -60.326 +/-  9.527 |    0.529 +/-  0.080 |  -11.688 +/-  3.785
ARG 215 |   19.780 +/-  3.101 |   -5.172 +/-  1.723 | -164.612 +/-  4.836 |  -29.210 +/-  3.185 |    0.097 +/-  0.031 | -179.117 +/-  3.328
MET 216 |   11.403 +/-  2.577 |   -7.300 +/-  0.827 |    2.703 +/-  0.856 |   -2.059 +/-  0.735 |    0.036 +/-  0.024 |    4.782 +/-  2.889
VAL 217 |    9.794 +/-  1.948 |   -3.673 +/-  0.893 |  -15.359 +/-  0.291 |   -0.203 +/-  0.142 |    0.031 +/-  0.020 |   -9.410 +/-  2.112
TRP 218 |   18.567 +/-  3.117 |   -8.853 +/-  1.152 |   10.122 +/-  1.269 |   -4.860 +/-  0.673 |    0.284 +/-  0.110 |   15.260 +/-  3.470
GLU 219 |   14.880 +/-  2.103 |   -5.259 +/-  1.052 |  -83.607 +/-  5.171 |   24.507 +/-  4.626 |    0.071 +/-  0.021 |  -49.408 +/-  2.659
ILE 220 |   13.533 +/-  2.615 |   -4.939 +/-  1.181 |   -1.096 +/-  0.139 |   -0.968 +/-  0.120 |    0.000 +/-  0.001 |    6.530 +/-  2.563
LEU 221 |   11.899 +/-  2.080 |   -3.601 +/-  1.043 |  -22.035 +/-  0.393 |   -0.216 +/-  0.160 |    0.138 +/-  0.047 |  -13.816 +/-  2.351
HIE 222 |   30.801 +/-  2.266 |   -4.900 +/-  0.706 |   -6.757 +/-  2.845 |   -5.964 +/-  2.638 |    0.553 +/-  0.092 |   13.733 +/-  2.362
ARG 223 |   20.101 +/-  3.956 |   -3.731 +/-  1.205 | -165.299 +/-  9.612 |  -23.019 +/-  7.485 |    0.630 +/-  0.071 | -171.318 +/-  3.915
LYS 224 |   14.197 +/-  2.944 |   -1.794 +/-  0.955 |   41.583 +/-  5.178 |  -62.954 +/-  5.201 |    0.985 +/-  0.130 |   -7.983 +/-  3.182
LEU 225 |   12.276 +/-  2.641 |   -4.007 +/-  1.094 |  -20.060 +/-  0.399 |   -0.753 +/-  0.202 |    0.041 +/-  0.018 |  -12.503 +/-  2.748
LEU 226 |   15.556 +/-  2.408 |   -2.227 +/-  1.132 |  -39.157 +/-  1.531 |    5.742 +/-  1.172 |    0.383 +/-  0.082 |  -19.703 +/-  2.519
ILE 227 |   14.062 +/-  2.170 |   -4.136 +/-  1.230 |    5.942 +/-  0.864 |   -8.237 +/-  0.694 |    0.059 +/-  0.037 |    7.689 +/-  2.255
LYS 228 |   14.326 +/-  2.964 |   -2.521 +/-  1.227 |   43.546 +/- 15.089 |  -67.925 +/- 13.552 |    0.644 +/-  0.140 |  -11.931 +/-  3.431
LEU 229 |   12.266 +/-  2.547 |   -4.664 +/-  1.061 |  -19.836 +/-  0.362 |   -1.241 +/-  0.169 |    0.000 +/-  0.000 |  -13.475 +/-  2.570
LYS 230 |   13.964 +/-  3.061 |   -3.347 +/-  1.451 |   38.087 +/-  8.652 |  -60.925 +/-  7.289 |    0.554 +/-  0.085 |  -11.667 +/-  3.316
VAL 231 |    9.827 +/-  2.148 |   -4.137 +/-  0.924 |  -14.875 +/-  0.315 |   -0.954 +/-  0.129 |    0.000 +/-  0.001 |  -10.139 +/-  2.164
ILE 232 |   14.017 +/-  2.491 |   -2.849 +/-  0.947 |   -0.808 +/-  0.219 |   -1.455 +/-  0.144 |    0.421 +/-  0.058 |    9.327 +/-  2.588
GLY 233 |    1.824 +/-  0.703 |   -1.128 +/-  0.282 |   -0.810 +/-  0.095 |    0.951 +/-  0.083 |    0.000 +/-  0.000 |    0.837 +/-  0.766
GLN 234 |   20.560 +/-  2.549 |   -4.216 +/-  1.174 |  -64.778 +/-  2.788 |   -6.890 +/-  1.889 |    0.361 +/-  0.096 |  -54.963 +/-  2.397
ASP 235 |    9.562 +/-  1.967 |    0.130 +/-  1.510 | -102.508 +/-  4.099 |   31.981 +/-  2.974 |    0.271 +/-  0.030 |  -60.564 +/-  2.425
SER 236 |    8.165 +/-  1.543 |   -0.328 +/-  0.744 |   -0.620 +/-  1.526 |   -6.457 +/-  1.609 |    0.565 +/-  0.029 |    1.326 +/-  1.498
SER 237 |    6.791 +/-  1.443 |   -1.495 +/-  0.935 |   -5.286 +/-  1.257 |   -1.575 +/-  0.526 |    0.064 +/-  0.031 |   -1.501 +/-  1.549
GLU 238 |   14.146 +/-  2.113 |   -1.022 +/-  1.178 |  -73.792 +/-  8.229 |   10.558 +/-  7.648 |    0.612 +/-  0.070 |  -49.498 +/-  2.319
ILE 239 |   14.307 +/-  2.308 |   -2.846 +/-  1.072 |   -0.622 +/-  0.207 |   -1.631 +/-  0.133 |    0.287 +/-  0.053 |    9.496 +/-  2.381
HIE 240 |   30.785 +/-  2.190 |   -4.360 +/-  0.898 |   -8.426 +/-  4.417 |   -4.575 +/-  3.751 |    0.629 +/-  0.135 |   14.052 +/-  2.557
PHE 241 |   11.930 +/-  2.456 |   -3.798 +/-  0.850 |    3.337 +/-  0.472 |   -2.792 +/-  0.290 |    0.232 +/-  0.054 |    8.910 +/-  2.532
LYS 242 |   13.633 +/-  2.481 |   -1.449 +/-  0.829 |   79.093 +/-  4.900 | -102.108 +/-  4.913 |    1.098 +/-  0.091 |   -9.733 +/-  2.870
VAL 243 |   10.276 +/-  2.009 |   -2.809 +/-  0.921 |  -15.076 +/-  0.380 |   -0.528 +/-  0.212 |    0.096 +/-  0.036 |   -8.041 +/-  2.072
LYS 244 |   13.710 +/-  2.499 |   -0.751 +/-  0.771 |   79.394 +/-  3.600 | -104.091 +/-  3.611 |    1.247 +/-  0.104 |  -10.490 +/-  2.682
MET 245 |   12.328 +/-  2.292 |   -3.829 +/-  0.864 |    3.496 +/-  1.905 |   -3.350 +/-  1.590 |    0.617 +/-  0.114 |    9.262 +/-  2.339
THR 246 |   11.457 +/-  1.790 |   -1.037 +/-  0.649 |  -20.827 +/-  1.873 |   -5.543 +/-  1.370 |    0.566 +/-  0.074 |  -15.384 +/-  1.967
THR 247 |   11.428 +/-  1.969 |   -1.871 +/-  0.789 |  -20.851 +/-  1.552 |   -3.966 +/-  1.728 |    0.378 +/-  0.077 |  -14.882 +/-  2.103
HIE 248 |   30.141 +/-  2.480 |   -4.324 +/-  0.585 |   -9.151 +/-  2.104 |   -4.432 +/-  1.743 |    0.716 +/-  0.068 |   12.951 +/-  2.754
LEU 249 |   12.546 +/-  2.109 |   -5.207 +/-  1.064 |  -20.904 +/-  0.398 |   -0.907 +/-  0.152 |    0.001 +/-  0.002 |  -14.472 +/-  2.254
LYS 250 |   15.020 +/-  2.874 |   -2.402 +/-  1.110 |   44.244 +/- 12.194 |  -68.162 +/- 11.251 |    0.764 +/-  0.100 |  -10.537 +/-  3.152
LYS 251 |   14.627 +/-  2.840 |   -1.175 +/-  0.904 |   68.287 +/- 12.503 |  -90.664 +/- 11.452 |    1.156 +/-  0.116 |   -7.769 +/-  3.171
LEU 252 |   14.702 +/-  2.611 |   -4.246 +/-  0.897 |  -20.590 +/-  0.409 |   -1.359 +/-  0.185 |    0.017 +/-  0.012 |  -11.476 +/-  2.627
LYS 253 |   13.153 +/-  2.351 |   -5.823 +/-  1.282 |   31.011 +/-  4.902 |  -50.337 +/-  4.252 |    0.130 +/-  0.023 |  -11.867 +/-  3.128
GLU 254 |   14.294 +/-  2.333 |   -2.537 +/-  1.019 |  -89.564 +/- 18.934 |   27.020 +/- 16.843 |    0.445 +/-  0.127 |  -50.342 +/-  2.830
SER 255 |    6.796 +/-  1.557 |   -2.171 +/-  0.476 |    2.141 +/-  2.390 |   -7.525 +/-  2.497 |    0.270 +/-  0.060 |   -0.489 +/-  1.810
TYR 256 |   13.383 +/-  2.431 |   -6.687 +/-  0.973 |  -19.620 +/-  1.318 |   -5.090 +/-  0.760 |    0.001 +/-  0.003 |  -18.013 +/-  2.662
CYS 257 |    6.360 +/-  1.469 |   -4.152 +/-  0.733 |    3.972 +/-  0.723 |   -0.686 +/-  0.454 |    0.031 +/-  0.017 |    5.525 +/-  1.706
GLN 258 |   19.874 +/-  2.366 |   -1.608 +/-  0.779 |  -63.566 +/-  2.826 |  -10.306 +/-  1.985 |    0.902 +/-  0.099 |  -54.704 +/-  2.282
ARG 259 |   17.662 +/-  2.974 |   -3.194 +/-  1.208 | -137.174 +/-  3.692 |  -51.480 +/-  2.835 |    0.715 +/-  0.051 | -173.472 +/-  2.418
GLN 260 |   22.041 +/-  3.122 |   -4.671 +/-  1.100 |  -71.896 +/-  2.996 |   -2.174 +/-  1.382 |    0.151 +/-  0.054 |  -56.549 +/-  2.921
GLY 261 |    1.623 +/-  0.586 |   -0.438 +/-  0.156 |   -0.609 +/-  0.120 |    0.817 +/-  0.114 |    0.017 +/-  0.008 |    1.410 +/-  0.602
VAL 262 |   10.375 +/-  2.305 |   -1.651 +/-  0.993 |  -15.300 +/-  0.349 |   -0.525 +/-  0.119 |    0.289 +/-  0.078 |   -6.812 +/-  2.416
PRO 263 |   15.094 +/-  2.091 |   -2.827 +/-  0.658 |    9.393 +/-  1.205 |   -9.028 +/-  1.072 |    0.246 +/-  0.077 |   12.878 +/-  2.140
MET 264 |   11.673 +/-  2.572 |   -5.327 +/-  0.852 |    1.522 +/-  1.270 |   -1.593 +/-  0.757 |    0.261 +/-  0.062 |    6.535 +/-  2.782
ASN 265 |   18.257 +/-  2.089 |   -3.287 +/-  0.943 |  -83.117 +/-  2.100 |   -3.680 +/-  1.476 |    0.090 +/-  0.026 |  -71.736 +/-  2.162
SER 266 |    8.101 +/-  1.665 |   -2.476 +/-  0.952 |   -6.216 +/-  3.318 |   -1.531 +/-  2.148 |    0.035 +/-  0.032 |   -2.087 +/-  2.350
LEU 267 |   12.311 +/-  2.254 |   -5.211 +/-  1.132 |  -21.307 +/-  0.422 |   -0.900 +/-  0.169 |    0.010 +/-  0.014 |  -15.097 +/-  2.436
ARG 268 |   20.303 +/-  3.888 |   -8.584 +/-  1.293 | -154.079 +/-  6.560 |  -26.994 +/-  4.531 |    0.038 +/-  0.014 | -169.315 +/-  4.125
PHE 269 |   12.504 +/-  2.507 |   -6.307 +/-  0.838 |    2.186 +/-  0.342 |   -3.392 +/-  0.364 |    0.003 +/-  0.004 |    4.994 +/-  2.786
LEU 270 |   13.092 +/-  2.571 |   -6.176 +/-  0.893 |  -20.805 +/-  0.444 |   -0.727 +/-  0.189 |    0.000 +/-  0.002 |  -14.616 +/-  2.605
PHE 271 |   11.963 +/-  2.695 |   -4.612 +/-  0.936 |    0.698 +/-  0.495 |   -1.085 +/-  0.364 |    0.125 +/-  0.047 |    7.090 +/-  3.081
GLU 272 |   14.847 +/-  2.853 |   -1.641 +/-  1.350 | -107.924 +/- 13.462 |   43.266 +/- 11.090 |    0.164 +/-  0.084 |  -51.287 +/-  3.752
GLY 273 |    1.622 +/-  0.581 |   -1.154 +/-  0.166 |   -1.506 +/-  0.127 |    1.431 +/-  0.114 |    0.000 +/-  0.000 |    0.393 +/-  0.599
GLN 274 |   20.327 +/-  2.874 |   -2.521 +/-  0.749 |  -63.634 +/-  2.363 |   -8.284 +/-  1.571 |    0.670 +/-  0.126 |  -53.441 +/-  2.641
ARG 275 |   20.813 +/-  2.750 |   -5.192 +/-  1.628 | -146.590 +/-  5.138 |  -38.105 +/-  3.477 |    0.127 +/-  0.030 | -168.947 +/-  2.911
ILE 276 |   12.973 +/-  2.284 |   -4.446 +/-  1.126 |   -0.044 +/-  0.181 |   -1.550 +/-  0.140 |    0.003 +/-  0.005 |    6.936 +/-  2.361
ALA 277 |    3.830 +/-  1.359 |   -1.869 +/-  0.397 |    3.858 +/-  0.268 |   -1.891 +/-  0.198 |    0.122 +/-  0.077 |    4.048 +/-  1.389
ASP 278 |    8.823 +/-  1.575 |   -1.094 +/-  1.198 |  -96.133 +/-  9.515 |   32.123 +/-  8.681 |    0.320 +/-  0.069 |  -55.962 +/-  2.244
ASN 279 |   17.324 +/-  2.323 |   -2.003 +/-  0.592 |  -77.043 +/-  1.968 |   -8.640 +/-  1.323 |    0.680 +/-  0.073 |  -69.682 +/-  2.055
HIE 280 |   29.675 +/-  2.107 |   -7.151 +/-  0.767 |   -9.417 +/-  1.357 |   -3.444 +/-  0.875 |    0.126 +/-  0.051 |    9.789 +/-  2.402
THR 281 |   12.289 +/-  1.962 |   -4.147 +/-  0.773 |  -21.796 +/-  1.340 |   -5.863 +/-  1.437 |    0.122 +/-  0.028 |  -19.394 +/-  2.049
PRO 282 |   14.759 +/-  1.994 |   -5.766 +/-  0.733 |   14.129 +/-  0.804 |  -12.576 +/-  0.751 |    0.000 +/-  0.001 |   10.546 +/-  2.028
LYS 283 |   13.708 +/-  2.467 |   -2.270 +/-  0.707 |   61.182 +/-  6.665 |  -84.845 +/-  6.207 |    0.964 +/-  0.073 |  -11.261 +/-  2.845
GLU 284 |   13.570 +/-  2.450 |   -1.983 +/-  1.133 |  -84.463 +/-  8.095 |   20.446 +/-  7.492 |    0.450 +/-  0.078 |  -51.980 +/-  2.672
LEU 285 |   13.212 +/-  2.561 |   -4.443 +/-  1.027 |  -21.090 +/-  0.378 |   -1.151 +/-  0.199 |    0.057 +/-  0.032 |  -13.415 +/-  2.922
GLY 286 |    1.567 +/-  0.580 |   -0.484 +/-  0.170 |   -0.715 +/-  0.147 |    0.957 +/-  0.138 |    0.016 +/-  0.007 |    1.340 +/-  0.555
MET 287 |   12.017 +/-  2.120 |   -6.482 +/-  0.843 |    0.597 +/-  0.871 |   -0.702 +/-  0.578 |    0.003 +/-  0.008 |    5.433 +/-  2.237
GLU 288 |   13.558 +/-  2.282 |   -0.648 +/-  0.832 |  -45.619 +/-  7.097 |  -16.358 +/-  7.237 |    0.966 +/-  0.080 |  -48.100 +/-  2.288
GLU 289 |   13.298 +/-  2.387 |   -1.084 +/-  1.123 |  -66.411 +/- 14.768 |    4.584 +/- 14.527 |    0.821 +/-  0.110 |  -48.791 +/-  2.582
GLU 290 |   14.443 +/-  2.452 |   -1.674 +/-  0.977 |  -70.793 +/- 12.186 |    8.480 +/- 11.433 |    0.640 +/-  0.082 |  -48.904 +/-  2.250
ASP 291 |   13.295 +/-  2.178 |   -0.107 +/-  1.470 |  -94.769 +/-  6.569 |   26.307 +/-  5.507 |    0.154 +/-  0.042 |  -55.120 +/-  2.266
VAL 292 |   10.738 +/-  2.540 |   -2.200 +/-  0.827 |  -15.321 +/-  0.368 |   -1.022 +/-  0.117 |    0.357 +/-  0.053 |   -7.448 +/-  2.591
ILE 293 |   13.220 +/-  2.343 |   -5.004 +/-  1.146 |   -0.462 +/-  0.181 |   -1.683 +/-  0.129 |    0.000 +/-  0.001 |    6.071 +/-  2.337
GLU 294 |   14.441 +/-  2.335 |   -2.118 +/-  1.321 | -110.586 +/-  5.416 |   46.938 +/-  4.580 |    0.160 +/-  0.036 |  -51.164 +/-  2.713
VAL 295 |   10.373 +/-  1.808 |   -4.655 +/-  1.003 |  -15.691 +/-  0.350 |   -0.620 +/-  0.122 |    0.000 +/-  0.001 |  -10.593 +/-  1.827
TYR 296 |   13.144 +/-  2.676 |   -3.885 +/-  1.090 |  -19.871 +/-  1.838 |   -3.618 +/-  1.152 |    0.323 +/-  0.074 |  -13.908 +/-  2.753
GLN 297 |   20.138 +/-  2.712 |   -2.772 +/-  0.943 |  -63.382 +/-  2.079 |   -8.300 +/-  1.847 |    0.598 +/-  0.116 |  -53.717 +/-  2.681
GLU 298 |   15.315 +/-  2.664 |   -3.725 +/-  1.323 |  -96.349 +/- 10.593 |   25.444 +/-  7.561 |    0.065 +/-  0.048 |  -59.250 +/-  4.317
GLN 299 |   20.025 +/-  2.949 |   -5.753 +/-  0.887 |  -67.025 +/-  1.777 |   -4.804 +/-  0.824 |    0.117 +/-  0.030 |  -57.440 +/-  2.725
THR 300 |   10.898 +/-  2.010 |   -3.363 +/-  0.757 |  -21.541 +/-  1.331 |   -2.240 +/-  1.695 |    0.202 +/-  0.086 |  -16.044 +/-  2.194
GLY 301 |    1.526 +/-  0.487 |   -1.249 +/-  0.217 |   -1.385 +/-  0.118 |    1.390 +/-  0.102 |    0.000 +/-  0.000 |    0.281 +/-  0.540
GLY 302 |    1.684 +/-  0.624 |   -1.509 +/-  0.141 |  -18.465 +/-  1.203 |   13.815 +/-  1.058 |    0.000 +/-  0.000 |   -4.475 +/-  0.995
GLY 303 |    2.204 +/-  0.917 |   -0.563 +/-  0.105 |   12.327 +/-  1.037 |  -22.754 +/-  1.077 |    0.248 +/-  0.059 |   -8.538 +/-  0.913
TYR 304 |   14.309 +/-  2.529 |   -0.272 +/-  1.159 |  -14.702 +/-  1.141 |   -9.437 +/-  1.474 |    0.904 +/-  0.198 |   -9.197 +/-  2.663
LYS 305 |   14.741 +/-  2.640 |   -2.211 +/-  0.922 |   64.075 +/- 10.756 |  -85.998 +/-  9.287 |    0.780 +/-  0.091 |   -8.613 +/-  3.601
LYS 306 |   14.220 +/-  2.340 |   -0.715 +/-  0.943 |   77.207 +/- 10.929 |  -99.758 +/- 10.016 |    1.196 +/-  0.145 |   -7.850 +/-  2.888
LEU 307 |   12.402 +/-  2.363 |   -0.965 +/-  0.970 |  -20.258 +/-  0.550 |   -2.196 +/-  0.197 |    0.694 +/-  0.090 |  -10.322 +/-  2.503
ALA 308 |    3.696 +/-  1.345 |   -3.242 +/-  0.436 |    4.136 +/-  0.182 |   -2.192 +/-  0.122 |    0.002 +/-  0.007 |    2.400 +/-  1.439
GLU 309 |   14.868 +/-  2.505 |   -2.185 +/-  1.096 | -101.881 +/- 20.128 |   39.800 +/- 17.962 |    0.552 +/-  0.127 |  -48.846 +/-  2.709
ALA 310 |    3.550 +/-  1.100 |   -1.469 +/-  0.339 |    4.135 +/-  0.228 |   -2.269 +/-  0.199 |    0.336 +/-  0.037 |    4.283 +/-  1.142
VAL 311 |   10.024 +/-  1.901 |   -1.870 +/-  0.818 |  -15.070 +/-  0.296 |   -0.921 +/-  0.147 |    0.424 +/-  0.057 |   -7.413 +/-  1.957
LYS 312 |   14.375 +/-  2.207 |   -7.055 +/-  1.117 |   -8.905 +/-  1.233 |   -6.674 +/-  0.919 |    0.051 +/-  0.030 |   -8.208 +/-  2.288
TYR 313 |   13.836 +/-  2.972 |   -0.629 +/-  0.753 |  -13.656 +/-  1.095 |  -10.803 +/-  0.930 |    1.022 +/-  0.077 |  -10.230 +/-  2.839
SER 314 |    6.972 +/-  1.834 |   -1.975 +/-  0.423 |    2.530 +/-  1.332 |   -8.483 +/-  1.460 |    0.433 +/-  0.048 |   -0.523 +/-  1.880
ALA 315 |    3.768 +/-  1.221 |   -2.637 +/-  0.362 |    3.927 +/-  0.216 |   -2.000 +/-  0.184 |    0.102 +/-  0.044 |    3.158 +/-  1.279
LYS 316 |   14.342 +/-  2.822 |   -3.015 +/-  0.722 |   70.823 +/-  5.471 |  -91.130 +/-  5.214 |    0.681 +/-  0.099 |   -8.299 +/-  2.995
LEU 317 |   12.349 +/-  2.117 |   -1.281 +/-  0.934 |  -20.676 +/-  0.404 |   -1.836 +/-  0.136 |    0.603 +/-  0.079 |  -10.841 +/-  2.337
MET 318 |   11.488 +/-  2.026 |   -2.870 +/-  0.751 |    2.954 +/-  0.543 |   -2.997 +/-  0.514 |    0.789 +/-  0.145 |    9.364 +/-  2.106
GLY 319 |    1.372 +/-  0.534 |   -0.735 +/-  0.205 |   -1.168 +/-  0.220 |    1.333 +/-  0.187 |    0.015 +/-  0.009 |    0.817 +/-  0.581
GLN 320 |   19.683 +/-  2.816 |   -1.591 +/-  0.787 |  -61.272 +/-  4.360 |  -11.463 +/-  3.683 |    0.804 +/-  0.099 |  -53.840 +/-  2.600
ALA 321 |    3.721 +/-  1.263 |   -1.123 +/-  0.301 |    3.242 +/-  0.200 |   -1.432 +/-  0.157 |    0.344 +/-  0.047 |    4.752 +/-  1.248
MET 322 |   11.270 +/-  1.989 |   -2.642 +/-  1.061 |    2.227 +/-  0.954 |   -2.363 +/-  0.849 |    0.727 +/-  0.202 |    9.219 +/-  2.096
ALA 323 |    4.087 +/-  1.272 |   -0.454 +/-  0.466 |    3.018 +/-  0.193 |   -1.197 +/-  0.163 |    0.417 +/-  0.045 |    5.871 +/-  1.311
LYS 324 |   14.365 +/-  3.043 |   -1.205 +/-  1.595 |   38.978 +/- 18.806 |  -56.846 +/- 15.647 |    0.572 +/-  0.129 |   -4.135 +/-  3.949
ARG 325 |   21.807 +/-  3.898 |   -2.534 +/-  1.248 | -158.647 +/-  5.438 |  -45.921 +/-  4.008 |    0.594 +/-  0.089 | -184.700 +/-  3.972

Backbone Energy Decomposition:
Residue |       Internal      |    van der Waals    |    Electrostatic    |   Polar Solvation   |   Non-Polar Solv.   |       TOTAL
-------------------------------------------------------------------------------------------------------------------------------------------
GLU   1 |    4.556 +/-  1.441 |   -0.398 +/-  0.726 |  -10.662 +/-  5.755 |  -54.527 +/-  4.651 |    0.354 +/-  0.035 |  -60.679 +/-  2.561
PHE   2 |    5.111 +/-  1.367 |    1.112 +/-  1.152 |   -4.728 +/-  1.993 |    0.830 +/-  0.786 |    0.026 +/-  0.013 |    2.351 +/-  1.949
PRO   3 |    6.013 +/-  1.068 |   -0.995 +/-  0.615 |  -14.278 +/-  0.940 |    2.658 +/-  0.831 |    0.127 +/-  0.052 |   -6.475 +/-  1.182
GLU   4 |    4.324 +/-  1.184 |   -0.145 +/-  0.828 |   -6.066 +/-  1.517 |   -2.029 +/-  1.291 |    0.118 +/-  0.038 |   -3.799 +/-  1.477
ILE   5 |    4.515 +/-  1.085 |   -0.600 +/-  0.727 |   -8.904 +/-  1.636 |   -0.780 +/-  0.843 |    0.047 +/-  0.017 |   -5.721 +/-  1.636
THR   6 |    5.027 +/-  1.141 |   -0.874 +/-  0.796 |  -17.728 +/-  1.774 |    0.521 +/-  1.366 |    0.029 +/-  0.012 |  -13.024 +/-  1.237
GLU   7 |    4.046 +/-  1.041 |   -1.072 +/-  0.782 |  -15.896 +/-  2.465 |    2.599 +/-  2.105 |    0.040 +/-  0.026 |  -10.283 +/-  1.438
GLU   8 |    4.072 +/-  1.019 |   -1.519 +/-  0.730 |  -10.850 +/-  1.520 |    0.725 +/-  1.259 |    0.009 +/-  0.008 |   -7.563 +/-  1.275
MET   9 |    3.779 +/-  1.221 |   -1.358 +/-  0.729 |  -13.459 +/-  1.080 |    0.943 +/-  0.623 |    0.000 +/-  0.002 |  -10.095 +/-  1.583
GLU  10 |    3.906 +/-  1.180 |   -1.554 +/-  0.690 |  -12.853 +/-  1.823 |    5.825 +/-  1.359 |    0.003 +/-  0.007 |   -4.674 +/-  1.393
LYS  11 |    3.795 +/-  1.018 |   -1.585 +/-  0.580 |   -8.702 +/-  2.019 |   -3.972 +/-  1.459 |    0.044 +/-  0.022 |  -10.420 +/-  1.468
GLU  12 |    4.323 +/-  1.235 |   -1.315 +/-  0.719 |  -21.157 +/-  1.600 |    4.851 +/-  0.977 |    0.008 +/-  0.010 |  -13.289 +/-  1.500
ILE  13 |    4.395 +/-  1.226 |   -0.506 +/-  0.830 |   -6.355 +/-  1.237 |    1.738 +/-  0.677 |    0.002 +/-  0.005 |   -0.726 +/-  1.722
LYS  14 |    3.678 +/-  1.017 |   -1.361 +/-  0.648 |   -3.118 +/-  1.906 |   -7.726 +/-  1.429 |    0.036 +/-  0.025 |   -8.490 +/-  1.544
ASN  15 |    4.339 +/-  1.113 |   -1.469 +/-  0.694 |  -14.880 +/-  1.702 |    2.746 +/-  1.263 |    0.042 +/-  0.025 |   -9.221 +/-  1.513
VAL  16 |    5.049 +/-  1.123 |   -1.077 +/-  0.703 |  -14.069 +/-  1.337 |    1.034 +/-  1.043 |    0.018 +/-  0.017 |   -9.044 +/-  1.295
PHE  17 |    4.171 +/-  1.004 |   -0.441 +/-  0.696 |   -3.767 +/-  1.276 |   -1.716 +/-  0.938 |    0.118 +/-  0.047 |   -1.634 +/-  1.372
ARG  18 |    3.829 +/-  0.905 |   -0.320 +/-  0.749 |    5.695 +/-  2.408 |  -15.787 +/-  1.973 |    0.057 +/-  0.021 |   -6.526 +/-  1.327
ASN  19 |    4.505 +/-  1.317 |    0.022 +/-  0.638 |   -7.655 +/-  1.861 |   -4.953 +/-  1.319 |    0.223 +/-  0.048 |   -7.858 +/-  1.522
GLY  20 |    3.886 +/-  1.255 |   -0.733 +/-  0.660 |   -6.021 +/-  1.469 |   -3.843 +/-  1.095 |    0.281 +/-  0.052 |   -6.430 +/-  1.429
ASN  21 |    4.161 +/-  0.952 |   -0.398 +/-  0.741 |   -9.816 +/-  1.673 |   -1.407 +/-  0.817 |    0.126 +/-  0.036 |   -7.334 +/-  1.382
GLN  22 |    4.231 +/-  1.037 |   -1.760 +/-  0.742 |  -10.410 +/-  1.045 |   -0.410 +/-  0.676 |    0.037 +/-  0.016 |   -8.312 +/-  1.372
ASP  23 |    4.290 +/-  1.112 |   -0.465 +/-  0.617 |  -15.358 +/-  1.166 |    2.328 +/-  0.963 |    0.110 +/-  0.029 |   -9.095 +/-  1.247
GLU  24 |    3.820 +/-  1.096 |   -1.340 +/-  0.719 |  -14.892 +/-  1.206 |    4.102 +/-  0.797 |    0.056 +/-  0.018 |   -8.254 +/-  1.369
VAL  25 |    4.156 +/-  1.044 |   -0.804 +/-  0.546 |   -3.725 +/-  0.793 |   -3.293 +/-  0.683 |    0.173 +/-  0.024 |   -3.494 +/-  1.243
LEU  26 |    4.153 +/-  1.157 |   -0.415 +/-  0.796 |   -7.637 +/-  1.120 |   -0.970 +/-  0.887 |    0.115 +/-  0.027 |   -4.753 +/-  1.315
SER  27 |    4.150 +/-  1.168 |   -1.481 +/-  0.739 |  -16.921 +/-  1.492 |    1.121 +/-  0.691 |    0.001 +/-  0.002 |  -13.130 +/-  1.337
GLU  28 |    4.155 +/-  1.074 |   -0.805 +/-  0.726 |   -8.839 +/-  2.687 |    0.972 +/-  1.694 |    0.023 +/-  0.015 |   -4.494 +/-  1.695
ALA  29 |    4.066 +/-  1.137 |   -0.767 +/-  0.916 |   -3.851 +/-  1.059 |   -1.189 +/-  0.497 |    0.101 +/-  0.016 |   -1.640 +/-  1.502
PHE  30 |    4.499 +/-  1.184 |   -0.151 +/-  0.642 |    3.426 +/-  1.094 |   -4.918 +/-  0.811 |    0.264 +/-  0.032 |    3.120 +/-  1.276
ARG  31 |    4.622 +/-  1.189 |   -0.131 +/-  0.606 |    8.241 +/-  1.814 |  -15.225 +/-  1.522 |    0.193 +/-  0.051 |   -2.299 +/-  1.554
LEU  32 |    4.050 +/-  1.118 |   -0.516 +/-  0.709 |  -13.626 +/-  1.010 |    0.883 +/-  0.524 |    0.035 +/-  0.017 |   -9.174 +/-  1.425
THR  33 |    4.640 +/-  1.220 |   -1.092 +/-  0.590 |   -8.852 +/-  0.903 |   -0.901 +/-  0.795 |    0.029 +/-  0.020 |   -6.176 +/-  1.469
ILE  34 |    3.991 +/-  1.003 |   -1.029 +/-  0.888 |  -13.654 +/-  1.220 |    1.989 +/-  0.454 |    0.000 +/-  0.000 |   -8.702 +/-  1.220
THR  35 |    4.663 +/-  1.172 |   -1.368 +/-  0.981 |   -9.880 +/-  1.083 |    1.889 +/-  0.424 |    0.000 +/-  0.000 |   -4.697 +/-  1.482
ARG  36 |    4.098 +/-  1.115 |   -2.104 +/-  0.759 |    5.790 +/-  1.480 |   -5.426 +/-  1.157 |    0.000 +/-  0.001 |    2.358 +/-  1.674
LYS  37 |    3.536 +/-  1.082 |   -1.958 +/-  0.840 |   -7.453 +/-  1.775 |   -4.277 +/-  1.233 |    0.014 +/-  0.012 |  -10.138 +/-  1.897
ASP  38 |    4.100 +/-  1.200 |   -1.727 +/-  0.918 |  -24.380 +/-  1.505 |    7.161 +/-  0.881 |    0.000 +/-  0.000 |  -14.846 +/-  1.628
ILE  39 |    4.498 +/-  1.185 |   -1.343 +/-  0.707 |  -12.407 +/-  1.152 |    2.426 +/-  0.731 |    0.005 +/-  0.007 |   -6.821 +/-  1.287
GLN  40 |    4.536 +/-  0.999 |   -0.911 +/-  0.690 |  -16.629 +/-  1.672 |    3.360 +/-  0.920 |    0.009 +/-  0.009 |   -9.635 +/-  1.443
THR  41 |    4.722 +/-  1.175 |   -1.954 +/-  0.768 |  -13.408 +/-  1.149 |    2.685 +/-  0.721 |    0.006 +/-  0.007 |   -7.950 +/-  1.450
LEU  42 |    4.528 +/-  1.320 |   -0.410 +/-  0.847 |  -10.897 +/-  1.575 |    3.112 +/-  0.662 |    0.032 +/-  0.022 |   -3.636 +/-  1.615
ASN  43 |    4.916 +/-  1.271 |   -0.444 +/-  0.944 |   -7.724 +/-  2.046 |   -1.783 +/-  0.754 |    0.051 +/-  0.029 |   -4.983 +/-  1.674
HIE  44 |    5.181 +/-  1.414 |   -1.538 +/-  0.814 |   -4.490 +/-  1.607 |   -4.279 +/-  1.447 |    0.065 +/-  0.031 |   -5.061 +/-  1.799
LEU  45 |    4.378 +/-  1.200 |   -0.516 +/-  0.791 |   -8.449 +/-  1.803 |   -0.512 +/-  1.058 |    0.075 +/-  0.034 |   -5.024 +/-  1.665
ASN  46 |    4.326 +/-  1.153 |   -1.252 +/-  0.769 |  -10.916 +/-  1.684 |   -0.197 +/-  0.690 |    0.027 +/-  0.012 |   -8.011 +/-  1.546
TRP  47 |    3.829 +/-  1.191 |   -1.863 +/-  0.619 |   -4.889 +/-  1.212 |   -1.219 +/-  0.833 |    0.050 +/-  0.023 |   -4.092 +/-  1.629
LEU  48 |    4.124 +/-  1.221 |   -1.689 +/-  0.833 |  -12.658 +/-  1.574 |    3.497 +/-  0.574 |    0.000 +/-  0.000 |   -6.725 +/-  1.924
ASN  49 |    4.734 +/-  1.233 |   -2.681 +/-  0.689 |  -11.247 +/-  1.013 |    2.297 +/-  0.625 |    0.000 +/-  0.000 |   -6.897 +/-  1.395
ASP  50 |    4.725 +/-  1.511 |   -1.952 +/-  0.876 |  -22.561 +/-  1.241 |    7.263 +/-  0.726 |    0.000 +/-  0.000 |  -12.525 +/-  1.452
GLU  51 |    4.262 +/-  1.133 |   -2.626 +/-  0.700 |  -15.145 +/-  1.308 |    5.590 +/-  0.785 |    0.001 +/-  0.001 |   -7.918 +/-  1.439
ILE  52 |    4.077 +/-  1.061 |   -1.302 +/-  0.804 |  -10.824 +/-  0.861 |    2.556 +/-  0.465 |    0.000 +/-  0.000 |   -5.492 +/-  1.462
ILE  53 |    4.211 +/-  1.208 |   -1.164 +/-  0.832 |  -13.253 +/-  0.914 |    2.189 +/-  0.477 |    0.000 +/-  0.000 |   -8.016 +/-  1.434
ASN  54 |    4.472 +/-  1.184 |   -1.594 +/-  0.895 |  -14.512 +/-  1.063 |    0.942 +/-  0.549 |    0.005 +/-  0.005 |  -10.687 +/-  1.488
PHE  55 |    3.728 +/-  1.016 |   -2.482 +/-  0.760 |  -12.245 +/-  1.099 |    1.619 +/-  0.446 |    0.000 +/-  0.000 |   -9.381 +/-  1.300
TYR  56 |    3.840 +/-  1.181 |   -2.012 +/-  0.783 |  -11.945 +/-  0.861 |    1.794 +/-  0.463 |    0.000 +/-  0.000 |   -8.323 +/-  1.416
MET  57 |    4.202 +/-  1.191 |   -2.091 +/-  0.689 |  -11.210 +/-  0.934 |    0.694 +/-  0.423 |    0.002 +/-  0.004 |   -8.404 +/-  1.331
ASN  58 |    4.758 +/-  1.288 |   -2.185 +/-  0.616 |   -8.518 +/-  0.974 |    0.090 +/-  0.525 |    0.010 +/-  0.007 |   -5.846 +/-  1.425
MET  59 |    4.274 +/-  1.045 |   -2.297 +/-  0.753 |   -9.888 +/-  1.017 |    1.879 +/-  0.551 |    0.004 +/-  0.005 |   -6.028 +/-  1.233
LEU  60 |    4.164 +/-  1.113 |   -2.267 +/-  0.699 |   -9.691 +/-  1.023 |    1.027 +/-  0.494 |    0.001 +/-  0.001 |   -6.767 +/-  1.260
MET  61 |    4.040 +/-  1.235 |   -1.024 +/-  0.968 |  -15.683 +/-  1.497 |    0.682 +/-  0.621 |    0.024 +/-  0.017 |  -11.960 +/-  1.618
GLU  62 |    4.093 +/-  1.160 |   -1.518 +/-  0.576 |   -8.112 +/-  1.257 |    2.793 +/-  1.279 |    0.031 +/-  0.010 |   -2.712 +/-  1.358
ARG  63 |    4.026 +/-  1.200 |   -0.871 +/-  0.761 |   -0.807 +/-  1.560 |   -7.905 +/-  1.145 |    0.077 +/-  0.025 |   -5.480 +/-  1.477
SER  64 |    4.552 +/-  0.945 |   -1.492 +/-  0.836 |   -5.474 +/-  1.227 |   -4.816 +/-  0.793 |    0.040 +/-  0.025 |   -7.192 +/-  1.259
LYS  65 |    3.941 +/-  1.188 |    0.249 +/-  0.691 |   -6.525 +/-  1.676 |   -7.261 +/-  1.292 |    0.243 +/-  0.037 |   -9.353 +/-  1.427
GLU  66 |    4.240 +/-  1.221 |   -0.579 +/-  0.645 |   -4.607 +/-  2.143 |   -3.295 +/-  1.585 |    0.075 +/-  0.027 |   -4.167 +/-  1.594
LYS  67 |    4.029 +/-  1.294 |    0.023 +/-  0.602 |    0.660 +/-  3.434 |  -11.049 +/-  2.952 |    0.246 +/-  0.054 |   -6.090 +/-  1.534
GLY  68 |    4.400 +/-  1.413 |   -0.351 +/-  0.618 |  -11.030 +/-  2.411 |   -4.251 +/-  1.867 |    0.518 +/-  0.052 |  -10.714 +/-  1.766
LEU  69 |    4.977 +/-  1.184 |    0.070 +/-  0.648 |    5.099 +/-  1.232 |   -4.549 +/-  0.917 |    0.090 +/-  0.026 |    5.686 +/-  1.204
PRO  70 |    5.751 +/-  1.031 |   -1.399 +/-  0.614 |  -13.037 +/-  1.316 |    2.411 +/-  0.964 |    0.054 +/-  0.014 |   -6.221 +/-  1.225
SER  71 |    4.368 +/-  1.200 |   -1.560 +/-  0.741 |  -10.539 +/-  1.494 |    0.660 +/-  0.471 |    0.009 +/-  0.010 |   -7.062 +/-  1.859
VAL  72 |    4.444 +/-  1.249 |   -1.054 +/-  0.624 |   -6.922 +/-  0.926 |   -0.719 +/-  0.551 |    0.062 +/-  0.022 |   -4.188 +/-  1.434
HIE  73 |    4.140 +/-  1.100 |   -1.803 +/-  0.589 |  -12.220 +/-  0.987 |   -0.161 +/-  0.445 |    0.001 +/-  0.001 |  -10.043 +/-  1.476
ALA  74 |    3.886 +/-  1.086 |   -1.640 +/-  0.535 |   -5.446 +/-  0.859 |   -1.003 +/-  0.642 |    0.035 +/-  0.022 |   -4.169 +/-  1.137
PHE  75 |    3.965 +/-  1.145 |   -1.143 +/-  0.533 |   -2.369 +/-  0.926 |   -3.791 +/-  0.773 |    0.037 +/-  0.015 |   -3.301 +/-  1.203
ASN  76 |    4.675 +/-  1.251 |   -0.735 +/-  0.663 |   -5.914 +/-  1.231 |    0.526 +/-  0.641 |    0.022 +/-  0.011 |   -1.427 +/-  1.536
THR  77 |    4.801 +/-  1.043 |   -1.795 +/-  0.520 |  -12.881 +/-  0.946 |   -0.303 +/-  0.639 |    0.002 +/-  0.002 |  -10.176 +/-  1.180
PHE  78 |    3.880 +/-  1.119 |   -1.007 +/-  0.884 |  -12.593 +/-  0.967 |    2.195 +/-  0.374 |    0.000 +/-  0.000 |   -7.525 +/-  1.410
PHE  79 |    3.951 +/-  1.156 |   -1.786 +/-  0.680 |  -11.906 +/-  0.943 |    2.652 +/-  0.395 |    0.000 +/-  0.000 |   -7.089 +/-  1.349
PHE  80 |    3.571 +/-  1.005 |   -1.604 +/-  0.658 |  -11.560 +/-  0.748 |    1.816 +/-  0.467 |    0.001 +/-  0.001 |   -7.777 +/-  1.195
THR  81 |    4.490 +/-  1.146 |   -0.586 +/-  0.871 |  -11.311 +/-  1.548 |    1.397 +/-  0.605 |    0.019 +/-  0.012 |   -5.991 +/-  1.492
LYS  82 |    3.628 +/-  1.049 |   -1.736 +/-  0.827 |    5.638 +/-  1.330 |  -13.277 +/-  0.763 |    0.021 +/-  0.011 |   -5.727 +/-  1.347
LEU  83 |    4.122 +/-  1.134 |   -1.910 +/-  0.642 |   -8.646 +/-  0.816 |    0.512 +/-  0.607 |    0.025 +/-  0.012 |   -5.896 +/-  1.321
LYS  84 |    3.702 +/-  1.218 |   -0.665 +/-  0.607 |    5.856 +/-  1.282 |  -18.661 +/-  1.055 |    0.182 +/-  0.026 |   -9.585 +/-  1.367
THR  85 |    4.760 +/-  1.140 |    0.258 +/-  0.791 |  -14.559 +/-  0.979 |   -4.102 +/-  0.567 |    0.261 +/-  0.017 |  -13.381 +/-  1.260
ALA  86 |    4.211 +/-  1.201 |    0.005 +/-  0.687 |   -8.041 +/-  2.167 |   -0.284 +/-  1.262 |    0.206 +/-  0.047 |   -3.903 +/-  1.302
GLY  87 |    4.071 +/-  1.137 |   -1.695 +/-  0.759 |   -5.557 +/-  0.968 |   -3.871 +/-  0.670 |    0.200 +/-  0.030 |   -6.853 +/-  1.193
TYR  88 |    3.946 +/-  1.162 |   -0.978 +/-  0.694 |  -11.319 +/-  1.136 |    0.813 +/-  0.643 |    0.063 +/-  0.020 |   -7.475 +/-  1.443
GLN  89 |    4.096 +/-  1.196 |   -0.507 +/-  0.694 |   -9.385 +/-  1.289 |   -0.248 +/-  1.364 |    0.133 +/-  0.033 |   -5.911 +/-  1.476
ALA  90 |    3.905 +/-  1.303 |   -0.378 +/-  0.758 |  -10.259 +/-  1.495 |    3.091 +/-  0.927 |    0.106 +/-  0.027 |   -3.536 +/-  1.651
VAL  91 |    5.200 +/-  1.310 |   -0.304 +/-  0.858 |   -7.019 +/-  1.329 |    0.941 +/-  0.427 |    0.000 +/-  0.001 |   -1.182 +/-  1.535
LYS  92 |    4.201 +/-  1.273 |   -1.665 +/-  0.778 |   13.569 +/-  1.596 |  -16.050 +/-  1.060 |    0.006 +/-  0.007 |    0.060 +/-  1.508
ARG  93 |    3.731 +/-  1.212 |   -1.257 +/-  0.649 |    9.913 +/-  1.747 |  -19.208 +/-  1.266 |    0.024 +/-  0.012 |   -6.797 +/-  1.681
TRP  94 |    3.871 +/-  1.048 |   -1.087 +/-  0.806 |  -11.262 +/-  1.223 |   -4.428 +/-  0.961 |    0.034 +/-  0.019 |  -12.871 +/-  1.413
THR  95 |    5.096 +/-  1.169 |   -0.873 +/-  0.750 |   -5.702 +/-  1.285 |   -2.414 +/-  0.866 |    0.003 +/-  0.003 |   -3.890 +/-  1.388
LYS  96 |    4.068 +/-  1.146 |   -0.637 +/-  0.771 |   22.016 +/-  2.221 |  -20.394 +/-  1.652 |    0.048 +/-  0.024 |    5.101 +/-  1.741
LYS  97 |    4.941 +/-  1.442 |    0.165 +/-  0.629 |    8.504 +/-  1.633 |  -21.733 +/-  1.386 |    0.377 +/-  0.045 |   -7.744 +/-  1.760
VAL  98 |    4.490 +/-  1.171 |    0.749 +/-  0.954 |  -15.417 +/-  1.311 |   -0.423 +/-  0.829 |    0.121 +/-  0.054 |  -10.479 +/-  1.410
ASP  99 |    4.757 +/-  1.015 |   -0.852 +/-  0.620 |  -13.779 +/-  1.048 |    3.382 +/-  0.901 |    0.092 +/-  0.027 |   -6.400 +/-  1.301
VAL 100 |    4.546 +/-  1.049 |   -1.186 +/-  0.606 |   -7.764 +/-  0.817 |   -2.885 +/-  0.645 |    0.004 +/-  0.003 |   -7.285 +/-  1.231
PHE 101 |    3.986 +/-  1.145 |   -0.192 +/-  0.586 |   -9.078 +/-  0.993 |   -3.462 +/-  0.708 |    0.213 +/-  0.023 |   -8.532 +/-  1.158
SER 102 |    4.981 +/-  1.286 |    0.160 +/-  0.664 |   -8.207 +/-  0.965 |   -1.828 +/-  0.838 |    0.263 +/-  0.023 |   -4.631 +/-  1.376
VAL 103 |    4.520 +/-  1.073 |   -0.591 +/-  0.682 |  -11.869 +/-  1.083 |    0.158 +/-  0.826 |    0.070 +/-  0.028 |   -7.712 +/-  1.330
ASP 104 |    4.444 +/-  1.364 |   -2.094 +/-  0.724 |  -14.417 +/-  1.496 |    5.580 +/-  0.759 |    0.012 +/-  0.010 |   -6.476 +/-  1.601
ILE 105 |    4.073 +/-  1.185 |   -1.349 +/-  0.718 |   -7.978 +/-  0.928 |    0.141 +/-  0.361 |    0.000 +/-  0.000 |   -5.114 +/-  1.383
LEU 106 |    4.154 +/-  1.183 |   -2.441 +/-  0.680 |  -10.113 +/-  0.906 |    2.491 +/-  0.313 |    0.000 +/-  0.000 |   -5.909 +/-  1.411
LEU 107 |    3.539 +/-  0.935 |   -2.301 +/-  0.641 |   -6.295 +/-  0.846 |    1.269 +/-  0.383 |    0.000 +/-  0.001 |   -3.787 +/-  1.193
VAL 108 |    5.670 +/-  1.205 |   -0.577 +/-  0.931 |   -6.994 +/-  0.979 |    2.612 +/-  0.317 |    0.005 +/-  0.004 |    0.716 +/-  1.540
PRO 109 |    5.891 +/-  0.920 |   -2.099 +/-  0.631 |  -15.973 +/-  0.720 |    7.754 +/-  0.763 |    0.002 +/-  0.002 |   -4.425 +/-  1.176
ILE 110 |    4.095 +/-  1.144 |   -0.748 +/-  0.948 |  -10.603 +/-  0.951 |    1.033 +/-  0.423 |    0.000 +/-  0.001 |   -6.224 +/-  1.472
HIE 111 |    3.671 +/-  1.065 |   -1.621 +/-  0.520 |   -6.724 +/-  1.046 |   -1.862 +/-  0.709 |    0.081 +/-  0.024 |   -6.454 +/-  1.197
LEU 112 |    4.286 +/-  1.072 |   -0.362 +/-  0.815 |   -9.182 +/-  1.517 |   -0.107 +/-  1.133 |    0.136 +/-  0.073 |   -5.229 +/-  1.268
GLY 113 |    4.204 +/-  1.203 |   -1.648 +/-  0.607 |   -4.518 +/-  1.265 |   -5.612 +/-  1.060 |    0.371 +/-  0.059 |   -7.203 +/-  1.328
VAL 114 |    5.031 +/-  1.199 |   -0.182 +/-  0.895 |  -12.587 +/-  1.416 |    1.321 +/-  0.629 |    0.004 +/-  0.007 |   -6.413 +/-  1.866
HIE 115 |    4.286 +/-  1.172 |   -2.149 +/-  0.708 |   -8.997 +/-  1.630 |   -0.782 +/-  0.489 |    0.000 +/-  0.001 |   -7.641 +/-  1.714
TRP 116 |    4.012 +/-  1.005 |   -2.263 +/-  0.607 |   -8.035 +/-  0.930 |    0.261 +/-  0.693 |    0.001 +/-  0.002 |   -6.023 +/-  1.281
CYS 117 |    3.929 +/-  1.025 |   -0.883 +/-  0.889 |   -6.355 +/-  0.906 |   -0.076 +/-  0.365 |    0.004 +/-  0.004 |   -3.381 +/-  1.335
LEU 118 |    4.224 +/-  1.185 |   -1.744 +/-  0.751 |  -11.642 +/-  1.022 |    3.454 +/-  0.334 |    0.000 +/-  0.000 |   -5.708 +/-  1.539
ALA 119 |    3.385 +/-  0.935 |   -1.649 +/-  0.920 |   -9.092 +/-  0.889 |    1.376 +/-  0.375 |    0.000 +/-  0.000 |   -5.980 +/-  1.100
VAL 120 |    3.870 +/-  1.073 |   -1.014 +/-  0.805 |  -13.611 +/-  1.145 |    3.044 +/-  0.511 |    0.004 +/-  0.003 |   -7.707 +/-  1.271
VAL 121 |    4.243 +/-  0.926 |   -1.572 +/-  0.827 |  -14.415 +/-  1.037 |   -0.728 +/-  0.353 |    0.000 +/-  0.000 |  -12.472 +/-  1.200
ASP 122 |    5.173 +/-  1.149 |   -2.307 +/-  0.766 |  -24.259 +/-  1.381 |    9.734 +/-  0.776 |    0.000 +/-  0.001 |  -11.659 +/-  1.585
PHE 123 |    3.972 +/-  1.115 |   -1.618 +/-  0.636 |   -3.671 +/-  1.152 |    0.487 +/-  1.063 |    0.094 +/-  0.029 |   -0.736 +/-  1.131
ARG 124 |    3.722 +/-  1.045 |    0.011 +/-  0.639 |    7.926 +/-  1.683 |  -12.546 +/-  1.109 |    0.307 +/-  0.026 |   -0.581 +/-  1.405
LYS 125 |    4.151 +/-  1.299 |   -0.017 +/-  0.696 |    5.120 +/-  2.201 |  -13.096 +/-  1.367 |    0.193 +/-  0.028 |   -3.649 +/-  1.862
LYS 126 |    4.318 +/-  1.290 |   -1.170 +/-  0.790 |   -2.552 +/-  1.857 |  -10.674 +/-  1.162 |    0.003 +/-  0.005 |  -10.074 +/-  1.999
ASN 127 |    4.325 +/-  1.270 |   -1.829 +/-  0.793 |  -11.397 +/-  1.293 |   -0.575 +/-  0.469 |    0.001 +/-  0.001 |   -9.475 +/-  1.481
ILE 128 |    4.069 +/-  1.032 |   -1.002 +/-  0.810 |  -12.908 +/-  1.064 |    2.822 +/-  0.494 |    0.000 +/-  0.002 |   -7.019 +/-  1.377
THR 129 |    4.445 +/-  1.142 |   -1.276 +/-  0.889 |  -15.592 +/-  1.092 |    0.162 +/-  0.449 |    0.000 +/-  0.001 |  -12.260 +/-  1.493
TYR 130 |    3.760 +/-  1.150 |   -2.456 +/-  0.762 |  -12.853 +/-  1.135 |    3.387 +/-  0.513 |    0.000 +/-  0.001 |   -8.163 +/-  1.413
TYR 131 |    3.830 +/-  1.219 |   -2.030 +/-  0.708 |  -11.129 +/-  0.893 |    1.298 +/-  0.359 |    0.001 +/-  0.002 |   -8.030 +/-  1.441
ASP 132 |    5.276 +/-  1.158 |   -2.149 +/-  0.776 |  -23.222 +/-  1.628 |   11.123 +/-  0.941 |    0.004 +/-  0.005 |   -8.968 +/-  1.477
SER 133 |    4.807 +/-  1.234 |   -2.250 +/-  0.689 |  -13.144 +/-  1.617 |    1.487 +/-  0.827 |    0.003 +/-  0.003 |   -9.098 +/-  1.329
MET 134 |    4.604 +/-  1.288 |   -0.314 +/-  0.884 |  -15.233 +/-  2.930 |    3.836 +/-  1.764 |    0.036 +/-  0.027 |   -7.071 +/-  1.721
GLY 135 |    4.737 +/-  1.252 |   -1.478 +/-  0.584 |  -10.112 +/-  1.358 |   -2.053 +/-  1.316 |    0.120 +/-  0.058 |   -8.785 +/-  1.478
GLY 136 |    4.134 +/-  1.199 |   -1.404 +/-  0.662 |   -4.364 +/-  1.502 |   -5.484 +/-  1.078 |    0.165 +/-  0.039 |   -6.954 +/-  1.485
ILE 137 |    4.125 +/-  1.180 |    0.300 +/-  0.630 |   -6.275 +/-  1.194 |   -1.628 +/-  0.991 |    0.209 +/-  0.036 |   -3.269 +/-  1.531
ASN 138 |    4.452 +/-  0.947 |   -1.488 +/-  0.897 |   -7.605 +/-  1.620 |   -0.470 +/-  0.759 |    0.032 +/-  0.014 |   -5.079 +/-  1.655
ASN 139 |    4.006 +/-  1.026 |   -1.436 +/-  0.774 |   -9.219 +/-  1.100 |   -1.483 +/-  0.826 |    0.015 +/-  0.011 |   -8.116 +/-  1.496
GLU 140 |    4.264 +/-  1.136 |   -0.716 +/-  0.859 |  -22.991 +/-  1.357 |    9.846 +/-  1.038 |    0.014 +/-  0.011 |   -9.583 +/-  1.415
ALA 141 |    3.414 +/-  0.983 |   -2.054 +/-  0.710 |  -10.207 +/-  1.032 |    1.838 +/-  0.515 |    0.004 +/-  0.008 |   -7.005 +/-  1.393
CYS 142 |    3.969 +/-  0.911 |   -2.624 +/-  0.628 |   -0.713 +/-  1.064 |   -0.328 +/-  0.549 |    0.000 +/-  0.000 |    0.305 +/-  1.163
ARG 143 |    3.852 +/-  1.341 |   -1.625 +/-  0.785 |    6.813 +/-  1.713 |  -15.416 +/-  1.560 |    0.008 +/-  0.011 |   -6.368 +/-  1.853
ILE 144 |    4.008 +/-  1.132 |   -0.939 +/-  0.791 |  -16.290 +/-  0.888 |    2.235 +/-  0.558 |    0.018 +/-  0.017 |  -10.969 +/-  1.407
LEU 145 |    4.117 +/-  0.999 |   -1.875 +/-  0.683 |   -9.309 +/-  0.975 |    1.326 +/-  0.357 |    0.000 +/-  0.000 |   -5.740 +/-  1.284
LEU 146 |    4.534 +/-  1.045 |   -2.241 +/-  0.697 |  -12.120 +/-  1.086 |    1.264 +/-  0.489 |    0.000 +/-  0.001 |   -8.563 +/-  1.397
GLN 147 |    4.250 +/-  1.249 |   -1.478 +/-  0.788 |  -14.068 +/-  1.457 |    1.846 +/-  0.653 |    0.009 +/-  0.010 |   -9.441 +/-  1.508
TYR 148 |    4.032 +/-  1.113 |   -1.341 +/-  0.850 |  -10.532 +/-  1.010 |    1.687 +/-  0.453 |    0.003 +/-  0.004 |   -6.150 +/-  1.219
LEU 149 |    3.943 +/-  1.119 |   -2.451 +/-  0.740 |   -4.272 +/-  0.998 |    0.823 +/-  0.524 |    0.000 +/-  0.000 |   -1.957 +/-  1.331
LYS 150 |    3.630 +/-  1.137 |   -2.176 +/-  0.683 |    3.509 +/-  1.649 |  -13.979 +/-  1.380 |    0.003 +/-  0.005 |   -9.013 +/-  1.431
GLN 151 |    4.079 +/-  1.207 |   -2.336 +/-  0.792 |  -17.446 +/-  1.132 |    0.294 +/-  0.776 |    0.010 +/-  0.012 |  -15.399 +/-  1.426
GLU 152 |    3.712 +/-  1.121 |   -1.540 +/-  0.846 |  -22.178 +/-  1.283 |    9.087 +/-  0.933 |    0.000 +/-  0.000 |  -10.918 +/-  1.477
SER 153 |    3.996 +/-  1.061 |   -2.368 +/-  0.749 |  -13.899 +/-  1.164 |    2.600 +/-  0.614 |    0.000 +/-  0.000 |   -9.670 +/-  1.480
ILE 154 |    4.340 +/-  1.349 |   -0.966 +/-  0.729 |  -12.274 +/-  1.751 |    0.910 +/-  1.407 |    0.032 +/-  0.027 |   -7.959 +/-  1.540
ASP 155 |    5.471 +/-  1.133 |   -1.705 +/-  0.571 |  -15.044 +/-  2.803 |    7.523 +/-  2.248 |    0.130 +/-  0.052 |   -3.624 +/-  1.419
LYS 156 |    3.971 +/-  1.206 |   -0.246 +/-  0.790 |   11.599 +/-  1.649 |  -14.625 +/-  1.266 |    0.201 +/-  0.040 |    0.900 +/-  1.605
LYS 157 |    4.359 +/-  1.154 |   -0.429 +/-  0.780 |    8.651 +/-  2.137 |  -15.677 +/-  1.775 |    0.142 +/-  0.033 |   -2.954 +/-  1.676
ARG 158 |    4.339 +/-  1.167 |    0.243 +/-  0.738 |    8.228 +/-  2.523 |  -16.923 +/-  2.093 |    0.196 +/-  0.040 |   -3.917 +/-  1.485
LYS 159 |    3.717 +/-  1.133 |   -0.300 +/-  0.936 |   -7.068 +/-  3.396 |  -11.230 +/-  2.708 |    0.053 +/-  0.026 |  -14.828 +/-  1.730
GLU 160 |    4.128 +/-  1.113 |   -0.338 +/-  0.739 |  -20.021 +/-  3.168 |    5.056 +/-  2.556 |    0.136 +/-  0.041 |  -11.039 +/-  1.741
PHE 161 |    3.513 +/-  0.961 |   -0.771 +/-  0.801 |   -8.675 +/-  3.975 |   -1.952 +/-  2.845 |    0.083 +/-  0.049 |   -7.802 +/-  1.617
ASP 162 |    5.053 +/-  1.277 |   -1.204 +/-  0.531 |  -16.895 +/-  1.878 |    7.302 +/-  1.591 |    0.097 +/-  0.027 |   -5.647 +/-  1.468
THR 163 |    4.952 +/-  1.225 |   -0.254 +/-  0.751 |  -13.402 +/-  1.309 |   -0.424 +/-  0.898 |    0.062 +/-  0.023 |   -9.067 +/-  1.363
ASN 164 |    4.153 +/-  1.125 |   -0.189 +/-  0.692 |   -7.374 +/-  3.079 |   -0.649 +/-  2.085 |    0.094 +/-  0.032 |   -3.965 +/-  1.556
GLY 165 |    3.984 +/-  1.318 |   -1.245 +/-  0.634 |   -4.707 +/-  1.226 |   -6.259 +/-  0.888 |    0.434 +/-  0.082 |   -7.793 +/-  1.507
TRP 166 |    3.922 +/-  1.115 |   -0.413 +/-  0.774 |   -7.832 +/-  1.274 |   -2.164 +/-  1.083 |    0.134 +/-  0.035 |   -6.354 +/-  1.423
GLN 167 |    3.913 +/-  1.094 |   -1.383 +/-  0.826 |   -8.320 +/-  1.337 |    0.747 +/-  0.665 |    0.029 +/-  0.018 |   -5.014 +/-  1.430
LEU 168 |    4.012 +/-  1.250 |   -0.546 +/-  0.679 |   -6.185 +/-  1.332 |   -0.730 +/-  1.146 |    0.125 +/-  0.040 |   -3.324 +/-  1.405
PHE 169 |    4.213 +/-  1.150 |   -1.839 +/-  0.673 |  -11.166 +/-  1.369 |   -0.508 +/-  0.693 |    0.006 +/-  0.008 |   -9.294 +/-  1.363
SER 170 |    4.404 +/-  1.070 |   -1.355 +/-  0.646 |   -5.037 +/-  1.535 |    1.999 +/-  1.238 |    0.054 +/-  0.035 |    0.065 +/-  1.586
LYS 171 |    3.839 +/-  1.081 |   -1.349 +/-  0.699 |   18.236 +/-  2.864 |  -19.351 +/-  1.874 |    0.012 +/-  0.011 |    1.387 +/-  1.725
LYS 172 |    3.815 +/-  1.206 |   -1.010 +/-  0.798 |    8.331 +/-  2.813 |  -20.723 +/-  1.835 |    0.026 +/-  0.022 |   -9.561 +/-  1.650
SER 173 |    4.454 +/-  1.054 |   -1.479 +/-  0.541 |  -11.852 +/-  1.378 |   -3.652 +/-  1.269 |    0.079 +/-  0.035 |  -12.450 +/-  1.357
GLN 174 |    4.271 +/-  1.200 |    0.310 +/-  0.694 |   -6.377 +/-  1.517 |   -5.224 +/-  1.126 |    0.278 +/-  0.038 |   -6.743 +/-  1.428
GLU 175 |    4.144 +/-  1.221 |   -0.030 +/-  0.683 |  -14.653 +/-  2.151 |    5.106 +/-  1.977 |    0.205 +/-  0.037 |   -5.228 +/-  1.423
ILE 176 |    6.081 +/-  1.114 |    0.360 +/-  0.814 |   -0.261 +/-  1.778 |   -0.247 +/-  1.025 |    0.037 +/-  0.029 |    5.969 +/-  1.701
PRO 177 |    5.787 +/-  1.147 |   -1.348 +/-  0.795 |  -23.289 +/-  1.522 |   12.048 +/-  0.829 |    0.083 +/-  0.011 |   -6.719 +/-  1.615
GLN 178 |    3.756 +/-  0.986 |   -1.687 +/-  0.507 |  -10.125 +/-  1.114 |    1.751 +/-  0.773 |    0.069 +/-  0.029 |   -6.236 +/-  1.277
GLN 179 |    4.060 +/-  1.079 |   -1.905 +/-  0.603 |   -8.409 +/-  1.112 |    3.020 +/-  0.842 |    0.008 +/-  0.014 |   -3.227 +/-  1.286
MET 180 |    4.290 +/-  1.237 |   -1.033 +/-  0.835 |   -8.251 +/-  1.279 |    0.421 +/-  0.843 |    0.042 +/-  0.047 |   -4.531 +/-  1.699
ASN 181 |    4.307 +/-  1.269 |   -0.997 +/-  0.917 |   -7.083 +/-  1.933 |    1.447 +/-  0.834 |    0.011 +/-  0.012 |   -2.315 +/-  1.914
GLY 182 |    4.351 +/-  1.235 |   -2.667 +/-  0.830 |   -9.988 +/-  1.753 |   -1.174 +/-  1.005 |    0.015 +/-  0.017 |   -9.463 +/-  1.632
SER 183 |    5.710 +/-  1.268 |   -1.640 +/-  0.668 |  -13.920 +/-  1.337 |    2.613 +/-  0.602 |    0.000 +/-  0.001 |   -7.236 +/-  1.626
ASP 184 |    5.000 +/-  1.208 |   -0.285 +/-  1.057 |  -23.825 +/-  1.396 |    9.869 +/-  0.773 |    0.000 +/-  0.000 |   -9.242 +/-  1.307
ALA 185 |    3.777 +/-  1.197 |   -2.093 +/-  0.820 |  -10.609 +/-  1.134 |    3.668 +/-  0.663 |    0.001 +/-  0.002 |   -5.256 +/-  1.625
GLY 186 |    3.900 +/-  1.146 |   -3.087 +/-  0.632 |   -8.051 +/-  1.069 |   -1.133 +/-  0.514 |    0.000 +/-  0.001 |   -8.372 +/-  1.455
MET 187 |    4.222 +/-  1.308 |   -1.830 +/-  0.856 |  -13.322 +/-  0.861 |    3.441 +/-  0.544 |    0.000 +/-  0.000 |   -7.490 +/-  1.500
PHE 188 |    4.125 +/-  1.047 |   -2.342 +/-  0.745 |  -13.403 +/-  1.038 |    2.516 +/-  0.412 |    0.000 +/-  0.000 |   -9.104 +/-  1.357
ALA 189 |    3.623 +/-  1.156 |   -2.616 +/-  0.620 |  -11.686 +/-  0.824 |    3.427 +/-  0.424 |    0.003 +/-  0.004 |   -7.249 +/-  1.374
CYS 190 |    3.900 +/-  0.921 |   -2.097 +/-  0.888 |   -4.525 +/-  1.625 |    1.440 +/-  0.582 |    0.002 +/-  0.003 |   -1.280 +/-  1.487
LYS 191 |    4.231 +/-  1.078 |   -1.573 +/-  0.852 |    3.578 +/-  1.572 |  -11.585 +/-  0.910 |    0.001 +/-  0.002 |   -5.349 +/-  1.785
TYR 192 |    3.827 +/-  1.134 |   -1.878 +/-  0.864 |  -17.566 +/-  0.915 |    2.502 +/-  0.584 |    0.000 +/-  0.000 |  -13.115 +/-  1.336
ALA 193 |    3.715 +/-  1.142 |   -1.932 +/-  0.737 |  -13.626 +/-  1.172 |    1.644 +/-  0.476 |    0.000 +/-  0.000 |  -10.199 +/-  1.409
ASP 194 |    5.001 +/-  1.192 |   -2.764 +/-  0.678 |  -20.958 +/-  1.383 |    9.004 +/-  0.854 |    0.000 +/-  0.000 |   -9.717 +/-  1.322
CYS 195 |    3.858 +/-  0.979 |   -2.690 +/-  0.601 |   -5.619 +/-  1.052 |   -2.981 +/-  0.554 |    0.003 +/-  0.004 |   -7.430 +/-  1.167
ILE 196 |    3.862 +/-  1.116 |   -1.010 +/-  0.796 |   -7.144 +/-  0.976 |   -1.245 +/-  0.820 |    0.036 +/-  0.013 |   -5.501 +/-  1.371
THR 197 |    4.893 +/-  1.251 |   -1.380 +/-  0.636 |   -4.204 +/-  0.813 |   -3.041 +/-  0.586 |    0.001 +/-  0.002 |   -3.731 +/-  1.348
LYS 198 |    4.225 +/-  1.130 |   -0.617 +/-  0.688 |    1.217 +/-  1.555 |  -11.437 +/-  1.257 |    0.073 +/-  0.021 |   -6.540 +/-  1.745
ASP 199 |    5.931 +/-  1.485 |    0.011 +/-  0.672 |   -9.967 +/-  1.409 |    0.218 +/-  1.005 |    0.189 +/-  0.028 |   -3.619 +/-  1.479
ARG 200 |    4.916 +/-  1.127 |    0.039 +/-  0.660 |   13.721 +/-  1.122 |  -14.618 +/-  1.012 |    0.085 +/-  0.025 |    4.144 +/-  1.366
PRO 201 |    6.059 +/-  1.163 |   -0.919 +/-  0.526 |  -18.700 +/-  1.632 |    8.659 +/-  1.398 |    0.115 +/-  0.027 |   -4.787 +/-  1.239
ILE 202 |    4.233 +/-  1.224 |   -0.266 +/-  0.683 |   -4.734 +/-  1.807 |   -3.184 +/-  1.586 |    0.131 +/-  0.046 |   -3.820 +/-  1.488
ASN 203 |    4.676 +/-  1.132 |   -0.396 +/-  0.663 |   -5.813 +/-  1.831 |   -2.492 +/-  1.856 |    0.176 +/-  0.041 |   -3.849 +/-  1.781
PHE 204 |    4.208 +/-  1.029 |   -0.667 +/-  0.749 |   -7.256 +/-  1.345 |   -1.115 +/-  1.071 |    0.085 +/-  0.038 |   -4.746 +/-  1.412
THR 205 |    4.443 +/-  1.061 |   -0.784 +/-  0.863 |  -12.094 +/-  1.154 |    0.728 +/-  0.542 |    0.015 +/-  0.013 |   -7.692 +/-  1.301
GLN 206 |    4.001 +/-  1.129 |   -0.890 +/-  0.881 |   -9.917 +/-  1.338 |    1.304 +/-  0.597 |    0.026 +/-  0.016 |   -5.475 +/-  1.627
GLN 207 |    4.242 +/-  1.031 |   -0.313 +/-  0.763 |   -7.438 +/-  1.165 |   -1.527 +/-  0.823 |    0.159 +/-  0.036 |   -4.877 +/-  1.407
HIE 208 |    3.872 +/-  1.064 |   -1.361 +/-  0.742 |  -10.175 +/-  0.996 |   -1.515 +/-  0.408 |    0.020 +/-  0.013 |   -9.159 +/-  1.340
MET 209 |    6.212 +/-  1.239 |   -1.075 +/-  0.796 |   -5.072 +/-  0.930 |    2.429 +/-  0.453 |    0.000 +/-  0.000 |    2.494 +/-  1.415
PRO 210 |    6.274 +/-  1.173 |   -1.866 +/-  0.659 |  -21.344 +/-  1.133 |    9.845 +/-  0.924 |    0.011 +/-  0.010 |   -7.079 +/-  1.259
TYR 211 |    3.815 +/-  1.101 |   -1.711 +/-  0.680 |  -10.859 +/-  0.787 |   -0.134 +/-  0.442 |    0.017 +/-  0.010 |   -8.872 +/-  1.354
PHE 212 |    3.878 +/-  1.082 |   -2.025 +/-  0.721 |   -3.278 +/-  1.058 |   -0.126 +/-  0.511 |    0.013 +/-  0.008 |   -1.537 +/-  1.281
ARG 213 |    3.898 +/-  1.292 |   -2.291 +/-  0.709 |   10.549 +/-  1.547 |  -12.316 +/-  1.068 |    0.001 +/-  0.002 |   -0.160 +/-  1.566
LYS 214 |    3.792 +/-  1.075 |   -2.467 +/-  0.599 |    5.440 +/-  1.593 |  -11.194 +/-  1.179 |    0.005 +/-  0.005 |   -4.424 +/-  1.541
ARG 215 |    4.104 +/-  1.312 |   -1.616 +/-  0.777 |   -2.961 +/-  1.635 |  -10.841 +/-  1.069 |    0.001 +/-  0.001 |  -11.313 +/-  1.697
MET 216 |    3.982 +/-  1.062 |   -1.583 +/-  0.790 |  -13.086 +/-  0.869 |   -0.143 +/-  0.433 |    0.013 +/-  0.009 |  -10.817 +/-  1.416
VAL 217 |    4.069 +/-  1.019 |   -1.643 +/-  0.860 |  -11.891 +/-  0.849 |   -0.540 +/-  0.438 |    0.000 +/-  0.000 |  -10.006 +/-  1.394
TRP 218 |    3.712 +/-  1.107 |   -2.517 +/-  0.663 |  -12.314 +/-  1.150 |   -1.558 +/-  0.518 |    0.002 +/-  0.004 |  -12.674 +/-  1.293
GLU 219 |    4.283 +/-  1.244 |   -2.020 +/-  0.668 |  -15.676 +/-  1.272 |    3.560 +/-  0.763 |    0.001 +/-  0.002 |   -9.852 +/-  1.434
ILE 220 |    4.024 +/-  1.050 |   -1.013 +/-  0.998 |  -11.862 +/-  1.201 |    2.908 +/-  0.575 |    0.000 +/-  0.000 |   -5.943 +/-  1.382
LEU 221 |    4.005 +/-  1.169 |   -1.057 +/-  0.788 |  -10.782 +/-  1.654 |    0.230 +/-  0.946 |    0.064 +/-  0.025 |   -7.541 +/-  1.469
HIE 222 |    4.502 +/-  1.189 |   -0.853 +/-  0.786 |   -5.696 +/-  1.999 |   -1.261 +/-  1.353 |    0.150 +/-  0.034 |   -3.158 +/-  1.467
ARG 223 |    4.729 +/-  1.320 |   -0.504 +/-  0.743 |    3.620 +/-  1.466 |   -6.872 +/-  1.217 |    0.052 +/-  0.029 |    1.024 +/-  1.610
LYS 224 |    3.770 +/-  1.210 |   -1.739 +/-  0.544 |    0.318 +/-  1.578 |   -8.833 +/-  1.098 |    0.015 +/-  0.014 |   -6.469 +/-  1.566
LEU 225 |    4.941 +/-  1.227 |   -1.096 +/-  0.683 |   -3.293 +/-  1.768 |   -1.560 +/-  1.541 |    0.100 +/-  0.039 |   -0.909 +/-  1.605
LEU 226 |    6.801 +/-  1.848 |   -0.444 +/-  1.341 | -100.780 +/-  5.313 |   28.659 +/-  4.038 |    0.074 +/-  0.038 |  -65.690 +/-  2.228
ILE 227 |    4.707 +/-  1.278 |   -0.833 +/-  0.982 |   20.683 +/-  9.367 |  -76.539 +/-  7.897 |    0.201 +/-  0.038 |  -51.781 +/-  2.964
LYS 228 |    3.704 +/-  1.167 |   -1.331 +/-  0.802 |   13.730 +/-  1.940 |  -17.418 +/-  1.652 |    0.006 +/-  0.007 |   -1.310 +/-  1.411
LEU 229 |    3.821 +/-  1.156 |   -1.278 +/-  0.808 |  -10.197 +/-  1.079 |    2.645 +/-  0.636 |    0.002 +/-  0.005 |   -5.007 +/-  1.433
LYS 230 |    3.411 +/-  0.955 |   -1.824 +/-  0.835 |    2.852 +/-  1.684 |  -11.134 +/-  0.937 |    0.002 +/-  0.004 |   -6.692 +/-  1.533
VAL 231 |    4.318 +/-  1.141 |   -1.262 +/-  0.953 |  -16.635 +/-  1.099 |    0.626 +/-  0.422 |    0.000 +/-  0.000 |  -12.954 +/-  1.626
ILE 232 |    4.058 +/-  1.026 |   -0.972 +/-  0.743 |  -13.015 +/-  1.304 |    0.607 +/-  0.611 |    0.002 +/-  0.003 |   -9.320 +/-  1.367
GLY 233 |    4.768 +/-  1.305 |   -2.780 +/-  0.717 |   -7.312 +/-  1.490 |   -4.519 +/-  0.841 |    0.042 +/-  0.013 |   -9.802 +/-  1.600
GLN 234 |    4.364 +/-  1.064 |   -0.858 +/-  0.743 |   -7.349 +/-  1.144 |   -2.496 +/-  0.883 |    0.163 +/-  0.039 |   -6.177 +/-  1.337
ASP 235 |    4.888 +/-  0.970 |    1.332 +/-  1.083 |  -13.721 +/-  1.696 |    1.357 +/-  1.176 |    0.253 +/-  0.023 |   -5.891 +/-  1.561
SER 236 |    5.323 +/-  1.198 |    0.232 +/-  0.686 |  -10.322 +/-  1.326 |   -3.154 +/-  0.961 |    0.174 +/-  0.045 |   -7.747 +/-  1.428
SER 237 |    4.325 +/-  1.039 |   -0.536 +/-  0.667 |  -10.858 +/-  1.514 |   -2.077 +/-  0.907 |    0.093 +/-  0.015 |   -9.053 +/-  1.227
GLU 238 |    3.765 +/-  0.915 |   -0.695 +/-  0.597 |   -9.678 +/-  1.515 |    2.992 +/-  1.302 |    0.167 +/-  0.036 |   -3.451 +/-  1.261
ILE 239 |    4.123 +/-  1.046 |   -0.532 +/-  0.897 |  -10.101 +/-  1.247 |    0.398 +/-  0.563 |    0.019 +/-  0.009 |   -6.093 +/-  1.561
HIE 240 |    4.128 +/-  1.148 |   -1.147 +/-  0.628 |   -6.508 +/-  1.529 |   -5.242 +/-  1.085 |    0.176 +/-  0.038 |   -8.593 +/-  1.479
PHE 241 |    4.027 +/-  1.106 |   -1.082 +/-  0.696 |   -2.945 +/-  1.116 |   -0.957 +/-  0.644 |    0.044 +/-  0.015 |   -0.914 +/-  1.335
LYS 242 |    3.904 +/-  1.008 |   -0.449 +/-  0.476 |   17.694 +/-  1.611 |  -22.257 +/-  1.326 |    0.212 +/-  0.035 |   -0.896 +/-  1.522
VAL 243 |    4.386 +/-  1.160 |   -0.049 +/-  0.908 |  -13.525 +/-  2.229 |    1.090 +/-  0.987 |    0.036 +/-  0.016 |   -8.061 +/-  1.631
LYS 244 |    4.019 +/-  1.095 |   -0.717 +/-  0.806 |   18.103 +/-  2.577 |  -25.011 +/-  1.709 |    0.059 +/-  0.032 |   -3.546 +/-  1.710
MET 245 |    4.818 +/-  1.026 |   -1.571 +/-  0.704 |  -14.458 +/-  1.031 |   -0.493 +/-  0.761 |    0.038 +/-  0.018 |  -11.666 +/-  1.345
THR 246 |    4.838 +/-  1.191 |    0.095 +/-  0.646 |  -10.012 +/-  1.238 |   -4.709 +/-  1.094 |    0.100 +/-  0.032 |   -9.688 +/-  1.455
THR 247 |    4.583 +/-  1.203 |   -1.033 +/-  0.693 |  -10.461 +/-  1.231 |   -0.805 +/-  0.866 |    0.048 +/-  0.015 |   -7.668 +/-  1.454
HIE 248 |    3.754 +/-  1.040 |   -1.372 +/-  0.501 |   -7.202 +/-  1.299 |    0.784 +/-  0.871 |    0.052 +/-  0.017 |   -3.985 +/-  1.267
LEU 249 |    4.661 +/-  1.166 |   -1.266 +/-  0.713 |   -7.217 +/-  1.174 |    2.352 +/-  0.490 |    0.001 +/-  0.002 |   -1.468 +/-  1.234
LYS 250 |    4.012 +/-  1.071 |   -1.149 +/-  0.759 |   13.579 +/-  1.980 |  -16.018 +/-  1.383 |    0.000 +/-  0.002 |    0.425 +/-  1.496
LYS 251 |    3.977 +/-  1.188 |   -0.955 +/-  0.676 |    7.558 +/-  1.724 |  -19.452 +/-  1.389 |    0.018 +/-  0.011 |   -8.854 +/-  1.552
LEU 252 |    4.130 +/-  1.055 |   -2.198 +/-  0.581 |   -6.058 +/-  0.909 |   -0.077 +/-  0.775 |    0.016 +/-  0.011 |   -4.187 +/-  1.355
LYS 253 |    3.425 +/-  0.965 |   -2.137 +/-  0.691 |   -0.470 +/-  1.740 |  -13.144 +/-  1.005 |    0.000 +/-  0.000 |  -12.326 +/-  1.569
GLU 254 |    4.140 +/-  1.236 |   -1.175 +/-  0.855 |  -24.306 +/-  1.611 |    5.523 +/-  1.194 |    0.006 +/-  0.009 |  -15.812 +/-  1.465
SER 255 |    4.125 +/-  1.072 |   -1.264 +/-  0.733 |  -10.539 +/-  1.101 |   -1.633 +/-  0.677 |    0.061 +/-  0.027 |   -9.249 +/-  1.354
TYR 256 |    3.926 +/-  1.056 |   -1.843 +/-  0.696 |   -9.813 +/-  0.912 |    0.079 +/-  0.494 |    0.004 +/-  0.003 |   -7.647 +/-  1.212
CYS 257 |    4.119 +/-  1.032 |   -2.186 +/-  0.616 |   -8.763 +/-  1.261 |   -1.934 +/-  0.605 |    0.015 +/-  0.011 |   -8.750 +/-  1.287
GLN 258 |    4.195 +/-  0.984 |   -0.593 +/-  0.694 |   -0.413 +/-  0.912 |   -3.291 +/-  0.773 |    0.160 +/-  0.036 |    0.059 +/-  1.353
ARG 259 |    3.653 +/-  1.095 |   -0.593 +/-  0.567 |    2.112 +/-  1.559 |  -14.332 +/-  1.070 |    0.270 +/-  0.017 |   -8.890 +/-  1.478
GLN 260 |    4.099 +/-  1.115 |   -0.365 +/-  0.604 |  -11.534 +/-  0.984 |   -3.031 +/-  0.730 |    0.224 +/-  0.025 |  -10.607 +/-  1.339
GLY 261 |    4.197 +/-  1.281 |   -0.605 +/-  0.611 |   -5.449 +/-  1.484 |   -5.382 +/-  0.781 |    0.471 +/-  0.026 |   -6.768 +/-  1.301
VAL 262 |    5.483 +/-  0.957 |    0.526 +/-  0.797 |   -1.817 +/-  1.085 |   -0.142 +/-  0.853 |    0.049 +/-  0.032 |    4.099 +/-  1.356
PRO 263 |    5.975 +/-  1.132 |   -1.621 +/-  0.718 |  -14.973 +/-  1.599 |    5.825 +/-  1.030 |    0.075 +/-  0.014 |   -4.719 +/-  1.345
MET 264 |    4.306 +/-  1.374 |   -1.240 +/-  0.558 |   -7.295 +/-  1.393 |   -0.147 +/-  0.950 |    0.078 +/-  0.020 |   -4.297 +/-  1.486
ASN 265 |    4.790 +/-  1.025 |   -0.559 +/-  0.813 |  -10.435 +/-  1.780 |   -1.564 +/-  0.865 |    0.065 +/-  0.018 |   -7.704 +/-  1.876
SER 266 |    4.716 +/-  1.079 |   -1.364 +/-  0.741 |  -11.134 +/-  1.487 |    1.575 +/-  0.732 |    0.001 +/-  0.003 |   -6.206 +/-  1.642
LEU 267 |    3.868 +/-  1.153 |   -1.677 +/-  0.966 |   -0.550 +/-  1.168 |    2.264 +/-  1.018 |    0.023 +/-  0.014 |    3.928 +/-  1.638
ARG 268 |    3.586 +/-  1.051 |   -1.169 +/-  0.928 |    4.651 +/-  1.519 |  -11.756 +/-  1.235 |    0.030 +/-  0.009 |   -4.657 +/-  1.487
PHE 269 |    3.606 +/-  1.200 |   -1.557 +/-  0.786 |  -13.577 +/-  0.902 |    1.405 +/-  0.490 |    0.014 +/-  0.006 |  -10.109 +/-  1.423
LEU 270 |    4.072 +/-  1.246 |   -1.806 +/-  0.693 |  -10.058 +/-  0.895 |    1.330 +/-  0.379 |    0.001 +/-  0.002 |   -6.461 +/-  1.380
PHE 271 |    3.750 +/-  1.119 |   -1.488 +/-  0.769 |  -10.869 +/-  1.440 |    0.107 +/-  0.774 |    0.005 +/-  0.006 |   -8.495 +/-  1.423
GLU 272 |    4.395 +/-  1.175 |   -1.447 +/-  0.484 |  -10.870 +/-  1.854 |    3.685 +/-  1.599 |    0.050 +/-  0.017 |   -4.188 +/-  1.360
GLY 273 |    4.225 +/-  1.156 |   -2.510 +/-  0.685 |   -8.330 +/-  1.204 |   -1.795 +/-  0.606 |    0.020 +/-  0.016 |   -8.390 +/-  1.447
GLN 274 |    4.039 +/-  1.040 |   -0.991 +/-  0.799 |   -4.019 +/-  1.104 |    1.344 +/-  0.528 |    0.019 +/-  0.017 |    0.392 +/-  1.287
ARG 275 |    4.040 +/-  1.038 |   -1.483 +/-  0.527 |    9.829 +/-  1.369 |  -14.383 +/-  1.306 |    0.050 +/-  0.023 |   -1.947 +/-  1.377
ILE 276 |    4.026 +/-  1.135 |    0.161 +/-  0.890 |  -21.459 +/-  1.234 |    3.184 +/-  0.552 |    0.024 +/-  0.011 |  -14.065 +/-  1.336
ALA 277 |    3.933 +/-  1.078 |   -1.309 +/-  0.749 |   -9.159 +/-  1.270 |    2.186 +/-  0.566 |    0.059 +/-  0.021 |   -4.290 +/-  1.404
ASP 278 |    4.362 +/-  1.019 |   -1.702 +/-  0.562 |  -19.823 +/-  1.755 |   10.076 +/-  1.421 |    0.037 +/-  0.015 |   -7.050 +/-  1.350
ASN 279 |    4.755 +/-  1.151 |   -0.496 +/-  0.648 |   -6.018 +/-  1.513 |   -1.668 +/-  1.133 |    0.069 +/-  0.026 |   -3.358 +/-  1.466
HIE 280 |    4.220 +/-  1.188 |   -1.338 +/-  0.745 |  -11.131 +/-  1.156 |   -0.202 +/-  0.581 |    0.002 +/-  0.003 |   -8.449 +/-  1.410
THR 281 |    5.783 +/-  1.100 |   -0.389 +/-  0.812 |   -2.714 +/-  0.905 |   -0.734 +/-  0.434 |    0.000 +/-  0.000 |    1.946 +/-  1.405
PRO 282 |    6.015 +/-  0.984 |   -2.808 +/-  0.557 |  -13.310 +/-  1.227 |    7.291 +/-  0.841 |    0.001 +/-  0.002 |   -2.811 +/-  1.147
LYS 283 |    3.859 +/-  1.023 |   -1.157 +/-  0.611 |    5.031 +/-  1.600 |  -17.614 +/-  1.282 |    0.093 +/-  0.026 |   -9.787 +/-  1.401
GLU 284 |    3.922 +/-  1.126 |   -0.853 +/-  0.577 |  -17.698 +/-  1.781 |    2.405 +/-  1.666 |    0.188 +/-  0.039 |  -12.035 +/-  1.264
LEU 285 |    4.078 +/-  1.015 |   -0.691 +/-  0.670 |   -6.751 +/-  1.128 |   -2.023 +/-  0.861 |    0.125 +/-  0.034 |   -5.262 +/-  1.509
GLY 286 |    4.157 +/-  1.270 |   -0.850 +/-  0.718 |   -6.552 +/-  1.618 |   -6.723 +/-  1.138 |    0.395 +/-  0.055 |   -9.572 +/-  1.349
MET 287 |    4.120 +/-  1.175 |   -0.292 +/-  0.728 |   -8.336 +/-  1.936 |   -2.249 +/-  1.774 |    0.088 +/-  0.050 |   -6.669 +/-  1.520
GLU 288 |    4.039 +/-  1.193 |   -0.517 +/-  0.586 |  -12.014 +/-  2.155 |    0.145 +/-  2.251 |    0.155 +/-  0.057 |   -8.193 +/-  1.294
GLU 289 |    3.933 +/-  1.168 |   -0.789 +/-  0.668 |  -21.908 +/-  2.258 |    8.661 +/-  1.524 |    0.017 +/-  0.018 |  -10.084 +/-  1.431
GLU 290 |    3.948 +/-  1.149 |    0.007 +/-  0.716 |  -11.117 +/-  1.484 |   -0.234 +/-  1.339 |    0.139 +/-  0.030 |   -7.256 +/-  1.343
ASP 291 |    5.818 +/-  1.315 |   -1.424 +/-  0.693 |  -17.894 +/-  1.678 |    7.963 +/-  1.098 |    0.061 +/-  0.027 |   -5.475 +/-  1.439
VAL 292 |    4.566 +/-  1.047 |   -0.279 +/-  0.846 |  -10.091 +/-  1.037 |    0.261 +/-  0.646 |    0.014 +/-  0.011 |   -5.530 +/-  1.364
ILE 293 |    4.135 +/-  1.176 |   -0.395 +/-  1.037 |  -14.880 +/-  1.001 |    0.778 +/-  0.396 |    0.001 +/-  0.001 |  -10.363 +/-  1.583
GLU 294 |    4.000 +/-  1.272 |   -1.102 +/-  0.910 |  -20.095 +/-  1.187 |    8.628 +/-  0.649 |    0.000 +/-  0.001 |   -8.568 +/-  1.581
VAL 295 |    4.385 +/-  1.034 |   -1.358 +/-  0.624 |   -8.468 +/-  1.116 |   -1.512 +/-  0.873 |    0.021 +/-  0.015 |   -6.932 +/-  1.333
TYR 296 |    3.780 +/-  1.195 |   -1.557 +/-  0.859 |  -12.734 +/-  1.756 |    1.300 +/-  0.649 |    0.003 +/-  0.005 |   -9.208 +/-  1.780
GLN 297 |    4.348 +/-  1.215 |   -1.287 +/-  0.671 |  -10.028 +/-  1.016 |    1.413 +/-  0.738 |    0.039 +/-  0.020 |   -5.516 +/-  1.403
GLU 298 |    4.245 +/-  1.212 |   -1.044 +/-  0.715 |  -14.076 +/-  1.621 |    4.761 +/-  1.496 |    0.094 +/-  0.028 |   -6.019 +/-  1.337
GLN 299 |    3.924 +/-  1.130 |   -1.668 +/-  0.759 |   -8.340 +/-  1.263 |   -0.416 +/-  0.485 |    0.017 +/-  0.011 |   -6.483 +/-  1.481
THR 300 |    4.168 +/-  1.029 |   -1.348 +/-  0.745 |  -12.158 +/-  1.449 |    1.287 +/-  0.682 |    0.024 +/-  0.016 |   -8.027 +/-  1.574
GLY 301 |    4.391 +/-  1.115 |   -3.798 +/-  0.659 |   -0.512 +/-  1.117 |   -1.395 +/-  0.571 |    0.000 +/-  0.000 |   -1.314 +/-  1.380
GLY 302 |    4.622 +/-  1.184 |   -3.650 +/-  0.783 |  -28.957 +/-  1.779 |    1.088 +/-  0.935 |    0.000 +/-  0.000 |  -26.897 +/-  2.185
GLY 303 |    3.815 +/-  1.250 |   -0.456 +/-  0.885 |   27.469 +/-  4.596 | -120.007 +/-  4.690 |    0.496 +/-  0.118 |  -88.683 +/-  2.074
TYR 304 |    4.099 +/-  1.055 |   -0.964 +/-  0.817 |   -0.303 +/-  1.574 |   -1.309 +/-  0.938 |    0.049 +/-  0.029 |    1.573 +/-  1.486
LYS 305 |    3.745 +/-  1.102 |   -0.941 +/-  0.770 |   24.413 +/-  1.865 |  -25.854 +/-  1.675 |    0.039 +/-  0.018 |    1.403 +/-  1.620
LYS 306 |    3.764 +/-  1.016 |   -0.988 +/-  0.787 |   14.569 +/-  1.634 |  -26.250 +/-  1.505 |    0.048 +/-  0.034 |   -8.857 +/-  1.356
LEU 307 |    4.099 +/-  1.122 |   -0.964 +/-  0.845 |  -13.252 +/-  1.406 |   -1.474 +/-  0.863 |    0.031 +/-  0.020 |  -11.561 +/-  1.514
ALA 308 |    3.801 +/-  1.146 |   -2.156 +/-  0.931 |  -13.167 +/-  1.211 |    0.703 +/-  0.833 |    0.001 +/-  0.004 |  -10.818 +/-  1.361
GLU 309 |    3.987 +/-  1.066 |   -1.074 +/-  0.758 |  -20.875 +/-  1.656 |    8.052 +/-  1.270 |    0.016 +/-  0.020 |   -9.894 +/-  1.116
ALA 310 |    3.351 +/-  0.912 |   -1.253 +/-  0.670 |   -8.212 +/-  1.785 |    0.800 +/-  0.889 |    0.082 +/-  0.027 |   -5.233 +/-  1.280
VAL 311 |    4.435 +/-  1.222 |   -0.666 +/-  0.873 |   -8.158 +/-  0.935 |    1.679 +/-  0.474 |    0.017 +/-  0.013 |   -2.694 +/-  1.376
LYS 312 |    3.849 +/-  1.422 |   -1.486 +/-  0.874 |    1.117 +/-  1.861 |  -11.896 +/-  1.342 |    0.000 +/-  0.001 |   -8.415 +/-  1.449
TYR 313 |    3.967 +/-  1.285 |   -1.322 +/-  0.780 |  -17.631 +/-  1.068 |    1.383 +/-  0.598 |    0.016 +/-  0.013 |  -13.588 +/-  1.169
SER 314 |    4.251 +/-  1.138 |   -1.419 +/-  0.710 |  -13.331 +/-  1.212 |    0.474 +/-  0.708 |    0.032 +/-  0.020 |   -9.993 +/-  1.307
ALA 315 |    3.851 +/-  1.047 |   -1.444 +/-  0.690 |   -2.585 +/-  1.346 |    0.604 +/-  0.903 |    0.067 +/-  0.026 |    0.492 +/-  1.137
LYS 316 |    3.726 +/-  1.214 |   -1.333 +/-  0.720 |    6.730 +/-  1.473 |  -14.631 +/-  1.234 |    0.022 +/-  0.020 |   -5.487 +/-  1.520
LEU 317 |    3.995 +/-  1.071 |   -1.096 +/-  0.761 |  -13.581 +/-  1.024 |   -0.654 +/-  0.735 |    0.031 +/-  0.019 |  -11.305 +/-  1.424
MET 318 |    3.872 +/-  1.083 |   -0.715 +/-  0.807 |  -11.562 +/-  1.566 |   -0.451 +/-  0.984 |    0.045 +/-  0.026 |   -8.812 +/-  1.256
GLY 319 |    3.829 +/-  1.278 |   -1.720 +/-  0.917 |   -7.868 +/-  1.531 |   -4.808 +/-  0.964 |    0.182 +/-  0.073 |  -10.385 +/-  1.582
GLN 320 |    4.316 +/-  1.042 |   -0.503 +/-  0.676 |   -8.072 +/-  1.131 |   -3.302 +/-  0.990 |    0.175 +/-  0.059 |   -7.386 +/-  1.323
ALA 321 |    3.922 +/-  1.183 |   -0.325 +/-  0.560 |   -4.384 +/-  1.114 |   -4.265 +/-  0.857 |    0.309 +/-  0.028 |   -4.743 +/-  1.421
MET 322 |    4.215 +/-  1.058 |    0.286 +/-  0.758 |   -7.429 +/-  1.574 |   -3.457 +/-  1.468 |    0.198 +/-  0.056 |   -6.187 +/-  1.382
ALA 323 |    4.083 +/-  1.193 |    0.079 +/-  0.688 |    2.285 +/-  1.777 |   -4.610 +/-  1.449 |    0.215 +/-  0.046 |    2.052 +/-  1.475
LYS 324 |    5.153 +/-  1.292 |    0.047 +/-  0.591 |   15.975 +/-  2.324 |  -17.387 +/-  2.047 |    0.239 +/-  0.039 |    4.027 +/-  1.753
ARG 325 |    5.528 +/-  1.399 |   -0.301 +/-  1.155 |  -89.551 +/- 11.886 |   13.734 +/-  9.259 |    0.202 +/-  0.089 |  -70.388 +/-  3.363

Receptor:
Total Energy Decomposition:
Residue |       Internal      |    van der Waals    |    Electrostatic    |   Polar Solvation   |   Non-Polar Solv.   |       TOTAL
-------------------------------------------------------------------------------------------------------------------------------------------
GLU   1 |   17.628 +/-  3.334 |   -0.183 +/-  1.546 | -136.202 +/-  6.106 |  -12.376 +/-  4.826 |    0.724 +/-  0.091 | -130.409 +/-  4.009
PHE   2 |   17.554 +/-  3.250 |    1.579 +/-  1.319 |   -2.334 +/-  2.116 |   -1.938 +/-  0.864 |    1.059 +/-  0.078 |   15.920 +/-  3.360
PRO   3 |   21.590 +/-  2.349 |   -1.885 +/-  0.969 |   -8.110 +/-  0.791 |   -3.974 +/-  0.750 |    0.866 +/-  0.103 |    8.486 +/-  2.451
GLU   4 |   18.129 +/-  2.757 |   -2.532 +/-  2.142 |  -68.466 +/-  4.974 |   -4.104 +/-  4.631 |    0.174 +/-  0.048 |  -56.798 +/-  2.783
ILE   5 |   18.222 +/-  2.963 |   -0.257 +/-  1.450 |  -10.298 +/-  1.704 |   -1.696 +/-  0.878 |    0.903 +/-  0.058 |    6.874 +/-  3.203
THR   6 |   16.837 +/-  2.465 |   -1.739 +/-  1.381 |  -42.861 +/-  3.372 |   -1.510 +/-  1.997 |    0.556 +/-  0.061 |  -28.718 +/-  2.779
GLU   7 |   17.730 +/-  3.007 |   -2.164 +/-  1.285 |  -38.239 +/-  7.186 |  -36.432 +/-  6.835 |    0.900 +/-  0.082 |  -58.205 +/-  2.767
GLU   8 |   17.412 +/-  3.117 |   -3.386 +/-  1.501 |  -46.662 +/-  9.946 |  -26.333 +/-  9.345 |    0.559 +/-  0.068 |  -58.411 +/-  2.955
MET   9 |   14.201 +/-  2.539 |   -9.719 +/-  1.075 |  -12.302 +/-  1.301 |   -0.325 +/-  0.802 |    0.021 +/-  0.018 |   -8.125 +/-  2.855
GLU  10 |   16.766 +/-  2.756 |   -3.271 +/-  1.426 |  -74.728 +/- 16.217 |    4.710 +/- 14.401 |    0.472 +/-  0.123 |  -56.051 +/-  3.425
LYS  11 |   17.549 +/-  3.058 |   -3.279 +/-  1.188 |  -22.050 +/- 14.499 |  -17.140 +/- 13.639 |    0.919 +/-  0.124 |  -24.000 +/-  3.366
GLU  12 |   17.837 +/-  2.788 |   -4.828 +/-  1.178 |  -45.117 +/-  6.542 |  -31.704 +/-  5.987 |    0.401 +/-  0.071 |  -63.411 +/-  2.896
ILE  13 |   19.294 +/-  3.113 |   -4.308 +/-  1.636 |   -6.533 +/-  1.439 |   -0.144 +/-  0.813 |    0.150 +/-  0.074 |    8.458 +/-  3.511
LYS  14 |   17.559 +/-  3.542 |   -3.403 +/-  1.083 |   25.136 +/-  9.982 |  -58.410 +/-  9.683 |    1.016 +/-  0.137 |  -18.101 +/-  4.437
ASN  15 |   22.151 +/-  2.955 |   -3.416 +/-  1.069 | -104.852 +/-  5.159 |    3.028 +/-  3.437 |    0.537 +/-  0.104 |  -82.552 +/-  2.756
VAL  16 |   16.668 +/-  2.868 |   -4.168 +/-  1.257 |  -29.497 +/-  1.446 |    0.283 +/-  1.127 |    0.088 +/-  0.038 |  -16.626 +/-  2.932
PHE  17 |   16.264 +/-  2.172 |   -0.966 +/-  2.030 |   -0.320 +/-  1.507 |   -5.506 +/-  1.192 |    0.878 +/-  0.322 |   10.350 +/-  2.981
ARG  18 |   22.537 +/-  3.542 |   -2.314 +/-  1.378 | -139.747 +/- 10.134 |  -55.130 +/-  9.348 |    1.170 +/-  0.128 | -173.485 +/-  3.475
ASN  19 |   21.909 +/-  3.054 |   -0.140 +/-  1.103 |  -84.451 +/-  3.249 |  -15.286 +/-  1.944 |    1.132 +/-  0.074 |  -76.836 +/-  2.758
GLY  20 |    5.297 +/-  1.744 |   -1.138 +/-  0.672 |   -6.812 +/-  1.461 |   -3.051 +/-  1.123 |    0.288 +/-  0.052 |   -5.416 +/-  1.774
ASN  21 |   21.510 +/-  2.940 |   -1.783 +/-  1.189 |  -89.905 +/-  3.121 |   -8.915 +/-  2.099 |    0.770 +/-  0.070 |  -78.324 +/-  2.619
GLN  22 |   24.727 +/-  2.691 |   -3.517 +/-  1.270 |  -74.894 +/-  3.473 |  -10.205 +/-  2.677 |    0.703 +/-  0.106 |  -63.187 +/-  2.791
ASP  23 |   13.294 +/-  2.264 |   -1.592 +/-  0.931 |  -35.120 +/-  2.482 |  -39.742 +/-  2.776 |    0.768 +/-  0.052 |  -62.392 +/-  2.241
GLU  24 |   18.142 +/-  2.467 |   -2.542 +/-  1.219 |  -52.609 +/-  6.507 |  -22.629 +/-  6.079 |    0.604 +/-  0.048 |  -59.034 +/-  2.622
VAL  25 |   13.479 +/-  2.330 |   -3.014 +/-  1.029 |  -19.938 +/-  0.812 |   -3.813 +/-  0.630 |    0.533 +/-  0.047 |  -12.753 +/-  2.276
LEU  26 |   16.899 +/-  2.679 |   -4.011 +/-  1.254 |  -29.507 +/-  1.151 |   -1.134 +/-  0.900 |    0.276 +/-  0.039 |  -17.477 +/-  2.693
SER  27 |   10.668 +/-  1.974 |   -4.608 +/-  1.105 |  -19.070 +/-  1.733 |   -2.200 +/-  0.823 |    0.001 +/-  0.003 |  -15.208 +/-  2.160
GLU  28 |   18.510 +/-  3.124 |   -2.804 +/-  1.435 |  -43.972 +/-  3.905 |  -26.570 +/-  3.600 |    0.651 +/-  0.055 |  -54.186 +/-  3.028
ALA  29 |    8.056 +/-  2.146 |   -2.292 +/-  1.137 |    0.721 +/-  1.074 |   -3.753 +/-  0.548 |    0.171 +/-  0.032 |    2.902 +/-  2.342
PHE  30 |   17.385 +/-  3.105 |   -2.657 +/-  1.278 |    5.129 +/-  1.318 |   -7.316 +/-  0.948 |    0.504 +/-  0.060 |   13.045 +/-  3.428
ARG  31 |   24.114 +/-  3.703 |    0.859 +/-  1.231 | -105.920 +/-  4.779 |  -88.068 +/-  4.704 |    1.905 +/-  0.042 | -167.111 +/-  3.271
LEU  32 |   16.512 +/-  2.592 |   -3.240 +/-  1.254 |  -36.775 +/-  1.136 |    1.072 +/-  0.611 |    0.297 +/-  0.042 |  -22.135 +/-  2.862
THR  33 |   16.298 +/-  2.601 |   -2.850 +/-  0.837 |  -28.426 +/-  2.084 |   -6.993 +/-  2.265 |    0.517 +/-  0.054 |  -21.453 +/-  2.600
ILE  34 |   18.150 +/-  2.850 |   -5.808 +/-  1.412 |  -14.978 +/-  1.184 |    0.716 +/-  0.445 |    0.000 +/-  0.000 |   -1.920 +/-  2.928
THR  35 |   15.931 +/-  2.471 |   -5.021 +/-  1.335 |  -37.984 +/-  1.687 |    2.764 +/-  0.533 |    0.166 +/-  0.026 |  -24.144 +/-  2.642
ARG  36 |   23.162 +/-  3.486 |   -8.680 +/-  1.501 | -174.180 +/-  7.081 |  -14.597 +/-  5.759 |    0.166 +/-  0.064 | -174.129 +/-  3.214
LYS  37 |   19.020 +/-  3.205 |   -4.541 +/-  1.334 |   -7.782 +/-  7.964 |  -27.601 +/-  9.163 |    0.783 +/-  0.068 |  -20.120 +/-  3.648
ASP  38 |   13.275 +/-  2.146 |   -5.202 +/-  1.347 |  -71.270 +/-  8.932 |  -10.220 +/-  6.043 |    0.039 +/-  0.020 |  -73.377 +/-  3.933
ILE  39 |   19.116 +/-  2.962 |   -6.190 +/-  1.440 |  -13.688 +/-  1.169 |    1.542 +/-  0.720 |    0.019 +/-  0.016 |    0.799 +/-  3.005
GLN  40 |   24.529 +/-  2.844 |   -4.440 +/-  1.220 |  -81.880 +/-  3.333 |   -3.501 +/-  1.781 |    0.356 +/-  0.082 |  -64.936 +/-  2.876
THR  41 |   16.446 +/-  2.344 |   -5.232 +/-  1.378 |  -38.482 +/-  1.612 |    1.279 +/-  0.949 |    0.110 +/-  0.022 |  -25.879 +/-  2.402
LEU  42 |   16.895 +/-  2.964 |   -5.863 +/-  1.267 |  -32.706 +/-  1.517 |    2.791 +/-  0.626 |    0.033 +/-  0.022 |  -18.850 +/-  2.920
ASN  43 |   21.891 +/-  2.995 |   -3.478 +/-  1.388 |  -85.049 +/-  5.768 |   -8.675 +/-  3.027 |    0.355 +/-  0.101 |  -74.956 +/-  2.776
HIE  44 |   36.134 +/-  2.943 |   -5.128 +/-  1.205 |  -10.493 +/-  2.413 |  -11.890 +/-  2.257 |    0.851 +/-  0.108 |    9.472 +/-  3.221
LEU  45 |   17.259 +/-  3.026 |   -0.766 +/-  1.562 |  -28.811 +/-  1.646 |   -3.725 +/-  1.046 |    0.895 +/-  0.134 |  -15.148 +/-  3.176
ASN  46 |   21.386 +/-  3.368 |   -3.852 +/-  1.203 |  -91.531 +/-  2.690 |   -5.391 +/-  1.053 |    0.447 +/-  0.041 |  -78.940 +/-  2.575
TRP  47 |   21.263 +/-  3.032 |   -2.966 +/-  0.929 |    4.788 +/-  1.225 |   -7.040 +/-  0.782 |    1.085 +/-  0.053 |   17.130 +/-  3.399
LEU  48 |   17.649 +/-  2.899 |   -6.143 +/-  1.133 |  -29.412 +/-  1.382 |    1.064 +/-  0.631 |    0.051 +/-  0.015 |  -16.790 +/-  2.898
ASN  49 |   23.110 +/-  3.030 |   -5.920 +/-  1.118 |  -91.552 +/-  2.534 |   -4.532 +/-  0.996 |    0.230 +/-  0.028 |  -78.663 +/-  3.070
ASP  50 |   16.452 +/-  3.054 |   -4.280 +/-  1.056 |  -53.013 +/-  3.460 |  -22.990 +/-  3.232 |    0.313 +/-  0.032 |  -63.518 +/-  2.802
GLU  51 |   17.924 +/-  2.974 |   -5.530 +/-  1.074 |  -27.395 +/-  3.710 |  -40.787 +/-  3.729 |    0.433 +/-  0.049 |  -55.354 +/-  3.084
ILE  52 |   18.493 +/-  2.730 |   -6.579 +/-  1.523 |  -11.972 +/-  0.872 |    0.966 +/-  0.496 |    0.001 +/-  0.003 |    0.909 +/-  2.904
ILE  53 |   17.907 +/-  2.949 |   -6.327 +/-  1.490 |  -14.795 +/-  0.909 |    1.088 +/-  0.463 |    0.011 +/-  0.008 |   -2.116 +/-  2.924
ASN  54 |   22.678 +/-  2.809 |   -5.806 +/-  0.999 | -100.482 +/-  2.210 |    1.802 +/-  1.471 |    0.169 +/-  0.031 |  -81.640 +/-  2.917
PHE  55 |   16.335 +/-  2.765 |   -9.160 +/-  1.044 |  -11.689 +/-  1.165 |    0.836 +/-  0.389 |    0.001 +/-  0.001 |   -3.677 +/-  2.833
TYR  56 |   17.317 +/-  3.075 |   -8.582 +/-  1.344 |  -29.943 +/-  2.175 |   -3.197 +/-  1.358 |    0.053 +/-  0.020 |  -24.352 +/-  3.360
MET  57 |   17.080 +/-  2.579 |   -9.455 +/-  1.009 |  -10.066 +/-  1.024 |   -0.584 +/-  0.550 |    0.017 +/-  0.013 |   -3.008 +/-  2.700
ASN  58 |   22.462 +/-  2.460 |   -6.602 +/-  0.913 |  -90.985 +/-  1.795 |   -2.316 +/-  1.133 |    0.194 +/-  0.044 |  -77.246 +/-  2.408
MET  59 |   16.090 +/-  2.698 |  -10.444 +/-  1.159 |   -8.321 +/-  1.079 |    1.099 +/-  0.573 |    0.007 +/-  0.007 |   -1.569 +/-  2.553
LEU  60 |   16.959 +/-  2.735 |   -7.828 +/-  1.373 |  -31.367 +/-  1.131 |    0.805 +/-  0.509 |    0.001 +/-  0.002 |  -21.430 +/-  2.642
MET  61 |   15.434 +/-  2.723 |   -6.993 +/-  1.307 |  -14.472 +/-  1.632 |   -0.390 +/-  0.913 |    0.361 +/-  0.067 |   -6.060 +/-  3.146
GLU  62 |   16.603 +/-  3.045 |   -3.608 +/-  1.262 |  -72.676 +/-  9.075 |    5.126 +/-  8.964 |    0.467 +/-  0.124 |  -54.087 +/-  3.460
ARG  63 |   22.432 +/-  3.834 |   -6.285 +/-  1.449 | -155.152 +/-  4.516 |  -37.582 +/-  3.614 |    0.306 +/-  0.059 | -176.282 +/-  3.900
SER  64 |   11.309 +/-  1.881 |   -3.829 +/-  1.262 |   -8.985 +/-  1.891 |   -6.911 +/-  1.577 |    0.084 +/-  0.047 |   -8.332 +/-  1.983
LYS  65 |   17.738 +/-  3.211 |   -0.924 +/-  1.162 |    6.321 +/-  6.087 |  -45.447 +/-  5.801 |    1.212 +/-  0.061 |  -21.100 +/-  3.544
GLU  66 |   17.429 +/-  2.759 |   -2.529 +/-  1.084 |  -45.366 +/-  7.160 |  -24.364 +/-  6.797 |    0.765 +/-  0.057 |  -54.066 +/-  2.981
LYS  67 |   19.048 +/-  3.296 |    0.103 +/-  0.969 |   37.296 +/-  7.397 |  -71.326 +/-  6.911 |    1.629 +/-  0.078 |  -13.250 +/-  3.286
GLY  68 |    6.043 +/-  1.919 |   -0.606 +/-  0.631 |  -11.144 +/-  2.237 |   -3.752 +/-  1.705 |    0.535 +/-  0.053 |   -8.923 +/-  2.145
LEU  69 |   17.393 +/-  3.000 |   -2.298 +/-  1.273 |  -16.458 +/-  1.337 |   -4.990 +/-  0.931 |    0.326 +/-  0.044 |   -6.028 +/-  3.019
PRO  70 |   20.577 +/-  2.316 |   -5.422 +/-  0.936 |   -8.272 +/-  1.105 |   -1.769 +/-  0.818 |    0.109 +/-  0.036 |    5.223 +/-  2.441
SER  71 |   11.331 +/-  2.229 |   -3.272 +/-  1.449 |  -15.434 +/-  3.012 |   -1.597 +/-  2.753 |    0.303 +/-  0.038 |   -8.669 +/-  2.759
VAL  72 |   14.419 +/-  2.661 |   -5.007 +/-  1.245 |  -22.784 +/-  1.018 |   -0.847 +/-  0.539 |    0.064 +/-  0.022 |  -14.156 +/-  2.858
HIE  73 |   34.540 +/-  2.382 |   -8.462 +/-  1.102 |  -17.784 +/-  1.338 |   -7.452 +/-  0.953 |    0.157 +/-  0.052 |    0.999 +/-  2.622
ALA  74 |    7.715 +/-  1.939 |   -4.135 +/-  0.753 |   -1.795 +/-  0.894 |   -3.017 +/-  0.701 |    0.042 +/-  0.025 |   -1.189 +/-  2.065
PHE  75 |   16.344 +/-  3.009 |   -5.259 +/-  1.074 |    0.292 +/-  1.106 |   -8.782 +/-  0.909 |    0.140 +/-  0.022 |    2.735 +/-  3.157
ASN  76 |   22.516 +/-  2.894 |   -3.457 +/-  1.126 |  -87.503 +/-  1.721 |   -4.595 +/-  0.814 |    0.373 +/-  0.034 |  -72.665 +/-  2.758
THR  77 |   16.199 +/-  2.318 |   -4.728 +/-  1.046 |  -32.141 +/-  1.241 |   -4.990 +/-  0.659 |    0.040 +/-  0.013 |  -25.619 +/-  2.475
PHE  78 |   15.700 +/-  2.865 |   -0.900 +/-  1.133 |  -12.073 +/-  1.036 |    0.974 +/-  0.658 |    0.853 +/-  0.037 |    4.554 +/-  2.963
PHE  79 |   16.910 +/-  3.340 |   -6.997 +/-  1.158 |  -10.323 +/-  1.035 |    0.992 +/-  0.442 |    0.006 +/-  0.005 |    0.588 +/-  3.478
PHE  80 |   15.920 +/-  2.926 |   -6.273 +/-  0.949 |   -9.128 +/-  0.848 |   -0.845 +/-  0.466 |    0.064 +/-  0.030 |   -0.262 +/-  3.122
THR  81 |   16.003 +/-  2.189 |   -2.518 +/-  1.103 |  -30.736 +/-  1.763 |   -4.579 +/-  0.741 |    0.449 +/-  0.044 |  -21.381 +/-  2.380
LYS  82 |   18.086 +/-  3.191 |   -5.641 +/-  1.149 |   75.896 +/-  3.587 | -103.173 +/-  3.175 |    0.573 +/-  0.047 |  -14.259 +/-  3.405
LEU  83 |   17.233 +/-  2.839 |   -6.946 +/-  1.238 |  -29.728 +/-  0.917 |   -0.533 +/-  0.660 |    0.057 +/-  0.019 |  -19.916 +/-  2.902
LYS  84 |   18.133 +/-  3.528 |   -3.422 +/-  1.068 |   58.551 +/-  3.966 |  -92.040 +/-  4.136 |    0.969 +/-  0.099 |  -17.810 +/-  3.690
THR  85 |   15.625 +/-  2.963 |   -0.313 +/-  1.277 |  -35.425 +/-  1.458 |   -8.778 +/-  1.108 |    0.818 +/-  0.034 |  -28.074 +/-  2.744
ALA  86 |    8.473 +/-  2.079 |   -0.927 +/-  0.844 |   -4.341 +/-  2.202 |   -2.214 +/-  1.357 |    0.435 +/-  0.063 |    1.427 +/-  1.989
GLY  87 |    5.666 +/-  1.611 |   -2.168 +/-  0.862 |   -8.667 +/-  0.980 |   -0.646 +/-  0.669 |    0.216 +/-  0.029 |   -5.599 +/-  1.482
TYR  88 |   17.324 +/-  3.352 |   -5.572 +/-  1.325 |  -33.186 +/-  1.808 |   -1.353 +/-  0.907 |    0.170 +/-  0.054 |  -22.616 +/-  3.510
GLN  89 |   23.719 +/-  2.958 |   -1.765 +/-  1.351 |  -75.551 +/-  3.320 |   -7.563 +/-  2.928 |    1.005 +/-  0.081 |  -60.155 +/-  2.794
ALA  90 |    7.616 +/-  2.027 |   -2.217 +/-  0.964 |   -9.074 +/-  1.554 |    3.698 +/-  1.011 |    0.160 +/-  0.053 |    0.183 +/-  2.257
VAL  91 |   16.288 +/-  2.777 |   -5.324 +/-  1.332 |  -23.612 +/-  1.524 |    1.157 +/-  0.671 |    0.000 +/-  0.001 |  -11.491 +/-  2.835
LYS  92 |   18.609 +/-  3.348 |   -5.300 +/-  1.513 |   80.233 +/-  8.196 | -104.748 +/-  7.642 |    0.624 +/-  0.100 |  -10.582 +/-  3.326
ARG  93 |   22.382 +/-  3.528 |   -2.300 +/-  0.936 |  -63.014 +/-  5.163 | -132.465 +/-  4.340 |    1.451 +/-  0.071 | -173.947 +/-  3.388
TRP  94 |   22.794 +/-  3.252 |   -5.273 +/-  1.258 |   -0.879 +/-  1.305 |  -11.071 +/-  1.050 |    0.714 +/-  0.047 |    6.286 +/-  3.378
THR  95 |   17.576 +/-  2.326 |   -3.856 +/-  1.452 |  -35.359 +/-  1.688 |   -1.728 +/-  0.885 |    0.004 +/-  0.004 |  -23.364 +/-  2.471
LYS  96 |   17.807 +/-  2.948 |   -2.796 +/-  1.130 |  128.918 +/-  8.551 | -147.517 +/-  8.153 |    0.857 +/-  0.091 |   -2.730 +/-  3.229
LYS  97 |   20.692 +/-  3.695 |    0.514 +/-  1.045 |   98.365 +/-  9.003 | -132.263 +/-  8.467 |    1.608 +/-  0.073 |  -11.084 +/-  3.743
VAL  98 |   14.853 +/-  2.403 |   -0.698 +/-  1.454 |  -31.947 +/-  1.353 |   -0.343 +/-  1.027 |    0.423 +/-  0.067 |  -17.712 +/-  2.694
ASP  99 |   15.173 +/-  2.133 |   -1.227 +/-  1.523 | -115.056 +/-  4.303 |   37.538 +/-  3.870 |    0.332 +/-  0.056 |  -63.241 +/-  2.585
VAL 100 |   15.757 +/-  2.736 |   -5.070 +/-  1.182 |  -22.563 +/-  0.900 |   -4.500 +/-  0.644 |    0.007 +/-  0.006 |  -16.368 +/-  2.952
PHE 101 |   16.055 +/-  2.952 |   -3.844 +/-  1.117 |   -6.255 +/-  1.001 |   -5.759 +/-  0.747 |    0.418 +/-  0.052 |    0.616 +/-  3.083
SER 102 |   13.186 +/-  2.512 |    0.063 +/-  1.228 |  -12.824 +/-  1.585 |   -5.168 +/-  0.993 |    0.633 +/-  0.028 |   -4.110 +/-  2.264
VAL 103 |   15.579 +/-  2.327 |   -4.346 +/-  1.372 |  -27.777 +/-  1.211 |   -0.433 +/-  0.860 |    0.158 +/-  0.034 |  -16.819 +/-  2.631
ASP 104 |   14.200 +/-  2.907 |   -4.823 +/-  1.287 |  -60.376 +/-  6.220 |  -12.408 +/-  4.793 |    0.331 +/-  0.038 |  -63.076 +/-  2.871
ILE 105 |   18.088 +/-  3.071 |   -6.689 +/-  1.460 |   -9.512 +/-  0.897 |   -0.601 +/-  0.353 |    0.005 +/-  0.004 |    1.290 +/-  2.802
LEU 106 |   17.299 +/-  2.830 |   -6.788 +/-  1.338 |  -31.028 +/-  1.029 |    0.689 +/-  0.355 |    0.001 +/-  0.005 |  -19.827 +/-  2.938
LEU 107 |   15.606 +/-  2.580 |   -7.360 +/-  1.155 |  -28.298 +/-  0.917 |    1.252 +/-  0.428 |    0.001 +/-  0.002 |  -18.799 +/-  2.801
VAL 108 |   15.757 +/-  2.953 |   -3.580 +/-  1.531 |  -21.340 +/-  0.955 |    1.040 +/-  0.323 |    0.012 +/-  0.007 |   -8.111 +/-  3.150
PRO 109 |   20.837 +/-  2.302 |   -6.695 +/-  0.902 |   -6.414 +/-  0.507 |   -0.437 +/-  0.470 |    0.018 +/-  0.011 |    7.309 +/-  2.313
ILE 110 |   17.943 +/-  3.015 |   -5.323 +/-  1.342 |   -9.893 +/-  0.930 |   -1.946 +/-  0.355 |    0.016 +/-  0.018 |    0.796 +/-  2.987
HIE 111 |   34.206 +/-  2.744 |   -6.916 +/-  0.855 |  -18.907 +/-  1.431 |   -4.237 +/-  1.276 |    0.613 +/-  0.057 |    4.759 +/-  2.616
LEU 112 |   17.243 +/-  3.018 |   -1.264 +/-  1.267 |  -29.316 +/-  1.327 |   -3.068 +/-  0.689 |    0.647 +/-  0.071 |  -15.759 +/-  2.756
GLY 113 |    5.783 +/-  1.737 |   -1.535 +/-  0.612 |   -7.318 +/-  1.061 |   -3.783 +/-  0.843 |    0.410 +/-  0.054 |   -6.443 +/-  1.735
VAL 114 |   16.026 +/-  2.419 |    0.639 +/-  1.227 |  -24.084 +/-  1.299 |   -3.953 +/-  0.688 |    0.733 +/-  0.058 |  -10.638 +/-  2.745
HIE 115 |   34.486 +/-  2.837 |   -6.865 +/-  1.058 |  -19.462 +/-  6.933 |   -4.170 +/-  3.553 |    0.274 +/-  0.091 |    4.262 +/-  4.974
TRP 116 |   22.083 +/-  3.218 |  -11.422 +/-  1.047 |   -0.196 +/-  1.183 |   -3.664 +/-  0.814 |    0.127 +/-  0.022 |    6.927 +/-  3.274
CYS 117 |   10.598 +/-  2.059 |   -5.020 +/-  1.111 |   -0.014 +/-  1.540 |   -1.072 +/-  0.991 |    0.007 +/-  0.006 |    4.499 +/-  2.346
LEU 118 |   17.408 +/-  2.569 |   -7.741 +/-  1.230 |  -32.032 +/-  1.096 |    1.620 +/-  0.344 |    0.002 +/-  0.004 |  -20.743 +/-  2.805
ALA 119 |    7.205 +/-  1.676 |   -4.753 +/-  1.013 |   -4.793 +/-  0.890 |   -0.740 +/-  0.397 |    0.000 +/-  0.001 |   -3.080 +/-  1.664
VAL 120 |   13.800 +/-  2.675 |   -4.666 +/-  1.283 |  -28.589 +/-  1.184 |    1.997 +/-  0.517 |    0.028 +/-  0.010 |  -17.430 +/-  2.535
VAL 121 |   14.516 +/-  2.728 |   -5.637 +/-  1.336 |  -29.888 +/-  1.165 |   -1.446 +/-  0.368 |    0.000 +/-  0.001 |  -22.455 +/-  2.625
ASP 122 |   17.149 +/-  2.401 |   -5.994 +/-  1.606 | -114.119 +/-  8.194 |   30.659 +/-  5.677 |    0.086 +/-  0.031 |  -72.220 +/-  4.031
PHE 123 |   16.447 +/-  3.330 |   -6.534 +/-  1.096 |   -0.357 +/-  1.304 |   -1.686 +/-  1.022 |    0.254 +/-  0.042 |    8.123 +/-  3.274
ARG 124 |   21.013 +/-  4.084 |   -1.761 +/-  1.697 | -170.285 +/-  7.059 |  -26.450 +/-  5.218 |    0.771 +/-  0.050 | -176.712 +/-  4.227
LYS 125 |   17.747 +/-  3.053 |   -2.314 +/-  1.300 |   39.604 +/-  7.847 |  -65.310 +/-  8.419 |    1.019 +/-  0.090 |   -9.254 +/-  4.492
LYS 126 |   18.212 +/-  3.019 |   -4.606 +/-  1.320 |   31.455 +/- 11.321 |  -64.666 +/- 10.483 |    0.672 +/-  0.132 |  -18.933 +/-  3.776
ASN 127 |   21.571 +/-  3.185 |   -5.852 +/-  1.100 |  -89.213 +/-  4.706 |   -7.033 +/-  2.934 |    0.258 +/-  0.073 |  -80.269 +/-  2.713
ILE 128 |   17.508 +/-  2.700 |   -6.568 +/-  1.513 |  -13.027 +/-  1.081 |    0.848 +/-  0.530 |    0.000 +/-  0.002 |   -1.238 +/-  2.915
THR 129 |   15.293 +/-  2.400 |   -5.137 +/-  1.339 |  -38.182 +/-  2.571 |   -1.750 +/-  2.103 |    0.083 +/-  0.031 |  -29.693 +/-  2.655
TYR 130 |   17.551 +/-  2.833 |   -9.596 +/-  1.311 |  -30.193 +/-  2.029 |   -2.693 +/-  1.446 |    0.036 +/-  0.017 |  -24.896 +/-  3.344
TYR 131 |   17.446 +/-  3.131 |   -8.448 +/-  1.239 |  -26.792 +/-  1.476 |   -5.984 +/-  1.421 |    0.129 +/-  0.036 |  -23.649 +/-  3.488
ASP 132 |   16.221 +/-  2.255 |   -5.812 +/-  1.290 |  -81.562 +/-  4.340 |    8.923 +/-  4.049 |    0.063 +/-  0.017 |  -62.168 +/-  2.731
SER 133 |   12.397 +/-  2.285 |   -6.055 +/-  1.137 |  -12.155 +/-  3.713 |   -5.035 +/-  2.832 |    0.004 +/-  0.004 |  -10.843 +/-  2.306
MET 134 |   16.675 +/-  2.983 |   -3.452 +/-  1.090 |   -8.127 +/-  1.538 |   -3.785 +/-  0.678 |    0.866 +/-  0.092 |    2.178 +/-  3.047
GLY 135 |    6.659 +/-  1.728 |   -2.009 +/-  0.780 |  -10.659 +/-  1.381 |   -1.561 +/-  1.247 |    0.159 +/-  0.094 |   -7.411 +/-  1.709
GLY 136 |    5.695 +/-  1.698 |   -1.742 +/-  0.700 |   -6.693 +/-  1.568 |   -3.005 +/-  1.060 |    0.201 +/-  0.036 |   -5.544 +/-  1.813
ILE 137 |   18.151 +/-  2.991 |   -0.037 +/-  1.457 |   -5.378 +/-  1.407 |   -4.876 +/-  1.086 |    0.957 +/-  0.137 |    8.816 +/-  3.118
ASN 138 |   22.455 +/-  2.698 |   -4.289 +/-  1.329 |  -90.253 +/-  2.880 |   -3.656 +/-  1.627 |    0.266 +/-  0.085 |  -75.476 +/-  2.789
ASN 139 |   20.189 +/-  2.730 |   -4.509 +/-  1.210 |  -89.659 +/-  2.720 |   -6.572 +/-  1.570 |    0.356 +/-  0.090 |  -80.196 +/-  2.843
GLU 140 |   17.583 +/-  2.691 |   -1.832 +/-  1.609 | -108.388 +/-  6.077 |   31.401 +/-  5.734 |    0.659 +/-  0.082 |  -60.578 +/-  2.857
ALA 141 |    6.986 +/-  1.924 |   -4.799 +/-  0.920 |   -6.935 +/-  1.081 |    0.453 +/-  0.543 |    0.014 +/-  0.027 |   -4.282 +/-  2.082
CYS 142 |   10.612 +/-  1.966 |   -8.065 +/-  0.909 |    3.976 +/-  1.626 |   -0.913 +/-  0.811 |    0.000 +/-  0.000 |    5.609 +/-  2.160
ARG 143 |   22.451 +/-  3.928 |   -5.113 +/-  1.531 | -129.216 +/-  8.517 |  -69.346 +/-  6.951 |    0.864 +/-  0.096 | -180.360 +/-  3.500
ILE 144 |   17.524 +/-  2.989 |   -4.357 +/-  1.487 |  -16.919 +/-  0.913 |    1.076 +/-  0.571 |    0.267 +/-  0.081 |   -2.409 +/-  3.181
LEU 145 |   16.243 +/-  2.349 |   -6.766 +/-  1.259 |  -30.902 +/-  1.052 |    1.113 +/-  0.420 |    0.001 +/-  0.002 |  -20.311 +/-  2.797
LEU 146 |   17.431 +/-  2.460 |   -6.295 +/-  1.255 |  -33.740 +/-  1.247 |    0.383 +/-  0.574 |    0.126 +/-  0.052 |  -22.094 +/-  2.923
GLN 147 |   24.299 +/-  3.277 |   -4.365 +/-  1.367 |  -77.411 +/-  3.340 |   -6.684 +/-  2.282 |    0.673 +/-  0.093 |  -63.488 +/-  3.446
TYR 148 |   18.956 +/-  2.942 |   -7.030 +/-  1.168 |  -31.210 +/-  1.745 |   -1.022 +/-  0.607 |    0.004 +/-  0.005 |  -20.302 +/-  3.114
LEU 149 |   15.753 +/-  2.349 |   -7.815 +/-  1.313 |  -25.699 +/-  1.071 |    0.464 +/-  0.533 |    0.000 +/-  0.001 |  -17.297 +/-  2.658
LYS 150 |   17.642 +/-  3.117 |   -6.120 +/-  1.200 |   44.842 +/- 17.797 |  -76.248 +/- 16.307 |    0.537 +/-  0.114 |  -19.347 +/-  3.506
GLN 151 |   24.188 +/-  2.837 |   -6.036 +/-  1.323 |  -80.215 +/-  2.681 |   -8.781 +/-  2.656 |    0.519 +/-  0.083 |  -70.326 +/-  2.879
GLU 152 |   17.495 +/-  2.583 |   -5.042 +/-  1.798 | -139.257 +/-  5.056 |   60.402 +/-  4.135 |    0.005 +/-  0.006 |  -66.397 +/-  3.161
SER 153 |    9.668 +/-  2.074 |   -5.779 +/-  1.055 |  -16.690 +/-  1.655 |    1.296 +/-  0.771 |    0.027 +/-  0.017 |  -11.477 +/-  2.455
ILE 154 |   18.096 +/-  3.263 |   -2.755 +/-  1.605 |  -13.187 +/-  1.748 |   -0.532 +/-  1.370 |    0.632 +/-  0.087 |    2.254 +/-  3.149
ASP 155 |   18.119 +/-  2.622 |   -4.133 +/-  1.304 | -131.582 +/- 12.383 |   57.168 +/- 10.811 |    0.335 +/-  0.082 |  -60.094 +/-  3.150
LYS 156 |   17.856 +/-  3.675 |   -3.848 +/-  1.683 |   46.115 +/-  6.721 |  -75.932 +/-  5.241 |    0.425 +/-  0.070 |  -15.384 +/-  4.262
LYS 157 |   18.620 +/-  3.602 |   -3.136 +/-  1.517 |   45.902 +/-  5.967 |  -73.196 +/-  5.733 |    0.669 +/-  0.074 |  -11.142 +/-  3.831
ARG 158 |   23.395 +/-  3.880 |   -0.656 +/-  1.432 |  -99.026 +/-  5.747 |  -92.599 +/-  5.367 |    1.587 +/-  0.109 | -167.299 +/-  3.860
LYS 159 |   17.969 +/-  3.077 |   -1.931 +/-  1.450 |   45.333 +/-  7.181 |  -85.045 +/-  7.015 |    1.065 +/-  0.084 |  -22.609 +/-  3.184
GLU 160 |   18.326 +/-  2.745 |   -0.918 +/-  1.249 |  -81.491 +/- 14.917 |    3.713 +/- 14.540 |    1.006 +/-  0.110 |  -59.365 +/-  3.018
PHE 161 |   16.019 +/-  2.980 |   -5.141 +/-  1.333 |   -6.136 +/-  3.907 |   -4.070 +/-  2.820 |    0.201 +/-  0.065 |    0.872 +/-  3.243
ASP 162 |   15.911 +/-  2.708 |   -1.646 +/-  1.138 |  -85.297 +/-  7.844 |    9.517 +/-  7.156 |    0.659 +/-  0.066 |  -60.857 +/-  2.855
THR 163 |   16.340 +/-  2.744 |   -2.238 +/-  1.227 |  -34.100 +/-  2.296 |   -5.551 +/-  1.956 |    0.401 +/-  0.101 |  -25.149 +/-  2.820
ASN 164 |   21.221 +/-  2.556 |   -0.651 +/-  1.009 |  -89.931 +/-  3.725 |   -7.399 +/-  2.531 |    0.875 +/-  0.061 |  -75.886 +/-  2.685
GLY 165 |    5.504 +/-  1.790 |   -1.531 +/-  0.746 |   -5.756 +/-  1.215 |   -5.004 +/-  0.926 |    0.452 +/-  0.083 |   -6.335 +/-  1.855
TRP 166 |   22.672 +/-  3.445 |   -9.995 +/-  1.209 |   -0.040 +/-  1.512 |   -5.181 +/-  1.302 |    0.205 +/-  0.047 |    7.663 +/-  3.615
GLN 167 |   23.219 +/-  2.781 |   -3.510 +/-  1.240 |  -70.756 +/-  2.836 |   -9.930 +/-  1.784 |    0.772 +/-  0.091 |  -60.205 +/-  2.727
LEU 168 |   16.209 +/-  2.918 |   -3.760 +/-  1.211 |  -26.504 +/-  1.448 |   -2.507 +/-  1.193 |    0.331 +/-  0.059 |  -16.231 +/-  3.137
PHE 169 |   17.201 +/-  3.097 |   -3.169 +/-  1.083 |   -8.423 +/-  1.319 |   -3.357 +/-  0.880 |    0.665 +/-  0.117 |    2.918 +/-  3.007
SER 170 |   11.777 +/-  2.033 |   -4.548 +/-  1.056 |   -8.623 +/-  1.994 |   -2.512 +/-  1.413 |    0.064 +/-  0.040 |   -3.842 +/-  2.626
LYS 171 |   18.753 +/-  3.280 |   -5.736 +/-  1.382 |   52.104 +/- 11.909 |  -73.280 +/- 10.257 |    0.433 +/-  0.091 |   -7.727 +/-  3.421
LYS 172 |   17.823 +/-  3.392 |   -2.769 +/-  1.215 |   49.411 +/-  8.314 |  -83.607 +/-  7.608 |    0.968 +/-  0.136 |  -18.173 +/-  3.331
SER 173 |   11.756 +/-  1.969 |   -3.235 +/-  0.866 |  -11.779 +/-  2.850 |   -9.875 +/-  2.757 |    0.389 +/-  0.084 |  -12.744 +/-  2.695
GLN 174 |   24.617 +/-  2.880 |   -0.526 +/-  1.273 |  -70.666 +/-  4.819 |  -14.692 +/-  4.183 |    1.208 +/-  0.099 |  -60.060 +/-  2.730
GLU 175 |   18.158 +/-  2.669 |   -1.745 +/-  1.314 |  -83.521 +/- 17.111 |   12.104 +/- 16.867 |    0.738 +/-  0.120 |  -54.266 +/-  3.303
ILE 176 |   22.107 +/-  2.796 |   -4.385 +/-  1.385 |    1.393 +/-  1.857 |   -3.960 +/-  1.049 |    0.048 +/-  0.036 |   15.204 +/-  2.947
PRO 177 |   20.404 +/-  2.419 |   -5.192 +/-  1.041 |  -10.284 +/-  1.161 |   -0.606 +/-  0.587 |    0.174 +/-  0.039 |    4.497 +/-  2.924
GLN 178 |   24.357 +/-  2.553 |   -7.001 +/-  1.201 |  -78.184 +/-  2.444 |   -3.824 +/-  1.026 |    0.348 +/-  0.060 |  -64.304 +/-  2.773
GLN 179 |   24.970 +/-  3.037 |   -6.641 +/-  1.413 |  -74.342 +/-  2.324 |   -5.271 +/-  0.992 |    0.136 +/-  0.029 |  -61.148 +/-  2.921
MET 180 |   16.169 +/-  2.908 |   -1.491 +/-  1.144 |   -4.271 +/-  1.260 |   -5.581 +/-  1.163 |    1.211 +/-  0.098 |    6.037 +/-  2.935
ASN 181 |   21.243 +/-  3.321 |   -1.710 +/-  1.179 |  -87.543 +/-  5.267 |   -8.443 +/-  2.862 |    0.482 +/-  0.139 |  -75.970 +/-  3.461
GLY 182 |    5.974 +/-  1.714 |   -0.982 +/-  0.616 |   -7.388 +/-  1.619 |   -3.964 +/-  1.146 |    0.431 +/-  0.055 |   -5.930 +/-  1.692
SER 183 |   13.460 +/-  2.587 |   -3.104 +/-  1.233 |  -15.766 +/-  2.415 |   -1.056 +/-  1.811 |    0.079 +/-  0.037 |   -6.388 +/-  2.581
ASP 184 |   14.336 +/-  2.495 |   -2.370 +/-  1.451 | -103.493 +/-  5.096 |   22.952 +/-  3.706 |    0.014 +/-  0.015 |  -68.562 +/-  3.130
ALA 185 |    7.557 +/-  2.231 |   -4.500 +/-  0.851 |   -4.036 +/-  1.193 |    0.350 +/-  0.510 |    0.044 +/-  0.010 |   -0.584 +/-  2.539
GLY 186 |    5.297 +/-  1.572 |   -3.924 +/-  0.708 |   -9.203 +/-  1.050 |   -0.586 +/-  0.419 |    0.007 +/-  0.005 |   -8.409 +/-  1.739
MET 187 |   16.546 +/-  3.052 |   -9.998 +/-  1.337 |  -11.083 +/-  1.190 |    1.388 +/-  0.992 |    0.013 +/-  0.016 |   -3.134 +/-  3.109
PHE 188 |   16.848 +/-  2.653 |  -10.112 +/-  1.209 |  -11.887 +/-  1.118 |   -0.068 +/-  0.480 |    0.000 +/-  0.001 |   -5.219 +/-  2.806
ALA 189 |    7.446 +/-  2.015 |   -5.819 +/-  0.760 |   -8.231 +/-  0.896 |    1.665 +/-  0.412 |    0.020 +/-  0.015 |   -4.918 +/-  2.227
CYS 190 |   10.216 +/-  1.769 |   -6.812 +/-  1.202 |    0.285 +/-  1.639 |    0.364 +/-  0.678 |    0.007 +/-  0.008 |    4.059 +/-  2.009
LYS 191 |   19.325 +/-  3.186 |   -7.176 +/-  1.593 |   35.618 +/-  5.028 |  -63.223 +/-  4.311 |    0.224 +/-  0.049 |  -15.232 +/-  3.678
TYR 192 |   18.324 +/-  3.680 |   -9.406 +/-  1.496 |  -35.230 +/-  1.480 |   -1.892 +/-  0.707 |    0.004 +/-  0.005 |  -28.200 +/-  3.695
ALA 193 |    7.779 +/-  1.911 |   -5.240 +/-  0.789 |  -10.195 +/-  1.188 |    0.295 +/-  0.458 |    0.000 +/-  0.001 |   -7.361 +/-  2.086
ASP 194 |   16.285 +/-  2.467 |   -4.728 +/-  1.514 | -133.222 +/-  6.795 |   45.299 +/-  4.193 |    0.044 +/-  0.021 |  -76.322 +/-  3.292
CYS 195 |    9.788 +/-  1.878 |   -6.985 +/-  0.959 |   -2.496 +/-  1.427 |   -2.253 +/-  0.874 |    0.057 +/-  0.022 |   -1.889 +/-  2.113
ILE 196 |   17.463 +/-  3.348 |   -4.838 +/-  1.463 |   -7.621 +/-  1.010 |   -2.440 +/-  0.843 |    0.152 +/-  0.025 |    2.716 +/-  3.283
THR 197 |   16.482 +/-  2.498 |   -4.841 +/-  1.189 |  -31.303 +/-  1.260 |   -4.102 +/-  0.974 |    0.007 +/-  0.006 |  -23.758 +/-  2.724
LYS 198 |   18.800 +/-  3.280 |   -5.769 +/-  1.508 |   33.938 +/-  5.662 |  -58.924 +/-  4.828 |    0.180 +/-  0.037 |  -11.776 +/-  3.828
ASP 199 |   18.623 +/-  2.632 |   -0.823 +/-  1.386 |  -77.585 +/-  6.330 |   -1.309 +/-  5.231 |    0.524 +/-  0.046 |  -60.570 +/-  2.700
ARG 200 |   25.006 +/-  3.902 |   -1.376 +/-  1.565 | -133.275 +/-  4.432 |  -54.061 +/-  3.371 |    0.876 +/-  0.055 | -162.832 +/-  3.522
PRO 201 |   20.919 +/-  2.242 |   -1.554 +/-  0.749 |   -7.390 +/-  1.386 |   -2.874 +/-  1.148 |    0.840 +/-  0.079 |    9.940 +/-  2.304
ILE 202 |   18.138 +/-  3.166 |   -3.168 +/-  1.345 |   -4.354 +/-  1.686 |   -5.498 +/-  1.447 |    0.230 +/-  0.069 |    5.348 +/-  3.226
ASN 203 |   21.846 +/-  2.697 |   -1.481 +/-  1.068 |  -82.481 +/-  2.606 |  -12.254 +/-  2.129 |    0.948 +/-  0.075 |  -73.422 +/-  2.694
PHE 204 |   17.810 +/-  2.915 |   -5.318 +/-  1.356 |   -4.941 +/-  1.522 |   -4.235 +/-  1.316 |    0.119 +/-  0.040 |    3.436 +/-  3.181
THR 205 |   16.026 +/-  2.513 |   -2.527 +/-  1.416 |  -34.550 +/-  1.566 |   -2.351 +/-  1.653 |    0.440 +/-  0.061 |  -22.963 +/-  2.615
GLN 206 |   24.289 +/-  2.858 |   -5.527 +/-  1.620 |  -82.605 +/-  2.497 |   -2.176 +/-  0.708 |    0.140 +/-  0.052 |  -65.879 +/-  3.145
GLN 207 |   24.641 +/-  2.951 |   -1.517 +/-  1.464 |  -71.316 +/-  3.456 |  -10.787 +/-  2.623 |    1.069 +/-  0.090 |  -57.910 +/-  2.795
HIE 208 |   33.898 +/-  3.079 |   -6.505 +/-  1.167 |  -22.544 +/-  1.761 |   -2.891 +/-  0.913 |    0.604 +/-  0.044 |    2.562 +/-  2.904
MET 209 |   19.803 +/-  2.578 |   -9.180 +/-  1.314 |   -3.297 +/-  1.071 |    0.304 +/-  0.610 |    0.003 +/-  0.005 |    7.634 +/-  2.799
PRO 210 |   21.399 +/-  3.058 |   -4.379 +/-  0.959 |   -8.826 +/-  0.839 |   -2.306 +/-  0.569 |    0.396 +/-  0.092 |    6.284 +/-  3.111
TYR 211 |   16.985 +/-  2.967 |   -3.516 +/-  1.195 |  -33.055 +/-  1.972 |   -2.715 +/-  1.491 |    0.643 +/-  0.055 |  -21.658 +/-  3.242
PHE 212 |   16.683 +/-  2.783 |   -6.886 +/-  1.283 |   -2.176 +/-  1.195 |   -2.466 +/-  0.643 |    0.180 +/-  0.041 |    5.334 +/-  2.818
ARG 213 |   23.842 +/-  4.527 |  -10.305 +/-  1.354 | -164.680 +/-  4.702 |  -24.472 +/-  3.340 |    0.025 +/-  0.016 | -175.589 +/-  4.109
LYS 214 |   17.599 +/-  3.629 |   -6.326 +/-  1.098 |   19.552 +/- 11.671 |  -47.598 +/- 10.045 |    0.534 +/-  0.080 |  -16.240 +/-  4.185
ARG 215 |   23.887 +/-  3.612 |   -6.782 +/-  2.048 | -188.612 +/-  5.256 |  -19.173 +/-  3.788 |    0.098 +/-  0.031 | -190.582 +/-  3.951
MET 216 |   15.383 +/-  2.998 |   -8.859 +/-  1.223 |  -10.498 +/-  1.257 |   -2.243 +/-  0.895 |    0.048 +/-  0.026 |   -6.167 +/-  3.274
VAL 217 |   13.866 +/-  2.285 |   -5.303 +/-  1.435 |  -27.352 +/-  0.897 |   -0.813 +/-  0.455 |    0.031 +/-  0.020 |  -19.570 +/-  2.542
TRP 218 |   22.265 +/-  3.433 |  -11.363 +/-  1.359 |   -2.100 +/-  1.879 |   -6.489 +/-  0.992 |    0.286 +/-  0.112 |    2.599 +/-  3.860
GLU 219 |   19.161 +/-  2.602 |   -7.272 +/-  1.344 |  -78.047 +/-  5.046 |    6.834 +/-  4.652 |    0.072 +/-  0.021 |  -59.252 +/-  3.109
ILE 220 |   17.554 +/-  2.995 |   -5.925 +/-  1.725 |  -13.335 +/-  1.198 |    2.073 +/-  0.557 |    0.000 +/-  0.001 |    0.367 +/-  2.889
LEU 221 |   15.904 +/-  2.698 |   -4.647 +/-  1.390 |  -32.970 +/-  1.654 |    0.147 +/-  0.910 |    0.202 +/-  0.059 |  -21.364 +/-  3.091
HIE 222 |   35.301 +/-  2.728 |   -5.747 +/-  1.225 |  -12.786 +/-  4.152 |   -6.929 +/-  3.645 |    0.703 +/-  0.096 |   10.542 +/-  3.007
ARG 223 |   24.830 +/-  4.360 |   -4.215 +/-  1.395 | -185.044 +/- 10.220 |   -6.785 +/-  8.087 |    0.681 +/-  0.075 | -170.533 +/-  4.307
LYS 224 |   17.964 +/-  3.535 |   -3.526 +/-  1.178 |   25.763 +/-  5.913 |  -55.721 +/-  5.860 |    0.999 +/-  0.138 |  -14.522 +/-  3.601
LEU 225 |   17.210 +/-  3.255 |   -5.095 +/-  1.480 |  -23.725 +/-  1.789 |   -2.025 +/-  1.566 |    0.140 +/-  0.045 |  -13.495 +/-  3.458
LEU 226 |   22.362 +/-  3.514 |   -2.668 +/-  1.951 | -120.888 +/-  6.391 |   15.425 +/-  5.007 |    0.458 +/-  0.088 |  -85.311 +/-  3.612

Sidechain Energy Decomposition:
Residue |       Internal      |    van der Waals    |    Electrostatic    |   Polar Solvation   |   Non-Polar Solv.   |       TOTAL
-------------------------------------------------------------------------------------------------------------------------------------------
GLU   1 |   13.069 +/-  2.582 |    0.215 +/-  1.380 | -109.359 +/-  4.082 |   26.044 +/-  3.335 |    0.370 +/-  0.088 |  -69.661 +/-  3.160
PHE   2 |   12.440 +/-  2.651 |    0.466 +/-  0.898 |    1.787 +/-  0.378 |   -2.163 +/-  0.304 |    1.033 +/-  0.078 |   13.562 +/-  2.767
PRO   3 |   15.575 +/-  1.907 |   -0.891 +/-  0.539 |    3.289 +/-  0.556 |   -3.754 +/-  0.527 |    0.739 +/-  0.056 |   14.957 +/-  2.052
GLU   4 |   13.807 +/-  2.293 |   -2.388 +/-  1.668 |  -65.235 +/-  4.343 |    0.759 +/-  3.848 |    0.056 +/-  0.029 |  -53.000 +/-  2.162
ILE   5 |   13.709 +/-  2.552 |    0.343 +/-  1.090 |   -2.069 +/-  0.207 |   -0.241 +/-  0.159 |    0.855 +/-  0.051 |   12.598 +/-  2.457
THR   6 |   11.810 +/-  1.797 |   -0.865 +/-  0.933 |  -25.635 +/-  2.316 |   -1.527 +/-  1.373 |    0.527 +/-  0.059 |  -15.689 +/-  2.141
GLU   7 |   13.687 +/-  2.560 |   -1.092 +/-  0.827 |  -25.605 +/-  6.601 |  -35.774 +/-  6.498 |    0.860 +/-  0.086 |  -47.924 +/-  2.326
GLU   8 |   13.337 +/-  2.722 |   -1.868 +/-  1.066 |  -39.118 +/-  9.725 |  -23.751 +/-  9.011 |    0.550 +/-  0.066 |  -50.851 +/-  2.531
MET   9 |   10.418 +/-  1.916 |   -8.363 +/-  0.731 |    0.329 +/-  0.611 |   -0.418 +/-  0.466 |    0.020 +/-  0.018 |    1.987 +/-  2.007
GLU  10 |   12.862 +/-  2.375 |   -1.718 +/-  1.048 |  -65.569 +/- 15.035 |    2.560 +/- 13.503 |    0.469 +/-  0.119 |  -51.396 +/-  3.013
LYS  11 |   13.747 +/-  2.775 |   -1.696 +/-  1.004 |   -9.081 +/- 14.533 |  -17.404 +/- 13.516 |    0.875 +/-  0.121 |  -13.559 +/-  3.206
GLU  12 |   13.515 +/-  2.232 |   -3.514 +/-  0.920 |  -27.821 +/-  5.891 |  -32.688 +/-  5.674 |    0.393 +/-  0.072 |  -50.116 +/-  2.298
ILE  13 |   14.898 +/-  2.625 |   -3.804 +/-  1.277 |   -1.238 +/-  0.338 |   -0.793 +/-  0.232 |    0.148 +/-  0.073 |    9.211 +/-  2.810
LYS  14 |   13.882 +/-  3.069 |   -2.044 +/-  0.869 |   32.987 +/-  9.835 |  -55.367 +/-  9.701 |    0.980 +/-  0.130 |   -9.563 +/-  3.863
ASN  15 |   17.814 +/-  2.435 |   -1.950 +/-  0.788 |  -90.492 +/-  4.581 |    0.861 +/-  2.722 |    0.495 +/-  0.090 |  -73.272 +/-  2.444
VAL  16 |   11.615 +/-  2.270 |   -3.096 +/-  0.841 |  -16.431 +/-  0.305 |    0.350 +/-  0.165 |    0.070 +/-  0.031 |   -7.493 +/-  2.403
PHE  17 |   12.098 +/-  1.969 |   -0.531 +/-  1.903 |    2.688 +/-  0.534 |   -2.998 +/-  0.436 |    0.760 +/-  0.326 |   12.016 +/-  3.038
ARG  18 |   18.707 +/-  3.356 |   -2.000 +/-  1.141 | -140.103 +/-  9.333 |  -44.581 +/-  8.548 |    1.113 +/-  0.128 | -166.863 +/-  3.118
ASN  19 |   17.403 +/-  2.529 |   -0.169 +/-  0.683 |  -76.506 +/-  2.047 |  -10.527 +/-  1.233 |    0.910 +/-  0.058 |  -68.890 +/-  2.051
GLY  20 |    1.410 +/-  0.589 |   -0.424 +/-  0.179 |   -0.405 +/-  0.124 |    0.569 +/-  0.117 |    0.006 +/-  0.006 |    1.156 +/-  0.581
ASN  21 |   17.346 +/-  2.398 |   -1.435 +/-  0.862 |  -79.398 +/-  2.338 |   -7.752 +/-  1.628 |    0.643 +/-  0.091 |  -70.596 +/-  2.139
GLN  22 |   20.497 +/-  2.330 |   -2.137 +/-  0.927 |  -64.540 +/-  3.239 |   -8.838 +/-  2.538 |    0.666 +/-  0.111 |  -54.351 +/-  2.336
ASP  23 |    9.001 +/-  1.793 |   -1.452 +/-  0.491 |  -27.943 +/-  2.358 |  -34.827 +/-  2.522 |    0.656 +/-  0.042 |  -54.564 +/-  1.653
GLU  24 |   14.323 +/-  2.184 |   -1.283 +/-  0.893 |  -44.440 +/-  6.440 |  -20.384 +/-  5.904 |    0.548 +/-  0.048 |  -51.235 +/-  2.206
VAL  25 |    9.323 +/-  1.805 |   -2.244 +/-  0.703 |  -16.364 +/-  0.292 |   -0.065 +/-  0.099 |    0.360 +/-  0.045 |   -8.990 +/-  1.855
LEU  26 |   12.750 +/-  2.209 |   -3.611 +/-  1.042 |  -21.843 +/-  0.429 |   -0.036 +/-  0.190 |    0.161 +/-  0.030 |  -12.579 +/-  2.304
SER  27 |    6.519 +/-  1.295 |   -3.149 +/-  0.660 |   -3.901 +/-  1.045 |   -1.571 +/-  0.693 |    0.000 +/-  0.000 |   -2.102 +/-  1.480
GLU  28 |   14.353 +/-  2.707 |   -2.019 +/-  1.000 |  -38.714 +/-  4.427 |  -23.907 +/-  3.951 |    0.627 +/-  0.052 |  -49.660 +/-  2.551
ALA  29 |    3.992 +/-  1.349 |   -1.563 +/-  0.548 |    2.615 +/-  0.207 |   -0.563 +/-  0.146 |    0.070 +/-  0.025 |    4.551 +/-  1.475
PHE  30 |   12.883 +/-  2.674 |   -2.593 +/-  0.962 |    1.106 +/-  0.394 |   -1.292 +/-  0.276 |    0.236 +/-  0.055 |   10.340 +/-  2.917
ARG  31 |   19.483 +/-  3.305 |    0.508 +/-  0.904 | -109.856 +/-  4.475 |  -75.339 +/-  4.175 |    1.574 +/-  0.036 | -163.630 +/-  2.726
LEU  32 |   12.463 +/-  2.134 |   -2.933 +/-  1.007 |  -21.796 +/-  0.443 |   -0.411 +/-  0.180 |    0.246 +/-  0.042 |  -12.430 +/-  2.219
THR  33 |   11.657 +/-  1.987 |   -1.930 +/-  0.554 |  -21.103 +/-  1.637 |   -3.912 +/-  1.742 |    0.484 +/-  0.045 |  -14.804 +/-  1.921
ILE  34 |   14.155 +/-  2.550 |   -4.848 +/-  1.137 |   -1.785 +/-  0.184 |   -0.346 +/-  0.128 |    0.000 +/-  0.000 |    7.176 +/-  2.575
THR  35 |   11.264 +/-  1.753 |   -3.768 +/-  0.791 |  -27.534 +/-  1.222 |    0.994 +/-  0.425 |    0.166 +/-  0.026 |  -18.878 +/-  1.848
ARG  36 |   19.067 +/-  3.040 |   -6.658 +/-  1.234 | -170.732 +/-  6.778 |  -16.845 +/-  5.264 |    0.165 +/-  0.064 | -175.002 +/-  3.044
LYS  37 |   15.483 +/-  2.782 |   -2.803 +/-  0.933 |    8.846 +/-  8.522 |  -29.830 +/-  9.147 |    0.767 +/-  0.065 |   -7.537 +/-  3.149
ASP  38 |    9.174 +/-  1.623 |   -3.616 +/-  1.036 |  -52.449 +/-  8.508 |  -12.415 +/-  5.860 |    0.039 +/-  0.020 |  -59.266 +/-  3.263
ILE  39 |   14.616 +/-  2.567 |   -4.882 +/-  1.087 |   -1.731 +/-  0.152 |   -0.185 +/-  0.117 |    0.014 +/-  0.013 |    7.832 +/-  2.628
GLN  40 |   19.996 +/-  2.575 |   -3.588 +/-  1.035 |  -66.104 +/-  3.018 |   -5.671 +/-  1.885 |    0.347 +/-  0.079 |  -55.020 +/-  2.352
THR  41 |   11.722 +/-  1.913 |   -3.359 +/-  0.905 |  -25.514 +/-  0.883 |   -0.568 +/-  0.475 |    0.103 +/-  0.022 |  -17.616 +/-  2.024
LEU  42 |   12.369 +/-  2.314 |   -5.479 +/-  0.883 |  -22.196 +/-  0.357 |    0.146 +/-  0.159 |    0.001 +/-  0.002 |  -15.158 +/-  2.427
ASN  43 |   16.977 +/-  2.387 |   -3.061 +/-  0.846 |  -77.921 +/-  4.381 |   -6.357 +/-  2.613 |    0.304 +/-  0.094 |  -70.058 +/-  1.996
HIE  44 |   30.948 +/-  2.359 |   -3.622 +/-  0.595 |   -5.669 +/-  1.626 |   -7.654 +/-  1.405 |    0.785 +/-  0.095 |   14.789 +/-  2.302
LEU  45 |   12.880 +/-  2.426 |   -0.415 +/-  1.228 |  -21.835 +/-  0.448 |   -1.186 +/-  0.113 |    0.796 +/-  0.135 |   -9.760 +/-  2.665
ASN  46 |   17.059 +/-  2.842 |   -2.793 +/-  0.837 |  -79.932 +/-  2.006 |   -5.320 +/-  0.999 |    0.416 +/-  0.042 |  -70.570 +/-  2.232
TRP  47 |   17.439 +/-  2.590 |   -1.903 +/-  0.679 |    8.230 +/-  1.030 |   -3.822 +/-  0.551 |    0.992 +/-  0.049 |   20.936 +/-  2.655
LEU  48 |   13.526 +/-  2.429 |   -5.421 +/-  0.838 |  -21.170 +/-  0.380 |   -0.265 +/-  0.156 |    0.000 +/-  0.002 |  -13.329 +/-  2.590
ASN  49 |   18.376 +/-  2.590 |   -3.883 +/-  0.739 |  -81.442 +/-  2.040 |   -4.664 +/-  0.792 |    0.183 +/-  0.027 |  -71.430 +/-  2.576
ASP  50 |   11.731 +/-  2.221 |   -2.991 +/-  0.635 |  -37.379 +/-  2.724 |  -23.553 +/-  2.728 |    0.295 +/-  0.030 |  -51.896 +/-  2.217
GLU  51 |   13.653 +/-  2.414 |   -3.542 +/-  0.697 |  -18.338 +/-  3.064 |  -40.793 +/-  3.326 |    0.426 +/-  0.047 |  -48.593 +/-  2.319
ILE  52 |   14.415 +/-  2.443 |   -5.379 +/-  1.087 |   -1.705 +/-  0.161 |   -0.468 +/-  0.139 |    0.001 +/-  0.003 |    6.863 +/-  2.597
ILE  53 |   13.695 +/-  2.688 |   -5.228 +/-  1.097 |   -1.125 +/-  0.154 |   -0.862 +/-  0.124 |    0.011 +/-  0.008 |    6.491 +/-  2.585
ASN  54 |   18.207 +/-  2.423 |   -4.318 +/-  0.433 |  -84.004 +/-  1.821 |   -0.269 +/-  1.342 |    0.164 +/-  0.030 |  -70.220 +/-  2.294
PHE  55 |   12.610 +/-  2.410 |   -6.732 +/-  0.815 |    1.423 +/-  0.253 |   -1.411 +/-  0.203 |    0.001 +/-  0.001 |    5.890 +/-  2.425
TYR  56 |   13.477 +/-  2.643 |   -6.586 +/-  0.916 |  -17.812 +/-  1.997 |   -4.865 +/-  1.296 |    0.053 +/-  0.020 |  -15.733 +/-  2.909
MET  57 |   12.874 +/-  2.030 |   -7.379 +/-  0.604 |    1.517 +/-  0.436 |   -1.399 +/-  0.352 |    0.015 +/-  0.011 |    5.627 +/-  2.073
ASN  58 |   17.703 +/-  2.070 |   -4.432 +/-  0.768 |  -81.702 +/-  1.463 |   -2.970 +/-  0.749 |    0.185 +/-  0.041 |  -71.216 +/-  1.989
MET  59 |   11.814 +/-  2.251 |   -8.153 +/-  0.810 |    1.735 +/-  0.409 |   -0.828 +/-  0.329 |    0.002 +/-  0.004 |    4.570 +/-  2.172
LEU  60 |   12.795 +/-  2.394 |   -5.565 +/-  1.018 |  -21.638 +/-  0.381 |   -0.179 +/-  0.191 |    0.000 +/-  0.001 |  -14.586 +/-  2.388
MET  61 |   11.391 +/-  2.193 |   -5.974 +/-  0.809 |    1.191 +/-  0.648 |   -1.014 +/-  0.705 |    0.337 +/-  0.070 |    5.930 +/-  2.363
GLU  62 |   12.511 +/-  2.538 |   -2.093 +/-  1.013 |  -66.392 +/-  8.539 |    4.148 +/-  8.220 |    0.436 +/-  0.123 |  -51.390 +/-  2.701
ARG  63 |   18.405 +/-  3.477 |   -5.416 +/-  1.208 | -150.604 +/-  4.019 |  -33.343 +/-  2.970 |    0.228 +/-  0.043 | -170.729 +/-  3.158
SER  64 |    6.758 +/-  1.431 |   -2.337 +/-  0.897 |   -3.734 +/-  1.362 |   -1.861 +/-  1.254 |    0.044 +/-  0.027 |   -1.131 +/-  1.742
LYS  65 |   13.802 +/-  2.845 |   -1.174 +/-  0.828 |   15.699 +/-  5.498 |  -41.029 +/-  5.246 |    0.969 +/-  0.056 |  -11.732 +/-  3.291
GLU  66 |   13.192 +/-  2.305 |   -1.951 +/-  0.845 |  -42.694 +/-  6.780 |  -19.134 +/-  6.607 |    0.690 +/-  0.069 |  -49.897 +/-  2.644
LYS  67 |   15.021 +/-  2.752 |    0.080 +/-  0.728 |   39.248 +/-  5.572 |  -62.889 +/-  5.517 |    1.382 +/-  0.051 |   -7.157 +/-  2.843
GLY  68 |    1.650 +/-  0.613 |   -0.255 +/-  0.171 |    0.124 +/-  0.191 |    0.263 +/-  0.180 |    0.017 +/-  0.007 |    1.799 +/-  0.620
LEU  69 |   12.416 +/-  2.471 |   -2.369 +/-  1.033 |  -21.516 +/-  0.382 |   -0.468 +/-  0.159 |    0.236 +/-  0.046 |  -11.702 +/-  2.523
PRO  70 |   14.827 +/-  1.777 |   -4.024 +/-  0.648 |    1.953 +/-  0.767 |   -1.372 +/-  0.719 |    0.056 +/-  0.031 |   11.440 +/-  1.900
SER  71 |    6.970 +/-  1.380 |   -1.713 +/-  1.148 |   -5.529 +/-  3.124 |   -1.592 +/-  2.525 |    0.294 +/-  0.035 |   -1.570 +/-  1.586
VAL  72 |    9.974 +/-  2.033 |   -3.957 +/-  0.898 |  -15.774 +/-  0.321 |   -0.078 +/-  0.117 |    0.002 +/-  0.003 |   -9.833 +/-  2.182
HIE  73 |   30.397 +/-  2.134 |   -6.667 +/-  0.785 |   -5.800 +/-  1.008 |   -6.859 +/-  0.840 |    0.156 +/-  0.052 |   11.228 +/-  2.357
ALA  74 |    3.832 +/-  1.329 |   -2.537 +/-  0.366 |    2.907 +/-  0.174 |   -0.839 +/-  0.110 |    0.003 +/-  0.005 |    3.367 +/-  1.405
PHE  75 |   12.378 +/-  2.570 |   -4.208 +/-  0.898 |    0.656 +/-  0.674 |   -2.269 +/-  0.278 |    0.089 +/-  0.020 |    6.647 +/-  2.730
ASN  76 |   17.840 +/-  2.173 |   -2.949 +/-  0.722 |  -79.401 +/-  1.827 |   -5.823 +/-  0.807 |    0.342 +/-  0.032 |  -69.992 +/-  1.942
THR  77 |   11.398 +/-  1.741 |   -3.418 +/-  0.710 |  -18.504 +/-  0.821 |   -5.069 +/-  0.478 |    0.030 +/-  0.010 |  -15.562 +/-  1.905
PHE  78 |   11.820 +/-  2.500 |   -0.324 +/-  0.668 |    1.745 +/-  0.560 |   -1.821 +/-  0.445 |    0.851 +/-  0.036 |   12.271 +/-  2.668
PHE  79 |   12.961 +/-  2.820 |   -5.318 +/-  0.831 |    2.516 +/-  0.258 |   -2.310 +/-  0.154 |    0.006 +/-  0.005 |    7.854 +/-  2.793
PHE  80 |   12.349 +/-  2.695 |   -4.712 +/-  0.682 |    3.094 +/-  0.268 |   -3.117 +/-  0.244 |    0.063 +/-  0.030 |    7.676 +/-  2.790
THR  81 |   11.510 +/-  1.698 |   -2.016 +/-  0.520 |  -19.294 +/-  0.843 |   -5.959 +/-  0.597 |    0.430 +/-  0.043 |  -15.329 +/-  1.657
LYS  82 |   14.458 +/-  2.945 |   -3.993 +/-  0.856 |   70.546 +/-  3.055 |  -89.772 +/-  2.929 |    0.550 +/-  0.048 |   -8.212 +/-  3.252
LEU  83 |   13.106 +/-  2.385 |   -5.061 +/-  0.919 |  -20.802 +/-  0.395 |   -1.255 +/-  0.127 |    0.032 +/-  0.012 |  -13.980 +/-  2.442
LYS  84 |   14.431 +/-  3.155 |   -2.771 +/-  0.775 |   55.067 +/-  3.414 |  -75.541 +/-  3.620 |    0.787 +/-  0.097 |   -8.026 +/-  3.308
THR  85 |   10.867 +/-  2.310 |   -0.590 +/-  0.745 |  -21.370 +/-  1.022 |   -4.024 +/-  0.858 |    0.558 +/-  0.031 |  -14.560 +/-  2.146
ALA  86 |    4.262 +/-  1.302 |   -0.950 +/-  0.499 |    4.016 +/-  0.140 |   -2.131 +/-  0.106 |    0.229 +/-  0.048 |    5.426 +/-  1.353
GLY  87 |    1.594 +/-  0.576 |   -0.488 +/-  0.189 |   -1.491 +/-  0.111 |    1.649 +/-  0.100 |    0.016 +/-  0.006 |    1.281 +/-  0.557
TYR  88 |   13.374 +/-  2.849 |   -4.608 +/-  1.104 |  -20.625 +/-  1.177 |   -3.359 +/-  0.518 |    0.107 +/-  0.043 |  -15.112 +/-  3.007
GLN  89 |   19.623 +/-  2.593 |   -1.285 +/-  0.928 |  -64.389 +/-  3.331 |   -8.835 +/-  2.926 |    0.872 +/-  0.075 |  -54.014 +/-  2.338
ALA  90 |    3.708 +/-  1.147 |   -1.959 +/-  0.496 |    4.437 +/-  0.213 |   -2.483 +/-  0.117 |    0.054 +/-  0.032 |    3.757 +/-  1.241
VAL  91 |   11.088 +/-  2.016 |   -5.104 +/-  0.795 |  -15.680 +/-  0.336 |   -0.528 +/-  0.113 |    0.000 +/-  0.000 |  -10.223 +/-  2.102
LYS  92 |   14.407 +/-  2.706 |   -3.690 +/-  1.155 |   63.914 +/-  7.670 |  -85.254 +/-  7.207 |    0.619 +/-  0.098 |  -10.004 +/-  2.956
ARG  93 |   18.650 +/-  3.190 |   -1.584 +/-  0.587 |  -76.825 +/-  4.884 | -107.442 +/-  4.181 |    1.399 +/-  0.069 | -165.802 +/-  2.922
TRP  94 |   18.921 +/-  2.976 |   -4.820 +/-  0.830 |   10.733 +/-  1.134 |   -6.452 +/-  0.602 |    0.539 +/-  0.044 |   18.921 +/-  2.917
THR  95 |   12.475 +/-  1.754 |   -3.095 +/-  1.049 |  -30.497 +/-  1.280 |    1.645 +/-  0.450 |    0.000 +/-  0.001 |  -19.473 +/-  1.950
LYS  96 |   13.736 +/-  2.485 |   -2.297 +/-  0.784 |  102.385 +/-  7.811 | -121.957 +/-  7.025 |    0.800 +/-  0.085 |   -7.333 +/-  2.980
LYS  97 |   15.752 +/-  3.038 |    0.301 +/-  0.725 |   87.030 +/-  8.440 | -107.506 +/-  7.645 |    1.230 +/-  0.075 |   -3.193 +/-  3.224
VAL  98 |   10.360 +/-  1.879 |   -1.468 +/-  1.026 |  -15.609 +/-  0.448 |   -0.764 +/-  0.169 |    0.302 +/-  0.090 |   -7.180 +/-  2.141
ASP  99 |   10.417 +/-  1.575 |   -0.380 +/-  1.282 | -101.888 +/-  3.947 |   34.790 +/-  3.558 |    0.240 +/-  0.042 |  -56.821 +/-  1.988
VAL 100 |   11.211 +/-  2.211 |   -3.887 +/-  0.826 |  -15.532 +/-  0.290 |   -0.863 +/-  0.126 |    0.003 +/-  0.004 |   -9.069 +/-  2.382
PHE 101 |   12.069 +/-  2.379 |   -3.654 +/-  0.857 |    2.385 +/-  0.490 |   -1.875 +/-  0.231 |    0.205 +/-  0.046 |    9.131 +/-  2.493
SER 102 |    8.206 +/-  1.715 |   -0.100 +/-  0.862 |   -4.859 +/-  1.218 |   -3.081 +/-  0.562 |    0.370 +/-  0.027 |    0.536 +/-  1.627
VAL 103 |   11.060 +/-  1.850 |   -3.755 +/-  0.995 |  -15.848 +/-  0.366 |   -0.628 +/-  0.138 |    0.088 +/-  0.032 |   -9.084 +/-  1.969
ASP 104 |    9.756 +/-  2.137 |   -2.729 +/-  1.009 |  -48.123 +/-  5.185 |  -15.811 +/-  4.269 |    0.320 +/-  0.034 |  -56.588 +/-  2.067
ILE 105 |   14.013 +/-  2.656 |   -5.342 +/-  1.160 |   -1.623 +/-  0.197 |   -0.589 +/-  0.146 |    0.005 +/-  0.004 |    6.463 +/-  2.493
LEU 106 |   13.146 +/-  2.254 |   -4.351 +/-  1.064 |  -21.504 +/-  0.383 |   -1.060 +/-  0.167 |    0.001 +/-  0.005 |  -13.768 +/-  2.270
LEU 107 |   12.069 +/-  2.175 |   -5.066 +/-  0.841 |  -21.677 +/-  0.402 |   -0.150 +/-  0.150 |    0.001 +/-  0.002 |  -14.824 +/-  2.324
VAL 108 |   10.086 +/-  2.221 |   -3.015 +/-  0.875 |  -15.057 +/-  0.310 |   -0.586 +/-  0.140 |    0.007 +/-  0.005 |   -8.564 +/-  2.300
PRO 109 |   14.947 +/-  1.863 |   -4.639 +/-  0.571 |    6.972 +/-  0.560 |   -5.566 +/-  0.555 |    0.016 +/-  0.010 |   11.729 +/-  1.946
ILE 110 |   13.850 +/-  2.667 |   -4.652 +/-  0.950 |   -0.799 +/-  0.171 |   -1.269 +/-  0.140 |    0.016 +/-  0.017 |    7.146 +/-  2.690
HIE 111 |   30.534 +/-  2.409 |   -5.502 +/-  0.626 |  -10.622 +/-  1.019 |   -3.126 +/-  0.828 |    0.531 +/-  0.048 |   11.814 +/-  2.543
LEU 112 |   12.957 +/-  2.671 |   -1.038 +/-  0.932 |  -21.904 +/-  0.494 |   -0.972 +/-  0.175 |    0.511 +/-  0.092 |  -10.447 +/-  2.639
GLY 113 |    1.576 +/-  0.625 |   -0.305 +/-  0.170 |   -0.674 +/-  0.074 |    0.853 +/-  0.069 |    0.024 +/-  0.009 |    1.474 +/-  0.627
VAL 114 |   10.997 +/-  1.867 |   -0.141 +/-  0.692 |  -16.331 +/-  0.284 |   -0.596 +/-  0.072 |    0.615 +/-  0.056 |   -5.457 +/-  1.962
HIE 115 |   30.199 +/-  2.327 |   -5.596 +/-  0.727 |   -9.467 +/-  5.045 |   -3.534 +/-  2.924 |    0.260 +/-  0.093 |   11.861 +/-  3.964
TRP 116 |   18.070 +/-  2.975 |   -9.436 +/-  0.861 |    6.771 +/-  0.828 |   -2.630 +/-  0.416 |    0.126 +/-  0.022 |   12.901 +/-  3.017
CYS 117 |    6.668 +/-  1.576 |   -4.174 +/-  0.584 |    6.595 +/-  1.372 |   -1.265 +/-  0.961 |    0.003 +/-  0.005 |    7.827 +/-  1.818
LEU 118 |   13.179 +/-  2.226 |   -6.006 +/-  0.839 |  -21.618 +/-  0.378 |   -0.504 +/-  0.138 |    0.002 +/-  0.004 |  -14.947 +/-  2.269
ALA 119 |    3.818 +/-  1.131 |   -3.109 +/-  0.341 |    3.624 +/-  0.152 |   -1.452 +/-  0.123 |    0.000 +/-  0.001 |    2.881 +/-  1.143
VAL 120 |    9.933 +/-  2.131 |   -3.654 +/-  0.788 |  -15.647 +/-  0.293 |   -0.348 +/-  0.127 |    0.024 +/-  0.009 |   -9.692 +/-  2.136
VAL 121 |   10.267 +/-  2.408 |   -4.066 +/-  0.851 |  -15.730 +/-  0.305 |   -0.456 +/-  0.133 |    0.000 +/-  0.001 |   -9.985 +/-  2.598
ASP 122 |   11.968 +/-  2.012 |   -3.688 +/-  1.245 |  -92.551 +/-  7.677 |   23.604 +/-  5.190 |    0.086 +/-  0.031 |  -60.580 +/-  3.692
PHE 123 |   12.471 +/-  2.883 |   -4.917 +/-  0.715 |    3.160 +/-  0.442 |   -2.025 +/-  0.234 |    0.160 +/-  0.033 |    8.850 +/-  3.028
ARG 124 |   17.290 +/-  3.718 |   -1.772 +/-  1.590 | -175.136 +/-  6.385 |  -16.971 +/-  4.449 |    0.464 +/-  0.050 | -176.124 +/-  3.760
LYS 125 |   13.589 +/-  2.758 |   -2.297 +/-  1.048 |   37.410 +/-  7.627 |  -55.129 +/-  8.379 |    0.826 +/-  0.093 |   -5.600 +/-  3.740
LYS 126 |   13.893 +/-  2.641 |   -3.436 +/-  0.956 |   36.750 +/- 10.714 |  -56.711 +/- 10.059 |    0.669 +/-  0.131 |   -8.836 +/-  3.108
ASN 127 |   17.245 +/-  2.688 |   -4.023 +/-  0.704 |  -77.662 +/-  3.994 |   -6.595 +/-  2.903 |    0.257 +/-  0.073 |  -70.778 +/-  2.081
ILE 128 |   13.435 +/-  2.283 |   -5.567 +/-  1.081 |   -0.693 +/-  0.183 |   -1.353 +/-  0.139 |    0.000 +/-  0.001 |    5.821 +/-  2.421
THR 129 |   10.844 +/-  1.893 |   -3.863 +/-  0.781 |  -22.408 +/-  2.103 |   -2.034 +/-  1.981 |    0.083 +/-  0.031 |  -17.379 +/-  1.873
TYR 130 |   13.792 +/-  2.362 |   -7.144 +/-  1.014 |  -18.142 +/-  1.811 |   -5.167 +/-  1.438 |    0.035 +/-  0.017 |  -16.625 +/-  2.676
TYR 131 |   13.615 +/-  2.704 |   -6.428 +/-  0.911 |  -15.838 +/-  1.325 |   -6.996 +/-  1.395 |    0.128 +/-  0.036 |  -15.519 +/-  3.014
ASP 132 |   10.944 +/-  1.793 |   -3.695 +/-  1.006 |  -65.740 +/-  3.745 |    5.257 +/-  3.580 |    0.059 +/-  0.017 |  -53.175 +/-  2.053
SER 133 |    7.587 +/-  1.467 |   -3.957 +/-  0.828 |   -1.705 +/-  2.134 |   -3.533 +/-  1.820 |    0.002 +/-  0.002 |   -1.606 +/-  1.674
MET 134 |   12.074 +/-  2.190 |   -3.565 +/-  0.745 |    1.097 +/-  0.518 |   -1.455 +/-  0.380 |    0.663 +/-  0.097 |    8.814 +/-  2.287
GLY 135 |    1.923 +/-  0.594 |   -0.758 +/-  0.303 |   -0.162 +/-  0.108 |    0.357 +/-  0.094 |    0.000 +/-  0.002 |    1.360 +/-  0.669
GLY 136 |    1.561 +/-  0.590 |   -0.423 +/-  0.202 |   -0.371 +/-  0.132 |    0.602 +/-  0.118 |    0.014 +/-  0.007 |    1.382 +/-  0.600
ILE 137 |   14.021 +/-  2.487 |   -0.351 +/-  1.140 |   -0.718 +/-  0.363 |   -1.578 +/-  0.256 |    0.748 +/-  0.140 |   12.123 +/-  2.513
ASN 138 |   18.000 +/-  2.291 |   -2.805 +/-  0.875 |  -82.671 +/-  2.288 |   -3.130 +/-  1.552 |    0.234 +/-  0.080 |  -70.373 +/-  2.315
ASN 139 |   16.177 +/-  2.429 |   -3.076 +/-  0.862 |  -79.918 +/-  2.124 |   -5.604 +/-  1.179 |    0.341 +/-  0.085 |  -72.079 +/-  2.387
GLU 140 |   13.324 +/-  2.250 |   -1.118 +/-  1.184 |  -87.682 +/-  5.498 |   23.849 +/-  5.220 |    0.645 +/-  0.085 |  -50.981 +/-  2.260
ALA 141 |    3.569 +/-  1.279 |   -2.749 +/-  0.439 |    3.703 +/-  0.207 |   -1.750 +/-  0.148 |    0.010 +/-  0.021 |    2.784 +/-  1.318
CYS 142 |    6.641 +/-  1.510 |   -5.443 +/-  0.568 |    5.438 +/-  0.891 |   -1.325 +/-  0.464 |    0.000 +/-  0.000 |    5.312 +/-  1.646
ARG 143 |   18.600 +/-  3.305 |   -3.490 +/-  1.294 | -131.818 +/-  7.718 |  -58.086 +/-  5.689 |    0.856 +/-  0.094 | -173.937 +/-  3.336
ILE 144 |   13.515 +/-  2.518 |   -3.420 +/-  1.088 |   -0.090 +/-  0.196 |   -1.613 +/-  0.140 |    0.249 +/-  0.076 |    8.642 +/-  2.572
LEU 145 |   12.124 +/-  1.923 |   -4.894 +/-  1.007 |  -21.049 +/-  0.335 |   -0.728 +/-  0.147 |    0.001 +/-  0.002 |  -14.546 +/-  2.221
LEU 146 |   12.899 +/-  2.098 |   -4.055 +/-  0.912 |  -21.260 +/-  0.490 |   -1.230 +/-  0.229 |    0.126 +/-  0.052 |  -13.520 +/-  2.355
GLN 147 |   20.046 +/-  2.689 |   -2.888 +/-  0.945 |  -63.010 +/-  3.207 |   -8.832 +/-  2.164 |    0.664 +/-  0.091 |  -54.021 +/-  2.847
TYR 148 |   14.924 +/-  2.666 |   -5.692 +/-  0.941 |  -20.120 +/-  1.328 |   -3.182 +/-  0.393 |    0.001 +/-  0.002 |  -14.069 +/-  2.766
LEU 149 |   11.805 +/-  2.114 |   -5.366 +/-  0.911 |  -20.977 +/-  0.306 |   -0.815 +/-  0.125 |    0.000 +/-  0.001 |  -15.353 +/-  2.192
LYS 150 |   14.006 +/-  2.765 |   -3.945 +/-  1.135 |   43.022 +/- 17.101 |  -63.935 +/- 15.337 |    0.534 +/-  0.113 |  -10.317 +/-  3.116
GLN 151 |   20.109 +/-  2.269 |   -3.702 +/-  0.873 |  -62.416 +/-  2.360 |   -9.387 +/-  2.242 |    0.509 +/-  0.086 |  -54.887 +/-  2.272
GLU 152 |   13.777 +/-  1.983 |   -3.505 +/-  1.482 | -116.774 +/-  4.312 |   51.021 +/-  3.446 |    0.005 +/-  0.006 |  -55.475 +/-  2.609
SER 153 |    5.675 +/-  1.409 |   -3.412 +/-  0.710 |   -2.470 +/-  0.934 |   -1.629 +/-  0.564 |    0.027 +/-  0.017 |   -1.810 +/-  1.552
ILE 154 |   13.759 +/-  2.659 |   -1.790 +/-  1.222 |   -0.772 +/-  0.216 |   -1.574 +/-  0.163 |    0.600 +/-  0.088 |   10.223 +/-  2.673
ASP 155 |   12.645 +/-  2.034 |   -2.432 +/-  1.158 | -116.090 +/- 10.544 |   49.237 +/-  9.139 |    0.204 +/-  0.060 |  -56.436 +/-  2.438
LYS 156 |   13.889 +/-  3.143 |   -3.604 +/-  1.376 |   34.293 +/-  5.932 |  -61.045 +/-  4.528 |    0.224 +/-  0.056 |  -16.243 +/-  3.741
LYS 157 |   14.261 +/-  3.015 |   -2.709 +/-  1.185 |   37.325 +/-  4.753 |  -57.596 +/-  4.764 |    0.527 +/-  0.066 |   -8.193 +/-  3.243
ARG 158 |   19.054 +/-  3.565 |   -0.900 +/-  1.080 | -107.084 +/-  5.498 |  -75.852 +/-  5.020 |    1.391 +/-  0.114 | -163.391 +/-  3.500
LYS 159 |   14.251 +/-  2.735 |   -1.633 +/-  0.931 |   53.428 +/-  5.935 |  -74.844 +/-  5.987 |    1.012 +/-  0.088 |   -7.785 +/-  2.678
GLU 160 |   14.198 +/-  2.334 |   -0.580 +/-  0.880 |  -62.335 +/- 13.465 |   -0.473 +/- 13.244 |    0.870 +/-  0.116 |  -48.321 +/-  2.483
PHE 161 |   12.507 +/-  2.749 |   -4.370 +/-  0.978 |    2.420 +/-  0.461 |   -1.998 +/-  0.345 |    0.118 +/-  0.062 |    8.677 +/-  2.829
ASP 162 |   10.854 +/-  1.934 |   -0.443 +/-  0.868 |  -70.087 +/-  6.917 |    3.903 +/-  6.131 |    0.562 +/-  0.054 |  -55.211 +/-  2.094
THR 163 |   11.387 +/-  2.033 |   -1.984 +/-  0.786 |  -21.150 +/-  2.390 |   -4.675 +/-  1.944 |    0.339 +/-  0.094 |  -16.082 +/-  2.465
ASN 164 |   17.069 +/-  2.085 |   -0.462 +/-  0.719 |  -82.535 +/-  3.109 |   -6.771 +/-  1.768 |    0.780 +/-  0.049 |  -71.919 +/-  2.180
GLY 165 |    1.520 +/-  0.573 |   -0.286 +/-  0.219 |   -0.841 +/-  0.153 |    1.050 +/-  0.132 |    0.017 +/-  0.007 |    1.460 +/-  0.606
TRP 166 |   18.753 +/-  2.966 |   -9.582 +/-  0.850 |    7.717 +/-  0.901 |   -2.935 +/-  0.800 |    0.071 +/-  0.036 |   14.025 +/-  3.149
GLN 167 |   19.305 +/-  2.335 |   -2.128 +/-  0.874 |  -62.730 +/-  2.459 |  -10.378 +/-  1.587 |    0.742 +/-  0.090 |  -55.188 +/-  2.083
LEU 168 |   12.198 +/-  2.436 |   -3.214 +/-  0.958 |  -20.715 +/-  0.489 |   -1.362 +/-  0.216 |    0.206 +/-  0.050 |  -12.888 +/-  2.656
PHE 169 |   12.986 +/-  2.535 |   -1.330 +/-  0.998 |    2.790 +/-  0.767 |   -2.873 +/-  0.577 |    0.659 +/-  0.119 |   12.231 +/-  2.722
SER 170 |    7.374 +/-  1.388 |   -3.195 +/-  0.763 |   -4.270 +/-  1.499 |   -3.755 +/-  0.820 |    0.009 +/-  0.011 |   -3.837 +/-  1.817
LYS 171 |   14.912 +/-  2.851 |   -4.394 +/-  1.017 |   39.477 +/- 10.730 |  -59.370 +/-  9.259 |    0.420 +/-  0.093 |   -8.954 +/-  3.065
LYS 172 |   14.007 +/-  3.050 |   -1.772 +/-  0.753 |   50.538 +/-  6.727 |  -72.066 +/-  6.616 |    0.943 +/-  0.125 |   -8.351 +/-  2.882
SER 173 |    7.303 +/-  1.396 |   -1.824 +/-  0.510 |   -0.723 +/-  2.072 |   -5.224 +/-  1.967 |    0.303 +/-  0.071 |   -0.166 +/-  1.762
GLN 174 |   20.353 +/-  2.432 |   -0.862 +/-  0.956 |  -65.031 +/-  3.933 |   -8.731 +/-  3.723 |    0.927 +/-  0.113 |  -53.344 +/-  2.337
GLU 175 |   14.013 +/-  2.132 |   -1.723 +/-  1.110 |  -73.524 +/- 17.159 |   11.683 +/- 16.797 |    0.533 +/-  0.129 |  -49.018 +/-  2.609
ILE 176 |   16.025 +/-  2.358 |   -4.766 +/-  1.004 |   -0.748 +/-  0.221 |   -1.208 +/-  0.160 |    0.011 +/-  0.012 |    9.313 +/-  2.407
PRO 177 |   14.621 +/-  1.686 |   -3.883 +/-  0.691 |    7.536 +/-  0.735 |   -7.174 +/-  0.617 |    0.090 +/-  0.037 |   11.190 +/-  2.055
GLN 178 |   20.598 +/-  2.330 |   -5.531 +/-  0.935 |  -68.575 +/-  2.407 |   -4.664 +/-  1.026 |    0.252 +/-  0.040 |  -57.919 +/-  2.142
GLN 179 |   20.902 +/-  2.546 |   -5.515 +/-  1.144 |  -70.491 +/-  1.891 |   -1.968 +/-  0.889 |    0.026 +/-  0.017 |  -57.046 +/-  2.277
MET 180 |   11.876 +/-  2.421 |   -1.769 +/-  0.664 |    1.738 +/-  0.867 |   -1.982 +/-  0.724 |    0.956 +/-  0.125 |   10.819 +/-  2.416
ASN 181 |   16.934 +/-  2.633 |   -2.086 +/-  0.839 |  -81.576 +/-  3.705 |   -6.486 +/-  1.909 |    0.339 +/-  0.105 |  -72.874 +/-  2.712
GLY 182 |    1.620 +/-  0.567 |   -0.319 +/-  0.154 |   -0.417 +/-  0.144 |    0.610 +/-  0.120 |    0.017 +/-  0.008 |    1.512 +/-  0.550
SER 183 |    7.750 +/-  1.715 |   -2.548 +/-  0.869 |   -3.624 +/-  2.393 |   -2.150 +/-  1.748 |    0.055 +/-  0.036 |   -0.517 +/-  2.050
ASP 184 |    9.334 +/-  1.802 |   -2.558 +/-  1.255 |  -85.580 +/-  5.099 |   18.042 +/-  3.673 |    0.014 +/-  0.014 |  -60.748 +/-  2.486
ALA 185 |    3.777 +/-  1.449 |   -2.652 +/-  0.391 |    3.090 +/-  0.353 |   -0.925 +/-  0.188 |    0.031 +/-  0.011 |    3.321 +/-  1.564
GLY 186 |    1.391 +/-  0.496 |   -1.133 +/-  0.174 |   -0.838 +/-  0.097 |    0.734 +/-  0.085 |    0.000 +/-  0.000 |    0.155 +/-  0.553
MET 187 |   12.321 +/-  2.333 |   -8.212 +/-  0.760 |    1.806 +/-  0.717 |   -1.303 +/-  0.992 |    0.013 +/-  0.016 |    4.625 +/-  2.419
PHE 188 |   12.721 +/-  2.219 |   -7.792 +/-  0.879 |    1.537 +/-  0.386 |   -2.350 +/-  0.333 |    0.000 +/-  0.001 |    4.117 +/-  2.350
ALA 189 |    3.825 +/-  1.307 |   -3.218 +/-  0.323 |    3.020 +/-  0.186 |   -1.095 +/-  0.107 |    0.017 +/-  0.013 |    2.550 +/-  1.354
CYS 190 |    6.315 +/-  1.386 |   -4.725 +/-  0.542 |    5.271 +/-  0.487 |   -1.354 +/-  0.246 |    0.006 +/-  0.007 |    5.513 +/-  1.414
LYS 191 |   15.096 +/-  2.755 |   -5.608 +/-  1.235 |   38.039 +/-  4.288 |  -57.259 +/-  3.829 |    0.223 +/-  0.049 |   -9.508 +/-  3.021
TYR 192 |   14.500 +/-  2.958 |   -7.532 +/-  1.071 |  -17.769 +/-  1.043 |   -4.176 +/-  0.544 |    0.004 +/-  0.005 |  -14.972 +/-  3.084
ALA 193 |    4.062 +/-  1.213 |   -3.310 +/-  0.357 |    3.251 +/-  0.184 |   -1.110 +/-  0.110 |    0.000 +/-  0.001 |    2.893 +/-  1.291
ASP 194 |   11.284 +/-  1.911 |   -1.966 +/-  1.271 | -115.524 +/-  6.153 |   39.512 +/-  3.804 |    0.044 +/-  0.021 |  -66.651 +/-  2.811
CYS 195 |    5.931 +/-  1.337 |   -4.295 +/-  0.629 |    3.621 +/-  0.947 |    0.239 +/-  0.713 |    0.055 +/-  0.021 |    5.552 +/-  1.499
ILE 196 |   13.603 +/-  2.899 |   -3.828 +/-  0.991 |   -0.550 +/-  0.172 |   -1.069 +/-  0.137 |    0.116 +/-  0.026 |    8.272 +/-  2.840
THR 197 |   11.591 +/-  1.812 |   -3.463 +/-  0.852 |  -26.908 +/-  1.114 |   -1.246 +/-  0.648 |    0.006 +/-  0.005 |  -20.020 +/-  2.120
LYS 198 |   14.574 +/-  3.037 |   -5.153 +/-  1.209 |   36.768 +/-  5.193 |  -51.516 +/-  4.123 |    0.107 +/-  0.033 |   -5.220 +/-  3.601
ASP 199 |   12.692 +/-  1.968 |   -0.834 +/-  1.016 |  -70.420 +/-  5.666 |    1.274 +/-  4.643 |    0.336 +/-  0.038 |  -56.953 +/-  2.097
ARG 200 |   20.090 +/-  3.555 |   -1.416 +/-  1.326 | -142.772 +/-  4.051 |  -43.648 +/-  2.889 |    0.791 +/-  0.058 | -166.955 +/-  3.162
PRO 201 |   14.861 +/-  1.589 |   -0.635 +/-  0.469 |    7.982 +/-  0.654 |   -8.199 +/-  0.631 |    0.725 +/-  0.067 |   14.734 +/-  1.662
ILE 202 |   13.906 +/-  2.595 |   -2.904 +/-  1.049 |   -0.614 +/-  0.207 |   -1.280 +/-  0.144 |    0.099 +/-  0.041 |    9.207 +/-  2.594
ASN 203 |   17.172 +/-  2.179 |   -1.087 +/-  0.664 |  -76.505 +/-  2.050 |   -9.894 +/-  1.612 |    0.772 +/-  0.072 |  -69.542 +/-  1.982
PHE 204 |   13.600 +/-  2.685 |   -4.656 +/-  1.079 |    1.468 +/-  0.331 |   -2.180 +/-  0.388 |    0.033 +/-  0.024 |    8.266 +/-  2.934
THR 205 |   11.582 +/-  1.946 |   -1.757 +/-  0.954 |  -22.003 +/-  1.384 |   -3.360 +/-  1.388 |    0.425 +/-  0.066 |  -15.113 +/-  2.161
GLN 206 |   20.288 +/-  2.300 |   -4.664 +/-  1.077 |  -72.972 +/-  1.811 |   -3.039 +/-  0.625 |    0.112 +/-  0.051 |  -60.275 +/-  2.359
GLN 207 |   20.403 +/-  2.485 |   -1.214 +/-  1.043 |  -64.392 +/-  2.835 |   -8.747 +/-  2.466 |    0.910 +/-  0.094 |  -53.041 +/-  2.393
HIE 208 |   30.025 +/-  2.636 |   -5.150 +/-  0.945 |  -11.374 +/-  1.759 |   -2.242 +/-  0.866 |    0.584 +/-  0.047 |   11.844 +/-  2.615
MET 209 |   13.589 +/-  2.191 |   -8.112 +/-  0.887 |    1.451 +/-  0.488 |   -1.615 +/-  0.352 |    0.003 +/-  0.005 |    5.316 +/-  2.351
PRO 210 |   15.127 +/-  2.400 |   -2.518 +/-  0.590 |    7.667 +/-  0.888 |   -7.477 +/-  0.820 |    0.384 +/-  0.088 |   13.184 +/-  2.434
TYR 211 |   13.174 +/-  2.610 |   -1.808 +/-  1.058 |  -22.702 +/-  2.016 |   -2.014 +/-  1.464 |    0.626 +/-  0.053 |  -12.723 +/-  2.792
PHE 212 |   12.803 +/-  2.374 |   -4.866 +/-  0.966 |    0.942 +/-  0.579 |   -1.986 +/-  0.379 |    0.166 +/-  0.041 |    7.060 +/-  2.579
ARG 213 |   19.945 +/-  3.960 |   -8.019 +/-  1.148 | -169.058 +/-  4.163 |  -17.952 +/-  2.732 |    0.024 +/-  0.016 | -175.060 +/-  3.804
LYS 214 |   13.805 +/-  3.200 |   -3.863 +/-  0.846 |   19.488 +/- 10.689 |  -41.570 +/-  9.194 |    0.529 +/-  0.079 |  -11.610 +/-  3.774
ARG 215 |   19.782 +/-  3.100 |   -5.169 +/-  1.723 | -180.061 +/-  4.723 |  -13.688 +/-  3.092 |    0.097 +/-  0.031 | -179.039 +/-  3.320
MET 216 |   11.402 +/-  2.574 |   -7.280 +/-  0.826 |    2.145 +/-  0.773 |   -1.447 +/-  0.727 |    0.036 +/-  0.024 |    4.856 +/-  2.847
VAL 217 |    9.793 +/-  1.951 |   -3.664 +/-  0.893 |  -15.831 +/-  0.291 |    0.178 +/-  0.122 |    0.031 +/-  0.020 |   -9.493 +/-  2.116
TRP 218 |   18.553 +/-  3.128 |   -8.849 +/-  1.152 |   10.251 +/-  1.276 |   -4.948 +/-  0.681 |    0.284 +/-  0.110 |   15.292 +/-  3.476
GLU 219 |   14.878 +/-  2.105 |   -5.255 +/-  1.052 |  -65.636 +/-  5.040 |    6.548 +/-  4.504 |    0.071 +/-  0.021 |  -49.394 +/-  2.654
ILE 220 |   13.530 +/-  2.614 |   -4.918 +/-  1.181 |   -1.897 +/-  0.135 |   -0.207 +/-  0.105 |    0.000 +/-  0.001 |    6.509 +/-  2.560
LEU 221 |   11.903 +/-  2.079 |   -3.593 +/-  1.043 |  -22.592 +/-  0.395 |    0.281 +/-  0.157 |    0.138 +/-  0.046 |  -13.864 +/-  2.352
HIE 222 |   30.801 +/-  2.261 |   -4.897 +/-  0.706 |   -6.305 +/-  3.002 |   -6.410 +/-  2.799 |    0.553 +/-  0.091 |   13.742 +/-  2.359
ARG 223 |   20.105 +/-  3.958 |   -3.715 +/-  1.204 | -183.289 +/-  9.662 |   -5.121 +/-  7.618 |    0.630 +/-  0.071 | -171.390 +/-  3.900
LYS 224 |   14.194 +/-  2.950 |   -1.790 +/-  0.955 |   29.459 +/-  5.280 |  -50.792 +/-  5.345 |    0.984 +/-  0.130 |   -7.946 +/-  3.187
LEU 225 |   12.269 +/-  2.647 |   -4.001 +/-  1.094 |  -20.491 +/-  0.400 |   -0.391 +/-  0.191 |    0.041 +/-  0.018 |  -12.572 +/-  2.757
LEU 226 |   15.557 +/-  2.406 |   -2.227 +/-  1.132 |  -35.146 +/-  1.531 |    1.758 +/-  1.175 |    0.384 +/-  0.081 |  -19.674 +/-  2.517

Backbone Energy Decomposition:
Residue |       Internal      |    van der Waals    |    Electrostatic    |   Polar Solvation   |   Non-Polar Solv.   |       TOTAL
-------------------------------------------------------------------------------------------------------------------------------------------
GLU   1 |    4.559 +/-  1.442 |   -0.398 +/-  0.726 |  -26.843 +/-  5.578 |  -38.420 +/-  4.478 |    0.354 +/-  0.035 |  -60.749 +/-  2.559
PHE   2 |    5.114 +/-  1.363 |    1.114 +/-  1.153 |   -4.121 +/-  1.963 |    0.225 +/-  0.745 |    0.026 +/-  0.013 |    2.358 +/-  1.948
PRO   3 |    6.015 +/-  1.071 |   -0.994 +/-  0.615 |  -11.399 +/-  0.925 |   -0.219 +/-  0.800 |    0.127 +/-  0.052 |   -6.471 +/-  1.188
GLU   4 |    4.321 +/-  1.188 |   -0.144 +/-  0.828 |   -3.231 +/-  1.493 |   -4.863 +/-  1.260 |    0.118 +/-  0.039 |   -3.798 +/-  1.477
ILE   5 |    4.513 +/-  1.093 |   -0.600 +/-  0.727 |   -8.229 +/-  1.641 |   -1.455 +/-  0.839 |    0.047 +/-  0.017 |   -5.723 +/-  1.642
THR   6 |    5.027 +/-  1.140 |   -0.874 +/-  0.795 |  -17.226 +/-  1.771 |    0.017 +/-  1.361 |    0.029 +/-  0.012 |  -13.028 +/-  1.237
GLU   7 |    4.043 +/-  1.041 |   -1.072 +/-  0.781 |  -12.635 +/-  2.450 |   -0.658 +/-  2.077 |    0.040 +/-  0.026 |  -10.281 +/-  1.437
GLU   8 |    4.075 +/-  1.020 |   -1.519 +/-  0.729 |   -7.544 +/-  1.524 |   -2.582 +/-  1.257 |    0.009 +/-  0.008 |   -7.561 +/-  1.275
MET   9 |    3.783 +/-  1.223 |   -1.357 +/-  0.730 |  -12.631 +/-  1.078 |    0.093 +/-  0.609 |    0.000 +/-  0.002 |  -10.112 +/-  1.586
GLU  10 |    3.904 +/-  1.178 |   -1.553 +/-  0.690 |   -9.159 +/-  1.822 |    2.151 +/-  1.338 |    0.003 +/-  0.007 |   -4.654 +/-  1.388
LYS  11 |    3.802 +/-  1.026 |   -1.584 +/-  0.580 |  -12.969 +/-  2.009 |    0.265 +/-  1.442 |    0.044 +/-  0.022 |  -10.442 +/-  1.477
GLU  12 |    4.322 +/-  1.237 |   -1.313 +/-  0.719 |  -17.296 +/-  1.597 |    0.984 +/-  0.952 |    0.008 +/-  0.010 |  -13.295 +/-  1.500
ILE  13 |    4.396 +/-  1.231 |   -0.504 +/-  0.831 |   -5.296 +/-  1.254 |    0.649 +/-  0.688 |    0.002 +/-  0.006 |   -0.753 +/-  1.719
LYS  14 |    3.678 +/-  1.018 |   -1.359 +/-  0.648 |   -7.851 +/-  1.899 |   -3.042 +/-  1.416 |    0.036 +/-  0.025 |   -8.538 +/-  1.541
ASN  15 |    4.336 +/-  1.112 |   -1.466 +/-  0.693 |  -14.359 +/-  1.685 |    2.168 +/-  1.249 |    0.042 +/-  0.025 |   -9.279 +/-  1.506
VAL  16 |    5.053 +/-  1.124 |   -1.072 +/-  0.702 |  -13.066 +/-  1.344 |   -0.067 +/-  1.029 |    0.018 +/-  0.017 |   -9.133 +/-  1.293
PHE  17 |    4.166 +/-  1.006 |   -0.435 +/-  0.695 |   -3.008 +/-  1.291 |   -2.508 +/-  0.974 |    0.118 +/-  0.047 |   -1.667 +/-  1.363
ARG  18 |    3.830 +/-  0.905 |   -0.315 +/-  0.750 |    0.356 +/-  2.411 |  -10.549 +/-  1.992 |    0.057 +/-  0.021 |   -6.622 +/-  1.319
ASN  19 |    4.506 +/-  1.315 |    0.029 +/-  0.639 |   -7.945 +/-  1.852 |   -4.759 +/-  1.361 |    0.223 +/-  0.048 |   -7.946 +/-  1.507
GLY  20 |    3.887 +/-  1.256 |   -0.714 +/-  0.661 |   -6.407 +/-  1.493 |   -3.620 +/-  1.158 |    0.282 +/-  0.052 |   -6.572 +/-  1.424
ASN  21 |    4.164 +/-  0.953 |   -0.348 +/-  0.741 |  -10.506 +/-  1.713 |   -1.163 +/-  0.842 |    0.126 +/-  0.036 |   -7.728 +/-  1.356
GLN  22 |    4.230 +/-  1.035 |   -1.380 +/-  0.721 |  -10.354 +/-  1.058 |   -1.367 +/-  0.690 |    0.037 +/-  0.016 |   -8.835 +/-  1.237
ASP  23 |    4.292 +/-  1.117 |   -0.140 +/-  0.620 |   -7.177 +/-  1.059 |   -4.915 +/-  0.844 |    0.112 +/-  0.029 |   -7.828 +/-  1.238
GLU  24 |    3.819 +/-  1.091 |   -1.259 +/-  0.718 |   -8.169 +/-  1.175 |   -2.246 +/-  0.715 |    0.056 +/-  0.018 |   -7.798 +/-  1.345
VAL  25 |    4.156 +/-  1.043 |   -0.769 +/-  0.547 |   -3.574 +/-  0.785 |   -3.749 +/-  0.637 |    0.173 +/-  0.024 |   -3.763 +/-  1.230
LEU  26 |    4.149 +/-  1.155 |   -0.400 +/-  0.797 |   -7.664 +/-  1.113 |   -1.098 +/-  0.866 |    0.115 +/-  0.028 |   -4.898 +/-  1.299
SER  27 |    4.149 +/-  1.165 |   -1.459 +/-  0.740 |  -15.169 +/-  1.483 |   -0.629 +/-  0.672 |    0.001 +/-  0.003 |  -13.106 +/-  1.324
GLU  28 |    4.157 +/-  1.083 |   -0.785 +/-  0.725 |   -5.258 +/-  2.708 |   -2.663 +/-  1.713 |    0.023 +/-  0.015 |   -4.526 +/-  1.695
ALA  29 |    4.063 +/-  1.139 |   -0.729 +/-  0.918 |   -1.894 +/-  1.051 |   -3.190 +/-  0.535 |    0.101 +/-  0.016 |   -1.649 +/-  1.503
PHE  30 |    4.502 +/-  1.188 |   -0.064 +/-  0.637 |    4.023 +/-  1.225 |   -6.024 +/-  0.920 |    0.268 +/-  0.032 |    2.705 +/-  1.273
ARG  31 |    4.631 +/-  1.196 |    0.351 +/-  0.544 |    3.936 +/-  1.645 |  -12.729 +/-  1.389 |    0.330 +/-  0.033 |   -3.481 +/-  1.489
LEU  32 |    4.049 +/-  1.114 |   -0.307 +/-  0.719 |  -14.980 +/-  1.076 |    1.483 +/-  0.572 |    0.051 +/-  0.016 |   -9.705 +/-  1.397
THR  33 |    4.642 +/-  1.217 |   -0.920 +/-  0.584 |   -7.323 +/-  0.986 |   -3.081 +/-  0.859 |    0.033 +/-  0.020 |   -6.649 +/-  1.474
ILE  34 |    3.994 +/-  1.010 |   -0.960 +/-  0.889 |  -13.193 +/-  1.214 |    1.062 +/-  0.471 |    0.000 +/-  0.000 |   -9.096 +/-  1.198
THR  35 |    4.666 +/-  1.171 |   -1.252 +/-  0.985 |  -10.450 +/-  1.055 |    1.770 +/-  0.352 |    0.000 +/-  0.000 |   -5.266 +/-  1.421
ARG  36 |    4.095 +/-  1.116 |   -2.023 +/-  0.761 |   -3.448 +/-  1.370 |    2.248 +/-  0.959 |    0.000 +/-  0.001 |    0.872 +/-  1.618
LYS  37 |    3.537 +/-  1.086 |   -1.738 +/-  0.836 |  -16.628 +/-  1.592 |    2.229 +/-  1.032 |    0.017 +/-  0.012 |  -12.584 +/-  1.757
ASP  38 |    4.102 +/-  1.196 |   -1.586 +/-  0.919 |  -18.821 +/-  1.337 |    2.194 +/-  0.612 |    0.000 +/-  0.001 |  -14.111 +/-  1.598
ILE  39 |    4.500 +/-  1.183 |   -1.308 +/-  0.708 |  -11.957 +/-  1.149 |    1.728 +/-  0.704 |    0.005 +/-  0.007 |   -7.032 +/-  1.258
GLN  40 |    4.534 +/-  0.999 |   -0.852 +/-  0.693 |  -15.777 +/-  1.575 |    2.170 +/-  0.650 |    0.009 +/-  0.009 |   -9.916 +/-  1.407
THR  41 |    4.724 +/-  1.180 |   -1.873 +/-  0.769 |  -12.968 +/-  1.142 |    1.847 +/-  0.671 |    0.007 +/-  0.008 |   -8.263 +/-  1.436
LEU  42 |    4.526 +/-  1.319 |   -0.385 +/-  0.847 |  -10.510 +/-  1.523 |    2.645 +/-  0.612 |    0.032 +/-  0.022 |   -3.692 +/-  1.624
ASN  43 |    4.914 +/-  1.269 |   -0.417 +/-  0.944 |   -7.128 +/-  2.061 |   -2.319 +/-  0.777 |    0.051 +/-  0.029 |   -4.898 +/-  1.652
HIE  44 |    5.185 +/-  1.417 |   -1.507 +/-  0.814 |   -4.825 +/-  1.595 |   -4.236 +/-  1.491 |    0.065 +/-  0.031 |   -5.317 +/-  1.785
LEU  45 |    4.378 +/-  1.196 |   -0.352 +/-  0.803 |   -6.976 +/-  1.665 |   -2.539 +/-  1.048 |    0.099 +/-  0.034 |   -5.389 +/-  1.607
ASN  46 |    4.328 +/-  1.152 |   -1.059 +/-  0.771 |  -11.599 +/-  1.477 |   -0.071 +/-  0.591 |    0.031 +/-  0.012 |   -8.371 +/-  1.460
TRP  47 |    3.824 +/-  1.190 |   -1.063 +/-  0.611 |   -3.442 +/-  0.755 |   -3.218 +/-  0.532 |    0.093 +/-  0.023 |   -3.806 +/-  1.524
LEU  48 |    4.123 +/-  1.219 |   -0.722 +/-  0.651 |   -8.242 +/-  1.309 |    1.329 +/-  0.600 |    0.051 +/-  0.015 |   -3.461 +/-  1.539
ASN  49 |    4.735 +/-  1.230 |   -2.037 +/-  0.658 |  -10.111 +/-  0.915 |    0.132 +/-  0.532 |    0.047 +/-  0.014 |   -7.233 +/-  1.236
ASP  50 |    4.722 +/-  1.509 |   -1.289 +/-  0.774 |  -15.635 +/-  1.189 |    0.563 +/-  0.854 |    0.018 +/-  0.007 |  -11.621 +/-  1.456
GLU  51 |    4.271 +/-  1.134 |   -1.988 +/-  0.688 |   -9.057 +/-  1.465 |    0.006 +/-  0.887 |    0.007 +/-  0.006 |   -6.760 +/-  1.522
ILE  52 |    4.078 +/-  1.062 |   -1.200 +/-  0.806 |  -10.267 +/-  0.844 |    1.435 +/-  0.442 |    0.000 +/-  0.000 |   -5.954 +/-  1.420
ILE  53 |    4.212 +/-  1.209 |   -1.099 +/-  0.831 |  -13.670 +/-  0.901 |    1.950 +/-  0.428 |    0.000 +/-  0.000 |   -8.607 +/-  1.391
ASN  54 |    4.471 +/-  1.184 |   -1.488 +/-  0.893 |  -16.478 +/-  1.077 |    2.071 +/-  0.497 |    0.005 +/-  0.005 |  -11.420 +/-  1.456
PHE  55 |    3.724 +/-  1.016 |   -2.427 +/-  0.759 |  -13.112 +/-  1.091 |    2.248 +/-  0.367 |    0.000 +/-  0.000 |   -9.567 +/-  1.259
TYR  56 |    3.840 +/-  1.181 |   -1.996 +/-  0.784 |  -12.131 +/-  0.856 |    1.668 +/-  0.409 |    0.000 +/-  0.000 |   -8.619 +/-  1.380
MET  57 |    4.206 +/-  1.195 |   -2.076 +/-  0.689 |  -11.583 +/-  0.901 |    0.815 +/-  0.395 |    0.002 +/-  0.004 |   -8.636 +/-  1.325
ASN  58 |    4.759 +/-  1.288 |   -2.170 +/-  0.616 |   -9.283 +/-  0.985 |    0.655 +/-  0.523 |    0.010 +/-  0.007 |   -6.030 +/-  1.424
MET  59 |    4.276 +/-  1.047 |   -2.291 +/-  0.753 |  -10.056 +/-  1.016 |    1.927 +/-  0.513 |    0.004 +/-  0.005 |   -6.139 +/-  1.230
LEU  60 |    4.164 +/-  1.116 |   -2.264 +/-  0.698 |   -9.729 +/-  1.017 |    0.984 +/-  0.472 |    0.001 +/-  0.001 |   -6.844 +/-  1.256
MET  61 |    4.043 +/-  1.236 |   -1.018 +/-  0.969 |  -15.663 +/-  1.499 |    0.624 +/-  0.634 |    0.024 +/-  0.018 |  -11.990 +/-  1.620
GLU  62 |    4.092 +/-  1.154 |   -1.515 +/-  0.576 |   -6.284 +/-  1.245 |    0.978 +/-  1.260 |    0.030 +/-  0.011 |   -2.698 +/-  1.350
ARG  63 |    4.027 +/-  1.198 |   -0.869 +/-  0.762 |   -4.548 +/-  1.528 |   -4.240 +/-  1.109 |    0.077 +/-  0.025 |   -5.553 +/-  1.474
SER  64 |    4.552 +/-  0.944 |   -1.491 +/-  0.836 |   -5.251 +/-  1.246 |   -5.049 +/-  0.809 |    0.039 +/-  0.025 |   -7.201 +/-  1.257
LYS  65 |    3.936 +/-  1.186 |    0.250 +/-  0.691 |   -9.378 +/-  1.692 |   -4.418 +/-  1.307 |    0.243 +/-  0.037 |   -9.368 +/-  1.427
GLU  66 |    4.237 +/-  1.221 |   -0.578 +/-  0.646 |   -2.673 +/-  2.115 |   -5.230 +/-  1.541 |    0.075 +/-  0.027 |   -4.168 +/-  1.589
LYS  67 |    4.026 +/-  1.291 |    0.024 +/-  0.603 |   -1.953 +/-  3.451 |   -8.437 +/-  2.945 |    0.247 +/-  0.054 |   -6.093 +/-  1.534
GLY  68 |    4.393 +/-  1.406 |   -0.351 +/-  0.618 |  -11.267 +/-  2.397 |   -4.014 +/-  1.846 |    0.518 +/-  0.053 |  -10.722 +/-  1.759
LEU  69 |    4.977 +/-  1.183 |    0.070 +/-  0.648 |    5.059 +/-  1.220 |   -4.522 +/-  0.897 |    0.090 +/-  0.026 |    5.673 +/-  1.201
PRO  70 |    5.750 +/-  1.031 |   -1.398 +/-  0.614 |  -10.226 +/-  1.280 |   -0.397 +/-  0.927 |    0.053 +/-  0.014 |   -6.217 +/-  1.227
SER  71 |    4.361 +/-  1.201 |   -1.559 +/-  0.740 |   -9.905 +/-  1.523 |   -0.005 +/-  0.465 |    0.010 +/-  0.010 |   -7.099 +/-  1.862
VAL  72 |    4.444 +/-  1.252 |   -1.050 +/-  0.625 |   -7.010 +/-  0.907 |   -0.769 +/-  0.514 |    0.062 +/-  0.022 |   -4.323 +/-  1.429
HIE  73 |    4.142 +/-  1.101 |   -1.795 +/-  0.590 |  -11.984 +/-  0.969 |   -0.593 +/-  0.441 |    0.001 +/-  0.001 |  -10.229 +/-  1.470
ALA  74 |    3.883 +/-  1.081 |   -1.598 +/-  0.538 |   -4.702 +/-  0.891 |   -2.178 +/-  0.717 |    0.039 +/-  0.023 |   -4.556 +/-  1.113
PHE  75 |    3.966 +/-  1.145 |   -1.051 +/-  0.534 |   -0.364 +/-  0.941 |   -6.513 +/-  0.854 |    0.051 +/-  0.012 |   -3.912 +/-  1.188
ASN  76 |    4.676 +/-  1.257 |   -0.508 +/-  0.666 |   -8.101 +/-  1.328 |    1.229 +/-  0.764 |    0.031 +/-  0.010 |   -2.674 +/-  1.490
THR  77 |    4.801 +/-  1.046 |   -1.310 +/-  0.530 |  -13.638 +/-  0.916 |    0.079 +/-  0.661 |    0.010 +/-  0.006 |  -10.057 +/-  1.149
PHE  78 |    3.880 +/-  1.112 |   -0.576 +/-  0.873 |  -13.818 +/-  0.944 |    2.795 +/-  0.485 |    0.002 +/-  0.003 |   -7.717 +/-  1.371
PHE  79 |    3.949 +/-  1.157 |   -1.679 +/-  0.680 |  -12.839 +/-  0.909 |    3.302 +/-  0.400 |    0.000 +/-  0.000 |   -7.267 +/-  1.335
PHE  80 |    3.571 +/-  1.008 |   -1.561 +/-  0.658 |  -12.221 +/-  0.748 |    2.272 +/-  0.400 |    0.001 +/-  0.001 |   -7.938 +/-  1.187
THR  81 |    4.493 +/-  1.152 |   -0.502 +/-  0.871 |  -11.442 +/-  1.538 |    1.380 +/-  0.530 |    0.019 +/-  0.012 |   -6.052 +/-  1.481
LYS  82 |    3.629 +/-  1.053 |   -1.648 +/-  0.825 |    5.350 +/-  1.242 |  -13.401 +/-  0.744 |    0.023 +/-  0.011 |   -6.048 +/-  1.316
LEU  83 |    4.128 +/-  1.136 |   -1.885 +/-  0.643 |   -8.926 +/-  0.848 |    0.722 +/-  0.654 |    0.025 +/-  0.012 |   -5.936 +/-  1.313
LYS  84 |    3.701 +/-  1.217 |   -0.652 +/-  0.605 |    3.484 +/-  1.181 |  -16.500 +/-  0.969 |    0.182 +/-  0.027 |   -9.784 +/-  1.354
THR  85 |    4.758 +/-  1.141 |    0.277 +/-  0.791 |  -14.055 +/-  1.077 |   -4.754 +/-  0.604 |    0.261 +/-  0.018 |  -13.513 +/-  1.250
ALA  86 |    4.211 +/-  1.203 |    0.023 +/-  0.687 |   -8.357 +/-  2.222 |   -0.083 +/-  1.371 |    0.206 +/-  0.048 |   -4.000 +/-  1.291
GLY  87 |    4.072 +/-  1.137 |   -1.680 +/-  0.759 |   -7.176 +/-  0.998 |   -2.295 +/-  0.700 |    0.200 +/-  0.031 |   -6.880 +/-  1.191
TYR  88 |    3.950 +/-  1.159 |   -0.964 +/-  0.694 |  -12.560 +/-  1.174 |    2.007 +/-  0.656 |    0.063 +/-  0.020 |   -7.505 +/-  1.434
GLN  89 |    4.096 +/-  1.198 |   -0.479 +/-  0.694 |  -11.163 +/-  1.343 |    1.272 +/-  1.391 |    0.133 +/-  0.033 |   -6.141 +/-  1.472
ALA  90 |    3.907 +/-  1.307 |   -0.258 +/-  0.759 |  -13.511 +/-  1.510 |    6.181 +/-  0.979 |    0.107 +/-  0.030 |   -3.574 +/-  1.640
VAL  91 |    5.200 +/-  1.315 |   -0.221 +/-  0.861 |   -7.932 +/-  1.532 |    1.685 +/-  0.635 |    0.000 +/-  0.001 |   -1.268 +/-  1.499
LYS  92 |    4.202 +/-  1.274 |   -1.610 +/-  0.776 |   16.319 +/-  1.641 |  -19.495 +/-  1.061 |    0.006 +/-  0.007 |   -0.578 +/-  1.464
ARG  93 |    3.732 +/-  1.210 |   -0.716 +/-  0.668 |   13.811 +/-  1.835 |  -25.023 +/-  1.324 |    0.051 +/-  0.014 |   -8.145 +/-  1.615
TRP  94 |    3.873 +/-  1.049 |   -0.453 +/-  0.748 |  -11.612 +/-  0.948 |   -4.619 +/-  0.906 |    0.175 +/-  0.021 |  -12.635 +/-  1.339
THR  95 |    5.102 +/-  1.177 |   -0.761 +/-  0.755 |   -4.862 +/-  1.364 |   -3.373 +/-  0.911 |    0.003 +/-  0.003 |   -3.891 +/-  1.387
LYS  96 |    4.071 +/-  1.150 |   -0.499 +/-  0.767 |   26.533 +/-  1.964 |  -25.560 +/-  1.842 |    0.057 +/-  0.025 |    4.603 +/-  1.707
LYS  97 |    4.940 +/-  1.442 |    0.213 +/-  0.637 |   11.335 +/-  1.635 |  -24.757 +/-  1.427 |    0.378 +/-  0.046 |   -7.892 +/-  1.738
VAL  98 |    4.494 +/-  1.174 |    0.770 +/-  0.953 |  -16.338 +/-  1.448 |    0.421 +/-  0.978 |    0.121 +/-  0.053 |  -10.532 +/-  1.415
ASP  99 |    4.756 +/-  1.018 |   -0.846 +/-  0.621 |  -13.168 +/-  1.037 |    2.747 +/-  0.931 |    0.092 +/-  0.027 |   -6.419 +/-  1.303
VAL 100 |    4.547 +/-  1.051 |   -1.183 +/-  0.607 |   -7.030 +/-  0.817 |   -3.637 +/-  0.649 |    0.004 +/-  0.003 |   -7.300 +/-  1.235
PHE 101 |    3.986 +/-  1.142 |   -0.190 +/-  0.586 |   -8.641 +/-  1.027 |   -3.884 +/-  0.747 |    0.213 +/-  0.022 |   -8.515 +/-  1.153
SER 102 |    4.981 +/-  1.284 |    0.163 +/-  0.664 |   -7.965 +/-  0.994 |   -2.087 +/-  0.921 |    0.263 +/-  0.023 |   -4.646 +/-  1.370
VAL 103 |    4.519 +/-  1.075 |   -0.590 +/-  0.682 |  -11.929 +/-  1.092 |    0.195 +/-  0.821 |    0.070 +/-  0.028 |   -7.735 +/-  1.328
ASP 104 |    4.444 +/-  1.364 |   -2.093 +/-  0.724 |  -12.254 +/-  1.507 |    3.403 +/-  0.772 |    0.011 +/-  0.010 |   -6.488 +/-  1.601
ILE 105 |    4.075 +/-  1.182 |   -1.347 +/-  0.719 |   -7.890 +/-  0.896 |   -0.012 +/-  0.322 |    0.000 +/-  0.000 |   -5.173 +/-  1.376
LEU 106 |    4.153 +/-  1.182 |   -2.438 +/-  0.680 |   -9.523 +/-  0.930 |    1.749 +/-  0.341 |    0.000 +/-  0.000 |   -6.059 +/-  1.403
LEU 107 |    3.537 +/-  0.935 |   -2.293 +/-  0.641 |   -6.621 +/-  0.828 |    1.401 +/-  0.406 |    0.000 +/-  0.001 |   -3.975 +/-  1.184
VAL 108 |    5.671 +/-  1.208 |   -0.566 +/-  0.931 |   -6.283 +/-  0.939 |    1.626 +/-  0.289 |    0.005 +/-  0.004 |    0.453 +/-  1.524
PRO 109 |    5.890 +/-  0.920 |   -2.056 +/-  0.629 |  -13.386 +/-  0.678 |    5.129 +/-  0.706 |    0.002 +/-  0.002 |   -4.420 +/-  1.174
ILE 110 |    4.093 +/-  1.140 |   -0.671 +/-  0.949 |   -9.094 +/-  0.922 |   -0.678 +/-  0.358 |    0.000 +/-  0.001 |   -6.350 +/-  1.470
HIE 111 |    3.672 +/-  1.061 |   -1.415 +/-  0.514 |   -8.284 +/-  1.025 |   -1.110 +/-  0.700 |    0.082 +/-  0.024 |   -7.055 +/-  1.169
LEU 112 |    4.286 +/-  1.074 |   -0.226 +/-  0.811 |   -7.412 +/-  1.166 |   -2.095 +/-  0.678 |    0.136 +/-  0.073 |   -5.313 +/-  1.234
GLY 113 |    4.207 +/-  1.204 |   -1.230 +/-  0.581 |   -6.644 +/-  1.080 |   -4.636 +/-  0.861 |    0.386 +/-  0.055 |   -7.917 +/-  1.299
VAL 114 |    5.029 +/-  1.201 |    0.780 +/-  0.855 |   -7.752 +/-  1.307 |   -3.356 +/-  0.720 |    0.119 +/-  0.021 |   -5.181 +/-  1.521
HIE 115 |    4.287 +/-  1.180 |   -1.269 +/-  0.696 |   -9.994 +/-  2.050 |   -0.636 +/-  0.746 |    0.014 +/-  0.009 |   -7.598 +/-  1.649
TRP 116 |    4.013 +/-  1.002 |   -1.986 +/-  0.600 |   -6.967 +/-  1.015 |   -1.035 +/-  0.760 |    0.001 +/-  0.002 |   -5.974 +/-  1.275
CYS 117 |    3.930 +/-  1.028 |   -0.846 +/-  0.890 |   -6.609 +/-  0.912 |    0.193 +/-  0.323 |    0.004 +/-  0.004 |   -3.329 +/-  1.334
LEU 118 |    4.229 +/-  1.192 |   -1.735 +/-  0.751 |  -10.414 +/-  1.047 |    2.124 +/-  0.307 |    0.000 +/-  0.000 |   -5.796 +/-  1.538
ALA 119 |    3.388 +/-  0.934 |   -1.644 +/-  0.920 |   -8.417 +/-  0.864 |    0.712 +/-  0.361 |    0.000 +/-  0.000 |   -5.961 +/-  1.098
VAL 120 |    3.867 +/-  1.072 |   -1.012 +/-  0.805 |  -12.943 +/-  1.134 |    2.345 +/-  0.482 |    0.004 +/-  0.004 |   -7.738 +/-  1.265
VAL 121 |    4.250 +/-  0.930 |   -1.571 +/-  0.826 |  -14.159 +/-  1.064 |   -0.989 +/-  0.360 |    0.000 +/-  0.000 |  -12.470 +/-  1.201
ASP 122 |    5.180 +/-  1.153 |   -2.306 +/-  0.767 |  -21.568 +/-  1.388 |    7.055 +/-  0.764 |    0.000 +/-  0.001 |  -11.639 +/-  1.588
PHE 123 |    3.975 +/-  1.116 |   -1.617 +/-  0.637 |   -3.517 +/-  1.141 |    0.339 +/-  1.033 |    0.094 +/-  0.029 |   -0.727 +/-  1.131
ARG 124 |    3.723 +/-  1.043 |    0.011 +/-  0.638 |    4.851 +/-  1.706 |   -9.480 +/-  1.126 |    0.307 +/-  0.026 |   -0.588 +/-  1.401
LYS 125 |    4.158 +/-  1.302 |   -0.017 +/-  0.695 |    2.193 +/-  2.225 |  -10.181 +/-  1.369 |    0.193 +/-  0.028 |   -3.654 +/-  1.865
LYS 126 |    4.319 +/-  1.291 |   -1.170 +/-  0.789 |   -5.295 +/-  1.887 |   -7.955 +/-  1.181 |    0.003 +/-  0.005 |  -10.097 +/-  2.002
ASN 127 |    4.326 +/-  1.269 |   -1.828 +/-  0.792 |  -11.552 +/-  1.289 |   -0.437 +/-  0.461 |    0.001 +/-  0.001 |   -9.491 +/-  1.481
ILE 128 |    4.073 +/-  1.038 |   -1.000 +/-  0.809 |  -12.334 +/-  1.061 |    2.202 +/-  0.502 |    0.000 +/-  0.002 |   -7.059 +/-  1.382
THR 129 |    4.450 +/-  1.144 |   -1.274 +/-  0.890 |  -15.774 +/-  1.086 |    0.284 +/-  0.414 |    0.000 +/-  0.001 |  -12.314 +/-  1.491
TYR 130 |    3.759 +/-  1.150 |   -2.453 +/-  0.761 |  -12.051 +/-  1.163 |    2.474 +/-  0.541 |    0.001 +/-  0.001 |   -8.271 +/-  1.409
TYR 131 |    3.831 +/-  1.221 |   -2.020 +/-  0.708 |  -10.954 +/-  0.912 |    1.012 +/-  0.359 |    0.001 +/-  0.002 |   -8.130 +/-  1.434
ASP 132 |    5.277 +/-  1.161 |   -2.117 +/-  0.777 |  -15.822 +/-  1.455 |    3.666 +/-  0.789 |    0.004 +/-  0.005 |   -8.993 +/-  1.475
SER 133 |    4.810 +/-  1.234 |   -2.097 +/-  0.695 |  -10.451 +/-  1.831 |   -1.502 +/-  1.134 |    0.003 +/-  0.003 |   -9.238 +/-  1.300
MET 134 |    4.602 +/-  1.289 |    0.113 +/-  0.757 |   -9.223 +/-  1.329 |   -2.330 +/-  0.514 |    0.203 +/-  0.029 |   -6.636 +/-  1.460
GLY 135 |    4.737 +/-  1.256 |   -1.252 +/-  0.600 |  -10.497 +/-  1.352 |   -1.918 +/-  1.228 |    0.158 +/-  0.093 |   -8.772 +/-  1.421
GLY 136 |    4.134 +/-  1.201 |   -1.319 +/-  0.662 |   -6.322 +/-  1.547 |   -3.607 +/-  1.036 |    0.187 +/-  0.034 |   -6.927 +/-  1.481
ILE 137 |    4.130 +/-  1.179 |    0.314 +/-  0.629 |   -4.660 +/-  1.307 |   -3.299 +/-  1.009 |    0.209 +/-  0.037 |   -3.306 +/-  1.520
ASN 138 |    4.455 +/-  0.949 |   -1.483 +/-  0.898 |   -7.581 +/-  1.722 |   -0.526 +/-  0.785 |    0.032 +/-  0.014 |   -5.103 +/-  1.655
ASN 139 |    4.011 +/-  1.026 |   -1.434 +/-  0.774 |   -9.742 +/-  1.102 |   -0.968 +/-  0.824 |    0.015 +/-  0.012 |   -8.117 +/-  1.497
GLU 140 |    4.259 +/-  1.137 |   -0.714 +/-  0.860 |  -20.706 +/-  1.332 |    7.551 +/-  1.010 |    0.014 +/-  0.011 |   -9.597 +/-  1.416
ALA 141 |    3.416 +/-  0.982 |   -2.050 +/-  0.711 |  -10.639 +/-  1.056 |    2.203 +/-  0.510 |    0.003 +/-  0.008 |   -7.066 +/-  1.384
CYS 142 |    3.970 +/-  0.911 |   -2.622 +/-  0.628 |   -1.462 +/-  1.070 |    0.411 +/-  0.534 |    0.000 +/-  0.000 |    0.297 +/-  1.166
ARG 143 |    3.851 +/-  1.339 |   -1.624 +/-  0.785 |    2.602 +/-  1.660 |  -11.261 +/-  1.521 |    0.008 +/-  0.011 |   -6.423 +/-  1.848
ILE 144 |    4.010 +/-  1.129 |   -0.937 +/-  0.790 |  -16.830 +/-  0.876 |    2.689 +/-  0.564 |    0.018 +/-  0.017 |  -11.051 +/-  1.403
LEU 145 |    4.120 +/-  0.999 |   -1.872 +/-  0.684 |   -9.853 +/-  0.991 |    1.840 +/-  0.359 |    0.000 +/-  0.000 |   -5.766 +/-  1.279
LEU 146 |    4.532 +/-  1.045 |   -2.240 +/-  0.697 |  -12.480 +/-  1.098 |    1.613 +/-  0.488 |    0.000 +/-  0.001 |   -8.574 +/-  1.395
GLN 147 |    4.253 +/-  1.249 |   -1.477 +/-  0.788 |  -14.401 +/-  1.463 |    2.148 +/-  0.656 |    0.009 +/-  0.010 |   -9.467 +/-  1.512
TYR 148 |    4.032 +/-  1.113 |   -1.339 +/-  0.849 |  -11.090 +/-  1.000 |    2.160 +/-  0.459 |    0.003 +/-  0.004 |   -6.233 +/-  1.217
LEU 149 |    3.948 +/-  1.120 |   -2.448 +/-  0.741 |   -4.723 +/-  1.010 |    1.279 +/-  0.515 |    0.000 +/-  0.000 |   -1.944 +/-  1.326
LYS 150 |    3.636 +/-  1.142 |   -2.175 +/-  0.682 |    1.820 +/-  1.642 |  -12.313 +/-  1.364 |    0.003 +/-  0.005 |   -9.030 +/-  1.434
GLN 151 |    4.079 +/-  1.212 |   -2.334 +/-  0.792 |  -17.800 +/-  1.108 |    0.606 +/-  0.766 |    0.010 +/-  0.011 |  -15.439 +/-  1.431
GLU 152 |    3.718 +/-  1.119 |   -1.537 +/-  0.846 |  -22.483 +/-  1.284 |    9.380 +/-  0.917 |    0.000 +/-  0.000 |  -10.921 +/-  1.478
SER 153 |    3.994 +/-  1.060 |   -2.367 +/-  0.749 |  -14.220 +/-  1.178 |    2.925 +/-  0.606 |    0.000 +/-  0.000 |   -9.668 +/-  1.481
ILE 154 |    4.337 +/-  1.351 |   -0.964 +/-  0.729 |  -12.415 +/-  1.751 |    1.042 +/-  1.405 |    0.032 +/-  0.027 |   -7.969 +/-  1.541
ASP 155 |    5.474 +/-  1.134 |   -1.701 +/-  0.571 |  -15.492 +/-  2.898 |    7.932 +/-  2.303 |    0.130 +/-  0.052 |   -3.658 +/-  1.419
LYS 156 |    3.967 +/-  1.209 |   -0.243 +/-  0.790 |   11.822 +/-  1.649 |  -14.888 +/-  1.235 |    0.201 +/-  0.040 |    0.859 +/-  1.602
LYS 157 |    4.359 +/-  1.155 |   -0.427 +/-  0.780 |    8.577 +/-  2.119 |  -15.600 +/-  1.741 |    0.142 +/-  0.033 |   -2.948 +/-  1.680
ARG 158 |    4.341 +/-  1.168 |    0.244 +/-  0.738 |    8.058 +/-  2.492 |  -16.747 +/-  2.068 |    0.196 +/-  0.040 |   -3.908 +/-  1.485
LYS 159 |    3.718 +/-  1.132 |   -0.299 +/-  0.936 |   -8.095 +/-  3.388 |  -10.201 +/-  2.695 |    0.053 +/-  0.026 |  -14.824 +/-  1.734
GLU 160 |    4.128 +/-  1.115 |   -0.338 +/-  0.740 |  -19.156 +/-  3.175 |    4.186 +/-  2.567 |    0.136 +/-  0.042 |  -11.044 +/-  1.741
PHE 161 |    3.512 +/-  0.957 |   -0.771 +/-  0.801 |   -8.556 +/-  3.995 |   -2.072 +/-  2.862 |    0.082 +/-  0.050 |   -7.805 +/-  1.613
ASP 162 |    5.057 +/-  1.275 |   -1.203 +/-  0.531 |  -15.210 +/-  1.867 |    5.614 +/-  1.592 |    0.097 +/-  0.027 |   -5.645 +/-  1.467
THR 163 |    4.953 +/-  1.225 |   -0.254 +/-  0.751 |  -12.950 +/-  1.317 |   -0.877 +/-  0.910 |    0.062 +/-  0.023 |   -9.066 +/-  1.363
ASN 164 |    4.152 +/-  1.124 |   -0.189 +/-  0.692 |   -7.396 +/-  3.040 |   -0.628 +/-  2.049 |    0.095 +/-  0.032 |   -3.966 +/-  1.556
GLY 165 |    3.984 +/-  1.315 |   -1.246 +/-  0.634 |   -4.914 +/-  1.227 |   -6.053 +/-  0.901 |    0.434 +/-  0.082 |   -7.795 +/-  1.505
TRP 166 |    3.919 +/-  1.110 |   -0.413 +/-  0.774 |   -7.756 +/-  1.262 |   -2.246 +/-  1.074 |    0.134 +/-  0.034 |   -6.362 +/-  1.417
GLN 167 |    3.914 +/-  1.094 |   -1.382 +/-  0.826 |   -8.026 +/-  1.320 |    0.448 +/-  0.659 |    0.029 +/-  0.018 |   -5.017 +/-  1.430
LEU 168 |    4.012 +/-  1.249 |   -0.545 +/-  0.679 |   -5.789 +/-  1.320 |   -1.145 +/-  1.123 |    0.125 +/-  0.040 |   -3.343 +/-  1.406
PHE 169 |    4.216 +/-  1.150 |   -1.839 +/-  0.672 |  -11.213 +/-  1.349 |   -0.484 +/-  0.674 |    0.006 +/-  0.008 |   -9.313 +/-  1.358
SER 170 |    4.403 +/-  1.070 |   -1.353 +/-  0.646 |   -4.353 +/-  1.554 |    1.243 +/-  1.282 |    0.055 +/-  0.035 |   -0.005 +/-  1.583
LYS 171 |    3.840 +/-  1.081 |   -1.342 +/-  0.699 |   12.627 +/-  3.098 |  -13.910 +/-  2.106 |    0.012 +/-  0.011 |    1.228 +/-  1.727
LYS 172 |    3.817 +/-  1.207 |   -0.997 +/-  0.799 |   -1.127 +/-  3.199 |  -11.541 +/-  2.043 |    0.026 +/-  0.022 |   -9.822 +/-  1.654
SER 173 |    4.453 +/-  1.055 |   -1.410 +/-  0.535 |  -11.055 +/-  1.356 |   -4.651 +/-  1.243 |    0.086 +/-  0.034 |  -12.578 +/-  1.355
GLN 174 |    4.264 +/-  1.197 |    0.336 +/-  0.686 |   -5.636 +/-  1.633 |   -5.961 +/-  1.218 |    0.280 +/-  0.038 |   -6.716 +/-  1.407
GLU 175 |    4.145 +/-  1.223 |   -0.022 +/-  0.681 |   -9.997 +/-  2.330 |    0.422 +/-  2.148 |    0.205 +/-  0.036 |   -5.248 +/-  1.424
ILE 176 |    6.083 +/-  1.116 |    0.382 +/-  0.814 |    2.141 +/-  1.759 |   -2.752 +/-  0.993 |    0.037 +/-  0.030 |    5.890 +/-  1.687
PRO 177 |    5.783 +/-  1.147 |   -1.309 +/-  0.797 |  -17.820 +/-  1.392 |    6.569 +/-  0.795 |    0.084 +/-  0.011 |   -6.694 +/-  1.602
GLN 178 |    3.759 +/-  0.984 |   -1.470 +/-  0.512 |   -9.610 +/-  0.673 |    0.840 +/-  0.721 |    0.096 +/-  0.034 |   -6.385 +/-  1.178
GLN 179 |    4.067 +/-  1.083 |   -1.126 +/-  0.572 |   -3.851 +/-  1.164 |   -3.302 +/-  0.679 |    0.110 +/-  0.020 |   -4.102 +/-  1.242
MET 180 |    4.293 +/-  1.238 |    0.278 +/-  0.809 |   -6.009 +/-  0.856 |   -3.598 +/-  0.914 |    0.255 +/-  0.048 |   -4.782 +/-  1.567
ASN 181 |    4.310 +/-  1.271 |    0.376 +/-  0.840 |   -5.967 +/-  2.593 |   -1.957 +/-  1.516 |    0.143 +/-  0.074 |   -3.096 +/-  1.795
GLY 182 |    4.354 +/-  1.236 |   -0.663 +/-  0.605 |   -6.972 +/-  1.695 |   -4.575 +/-  1.225 |    0.413 +/-  0.053 |   -7.443 +/-  1.382
SER 183 |    5.710 +/-  1.263 |   -0.556 +/-  0.653 |  -12.143 +/-  1.168 |    1.094 +/-  0.581 |    0.025 +/-  0.008 |   -5.870 +/-  1.430
ASP 184 |    5.002 +/-  1.205 |    0.188 +/-  1.036 |  -17.913 +/-  1.520 |    4.910 +/-  0.805 |    0.000 +/-  0.000 |   -7.814 +/-  1.362
ALA 185 |    3.780 +/-  1.201 |   -1.847 +/-  0.726 |   -7.127 +/-  0.989 |    1.275 +/-  0.550 |    0.014 +/-  0.007 |   -3.905 +/-  1.505
GLY 186 |    3.905 +/-  1.155 |   -2.791 +/-  0.636 |   -8.365 +/-  1.031 |   -1.320 +/-  0.447 |    0.007 +/-  0.005 |   -8.563 +/-  1.426
MET 187 |    4.224 +/-  1.309 |   -1.786 +/-  0.856 |  -12.889 +/-  0.867 |    2.691 +/-  0.497 |    0.000 +/-  0.000 |   -7.759 +/-  1.481
PHE 188 |    4.127 +/-  1.042 |   -2.320 +/-  0.746 |  -13.425 +/-  1.046 |    2.282 +/-  0.362 |    0.000 +/-  0.000 |   -9.337 +/-  1.340
ALA 189 |    3.620 +/-  1.150 |   -2.601 +/-  0.620 |  -11.251 +/-  0.836 |    2.760 +/-  0.404 |    0.003 +/-  0.004 |   -7.468 +/-  1.351
CYS 190 |    3.900 +/-  0.926 |   -2.088 +/-  0.888 |   -4.985 +/-  1.630 |    1.718 +/-  0.566 |    0.002 +/-  0.003 |   -1.453 +/-  1.471
LYS 191 |    4.229 +/-  1.078 |   -1.568 +/-  0.852 |   -2.421 +/-  1.534 |   -5.964 +/-  0.884 |    0.001 +/-  0.002 |   -5.724 +/-  1.761
TYR 192 |    3.824 +/-  1.135 |   -1.875 +/-  0.864 |  -17.462 +/-  0.925 |    2.284 +/-  0.537 |    0.000 +/-  0.000 |  -13.228 +/-  1.323
ALA 193 |    3.716 +/-  1.142 |   -1.930 +/-  0.738 |  -13.446 +/-  1.168 |    1.405 +/-  0.453 |    0.000 +/-  0.000 |  -10.254 +/-  1.400
ASP 194 |    5.001 +/-  1.188 |   -2.762 +/-  0.678 |  -17.698 +/-  1.370 |    5.787 +/-  0.843 |    0.000 +/-  0.000 |   -9.671 +/-  1.319
CYS 195 |    3.857 +/-  0.980 |   -2.690 +/-  0.601 |   -6.117 +/-  1.047 |   -2.492 +/-  0.550 |    0.002 +/-  0.004 |   -7.440 +/-  1.165
ILE 196 |    3.860 +/-  1.116 |   -1.010 +/-  0.795 |   -7.072 +/-  0.969 |   -1.371 +/-  0.801 |    0.036 +/-  0.014 |   -5.557 +/-  1.365
THR 197 |    4.891 +/-  1.247 |   -1.378 +/-  0.636 |   -4.395 +/-  0.805 |   -2.856 +/-  0.577 |    0.001 +/-  0.002 |   -3.738 +/-  1.348
LYS 198 |    4.226 +/-  1.133 |   -0.616 +/-  0.689 |   -2.830 +/-  1.544 |   -7.409 +/-  1.214 |    0.073 +/-  0.020 |   -6.556 +/-  1.747
ASP 199 |    5.931 +/-  1.481 |    0.011 +/-  0.672 |   -7.164 +/-  1.398 |   -2.583 +/-  0.987 |    0.188 +/-  0.028 |   -3.617 +/-  1.475
ARG 200 |    4.916 +/-  1.127 |    0.040 +/-  0.660 |    9.497 +/-  1.114 |  -10.414 +/-  0.999 |    0.085 +/-  0.024 |    4.123 +/-  1.369
PRO 201 |    6.058 +/-  1.166 |   -0.919 +/-  0.527 |  -15.373 +/-  1.610 |    5.325 +/-  1.375 |    0.115 +/-  0.026 |   -4.794 +/-  1.241
ILE 202 |    4.232 +/-  1.223 |   -0.264 +/-  0.683 |   -3.740 +/-  1.644 |   -4.218 +/-  1.420 |    0.131 +/-  0.046 |   -3.859 +/-  1.485
ASN 203 |    4.674 +/-  1.131 |   -0.395 +/-  0.663 |   -5.975 +/-  1.888 |   -2.360 +/-  2.009 |    0.176 +/-  0.041 |   -3.881 +/-  1.775
PHE 204 |    4.210 +/-  1.031 |   -0.661 +/-  0.748 |   -6.409 +/-  1.389 |   -2.055 +/-  1.113 |    0.085 +/-  0.037 |   -4.830 +/-  1.413
THR 205 |    4.444 +/-  1.061 |   -0.770 +/-  0.863 |  -12.546 +/-  1.144 |    1.009 +/-  0.520 |    0.015 +/-  0.013 |   -7.849 +/-  1.295
GLN 206 |    4.002 +/-  1.133 |   -0.863 +/-  0.884 |   -9.633 +/-  1.297 |    0.862 +/-  0.584 |    0.028 +/-  0.016 |   -5.604 +/-  1.606
GLN 207 |    4.238 +/-  1.035 |   -0.303 +/-  0.763 |   -6.924 +/-  1.159 |   -2.040 +/-  0.787 |    0.159 +/-  0.036 |   -4.869 +/-  1.400
HIE 208 |    3.873 +/-  1.065 |   -1.356 +/-  0.742 |  -11.170 +/-  0.992 |   -0.649 +/-  0.402 |    0.020 +/-  0.013 |   -9.282 +/-  1.333
MET 209 |    6.214 +/-  1.239 |   -1.067 +/-  0.796 |   -4.748 +/-  0.936 |    1.919 +/-  0.437 |    0.000 +/-  0.000 |    2.318 +/-  1.414
PRO 210 |    6.272 +/-  1.173 |   -1.861 +/-  0.658 |  -16.493 +/-  1.103 |    5.171 +/-  0.867 |    0.011 +/-  0.010 |   -6.900 +/-  1.254
TYR 211 |    3.811 +/-  1.097 |   -1.709 +/-  0.679 |  -10.353 +/-  0.771 |   -0.701 +/-  0.432 |    0.017 +/-  0.010 |   -8.935 +/-  1.348
PHE 212 |    3.880 +/-  1.082 |   -2.021 +/-  0.721 |   -3.118 +/-  1.057 |   -0.480 +/-  0.497 |    0.013 +/-  0.008 |   -1.725 +/-  1.285
ARG 213 |    3.897 +/-  1.290 |   -2.286 +/-  0.709 |    4.378 +/-  1.449 |   -6.519 +/-  1.004 |    0.001 +/-  0.002 |   -0.529 +/-  1.548
LYS 214 |    3.793 +/-  1.080 |   -2.464 +/-  0.599 |    0.064 +/-  1.520 |   -6.028 +/-  1.115 |    0.005 +/-  0.005 |   -4.630 +/-  1.536
ARG 215 |    4.106 +/-  1.310 |   -1.613 +/-  0.776 |   -8.551 +/-  1.592 |   -5.486 +/-  1.016 |    0.001 +/-  0.001 |  -11.543 +/-  1.683
MET 216 |    3.981 +/-  1.061 |   -1.579 +/-  0.790 |  -12.643 +/-  0.867 |   -0.796 +/-  0.395 |    0.013 +/-  0.009 |  -11.024 +/-  1.410
VAL 217 |    4.073 +/-  1.022 |   -1.639 +/-  0.860 |  -11.521 +/-  0.854 |   -0.991 +/-  0.413 |    0.000 +/-  0.000 |  -10.078 +/-  1.395
TRP 218 |    3.712 +/-  1.112 |   -2.514 +/-  0.663 |  -12.351 +/-  1.138 |   -1.541 +/-  0.510 |    0.002 +/-  0.004 |  -12.693 +/-  1.291
GLU 219 |    4.283 +/-  1.238 |   -2.017 +/-  0.669 |  -12.411 +/-  1.290 |    0.285 +/-  0.765 |    0.001 +/-  0.002 |   -9.858 +/-  1.427
ILE 220 |    4.023 +/-  1.050 |   -1.007 +/-  0.997 |  -11.438 +/-  1.180 |    2.280 +/-  0.551 |    0.000 +/-  0.000 |   -6.142 +/-  1.372
LEU 221 |    4.001 +/-  1.169 |   -1.054 +/-  0.788 |  -10.378 +/-  1.643 |   -0.134 +/-  0.928 |    0.064 +/-  0.025 |   -7.500 +/-  1.469
HIE 222 |    4.501 +/-  1.188 |   -0.850 +/-  0.786 |   -6.482 +/-  2.014 |   -0.519 +/-  1.361 |    0.150 +/-  0.033 |   -3.200 +/-  1.464
ARG 223 |    4.726 +/-  1.319 |   -0.500 +/-  0.743 |   -1.755 +/-  1.467 |   -1.665 +/-  1.178 |    0.051 +/-  0.029 |    0.857 +/-  1.603
LYS 224 |    3.770 +/-  1.206 |   -1.736 +/-  0.545 |   -3.696 +/-  1.607 |   -4.929 +/-  1.116 |    0.015 +/-  0.014 |   -6.576 +/-  1.557
LEU 225 |    4.941 +/-  1.225 |   -1.094 +/-  0.684 |   -3.234 +/-  1.768 |   -1.635 +/-  1.540 |    0.100 +/-  0.039 |   -0.923 +/-  1.604
LEU 226 |    6.805 +/-  1.854 |   -0.442 +/-  1.342 |  -85.741 +/-  5.222 |   13.667 +/-  3.955 |    0.074 +/-  0.038 |  -65.637 +/-  2.230

Ligand:
Total Energy Decomposition:
Residue |       Internal      |    van der Waals    |    Electrostatic    |   Polar Solvation   |   Non-Polar Solv.   |       TOTAL
-------------------------------------------------------------------------------------------------------------------------------------------
ILE   1 |   18.766 +/-  2.511 |   -4.957 +/-  1.677 |  -17.132 +/- 10.500 |  -41.419 +/-  8.984 |    0.260 +/-  0.056 |  -44.482 +/-  3.715
LYS   2 |   18.027 +/-  3.492 |   -3.838 +/-  1.486 |   15.619 +/- 17.080 |  -43.903 +/- 15.679 |    0.649 +/-  0.141 |  -13.446 +/-  4.055
LEU   3 |   16.087 +/-  3.111 |   -5.912 +/-  1.312 |  -31.873 +/-  1.152 |    3.070 +/-  0.728 |    0.002 +/-  0.005 |  -18.626 +/-  3.146
LYS   4 |   17.369 +/-  3.393 |   -5.127 +/-  1.610 |  -10.215 +/-  8.642 |  -21.383 +/-  7.703 |    0.554 +/-  0.086 |  -18.803 +/-  3.606
VAL   5 |   14.148 +/-  2.748 |   -5.365 +/-  1.474 |  -32.288 +/-  1.107 |    0.244 +/-  0.495 |    0.000 +/-  0.001 |  -23.261 +/-  2.903
ILE   6 |   18.078 +/-  2.637 |   -3.689 +/-  1.316 |  -14.310 +/-  1.432 |   -0.474 +/-  0.769 |    0.426 +/-  0.058 |    0.030 +/-  2.847
GLY   7 |    6.593 +/-  1.910 |   -3.875 +/-  0.811 |   -5.739 +/-  1.624 |   -6.168 +/-  0.995 |    0.041 +/-  0.014 |   -9.147 +/-  2.113
GLN   8 |   24.915 +/-  2.840 |   -4.937 +/-  1.538 |  -70.846 +/-  3.625 |  -11.177 +/-  2.959 |    0.527 +/-  0.080 |  -61.518 +/-  2.808
ASP   9 |   14.449 +/-  2.489 |    1.492 +/-  1.984 |  -80.836 +/-  4.419 |   -1.882 +/-  3.230 |    0.524 +/-  0.037 |  -66.253 +/-  2.796
SER  10 |   13.485 +/-  2.168 |   -0.056 +/-  1.038 |  -11.016 +/-  1.960 |   -9.765 +/-  1.718 |    0.739 +/-  0.060 |   -6.612 +/-  2.209
SER  11 |   11.113 +/-  2.044 |   -2.016 +/-  1.172 |  -13.979 +/-  2.134 |   -5.811 +/-  1.352 |    0.157 +/-  0.032 |  -10.536 +/-  1.999
GLU  12 |   17.907 +/-  2.561 |   -1.696 +/-  1.421 |  -37.956 +/-  8.360 |  -31.984 +/-  7.805 |    0.780 +/-  0.085 |  -52.949 +/-  2.900
ILE  13 |   18.427 +/-  2.664 |   -3.365 +/-  1.512 |   -9.324 +/-  1.346 |   -2.622 +/-  0.717 |    0.305 +/-  0.052 |    3.422 +/-  2.888
HIE  14 |   34.904 +/-  2.477 |   -5.498 +/-  1.118 |  -15.853 +/-  5.147 |   -8.939 +/-  4.586 |    0.806 +/-  0.126 |    5.420 +/-  2.956
PHE  15 |   15.950 +/-  2.859 |   -4.867 +/-  1.090 |    1.497 +/-  1.291 |   -4.828 +/-  0.753 |    0.275 +/-  0.054 |    8.026 +/-  3.027
LYS  16 |   17.548 +/-  2.802 |   -1.894 +/-  1.055 |   62.429 +/-  6.332 |  -90.108 +/-  6.182 |    1.309 +/-  0.093 |  -10.716 +/-  3.125
VAL  17 |   14.654 +/-  2.616 |   -2.850 +/-  1.355 |  -27.747 +/-  2.298 |   -0.330 +/-  1.088 |    0.133 +/-  0.044 |  -16.141 +/-  2.738
LYS  18 |   17.733 +/-  2.771 |   -1.463 +/-  1.152 |   68.144 +/-  5.582 |  -99.795 +/-  5.281 |    1.306 +/-  0.086 |  -14.074 +/-  3.055
MET  19 |   17.149 +/-  2.674 |   -5.390 +/-  1.186 |   -9.754 +/-  2.547 |   -5.042 +/-  2.319 |    0.654 +/-  0.111 |   -2.383 +/-  2.876
THR  20 |   16.290 +/-  2.444 |   -0.934 +/-  1.070 |  -31.320 +/-  2.481 |   -9.805 +/-  1.998 |    0.666 +/-  0.078 |  -25.103 +/-  2.627
THR  21 |   16.011 +/-  2.672 |   -2.895 +/-  1.263 |  -30.299 +/-  1.984 |   -5.822 +/-  1.869 |    0.426 +/-  0.073 |  -22.579 +/-  2.851
HIE  22 |   33.894 +/-  2.814 |   -5.667 +/-  0.853 |  -17.405 +/-  2.566 |   -2.813 +/-  2.296 |    0.768 +/-  0.070 |    8.778 +/-  3.049
LEU  23 |   17.213 +/-  2.519 |   -6.430 +/-  1.331 |  -28.884 +/-  1.258 |    2.021 +/-  0.578 |    0.002 +/-  0.003 |  -16.078 +/-  2.661
LYS  24 |   19.034 +/-  3.178 |   -3.486 +/-  1.319 |   40.201 +/- 11.467 |  -66.932 +/- 10.239 |    0.764 +/-  0.100 |  -10.419 +/-  3.440
LYS  25 |   18.602 +/-  3.260 |   -2.115 +/-  1.222 |   50.874 +/- 11.408 |  -85.239 +/- 10.805 |    1.173 +/-  0.118 |  -16.706 +/-  3.506
LEU  26 |   18.823 +/-  2.935 |   -6.419 +/-  1.147 |  -27.439 +/-  1.095 |   -0.993 +/-  0.849 |    0.033 +/-  0.019 |  -15.997 +/-  2.914
LYS  27 |   16.583 +/-  2.537 |   -7.853 +/-  1.606 |    8.879 +/-  5.207 |  -43.729 +/-  4.425 |    0.130 +/-  0.023 |  -25.989 +/-  3.454
GLU  28 |   18.428 +/-  2.954 |   -3.676 +/-  1.397 |  -95.370 +/- 18.197 |   13.955 +/- 16.382 |    0.451 +/-  0.129 |  -66.212 +/-  3.151
SER  29 |   10.916 +/-  2.206 |   -3.426 +/-  0.958 |   -8.916 +/-  2.586 |   -8.693 +/-  2.752 |    0.332 +/-  0.063 |   -9.788 +/-  2.655
TYR  30 |   17.300 +/-  2.715 |   -8.493 +/-  1.202 |  -29.593 +/-  1.762 |   -4.834 +/-  0.917 |    0.005 +/-  0.005 |  -25.615 +/-  2.906
CYS  31 |   10.485 +/-  1.997 |   -6.303 +/-  0.984 |   -4.807 +/-  1.506 |   -2.429 +/-  0.888 |    0.046 +/-  0.024 |   -3.009 +/-  2.195
GLN  32 |   24.074 +/-  2.672 |   -2.187 +/-  1.137 |  -64.009 +/-  2.788 |  -13.595 +/-  1.812 |    1.061 +/-  0.086 |  -54.655 +/-  2.843
ARG  33 |   21.319 +/-  3.219 |   -3.773 +/-  1.323 | -166.722 +/-  4.139 |  -34.325 +/-  3.327 |    0.985 +/-  0.051 | -182.517 +/-  2.915
GLN  34 |   26.136 +/-  3.621 |   -5.015 +/-  1.386 |  -83.560 +/-  3.124 |   -5.264 +/-  1.484 |    0.374 +/-  0.053 |  -67.329 +/-  3.443
GLY  35 |    5.821 +/-  1.774 |   -1.032 +/-  0.651 |   -6.105 +/-  1.604 |   -4.624 +/-  0.910 |    0.487 +/-  0.026 |   -5.452 +/-  1.584
VAL  36 |   15.862 +/-  2.681 |   -1.063 +/-  1.516 |  -17.053 +/-  1.173 |   -1.371 +/-  0.914 |    0.338 +/-  0.085 |   -3.288 +/-  2.839
PRO  37 |   21.071 +/-  2.683 |   -4.118 +/-  1.073 |   -3.222 +/-  1.327 |   -5.701 +/-  0.807 |    0.328 +/-  0.079 |    8.358 +/-  2.591
MET  38 |   15.979 +/-  3.297 |   -6.253 +/-  1.016 |   -4.089 +/-  1.994 |   -4.446 +/-  1.359 |    0.344 +/-  0.068 |    1.535 +/-  3.368
ASN  39 |   23.040 +/-  2.509 |   -1.027 +/-  1.002 |  -77.841 +/-  2.150 |  -19.191 +/-  1.548 |    0.842 +/-  0.041 |  -74.177 +/-  2.533
SER  40 |   12.813 +/-  2.403 |   -3.265 +/-  1.262 |  -16.563 +/-  4.188 |    0.365 +/-  2.661 |    0.051 +/-  0.039 |   -6.599 +/-  2.733
LEU  41 |   16.183 +/-  2.693 |   -6.635 +/-  1.768 |  -23.411 +/-  1.750 |    1.967 +/-  0.796 |    0.033 +/-  0.021 |  -11.863 +/-  3.133
ARG  42 |   23.883 +/-  3.983 |   -7.037 +/-  1.449 | -137.826 +/-  7.018 |  -53.933 +/-  5.804 |    0.389 +/-  0.037 | -174.524 +/-  3.775
PHE  43 |   16.105 +/-  2.976 |   -7.645 +/-  1.253 |  -12.927 +/-  1.049 |   -0.059 +/-  0.628 |    0.017 +/-  0.008 |   -4.509 +/-  3.307
LEU  44 |   17.170 +/-  3.185 |   -5.979 +/-  1.152 |  -30.592 +/-  1.091 |   -0.993 +/-  0.632 |    0.196 +/-  0.028 |  -20.200 +/-  3.253
PHE  45 |   15.715 +/-  3.144 |   -5.082 +/-  1.237 |  -12.466 +/-  1.422 |    0.549 +/-  0.856 |    0.160 +/-  0.050 |   -1.123 +/-  3.622
GLU  46 |   19.253 +/-  3.267 |   -0.466 +/-  0.925 |   19.619 +/-  3.700 |  -90.298 +/-  3.581 |    1.090 +/-  0.056 |  -50.803 +/-  2.936
GLY  47 |    5.845 +/-  1.637 |   -1.423 +/-  0.548 |  -10.255 +/-  1.254 |   -0.685 +/-  1.152 |    0.371 +/-  0.034 |   -6.146 +/-  1.653
GLN  48 |   24.369 +/-  3.138 |   -1.974 +/-  1.213 |  -67.163 +/-  3.660 |  -10.371 +/-  3.322 |    0.999 +/-  0.064 |  -54.141 +/-  2.821
ARG  49 |   24.858 +/-  3.093 |   -3.886 +/-  1.025 | -117.014 +/-  3.840 |  -72.268 +/-  3.421 |    1.182 +/-  0.044 | -167.127 +/-  3.044
ILE  50 |   17.011 +/-  2.488 |   -3.998 +/-  1.466 |  -24.143 +/-  1.375 |    3.887 +/-  0.726 |    0.027 +/-  0.013 |   -7.216 +/-  2.601
ALA  51 |    7.761 +/-  1.944 |   -2.655 +/-  0.884 |   -2.956 +/-  1.462 |   -2.536 +/-  0.772 |    0.331 +/-  0.049 |   -0.055 +/-  2.146
ASP  52 |   13.182 +/-  2.044 |   -2.586 +/-  1.440 |  -97.534 +/-  9.450 |   23.431 +/-  8.689 |    0.366 +/-  0.071 |  -63.142 +/-  2.699
ASN  53 |   22.085 +/-  2.593 |   -2.344 +/-  0.922 |  -81.607 +/-  3.460 |  -12.233 +/-  2.976 |    0.766 +/-  0.066 |  -73.334 +/-  2.387
HIE  54 |   33.897 +/-  2.594 |   -7.224 +/-  1.142 |  -22.549 +/-  2.305 |   -2.183 +/-  1.625 |    0.393 +/-  0.072 |    2.335 +/-  2.947
THR  55 |   18.074 +/-  2.518 |   -4.487 +/-  1.246 |  -21.214 +/-  1.905 |   -9.880 +/-  1.841 |    0.122 +/-  0.028 |  -17.385 +/-  2.699
PRO  56 |   20.775 +/-  2.304 |   -8.547 +/-  0.971 |    3.589 +/-  1.092 |   -7.888 +/-  0.653 |    0.001 +/-  0.003 |    7.930 +/-  2.505
LYS  57 |   17.585 +/-  2.670 |   -3.393 +/-  1.022 |   25.293 +/-  9.100 |  -61.856 +/-  8.723 |    1.057 +/-  0.077 |  -21.314 +/-  3.096
GLU  58 |   17.495 +/-  2.872 |   -3.363 +/-  1.197 |  -24.610 +/-  8.005 |  -52.503 +/-  8.216 |    0.847 +/-  0.056 |  -62.135 +/-  3.073
LEU  59 |   17.292 +/-  2.887 |   -4.832 +/-  1.427 |  -23.694 +/-  1.164 |   -7.717 +/-  0.910 |    0.225 +/-  0.046 |  -18.725 +/-  3.329
GLY  60 |    5.721 +/-  1.755 |   -1.281 +/-  0.777 |   -4.664 +/-  2.510 |   -8.484 +/-  1.638 |    0.413 +/-  0.054 |   -8.295 +/-  1.551
MET  61 |   16.130 +/-  2.575 |   -6.676 +/-  1.171 |  -10.781 +/-  2.625 |   -0.048 +/-  2.196 |    0.091 +/-  0.053 |   -1.284 +/-  2.946
GLU  62 |   17.594 +/-  2.697 |   -1.128 +/-  1.090 |   -3.553 +/- 10.427 |  -70.232 +/- 10.435 |    1.124 +/-  0.118 |  -56.195 +/-  2.758
GLU  63 |   17.227 +/-  2.747 |   -1.859 +/-  1.435 |  -45.563 +/- 15.457 |  -29.433 +/- 14.834 |    0.837 +/-  0.117 |  -58.791 +/-  2.965
GLU  64 |   18.394 +/-  2.682 |   -1.624 +/-  1.201 |  -27.991 +/- 14.485 |  -45.712 +/- 13.772 |    0.779 +/-  0.076 |  -56.154 +/-  2.540
ASP  65 |   19.116 +/-  2.746 |   -2.508 +/-  1.247 |   -6.003 +/-  4.835 |  -66.591 +/-  4.352 |    0.365 +/-  0.060 |  -55.620 +/-  2.693
VAL  66 |   15.302 +/-  2.951 |   -1.944 +/-  1.376 |  -23.239 +/-  1.320 |   -3.874 +/-  0.859 |    0.466 +/-  0.051 |  -13.289 +/-  3.161
ILE  67 |   17.357 +/-  2.640 |   -5.260 +/-  1.686 |  -15.201 +/-  1.313 |   -1.335 +/-  0.710 |    0.001 +/-  0.002 |   -4.437 +/-  2.932
GLU  68 |   18.445 +/-  2.815 |   -3.059 +/-  1.405 |  -22.773 +/-  3.755 |  -50.381 +/-  3.294 |    0.450 +/-  0.044 |  -57.318 +/-  2.914
VAL  69 |   14.762 +/-  2.281 |   -5.829 +/-  1.245 |  -21.833 +/-  1.384 |   -5.255 +/-  1.107 |    0.021 +/-  0.015 |  -18.135 +/-  2.371
TYR  70 |   16.923 +/-  3.155 |   -1.880 +/-  1.342 |  -35.590 +/-  3.358 |   -0.702 +/-  2.199 |    0.817 +/-  0.071 |  -20.431 +/-  3.424
GLN  71 |   24.481 +/-  3.355 |   -3.364 +/-  1.118 |  -72.404 +/-  2.477 |  -10.086 +/-  1.983 |    0.665 +/-  0.108 |  -60.708 +/-  3.175
GLU  72 |   19.570 +/-  3.269 |   -3.321 +/-  1.299 |  -62.871 +/- 11.566 |   -7.380 +/- 10.431 |    0.394 +/-  0.057 |  -53.609 +/-  3.109
GLN  73 |   23.943 +/-  3.569 |   -0.220 +/-  0.990 |  -67.728 +/-  1.672 |  -14.434 +/-  1.159 |    1.330 +/-  0.037 |  -57.109 +/-  3.254
THR  74 |   15.062 +/-  2.403 |    0.596 +/-  1.039 |  -30.168 +/-  1.861 |   -9.360 +/-  1.132 |    0.857 +/-  0.096 |  -23.013 +/-  2.385
GLY  75 |    5.920 +/-  1.511 |    0.340 +/-  0.487 |    3.874 +/-  0.601 |   -8.330 +/-  0.567 |    0.596 +/-  0.020 |    2.401 +/-  1.357
GLY  76 |    6.309 +/-  1.716 |   -0.138 +/-  0.327 |  -24.657 +/-  1.229 |   -5.674 +/-  1.044 |    0.673 +/-  0.021 |  -23.488 +/-  1.589
GLY  77 |    6.017 +/-  1.889 |   -0.813 +/-  0.908 |   15.983 +/-  4.705 | -121.417 +/-  3.906 |    0.783 +/-  0.128 |  -99.447 +/-  2.148
TYR  78 |   18.413 +/-  2.980 |    2.007 +/-  1.110 |  -14.760 +/-  1.738 |  -12.922 +/-  1.057 |    1.510 +/-  0.091 |   -5.752 +/-  3.200
LYS  79 |   18.496 +/-  2.994 |   -0.641 +/-  1.189 |   68.831 +/- 11.734 |  -95.202 +/- 10.410 |    1.281 +/-  0.116 |   -7.236 +/-  3.296
LYS  80 |   17.984 +/-  2.685 |   -1.457 +/-  1.385 |   68.460 +/- 11.784 | -103.126 +/- 10.874 |    1.244 +/-  0.166 |  -16.894 +/-  2.893
LEU  81 |   16.504 +/-  2.845 |   -0.643 +/-  1.278 |  -33.184 +/-  1.474 |   -4.548 +/-  0.755 |    0.892 +/-  0.062 |  -20.979 +/-  3.019
ALA  82 |    7.498 +/-  2.009 |   -2.364 +/-  0.942 |   -8.231 +/-  1.088 |   -3.045 +/-  0.652 |    0.418 +/-  0.031 |   -5.724 +/-  1.991
GLU  83 |   18.868 +/-  2.756 |   -2.006 +/-  1.432 |  -98.770 +/- 22.162 |   22.733 +/- 20.613 |    0.681 +/-  0.137 |  -58.494 +/-  2.600
ALA  84 |    6.900 +/-  1.706 |   -2.531 +/-  0.774 |   -3.821 +/-  1.751 |   -2.028 +/-  0.893 |    0.417 +/-  0.044 |   -1.063 +/-  1.755
VAL  85 |   14.457 +/-  2.533 |   -0.385 +/-  1.292 |  -23.128 +/-  0.982 |   -1.038 +/-  0.434 |    0.718 +/-  0.062 |   -9.375 +/-  2.519
LYS  86 |   18.218 +/-  2.854 |   -2.351 +/-  1.271 |  -10.369 +/-  2.409 |  -16.194 +/-  1.931 |    0.662 +/-  0.060 |  -10.033 +/-  2.613
TYR  87 |   17.803 +/-  3.251 |   -1.623 +/-  1.088 |  -31.283 +/-  1.606 |   -9.560 +/-  1.028 |    1.042 +/-  0.083 |  -23.621 +/-  2.985
SER  88 |   11.217 +/-  2.529 |   -3.203 +/-  0.928 |  -10.841 +/-  1.855 |   -8.509 +/-  1.753 |    0.465 +/-  0.051 |  -10.871 +/-  2.481
ALA  89 |    7.621 +/-  1.771 |   -2.609 +/-  0.783 |    1.030 +/-  1.342 |   -2.127 +/-  0.861 |    0.389 +/-  0.048 |    4.304 +/-  1.825
LYS  90 |   18.070 +/-  3.200 |   -2.718 +/-  1.126 |   51.430 +/-  5.665 |  -81.615 +/-  5.597 |    1.022 +/-  0.096 |  -13.812 +/-  3.488
LEU  91 |   16.345 +/-  2.592 |   -2.257 +/-  1.258 |  -34.266 +/-  1.186 |   -2.578 +/-  0.763 |    0.633 +/-  0.079 |  -22.123 +/-  2.714
MET  92 |   15.367 +/-  2.541 |   -3.170 +/-  1.116 |   -8.496 +/-  1.795 |   -3.997 +/-  1.207 |    0.923 +/-  0.096 |    0.628 +/-  2.606
GLY  93 |    5.202 +/-  1.737 |   -2.301 +/-  1.012 |   -8.919 +/-  1.544 |   -3.750 +/-  0.991 |    0.206 +/-  0.078 |   -9.563 +/-  1.937
GLN  94 |   24.000 +/-  3.150 |   -1.996 +/-  1.102 |  -69.511 +/-  4.451 |  -14.845 +/-  3.846 |    0.979 +/-  0.097 |  -61.373 +/-  3.034
ALA  95 |    7.642 +/-  2.044 |   -1.420 +/-  0.708 |   -1.207 +/-  1.143 |   -5.719 +/-  0.902 |    0.653 +/-  0.046 |   -0.052 +/-  2.126
MET  96 |   15.485 +/-  2.453 |   -2.073 +/-  1.169 |   -5.274 +/-  2.012 |   -6.094 +/-  1.694 |    0.974 +/-  0.134 |    3.018 +/-  2.746
ALA  97 |    8.172 +/-  1.945 |   -0.318 +/-  0.936 |    5.008 +/-  1.753 |   -5.788 +/-  1.347 |    0.632 +/-  0.058 |    7.705 +/-  2.178
LYS  98 |   19.508 +/-  3.411 |   -0.201 +/-  1.637 |   29.548 +/- 21.313 |  -55.310 +/- 18.950 |    1.017 +/-  0.185 |   -5.438 +/-  3.900
ARG  99 |   27.340 +/-  4.258 |   -1.861 +/-  1.524 | -202.702 +/- 13.595 |  -71.265 +/- 12.028 |    1.371 +/-  0.103 | -247.117 +/-  4.057

Sidechain Energy Decomposition:
Residue |       Internal      |    van der Waals    |    Electrostatic    |   Polar Solvation   |   Non-Polar Solv.   |       TOTAL
-------------------------------------------------------------------------------------------------------------------------------------------
ILE   1 |   14.058 +/-  2.162 |   -4.126 +/-  1.229 |    0.067 +/-  0.903 |   -2.444 +/-  0.748 |    0.059 +/-  0.038 |    7.614 +/-  2.249
LYS   2 |   14.326 +/-  2.966 |   -2.513 +/-  1.227 |   10.115 +/- 16.464 |  -34.579 +/- 15.022 |    0.643 +/-  0.140 |  -12.009 +/-  3.434
LEU   3 |   12.267 +/-  2.547 |   -4.641 +/-  1.060 |  -20.871 +/-  0.394 |   -0.282 +/-  0.227 |    0.000 +/-  0.000 |  -13.526 +/-  2.571
LYS   4 |   13.960 +/-  3.054 |   -3.318 +/-  1.448 |   -3.767 +/-  8.132 |  -19.335 +/-  7.356 |    0.552 +/-  0.085 |  -11.907 +/-  3.293
VAL   5 |    9.831 +/-  2.145 |   -4.117 +/-  0.924 |  -15.370 +/-  0.322 |   -0.516 +/-  0.143 |    0.000 +/-  0.001 |  -10.171 +/-  2.158
ILE   6 |   14.020 +/-  2.488 |   -2.748 +/-  0.946 |   -2.950 +/-  0.215 |    0.623 +/-  0.141 |    0.423 +/-  0.058 |    9.369 +/-  2.581
GLY   7 |    1.825 +/-  0.703 |   -1.121 +/-  0.282 |    0.287 +/-  0.092 |   -0.129 +/-  0.077 |    0.000 +/-  0.000 |    0.861 +/-  0.767
GLN   8 |   20.554 +/-  2.544 |   -4.111 +/-  1.191 |  -65.506 +/-  3.068 |   -6.520 +/-  2.313 |    0.364 +/-  0.097 |  -55.219 +/-  2.386
ASP   9 |    9.562 +/-  1.967 |    0.145 +/-  1.509 |  -73.741 +/-  3.985 |    3.361 +/-  2.690 |    0.271 +/-  0.030 |  -60.403 +/-  2.410
SER  10 |    8.164 +/-  1.543 |   -0.303 +/-  0.740 |   -1.628 +/-  1.466 |   -5.599 +/-  1.593 |    0.565 +/-  0.029 |    1.200 +/-  1.508
SER  11 |    6.790 +/-  1.440 |   -1.489 +/-  0.934 |   -6.100 +/-  1.278 |   -0.745 +/-  0.623 |    0.064 +/-  0.031 |   -1.479 +/-  1.545
GLU  12 |   14.147 +/-  2.113 |   -1.006 +/-  1.178 |  -34.018 +/-  8.001 |  -29.208 +/-  7.477 |    0.613 +/-  0.070 |  -49.472 +/-  2.318
ILE  13 |   14.304 +/-  2.309 |   -2.838 +/-  1.072 |   -1.598 +/-  0.209 |   -0.671 +/-  0.143 |    0.287 +/-  0.053 |    9.484 +/-  2.384
HIE  14 |   30.775 +/-  2.186 |   -4.354 +/-  0.898 |   -7.318 +/-  4.691 |   -5.672 +/-  4.111 |    0.630 +/-  0.137 |   14.061 +/-  2.551
PHE  15 |   11.925 +/-  2.454 |   -3.788 +/-  0.850 |    2.697 +/-  0.471 |   -2.129 +/-  0.296 |    0.231 +/-  0.054 |    8.936 +/-  2.530
LYS  16 |   13.642 +/-  2.481 |   -1.447 +/-  0.829 |   53.687 +/-  5.528 |  -76.719 +/-  5.720 |    1.098 +/-  0.092 |   -9.739 +/-  2.866
VAL  17 |   10.270 +/-  2.008 |   -2.802 +/-  0.921 |  -15.861 +/-  0.387 |    0.222 +/-  0.250 |    0.096 +/-  0.035 |   -8.075 +/-  2.070
LYS  18 |   13.712 +/-  2.502 |   -0.748 +/-  0.771 |   57.556 +/-  3.702 |  -82.251 +/-  3.738 |    1.248 +/-  0.104 |  -10.484 +/-  2.678
MET  19 |   12.331 +/-  2.302 |   -3.823 +/-  0.863 |    2.567 +/-  2.270 |   -2.423 +/-  1.973 |    0.616 +/-  0.114 |    9.268 +/-  2.344
THR  20 |   11.455 +/-  1.793 |   -1.032 +/-  0.649 |  -21.451 +/-  1.684 |   -4.932 +/-  1.215 |    0.566 +/-  0.073 |  -15.394 +/-  1.970
THR  21 |   11.430 +/-  1.968 |   -1.867 +/-  0.788 |  -21.808 +/-  1.611 |   -3.036 +/-  1.817 |    0.378 +/-  0.077 |  -14.903 +/-  2.100
HIE  22 |   30.141 +/-  2.478 |   -4.302 +/-  0.584 |   -9.060 +/-  2.260 |   -4.577 +/-  1.896 |    0.716 +/-  0.069 |   12.919 +/-  2.748
LEU  23 |   12.550 +/-  2.109 |   -5.176 +/-  1.064 |  -22.156 +/-  0.395 |    0.209 +/-  0.141 |    0.001 +/-  0.002 |  -14.572 +/-  2.253
LYS  24 |   15.019 +/-  2.877 |   -2.350 +/-  1.105 |   32.607 +/- 10.772 |  -56.613 +/-  9.677 |    0.764 +/-  0.100 |  -10.574 +/-  3.158
LYS  25 |   14.628 +/-  2.841 |   -1.166 +/-  0.906 |   49.700 +/- 11.293 |  -72.033 +/- 10.257 |    1.155 +/-  0.116 |   -7.715 +/-  3.159
LEU  26 |   14.697 +/-  2.611 |   -4.228 +/-  0.898 |  -21.690 +/-  0.403 |   -0.339 +/-  0.171 |    0.017 +/-  0.012 |  -11.544 +/-  2.623
LYS  27 |   13.159 +/-  2.351 |   -5.728 +/-  1.279 |   15.391 +/-  4.632 |  -36.129 +/-  3.902 |    0.130 +/-  0.023 |  -13.178 +/-  3.063
GLU  28 |   14.291 +/-  2.326 |   -2.510 +/-  1.019 |  -74.759 +/- 17.716 |   11.949 +/- 15.744 |    0.445 +/-  0.128 |  -50.584 +/-  2.763
SER  29 |    6.790 +/-  1.563 |   -2.168 +/-  0.476 |    1.377 +/-  2.543 |   -6.779 +/-  2.660 |    0.271 +/-  0.060 |   -0.509 +/-  1.813
TYR  30 |   13.377 +/-  2.419 |   -6.656 +/-  0.973 |  -20.292 +/-  1.347 |   -4.209 +/-  0.801 |    0.001 +/-  0.004 |  -17.779 +/-  2.645
CYS  31 |    6.365 +/-  1.474 |   -4.126 +/-  0.734 |    3.852 +/-  0.780 |   -0.387 +/-  0.482 |    0.031 +/-  0.017 |    5.735 +/-  1.708
GLN  32 |   19.882 +/-  2.360 |   -1.599 +/-  0.779 |  -63.992 +/-  2.658 |   -9.921 +/-  1.722 |    0.901 +/-  0.098 |  -54.729 +/-  2.276
ARG  33 |   17.666 +/-  2.973 |   -3.183 +/-  1.209 | -162.579 +/-  3.679 |  -26.152 +/-  2.777 |    0.714 +/-  0.051 | -173.534 +/-  2.423
GLN  34 |   22.037 +/-  3.122 |   -4.655 +/-  1.099 |  -72.733 +/-  3.088 |   -1.468 +/-  1.422 |    0.150 +/-  0.053 |  -56.669 +/-  2.920
GLY  35 |    1.623 +/-  0.586 |   -0.436 +/-  0.156 |   -0.052 +/-  0.104 |    0.264 +/-  0.099 |    0.017 +/-  0.008 |    1.417 +/-  0.602
VAL  36 |   10.376 +/-  2.308 |   -1.611 +/-  0.991 |  -15.812 +/-  0.340 |   -0.150 +/-  0.132 |    0.289 +/-  0.079 |   -6.909 +/-  2.414
PRO  37 |   15.093 +/-  2.088 |   -2.580 +/-  0.639 |    6.956 +/-  1.161 |   -6.809 +/-  1.042 |    0.253 +/-  0.081 |   12.913 +/-  2.133
MET  38 |   11.672 +/-  2.572 |   -5.157 +/-  0.850 |    1.912 +/-  1.047 |   -1.975 +/-  0.759 |    0.265 +/-  0.063 |    6.716 +/-  2.766
ASN  39 |   18.251 +/-  2.092 |   -0.765 +/-  0.562 |  -73.430 +/-  1.790 |  -13.155 +/-  1.091 |    0.735 +/-  0.033 |  -68.363 +/-  1.968
SER  40 |    8.101 +/-  1.666 |   -2.206 +/-  0.876 |   -6.565 +/-  3.473 |   -0.018 +/-  2.626 |    0.048 +/-  0.038 |   -0.640 +/-  1.911
LEU  41 |   12.318 +/-  2.254 |   -5.100 +/-  1.134 |  -22.040 +/-  0.406 |   -0.312 +/-  0.146 |    0.010 +/-  0.014 |  -15.124 +/-  2.440
ARG  42 |   20.298 +/-  3.895 |   -6.051 +/-  1.047 | -139.615 +/-  6.702 |  -43.045 +/-  5.278 |    0.358 +/-  0.035 | -168.055 +/-  3.614
PHE  43 |   12.497 +/-  2.507 |   -6.198 +/-  0.838 |    1.795 +/-  0.345 |   -2.482 +/-  0.322 |    0.003 +/-  0.004 |    5.615 +/-  2.789
LEU  44 |   13.099 +/-  2.569 |   -4.332 +/-  0.878 |  -22.136 +/-  0.454 |   -0.069 +/-  0.199 |    0.195 +/-  0.028 |  -13.243 +/-  2.632
PHE  45 |   11.966 +/-  2.697 |   -3.864 +/-  0.915 |   -0.426 +/-  0.630 |    0.497 +/-  0.463 |    0.155 +/-  0.049 |    8.328 +/-  3.076
GLU  46 |   14.854 +/-  2.848 |   -0.547 +/-  0.683 |   19.706 +/-  2.916 |  -80.919 +/-  2.923 |    0.802 +/-  0.048 |  -46.104 +/-  2.608
GLY  47 |    1.620 +/-  0.579 |   -0.431 +/-  0.169 |    0.420 +/-  0.080 |   -0.311 +/-  0.081 |    0.020 +/-  0.007 |    1.320 +/-  0.593
GLN  48 |   20.329 +/-  2.875 |   -1.373 +/-  0.723 |  -66.954 +/-  3.171 |   -7.038 +/-  2.951 |    0.977 +/-  0.070 |  -54.059 +/-  2.511
ARG  49 |   20.816 +/-  2.749 |   -2.787 +/-  0.799 | -121.273 +/-  3.043 |  -60.717 +/-  2.558 |    1.091 +/-  0.035 | -162.871 +/-  2.605
ILE  50 |   12.980 +/-  2.287 |   -4.303 +/-  1.125 |   -1.416 +/-  0.226 |   -0.295 +/-  0.138 |    0.003 +/-  0.005 |    6.969 +/-  2.363
ALA  51 |    3.829 +/-  1.362 |   -1.502 +/-  0.397 |    2.928 +/-  0.247 |   -0.994 +/-  0.169 |    0.256 +/-  0.051 |    4.518 +/-  1.401
ASP  52 |    8.822 +/-  1.577 |   -0.949 +/-  1.195 |  -83.994 +/-  9.156 |   19.420 +/-  8.420 |    0.323 +/-  0.071 |  -56.379 +/-  2.236
ASN  53 |   17.326 +/-  2.321 |   -1.896 +/-  0.578 |  -76.604 +/-  2.759 |   -9.408 +/-  2.347 |    0.696 +/-  0.063 |  -69.885 +/-  1.995
HIE  54 |   29.673 +/-  2.111 |   -5.932 +/-  0.719 |   -7.873 +/-  1.940 |   -5.204 +/-  1.457 |    0.391 +/-  0.071 |   11.055 +/-  2.389
THR  55 |   12.291 +/-  1.963 |   -4.125 +/-  0.773 |  -20.977 +/-  1.500 |   -6.601 +/-  1.639 |    0.122 +/-  0.028 |  -19.291 +/-  2.035
PRO  56 |   14.759 +/-  1.995 |   -5.752 +/-  0.732 |    6.095 +/-  0.743 |   -4.613 +/-  0.707 |    0.000 +/-  0.001 |   10.489 +/-  2.028
LYS  57 |   13.718 +/-  2.467 |   -2.254 +/-  0.707 |   29.848 +/-  8.649 |  -53.559 +/-  8.240 |    0.963 +/-  0.073 |  -11.283 +/-  2.836
GLU  58 |   13.566 +/-  2.452 |   -2.622 +/-  0.866 |  -19.716 +/-  6.974 |  -41.861 +/-  7.206 |    0.640 +/-  0.058 |  -49.993 +/-  2.566
LEU  59 |   13.212 +/-  2.562 |   -4.231 +/-  1.043 |  -22.387 +/-  0.410 |   -0.181 +/-  0.198 |    0.088 +/-  0.033 |  -13.499 +/-  2.929
GLY  60 |    1.566 +/-  0.579 |   -0.473 +/-  0.171 |    1.089 +/-  0.136 |   -0.829 +/-  0.125 |    0.016 +/-  0.007 |    1.369 +/-  0.553
MET  61 |   12.013 +/-  2.116 |   -6.405 +/-  0.840 |   -2.501 +/-  1.463 |    2.347 +/-  1.120 |    0.003 +/-  0.008 |    5.457 +/-  2.229
GLU  62 |   13.558 +/-  2.280 |   -0.621 +/-  0.818 |    1.274 +/-  9.715 |  -63.202 +/-  9.800 |    0.968 +/-  0.075 |  -48.022 +/-  2.285
GLU  63 |   13.293 +/-  2.381 |   -1.076 +/-  1.124 |  -30.391 +/- 15.100 |  -31.367 +/- 14.891 |    0.819 +/-  0.110 |  -48.722 +/-  2.575
GLU  64 |   14.445 +/-  2.454 |   -1.656 +/-  0.977 |  -28.014 +/- 13.739 |  -34.246 +/- 12.987 |    0.639 +/-  0.082 |  -48.831 +/-  2.242
ASP  65 |   13.296 +/-  2.170 |   -1.143 +/-  1.001 |    3.679 +/-  3.781 |  -66.090 +/-  3.780 |    0.304 +/-  0.053 |  -49.954 +/-  2.032
VAL  66 |   10.735 +/-  2.533 |   -1.861 +/-  0.809 |  -16.935 +/-  0.423 |    0.372 +/-  0.133 |    0.444 +/-  0.048 |   -7.244 +/-  2.593
ILE  67 |   13.223 +/-  2.346 |   -4.925 +/-  1.145 |   -1.675 +/-  0.191 |   -0.515 +/-  0.135 |    0.000 +/-  0.001 |    6.109 +/-  2.338
GLU  68 |   14.444 +/-  2.331 |   -2.061 +/-  1.098 |  -11.006 +/-  3.432 |  -50.900 +/-  3.039 |    0.450 +/-  0.044 |  -49.074 +/-  2.269
VAL  69 |   10.375 +/-  1.811 |   -4.577 +/-  1.002 |  -16.204 +/-  0.377 |   -0.289 +/-  0.126 |    0.000 +/-  0.001 |  -10.695 +/-  1.827
TYR  70 |   13.139 +/-  2.676 |   -0.627 +/-  0.972 |  -22.565 +/-  2.391 |   -2.349 +/-  1.815 |    0.814 +/-  0.070 |  -11.587 +/-  2.747
GLN  71 |   20.135 +/-  2.721 |   -2.541 +/-  0.944 |  -63.759 +/-  2.115 |   -8.503 +/-  1.881 |    0.599 +/-  0.116 |  -54.069 +/-  2.675
GLU  72 |   15.324 +/-  2.665 |   -2.920 +/-  1.053 |  -56.641 +/- 10.801 |   -4.603 +/-  9.600 |    0.299 +/-  0.055 |  -48.541 +/-  2.727
GLN  73 |   20.019 +/-  2.945 |   -0.258 +/-  0.694 |  -63.474 +/-  1.395 |  -10.784 +/-  0.894 |    1.145 +/-  0.029 |  -53.352 +/-  2.394
THR  74 |   10.896 +/-  2.011 |   -0.252 +/-  0.663 |  -20.940 +/-  1.229 |   -5.259 +/-  0.933 |    0.546 +/-  0.097 |  -15.009 +/-  2.026
GLY  75 |    1.528 +/-  0.488 |    0.063 +/-  0.179 |   -0.715 +/-  0.089 |    0.989 +/-  0.086 |    0.009 +/-  0.003 |    1.874 +/-  0.507
GLY  76 |    1.684 +/-  0.625 |    0.067 +/-  0.136 |  -10.405 +/-  0.826 |    8.515 +/-  0.789 |    0.011 +/-  0.004 |   -0.128 +/-  0.588
GLY  77 |    2.202 +/-  0.917 |   -0.497 +/-  0.087 |    8.331 +/-  0.873 |  -19.033 +/-  0.757 |    0.268 +/-  0.037 |   -8.729 +/-  0.911
TYR  78 |   14.311 +/-  2.538 |    2.342 +/-  0.712 |  -14.623 +/-  1.023 |  -10.759 +/-  0.829 |    1.440 +/-  0.095 |   -7.289 +/-  2.635
LYS  79 |   14.750 +/-  2.637 |   -0.292 +/-  0.848 |   48.607 +/- 10.662 |  -72.040 +/-  9.368 |    1.205 +/-  0.112 |   -7.770 +/-  3.003
LYS  80 |   14.221 +/-  2.344 |   -0.608 +/-  0.940 |   58.496 +/- 10.937 |  -80.808 +/-  9.929 |    1.196 +/-  0.145 |   -7.502 +/-  2.865
LEU  81 |   12.402 +/-  2.359 |   -0.047 +/-  0.889 |  -20.690 +/-  0.536 |   -1.895 +/-  0.188 |    0.860 +/-  0.063 |   -9.370 +/-  2.488
ALA  82 |    3.698 +/-  1.346 |   -1.467 +/-  0.336 |    3.644 +/-  0.167 |   -1.796 +/-  0.105 |    0.338 +/-  0.030 |    4.417 +/-  1.383
GLU  83 |   14.878 +/-  2.510 |   -1.391 +/-  1.072 |  -81.389 +/- 21.372 |   17.790 +/- 19.774 |    0.639 +/-  0.142 |  -49.474 +/-  2.350
ALA  84 |    3.551 +/-  1.102 |   -1.407 +/-  0.339 |    3.451 +/-  0.211 |   -1.607 +/-  0.178 |    0.336 +/-  0.037 |    4.323 +/-  1.144
VAL  85 |   10.023 +/-  1.900 |   -0.259 +/-  0.762 |  -15.428 +/-  0.264 |   -0.947 +/-  0.067 |    0.700 +/-  0.060 |   -5.911 +/-  1.909
LYS  86 |   14.370 +/-  2.209 |   -1.698 +/-  0.911 |   -7.023 +/-  1.302 |   -7.020 +/-  0.890 |    0.642 +/-  0.058 |   -0.728 +/-  2.312
TYR  87 |   13.836 +/-  2.973 |   -0.476 +/-  0.750 |  -14.276 +/-  1.013 |  -10.260 +/-  0.839 |    1.024 +/-  0.077 |  -10.151 +/-  2.839
SER  88 |    6.970 +/-  1.837 |   -1.893 +/-  0.421 |    1.858 +/-  1.350 |   -8.029 +/-  1.469 |    0.433 +/-  0.047 |   -0.661 +/-  1.886
ALA  89 |    3.769 +/-  1.222 |   -1.689 +/-  0.298 |    3.232 +/-  0.181 |   -1.400 +/-  0.125 |    0.295 +/-  0.038 |    4.207 +/-  1.240
LYS  90 |   14.345 +/-  2.826 |   -1.804 +/-  0.715 |   49.583 +/-  5.067 |  -71.034 +/-  4.926 |    0.944 +/-  0.097 |   -7.966 +/-  2.928
LEU  91 |   12.347 +/-  2.114 |   -1.223 +/-  0.932 |  -21.163 +/-  0.400 |   -1.371 +/-  0.136 |    0.602 +/-  0.078 |  -10.807 +/-  2.335
MET  92 |   11.494 +/-  2.030 |   -2.518 +/-  0.710 |    2.421 +/-  0.541 |   -2.621 +/-  0.478 |    0.879 +/-  0.084 |    9.655 +/-  2.079
GLY  93 |    1.373 +/-  0.535 |   -0.689 +/-  0.202 |   -0.619 +/-  0.205 |    0.807 +/-  0.176 |    0.015 +/-  0.009 |    0.888 +/-  0.576
GLN  94 |   19.682 +/-  2.817 |   -1.525 +/-  0.785 |  -62.049 +/-  4.155 |  -10.890 +/-  3.513 |    0.804 +/-  0.100 |  -53.979 +/-  2.585
ALA  95 |    3.722 +/-  1.264 |   -1.112 +/-  0.301 |    2.551 +/-  0.186 |   -0.745 +/-  0.142 |    0.344 +/-  0.048 |    4.760 +/-  1.248
MET  96 |   11.270 +/-  1.990 |   -2.390 +/-  0.956 |    1.672 +/-  0.951 |   -1.931 +/-  0.867 |    0.776 +/-  0.159 |    9.398 +/-  2.036
ALA  97 |    4.090 +/-  1.269 |   -0.435 +/-  0.466 |    2.324 +/-  0.185 |   -0.509 +/-  0.158 |    0.417 +/-  0.045 |    5.885 +/-  1.310
LYS  98 |   14.361 +/-  3.037 |   -0.338 +/-  1.496 |   18.287 +/- 20.526 |  -41.612 +/- 17.875 |    0.777 +/-  0.184 |   -8.525 +/-  3.411
ARG  99 |   21.813 +/-  3.889 |   -1.801 +/-  0.909 | -136.650 +/-  5.714 |  -61.939 +/-  4.650 |    1.105 +/-  0.052 | -177.472 +/-  3.268

Backbone Energy Decomposition:
Residue |       Internal      |    van der Waals    |    Electrostatic    |   Polar Solvation   |   Non-Polar Solv.   |       TOTAL
-------------------------------------------------------------------------------------------------------------------------------------------
ILE   1 |    4.708 +/-  1.282 |   -0.831 +/-  0.982 |  -17.198 +/-  9.783 |  -38.975 +/-  8.404 |    0.201 +/-  0.038 |  -52.096 +/-  2.959
LYS   2 |    3.701 +/-  1.169 |   -1.325 +/-  0.802 |    5.505 +/-  1.998 |   -9.324 +/-  1.736 |    0.006 +/-  0.007 |   -1.437 +/-  1.404
LEU   3 |    3.820 +/-  1.156 |   -1.271 +/-  0.808 |  -11.003 +/-  1.117 |    3.351 +/-  0.664 |    0.002 +/-  0.004 |   -5.100 +/-  1.432
LYS   4 |    3.408 +/-  0.953 |   -1.809 +/-  0.835 |   -6.448 +/-  1.724 |   -2.048 +/-  0.945 |    0.002 +/-  0.004 |   -6.895 +/-  1.524
VAL   5 |    4.317 +/-  1.144 |   -1.249 +/-  0.953 |  -16.918 +/-  1.065 |    0.760 +/-  0.456 |    0.000 +/-  0.000 |  -13.090 +/-  1.618
ILE   6 |    4.057 +/-  1.031 |   -0.941 +/-  0.743 |  -11.361 +/-  1.370 |   -1.097 +/-  0.751 |    0.002 +/-  0.003 |   -9.339 +/-  1.373
GLY   7 |    4.769 +/-  1.308 |   -2.753 +/-  0.718 |   -6.026 +/-  1.631 |   -6.039 +/-  0.977 |    0.041 +/-  0.014 |  -10.008 +/-  1.595
GLN   8 |    4.361 +/-  1.066 |   -0.825 +/-  0.744 |   -5.340 +/-  1.301 |   -4.657 +/-  1.031 |    0.163 +/-  0.039 |   -6.298 +/-  1.333
ASP   9 |    4.888 +/-  0.972 |    1.347 +/-  1.083 |   -7.095 +/-  1.682 |   -5.243 +/-  1.189 |    0.253 +/-  0.023 |   -5.850 +/-  1.553
SER  10 |    5.321 +/-  1.198 |    0.246 +/-  0.686 |   -9.388 +/-  1.331 |   -4.166 +/-  0.919 |    0.174 +/-  0.045 |   -7.812 +/-  1.422
SER  11 |    4.323 +/-  1.041 |   -0.527 +/-  0.668 |   -7.879 +/-  1.610 |   -5.066 +/-  1.024 |    0.093 +/-  0.015 |   -9.056 +/-  1.225
GLU  12 |    3.760 +/-  0.912 |   -0.690 +/-  0.596 |   -3.938 +/-  1.395 |   -2.776 +/-  1.174 |    0.167 +/-  0.037 |   -3.477 +/-  1.254
ILE  13 |    4.123 +/-  1.043 |   -0.527 +/-  0.897 |   -7.726 +/-  1.313 |   -1.950 +/-  0.697 |    0.019 +/-  0.009 |   -6.062 +/-  1.559
HIE  14 |    4.128 +/-  1.148 |   -1.144 +/-  0.628 |   -8.535 +/-  1.488 |   -3.267 +/-  1.051 |    0.176 +/-  0.039 |   -8.641 +/-  1.476
PHE  15 |    4.024 +/-  1.102 |   -1.079 +/-  0.696 |   -1.200 +/-  1.092 |   -2.699 +/-  0.702 |    0.044 +/-  0.015 |   -0.909 +/-  1.326
LYS  16 |    3.906 +/-  1.011 |   -0.447 +/-  0.477 |    8.742 +/-  1.649 |  -13.388 +/-  1.405 |    0.212 +/-  0.035 |   -0.976 +/-  1.517
VAL  17 |    4.384 +/-  1.157 |   -0.047 +/-  0.907 |  -11.886 +/-  2.306 |   -0.552 +/-  1.061 |    0.037 +/-  0.016 |   -8.065 +/-  1.624
LYS  18 |    4.021 +/-  1.096 |   -0.715 +/-  0.806 |   10.588 +/-  2.693 |  -17.543 +/-  1.857 |    0.059 +/-  0.032 |   -3.590 +/-  1.705
MET  19 |    4.819 +/-  1.026 |   -1.567 +/-  0.703 |  -12.321 +/-  1.046 |   -2.619 +/-  0.812 |    0.038 +/-  0.018 |  -11.651 +/-  1.339
THR  20 |    4.835 +/-  1.193 |    0.098 +/-  0.645 |   -9.869 +/-  1.199 |   -4.873 +/-  1.114 |    0.100 +/-  0.033 |   -9.708 +/-  1.452
THR  21 |    4.582 +/-  1.208 |   -1.029 +/-  0.692 |   -8.491 +/-  1.286 |   -2.787 +/-  0.916 |    0.048 +/-  0.015 |   -7.676 +/-  1.456
HIE  22 |    3.753 +/-  1.039 |   -1.365 +/-  0.501 |   -8.344 +/-  1.440 |    1.764 +/-  0.981 |    0.052 +/-  0.017 |   -4.140 +/-  1.262
LEU  23 |    4.663 +/-  1.168 |   -1.254 +/-  0.713 |   -6.728 +/-  1.228 |    1.811 +/-  0.521 |    0.001 +/-  0.002 |   -1.506 +/-  1.230
LYS  24 |    4.015 +/-  1.077 |   -1.136 +/-  0.758 |    7.594 +/-  1.870 |  -10.318 +/-  1.256 |    0.000 +/-  0.002 |    0.155 +/-  1.480
LYS  25 |    3.973 +/-  1.187 |   -0.949 +/-  0.677 |    1.173 +/-  1.616 |  -13.206 +/-  1.297 |    0.018 +/-  0.011 |   -8.990 +/-  1.541
LEU  26 |    4.126 +/-  1.052 |   -2.191 +/-  0.581 |   -5.749 +/-  0.955 |   -0.655 +/-  0.790 |    0.016 +/-  0.011 |   -4.453 +/-  1.342
LYS  27 |    3.424 +/-  0.967 |   -2.124 +/-  0.691 |   -6.512 +/-  1.619 |   -7.600 +/-  0.847 |    0.000 +/-  0.000 |  -12.812 +/-  1.545
GLU  28 |    4.136 +/-  1.234 |   -1.166 +/-  0.855 |  -20.610 +/-  1.529 |    2.007 +/-  1.110 |    0.006 +/-  0.009 |  -15.628 +/-  1.454
SER  29 |    4.126 +/-  1.071 |   -1.259 +/-  0.733 |  -10.294 +/-  1.090 |   -1.914 +/-  0.666 |    0.061 +/-  0.027 |   -9.279 +/-  1.348
TYR  30 |    3.923 +/-  1.057 |   -1.837 +/-  0.697 |   -9.301 +/-  0.921 |   -0.626 +/-  0.448 |    0.004 +/-  0.003 |   -7.836 +/-  1.207
CYS  31 |    4.120 +/-  1.031 |   -2.177 +/-  0.617 |   -8.659 +/-  1.265 |   -2.042 +/-  0.612 |    0.015 +/-  0.011 |   -8.744 +/-  1.279
GLN  32 |    4.193 +/-  0.984 |   -0.588 +/-  0.694 |   -0.018 +/-  0.886 |   -3.673 +/-  0.777 |    0.160 +/-  0.036 |    0.073 +/-  1.350
ARG  33 |    3.653 +/-  1.092 |   -0.590 +/-  0.567 |   -4.144 +/-  1.458 |   -8.173 +/-  0.992 |    0.271 +/-  0.017 |   -8.982 +/-  1.469
GLN  34 |    4.099 +/-  1.114 |   -0.360 +/-  0.604 |  -10.827 +/-  0.975 |   -3.796 +/-  0.689 |    0.223 +/-  0.025 |  -10.661 +/-  1.337
GLY  35 |    4.198 +/-  1.284 |   -0.596 +/-  0.612 |   -6.054 +/-  1.626 |   -4.888 +/-  0.934 |    0.471 +/-  0.026 |   -6.869 +/-  1.300
VAL  36 |    5.486 +/-  0.959 |    0.549 +/-  0.796 |   -1.241 +/-  1.096 |   -1.221 +/-  0.835 |    0.049 +/-  0.032 |    3.621 +/-  1.333
PRO  37 |    5.978 +/-  1.136 |   -1.538 +/-  0.721 |  -10.178 +/-  1.484 |    1.108 +/-  1.022 |    0.076 +/-  0.015 |   -4.555 +/-  1.289
MET  38 |    4.307 +/-  1.373 |   -1.096 +/-  0.557 |   -6.001 +/-  1.348 |   -2.471 +/-  0.888 |    0.079 +/-  0.020 |   -5.181 +/-  1.460
ASN  39 |    4.789 +/-  1.025 |   -0.262 +/-  0.694 |   -4.410 +/-  1.723 |   -6.037 +/-  1.118 |    0.107 +/-  0.018 |   -5.814 +/-  1.517
SER  40 |    4.712 +/-  1.075 |   -1.059 +/-  0.741 |   -9.998 +/-  1.462 |    0.383 +/-  0.803 |    0.003 +/-  0.005 |   -5.959 +/-  1.527
LEU  41 |    3.865 +/-  1.154 |   -1.535 +/-  0.989 |   -1.371 +/-  1.774 |    2.279 +/-  0.832 |    0.023 +/-  0.014 |    3.261 +/-  1.592
ARG  42 |    3.585 +/-  1.050 |   -0.986 +/-  0.927 |    1.790 +/-  1.243 |  -10.888 +/-  0.962 |    0.031 +/-  0.009 |   -6.469 +/-  1.426
PHE  43 |    3.608 +/-  1.208 |   -1.447 +/-  0.787 |  -14.722 +/-  1.013 |    2.423 +/-  0.585 |    0.014 +/-  0.006 |  -10.124 +/-  1.413
LEU  44 |    4.070 +/-  1.245 |   -1.648 +/-  0.690 |   -8.456 +/-  0.954 |   -0.924 +/-  0.620 |    0.001 +/-  0.002 |   -6.957 +/-  1.372
PHE  45 |    3.749 +/-  1.115 |   -1.218 +/-  0.776 |  -12.040 +/-  1.448 |    0.052 +/-  0.903 |    0.006 +/-  0.006 |   -9.451 +/-  1.334
GLU  46 |    4.399 +/-  1.174 |    0.080 +/-  0.472 |   -0.087 +/-  1.523 |   -9.379 +/-  1.122 |    0.288 +/-  0.032 |   -4.699 +/-  1.219
GLY  47 |    4.225 +/-  1.155 |   -0.992 +/-  0.492 |  -10.675 +/-  1.240 |   -0.375 +/-  1.142 |    0.351 +/-  0.035 |   -7.466 +/-  1.279
GLN  48 |    4.039 +/-  1.038 |   -0.601 +/-  0.802 |   -0.209 +/-  1.372 |   -3.333 +/-  0.779 |    0.022 +/-  0.017 |   -0.082 +/-  1.289
ARG  49 |    4.043 +/-  1.034 |   -1.098 +/-  0.524 |    4.259 +/-  1.635 |  -11.551 +/-  1.486 |    0.092 +/-  0.023 |   -4.256 +/-  1.277
ILE  50 |    4.031 +/-  1.139 |    0.305 +/-  0.890 |  -22.727 +/-  1.422 |    4.182 +/-  0.772 |    0.024 +/-  0.011 |  -14.185 +/-  1.322
ALA  51 |    3.932 +/-  1.078 |   -1.153 +/-  0.745 |   -5.884 +/-  1.334 |   -1.542 +/-  0.688 |    0.075 +/-  0.015 |   -4.572 +/-  1.387
ASP  52 |    4.360 +/-  1.020 |   -1.637 +/-  0.561 |  -13.540 +/-  1.583 |    4.011 +/-  1.260 |    0.043 +/-  0.014 |   -6.763 +/-  1.344
ASN  53 |    4.759 +/-  1.149 |   -0.448 +/-  0.650 |   -5.004 +/-  1.503 |   -2.825 +/-  1.145 |    0.070 +/-  0.026 |   -3.448 +/-  1.447
HIE  54 |    4.224 +/-  1.186 |   -1.292 +/-  0.745 |  -14.676 +/-  1.164 |    3.021 +/-  0.580 |    0.002 +/-  0.003 |   -8.721 +/-  1.401
THR  55 |    5.783 +/-  1.094 |   -0.362 +/-  0.810 |   -0.237 +/-  0.929 |   -3.278 +/-  0.456 |    0.000 +/-  0.000 |    1.906 +/-  1.387
PRO  56 |    6.016 +/-  0.985 |   -2.794 +/-  0.558 |   -2.506 +/-  1.112 |   -3.275 +/-  0.773 |    0.001 +/-  0.002 |   -2.558 +/-  1.128
LYS  57 |    3.867 +/-  1.030 |   -1.139 +/-  0.612 |   -4.554 +/-  1.569 |   -8.297 +/-  1.201 |    0.093 +/-  0.026 |  -10.030 +/-  1.401
GLU  58 |    3.929 +/-  1.130 |   -0.741 +/-  0.577 |   -4.895 +/-  1.419 |  -10.642 +/-  1.355 |    0.207 +/-  0.031 |  -12.142 +/-  1.238
LEU  59 |    4.080 +/-  1.020 |   -0.602 +/-  0.669 |   -1.307 +/-  1.050 |   -7.535 +/-  0.900 |    0.137 +/-  0.032 |   -5.226 +/-  1.535
GLY  60 |    4.155 +/-  1.272 |   -0.808 +/-  0.715 |   -5.753 +/-  2.525 |   -7.655 +/-  1.639 |    0.397 +/-  0.054 |   -9.665 +/-  1.344
MET  61 |    4.117 +/-  1.175 |   -0.271 +/-  0.730 |   -8.279 +/-  2.218 |   -2.396 +/-  1.958 |    0.088 +/-  0.049 |   -6.741 +/-  1.518
GLU  62 |    4.036 +/-  1.191 |   -0.507 +/-  0.586 |   -4.827 +/-  1.934 |   -7.031 +/-  1.965 |    0.155 +/-  0.057 |   -8.173 +/-  1.293
GLU  63 |    3.934 +/-  1.168 |   -0.783 +/-  0.668 |  -15.171 +/-  2.226 |    1.935 +/-  1.640 |    0.017 +/-  0.019 |  -10.069 +/-  1.429
GLU  64 |    3.949 +/-  1.149 |    0.032 +/-  0.717 |    0.022 +/-  1.515 |  -11.465 +/-  1.348 |    0.139 +/-  0.030 |   -7.323 +/-  1.341
ASP  65 |    5.820 +/-  1.315 |   -1.365 +/-  0.696 |   -9.683 +/-  1.664 |   -0.501 +/-  1.032 |    0.061 +/-  0.028 |   -5.666 +/-  1.420
VAL  66 |    4.566 +/-  1.043 |   -0.083 +/-  0.847 |   -6.304 +/-  1.161 |   -4.247 +/-  0.809 |    0.022 +/-  0.016 |   -6.045 +/-  1.391
ILE  67 |    4.134 +/-  1.175 |   -0.335 +/-  1.038 |  -13.526 +/-  1.271 |   -0.820 +/-  0.703 |    0.001 +/-  0.001 |  -10.546 +/-  1.589
GLU  68 |    4.001 +/-  1.271 |   -0.998 +/-  0.910 |  -11.767 +/-  1.058 |    0.519 +/-  0.603 |    0.000 +/-  0.001 |   -8.244 +/-  1.554
VAL  69 |    4.387 +/-  1.036 |   -1.252 +/-  0.622 |   -5.629 +/-  1.295 |   -4.966 +/-  1.080 |    0.021 +/-  0.015 |   -7.440 +/-  1.315
TYR  70 |    3.784 +/-  1.196 |   -1.253 +/-  0.847 |  -13.025 +/-  2.054 |    1.647 +/-  1.021 |    0.003 +/-  0.005 |   -8.844 +/-  1.681
GLN  71 |    4.346 +/-  1.209 |   -0.823 +/-  0.671 |   -8.645 +/-  1.282 |   -1.583 +/-  1.013 |    0.066 +/-  0.021 |   -6.640 +/-  1.381
GLU  72 |    4.246 +/-  1.213 |   -0.402 +/-  0.726 |   -6.231 +/-  1.766 |   -2.777 +/-  1.576 |    0.095 +/-  0.028 |   -5.068 +/-  1.301
GLN  73 |    3.923 +/-  1.128 |    0.038 +/-  0.568 |   -4.253 +/-  0.647 |   -3.650 +/-  0.503 |    0.185 +/-  0.021 |   -3.757 +/-  1.420
THR  74 |    4.165 +/-  1.028 |    0.849 +/-  0.560 |   -9.228 +/-  1.077 |   -4.101 +/-  0.632 |    0.311 +/-  0.018 |   -8.004 +/-  1.248
GLY  75 |    4.392 +/-  1.115 |    0.277 +/-  0.442 |    4.588 +/-  0.637 |   -9.319 +/-  0.592 |    0.587 +/-  0.020 |    0.526 +/-  1.102
GLY  76 |    4.625 +/-  1.182 |   -0.206 +/-  0.265 |  -14.251 +/-  1.139 |  -14.189 +/-  0.930 |    0.662 +/-  0.021 |  -23.360 +/-  1.281
GLY  77 |    3.814 +/-  1.249 |   -0.315 +/-  0.873 |    7.652 +/-  4.021 | -102.384 +/-  3.348 |    0.515 +/-  0.131 |  -90.717 +/-  1.647
TYR  78 |    4.101 +/-  1.055 |   -0.334 +/-  0.779 |   -0.137 +/-  1.451 |   -2.163 +/-  0.867 |    0.071 +/-  0.028 |    1.537 +/-  1.400
LYS  79 |    3.747 +/-  1.104 |   -0.349 +/-  0.779 |   20.224 +/-  1.762 |  -23.162 +/-  1.431 |    0.076 +/-  0.024 |    0.535 +/-  1.500
LYS  80 |    3.763 +/-  1.014 |   -0.849 +/-  0.784 |    9.964 +/-  1.569 |  -22.318 +/-  1.398 |    0.048 +/-  0.034 |   -9.392 +/-  1.335
LEU  81 |    4.102 +/-  1.123 |   -0.597 +/-  0.831 |  -12.494 +/-  1.295 |   -2.653 +/-  0.725 |    0.033 +/-  0.020 |  -11.609 +/-  1.448
ALA  82 |    3.800 +/-  1.145 |   -0.897 +/-  0.870 |  -11.874 +/-  1.070 |   -1.248 +/-  0.644 |    0.080 +/-  0.024 |  -10.141 +/-  1.272
GLU  83 |    3.990 +/-  1.077 |   -0.614 +/-  0.763 |  -17.381 +/-  1.660 |    4.943 +/-  1.262 |    0.042 +/-  0.026 |   -9.020 +/-  1.135
ALA  84 |    3.349 +/-  0.912 |   -1.123 +/-  0.671 |   -7.272 +/-  1.778 |   -0.422 +/-  0.895 |    0.081 +/-  0.027 |   -5.386 +/-  1.250
VAL  85 |    4.434 +/-  1.223 |   -0.126 +/-  0.854 |   -7.700 +/-  0.924 |   -0.091 +/-  0.431 |    0.018 +/-  0.013 |   -3.465 +/-  1.361
LYS  86 |    3.848 +/-  1.421 |   -0.653 +/-  0.858 |   -3.346 +/-  1.850 |   -9.174 +/-  1.346 |    0.020 +/-  0.010 |   -9.306 +/-  1.401
TYR  87 |    3.968 +/-  1.284 |   -1.148 +/-  0.779 |  -17.007 +/-  1.056 |    0.700 +/-  0.556 |    0.018 +/-  0.013 |  -13.470 +/-  1.173
SER  88 |    4.247 +/-  1.136 |   -1.309 +/-  0.712 |  -12.699 +/-  1.209 |   -0.481 +/-  0.697 |    0.032 +/-  0.020 |  -10.210 +/-  1.290
ALA  89 |    3.852 +/-  1.050 |   -0.920 +/-  0.668 |   -2.201 +/-  1.348 |   -0.727 +/-  0.903 |    0.094 +/-  0.028 |    0.097 +/-  1.071
LYS  90 |    3.725 +/-  1.214 |   -0.914 +/-  0.726 |    1.847 +/-  1.406 |  -10.580 +/-  1.146 |    0.077 +/-  0.022 |   -5.845 +/-  1.499
LEU  91 |    3.998 +/-  1.074 |   -1.035 +/-  0.761 |  -13.103 +/-  1.029 |   -1.208 +/-  0.730 |    0.031 +/-  0.019 |  -11.316 +/-  1.414
MET  92 |    3.873 +/-  1.083 |   -0.652 +/-  0.805 |  -10.917 +/-  1.564 |   -1.376 +/-  0.957 |    0.045 +/-  0.026 |   -9.028 +/-  1.249
GLY  93 |    3.829 +/-  1.280 |   -1.613 +/-  0.914 |   -8.301 +/-  1.529 |   -4.557 +/-  0.963 |    0.191 +/-  0.074 |  -10.451 +/-  1.568
GLN  94 |    4.317 +/-  1.039 |   -0.471 +/-  0.673 |   -7.462 +/-  1.127 |   -3.955 +/-  0.983 |    0.176 +/-  0.059 |   -7.395 +/-  1.306
ALA  95 |    3.920 +/-  1.180 |   -0.308 +/-  0.559 |   -3.758 +/-  1.118 |   -4.975 +/-  0.839 |    0.309 +/-  0.028 |   -4.812 +/-  1.411
MET  96 |    4.215 +/-  1.061 |    0.316 +/-  0.758 |   -6.946 +/-  1.563 |   -4.164 +/-  1.393 |    0.198 +/-  0.056 |   -6.380 +/-  1.380
ALA  97 |    4.082 +/-  1.189 |    0.118 +/-  0.688 |    2.684 +/-  1.766 |   -5.279 +/-  1.408 |    0.215 +/-  0.046 |    1.820 +/-  1.458
LYS  98 |    5.147 +/-  1.291 |    0.137 +/-  0.595 |   11.261 +/-  2.149 |  -13.698 +/-  1.967 |    0.240 +/-  0.039 |    3.087 +/-  1.712
ARG  99 |    5.527 +/-  1.402 |   -0.060 +/-  1.093 |  -66.052 +/- 12.186 |   -9.326 +/- 10.831 |    0.266 +/-  0.093 |  -69.645 +/-  2.231

DELTAS:
Total Energy Decomposition:
Residue |  Location |       Internal      |    van der Waals    |    Electrostatic    |   Polar Solvation   |    Non-Polar Solv.  |       TOTAL
-------------------------------------------------------------------------------------------------------------------------------------------------------
GLU   1 | R GLU   1 |   -0.005 +/-  4.716 |   -0.002 +/-  2.188 |    1.259 +/-  8.654 |   -1.205 +/-  6.907 |    0.001 +/-  0.129 |    0.047 +/-  5.671
PHE   2 | R PHE   2 |   -0.005 +/-  4.598 |   -0.002 +/-  1.865 |   -0.351 +/-  3.008 |    0.348 +/-  1.244 |   -0.000 +/-  0.110 |   -0.010 +/-  4.752
PRO   3 | R PRO   3 |   -0.001 +/-  3.322 |   -0.001 +/-  1.370 |    0.229 +/-  1.126 |   -0.228 +/-  1.075 |    0.000 +/-  0.146 |   -0.001 +/-  3.461
GLU   4 | R GLU   4 |    0.009 +/-  3.899 |   -0.003 +/-  3.030 |  -20.069 +/-  7.069 |   20.040 +/-  6.623 |   -0.000 +/-  0.068 |   -0.023 +/-  3.936
ILE   5 | R ILE   5 |    0.002 +/-  4.192 |   -0.001 +/-  2.050 |   -0.205 +/-  2.404 |    0.206 +/-  1.243 |   -0.000 +/-  0.082 |    0.001 +/-  4.528
THR   6 | R THR   6 |    0.001 +/-  3.492 |   -0.001 +/-  1.954 |   -0.126 +/-  4.714 |    0.132 +/-  2.777 |    0.001 +/-  0.086 |    0.007 +/-  3.935
GLU   7 | R GLU   7 |   -0.000 +/-  4.245 |    0.000 +/-  1.819 |  -18.607 +/- 10.112 |   18.589 +/-  9.660 |    0.000 +/-  0.117 |   -0.018 +/-  3.908
GLU   8 | R GLU   8 |   -0.001 +/-  4.410 |   -0.001 +/-  2.123 |  -18.465 +/- 14.154 |   18.454 +/- 13.314 |   -0.000 +/-  0.095 |   -0.014 +/-  4.182
MET   9 | R MET   9 |   -0.009 +/-  3.589 |   -0.003 +/-  1.520 |   -0.334 +/-  1.846 |    0.340 +/-  1.148 |   -0.000 +/-  0.025 |   -0.004 +/-  4.036
GLU  10 | R GLU  10 |   -0.002 +/-  3.892 |   -0.004 +/-  2.016 |  -22.690 +/- 23.146 |   22.654 +/- 20.573 |   -0.000 +/-  0.173 |   -0.042 +/-  4.851
LYS  11 | R LYS  11 |   -0.011 +/-  4.324 |   -0.003 +/-  1.680 |   18.183 +/- 20.476 |  -18.154 +/- 19.259 |    0.000 +/-  0.175 |    0.015 +/-  4.761
GLU  12 | R GLU  12 |   -0.006 +/-  3.946 |   -0.003 +/-  1.666 |  -22.477 +/-  9.351 |   22.474 +/-  8.594 |    0.000 +/-  0.100 |   -0.012 +/-  4.096
ILE  13 | R ILE  13 |   -0.007 +/-  4.400 |   -0.008 +/-  2.314 |   -0.408 +/-  2.022 |    0.444 +/-  1.138 |    0.000 +/-  0.105 |    0.021 +/-  4.970
LYS  14 | R LYS  14 |   -0.002 +/-  5.008 |   -0.005 +/-  1.532 |   21.181 +/- 14.151 |  -21.135 +/- 13.747 |   -0.000 +/-  0.193 |    0.038 +/-  6.277
ASN  15 | R ASN  15 |   -0.002 +/-  4.175 |   -0.005 +/-  1.513 |   -0.387 +/-  7.341 |    0.463 +/-  4.901 |   -0.000 +/-  0.147 |    0.069 +/-  3.897
VAL  16 | R VAL  16 |    0.000 +/-  4.059 |   -0.013 +/-  1.778 |   -0.507 +/-  2.045 |    0.676 +/-  1.616 |   -0.000 +/-  0.054 |    0.155 +/-  4.151
PHE  17 | R PHE  17 |    0.005 +/-  3.072 |   -0.024 +/-  2.871 |   -0.341 +/-  2.110 |    0.350 +/-  1.629 |   -0.001 +/-  0.454 |   -0.010 +/-  4.241
ARG  18 | R ARG  18 |   -0.006 +/-  5.010 |   -0.013 +/-  1.949 |   22.519 +/- 13.781 |  -22.423 +/- 12.664 |   -0.001 +/-  0.181 |    0.077 +/-  4.909
ASN  19 | R ASN  19 |   -0.005 +/-  4.321 |   -0.022 +/-  1.561 |   -0.142 +/-  4.868 |    0.296 +/-  2.908 |   -0.003 +/-  0.106 |    0.124 +/-  3.921
GLY  20 | R GLY  20 |   -0.002 +/-  2.465 |   -0.023 +/-  0.950 |   -0.400 +/-  2.056 |    0.550 +/-  1.551 |   -0.000 +/-  0.074 |    0.126 +/-  2.511
ASN  21 | R ASN  21 |   -0.003 +/-  4.160 |   -0.146 +/-  1.690 |   -0.646 +/-  4.922 |    1.242 +/-  3.278 |   -0.001 +/-  0.099 |    0.446 +/-  3.725
GLN  22 | R GLN  22 |    0.003 +/-  3.810 |   -1.512 +/-  1.938 |   -2.459 +/-  5.204 |    3.653 +/-  3.734 |   -0.261 +/-  0.161 |   -0.577 +/-  4.005
ASP  23 | R ASP  23 |    0.005 +/-  3.198 |    0.361 +/-  1.829 |  -82.295 +/-  5.446 |   71.985 +/-  5.110 |   -0.342 +/-  0.076 |  -10.286 +/-  3.387
GLU  24 | R GLU  24 |   -0.003 +/-  3.493 |   -0.133 +/-  1.726 |  -32.258 +/-  9.021 |   31.968 +/-  8.540 |    0.000 +/-  0.069 |   -0.425 +/-  3.726
VAL  25 | R VAL  25 |   -0.005 +/-  3.297 |   -0.151 +/-  1.453 |    0.412 +/-  1.157 |   -0.061 +/-  0.939 |    0.000 +/-  0.067 |    0.195 +/-  3.218
LEU  26 | R LEU  26 |    0.000 +/-  3.786 |   -0.042 +/-  1.772 |    0.747 +/-  1.635 |   -0.469 +/-  1.295 |    0.000 +/-  0.055 |    0.236 +/-  3.810
SER  27 | R SER  27 |    0.001 +/-  2.791 |   -0.035 +/-  1.562 |   -0.800 +/-  2.453 |    0.746 +/-  1.169 |   -0.000 +/-  0.004 |   -0.088 +/-  3.064
GLU  28 | R GLU  28 |   -0.003 +/-  4.419 |   -0.081 +/-  2.031 |  -23.864 +/-  5.437 |   24.131 +/-  5.103 |   -0.000 +/-  0.078 |    0.182 +/-  4.273
ALA  29 | R ALA  29 |    0.002 +/-  3.033 |   -0.054 +/-  1.606 |   -1.288 +/-  1.519 |    1.347 +/-  0.742 |   -0.000 +/-  0.046 |    0.006 +/-  3.306
PHE  30 | R PHE  30 |   -0.003 +/-  4.391 |   -0.154 +/-  1.814 |   -0.236 +/-  1.803 |    0.654 +/-  1.285 |   -0.005 +/-  0.084 |    0.257 +/-  4.858
ARG  31 | R ARG  31 |   -0.007 +/-  5.242 |   -1.648 +/-  1.841 |  -19.231 +/-  9.037 |   18.200 +/-  8.467 |   -0.828 +/-  0.176 |   -3.513 +/-  4.614
LEU  32 | R LEU  32 |    0.002 +/-  3.666 |   -1.147 +/-  1.767 |    1.921 +/-  1.558 |   -0.810 +/-  0.827 |   -0.203 +/-  0.051 |   -0.236 +/-  4.057
THR  33 | R THR  33 |   -0.005 +/-  3.680 |   -0.572 +/-  1.212 |   -1.536 +/-  2.849 |    2.850 +/-  3.100 |   -0.111 +/-  0.094 |    0.626 +/-  3.691
ILE  34 | R ILE  34 |   -0.005 +/-  4.035 |   -0.196 +/-  1.996 |    0.246 +/-  1.671 |    0.238 +/-  0.617 |    0.000 +/-  0.001 |    0.283 +/-  4.166
THR  35 | R THR  35 |   -0.005 +/-  3.495 |   -0.660 +/-  1.893 |   -1.664 +/-  2.399 |   -0.850 +/-  0.870 |   -0.089 +/-  0.034 |   -3.268 +/-  3.795
ARG  36 | R ARG  36 |    0.005 +/-  4.929 |   -0.166 +/-  2.122 |   33.071 +/- 10.241 |  -31.791 +/-  8.389 |    0.000 +/-  0.090 |    1.120 +/-  4.572
LYS  37 | R LYS  37 |   -0.001 +/-  4.537 |   -2.032 +/-  2.316 |    8.518 +/- 11.949 |   -4.031 +/- 11.370 |   -0.682 +/-  0.088 |    1.772 +/-  6.944
ASP  38 | R ASP  38 |   -0.002 +/-  3.032 |   -0.850 +/-  1.913 |  -34.316 +/- 12.597 |   32.855 +/-  8.021 |   -0.034 +/-  0.020 |   -2.347 +/-  6.491
ILE  39 | R ILE  39 |    0.001 +/-  4.187 |   -0.073 +/-  2.036 |    0.380 +/-  1.662 |   -0.103 +/-  1.044 |   -0.000 +/-  0.022 |    0.204 +/-  4.265
GLN  40 | R GLN  40 |    0.004 +/-  4.015 |   -0.218 +/-  1.710 |   -1.392 +/-  5.224 |    1.892 +/-  2.899 |   -0.022 +/-  0.124 |    0.264 +/-  4.268
THR  41 | R THR  41 |   -0.004 +/-  3.311 |   -0.404 +/-  1.951 |    0.191 +/-  2.231 |    0.263 +/-  1.370 |   -0.030 +/-  0.042 |    0.017 +/-  3.392
LEU  42 | R LEU  42 |    0.001 +/-  4.193 |   -0.069 +/-  1.791 |    0.206 +/-  2.183 |    0.025 +/-  0.924 |    0.000 +/-  0.031 |    0.163 +/-  4.128
ASN  43 | R ASN  43 |    0.004 +/-  4.231 |   -0.074 +/-  1.960 |    0.214 +/-  8.310 |   -0.026 +/-  4.355 |   -0.002 +/-  0.143 |    0.116 +/-  3.936
HIE  44 | R HIE  44 |   -0.003 +/-  4.165 |   -0.076 +/-  1.705 |   -0.357 +/-  3.365 |    0.661 +/-  3.076 |   -0.001 +/-  0.152 |    0.224 +/-  4.571
LEU  45 | R LEU  45 |   -0.001 +/-  4.283 |   -0.473 +/-  2.174 |   -0.759 +/-  2.419 |    1.357 +/-  1.480 |   -0.094 +/-  0.194 |    0.031 +/-  4.514
ASN  46 | R ASN  46 |   -0.006 +/-  4.760 |   -0.542 +/-  1.722 |    0.768 +/-  4.066 |    0.783 +/-  1.792 |   -0.090 +/-  0.109 |    0.914 +/-  3.702
TRP  47 | R TRP  47 |    0.010 +/-  4.292 |   -7.524 +/-  1.372 |   -2.009 +/-  1.925 |    2.907 +/-  1.258 |   -0.793 +/-  0.088 |   -7.408 +/-  4.857
LEU  48 | R LEU  48 |   -0.001 +/-  4.102 |   -1.597 +/-  1.654 |   -3.895 +/-  2.142 |    1.624 +/-  0.872 |   -0.051 +/-  0.015 |   -3.921 +/-  4.377
ASN  49 | R ASN  49 |    0.006 +/-  4.288 |   -2.189 +/-  1.726 |   -8.152 +/-  4.064 |    6.972 +/-  1.603 |   -0.224 +/-  0.028 |   -3.588 +/-  4.577
ASP  50 | R ASP  50 |    0.001 +/-  4.323 |   -1.453 +/-  1.825 |  -74.977 +/-  6.592 |   61.601 +/-  5.272 |   -0.313 +/-  0.032 |  -15.141 +/-  4.849
GLU  51 | R GLU  51 |   -0.017 +/-  4.202 |   -1.520 +/-  1.802 |  -69.862 +/-  6.660 |   66.702 +/-  5.900 |   -0.325 +/-  0.054 |   -5.021 +/-  4.411
ILE  52 | R ILE  52 |   -0.004 +/-  3.857 |   -0.232 +/-  2.151 |    0.242 +/-  1.251 |    0.383 +/-  0.739 |    0.000 +/-  0.004 |    0.389 +/-  4.122
ILE  53 | R ILE  53 |   -0.004 +/-  4.170 |   -0.286 +/-  2.109 |    1.237 +/-  1.303 |   -0.485 +/-  0.702 |    0.000 +/-  0.012 |    0.462 +/-  4.153
ASN  54 | R ASN  54 |   -0.001 +/-  3.971 |   -1.156 +/-  1.429 |    5.841 +/-  3.081 |   -2.992 +/-  2.120 |   -0.118 +/-  0.038 |    1.574 +/-  4.062
PHE  55 | R PHE  55 |    0.005 +/-  3.910 |   -0.162 +/-  1.475 |    1.485 +/-  1.656 |   -1.585 +/-  0.603 |   -0.000 +/-  0.002 |   -0.256 +/-  4.029
TYR  56 | R TYR  56 |    0.004 +/-  4.352 |   -0.044 +/-  1.900 |    1.006 +/-  3.084 |   -0.901 +/-  1.930 |   -0.000 +/-  0.029 |    0.065 +/-  4.770
MET  57 | R MET  57 |   -0.004 +/-  3.651 |   -0.054 +/-  1.426 |    1.409 +/-  1.476 |   -1.123 +/-  0.807 |   -0.000 +/-  0.018 |    0.228 +/-  3.839
ASN  58 | R ASN  58 |   -0.008 +/-  3.472 |   -0.125 +/-  1.291 |    2.857 +/-  2.603 |   -1.940 +/-  1.715 |   -0.023 +/-  0.067 |    0.760 +/-  3.417
MET  59 | R MET  59 |   -0.003 +/-  3.811 |   -0.021 +/-  1.639 |    0.612 +/-  1.593 |   -0.497 +/-  0.911 |   -0.000 +/-  0.010 |    0.091 +/-  3.611
LEU  60 | R LEU  60 |    0.003 +/-  3.868 |   -0.012 +/-  1.942 |    0.546 +/-  1.607 |   -0.363 +/-  0.738 |    0.000 +/-  0.002 |    0.174 +/-  3.739
MET  61 | R MET  61 |   -0.006 +/-  3.850 |   -0.046 +/-  1.851 |    0.471 +/-  2.359 |   -0.418 +/-  1.189 |   -0.005 +/-  0.096 |   -0.004 +/-  4.459
GLU  62 | R GLU  62 |   -0.003 +/-  4.309 |   -0.012 +/-  1.785 |  -12.718 +/- 12.966 |   12.774 +/- 12.816 |   -0.000 +/-  0.175 |    0.041 +/-  4.901
ARG  63 | R ARG  63 |    0.006 +/-  5.423 |   -0.006 +/-  2.050 |   18.708 +/-  6.476 |  -18.545 +/-  5.241 |    0.000 +/-  0.083 |    0.162 +/-  5.529
SER  64 | R SER  64 |    0.000 +/-  2.665 |   -0.003 +/-  1.785 |    0.458 +/-  2.635 |   -0.443 +/-  2.174 |    0.000 +/-  0.066 |    0.013 +/-  2.809
LYS  65 | R LYS  65 |    0.006 +/-  4.541 |   -0.006 +/-  1.644 |   11.275 +/-  8.712 |  -11.221 +/-  8.301 |   -0.000 +/-  0.087 |    0.053 +/-  5.010
GLU  66 | R GLU  66 |    0.003 +/-  3.902 |   -0.003 +/-  1.532 |  -13.148 +/- 10.125 |   13.148 +/-  9.620 |    0.001 +/-  0.080 |    0.001 +/-  4.218
LYS  67 | R LYS  67 |    0.002 +/-  4.665 |   -0.001 +/-  1.370 |   10.842 +/- 10.370 |  -10.846 +/-  9.713 |   -0.001 +/-  0.110 |   -0.003 +/-  4.650
GLY  68 | R GLY  68 |    0.007 +/-  2.720 |   -0.000 +/-  0.893 |   -0.093 +/-  3.174 |    0.095 +/-  2.427 |    0.001 +/-  0.075 |    0.008 +/-  3.038
LEU  69 | R LEU  69 |   -0.002 +/-  4.248 |   -0.001 +/-  1.800 |    0.400 +/-  1.900 |   -0.383 +/-  1.334 |   -0.001 +/-  0.062 |    0.013 +/-  4.273
PRO  70 | R PRO  70 |    0.002 +/-  3.274 |   -0.002 +/-  1.324 |   -0.206 +/-  1.576 |    0.209 +/-  1.176 |    0.000 +/-  0.052 |    0.003 +/-  3.450
SER  71 | R SER  71 |    0.008 +/-  3.153 |   -0.002 +/-  2.051 |   -0.198 +/-  4.216 |    0.225 +/-  3.847 |   -0.000 +/-  0.053 |    0.032 +/-  3.902
VAL  72 | R VAL  72 |   -0.002 +/-  3.759 |   -0.010 +/-  1.759 |    0.421 +/-  1.455 |   -0.231 +/-  0.788 |   -0.000 +/-  0.031 |    0.178 +/-  4.039
HIE  73 | R HIE  73 |    0.001 +/-  3.367 |   -0.072 +/-  1.557 |   -1.481 +/-  1.857 |    1.711 +/-  1.280 |   -0.016 +/-  0.073 |    0.143 +/-  3.720
ALA  74 | R ALA  74 |    0.002 +/-  2.741 |   -0.060 +/-  1.063 |   -0.210 +/-  1.242 |    0.662 +/-  0.941 |   -0.004 +/-  0.035 |    0.391 +/-  2.930
PHE  75 | R PHE  75 |   -0.006 +/-  4.258 |   -0.339 +/-  1.506 |   -2.045 +/-  1.565 |    2.396 +/-  1.272 |   -0.045 +/-  0.045 |   -0.040 +/-  4.464
ASN  76 | R ASN  76 |   -0.002 +/-  4.090 |   -1.565 +/-  1.686 |   -0.982 +/-  2.924 |    3.849 +/-  1.393 |   -0.324 +/-  0.042 |    0.977 +/-  4.003
THR  77 | R THR  77 |   -0.005 +/-  3.276 |   -0.698 +/-  1.607 |   -4.630 +/-  2.087 |    3.904 +/-  0.960 |   -0.036 +/-  0.013 |   -1.465 +/-  3.497
PHE  78 | R PHE  78 |    0.003 +/-  4.061 |   -5.615 +/-  1.692 |    2.512 +/-  1.429 |   -1.528 +/-  0.793 |   -0.810 +/-  0.046 |   -5.437 +/-  4.264
PHE  79 | R PHE  79 |    0.010 +/-  4.722 |   -0.253 +/-  1.637 |    0.980 +/-  1.478 |   -0.900 +/-  0.616 |    0.000 +/-  0.007 |   -0.162 +/-  4.921
PHE  80 | R PHE  80 |    0.009 +/-  4.145 |   -0.099 +/-  1.342 |    1.082 +/-  1.188 |   -1.001 +/-  0.711 |   -0.000 +/-  0.043 |   -0.010 +/-  4.430
THR  81 | R THR  81 |   -0.005 +/-  3.090 |   -0.577 +/-  1.560 |   -0.905 +/-  2.441 |    0.371 +/-  1.137 |   -0.089 +/-  0.066 |   -1.205 +/-  3.430
LYS  82 | R LYS  82 |    0.011 +/-  4.515 |   -0.492 +/-  1.737 |  -36.527 +/-  6.321 |   33.917 +/-  5.693 |   -0.278 +/-  0.073 |   -3.368 +/-  4.832
LEU  83 | R LEU  83 |   -0.014 +/-  4.012 |   -0.055 +/-  1.751 |    0.561 +/-  1.280 |   -0.461 +/-  0.908 |   -0.000 +/-  0.026 |    0.031 +/-  4.106
LYS  84 | R LYS  84 |   -0.002 +/-  4.992 |   -0.039 +/-  1.511 |   20.380 +/-  5.871 |  -20.029 +/-  6.176 |    0.001 +/-  0.141 |    0.312 +/-  5.231
THR  85 | R THR  85 |    0.005 +/-  4.189 |   -0.086 +/-  1.803 |   -1.110 +/-  2.053 |    1.459 +/-  1.585 |   -0.002 +/-  0.050 |    0.266 +/-  3.883
ALA  86 | R ALA  86 |    0.002 +/-  2.938 |   -0.045 +/-  1.195 |    0.243 +/-  3.065 |   -0.124 +/-  1.832 |   -0.000 +/-  0.089 |    0.075 +/-  2.816
GLY  87 | R GLY  87 |   -0.003 +/-  2.278 |   -0.018 +/-  1.219 |    1.545 +/-  1.367 |   -1.509 +/-  0.924 |    0.000 +/-  0.041 |    0.016 +/-  2.097
TYR  88 | R TYR  88 |   -0.010 +/-  4.743 |   -0.039 +/-  1.874 |    1.677 +/-  2.555 |   -1.716 +/-  1.283 |   -0.000 +/-  0.077 |   -0.088 +/-  4.961
GLN  89 | R GLN  89 |   -0.002 +/-  4.181 |   -0.058 +/-  1.912 |    2.169 +/-  4.722 |   -1.767 +/-  4.178 |    0.001 +/-  0.115 |    0.342 +/-  3.942
ALA  90 | R ALA  90 |   -0.006 +/-  2.867 |   -0.181 +/-  1.360 |    2.985 +/-  2.188 |   -2.803 +/-  1.389 |   -0.001 +/-  0.074 |   -0.006 +/-  3.195
VAL  91 | R VAL  91 |   -0.003 +/-  3.926 |   -0.195 +/-  1.883 |    1.083 +/-  2.014 |   -0.739 +/-  0.809 |    0.000 +/-  0.001 |    0.145 +/-  4.026
LYS  92 | R LYS  92 |   -0.005 +/-  4.731 |   -0.104 +/-  2.139 |   -8.374 +/- 11.548 |    8.792 +/- 10.732 |    0.001 +/-  0.141 |    0.311 +/-  4.729
ARG  93 | R ARG  93 |   -0.011 +/-  4.985 |   -1.116 +/-  1.899 |  -76.215 +/-  8.703 |   67.247 +/-  6.951 |   -0.809 +/-  0.092 |  -10.904 +/-  4.970
TRP  94 | R TRP  94 |    0.002 +/-  4.601 |   -5.269 +/-  1.988 |   -7.256 +/-  2.306 |    3.786 +/-  1.719 |   -0.655 +/-  0.054 |   -9.393 +/-  4.741
THR  95 | R THR  95 |   -0.001 +/-  3.289 |   -0.194 +/-  2.048 |    0.301 +/-  2.345 |   -0.221 +/-  1.237 |   -0.000 +/-  0.005 |   -0.115 +/-  3.500
LYS  96 | R LYS  96 |    0.004 +/-  4.174 |   -0.226 +/-  1.740 |  -45.092 +/- 17.228 |   44.009 +/- 15.613 |   -0.096 +/-  0.136 |   -1.401 +/-  4.624
LYS  97 | R LYS  97 |    0.007 +/-  5.228 |   -0.267 +/-  1.518 |  -33.897 +/- 15.618 |   33.968 +/- 15.109 |   -0.195 +/-  0.218 |   -0.384 +/-  5.462
VAL  98 | R VAL  98 |   -0.002 +/-  3.392 |   -0.088 +/-  2.055 |    0.935 +/-  1.812 |   -0.788 +/-  1.340 |   -0.007 +/-  0.095 |    0.048 +/-  3.801
ASP  99 | R ASP  99 |    0.003 +/-  3.019 |   -0.010 +/-  2.154 |   -3.126 +/-  6.103 |    3.190 +/-  5.501 |   -0.000 +/-  0.079 |    0.057 +/-  3.651
VAL 100 | R VAL 100 |    0.002 +/-  3.868 |   -0.013 +/-  1.671 |   -0.624 +/-  1.268 |    0.683 +/-  0.909 |    0.000 +/-  0.008 |    0.049 +/-  4.171
PHE 101 | R PHE 101 |    0.000 +/-  4.172 |   -0.006 +/-  1.580 |   -0.401 +/-  1.397 |    0.376 +/-  1.033 |    0.000 +/-  0.075 |   -0.031 +/-  4.359
SER 102 | R SER 102 |   -0.001 +/-  3.551 |   -0.004 +/-  1.737 |   -0.241 +/-  2.239 |    0.262 +/-  1.364 |    0.000 +/-  0.040 |    0.016 +/-  3.205
VAL 103 | R VAL 103 |    0.002 +/-  3.292 |   -0.005 +/-  1.941 |    0.212 +/-  1.705 |   -0.165 +/-  1.220 |   -0.000 +/-  0.048 |    0.044 +/-  3.722
ASP 104 | R ASP 104 |   -0.006 +/-  4.107 |   -0.002 +/-  1.820 |  -11.304 +/-  8.726 |   11.325 +/-  6.716 |   -0.000 +/-  0.054 |    0.012 +/-  4.057
ILE 105 | R ILE 105 |   -0.006 +/-  4.346 |   -0.005 +/-  2.065 |    0.378 +/-  1.292 |   -0.305 +/-  0.523 |   -0.000 +/-  0.006 |    0.062 +/-  3.966
LEU 106 | R LEU 106 |   -0.000 +/-  4.001 |   -0.014 +/-  1.893 |   -0.429 +/-  1.443 |    0.639 +/-  0.486 |   -0.000 +/-  0.006 |    0.195 +/-  4.156
LEU 107 | R LEU 107 |    0.002 +/-  3.647 |   -0.019 +/-  1.632 |    0.782 +/-  1.321 |   -0.523 +/-  0.595 |    0.000 +/-  0.003 |    0.242 +/-  3.965
VAL 108 | R VAL 108 |   -0.003 +/-  4.173 |   -0.031 +/-  2.164 |   -0.480 +/-  1.370 |    0.836 +/-  0.470 |   -0.000 +/-  0.010 |    0.321 +/-  4.461
PRO 109 | R PRO 109 |    0.007 +/-  3.257 |   -0.103 +/-  1.275 |    1.231 +/-  0.756 |   -0.988 +/-  0.699 |    0.000 +/-  0.015 |    0.148 +/-  3.260
ILE 110 | R ILE 110 |    0.001 +/-  4.264 |   -0.141 +/-  1.897 |   -0.799 +/-  1.331 |    1.025 +/-  0.550 |   -0.000 +/-  0.025 |    0.086 +/-  4.231
HIE 111 | R HIE 111 |   -0.007 +/-  3.883 |   -2.836 +/-  1.348 |   -1.680 +/-  2.142 |    2.139 +/-  1.855 |   -0.364 +/-  0.079 |   -2.749 +/-  3.688
LEU 112 | R LEU 112 |    0.002 +/-  4.273 |   -0.248 +/-  1.792 |   -0.916 +/-  2.121 |    1.201 +/-  1.317 |    0.000 +/-  0.101 |    0.039 +/-  3.889
GLY 113 | R GLY 113 |   -0.004 +/-  2.454 |   -0.483 +/-  0.886 |    1.160 +/-  1.628 |   -0.057 +/-  1.333 |   -0.015 +/-  0.079 |    0.600 +/-  2.460
VAL 114 | R VAL 114 |    0.002 +/-  3.420 |   -2.768 +/-  1.794 |   -3.562 +/-  1.941 |    4.082 +/-  0.931 |   -0.425 +/-  0.082 |   -2.671 +/-  4.081
HIE 115 | R HIE 115 |    0.004 +/-  4.006 |   -2.811 +/-  1.540 |   -1.558 +/-  9.635 |    2.275 +/-  4.235 |   -0.142 +/-  0.098 |   -2.233 +/-  7.418
TRP 116 | R TRP 116 |    0.006 +/-  4.555 |   -3.125 +/-  1.551 |   -1.747 +/-  1.694 |    0.976 +/-  1.090 |   -0.123 +/-  0.022 |   -4.012 +/-  4.676
CYS 117 | R CYS 117 |   -0.002 +/-  2.910 |   -0.080 +/-  1.569 |   -0.186 +/-  2.164 |    0.137 +/-  1.430 |   -0.000 +/-  0.009 |   -0.130 +/-  3.316
LEU 118 | R LEU 118 |    0.000 +/-  3.633 |   -0.026 +/-  1.740 |   -0.700 +/-  1.536 |    0.881 +/-  0.522 |   -0.000 +/-  0.006 |    0.154 +/-  3.970
ALA 119 | R ALA 119 |   -0.002 +/-  2.370 |   -0.009 +/-  1.433 |   -0.017 +/-  1.275 |    0.022 +/-  0.574 |   -0.000 +/-  0.001 |   -0.006 +/-  2.355
VAL 120 | R VAL 120 |    0.000 +/-  3.787 |   -0.007 +/-  1.814 |   -0.276 +/-  1.682 |    0.343 +/-  0.760 |   -0.000 +/-  0.014 |    0.061 +/-  3.591
VAL 121 | R VAL 121 |   -0.007 +/-  3.854 |   -0.005 +/-  1.890 |   -0.108 +/-  1.624 |    0.158 +/-  0.523 |    0.000 +/-  0.002 |    0.037 +/-  3.705
ASP 122 | R ASP 122 |   -0.001 +/-  3.398 |   -0.002 +/-  2.270 |  -15.054 +/- 11.511 |   15.018 +/-  7.955 |    0.000 +/-  0.044 |   -0.038 +/-  5.708
PHE 123 | R PHE 123 |   -0.008 +/-  4.708 |   -0.004 +/-  1.549 |   -0.052 +/-  1.856 |    0.030 +/-  1.474 |   -0.000 +/-  0.060 |   -0.033 +/-  4.630
ARG 124 | R ARG 124 |    0.001 +/-  5.775 |   -0.001 +/-  2.401 |   14.791 +/-  9.961 |  -14.763 +/-  7.368 |    0.001 +/-  0.071 |    0.029 +/-  5.976
LYS 125 | R LYS 125 |   -0.008 +/-  4.316 |   -0.001 +/-  1.839 |   16.267 +/- 11.254 |  -16.237 +/- 12.069 |   -0.001 +/-  0.127 |    0.020 +/-  6.360
LYS 126 | R LYS 126 |    0.004 +/-  4.270 |   -0.000 +/-  1.867 |   10.745 +/- 15.958 |  -10.735 +/- 14.774 |    0.000 +/-  0.187 |    0.013 +/-  5.343
ASN 127 | R ASN 127 |   -0.004 +/-  4.506 |   -0.001 +/-  1.557 |    0.269 +/-  6.902 |   -0.247 +/-  4.401 |   -0.000 +/-  0.104 |    0.017 +/-  3.838
ILE 128 | R ILE 128 |   -0.003 +/-  3.810 |   -0.005 +/-  2.139 |   -0.160 +/-  1.531 |    0.216 +/-  0.742 |    0.000 +/-  0.002 |    0.048 +/-  4.118
THR 129 | R THR 129 |   -0.003 +/-  3.394 |   -0.004 +/-  1.894 |    0.398 +/-  3.725 |   -0.320 +/-  3.084 |    0.000 +/-  0.044 |    0.072 +/-  3.757
TYR 130 | R TYR 130 |   -0.001 +/-  4.005 |   -0.027 +/-  1.854 |    0.685 +/-  2.757 |   -0.660 +/-  1.897 |   -0.000 +/-  0.024 |   -0.003 +/-  4.733
TYR 131 | R TYR 131 |   -0.001 +/-  4.427 |   -0.020 +/-  1.752 |    0.444 +/-  2.177 |   -0.399 +/-  2.117 |   -0.000 +/-  0.050 |    0.024 +/-  4.933
ASP 132 | R ASP 132 |   -0.001 +/-  3.181 |   -0.127 +/-  1.822 |  -45.639 +/-  7.052 |   45.746 +/-  6.626 |   -0.002 +/-  0.025 |   -0.023 +/-  3.876
SER 133 | R SER 133 |   -0.009 +/-  3.231 |   -0.263 +/-  1.607 |   -1.539 +/-  4.931 |    1.810 +/-  3.618 |   -0.000 +/-  0.005 |   -0.001 +/-  3.238
MET 134 | R MET 134 |    0.003 +/-  4.216 |   -3.352 +/-  1.772 |   -4.643 +/-  3.393 |    5.346 +/-  1.847 |   -0.715 +/-  0.113 |   -3.360 +/-  4.507
GLY 135 | R GLY 135 |    0.000 +/-  2.441 |   -0.302 +/-  1.072 |   -0.997 +/-  1.973 |    1.201 +/-  1.820 |   -0.038 +/-  0.111 |   -0.136 +/-  2.451
GLY 136 | R GLY 136 |   -0.001 +/-  2.400 |   -0.117 +/-  0.990 |    0.726 +/-  2.152 |   -0.676 +/-  1.482 |   -0.026 +/-  0.054 |   -0.093 +/-  2.559
ILE 137 | R ILE 137 |   -0.004 +/-  4.236 |   -0.034 +/-  2.061 |   -0.630 +/-  1.913 |    0.689 +/-  1.514 |   -0.000 +/-  0.194 |    0.021 +/-  4.423
ASN 138 | R ASN 138 |   -0.004 +/-  3.817 |   -0.015 +/-  1.879 |    1.393 +/-  3.978 |   -1.265 +/-  2.285 |    0.001 +/-  0.120 |    0.110 +/-  3.944
ASN 139 | R ASN 139 |   -0.008 +/-  3.867 |   -0.004 +/-  1.711 |    0.446 +/-  4.038 |   -0.431 +/-  2.419 |   -0.000 +/-  0.127 |    0.003 +/-  4.026
GLU 140 | R GLU 140 |    0.002 +/-  3.801 |   -0.008 +/-  2.275 |  -17.580 +/-  8.835 |   17.589 +/-  8.310 |   -0.000 +/-  0.116 |    0.004 +/-  4.041
ALA 141 | R ALA 141 |   -0.005 +/-  2.727 |   -0.007 +/-  1.300 |    1.150 +/-  1.517 |   -1.077 +/-  0.767 |   -0.000 +/-  0.038 |    0.061 +/-  2.955
CYS 142 | R CYS 142 |   -0.004 +/-  2.779 |   -0.004 +/-  1.285 |    0.647 +/-  2.318 |   -0.653 +/-  1.192 |    0.000 +/-  0.001 |   -0.014 +/-  3.056
ARG 143 | R ARG 143 |    0.001 +/-  5.554 |   -0.005 +/-  2.165 |   18.540 +/- 12.993 |  -18.484 +/- 10.756 |    0.000 +/-  0.136 |    0.052 +/-  4.952
ILE 144 | R ILE 144 |    0.001 +/-  4.235 |   -0.009 +/-  2.104 |    0.970 +/-  1.309 |   -0.870 +/-  0.799 |    0.000 +/-  0.114 |    0.093 +/-  4.501
LEU 145 | R LEU 145 |   -0.004 +/-  3.319 |   -0.012 +/-  1.779 |    0.979 +/-  1.477 |   -0.894 +/-  0.596 |    0.000 +/-  0.003 |    0.069 +/-  3.955
LEU 146 | R LEU 146 |    0.006 +/-  3.478 |   -0.003 +/-  1.775 |    0.694 +/-  1.761 |   -0.684 +/-  0.814 |    0.000 +/-  0.073 |    0.013 +/-  4.135
GLN 147 | R GLN 147 |   -0.002 +/-  4.637 |   -0.005 +/-  1.933 |    0.732 +/-  4.815 |   -0.687 +/-  3.350 |    0.001 +/-  0.131 |    0.039 +/-  4.882
TYR 148 | R TYR 148 |    0.003 +/-  4.160 |   -0.023 +/-  1.652 |    0.200 +/-  2.468 |   -0.184 +/-  0.828 |   -0.000 +/-  0.007 |   -0.003 +/-  4.407
LEU 149 | R LEU 149 |   -0.014 +/-  3.317 |   -0.007 +/-  1.856 |    0.755 +/-  1.503 |   -0.732 +/-  0.761 |   -0.000 +/-  0.001 |    0.002 +/-  3.760
LYS 150 | R LYS 150 |   -0.013 +/-  4.410 |   -0.002 +/-  1.696 |    9.022 +/- 25.729 |   -9.024 +/- 23.620 |   -0.000 +/-  0.162 |   -0.018 +/-  4.965
GLN 151 | R GLN 151 |    0.006 +/-  4.006 |   -0.007 +/-  1.872 |    0.965 +/-  3.776 |   -0.895 +/-  3.786 |    0.001 +/-  0.117 |    0.070 +/-  4.067
GLU 152 | R GLU 152 |   -0.006 +/-  3.653 |   -0.017 +/-  2.543 |    2.809 +/-  7.194 |   -2.759 +/-  5.913 |    0.000 +/-  0.008 |    0.027 +/-  4.473
SER 153 | R SER 153 |    0.003 +/-  2.939 |   -0.003 +/-  1.492 |    0.410 +/-  2.336 |   -0.412 +/-  1.108 |    0.000 +/-  0.025 |   -0.002 +/-  3.480
ILE 154 | R ILE 154 |    0.001 +/-  4.613 |   -0.004 +/-  2.270 |    0.240 +/-  2.474 |   -0.231 +/-  1.941 |    0.000 +/-  0.123 |    0.006 +/-  4.451
ASP 155 | R ASP 155 |   -0.007 +/-  3.700 |   -0.014 +/-  1.846 |    6.851 +/- 17.588 |   -6.660 +/- 15.316 |   -0.000 +/-  0.116 |    0.169 +/-  4.463
LYS 156 | R LYS 156 |   -0.005 +/-  5.194 |   -0.029 +/-  2.379 |   -7.870 +/-  9.706 |    8.256 +/-  7.523 |    0.000 +/-  0.099 |    0.351 +/-  6.036
LYS 157 | R LYS 157 |   -0.004 +/-  5.089 |   -0.005 +/-  2.146 |    2.296 +/-  8.402 |   -2.319 +/-  8.066 |    0.000 +/-  0.105 |   -0.031 +/-  5.412
ARG 158 | R ARG 158 |   -0.014 +/-  5.482 |   -0.005 +/-  2.025 |   -1.111 +/-  7.860 |    1.066 +/-  7.286 |   -0.000 +/-  0.153 |   -0.064 +/-  5.457
LYS 159 | R LYS 159 |    0.003 +/-  4.354 |   -0.003 +/-  2.051 |    5.406 +/- 10.077 |   -5.427 +/-  9.817 |   -0.000 +/-  0.120 |   -0.020 +/-  4.504
GLU 160 | R GLU 160 |    0.002 +/-  3.883 |   -0.001 +/-  1.765 |   -6.147 +/- 21.255 |    6.168 +/- 20.725 |   -0.000 +/-  0.156 |    0.022 +/-  4.272
PHE 161 | R PHE 161 |    0.004 +/-  4.221 |   -0.002 +/-  1.885 |    0.050 +/-  5.512 |   -0.054 +/-  3.978 |    0.000 +/-  0.092 |   -0.003 +/-  4.596
ASP 162 | R ASP 162 |   -0.006 +/-  3.831 |   -0.001 +/-  1.609 |   -9.525 +/- 11.117 |    9.530 +/- 10.135 |   -0.000 +/-  0.093 |   -0.002 +/-  4.039
THR 163 | R THR 163 |   -0.001 +/-  3.880 |   -0.001 +/-  1.734 |   -0.223 +/-  3.221 |    0.224 +/-  2.759 |    0.000 +/-  0.143 |   -0.000 +/-  3.991
ASN 164 | R ASN 164 |   -0.000 +/-  3.613 |   -0.001 +/-  1.427 |   -0.138 +/-  5.325 |    0.136 +/-  3.640 |    0.000 +/-  0.087 |   -0.002 +/-  3.797
GLY 165 | R GLY 165 |    0.002 +/-  2.535 |    0.000 +/-  1.055 |   -0.110 +/-  1.721 |    0.111 +/-  1.302 |   -0.000 +/-  0.118 |    0.003 +/-  2.627
TRP 166 | R TRP 166 |    0.012 +/-  4.873 |   -0.002 +/-  1.711 |   -0.296 +/-  2.144 |    0.284 +/-  1.838 |   -0.000 +/-  0.067 |   -0.002 +/-  5.118
GLN 167 | R GLN 167 |    0.002 +/-  3.935 |   -0.002 +/-  1.753 |    0.175 +/-  4.198 |   -0.167 +/-  2.694 |   -0.000 +/-  0.128 |    0.007 +/-  3.859
LEU 168 | R LEU 168 |   -0.003 +/-  4.134 |   -0.003 +/-  1.713 |   -0.059 +/-  2.060 |    0.083 +/-  1.708 |   -0.000 +/-  0.084 |    0.019 +/-  4.444
PHE 169 | R PHE 169 |    0.006 +/-  4.378 |   -0.003 +/-  1.533 |    0.400 +/-  1.885 |   -0.379 +/-  1.261 |    0.000 +/-  0.166 |    0.024 +/-  4.253
SER 170 | R SER 170 |    0.003 +/-  2.875 |   -0.006 +/-  1.494 |   -0.049 +/-  2.795 |    0.086 +/-  1.978 |   -0.000 +/-  0.056 |    0.033 +/-  3.721
LYS 171 | R LYS 171 |    0.002 +/-  4.639 |   -0.014 +/-  1.954 |   24.018 +/- 16.609 |  -23.830 +/- 14.305 |   -0.001 +/-  0.129 |    0.175 +/-  4.846
LYS 172 | R LYS 172 |   -0.003 +/-  4.798 |   -0.029 +/-  1.720 |   33.282 +/- 11.450 |  -32.973 +/- 10.384 |    0.001 +/-  0.192 |    0.277 +/-  4.715
SER 173 | R SER 173 |    0.001 +/-  2.786 |   -0.221 +/-  1.239 |    0.512 +/-  4.004 |   -0.270 +/-  4.208 |   -0.053 +/-  0.126 |   -0.031 +/-  3.783
GLN 174 | R GLN 174 |    0.009 +/-  4.074 |   -0.083 +/-  1.806 |    0.189 +/-  6.786 |   -0.062 +/-  5.960 |   -0.018 +/-  0.147 |    0.035 +/-  3.879
GLU 175 | R GLU 175 |   -0.001 +/-  3.775 |   -0.016 +/-  1.859 |  -27.654 +/- 24.655 |   27.655 +/- 24.291 |   -0.001 +/-  0.170 |   -0.017 +/-  4.675
ILE 176 | R ILE 176 |   -0.004 +/-  3.954 |   -0.045 +/-  1.959 |   -1.504 +/-  2.637 |    1.642 +/-  1.502 |   -0.000 +/-  0.050 |    0.088 +/-  4.171
PRO 177 | R PRO 177 |    0.008 +/-  3.424 |   -0.072 +/-  1.466 |    0.057 +/-  1.700 |    0.021 +/-  0.813 |   -0.001 +/-  0.054 |    0.014 +/-  4.139
GLN 178 | R GLN 178 |   -0.016 +/-  3.617 |   -0.850 +/-  1.747 |   -2.596 +/-  3.480 |    3.350 +/-  1.576 |   -0.162 +/-  0.116 |   -0.275 +/-  3.957
GLN 179 | R GLN 179 |   -0.002 +/-  4.299 |   -1.370 +/-  2.069 |   -6.806 +/-  3.355 |    5.627 +/-  1.757 |   -0.128 +/-  0.032 |   -2.679 +/-  4.178
MET 180 | R MET 180 |   -0.007 +/-  4.114 |   -3.539 +/-  1.803 |   -1.064 +/-  1.884 |    3.350 +/-  1.649 |   -0.671 +/-  0.158 |   -1.931 +/-  4.196
ASN 181 | R ASN 181 |    0.006 +/-  4.703 |   -2.070 +/-  1.677 |   -1.902 +/-  7.133 |    4.779 +/-  3.717 |   -0.161 +/-  0.166 |    0.652 +/-  4.986
GLY 182 | R GLY 182 |   -0.003 +/-  2.422 |   -2.938 +/-  1.054 |   -4.121 +/-  2.319 |    4.244 +/-  1.458 |   -0.416 +/-  0.058 |   -3.235 +/-  2.546
SER 183 | R SER 183 |   -0.002 +/-  3.662 |   -1.790 +/-  1.755 |   -1.038 +/-  3.462 |    0.797 +/-  2.513 |   -0.047 +/-  0.045 |   -2.080 +/-  3.707
ASP 184 | R ASP 184 |   -0.008 +/-  3.535 |   -0.796 +/-  2.063 |  -32.682 +/-  7.611 |   30.708 +/-  5.871 |   -0.000 +/-  0.021 |   -2.779 +/-  4.507
ALA 185 | R ALA 185 |   -0.003 +/-  3.156 |   -0.827 +/-  1.290 |   -2.466 +/-  1.750 |    1.403 +/-  0.812 |   -0.043 +/-  0.011 |   -1.935 +/-  3.666
GLY 186 | R GLY 186 |   -0.007 +/-  2.218 |   -0.383 +/-  0.997 |   -0.382 +/-  1.509 |    0.819 +/-  0.631 |   -0.007 +/-  0.005 |    0.040 +/-  2.471
MET 187 | R MET 187 |   -0.006 +/-  4.313 |   -0.093 +/-  1.891 |    0.404 +/-  1.641 |   -0.068 +/-  1.380 |    0.000 +/-  0.022 |    0.237 +/-  4.404
PHE 188 | R PHE 188 |   -0.006 +/-  3.752 |   -0.142 +/-  1.711 |    0.487 +/-  1.580 |   -0.571 +/-  0.710 |    0.000 +/-  0.002 |   -0.232 +/-  3.969
ALA 189 | R ALA 189 |    0.005 +/-  2.854 |   -0.037 +/-  1.074 |    0.477 +/-  1.264 |   -0.220 +/-  0.594 |   -0.000 +/-  0.021 |    0.225 +/-  3.163
CYS 190 | R CYS 190 |    0.000 +/-  2.500 |   -0.029 +/-  1.699 |    0.534 +/-  2.311 |   -0.441 +/-  0.976 |   -0.000 +/-  0.012 |    0.064 +/-  2.847
LYS 191 | R LYS 191 |   -0.001 +/-  4.507 |   -0.014 +/-  2.254 |   24.117 +/-  7.158 |  -23.859 +/-  6.160 |   -0.000 +/-  0.070 |    0.243 +/-  5.214
TYR 192 | R TYR 192 |   -0.006 +/-  5.194 |   -0.035 +/-  2.116 |    0.627 +/-  2.061 |   -0.738 +/-  0.995 |    0.000 +/-  0.007 |   -0.152 +/-  5.230
ALA 193 | R ALA 193 |   -0.005 +/-  2.701 |   -0.006 +/-  1.115 |    0.538 +/-  1.687 |   -0.464 +/-  0.668 |    0.000 +/-  0.001 |    0.063 +/-  2.956
ASP 194 | R ASP 194 |    0.001 +/-  3.493 |   -0.005 +/-  2.141 |  -20.471 +/-  9.669 |   20.358 +/-  5.990 |    0.000 +/-  0.029 |   -0.118 +/-  4.655
CYS 195 | R CYS 195 |    0.004 +/-  2.656 |   -0.002 +/-  1.357 |    0.486 +/-  1.993 |   -0.475 +/-  1.208 |    0.000 +/-  0.031 |    0.013 +/-  2.991
ILE 196 | R ILE 196 |   -0.001 +/-  4.737 |   -0.003 +/-  2.070 |    0.515 +/-  1.434 |   -0.435 +/-  1.208 |   -0.000 +/-  0.035 |    0.075 +/-  4.645
THR 197 | R THR 197 |    0.006 +/-  3.539 |   -0.004 +/-  1.681 |    0.460 +/-  1.786 |   -0.475 +/-  1.389 |   -0.000 +/-  0.008 |   -0.013 +/-  3.857
LYS 198 | R LYS 198 |    0.000 +/-  4.642 |   -0.002 +/-  2.131 |   20.194 +/-  8.142 |  -20.124 +/-  6.979 |    0.000 +/-  0.052 |    0.068 +/-  5.426
ASP 199 | R ASP 199 |   -0.000 +/-  3.724 |   -0.000 +/-  1.960 |  -15.798 +/-  8.883 |   15.782 +/-  7.316 |    0.000 +/-  0.066 |   -0.016 +/-  3.822
ARG 200 | R ARG 200 |    0.010 +/-  5.518 |   -0.002 +/-  2.214 |   18.600 +/-  6.473 |  -18.564 +/-  4.954 |    0.000 +/-  0.078 |    0.044 +/-  4.983
PRO 201 | R PRO 201 |   -0.001 +/-  3.175 |   -0.001 +/-  1.060 |    0.195 +/-  1.972 |   -0.183 +/-  1.632 |   -0.000 +/-  0.112 |    0.010 +/-  3.263
ILE 202 | R ILE 202 |    0.004 +/-  4.480 |   -0.007 +/-  1.903 |   -0.221 +/-  2.497 |    0.270 +/-  2.165 |    0.000 +/-  0.097 |    0.046 +/-  4.565
ASN 203 | R ASN 203 |    0.006 +/-  3.813 |   -0.003 +/-  1.510 |    0.117 +/-  3.807 |   -0.074 +/-  3.028 |   -0.000 +/-  0.106 |    0.045 +/-  3.813
PHE 204 | R PHE 204 |   -0.001 +/-  4.119 |   -0.021 +/-  1.918 |   -0.408 +/-  2.126 |    0.359 +/-  1.838 |   -0.000 +/-  0.057 |   -0.072 +/-  4.499
THR 205 | R THR 205 |   -0.001 +/-  3.555 |   -0.039 +/-  2.004 |    0.799 +/-  2.284 |   -0.601 +/-  2.325 |   -0.002 +/-  0.086 |    0.155 +/-  3.699
GLN 206 | R GLN 206 |   -0.002 +/-  4.039 |   -0.214 +/-  2.274 |   -0.713 +/-  3.630 |    0.625 +/-  1.042 |   -0.006 +/-  0.075 |   -0.311 +/-  4.492
GLN 207 | R GLN 207 |    0.003 +/-  4.181 |   -0.047 +/-  2.070 |    0.196 +/-  4.815 |   -0.084 +/-  3.687 |   -0.002 +/-  0.129 |    0.067 +/-  3.961
HIE 208 | R HIE 208 |    0.002 +/-  4.352 |   -0.013 +/-  1.650 |   -0.065 +/-  2.562 |    0.160 +/-  1.328 |   -0.001 +/-  0.062 |    0.083 +/-  4.111
MET 209 | R MET 209 |    0.003 +/-  3.649 |   -0.044 +/-  1.857 |    0.700 +/-  1.509 |   -0.575 +/-  0.895 |    0.000 +/-  0.007 |    0.084 +/-  3.965
PRO 210 | R PRO 210 |    0.002 +/-  4.321 |   -0.016 +/-  1.358 |    0.190 +/-  1.180 |   -0.313 +/-  0.808 |   -0.000 +/-  0.130 |   -0.138 +/-  4.397
TYR 211 | R TYR 211 |    0.006 +/-  4.196 |   -0.007 +/-  1.690 |    0.095 +/-  2.802 |   -0.047 +/-  2.123 |   -0.000 +/-  0.078 |    0.046 +/-  4.586
PHE 212 | R PHE 212 |   -0.008 +/-  3.931 |   -0.014 +/-  1.814 |    0.300 +/-  1.687 |   -0.191 +/-  0.914 |    0.000 +/-  0.058 |    0.086 +/-  3.983
ARG 213 | R ARG 213 |    0.006 +/-  6.404 |   -0.117 +/-  1.915 |   30.543 +/-  7.295 |  -28.867 +/-  5.498 |   -0.000 +/-  0.023 |    1.564 +/-  5.788
LYS 214 | R LYS 214 |    0.004 +/-  5.134 |   -0.009 +/-  1.552 |   24.055 +/- 16.758 |  -23.922 +/- 14.476 |   -0.000 +/-  0.114 |    0.128 +/-  5.925
ARG 215 | R ARG 215 |   -0.004 +/-  5.113 |   -0.005 +/-  2.897 |   21.040 +/-  7.549 |  -20.878 +/-  5.460 |   -0.000 +/-  0.044 |    0.152 +/-  5.595
MET 216 | R MET 216 |    0.002 +/-  4.241 |   -0.025 +/-  1.731 |    0.115 +/-  1.824 |    0.040 +/-  1.295 |    0.000 +/-  0.037 |    0.132 +/-  4.659
VAL 217 | R VAL 217 |   -0.004 +/-  3.231 |   -0.014 +/-  2.030 |    0.101 +/-  1.267 |    0.070 +/-  0.671 |    0.000 +/-  0.029 |    0.154 +/-  3.592
TRP 218 | R TRP 218 |    0.014 +/-  4.848 |   -0.007 +/-  1.922 |   -0.091 +/-  2.665 |    0.071 +/-  1.407 |    0.000 +/-  0.159 |   -0.013 +/-  5.457
GLU 219 | R GLU 219 |    0.002 +/-  3.687 |   -0.007 +/-  1.900 |  -21.236 +/-  7.201 |   21.234 +/-  6.660 |    0.000 +/-  0.029 |   -0.007 +/-  4.406
ILE 220 | R ILE 220 |    0.003 +/-  4.233 |   -0.027 +/-  2.440 |    0.376 +/-  1.711 |   -0.133 +/-  0.807 |   -0.000 +/-  0.001 |    0.220 +/-  4.093
LEU 221 | R LEU 221 |   -0.001 +/-  3.816 |   -0.012 +/-  1.966 |    0.153 +/-  2.348 |   -0.133 +/-  1.302 |    0.000 +/-  0.083 |    0.008 +/-  4.371
HIE 222 | R HIE 222 |    0.002 +/-  3.860 |   -0.005 +/-  1.732 |    0.333 +/-  5.766 |   -0.297 +/-  5.042 |    0.000 +/-  0.136 |    0.033 +/-  4.253
ARG 223 | R ARG 223 |   -0.001 +/-  6.164 |   -0.020 +/-  1.973 |   23.365 +/- 14.414 |  -23.105 +/- 11.342 |    0.001 +/-  0.106 |    0.239 +/-  6.100
LYS 224 | R LYS 224 |    0.003 +/-  4.995 |   -0.007 +/-  1.666 |   16.139 +/-  8.250 |  -16.067 +/-  8.157 |    0.001 +/-  0.195 |    0.070 +/-  5.093
LEU 225 | R LEU 225 |    0.008 +/-  4.599 |   -0.008 +/-  2.093 |    0.372 +/-  2.534 |   -0.288 +/-  2.221 |   -0.000 +/-  0.064 |    0.083 +/-  4.884
LEU 226 | R LEU 226 |   -0.005 +/-  4.970 |   -0.003 +/-  2.759 |  -19.050 +/-  9.099 |   18.976 +/-  7.132 |   -0.001 +/-  0.125 |   -0.082 +/-  5.106
ILE 227 | L ILE   1 |    0.004 +/-  3.556 |   -0.012 +/-  2.372 |   43.756 +/- 14.556 |  -43.357 +/- 12.337 |    0.000 +/-  0.078 |    0.391 +/-  5.259
LYS 228 | L LYS   2 |    0.003 +/-  4.938 |   -0.014 +/-  2.101 |   41.656 +/- 23.217 |  -41.441 +/- 21.131 |    0.001 +/-  0.200 |    0.206 +/-  5.736
LEU 229 | L LEU   3 |    0.000 +/-  4.401 |   -0.031 +/-  1.856 |    1.840 +/-  1.590 |   -1.666 +/-  0.985 |   -0.000 +/-  0.007 |    0.144 +/-  4.447
LYS 230 | L LYS   4 |    0.007 +/-  4.805 |   -0.044 +/-  2.278 |   51.155 +/- 12.437 |  -50.676 +/- 10.819 |    0.002 +/-  0.121 |    0.444 +/-  5.100
VAL 231 | L VAL   5 |   -0.003 +/-  3.888 |   -0.033 +/-  2.085 |    0.778 +/-  1.584 |   -0.572 +/-  0.678 |   -0.000 +/-  0.001 |    0.169 +/-  4.112
ILE 232 | L ILE   6 |   -0.003 +/-  3.729 |   -0.132 +/-  1.860 |    0.488 +/-  1.954 |   -0.373 +/-  0.976 |   -0.002 +/-  0.082 |   -0.022 +/-  4.035
GLY 233 | L GLY   7 |   -0.001 +/-  2.700 |   -0.033 +/-  1.145 |   -2.384 +/-  2.201 |    2.601 +/-  1.316 |    0.000 +/-  0.019 |    0.182 +/-  2.991
GLN 234 | L GLN   8 |    0.009 +/-  4.017 |   -0.137 +/-  2.163 |   -1.281 +/-  4.791 |    1.791 +/-  3.771 |   -0.003 +/-  0.112 |    0.378 +/-  3.976
ASP 235 | L ASP   9 |    0.001 +/-  3.518 |   -0.029 +/-  2.806 |  -35.394 +/-  6.385 |   35.220 +/-  4.818 |   -0.000 +/-  0.052 |   -0.202 +/-  3.962
SER 236 | L SER  10 |    0.003 +/-  3.067 |   -0.040 +/-  1.470 |    0.074 +/-  2.944 |    0.154 +/-  2.554 |   -0.000 +/-  0.085 |    0.191 +/-  3.121
SER 237 | L SER  11 |    0.004 +/-  2.892 |   -0.016 +/-  1.660 |   -2.166 +/-  2.927 |    2.159 +/-  1.784 |    0.000 +/-  0.046 |   -0.019 +/-  2.829
GLU 238 | L GLU  12 |    0.004 +/-  3.625 |   -0.021 +/-  2.011 |  -45.515 +/- 12.065 |   45.533 +/- 11.239 |   -0.001 +/-  0.121 |    0.001 +/-  4.103
ILE 239 | L ILE  13 |    0.003 +/-  3.769 |   -0.013 +/-  2.139 |   -1.399 +/-  1.851 |    1.389 +/-  0.919 |    0.001 +/-  0.073 |   -0.019 +/-  4.084
HIE 240 | L HIE  14 |    0.009 +/-  3.502 |   -0.009 +/-  1.582 |    0.919 +/-  7.116 |   -0.878 +/-  6.282 |   -0.001 +/-  0.177 |    0.039 +/-  4.185
PHE 241 | L PHE  15 |    0.007 +/-  4.047 |   -0.012 +/-  1.542 |   -1.105 +/-  1.862 |    1.079 +/-  1.041 |    0.001 +/-  0.076 |   -0.030 +/-  4.286
LYS 242 | L LYS  16 |   -0.011 +/-  3.964 |   -0.004 +/-  1.492 |   34.358 +/-  8.582 |  -34.257 +/-  8.207 |    0.001 +/-  0.131 |    0.086 +/-  4.422
VAL 243 | L VAL  17 |    0.008 +/-  3.704 |   -0.008 +/-  1.916 |   -0.854 +/-  3.205 |    0.892 +/-  1.484 |    0.000 +/-  0.063 |    0.038 +/-  3.877
LYS 244 | L LYS  18 |   -0.003 +/-  3.918 |   -0.005 +/-  1.629 |   29.353 +/-  7.714 |  -29.307 +/-  7.266 |   -0.000 +/-  0.121 |    0.038 +/-  4.326
MET 245 | L MET  19 |   -0.004 +/-  3.776 |   -0.009 +/-  1.678 |   -1.208 +/-  3.351 |    1.200 +/-  2.997 |    0.000 +/-  0.157 |   -0.021 +/-  4.068
THR 246 | L THR  20 |    0.005 +/-  3.453 |   -0.008 +/-  1.514 |    0.481 +/-  3.651 |   -0.447 +/-  2.922 |   -0.000 +/-  0.111 |    0.031 +/-  3.715
THR 247 | L THR  21 |   -0.001 +/-  3.777 |   -0.009 +/-  1.787 |   -1.013 +/-  2.746 |    1.052 +/-  2.573 |    0.000 +/-  0.103 |    0.029 +/-  4.030
HIE 248 | L HIE  22 |    0.001 +/-  3.978 |   -0.029 +/-  1.207 |    1.051 +/-  3.469 |   -0.836 +/-  3.105 |   -0.000 +/-  0.098 |    0.187 +/-  4.315
LEU 249 | L LEU  23 |   -0.007 +/-  3.563 |   -0.043 +/-  1.883 |    0.763 +/-  1.742 |   -0.575 +/-  0.795 |    0.000 +/-  0.004 |    0.137 +/-  3.762
LYS 250 | L LYS  24 |   -0.002 +/-  4.492 |   -0.065 +/-  1.870 |   17.622 +/- 17.348 |  -17.248 +/- 15.705 |   -0.000 +/-  0.142 |    0.307 +/-  4.863
LYS 251 | L LYS  25 |    0.003 +/-  4.615 |   -0.014 +/-  1.728 |   24.971 +/- 17.006 |  -24.877 +/- 16.138 |    0.000 +/-  0.168 |    0.083 +/-  4.970
LEU 252 | L LEU  26 |    0.009 +/-  4.148 |   -0.024 +/-  1.622 |    0.791 +/-  1.529 |   -0.443 +/-  1.201 |    0.000 +/-  0.026 |    0.334 +/-  4.125
LYS 253 | L LYS  27 |   -0.006 +/-  3.587 |   -0.107 +/-  2.273 |   21.662 +/-  7.799 |  -19.752 +/-  6.681 |   -0.000 +/-  0.033 |    1.796 +/-  4.928
GLU 254 | L GLU  28 |    0.007 +/-  4.185 |   -0.037 +/-  1.976 |  -18.500 +/- 26.687 |   18.588 +/- 24.037 |   -0.000 +/-  0.182 |    0.058 +/-  4.495
SER 255 | L SER  29 |    0.004 +/-  3.116 |   -0.009 +/-  1.356 |    0.519 +/-  3.550 |   -0.464 +/-  3.782 |    0.000 +/-  0.089 |    0.049 +/-  3.756
TYR 256 | L TYR  30 |    0.009 +/-  3.848 |   -0.037 +/-  1.699 |    0.160 +/-  2.463 |   -0.177 +/-  1.264 |   -0.000 +/-  0.007 |   -0.045 +/-  4.120
CYS 257 | L CYS  31 |   -0.005 +/-  2.822 |   -0.036 +/-  1.391 |    0.015 +/-  2.121 |   -0.191 +/-  1.252 |   -0.000 +/-  0.034 |   -0.217 +/-  3.116
GLN 258 | L GLN  32 |   -0.005 +/-  3.786 |   -0.014 +/-  1.609 |    0.030 +/-  4.092 |   -0.002 +/-  2.739 |    0.001 +/-  0.122 |    0.010 +/-  4.027
ARG 259 | L ARG  33 |   -0.004 +/-  4.553 |   -0.014 +/-  1.870 |   31.660 +/-  5.947 |  -31.487 +/-  4.824 |    0.000 +/-  0.072 |    0.155 +/-  4.122
GLN 260 | L GLN  34 |    0.005 +/-  5.120 |   -0.021 +/-  1.960 |    0.130 +/-  4.343 |    0.059 +/-  2.065 |    0.001 +/-  0.075 |    0.173 +/-  4.868
GLY 261 | L GLY  35 |   -0.001 +/-  2.506 |   -0.011 +/-  0.920 |    0.047 +/-  2.165 |    0.059 +/-  1.177 |    0.000 +/-  0.037 |    0.095 +/-  2.240
VAL 262 | L VAL  36 |   -0.003 +/-  3.789 |   -0.062 +/-  2.146 |   -0.064 +/-  1.678 |    0.704 +/-  1.289 |    0.000 +/-  0.120 |    0.575 +/-  4.019
PRO 263 | L PRO  37 |   -0.002 +/-  3.795 |   -0.330 +/-  1.522 |   -2.359 +/-  1.849 |    2.498 +/-  1.193 |   -0.007 +/-  0.109 |   -0.199 +/-  3.681
MET 264 | L MET  38 |    0.000 +/-  4.662 |   -0.314 +/-  1.440 |   -1.684 +/-  2.900 |    2.706 +/-  1.911 |   -0.005 +/-  0.095 |    0.703 +/-  4.775
ASN 265 | L ASN  39 |    0.006 +/-  3.543 |   -2.819 +/-  1.590 |  -15.711 +/-  3.796 |   13.947 +/-  2.579 |   -0.687 +/-  0.048 |   -5.264 +/-  3.916
SER 266 | L SER  40 |    0.004 +/-  3.402 |   -0.576 +/-  1.859 |   -0.787 +/-  5.823 |   -0.321 +/-  3.425 |   -0.014 +/-  0.051 |   -1.694 +/-  4.028
LEU 267 | L LEU  41 |   -0.004 +/-  3.808 |   -0.253 +/-  2.483 |    1.554 +/-  2.124 |   -0.603 +/-  1.336 |   -0.000 +/-  0.030 |    0.694 +/-  4.458
ARG 268 | L ARG  42 |    0.007 +/-  5.628 |   -2.716 +/-  2.188 |  -11.602 +/-  9.975 |   15.182 +/-  7.847 |   -0.320 +/-  0.041 |    0.552 +/-  5.774
PHE 269 | L PHE  43 |    0.004 +/-  4.207 |   -0.219 +/-  1.771 |    1.536 +/-  1.415 |   -1.928 +/-  0.876 |   -0.000 +/-  0.012 |   -0.607 +/-  4.683
LEU 270 | L LEU  44 |   -0.005 +/-  4.504 |   -2.003 +/-  1.652 |   -0.271 +/-  1.495 |    1.596 +/-  0.733 |   -0.194 +/-  0.028 |   -0.878 +/-  4.568
PHE 271 | L PHE  45 |   -0.001 +/-  4.447 |   -1.018 +/-  1.746 |    2.295 +/-  2.005 |   -1.527 +/-  1.143 |   -0.030 +/-  0.069 |   -0.282 +/-  5.133
GLU 272 | L GLU  46 |   -0.011 +/-  4.623 |   -2.621 +/-  1.736 | -138.413 +/- 14.882 |  137.249 +/- 12.605 |   -0.877 +/-  0.105 |   -4.672 +/-  4.984
GLY 273 | L GLY  47 |    0.002 +/-  2.316 |   -2.242 +/-  0.938 |    0.418 +/-  1.750 |    0.321 +/-  1.299 |   -0.351 +/-  0.038 |   -1.851 +/-  2.443
GLN 274 | L GLN  48 |   -0.002 +/-  4.440 |   -1.537 +/-  1.725 |   -0.490 +/-  4.432 |    3.431 +/-  3.699 |   -0.309 +/-  0.140 |    1.093 +/-  4.114
ARG 275 | L ARG  49 |   -0.005 +/-  4.377 |   -2.789 +/-  2.022 |  -19.748 +/-  6.953 |   19.781 +/-  5.619 |   -1.006 +/-  0.061 |   -3.767 +/-  4.540
ILE 276 | L ILE  50 |   -0.012 +/-  3.516 |   -0.288 +/-  2.073 |    2.641 +/-  1.826 |   -2.253 +/-  0.895 |   -0.000 +/-  0.018 |    0.088 +/-  3.666
ALA 277 | L ALA  51 |    0.002 +/-  2.750 |   -0.524 +/-  1.256 |   -2.345 +/-  2.024 |    2.831 +/-  0.998 |   -0.150 +/-  0.104 |   -0.187 +/-  3.053
ASP 278 | L ASP  52 |    0.003 +/-  2.888 |   -0.210 +/-  2.041 |  -18.421 +/- 13.716 |   18.767 +/- 12.552 |   -0.009 +/-  0.099 |    0.131 +/-  3.823
ASN 279 | L ASN  53 |   -0.006 +/-  3.670 |   -0.156 +/-  1.319 |   -1.453 +/-  4.476 |    1.925 +/-  3.581 |   -0.016 +/-  0.101 |    0.294 +/-  3.417
HIE 280 | L HIE  54 |   -0.002 +/-  3.672 |   -1.265 +/-  1.623 |    2.000 +/-  2.973 |   -1.463 +/-  2.003 |   -0.265 +/-  0.088 |   -0.995 +/-  4.190
THR 281 | L THR  55 |   -0.002 +/-  3.567 |   -0.049 +/-  1.764 |   -3.296 +/-  2.590 |    3.283 +/-  2.419 |    0.000 +/-  0.040 |   -0.063 +/-  3.837
PRO 282 | L PRO  56 |   -0.001 +/-  3.258 |   -0.027 +/-  1.373 |   -2.770 +/-  1.550 |    2.603 +/-  0.919 |   -0.000 +/-  0.004 |   -0.196 +/-  3.549
LYS 283 | L LYS  57 |   -0.019 +/-  3.776 |   -0.034 +/-  1.444 |   40.920 +/- 11.642 |  -40.602 +/- 11.061 |    0.001 +/-  0.108 |    0.266 +/-  4.385
GLU 284 | L GLU  58 |   -0.003 +/-  4.059 |    0.528 +/-  1.831 |  -77.550 +/- 11.660 |   75.354 +/- 11.372 |   -0.208 +/-  0.098 |   -1.880 +/-  4.389
LEU 285 | L LEU  59 |   -0.002 +/-  4.082 |   -0.301 +/-  2.006 |   -4.146 +/-  1.602 |    4.542 +/-  1.276 |   -0.044 +/-  0.069 |    0.048 +/-  4.694
GLY 286 | L GLY  60 |    0.003 +/-  2.480 |   -0.053 +/-  1.101 |   -2.603 +/-  2.977 |    2.718 +/-  2.005 |   -0.002 +/-  0.077 |    0.063 +/-  2.195
MET 287 | L MET  61 |    0.007 +/-  3.643 |   -0.097 +/-  1.656 |    3.042 +/-  3.360 |   -2.903 +/-  2.859 |   -0.000 +/-  0.075 |    0.048 +/-  4.172
GLU 288 | L GLU  62 |    0.003 +/-  3.814 |   -0.037 +/-  1.548 |  -54.081 +/- 13.386 |   54.019 +/- 13.432 |   -0.002 +/-  0.170 |   -0.098 +/-  3.901
GLU 289 | L GLU  63 |    0.005 +/-  3.891 |   -0.013 +/-  2.029 |  -42.756 +/- 21.763 |   42.678 +/- 20.818 |    0.001 +/-  0.165 |   -0.084 +/-  4.198
GLU 290 | L GLU  64 |   -0.002 +/-  3.794 |   -0.044 +/-  1.696 |  -53.918 +/- 19.449 |   53.958 +/- 18.427 |    0.000 +/-  0.107 |   -0.006 +/-  3.591
ASP 291 | L ASP  65 |   -0.003 +/-  3.886 |    0.977 +/-  2.023 | -106.660 +/-  8.954 |  100.861 +/-  7.632 |   -0.150 +/-  0.079 |   -4.975 +/-  3.962
VAL 292 | L VAL  66 |    0.002 +/-  4.179 |   -0.536 +/-  1.954 |   -2.173 +/-  1.765 |    3.113 +/-  1.078 |   -0.096 +/-  0.077 |    0.310 +/-  4.445
ILE 293 | L ILE  67 |   -0.003 +/-  3.735 |   -0.139 +/-  2.384 |   -0.142 +/-  1.653 |    0.430 +/-  0.809 |    0.000 +/-  0.003 |    0.146 +/-  4.151
GLU 294 | L GLU  68 |   -0.004 +/-  3.981 |   -0.161 +/-  2.090 | -107.908 +/-  6.930 |  105.948 +/-  5.930 |   -0.290 +/-  0.057 |   -2.414 +/-  4.482
VAL 295 | L VAL  69 |   -0.003 +/-  3.223 |   -0.184 +/-  1.763 |   -2.326 +/-  1.829 |    3.124 +/-  1.432 |    0.000 +/-  0.021 |    0.610 +/-  3.345
TYR 296 | L TYR  70 |    0.001 +/-  4.462 |   -3.563 +/-  1.902 |    2.984 +/-  4.193 |   -1.616 +/-  2.547 |   -0.491 +/-  0.103 |   -2.684 +/-  4.887
GLN 297 | L GLN  71 |    0.005 +/-  4.741 |   -0.695 +/-  1.588 |   -1.006 +/-  3.364 |    3.199 +/-  2.655 |   -0.029 +/-  0.154 |    1.475 +/-  4.489
GLU 298 | L GLU  72 |   -0.010 +/-  4.620 |   -1.448 +/-  2.006 |  -47.553 +/- 16.154 |   37.585 +/- 13.424 |   -0.235 +/-  0.079 |  -11.661 +/-  5.529
GLN 299 | L GLN  73 |    0.006 +/-  5.051 |   -7.201 +/-  1.612 |   -7.637 +/-  2.926 |    9.214 +/-  1.519 |   -1.197 +/-  0.049 |   -6.815 +/-  4.863
THR 300 | L THR  74 |    0.004 +/-  3.397 |   -5.307 +/-  1.578 |   -3.530 +/-  2.575 |    8.406 +/-  2.129 |   -0.630 +/-  0.127 |   -1.058 +/-  3.767
GLY 301 | L GLY  75 |   -0.003 +/-  2.135 |   -5.388 +/-  0.890 |   -5.771 +/-  1.225 |    8.324 +/-  0.785 |   -0.596 +/-  0.020 |   -3.434 +/-  2.054
GLY 302 | L GLY  76 |   -0.003 +/-  2.427 |   -5.021 +/-  0.869 |  -22.766 +/-  2.407 |   20.577 +/-  1.637 |   -0.673 +/-  0.021 |   -7.885 +/-  2.823
GLY 303 | L GLY  77 |    0.003 +/-  2.673 |   -0.207 +/-  1.286 |   23.813 +/-  7.164 |  -21.344 +/-  6.828 |   -0.039 +/-  0.173 |    2.226 +/-  3.335
TYR 304 | L TYR  78 |   -0.005 +/-  4.212 |   -3.243 +/-  1.803 |   -0.245 +/-  2.583 |    2.176 +/-  2.101 |   -0.557 +/-  0.214 |   -1.873 +/-  4.593
LYS 305 | L LYS  79 |   -0.010 +/-  4.237 |   -2.511 +/-  1.701 |   19.657 +/- 16.600 |  -16.650 +/- 14.536 |   -0.462 +/-  0.148 |    0.025 +/-  5.026
LYS 306 | L LYS  80 |   -0.000 +/-  3.796 |   -0.247 +/-  1.963 |   23.315 +/- 16.671 |  -22.882 +/- 15.482 |    0.000 +/-  0.234 |    0.186 +/-  4.096
LEU 307 | L LEU  81 |   -0.004 +/-  4.028 |   -1.286 +/-  1.860 |   -0.326 +/-  2.168 |    0.879 +/-  1.186 |   -0.168 +/-  0.105 |   -0.905 +/-  4.347
ALA 308 | L ALA  82 |   -0.000 +/-  2.844 |   -3.033 +/-  1.402 |   -0.801 +/-  1.620 |    1.556 +/-  1.043 |   -0.416 +/-  0.033 |   -2.694 +/-  2.889
GLU 309 | L GLU  83 |   -0.014 +/-  3.892 |   -1.253 +/-  2.027 |  -23.986 +/- 30.494 |   25.119 +/- 27.899 |   -0.112 +/-  0.184 |   -0.246 +/-  3.965
ALA 310 | L ALA  84 |    0.000 +/-  2.410 |   -0.191 +/-  1.095 |   -0.257 +/-  2.483 |    0.559 +/-  1.272 |    0.001 +/-  0.063 |    0.113 +/-  2.495
VAL 311 | L VAL  85 |    0.002 +/-  3.579 |   -2.151 +/-  1.871 |   -0.100 +/-  1.393 |    1.795 +/-  0.650 |   -0.277 +/-  0.085 |   -0.732 +/-  3.590
LYS 312 | L LYS  86 |    0.006 +/-  4.033 |   -6.190 +/-  1.940 |    2.580 +/-  3.403 |   -2.376 +/-  2.740 |   -0.610 +/-  0.067 |   -6.590 +/-  3.714
TYR 313 | L TYR  87 |   -0.001 +/-  4.600 |   -0.328 +/-  1.543 |   -0.005 +/-  2.320 |    0.140 +/-  1.520 |   -0.003 +/-  0.117 |   -0.196 +/-  4.217
SER 314 | L SER  88 |    0.007 +/-  3.574 |   -0.191 +/-  1.312 |    0.039 +/-  2.614 |    0.501 +/-  2.472 |   -0.000 +/-  0.071 |    0.356 +/-  3.523
ALA 315 | L ALA  89 |   -0.002 +/-  2.502 |   -1.473 +/-  1.161 |    0.311 +/-  1.894 |    0.731 +/-  1.206 |   -0.220 +/-  0.073 |   -0.654 +/-  2.654
LYS 316 | L LYS  90 |   -0.002 +/-  4.521 |   -1.630 +/-  1.576 |   26.123 +/-  8.326 |  -24.146 +/-  8.138 |   -0.318 +/-  0.140 |    0.026 +/-  4.962
LEU 317 | L LEU  91 |   -0.001 +/-  3.668 |   -0.120 +/-  1.781 |    0.009 +/-  1.676 |    0.088 +/-  1.084 |    0.000 +/-  0.113 |   -0.023 +/-  3.847
MET 318 | L MET  92 |   -0.007 +/-  3.590 |   -0.416 +/-  1.621 |   -0.112 +/-  2.535 |    0.549 +/-  1.723 |   -0.089 +/-  0.175 |   -0.075 +/-  3.718
GLY 319 | L GLY  93 |   -0.000 +/-  2.454 |   -0.154 +/-  1.435 |   -0.117 +/-  2.189 |    0.275 +/-  1.407 |   -0.008 +/-  0.110 |   -0.004 +/-  2.749
GLN 320 | L GLN  94 |   -0.001 +/-  4.452 |   -0.098 +/-  1.563 |    0.166 +/-  6.431 |    0.080 +/-  5.559 |   -0.000 +/-  0.138 |    0.148 +/-  4.300
ALA 321 | L ALA  95 |    0.002 +/-  2.893 |   -0.028 +/-  1.002 |    0.065 +/-  1.618 |    0.022 +/-  1.296 |    0.000 +/-  0.065 |    0.061 +/-  3.011
MET 322 | L MET  96 |   -0.000 +/-  3.466 |   -0.283 +/-  1.720 |    0.072 +/-  2.864 |    0.275 +/-  2.450 |   -0.050 +/-  0.222 |    0.014 +/-  3.924
ALA 323 | L ALA  97 |   -0.001 +/-  2.754 |   -0.057 +/-  1.325 |    0.295 +/-  2.483 |   -0.019 +/-  1.934 |   -0.000 +/-  0.082 |    0.218 +/-  3.091
LYS 324 | L LYS  98 |    0.011 +/-  4.829 |   -0.957 +/-  2.371 |   25.405 +/- 29.055 |  -18.923 +/- 25.286 |   -0.206 +/-  0.231 |    5.330 +/-  5.988
ARG 325 | L ARG  99 |   -0.005 +/-  6.027 |   -0.974 +/-  2.240 |  -45.496 +/- 18.066 |   39.079 +/- 14.870 |   -0.574 +/-  0.156 |   -7.970 +/-  6.988

Sidechain Energy Decomposition:
Residue |  Location |       Internal      |    van der Waals    |    Electrostatic    |   Polar Solvation   |    Non-Polar Solv.  |       TOTAL
-------------------------------------------------------------------------------------------------------------------------------------------------------
GLU   1 | R GLU   1 |   -0.002 +/-  3.654 |   -0.001 +/-  1.953 |  -14.922 +/-  5.823 |   14.902 +/-  4.784 |    0.000 +/-  0.124 |   -0.023 +/-  4.469
PHE   2 | R PHE   2 |   -0.002 +/-  3.750 |   -0.001 +/-  1.270 |    0.256 +/-  0.533 |   -0.257 +/-  0.428 |   -0.000 +/-  0.110 |   -0.004 +/-  3.914
PRO   3 | R PRO   3 |    0.001 +/-  2.699 |   -0.001 +/-  0.761 |    3.108 +/-  0.798 |   -3.105 +/-  0.758 |    0.000 +/-  0.079 |    0.003 +/-  2.903
GLU   4 | R GLU   4 |    0.006 +/-  3.245 |   -0.002 +/-  2.360 |  -17.233 +/-  6.157 |   17.206 +/-  5.492 |    0.000 +/-  0.041 |   -0.023 +/-  3.058
ILE   5 | R ILE   5 |    0.000 +/-  3.611 |   -0.001 +/-  1.541 |    0.470 +/-  0.295 |   -0.469 +/-  0.227 |   -0.000 +/-  0.071 |   -0.001 +/-  3.476
THR   6 | R THR   6 |    0.001 +/-  2.543 |   -0.001 +/-  1.318 |    0.375 +/-  3.230 |   -0.373 +/-  1.909 |    0.001 +/-  0.083 |    0.003 +/-  3.030
GLU   7 | R GLU   7 |   -0.003 +/-  3.614 |    0.000 +/-  1.170 |  -15.346 +/-  9.337 |   15.333 +/-  9.220 |    0.000 +/-  0.122 |   -0.015 +/-  3.286
GLU   8 | R GLU   8 |    0.002 +/-  3.850 |   -0.001 +/-  1.508 |  -15.159 +/- 13.825 |   15.146 +/- 12.825 |   -0.000 +/-  0.093 |   -0.012 +/-  3.580
MET   9 | R MET   9 |   -0.004 +/-  2.709 |   -0.002 +/-  1.035 |    0.494 +/-  0.881 |   -0.509 +/-  0.677 |   -0.000 +/-  0.025 |   -0.021 +/-  2.837
GLU  10 | R GLU  10 |   -0.003 +/-  3.353 |   -0.003 +/-  1.482 |  -18.996 +/- 21.473 |   18.980 +/- 19.294 |   -0.000 +/-  0.168 |   -0.023 +/-  4.264
LYS  11 | R LYS  11 |   -0.003 +/-  3.925 |   -0.002 +/-  1.419 |   13.915 +/- 20.534 |  -13.917 +/- 19.096 |   -0.000 +/-  0.172 |   -0.006 +/-  4.535
GLU  12 | R GLU  12 |   -0.007 +/-  3.162 |   -0.002 +/-  1.302 |  -18.617 +/-  8.427 |   18.607 +/-  8.148 |    0.000 +/-  0.101 |   -0.018 +/-  3.252
ILE  13 | R ILE  13 |   -0.007 +/-  3.709 |   -0.005 +/-  1.806 |    0.651 +/-  0.482 |   -0.645 +/-  0.334 |    0.000 +/-  0.103 |   -0.005 +/-  3.972
LYS  14 | R LYS  14 |   -0.002 +/-  4.340 |   -0.004 +/-  1.229 |   16.448 +/- 13.941 |  -16.452 +/- 13.771 |   -0.000 +/-  0.183 |   -0.010 +/-  5.464
ASN  15 | R ASN  15 |   -0.005 +/-  3.442 |   -0.003 +/-  1.114 |    0.134 +/-  6.497 |   -0.115 +/-  3.872 |   -0.000 +/-  0.127 |    0.011 +/-  3.456
VAL  16 | R VAL  16 |    0.004 +/-  3.214 |   -0.008 +/-  1.189 |    0.496 +/-  0.434 |   -0.426 +/-  0.244 |   -0.000 +/-  0.043 |    0.066 +/-  3.402
PHE  17 | R PHE  17 |    0.000 +/-  2.786 |   -0.018 +/-  2.691 |    0.417 +/-  0.757 |   -0.442 +/-  0.601 |   -0.001 +/-  0.461 |   -0.043 +/-  4.328
ARG  18 | R ARG  18 |   -0.005 +/-  4.750 |   -0.008 +/-  1.613 |   17.180 +/- 12.659 |  -17.185 +/- 11.561 |   -0.001 +/-  0.181 |   -0.018 +/-  4.407
ASN  19 | R ASN  19 |   -0.004 +/-  3.580 |   -0.014 +/-  0.966 |   -0.432 +/-  3.117 |    0.489 +/-  1.901 |   -0.003 +/-  0.085 |    0.036 +/-  2.927
GLY  20 | R GLY  20 |   -0.000 +/-  0.833 |   -0.004 +/-  0.254 |   -0.785 +/-  0.182 |    0.773 +/-  0.174 |   -0.000 +/-  0.009 |   -0.016 +/-  0.821
ASN  21 | R ASN  21 |   -0.000 +/-  3.393 |   -0.096 +/-  1.228 |   -1.336 +/-  3.595 |    1.486 +/-  2.561 |   -0.001 +/-  0.129 |    0.053 +/-  3.022
GLN  22 | R GLN  22 |    0.002 +/-  3.295 |   -1.132 +/-  1.453 |   -2.403 +/-  5.064 |    2.695 +/-  3.636 |   -0.262 +/-  0.167 |   -1.100 +/-  3.443
ASP  23 | R ASP  23 |    0.007 +/-  2.538 |    0.686 +/-  1.395 |  -74.114 +/-  5.138 |   64.742 +/-  4.742 |   -0.340 +/-  0.061 |   -9.019 +/-  2.584
GLU  24 | R GLU  24 |   -0.004 +/-  3.090 |   -0.052 +/-  1.264 |  -25.536 +/-  8.868 |   25.621 +/-  8.214 |    0.001 +/-  0.068 |    0.031 +/-  3.127
VAL  25 | R VAL  25 |   -0.005 +/-  2.551 |   -0.116 +/-  0.993 |    0.562 +/-  0.417 |   -0.516 +/-  0.151 |    0.000 +/-  0.063 |   -0.074 +/-  2.624
LEU  26 | R LEU  26 |   -0.004 +/-  3.120 |   -0.028 +/-  1.474 |    0.720 +/-  0.599 |   -0.597 +/-  0.282 |   -0.000 +/-  0.043 |    0.091 +/-  3.254
SER  27 | R SER  27 |    0.000 +/-  1.829 |   -0.013 +/-  0.933 |    0.953 +/-  1.492 |   -1.004 +/-  1.005 |   -0.000 +/-  0.001 |   -0.064 +/-  2.099
GLU  28 | R GLU  28 |   -0.001 +/-  3.830 |   -0.061 +/-  1.417 |  -20.283 +/-  6.117 |   20.496 +/-  5.444 |   -0.000 +/-  0.073 |    0.150 +/-  3.627
ALA  29 | R ALA  29 |   -0.001 +/-  1.908 |   -0.015 +/-  0.775 |    0.668 +/-  0.290 |   -0.654 +/-  0.207 |    0.000 +/-  0.036 |   -0.003 +/-  2.085
PHE  30 | R PHE  30 |   -0.000 +/-  3.786 |   -0.067 +/-  1.363 |    0.361 +/-  0.562 |   -0.452 +/-  0.397 |   -0.000 +/-  0.078 |   -0.158 +/-  4.132
ARG  31 | R ARG  31 |    0.001 +/-  4.680 |   -1.166 +/-  1.394 |  -23.536 +/-  8.177 |   20.697 +/-  7.277 |   -0.691 +/-  0.162 |   -4.695 +/-  3.973
LEU  32 | R LEU  32 |    0.001 +/-  3.016 |   -0.938 +/-  1.436 |    0.567 +/-  0.632 |   -0.210 +/-  0.255 |   -0.188 +/-  0.049 |   -0.767 +/-  3.139
THR  33 | R THR  33 |   -0.003 +/-  2.810 |   -0.400 +/-  0.797 |   -0.008 +/-  2.264 |    0.670 +/-  2.387 |   -0.108 +/-  0.086 |    0.152 +/-  2.740
ILE  34 | R ILE  34 |   -0.002 +/-  3.610 |   -0.126 +/-  1.608 |    0.707 +/-  0.257 |   -0.690 +/-  0.189 |    0.000 +/-  0.001 |   -0.112 +/-  3.643
THR  35 | R THR  35 |   -0.002 +/-  2.479 |   -0.544 +/-  1.163 |   -2.234 +/-  1.714 |   -0.969 +/-  0.707 |   -0.089 +/-  0.034 |   -3.837 +/-  2.706
ARG  36 | R ARG  36 |    0.003 +/-  4.295 |   -0.085 +/-  1.745 |   23.833 +/-  9.697 |  -24.116 +/-  7.592 |    0.000 +/-  0.090 |   -0.366 +/-  4.309
LYS  37 | R LYS  37 |   -0.000 +/-  3.939 |   -1.813 +/-  1.749 |   -0.657 +/- 11.697 |    2.475 +/- 10.888 |   -0.679 +/-  0.082 |   -0.674 +/-  6.123
ASP  38 | R ASP  38 |   -0.001 +/-  2.292 |   -0.709 +/-  1.467 |  -28.757 +/- 12.039 |   27.889 +/-  7.723 |   -0.034 +/-  0.020 |   -1.612 +/-  5.538
ILE  39 | R ILE  39 |    0.003 +/-  3.629 |   -0.039 +/-  1.537 |    0.830 +/-  0.223 |   -0.801 +/-  0.176 |    0.000 +/-  0.018 |   -0.007 +/-  3.718
GLN  40 | R GLN  40 |    0.002 +/-  3.635 |   -0.159 +/-  1.465 |   -0.540 +/-  4.765 |    0.703 +/-  2.818 |   -0.022 +/-  0.119 |   -0.016 +/-  3.531
THR  41 | R THR  41 |   -0.002 +/-  2.703 |   -0.322 +/-  1.283 |    0.631 +/-  1.237 |   -0.574 +/-  0.704 |   -0.029 +/-  0.042 |   -0.297 +/-  2.871
LEU  42 | R LEU  42 |   -0.001 +/-  3.274 |   -0.043 +/-  1.247 |    0.593 +/-  0.506 |   -0.442 +/-  0.237 |    0.000 +/-  0.002 |    0.107 +/-  3.430
ASN  43 | R ASN  43 |    0.002 +/-  3.372 |   -0.046 +/-  1.195 |    0.810 +/-  6.360 |   -0.562 +/-  3.784 |   -0.002 +/-  0.134 |    0.201 +/-  2.828
HIE  44 | R HIE  44 |    0.001 +/-  3.340 |   -0.044 +/-  0.841 |   -0.691 +/-  2.232 |    0.703 +/-  1.908 |   -0.001 +/-  0.135 |   -0.032 +/-  3.260
LEU  45 | R LEU  45 |   -0.001 +/-  3.431 |   -0.309 +/-  1.709 |    0.715 +/-  0.651 |   -0.669 +/-  0.198 |   -0.069 +/-  0.189 |   -0.334 +/-  3.753
ASN  46 | R ASN  46 |   -0.004 +/-  4.015 |   -0.349 +/-  1.215 |    0.085 +/-  3.134 |    0.909 +/-  1.736 |   -0.086 +/-  0.106 |    0.555 +/-  3.199
TRP  47 | R TRP  47 |    0.006 +/-  3.666 |   -6.724 +/-  1.065 |   -0.563 +/-  1.473 |    0.909 +/-  0.774 |   -0.749 +/-  0.078 |   -7.122 +/-  3.829
LEU  48 | R LEU  48 |   -0.002 +/-  3.437 |   -0.630 +/-  1.190 |    0.520 +/-  0.526 |   -0.544 +/-  0.223 |   -0.000 +/-  0.002 |   -0.656 +/-  3.660
ASN  49 | R ASN  49 |    0.006 +/-  3.665 |   -1.545 +/-  1.180 |   -7.016 +/-  3.255 |    4.807 +/-  1.134 |   -0.177 +/-  0.027 |   -3.925 +/-  3.728
ASP  50 | R ASP  50 |   -0.002 +/-  3.143 |   -0.790 +/-  1.519 |  -68.051 +/-  5.872 |   54.901 +/-  4.657 |   -0.295 +/-  0.030 |  -14.237 +/-  4.096
GLU  51 | R GLU  51 |   -0.008 +/-  3.413 |   -0.882 +/-  1.372 |  -63.774 +/-  5.861 |   61.119 +/-  5.358 |   -0.318 +/-  0.052 |   -3.863 +/-  3.418
ILE  52 | R ILE  52 |   -0.003 +/-  3.452 |   -0.130 +/-  1.536 |    0.799 +/-  0.240 |   -0.739 +/-  0.220 |    0.000 +/-  0.004 |   -0.072 +/-  3.679
ILE  53 | R ILE  53 |   -0.004 +/-  3.802 |   -0.222 +/-  1.552 |    0.820 +/-  0.214 |   -0.724 +/-  0.187 |    0.000 +/-  0.012 |   -0.129 +/-  3.660
ASN  54 | R ASN  54 |   -0.002 +/-  3.422 |   -1.050 +/-  0.653 |    3.874 +/-  2.519 |   -1.863 +/-  1.836 |   -0.118 +/-  0.036 |    0.841 +/-  3.140
PHE  55 | R PHE  55 |    0.002 +/-  3.411 |   -0.107 +/-  1.149 |    0.619 +/-  0.349 |   -0.956 +/-  0.291 |   -0.000 +/-  0.002 |   -0.442 +/-  3.436
TYR  56 | R TYR  56 |    0.004 +/-  3.744 |   -0.027 +/-  1.294 |    0.820 +/-  2.828 |   -1.027 +/-  1.820 |   -0.000 +/-  0.029 |   -0.231 +/-  4.120
MET  57 | R MET  57 |    0.001 +/-  2.875 |   -0.038 +/-  0.853 |    1.037 +/-  0.601 |   -1.002 +/-  0.519 |    0.000 +/-  0.015 |   -0.003 +/-  2.939
ASN  58 | R ASN  58 |   -0.008 +/-  2.922 |   -0.110 +/-  1.085 |    2.092 +/-  2.154 |   -1.376 +/-  1.187 |   -0.023 +/-  0.062 |    0.576 +/-  2.825
MET  59 | R MET  59 |   -0.001 +/-  3.181 |   -0.015 +/-  1.146 |    0.444 +/-  0.683 |   -0.449 +/-  0.568 |    0.000 +/-  0.005 |   -0.020 +/-  3.065
LEU  60 | R LEU  60 |    0.003 +/-  3.387 |   -0.009 +/-  1.440 |    0.508 +/-  0.537 |   -0.406 +/-  0.284 |    0.000 +/-  0.001 |    0.097 +/-  3.381
MET  61 | R MET  61 |   -0.003 +/-  3.100 |   -0.041 +/-  1.145 |    0.491 +/-  0.865 |   -0.476 +/-  0.818 |   -0.004 +/-  0.100 |   -0.033 +/-  3.355
GLU  62 | R GLU  62 |   -0.004 +/-  3.589 |   -0.008 +/-  1.433 |  -10.890 +/- 12.184 |   10.959 +/- 11.734 |   -0.001 +/-  0.174 |    0.056 +/-  3.822
ARG  63 | R ARG  63 |    0.006 +/-  4.917 |   -0.005 +/-  1.708 |   14.967 +/-  5.749 |  -14.880 +/-  4.309 |   -0.000 +/-  0.061 |    0.089 +/-  4.479
SER  64 | R SER  64 |   -0.000 +/-  2.029 |   -0.002 +/-  1.269 |    0.681 +/-  1.887 |   -0.676 +/-  1.714 |    0.000 +/-  0.037 |    0.003 +/-  2.470
LYS  65 | R LYS  65 |    0.001 +/-  4.025 |   -0.005 +/-  1.171 |    8.421 +/-  7.847 |   -8.378 +/-  7.488 |   -0.000 +/-  0.079 |    0.039 +/-  4.651
GLU  66 | R GLU  66 |   -0.000 +/-  3.258 |   -0.002 +/-  1.194 |  -11.213 +/-  9.582 |   11.214 +/-  9.337 |    0.001 +/-  0.097 |   -0.001 +/-  3.738
LYS  67 | R LYS  67 |    0.000 +/-  3.892 |   -0.000 +/-  1.029 |    8.229 +/-  7.728 |   -8.234 +/-  7.670 |   -0.001 +/-  0.072 |   -0.006 +/-  4.023
GLY  68 | R GLY  68 |    0.000 +/-  0.868 |   -0.000 +/-  0.242 |   -0.331 +/-  0.270 |    0.331 +/-  0.254 |    0.000 +/-  0.010 |    0.000 +/-  0.877
LEU  69 | R LEU  69 |   -0.002 +/-  3.497 |   -0.000 +/-  1.462 |    0.360 +/-  0.544 |   -0.356 +/-  0.231 |   -0.001 +/-  0.065 |    0.001 +/-  3.570
PRO  70 | R PRO  70 |    0.001 +/-  2.513 |   -0.002 +/-  0.917 |    2.605 +/-  1.078 |   -2.599 +/-  1.010 |    0.000 +/-  0.044 |    0.006 +/-  2.686
SER  71 | R SER  71 |    0.000 +/-  1.952 |   -0.001 +/-  1.625 |    0.435 +/-  4.370 |   -0.439 +/-  3.512 |    0.000 +/-  0.050 |   -0.005 +/-  2.243
VAL  72 | R VAL  72 |   -0.001 +/-  2.874 |   -0.006 +/-  1.270 |    0.332 +/-  0.456 |   -0.282 +/-  0.175 |    0.000 +/-  0.005 |    0.044 +/-  3.084
HIE  73 | R HIE  73 |    0.004 +/-  3.016 |   -0.064 +/-  1.110 |   -1.245 +/-  1.390 |    1.279 +/-  1.141 |   -0.016 +/-  0.073 |   -0.043 +/-  3.338
ALA  74 | R ALA  74 |   -0.001 +/-  1.876 |   -0.018 +/-  0.518 |    0.534 +/-  0.250 |   -0.513 +/-  0.158 |   -0.000 +/-  0.006 |    0.003 +/-  1.984
PHE  75 | R PHE  75 |   -0.005 +/-  3.637 |   -0.247 +/-  1.258 |   -0.040 +/-  0.946 |   -0.326 +/-  0.420 |   -0.031 +/-  0.036 |   -0.650 +/-  3.862
ASN  76 | R ASN  76 |   -0.001 +/-  3.073 |   -1.338 +/-  1.163 |   -3.169 +/-  2.898 |    4.552 +/-  1.144 |   -0.314 +/-  0.038 |   -0.270 +/-  2.901
THR  77 | R THR  77 |   -0.005 +/-  2.461 |   -0.213 +/-  1.161 |   -5.388 +/-  1.382 |    4.287 +/-  0.638 |   -0.028 +/-  0.010 |   -1.347 +/-  2.638
PHE  78 | R PHE  78 |    0.003 +/-  3.540 |   -5.184 +/-  1.083 |    1.288 +/-  0.708 |   -0.928 +/-  0.532 |   -0.808 +/-  0.045 |   -5.629 +/-  3.870
PHE  79 | R PHE  79 |    0.008 +/-  3.986 |   -0.146 +/-  1.175 |    0.047 +/-  0.360 |   -0.250 +/-  0.219 |    0.000 +/-  0.007 |   -0.340 +/-  3.951
PHE  80 | R PHE  80 |    0.009 +/-  3.818 |   -0.056 +/-  0.965 |    0.421 +/-  0.374 |   -0.545 +/-  0.349 |   -0.000 +/-  0.043 |   -0.171 +/-  3.956
THR  81 | R THR  81 |   -0.002 +/-  2.400 |   -0.493 +/-  0.739 |   -1.037 +/-  1.184 |    0.354 +/-  0.873 |   -0.089 +/-  0.064 |   -1.266 +/-  2.438
LYS  82 | R LYS  82 |    0.012 +/-  4.167 |   -0.403 +/-  1.406 |  -36.815 +/-  5.574 |   33.793 +/-  5.236 |   -0.276 +/-  0.074 |   -3.689 +/-  4.602
LEU  83 | R LEU  83 |   -0.009 +/-  3.373 |   -0.030 +/-  1.299 |    0.281 +/-  0.556 |   -0.251 +/-  0.181 |   -0.000 +/-  0.017 |   -0.009 +/-  3.454
LYS  84 | R LYS  84 |   -0.003 +/-  4.461 |   -0.026 +/-  1.096 |   18.008 +/-  5.131 |  -17.868 +/-  5.423 |    0.001 +/-  0.138 |    0.113 +/-  4.685
THR  85 | R THR  85 |    0.003 +/-  3.266 |   -0.067 +/-  1.053 |   -0.606 +/-  1.482 |    0.807 +/-  1.239 |   -0.002 +/-  0.046 |    0.135 +/-  3.033
ALA  86 | R ALA  86 |    0.002 +/-  1.841 |   -0.027 +/-  0.707 |   -0.073 +/-  0.203 |    0.076 +/-  0.156 |   -0.000 +/-  0.068 |   -0.022 +/-  1.913
GLY  87 | R GLY  87 |   -0.002 +/-  0.814 |   -0.003 +/-  0.267 |   -0.074 +/-  0.160 |    0.067 +/-  0.144 |    0.000 +/-  0.009 |   -0.011 +/-  0.787
TYR  88 | R TYR  88 |   -0.006 +/-  4.032 |   -0.025 +/-  1.561 |    0.435 +/-  1.663 |   -0.522 +/-  0.728 |   -0.000 +/-  0.061 |   -0.118 +/-  4.255
GLN  89 | R GLN  89 |   -0.002 +/-  3.665 |   -0.031 +/-  1.313 |    0.391 +/-  4.574 |   -0.247 +/-  3.939 |    0.000 +/-  0.107 |    0.111 +/-  3.303
ALA  90 | R ALA  90 |   -0.003 +/-  1.623 |   -0.061 +/-  0.701 |   -0.268 +/-  0.295 |    0.288 +/-  0.164 |   -0.000 +/-  0.045 |   -0.044 +/-  1.756
VAL  91 | R VAL  91 |   -0.003 +/-  2.851 |   -0.112 +/-  1.126 |    0.170 +/-  0.477 |    0.005 +/-  0.174 |    0.000 +/-  0.001 |    0.060 +/-  2.978
LYS  92 | R LYS  92 |   -0.004 +/-  3.825 |   -0.048 +/-  1.633 |   -5.623 +/- 10.786 |    5.348 +/- 10.057 |    0.001 +/-  0.138 |   -0.328 +/-  4.201
ARG  93 | R ARG  93 |   -0.010 +/-  4.509 |   -0.576 +/-  1.546 |  -72.316 +/-  8.288 |   61.431 +/-  6.665 |   -0.781 +/-  0.090 |  -12.252 +/-  4.344
TRP  94 | R TRP  94 |    0.004 +/-  4.211 |   -4.635 +/-  1.394 |   -7.606 +/-  1.948 |    3.595 +/-  1.031 |   -0.514 +/-  0.047 |   -9.157 +/-  4.064
THR  95 | R THR  95 |    0.004 +/-  2.483 |   -0.082 +/-  1.482 |    1.141 +/-  1.806 |   -1.180 +/-  0.663 |    0.000 +/-  0.001 |   -0.116 +/-  2.769
LYS  96 | R LYS  96 |    0.008 +/-  3.520 |   -0.088 +/-  1.272 |  -40.574 +/- 15.790 |   38.843 +/- 14.523 |   -0.087 +/-  0.136 |   -1.899 +/-  4.047
LYS  97 | R LYS  97 |    0.006 +/-  4.299 |   -0.219 +/-  1.141 |  -31.067 +/- 14.968 |   30.944 +/- 14.280 |   -0.195 +/-  0.234 |   -0.532 +/-  4.760
VAL  98 | R VAL  98 |    0.001 +/-  2.652 |   -0.067 +/-  1.448 |    0.014 +/-  0.630 |    0.056 +/-  0.212 |   -0.008 +/-  0.125 |   -0.005 +/-  3.023
ASP  99 | R ASP  99 |    0.003 +/-  2.227 |   -0.005 +/-  1.813 |   -2.514 +/-  5.594 |    2.555 +/-  5.043 |   -0.000 +/-  0.060 |    0.039 +/-  2.808
VAL 100 | R VAL 100 |    0.003 +/-  3.126 |   -0.010 +/-  1.168 |    0.110 +/-  0.407 |   -0.069 +/-  0.179 |    0.000 +/-  0.006 |    0.034 +/-  3.367
PHE 101 | R PHE 101 |    0.000 +/-  3.361 |   -0.005 +/-  1.212 |    0.036 +/-  0.699 |   -0.046 +/-  0.330 |    0.001 +/-  0.065 |   -0.014 +/-  3.522
SER 102 | R SER 102 |   -0.001 +/-  2.422 |   -0.002 +/-  1.219 |    0.002 +/-  1.718 |    0.003 +/-  0.772 |    0.000 +/-  0.038 |    0.002 +/-  2.301
VAL 103 | R VAL 103 |    0.001 +/-  2.618 |   -0.004 +/-  1.407 |    0.152 +/-  0.514 |   -0.128 +/-  0.192 |    0.000 +/-  0.045 |    0.021 +/-  2.786
ASP 104 | R ASP 104 |   -0.005 +/-  3.020 |   -0.001 +/-  1.427 |   -9.141 +/-  7.270 |    9.148 +/-  5.989 |   -0.000 +/-  0.047 |    0.001 +/-  2.921
ILE 105 | R ILE 105 |   -0.003 +/-  3.760 |   -0.003 +/-  1.641 |    0.467 +/-  0.279 |   -0.457 +/-  0.213 |   -0.000 +/-  0.006 |    0.004 +/-  3.529
LEU 106 | R LEU 106 |   -0.001 +/-  3.185 |   -0.011 +/-  1.505 |    0.161 +/-  0.543 |   -0.103 +/-  0.237 |   -0.000 +/-  0.006 |    0.046 +/-  3.205
LEU 107 | R LEU 107 |    0.000 +/-  3.075 |   -0.011 +/-  1.188 |    0.456 +/-  0.576 |   -0.391 +/-  0.228 |    0.000 +/-  0.002 |    0.054 +/-  3.286
VAL 108 | R VAL 108 |   -0.002 +/-  3.140 |   -0.020 +/-  1.237 |    0.231 +/-  0.431 |   -0.151 +/-  0.202 |   -0.000 +/-  0.007 |    0.058 +/-  3.254
PRO 109 | R PRO 109 |    0.007 +/-  2.636 |   -0.060 +/-  0.805 |    3.819 +/-  0.790 |   -3.613 +/-  0.782 |    0.000 +/-  0.014 |    0.153 +/-  2.755
ILE 110 | R ILE 110 |   -0.001 +/-  3.769 |   -0.064 +/-  1.344 |    0.710 +/-  0.245 |   -0.685 +/-  0.206 |   -0.000 +/-  0.025 |   -0.039 +/-  3.804
HIE 111 | R HIE 111 |   -0.006 +/-  3.406 |   -2.630 +/-  1.032 |   -3.240 +/-  1.619 |    2.890 +/-  1.179 |   -0.364 +/-  0.065 |   -3.350 +/-  3.645
LEU 112 | R LEU 112 |    0.001 +/-  3.779 |   -0.113 +/-  1.319 |    0.854 +/-  0.694 |   -0.787 +/-  0.252 |    0.000 +/-  0.130 |   -0.044 +/-  3.725
GLY 113 | R GLY 113 |   -0.001 +/-  0.883 |   -0.064 +/-  0.242 |   -0.966 +/-  0.132 |    0.919 +/-  0.124 |   -0.000 +/-  0.013 |   -0.113 +/-  0.887
VAL 114 | R VAL 114 |   -0.000 +/-  2.640 |   -1.806 +/-  1.011 |    1.273 +/-  0.430 |   -0.595 +/-  0.179 |   -0.310 +/-  0.081 |   -1.439 +/-  2.784
HIE 115 | R HIE 115 |    0.005 +/-  3.290 |   -1.931 +/-  1.019 |   -2.556 +/-  7.347 |    2.422 +/-  3.672 |   -0.128 +/-  0.100 |   -2.190 +/-  5.920
TRP 116 | R TRP 116 |    0.007 +/-  4.207 |   -2.848 +/-  1.302 |   -0.680 +/-  1.316 |   -0.319 +/-  0.625 |   -0.123 +/-  0.023 |   -3.963 +/-  4.306
CYS 117 | R CYS 117 |   -0.001 +/-  2.227 |   -0.043 +/-  0.825 |   -0.440 +/-  1.902 |    0.406 +/-  1.348 |   -0.000 +/-  0.008 |   -0.078 +/-  2.571
LEU 118 | R LEU 118 |    0.006 +/-  3.153 |   -0.017 +/-  1.187 |    0.527 +/-  0.535 |   -0.449 +/-  0.200 |   -0.000 +/-  0.006 |    0.067 +/-  3.213
ALA 119 | R ALA 119 |    0.001 +/-  1.601 |   -0.004 +/-  0.482 |    0.658 +/-  0.215 |   -0.642 +/-  0.173 |   -0.000 +/-  0.001 |    0.013 +/-  1.617
VAL 120 | R VAL 120 |   -0.003 +/-  3.018 |   -0.005 +/-  1.114 |    0.393 +/-  0.417 |   -0.355 +/-  0.191 |   -0.000 +/-  0.013 |    0.029 +/-  3.025
VAL 121 | R VAL 121 |   -0.000 +/-  3.403 |   -0.004 +/-  1.203 |    0.147 +/-  0.431 |   -0.104 +/-  0.191 |    0.000 +/-  0.002 |    0.039 +/-  3.671
ASP 122 | R ASP 122 |    0.006 +/-  2.851 |   -0.001 +/-  1.761 |  -12.363 +/- 10.789 |   12.339 +/-  7.271 |    0.000 +/-  0.044 |   -0.019 +/-  5.225
PHE 123 | R PHE 123 |   -0.004 +/-  4.079 |   -0.003 +/-  1.012 |    0.102 +/-  0.638 |   -0.119 +/-  0.345 |   -0.000 +/-  0.046 |   -0.024 +/-  4.282
ARG 124 | R ARG 124 |    0.002 +/-  5.258 |   -0.001 +/-  2.249 |   11.716 +/-  9.030 |  -11.696 +/-  6.298 |    0.000 +/-  0.072 |    0.022 +/-  5.316
LYS 125 | R LYS 125 |   -0.001 +/-  3.900 |   -0.001 +/-  1.483 |   13.340 +/- 10.969 |  -13.322 +/- 12.026 |   -0.000 +/-  0.132 |    0.016 +/-  5.293
LYS 126 | R LYS 126 |    0.004 +/-  3.736 |   -0.001 +/-  1.352 |    8.002 +/- 15.126 |   -8.016 +/- 14.195 |    0.000 +/-  0.186 |   -0.010 +/-  4.397
ASN 127 | R ASN 127 |   -0.004 +/-  3.801 |   -0.000 +/-  0.996 |    0.115 +/-  5.878 |   -0.109 +/-  4.350 |   -0.000 +/-  0.103 |    0.001 +/-  2.944
ILE 128 | R ILE 128 |    0.001 +/-  3.228 |   -0.004 +/-  1.528 |    0.414 +/-  0.261 |   -0.405 +/-  0.202 |    0.000 +/-  0.001 |    0.007 +/-  3.424
THR 129 | R THR 129 |    0.002 +/-  2.676 |   -0.002 +/-  1.105 |    0.216 +/-  3.054 |   -0.198 +/-  2.892 |    0.000 +/-  0.044 |    0.018 +/-  2.650
TYR 130 | R TYR 130 |   -0.002 +/-  3.338 |   -0.024 +/-  1.435 |    1.487 +/-  2.414 |   -1.572 +/-  1.880 |   -0.000 +/-  0.024 |   -0.111 +/-  3.789
TYR 131 | R TYR 131 |    0.000 +/-  3.826 |   -0.010 +/-  1.289 |    0.619 +/-  2.000 |   -0.685 +/-  2.105 |   -0.000 +/-  0.051 |   -0.076 +/-  4.263
ASP 132 | R ASP 132 |    0.001 +/-  2.532 |   -0.096 +/-  1.421 |  -38.240 +/-  6.196 |   38.289 +/-  5.858 |   -0.002 +/-  0.025 |   -0.048 +/-  2.915
SER 133 | R SER 133 |   -0.006 +/-  2.072 |   -0.110 +/-  1.174 |    1.155 +/-  2.843 |   -1.179 +/-  2.419 |    0.000 +/-  0.004 |   -0.141 +/-  2.379
MET 134 | R MET 134 |    0.001 +/-  3.095 |   -2.925 +/-  1.228 |    1.367 +/-  1.191 |   -0.820 +/-  0.987 |   -0.548 +/-  0.110 |   -2.924 +/-  3.320
GLY 135 | R GLY 135 |    0.000 +/-  0.839 |   -0.076 +/-  0.412 |   -1.383 +/-  0.219 |    1.336 +/-  0.199 |   -0.000 +/-  0.002 |   -0.123 +/-  0.934
GLY 136 | R GLY 136 |   -0.000 +/-  0.834 |   -0.032 +/-  0.287 |   -1.232 +/-  0.231 |    1.202 +/-  0.211 |   -0.004 +/-  0.010 |   -0.066 +/-  0.847
ILE 137 | R ILE 137 |    0.001 +/-  3.520 |   -0.020 +/-  1.613 |    0.985 +/-  0.497 |   -0.982 +/-  0.346 |   -0.000 +/-  0.197 |   -0.016 +/-  3.559
ASN 138 | R ASN 138 |   -0.001 +/-  3.242 |   -0.011 +/-  1.237 |    1.417 +/-  3.145 |   -1.320 +/-  2.178 |    0.000 +/-  0.113 |    0.086 +/-  3.278
ASN 139 | R ASN 139 |   -0.003 +/-  3.438 |   -0.002 +/-  1.219 |   -0.076 +/-  3.202 |    0.084 +/-  1.895 |   -0.000 +/-  0.120 |    0.003 +/-  3.378
GLU 140 | R GLU 140 |   -0.003 +/-  3.174 |   -0.006 +/-  1.674 |  -15.295 +/-  7.958 |   15.294 +/-  7.514 |   -0.000 +/-  0.120 |   -0.010 +/-  3.195
ALA 141 | R ALA 141 |   -0.003 +/-  1.811 |   -0.003 +/-  0.621 |    0.718 +/-  0.294 |   -0.712 +/-  0.213 |   -0.000 +/-  0.029 |   -0.000 +/-  1.867
CYS 142 | R CYS 142 |   -0.003 +/-  2.135 |   -0.003 +/-  0.803 |   -0.101 +/-  1.282 |    0.086 +/-  0.719 |    0.000 +/-  0.001 |   -0.021 +/-  2.328
ARG 143 | R ARG 143 |    0.000 +/-  4.672 |   -0.004 +/-  1.830 |   14.329 +/- 11.820 |  -14.328 +/-  8.907 |    0.000 +/-  0.133 |   -0.003 +/-  4.725
ILE 144 | R ILE 144 |    0.002 +/-  3.564 |   -0.007 +/-  1.539 |    0.431 +/-  0.284 |   -0.415 +/-  0.201 |    0.000 +/-  0.107 |    0.011 +/-  3.639
LEU 145 | R LEU 145 |   -0.001 +/-  2.716 |   -0.009 +/-  1.424 |    0.434 +/-  0.477 |   -0.380 +/-  0.213 |    0.000 +/-  0.003 |    0.044 +/-  3.139
LEU 146 | R LEU 146 |    0.004 +/-  2.966 |   -0.002 +/-  1.290 |    0.334 +/-  0.696 |   -0.335 +/-  0.327 |    0.000 +/-  0.073 |    0.002 +/-  3.330
GLN 147 | R GLN 147 |    0.001 +/-  3.803 |   -0.003 +/-  1.337 |    0.399 +/-  4.630 |   -0.385 +/-  3.143 |    0.001 +/-  0.128 |    0.012 +/-  4.034
TYR 148 | R TYR 148 |    0.003 +/-  3.770 |   -0.020 +/-  1.331 |   -0.358 +/-  1.874 |    0.290 +/-  0.529 |   -0.000 +/-  0.002 |   -0.086 +/-  3.914
LEU 149 | R LEU 149 |   -0.009 +/-  2.986 |   -0.004 +/-  1.288 |    0.305 +/-  0.430 |   -0.276 +/-  0.179 |   -0.000 +/-  0.001 |    0.015 +/-  3.097
LYS 150 | R LYS 150 |   -0.008 +/-  3.911 |   -0.002 +/-  1.604 |    7.333 +/- 24.738 |   -7.358 +/- 22.231 |   -0.000 +/-  0.160 |   -0.034 +/-  4.410
GLN 151 | R GLN 151 |    0.006 +/-  3.205 |   -0.005 +/-  1.234 |    0.611 +/-  3.307 |   -0.583 +/-  3.171 |    0.000 +/-  0.121 |    0.030 +/-  3.212
GLU 152 | R GLU 152 |   -0.000 +/-  2.802 |   -0.014 +/-  2.096 |    2.504 +/-  6.137 |   -2.466 +/-  4.913 |    0.000 +/-  0.008 |    0.024 +/-  3.692
SER 153 | R SER 153 |    0.001 +/-  1.996 |   -0.001 +/-  1.003 |    0.089 +/-  1.323 |   -0.087 +/-  0.796 |    0.000 +/-  0.025 |    0.001 +/-  2.199
ILE 154 | R ILE 154 |   -0.002 +/-  3.760 |   -0.002 +/-  1.728 |    0.098 +/-  0.303 |   -0.099 +/-  0.227 |    0.000 +/-  0.125 |   -0.005 +/-  3.779
ASP 155 | R ASP 155 |   -0.005 +/-  2.869 |   -0.010 +/-  1.639 |    6.402 +/- 15.052 |   -6.251 +/- 13.008 |   -0.000 +/-  0.085 |    0.135 +/-  3.465
LYS 156 | R LYS 156 |   -0.009 +/-  4.441 |   -0.026 +/-  1.945 |   -7.648 +/-  8.555 |    7.993 +/-  6.463 |   -0.000 +/-  0.079 |    0.310 +/-  5.297
LYS 157 | R LYS 157 |   -0.004 +/-  4.261 |   -0.003 +/-  1.676 |    2.223 +/-  6.668 |   -2.241 +/-  6.676 |    0.000 +/-  0.093 |   -0.025 +/-  4.583
ARG 158 | R ARG 158 |   -0.012 +/-  5.037 |   -0.004 +/-  1.528 |   -1.280 +/-  7.545 |    1.242 +/-  6.885 |   -0.000 +/-  0.161 |   -0.054 +/-  4.947
LYS 159 | R LYS 159 |    0.004 +/-  3.872 |   -0.002 +/-  1.316 |    4.379 +/-  8.253 |   -4.398 +/-  8.311 |    0.000 +/-  0.124 |   -0.016 +/-  3.792
GLU 160 | R GLU 160 |    0.002 +/-  3.300 |   -0.001 +/-  1.244 |   -5.282 +/- 19.209 |    5.299 +/- 18.891 |   -0.000 +/-  0.165 |    0.018 +/-  3.512
PHE 161 | R PHE 161 |    0.002 +/-  3.890 |   -0.002 +/-  1.383 |    0.169 +/-  0.651 |   -0.175 +/-  0.491 |   -0.000 +/-  0.088 |   -0.006 +/-  4.006
ASP 162 | R ASP 162 |   -0.002 +/-  2.735 |   -0.000 +/-  1.228 |   -7.840 +/-  9.800 |    7.842 +/-  8.683 |   -0.000 +/-  0.077 |   -0.000 +/-  2.963
THR 163 | R THR 163 |   -0.000 +/-  2.875 |   -0.000 +/-  1.112 |    0.229 +/-  3.369 |   -0.228 +/-  2.760 |   -0.000 +/-  0.133 |    0.000 +/-  3.487
ASN 164 | R ASN 164 |   -0.001 +/-  2.946 |   -0.001 +/-  1.016 |   -0.160 +/-  4.458 |    0.157 +/-  2.569 |    0.001 +/-  0.069 |   -0.004 +/-  3.081
GLY 165 | R GLY 165 |    0.002 +/-  0.812 |   -0.000 +/-  0.309 |   -0.317 +/-  0.217 |    0.317 +/-  0.187 |   -0.000 +/-  0.010 |    0.001 +/-  0.858
TRP 166 | R TRP 166 |    0.009 +/-  4.190 |   -0.002 +/-  1.202 |   -0.220 +/-  1.274 |    0.203 +/-  1.126 |    0.000 +/-  0.051 |   -0.010 +/-  4.453
GLN 167 | R GLN 167 |    0.003 +/-  3.306 |   -0.002 +/-  1.236 |    0.469 +/-  3.676 |   -0.466 +/-  2.445 |   -0.000 +/-  0.126 |    0.004 +/-  2.949
LEU 168 | R LEU 168 |   -0.003 +/-  3.448 |   -0.002 +/-  1.354 |    0.337 +/-  0.695 |   -0.331 +/-  0.312 |    0.000 +/-  0.071 |   -0.000 +/-  3.760
PHE 169 | R PHE 169 |    0.008 +/-  3.584 |   -0.003 +/-  1.414 |    0.353 +/-  1.093 |   -0.355 +/-  0.824 |    0.000 +/-  0.168 |    0.004 +/-  3.849
SER 170 | R SER 170 |    0.001 +/-  1.963 |   -0.003 +/-  1.080 |    0.635 +/-  2.085 |   -0.670 +/-  1.178 |   -0.000 +/-  0.016 |   -0.037 +/-  2.576
LYS 171 | R LYS 171 |    0.004 +/-  4.032 |   -0.007 +/-  1.438 |   18.409 +/- 15.066 |  -18.389 +/- 12.969 |   -0.001 +/-  0.132 |    0.015 +/-  4.340
LYS 172 | R LYS 172 |   -0.002 +/-  4.318 |   -0.016 +/-  1.067 |   23.824 +/-  9.272 |  -23.791 +/-  9.016 |    0.000 +/-  0.177 |    0.016 +/-  4.084
SER 173 | R SER 173 |   -0.000 +/-  1.978 |   -0.152 +/-  0.736 |    1.309 +/-  3.210 |   -1.270 +/-  3.253 |   -0.046 +/-  0.106 |   -0.159 +/-  2.469
GLN 174 | R GLN 174 |    0.002 +/-  3.437 |   -0.056 +/-  1.354 |    0.931 +/-  5.672 |   -0.799 +/-  5.322 |   -0.016 +/-  0.163 |    0.062 +/-  3.327
GLU 175 | R GLU 175 |    0.000 +/-  3.019 |   -0.009 +/-  1.569 |  -22.999 +/- 24.482 |   22.971 +/- 23.973 |   -0.000 +/-  0.182 |   -0.036 +/-  3.696
ILE 176 | R ILE 176 |   -0.002 +/-  3.338 |   -0.023 +/-  1.420 |    0.898 +/-  0.310 |   -0.863 +/-  0.223 |    0.000 +/-  0.017 |    0.009 +/-  3.409
PRO 177 | R PRO 177 |    0.004 +/-  2.386 |   -0.032 +/-  0.975 |    5.526 +/-  1.083 |   -5.458 +/-  0.927 |   -0.000 +/-  0.052 |    0.040 +/-  2.909
GLN 178 | R GLN 178 |   -0.013 +/-  3.297 |   -0.633 +/-  1.354 |   -2.081 +/-  3.331 |    2.438 +/-  1.545 |   -0.135 +/-  0.092 |   -0.424 +/-  3.053
GLN 179 | R GLN 179 |    0.005 +/-  3.604 |   -0.591 +/-  1.675 |   -2.249 +/-  2.761 |   -0.695 +/-  1.619 |   -0.025 +/-  0.017 |   -3.555 +/-  3.292
MET 180 | R MET 180 |   -0.004 +/-  3.426 |   -2.227 +/-  1.071 |    1.179 +/-  1.128 |   -0.669 +/-  1.045 |   -0.459 +/-  0.164 |   -2.181 +/-  3.403
ASN 181 | R ASN 181 |    0.009 +/-  3.730 |   -0.697 +/-  1.158 |   -0.787 +/-  5.207 |    1.375 +/-  2.642 |   -0.030 +/-  0.141 |   -0.129 +/-  3.803
GLY 182 | R GLY 182 |   -0.001 +/-  0.802 |   -0.934 +/-  0.243 |   -1.105 +/-  0.221 |    0.843 +/-  0.192 |   -0.017 +/-  0.008 |   -1.214 +/-  0.782
SER 183 | R SER 183 |   -0.003 +/-  2.425 |   -0.705 +/-  1.231 |    0.739 +/-  3.362 |   -0.723 +/-  2.363 |   -0.022 +/-  0.043 |   -0.714 +/-  2.920
ASP 184 | R ASP 184 |   -0.006 +/-  2.555 |   -0.323 +/-  1.771 |  -26.770 +/-  7.596 |   25.748 +/-  5.699 |   -0.000 +/-  0.021 |   -1.351 +/-  3.603
ALA 185 | R ALA 185 |    0.001 +/-  2.052 |   -0.581 +/-  0.612 |    1.016 +/-  0.477 |   -0.990 +/-  0.242 |   -0.031 +/-  0.011 |   -0.585 +/-  2.213
GLY 186 | R GLY 186 |   -0.001 +/-  0.702 |   -0.087 +/-  0.247 |   -0.697 +/-  0.139 |    0.633 +/-  0.124 |    0.000 +/-  0.000 |   -0.151 +/-  0.783
MET 187 | R MET 187 |   -0.004 +/-  3.298 |   -0.048 +/-  1.074 |    0.837 +/-  0.949 |   -0.818 +/-  1.354 |    0.000 +/-  0.022 |   -0.033 +/-  3.421
PHE 188 | R PHE 188 |   -0.004 +/-  3.135 |   -0.120 +/-  1.245 |    0.465 +/-  0.529 |   -0.805 +/-  0.482 |    0.000 +/-  0.002 |   -0.464 +/-  3.318
ALA 189 | R ALA 189 |    0.003 +/-  1.851 |   -0.021 +/-  0.457 |    0.911 +/-  0.264 |   -0.886 +/-  0.151 |   -0.000 +/-  0.018 |    0.006 +/-  1.918
CYS 190 | R CYS 190 |    0.000 +/-  1.960 |   -0.020 +/-  0.766 |    0.074 +/-  0.682 |   -0.164 +/-  0.354 |   -0.000 +/-  0.010 |   -0.109 +/-  2.000
LYS 191 | R LYS 191 |   -0.003 +/-  3.896 |   -0.009 +/-  1.747 |   18.118 +/-  6.086 |  -18.238 +/-  5.467 |   -0.000 +/-  0.070 |   -0.132 +/-  4.270
TYR 192 | R TYR 192 |   -0.009 +/-  4.174 |   -0.031 +/-  1.515 |    0.731 +/-  1.451 |   -0.956 +/-  0.756 |    0.000 +/-  0.007 |   -0.265 +/-  4.363
ALA 193 | R ALA 193 |   -0.003 +/-  1.715 |   -0.004 +/-  0.505 |    0.718 +/-  0.256 |   -0.703 +/-  0.155 |    0.000 +/-  0.001 |    0.008 +/-  1.825
ASP 194 | R ASP 194 |    0.001 +/-  2.706 |   -0.003 +/-  1.797 |  -17.211 +/-  8.747 |   17.141 +/-  5.430 |    0.000 +/-  0.029 |   -0.072 +/-  3.981
CYS 195 | R CYS 195 |    0.003 +/-  1.890 |   -0.002 +/-  0.890 |   -0.012 +/-  1.297 |    0.014 +/-  0.970 |    0.000 +/-  0.029 |    0.002 +/-  2.119
ILE 196 | R ILE 196 |   -0.003 +/-  4.100 |   -0.003 +/-  1.402 |    0.587 +/-  0.246 |   -0.561 +/-  0.199 |   -0.000 +/-  0.037 |    0.020 +/-  4.016
THR 197 | R THR 197 |    0.004 +/-  2.565 |   -0.002 +/-  1.204 |    0.269 +/-  1.578 |   -0.291 +/-  0.922 |    0.000 +/-  0.007 |   -0.020 +/-  3.003
LYS 198 | R LYS 198 |    0.001 +/-  4.299 |   -0.001 +/-  1.708 |   16.147 +/-  7.449 |  -16.096 +/-  5.942 |   -0.000 +/-  0.047 |    0.051 +/-  5.105
ASP 199 | R ASP 199 |    0.000 +/-  2.786 |   -0.000 +/-  1.437 |  -12.995 +/-  7.963 |   12.982 +/-  6.504 |   -0.000 +/-  0.054 |   -0.013 +/-  2.968
ARG 200 | R ARG 200 |    0.010 +/-  5.026 |   -0.001 +/-  1.875 |   14.376 +/-  5.937 |  -14.360 +/-  4.298 |   -0.000 +/-  0.081 |    0.024 +/-  4.470
PRO 201 | R PRO 201 |   -0.002 +/-  2.250 |   -0.001 +/-  0.663 |    3.523 +/-  0.946 |   -3.517 +/-  0.916 |   -0.000 +/-  0.094 |    0.003 +/-  2.354
ILE 202 | R ILE 202 |    0.004 +/-  3.672 |   -0.005 +/-  1.484 |    0.773 +/-  0.295 |   -0.764 +/-  0.211 |    0.000 +/-  0.057 |    0.007 +/-  3.668
ASN 203 | R ASN 203 |    0.003 +/-  3.080 |   -0.002 +/-  0.939 |   -0.045 +/-  2.846 |    0.058 +/-  2.149 |   -0.000 +/-  0.102 |    0.013 +/-  2.801
PHE 204 | R PHE 204 |    0.001 +/-  3.790 |   -0.016 +/-  1.525 |    0.440 +/-  0.474 |   -0.581 +/-  0.563 |   -0.000 +/-  0.033 |   -0.156 +/-  4.148
THR 205 | R THR 205 |   -0.001 +/-  2.754 |   -0.025 +/-  1.349 |    0.346 +/-  1.974 |   -0.321 +/-  1.902 |   -0.002 +/-  0.092 |   -0.002 +/-  3.061
GLN 206 | R GLN 206 |   -0.002 +/-  3.255 |   -0.187 +/-  1.511 |   -0.429 +/-  2.637 |    0.183 +/-  0.933 |   -0.005 +/-  0.074 |   -0.439 +/-  3.370
GLN 207 | R GLN 207 |   -0.001 +/-  3.521 |   -0.036 +/-  1.477 |    0.710 +/-  3.954 |   -0.597 +/-  3.442 |   -0.002 +/-  0.134 |    0.074 +/-  3.390
HIE 208 | R HIE 208 |    0.003 +/-  3.725 |   -0.008 +/-  1.337 |   -1.060 +/-  2.550 |    1.026 +/-  1.249 |   -0.001 +/-  0.066 |   -0.040 +/-  3.697
MET 209 | R MET 209 |    0.005 +/-  3.102 |   -0.037 +/-  1.255 |    1.025 +/-  0.657 |   -1.085 +/-  0.528 |    0.000 +/-  0.007 |   -0.092 +/-  3.334
PRO 210 | R PRO 210 |   -0.001 +/-  3.392 |   -0.012 +/-  0.834 |    5.041 +/-  1.289 |   -4.987 +/-  1.197 |   -0.000 +/-  0.124 |    0.041 +/-  3.439
TYR 211 | R TYR 211 |    0.002 +/-  3.690 |   -0.005 +/-  1.496 |    0.601 +/-  2.866 |   -0.614 +/-  2.089 |   -0.000 +/-  0.076 |   -0.016 +/-  3.950
PHE 212 | R PHE 212 |   -0.007 +/-  3.356 |   -0.010 +/-  1.366 |    0.460 +/-  0.817 |   -0.546 +/-  0.538 |    0.000 +/-  0.059 |   -0.102 +/-  3.648
ARG 213 | R ARG 213 |    0.005 +/-  5.601 |   -0.112 +/-  1.624 |   24.372 +/-  6.390 |  -23.070 +/-  4.611 |   -0.000 +/-  0.022 |    1.195 +/-  5.348
LYS 214 | R LYS 214 |    0.006 +/-  4.529 |   -0.006 +/-  1.196 |   18.679 +/- 15.334 |  -18.756 +/- 13.240 |   -0.000 +/-  0.113 |   -0.078 +/-  5.345
ARG 215 | R ARG 215 |   -0.002 +/-  4.385 |   -0.003 +/-  2.436 |   15.450 +/-  6.760 |  -15.523 +/-  4.439 |    0.000 +/-  0.044 |   -0.078 +/-  4.701
MET 216 | R MET 216 |    0.001 +/-  3.642 |   -0.020 +/-  1.169 |    0.558 +/-  1.154 |   -0.613 +/-  1.034 |   -0.000 +/-  0.034 |   -0.074 +/-  4.056
VAL 217 | R VAL 217 |    0.001 +/-  2.756 |   -0.009 +/-  1.263 |    0.472 +/-  0.411 |   -0.381 +/-  0.187 |    0.000 +/-  0.029 |    0.082 +/-  2.990
TRP 218 | R TRP 218 |    0.014 +/-  4.416 |   -0.004 +/-  1.629 |   -0.129 +/-  1.800 |    0.088 +/-  0.957 |    0.000 +/-  0.156 |   -0.032 +/-  4.912
GLU 219 | R GLU 219 |    0.002 +/-  2.975 |   -0.004 +/-  1.487 |  -17.971 +/-  7.221 |   17.959 +/-  6.456 |    0.000 +/-  0.029 |   -0.014 +/-  3.757
ILE 220 | R ILE 220 |    0.003 +/-  3.698 |   -0.021 +/-  1.670 |    0.801 +/-  0.193 |   -0.761 +/-  0.159 |   -0.000 +/-  0.001 |    0.021 +/-  3.622
LEU 221 | R LEU 221 |   -0.005 +/-  2.941 |   -0.008 +/-  1.475 |    0.557 +/-  0.557 |   -0.497 +/-  0.224 |    0.001 +/-  0.066 |    0.048 +/-  3.326
HIE 222 | R HIE 222 |    0.000 +/-  3.201 |   -0.003 +/-  0.999 |   -0.452 +/-  4.136 |    0.446 +/-  3.846 |   -0.000 +/-  0.129 |   -0.009 +/-  3.338
ARG 223 | R ARG 223 |   -0.004 +/-  5.596 |   -0.016 +/-  1.703 |   17.990 +/- 13.629 |  -17.898 +/- 10.680 |    0.000 +/-  0.101 |    0.072 +/-  5.526
LYS 224 | R LYS 224 |    0.004 +/-  4.167 |   -0.004 +/-  1.350 |   12.124 +/-  7.395 |  -12.162 +/-  7.458 |    0.001 +/-  0.184 |   -0.037 +/-  4.503
LEU 225 | R LEU 225 |    0.007 +/-  3.739 |   -0.006 +/-  1.547 |    0.431 +/-  0.565 |   -0.362 +/-  0.278 |   -0.000 +/-  0.025 |    0.069 +/-  3.893
LEU 226 | R LEU 226 |   -0.002 +/-  3.404 |   -0.001 +/-  1.601 |   -4.011 +/-  2.166 |    3.984 +/-  1.660 |   -0.001 +/-  0.116 |   -0.029 +/-  3.561
ILE 227 | L ILE   1 |    0.004 +/-  3.064 |   -0.010 +/-  1.739 |    5.875 +/-  1.250 |   -5.793 +/-  1.020 |   -0.000 +/-  0.053 |    0.076 +/-  3.184
LYS 228 | L LYS   2 |    0.000 +/-  4.193 |   -0.008 +/-  1.735 |   33.431 +/- 22.332 |  -33.346 +/- 20.231 |    0.001 +/-  0.198 |    0.078 +/-  4.855
LEU 229 | L LEU   3 |   -0.001 +/-  3.602 |   -0.023 +/-  1.500 |    1.035 +/-  0.535 |   -0.960 +/-  0.283 |   -0.000 +/-  0.001 |    0.051 +/-  3.635
LYS 230 | L LYS   4 |    0.004 +/-  4.324 |   -0.029 +/-  2.050 |   41.854 +/- 11.874 |  -41.590 +/- 10.356 |    0.001 +/-  0.120 |    0.241 +/-  4.674
VAL 231 | L VAL   5 |   -0.004 +/-  3.036 |   -0.020 +/-  1.306 |    0.495 +/-  0.451 |   -0.438 +/-  0.193 |   -0.000 +/-  0.001 |    0.033 +/-  3.056
ILE 232 | L ILE   6 |   -0.003 +/-  3.521 |   -0.101 +/-  1.339 |    2.142 +/-  0.307 |   -2.078 +/-  0.202 |   -0.002 +/-  0.082 |   -0.042 +/-  3.655
GLY 233 | L GLY   7 |   -0.001 +/-  0.994 |   -0.006 +/-  0.399 |   -1.097 +/-  0.132 |    1.081 +/-  0.113 |    0.000 +/-  0.000 |   -0.024 +/-  1.084
GLN 234 | L GLN   8 |    0.006 +/-  3.602 |   -0.105 +/-  1.672 |    0.728 +/-  4.145 |   -0.370 +/-  2.986 |   -0.003 +/-  0.137 |    0.256 +/-  3.382
ASP 235 | L ASP   9 |    0.001 +/-  2.782 |   -0.015 +/-  2.135 |  -28.767 +/-  5.717 |   28.621 +/-  4.010 |   -0.000 +/-  0.043 |   -0.161 +/-  3.419
SER 236 | L SER  10 |    0.001 +/-  2.182 |   -0.025 +/-  1.049 |    1.008 +/-  2.116 |   -0.858 +/-  2.264 |   -0.000 +/-  0.041 |    0.126 +/-  2.126
SER 237 | L SER  11 |    0.001 +/-  2.039 |   -0.006 +/-  1.321 |    0.813 +/-  1.792 |   -0.830 +/-  0.815 |    0.000 +/-  0.044 |   -0.022 +/-  2.188
GLU 238 | L GLU  12 |   -0.001 +/-  2.989 |   -0.015 +/-  1.666 |  -39.774 +/- 11.477 |   39.766 +/- 10.696 |   -0.001 +/-  0.099 |   -0.026 +/-  3.279
ILE 239 | L ILE  13 |    0.003 +/-  3.265 |   -0.008 +/-  1.517 |    0.976 +/-  0.295 |   -0.959 +/-  0.195 |    0.000 +/-  0.075 |    0.012 +/-  3.369
HIE 240 | L HIE  14 |    0.009 +/-  3.094 |   -0.006 +/-  1.270 |   -1.109 +/-  6.443 |    1.097 +/-  5.565 |   -0.001 +/-  0.192 |   -0.009 +/-  3.612
PHE 241 | L PHE  15 |    0.005 +/-  3.472 |   -0.009 +/-  1.202 |    0.641 +/-  0.667 |   -0.662 +/-  0.415 |    0.001 +/-  0.077 |   -0.026 +/-  3.580
LYS 242 | L LYS  16 |   -0.009 +/-  3.509 |   -0.002 +/-  1.173 |   25.405 +/-  7.387 |  -25.388 +/-  7.540 |    0.001 +/-  0.129 |    0.006 +/-  4.056
VAL 243 | L VAL  17 |    0.006 +/-  2.841 |   -0.006 +/-  1.303 |    0.785 +/-  0.542 |   -0.750 +/-  0.328 |    0.000 +/-  0.050 |    0.035 +/-  2.929
LYS 244 | L LYS  18 |   -0.001 +/-  3.537 |   -0.003 +/-  1.091 |   21.838 +/-  5.163 |  -21.839 +/-  5.197 |   -0.000 +/-  0.147 |   -0.006 +/-  3.790
MET 245 | L MET  19 |   -0.003 +/-  3.248 |   -0.006 +/-  1.222 |    0.929 +/-  2.963 |   -0.927 +/-  2.534 |    0.000 +/-  0.161 |   -0.006 +/-  3.312
THR 246 | L THR  20 |    0.002 +/-  2.534 |   -0.004 +/-  0.917 |    0.624 +/-  2.519 |   -0.611 +/-  1.831 |    0.000 +/-  0.104 |    0.011 +/-  2.784
THR 247 | L THR  21 |   -0.002 +/-  2.784 |   -0.004 +/-  1.115 |    0.957 +/-  2.237 |   -0.930 +/-  2.507 |   -0.000 +/-  0.109 |    0.021 +/-  2.972
HIE 248 | L HIE  22 |    0.000 +/-  3.506 |   -0.022 +/-  0.826 |   -0.091 +/-  3.088 |    0.145 +/-  2.575 |   -0.000 +/-  0.096 |    0.032 +/-  3.890
LEU 249 | L LEU  23 |   -0.004 +/-  2.982 |   -0.032 +/-  1.504 |    1.252 +/-  0.561 |   -1.116 +/-  0.207 |    0.000 +/-  0.002 |    0.100 +/-  3.187
LYS 250 | L LYS  24 |    0.001 +/-  4.067 |   -0.052 +/-  1.566 |   11.637 +/- 16.270 |  -11.549 +/- 14.840 |   -0.000 +/-  0.141 |    0.036 +/-  4.462
LYS 251 | L LYS  25 |   -0.001 +/-  4.017 |   -0.009 +/-  1.280 |   18.587 +/- 16.849 |  -18.631 +/- 15.374 |    0.000 +/-  0.165 |   -0.054 +/-  4.476
LEU 252 | L LEU  26 |    0.006 +/-  3.692 |   -0.017 +/-  1.269 |    1.100 +/-  0.574 |   -1.021 +/-  0.252 |    0.000 +/-  0.017 |    0.068 +/-  3.712
LYS 253 | L LYS  27 |   -0.006 +/-  3.325 |   -0.095 +/-  1.811 |   15.620 +/-  6.744 |  -14.208 +/-  5.771 |   -0.000 +/-  0.033 |    1.311 +/-  4.378
GLU 254 | L GLU  28 |    0.002 +/-  3.295 |   -0.027 +/-  1.441 |  -14.805 +/- 25.930 |   15.072 +/- 23.056 |   -0.000 +/-  0.180 |    0.242 +/-  3.956
SER 255 | L SER  29 |    0.005 +/-  2.206 |   -0.004 +/-  0.673 |    0.764 +/-  3.490 |   -0.746 +/-  3.648 |   -0.000 +/-  0.085 |    0.019 +/-  2.561
TYR 256 | L TYR  30 |    0.006 +/-  3.429 |   -0.031 +/-  1.376 |    0.672 +/-  1.885 |   -0.882 +/-  1.105 |   -0.000 +/-  0.005 |   -0.234 +/-  3.753
CYS 257 | L CYS  31 |   -0.005 +/-  2.082 |   -0.026 +/-  1.037 |    0.120 +/-  1.063 |   -0.299 +/-  0.662 |   -0.000 +/-  0.024 |   -0.210 +/-  2.414
GLN 258 | L GLN  32 |   -0.008 +/-  3.342 |   -0.010 +/-  1.101 |    0.425 +/-  3.880 |   -0.384 +/-  2.628 |    0.001 +/-  0.139 |    0.024 +/-  3.224
ARG 259 | L ARG  33 |   -0.004 +/-  4.205 |   -0.010 +/-  1.709 |   25.404 +/-  5.212 |  -25.328 +/-  3.968 |    0.001 +/-  0.072 |    0.062 +/-  3.423
GLN 260 | L GLN  34 |    0.004 +/-  4.415 |   -0.016 +/-  1.555 |    0.837 +/-  4.303 |   -0.706 +/-  1.983 |    0.000 +/-  0.075 |    0.120 +/-  4.130
GLY 261 | L GLY  35 |    0.000 +/-  0.828 |   -0.002 +/-  0.221 |   -0.558 +/-  0.159 |    0.553 +/-  0.151 |    0.000 +/-  0.011 |   -0.006 +/-  0.852
VAL 262 | L VAL  36 |   -0.001 +/-  3.262 |   -0.039 +/-  1.403 |    0.512 +/-  0.487 |   -0.375 +/-  0.177 |    0.000 +/-  0.111 |    0.097 +/-  3.415
PRO 263 | L PRO  37 |    0.001 +/-  2.955 |   -0.247 +/-  0.918 |    2.437 +/-  1.673 |   -2.219 +/-  1.495 |   -0.007 +/-  0.112 |   -0.035 +/-  3.021
MET 264 | L MET  38 |    0.001 +/-  3.637 |   -0.170 +/-  1.203 |   -0.390 +/-  1.646 |    0.382 +/-  1.072 |   -0.004 +/-  0.088 |   -0.182 +/-  3.924
ASN 265 | L ASN  39 |    0.005 +/-  2.957 |   -2.522 +/-  1.097 |   -9.686 +/-  2.760 |    9.475 +/-  1.835 |   -0.645 +/-  0.042 |   -3.373 +/-  2.924
SER 266 | L SER  40 |   -0.000 +/-  2.355 |   -0.270 +/-  1.293 |    0.349 +/-  4.804 |   -1.513 +/-  3.392 |   -0.012 +/-  0.050 |   -1.447 +/-  3.029
LEU 267 | L LEU  41 |   -0.007 +/-  3.188 |   -0.111 +/-  1.602 |    0.733 +/-  0.586 |   -0.588 +/-  0.224 |    0.000 +/-  0.020 |    0.028 +/-  3.448
ARG 268 | L ARG  42 |    0.005 +/-  5.503 |   -2.533 +/-  1.664 |  -14.463 +/-  9.378 |   16.051 +/-  6.956 |   -0.319 +/-  0.038 |   -1.260 +/-  5.484
PHE 269 | L PHE  43 |    0.007 +/-  3.546 |   -0.109 +/-  1.185 |    0.392 +/-  0.486 |   -0.910 +/-  0.486 |   -0.000 +/-  0.006 |   -0.621 +/-  3.942
LEU 270 | L LEU  44 |   -0.007 +/-  3.635 |   -1.844 +/-  1.252 |    1.331 +/-  0.635 |   -0.658 +/-  0.275 |   -0.194 +/-  0.028 |   -1.373 +/-  3.703
PHE 271 | L PHE  45 |   -0.003 +/-  3.813 |   -0.748 +/-  1.309 |    1.124 +/-  0.802 |   -1.582 +/-  0.589 |   -0.030 +/-  0.067 |   -1.238 +/-  4.354
GLU 272 | L GLU  46 |   -0.007 +/-  4.032 |   -1.094 +/-  1.513 | -127.630 +/- 13.774 |  124.185 +/- 11.469 |   -0.638 +/-  0.097 |   -5.183 +/-  4.569
GLY 273 | L GLY  47 |    0.001 +/-  0.820 |   -0.723 +/-  0.237 |   -1.926 +/-  0.150 |    1.742 +/-  0.140 |   -0.020 +/-  0.007 |   -0.927 +/-  0.842
GLN 274 | L GLN  48 |   -0.002 +/-  4.065 |   -1.148 +/-  1.041 |    3.320 +/-  3.955 |   -1.246 +/-  3.343 |   -0.307 +/-  0.144 |    0.618 +/-  3.644
ARG 275 | L ARG  49 |   -0.003 +/-  3.888 |   -2.404 +/-  1.813 |  -25.317 +/-  5.971 |   22.612 +/-  4.317 |   -0.964 +/-  0.046 |   -6.076 +/-  3.906
ILE 276 | L ILE  50 |   -0.007 +/-  3.232 |   -0.143 +/-  1.592 |    1.372 +/-  0.290 |   -1.255 +/-  0.197 |   -0.000 +/-  0.006 |   -0.032 +/-  3.340
ALA 277 | L ALA  51 |    0.001 +/-  1.924 |   -0.367 +/-  0.562 |    0.929 +/-  0.364 |   -0.897 +/-  0.260 |   -0.135 +/-  0.092 |   -0.469 +/-  1.973
ASP 278 | L ASP  52 |    0.001 +/-  2.229 |   -0.145 +/-  1.692 |  -12.139 +/- 13.205 |   12.703 +/- 12.094 |   -0.003 +/-  0.098 |    0.417 +/-  3.167
ASN 279 | L ASN  53 |   -0.003 +/-  3.284 |   -0.108 +/-  0.828 |   -0.439 +/-  3.389 |    0.768 +/-  2.694 |   -0.015 +/-  0.097 |    0.204 +/-  2.864
HIE 280 | L HIE  54 |    0.002 +/-  2.982 |   -1.219 +/-  1.051 |   -1.545 +/-  2.368 |    1.760 +/-  1.700 |   -0.265 +/-  0.087 |   -1.267 +/-  3.388
THR 281 | L THR  55 |   -0.001 +/-  2.776 |   -0.022 +/-  1.094 |   -0.819 +/-  2.011 |    0.739 +/-  2.179 |    0.000 +/-  0.040 |   -0.104 +/-  2.887
PRO 282 | L PRO  56 |    0.000 +/-  2.821 |   -0.013 +/-  1.036 |    8.034 +/-  1.094 |   -7.963 +/-  1.032 |   -0.000 +/-  0.002 |    0.058 +/-  2.868
LYS 283 | L LYS  57 |   -0.011 +/-  3.489 |   -0.016 +/-  1.000 |   31.334 +/- 10.919 |  -31.286 +/- 10.316 |    0.001 +/-  0.103 |    0.022 +/-  4.017
GLU 284 | L GLU  58 |    0.004 +/-  3.466 |    0.640 +/-  1.426 |  -64.748 +/- 10.685 |   62.307 +/- 10.394 |   -0.189 +/-  0.097 |   -1.987 +/-  3.705
LEU 285 | L LEU  59 |   -0.000 +/-  3.622 |   -0.212 +/-  1.464 |    1.297 +/-  0.558 |   -0.970 +/-  0.281 |   -0.031 +/-  0.046 |    0.084 +/-  4.137
GLY 286 | L GLY  60 |    0.001 +/-  0.820 |   -0.012 +/-  0.241 |   -1.804 +/-  0.200 |    1.786 +/-  0.186 |   -0.000 +/-  0.010 |   -0.029 +/-  0.784
MET 287 | L MET  61 |    0.004 +/-  2.995 |   -0.077 +/-  1.191 |    3.098 +/-  1.703 |   -3.049 +/-  1.260 |   -0.000 +/-  0.011 |   -0.024 +/-  3.158
GLU 288 | L GLU  62 |    0.000 +/-  3.226 |   -0.027 +/-  1.166 |  -46.893 +/- 12.031 |   46.844 +/- 12.182 |   -0.002 +/-  0.110 |   -0.078 +/-  3.233
GLU 289 | L GLU  63 |    0.005 +/-  3.371 |   -0.008 +/-  1.589 |  -36.019 +/- 21.121 |   35.951 +/- 20.804 |    0.001 +/-  0.155 |   -0.069 +/-  3.647
GLU 290 | L GLU  64 |   -0.002 +/-  3.469 |   -0.018 +/-  1.382 |  -42.780 +/- 18.365 |   42.726 +/- 17.303 |    0.001 +/-  0.116 |   -0.073 +/-  3.176
ASP 291 | L ASP  65 |   -0.001 +/-  3.074 |    1.036 +/-  1.778 |  -98.448 +/-  7.579 |   92.397 +/-  6.679 |   -0.150 +/-  0.067 |   -5.166 +/-  3.044
VAL 292 | L VAL  66 |    0.002 +/-  3.587 |   -0.339 +/-  1.157 |    1.614 +/-  0.561 |   -1.395 +/-  0.177 |   -0.087 +/-  0.072 |   -0.204 +/-  3.666
ILE 293 | L ILE  67 |   -0.003 +/-  3.316 |   -0.079 +/-  1.620 |    1.212 +/-  0.263 |   -1.168 +/-  0.187 |    0.000 +/-  0.002 |   -0.038 +/-  3.306
GLU 294 | L GLU  68 |   -0.003 +/-  3.300 |   -0.057 +/-  1.718 |  -99.579 +/-  6.412 |   97.839 +/-  5.496 |   -0.289 +/-  0.057 |   -2.090 +/-  3.536
VAL 295 | L VAL  69 |   -0.002 +/-  2.559 |   -0.078 +/-  1.418 |    0.513 +/-  0.514 |   -0.331 +/-  0.175 |    0.000 +/-  0.001 |    0.102 +/-  2.583
TYR 296 | L TYR  70 |    0.005 +/-  3.784 |   -3.258 +/-  1.460 |    2.694 +/-  3.016 |   -1.269 +/-  2.150 |   -0.491 +/-  0.102 |   -2.320 +/-  3.889
GLN 297 | L GLN  71 |    0.003 +/-  3.842 |   -0.231 +/-  1.334 |    0.377 +/-  2.966 |    0.203 +/-  2.636 |   -0.001 +/-  0.164 |    0.352 +/-  3.787
GLU 298 | L GLU  72 |   -0.009 +/-  3.768 |   -0.806 +/-  1.691 |  -39.708 +/- 15.129 |   30.047 +/- 12.220 |   -0.234 +/-  0.073 |  -10.710 +/-  5.106
GLN 299 | L GLN  73 |    0.005 +/-  4.168 |   -5.494 +/-  1.126 |   -3.551 +/-  2.259 |    5.980 +/-  1.216 |   -1.029 +/-  0.042 |   -4.088 +/-  3.627
THR 300 | L THR  74 |    0.002 +/-  2.843 |   -3.111 +/-  1.006 |   -0.600 +/-  1.812 |    3.019 +/-  1.935 |   -0.344 +/-  0.130 |   -1.035 +/-  2.986
GLY 301 | L GLY  75 |   -0.002 +/-  0.689 |   -1.312 +/-  0.281 |   -0.671 +/-  0.148 |    0.401 +/-  0.133 |   -0.009 +/-  0.003 |   -1.593 +/-  0.741
GLY 302 | L GLY  76 |   -0.000 +/-  0.883 |   -1.576 +/-  0.196 |   -8.060 +/-  1.459 |    5.300 +/-  1.319 |   -0.011 +/-  0.004 |   -4.347 +/-  1.155
GLY 303 | L GLY  77 |    0.002 +/-  1.297 |   -0.066 +/-  0.136 |    3.996 +/-  1.356 |   -3.721 +/-  1.316 |   -0.020 +/-  0.070 |    0.192 +/-  1.289
TYR 304 | L TYR  78 |   -0.002 +/-  3.582 |   -2.614 +/-  1.360 |   -0.079 +/-  1.532 |    1.322 +/-  1.691 |   -0.536 +/-  0.220 |   -1.909 +/-  3.746
LYS 305 | L LYS  79 |   -0.009 +/-  3.731 |   -1.919 +/-  1.252 |   15.468 +/- 15.145 |  -13.959 +/- 13.191 |   -0.425 +/-  0.144 |   -0.843 +/-  4.689
LYS 306 | L LYS  80 |   -0.001 +/-  3.312 |   -0.107 +/-  1.331 |   18.710 +/- 15.461 |  -18.950 +/- 14.103 |    0.000 +/-  0.205 |   -0.348 +/-  4.067
LEU 307 | L LEU  81 |   -0.000 +/-  3.339 |   -0.918 +/-  1.316 |    0.433 +/-  0.768 |   -0.301 +/-  0.272 |   -0.166 +/-  0.110 |   -0.952 +/-  3.530
ALA 308 | L ALA  82 |   -0.002 +/-  1.903 |   -1.775 +/-  0.550 |    0.492 +/-  0.247 |   -0.395 +/-  0.160 |   -0.337 +/-  0.031 |   -2.017 +/-  1.996
GLU 309 | L GLU  83 |   -0.011 +/-  3.546 |   -0.793 +/-  1.533 |  -20.491 +/- 29.358 |   22.010 +/- 26.714 |   -0.086 +/-  0.190 |    0.628 +/-  3.586
ALA 310 | L ALA  84 |   -0.001 +/-  1.557 |   -0.061 +/-  0.480 |    0.684 +/-  0.311 |   -0.662 +/-  0.267 |    0.000 +/-  0.052 |   -0.040 +/-  1.616
VAL 311 | L VAL  85 |    0.001 +/-  2.688 |   -1.611 +/-  1.118 |    0.358 +/-  0.397 |    0.025 +/-  0.162 |   -0.276 +/-  0.083 |   -1.503 +/-  2.734
LYS 312 | L LYS  86 |    0.005 +/-  3.123 |   -5.357 +/-  1.441 |   -1.883 +/-  1.794 |    0.346 +/-  1.279 |   -0.591 +/-  0.065 |   -7.481 +/-  3.253
TYR 313 | L TYR  87 |    0.000 +/-  4.204 |   -0.153 +/-  1.063 |    0.620 +/-  1.492 |   -0.543 +/-  1.252 |   -0.002 +/-  0.109 |   -0.079 +/-  4.015
SER 314 | L SER  88 |    0.003 +/-  2.596 |   -0.081 +/-  0.597 |    0.671 +/-  1.896 |   -0.454 +/-  2.071 |   -0.000 +/-  0.067 |    0.138 +/-  2.663
ALA 315 | L ALA  89 |   -0.002 +/-  1.727 |   -0.949 +/-  0.469 |    0.695 +/-  0.282 |   -0.600 +/-  0.223 |   -0.193 +/-  0.058 |   -1.049 +/-  1.782
LYS 316 | L LYS  90 |   -0.003 +/-  3.994 |   -1.211 +/-  1.016 |   21.241 +/-  7.457 |  -20.096 +/-  7.173 |   -0.263 +/-  0.138 |   -0.332 +/-  4.189
LEU 317 | L LEU  91 |    0.003 +/-  2.992 |   -0.058 +/-  1.320 |    0.486 +/-  0.569 |   -0.465 +/-  0.192 |    0.001 +/-  0.111 |   -0.034 +/-  3.304
MET 318 | L MET  92 |   -0.005 +/-  2.867 |   -0.353 +/-  1.033 |    0.533 +/-  0.767 |   -0.376 +/-  0.702 |   -0.089 +/-  0.167 |   -0.291 +/-  2.959
GLY 319 | L GLY  93 |   -0.000 +/-  0.756 |   -0.047 +/-  0.288 |   -0.549 +/-  0.301 |    0.526 +/-  0.257 |    0.000 +/-  0.013 |   -0.071 +/-  0.818
GLN 320 | L GLN  94 |    0.001 +/-  3.983 |   -0.066 +/-  1.111 |    0.776 +/-  6.022 |   -0.572 +/-  5.090 |   -0.000 +/-  0.141 |    0.139 +/-  3.666
ALA 321 | L ALA  95 |   -0.000 +/-  1.787 |   -0.012 +/-  0.426 |    0.691 +/-  0.273 |   -0.688 +/-  0.212 |    0.000 +/-  0.067 |   -0.009 +/-  1.764
MET 322 | L MET  96 |    0.000 +/-  2.814 |   -0.252 +/-  1.428 |    0.555 +/-  1.347 |   -0.432 +/-  1.213 |   -0.050 +/-  0.257 |   -0.179 +/-  2.922
ALA 323 | L ALA  97 |   -0.003 +/-  1.797 |   -0.019 +/-  0.659 |    0.695 +/-  0.267 |   -0.688 +/-  0.227 |    0.000 +/-  0.064 |   -0.015 +/-  1.853
LYS 324 | L LYS  98 |    0.004 +/-  4.299 |   -0.866 +/-  2.187 |   20.691 +/- 27.838 |  -15.234 +/- 23.756 |   -0.205 +/-  0.225 |    4.390 +/-  5.218
ARG 325 | L ARG  99 |   -0.006 +/-  5.506 |   -0.733 +/-  1.544 |  -21.997 +/-  7.888 |   16.019 +/-  6.138 |   -0.510 +/-  0.103 |   -7.228 +/-  5.143

Backbone Energy Decomposition:
Residue |  Location |       Internal      |    van der Waals    |    Electrostatic    |   Polar Solvation   |    Non-Polar Solv.  |       TOTAL
-------------------------------------------------------------------------------------------------------------------------------------------------------
GLU   1 | R GLU   1 |   -0.003 +/-  2.039 |   -0.001 +/-  1.026 |   16.181 +/-  8.015 |  -16.107 +/-  6.457 |    0.000 +/-  0.049 |    0.070 +/-  3.621
PHE   2 | R PHE   2 |   -0.003 +/-  1.930 |   -0.001 +/-  1.630 |   -0.607 +/-  2.797 |    0.605 +/-  1.083 |   -0.000 +/-  0.018 |   -0.006 +/-  2.756
PRO   3 | R PRO   3 |   -0.002 +/-  1.512 |   -0.000 +/-  0.870 |   -2.879 +/-  1.318 |    2.877 +/-  1.153 |    0.000 +/-  0.074 |   -0.004 +/-  1.676
GLU   4 | R GLU   4 |    0.003 +/-  1.677 |   -0.001 +/-  1.171 |   -2.836 +/-  2.128 |    2.834 +/-  1.804 |   -0.001 +/-  0.054 |   -0.000 +/-  2.089
ILE   5 | R ILE   5 |    0.002 +/-  1.539 |   -0.000 +/-  1.028 |   -0.674 +/-  2.317 |    0.675 +/-  1.190 |   -0.000 +/-  0.025 |    0.002 +/-  2.318
THR   6 | R THR   6 |    0.000 +/-  1.613 |    0.000 +/-  1.124 |   -0.501 +/-  2.507 |    0.504 +/-  1.928 |    0.000 +/-  0.017 |    0.004 +/-  1.749
GLU   7 | R GLU   7 |    0.003 +/-  1.472 |   -0.000 +/-  1.105 |   -3.261 +/-  3.476 |    3.256 +/-  2.958 |   -0.000 +/-  0.037 |   -0.003 +/-  2.033
GLU   8 | R GLU   8 |   -0.003 +/-  1.442 |   -0.000 +/-  1.032 |   -3.306 +/-  2.153 |    3.307 +/-  1.779 |   -0.000 +/-  0.011 |   -0.002 +/-  1.803
MET   9 | R MET   9 |   -0.004 +/-  1.729 |   -0.001 +/-  1.032 |   -0.828 +/-  1.526 |    0.850 +/-  0.872 |    0.000 +/-  0.003 |    0.017 +/-  2.240
GLU  10 | R GLU  10 |    0.002 +/-  1.668 |   -0.001 +/-  0.976 |   -3.694 +/-  2.577 |    3.674 +/-  1.907 |    0.000 +/-  0.009 |   -0.019 +/-  1.967
LYS  11 | R LYS  11 |   -0.008 +/-  1.446 |   -0.001 +/-  0.820 |    4.268 +/-  2.849 |   -4.237 +/-  2.051 |    0.000 +/-  0.032 |    0.022 +/-  2.083
GLU  12 | R GLU  12 |    0.001 +/-  1.748 |   -0.001 +/-  1.017 |   -3.860 +/-  2.261 |    3.867 +/-  1.364 |   -0.000 +/-  0.014 |    0.006 +/-  2.121
ILE  13 | R ILE  13 |   -0.001 +/-  1.738 |   -0.003 +/-  1.174 |   -1.059 +/-  1.762 |    1.089 +/-  0.966 |   -0.000 +/-  0.008 |    0.027 +/-  2.434
LYS  14 | R LYS  14 |    0.000 +/-  1.439 |   -0.002 +/-  0.917 |    4.733 +/-  2.691 |   -4.684 +/-  2.011 |    0.000 +/-  0.036 |    0.048 +/-  2.181
ASN  15 | R ASN  15 |    0.003 +/-  1.573 |   -0.002 +/-  0.981 |   -0.521 +/-  2.395 |    0.578 +/-  1.776 |    0.000 +/-  0.035 |    0.058 +/-  2.135
VAL  16 | R VAL  16 |   -0.004 +/-  1.589 |   -0.005 +/-  0.994 |   -1.003 +/-  1.896 |    1.101 +/-  1.465 |    0.000 +/-  0.024 |    0.089 +/-  1.830
PHE  17 | R PHE  17 |    0.005 +/-  1.422 |   -0.006 +/-  0.984 |   -0.759 +/-  1.815 |    0.793 +/-  1.352 |    0.000 +/-  0.066 |    0.033 +/-  1.934
ARG  18 | R ARG  18 |   -0.000 +/-  1.280 |   -0.005 +/-  1.060 |    5.339 +/-  3.408 |   -5.238 +/-  2.804 |   -0.000 +/-  0.029 |    0.095 +/-  1.871
ASN  19 | R ASN  19 |   -0.001 +/-  1.861 |   -0.007 +/-  0.903 |    0.289 +/-  2.625 |   -0.194 +/-  1.895 |    0.000 +/-  0.068 |    0.087 +/-  2.142
GLY  20 | R GLY  20 |   -0.001 +/-  1.776 |   -0.019 +/-  0.934 |    0.386 +/-  2.094 |   -0.222 +/-  1.594 |   -0.000 +/-  0.074 |    0.142 +/-  2.018
ASN  21 | R ASN  21 |   -0.002 +/-  1.348 |   -0.050 +/-  1.048 |    0.690 +/-  2.394 |   -0.244 +/-  1.173 |   -0.000 +/-  0.051 |    0.393 +/-  1.937
GLN  22 | R GLN  22 |    0.001 +/-  1.465 |   -0.380 +/-  1.034 |   -0.055 +/-  1.487 |    0.957 +/-  0.966 |    0.000 +/-  0.023 |    0.523 +/-  1.848
ASP  23 | R ASP  23 |   -0.002 +/-  1.576 |   -0.325 +/-  0.875 |   -8.181 +/-  1.575 |    7.243 +/-  1.280 |   -0.002 +/-  0.041 |   -1.267 +/-  1.757
GLU  24 | R GLU  24 |    0.001 +/-  1.547 |   -0.081 +/-  1.016 |   -6.722 +/-  1.684 |    6.347 +/-  1.071 |   -0.000 +/-  0.025 |   -0.456 +/-  1.920
VAL  25 | R VAL  25 |   -0.000 +/-  1.476 |   -0.035 +/-  0.773 |   -0.151 +/-  1.116 |    0.455 +/-  0.934 |    0.000 +/-  0.034 |    0.269 +/-  1.749
LEU  26 | R LEU  26 |    0.004 +/-  1.635 |   -0.014 +/-  1.126 |    0.027 +/-  1.579 |    0.128 +/-  1.239 |    0.000 +/-  0.039 |    0.145 +/-  1.849
SER  27 | R SER  27 |    0.001 +/-  1.650 |   -0.022 +/-  1.046 |   -1.753 +/-  2.103 |    1.749 +/-  0.964 |   -0.000 +/-  0.004 |   -0.024 +/-  1.882
GLU  28 | R GLU  28 |   -0.001 +/-  1.525 |   -0.020 +/-  1.026 |   -3.581 +/-  3.815 |    3.635 +/-  2.409 |   -0.000 +/-  0.021 |    0.032 +/-  2.397
ALA  29 | R ALA  29 |    0.003 +/-  1.609 |   -0.039 +/-  1.297 |   -1.956 +/-  1.492 |    2.001 +/-  0.730 |   -0.000 +/-  0.023 |    0.009 +/-  2.125
PHE  30 | R PHE  30 |   -0.003 +/-  1.677 |   -0.087 +/-  0.905 |   -0.597 +/-  1.642 |    1.106 +/-  1.226 |   -0.005 +/-  0.045 |    0.415 +/-  1.802
ARG  31 | R ARG  31 |   -0.008 +/-  1.686 |   -0.482 +/-  0.815 |    4.305 +/-  2.449 |   -2.496 +/-  2.060 |   -0.137 +/-  0.060 |    1.182 +/-  2.152
LEU  32 | R LEU  32 |    0.001 +/-  1.578 |   -0.209 +/-  1.010 |    1.354 +/-  1.476 |   -0.600 +/-  0.776 |   -0.016 +/-  0.024 |    0.531 +/-  1.996
THR  33 | R THR  33 |   -0.002 +/-  1.723 |   -0.172 +/-  0.830 |   -1.529 +/-  1.337 |    2.180 +/-  1.171 |   -0.004 +/-  0.028 |    0.474 +/-  2.081
ILE  34 | R ILE  34 |   -0.003 +/-  1.424 |   -0.069 +/-  1.256 |   -0.461 +/-  1.721 |    0.928 +/-  0.654 |    0.000 +/-  0.000 |    0.394 +/-  1.710
THR  35 | R THR  35 |   -0.003 +/-  1.657 |   -0.116 +/-  1.390 |    0.570 +/-  1.512 |    0.119 +/-  0.551 |    0.000 +/-  0.000 |    0.569 +/-  2.054
ARG  36 | R ARG  36 |    0.003 +/-  1.577 |   -0.081 +/-  1.075 |    9.238 +/-  2.017 |   -7.674 +/-  1.502 |   -0.000 +/-  0.001 |    1.486 +/-  2.328
LYS  37 | R LYS  37 |   -0.001 +/-  1.533 |   -0.219 +/-  1.185 |    9.175 +/-  2.385 |   -6.506 +/-  1.608 |   -0.003 +/-  0.017 |    2.446 +/-  2.586
ASP  38 | R ASP  38 |   -0.002 +/-  1.695 |   -0.141 +/-  1.299 |   -5.559 +/-  2.013 |    4.966 +/-  1.073 |   -0.000 +/-  0.001 |   -0.735 +/-  2.281
ILE  39 | R ILE  39 |   -0.002 +/-  1.674 |   -0.035 +/-  1.001 |   -0.450 +/-  1.627 |    0.698 +/-  1.015 |   -0.000 +/-  0.009 |    0.211 +/-  1.800
GLN  40 | R GLN  40 |    0.003 +/-  1.413 |   -0.059 +/-  0.978 |   -0.852 +/-  2.297 |    1.190 +/-  1.126 |   -0.000 +/-  0.013 |    0.280 +/-  2.016
THR  41 | R THR  41 |   -0.002 +/-  1.666 |   -0.082 +/-  1.087 |   -0.440 +/-  1.620 |    0.837 +/-  0.985 |   -0.001 +/-  0.010 |    0.313 +/-  2.040
LEU  42 | R LEU  42 |    0.002 +/-  1.866 |   -0.026 +/-  1.197 |   -0.387 +/-  2.191 |    0.467 +/-  0.902 |    0.000 +/-  0.031 |    0.056 +/-  2.290
ASN  43 | R ASN  43 |    0.002 +/-  1.796 |   -0.027 +/-  1.335 |   -0.596 +/-  2.904 |    0.536 +/-  1.083 |    0.000 +/-  0.041 |   -0.085 +/-  2.352
HIE  44 | R HIE  44 |   -0.004 +/-  2.002 |   -0.031 +/-  1.151 |    0.334 +/-  2.264 |   -0.042 +/-  2.078 |   -0.000 +/-  0.044 |    0.256 +/-  2.535
LEU  45 | R LEU  45 |    0.000 +/-  1.694 |   -0.164 +/-  1.127 |   -1.474 +/-  2.454 |    2.027 +/-  1.489 |   -0.025 +/-  0.048 |    0.365 +/-  2.314
ASN  46 | R ASN  46 |   -0.001 +/-  1.630 |   -0.193 +/-  1.089 |    0.683 +/-  2.240 |   -0.126 +/-  0.908 |   -0.004 +/-  0.018 |    0.359 +/-  2.127
TRP  47 | R TRP  47 |    0.005 +/-  1.684 |   -0.800 +/-  0.870 |   -1.447 +/-  1.428 |    1.999 +/-  0.988 |   -0.043 +/-  0.032 |   -0.286 +/-  2.231
LEU  48 | R LEU  48 |    0.001 +/-  1.725 |   -0.967 +/-  1.057 |   -4.416 +/-  2.047 |    2.168 +/-  0.830 |   -0.051 +/-  0.015 |   -3.265 +/-  2.463
ASN  49 | R ASN  49 |   -0.001 +/-  1.742 |   -0.644 +/-  0.953 |   -1.136 +/-  1.366 |    2.165 +/-  0.821 |   -0.047 +/-  0.014 |    0.336 +/-  1.864
ASP  50 | R ASP  50 |    0.003 +/-  2.135 |   -0.663 +/-  1.169 |   -6.926 +/-  1.719 |    6.700 +/-  1.122 |   -0.018 +/-  0.007 |   -0.904 +/-  2.057
GLU  51 | R GLU  51 |   -0.009 +/-  1.603 |   -0.637 +/-  0.981 |   -6.088 +/-  1.963 |    5.584 +/-  1.184 |   -0.007 +/-  0.006 |   -1.158 +/-  2.095
ILE  52 | R ILE  52 |   -0.001 +/-  1.501 |   -0.102 +/-  1.139 |   -0.557 +/-  1.206 |    1.122 +/-  0.641 |    0.000 +/-  0.000 |    0.461 +/-  2.038
ILE  53 | R ILE  53 |   -0.001 +/-  1.709 |   -0.065 +/-  1.176 |    0.417 +/-  1.284 |    0.239 +/-  0.641 |    0.000 +/-  0.000 |    0.591 +/-  1.998
ASN  54 | R ASN  54 |    0.001 +/-  1.674 |   -0.106 +/-  1.265 |    1.967 +/-  1.514 |   -1.129 +/-  0.741 |   -0.000 +/-  0.007 |    0.733 +/-  2.082
PHE  55 | R PHE  55 |    0.003 +/-  1.436 |   -0.055 +/-  1.074 |    0.867 +/-  1.548 |   -0.629 +/-  0.577 |    0.000 +/-  0.000 |    0.186 +/-  1.809
TYR  56 | R TYR  56 |   -0.000 +/-  1.670 |   -0.016 +/-  1.108 |    0.186 +/-  1.214 |    0.126 +/-  0.618 |    0.000 +/-  0.000 |    0.296 +/-  1.977
MET  57 | R MET  57 |   -0.005 +/-  1.687 |   -0.015 +/-  0.975 |    0.372 +/-  1.298 |   -0.121 +/-  0.579 |   -0.000 +/-  0.006 |    0.231 +/-  1.878
ASN  58 | R ASN  58 |   -0.001 +/-  1.821 |   -0.016 +/-  0.871 |    0.765 +/-  1.385 |   -0.564 +/-  0.742 |    0.000 +/-  0.009 |    0.184 +/-  2.015
MET  59 | R MET  59 |   -0.002 +/-  1.479 |   -0.007 +/-  1.065 |    0.168 +/-  1.437 |   -0.048 +/-  0.753 |   -0.000 +/-  0.007 |    0.111 +/-  1.742
LEU  60 | R LEU  60 |   -0.000 +/-  1.576 |   -0.003 +/-  0.988 |    0.038 +/-  1.442 |    0.042 +/-  0.683 |    0.000 +/-  0.002 |    0.077 +/-  1.779
MET  61 | R MET  61 |   -0.003 +/-  1.747 |   -0.005 +/-  1.370 |   -0.020 +/-  2.118 |    0.057 +/-  0.888 |   -0.000 +/-  0.025 |    0.029 +/-  2.290
GLU  62 | R GLU  62 |    0.001 +/-  1.636 |   -0.003 +/-  0.814 |   -1.828 +/-  1.769 |    1.815 +/-  1.796 |    0.000 +/-  0.015 |   -0.015 +/-  1.915
ARG  63 | R ARG  63 |   -0.001 +/-  1.696 |   -0.002 +/-  1.077 |    3.741 +/-  2.184 |   -3.666 +/-  1.594 |    0.000 +/-  0.035 |    0.073 +/-  2.087
SER  64 | R SER  64 |    0.000 +/-  1.336 |   -0.001 +/-  1.183 |   -0.223 +/-  1.749 |    0.233 +/-  1.133 |    0.000 +/-  0.035 |    0.009 +/-  1.779
LYS  65 | R LYS  65 |    0.005 +/-  1.679 |   -0.001 +/-  0.977 |    2.854 +/-  2.381 |   -2.843 +/-  1.838 |    0.000 +/-  0.052 |    0.015 +/-  2.018
GLU  66 | R GLU  66 |    0.003 +/-  1.727 |   -0.001 +/-  0.913 |   -1.935 +/-  3.011 |    1.934 +/-  2.211 |    0.000 +/-  0.038 |    0.001 +/-  2.250
LYS  67 | R LYS  67 |    0.002 +/-  1.828 |   -0.000 +/-  0.852 |    2.613 +/-  4.869 |   -2.612 +/-  4.169 |   -0.000 +/-  0.077 |    0.003 +/-  2.169
GLY  68 | R GLY  68 |    0.007 +/-  1.993 |   -0.000 +/-  0.873 |    0.238 +/-  3.399 |   -0.236 +/-  2.625 |    0.000 +/-  0.074 |    0.008 +/-  2.493
LEU  69 | R LEU  69 |    0.000 +/-  1.674 |   -0.001 +/-  0.917 |    0.040 +/-  1.734 |   -0.027 +/-  1.283 |   -0.000 +/-  0.037 |    0.012 +/-  1.701
PRO  70 | R PRO  70 |    0.001 +/-  1.458 |   -0.001 +/-  0.869 |   -2.811 +/-  1.836 |    2.808 +/-  1.338 |    0.000 +/-  0.020 |   -0.003 +/-  1.734
SER  71 | R SER  71 |    0.007 +/-  1.698 |   -0.001 +/-  1.047 |   -0.633 +/-  2.133 |    0.665 +/-  0.662 |   -0.000 +/-  0.014 |    0.037 +/-  2.631
VAL  72 | R VAL  72 |   -0.000 +/-  1.769 |   -0.004 +/-  0.883 |    0.088 +/-  1.296 |    0.050 +/-  0.753 |   -0.000 +/-  0.031 |    0.135 +/-  2.025
HIE  73 | R HIE  73 |   -0.003 +/-  1.557 |   -0.008 +/-  0.833 |   -0.236 +/-  1.383 |    0.432 +/-  0.627 |    0.000 +/-  0.002 |    0.186 +/-  2.083
ALA  74 | R ALA  74 |    0.003 +/-  1.532 |   -0.043 +/-  0.759 |   -0.744 +/-  1.238 |    1.175 +/-  0.963 |   -0.004 +/-  0.032 |    0.388 +/-  1.591
PHE  75 | R PHE  75 |   -0.001 +/-  1.619 |   -0.093 +/-  0.754 |   -2.005 +/-  1.320 |    2.722 +/-  1.152 |   -0.013 +/-  0.019 |    0.611 +/-  1.690
ASN  76 | R ASN  76 |   -0.001 +/-  1.774 |   -0.227 +/-  0.940 |    2.187 +/-  1.811 |   -0.703 +/-  0.997 |   -0.009 +/-  0.015 |    1.247 +/-  2.140
THR  77 | R THR  77 |    0.000 +/-  1.477 |   -0.485 +/-  0.743 |    0.757 +/-  1.317 |   -0.382 +/-  0.920 |   -0.008 +/-  0.007 |   -0.118 +/-  1.647
PHE  78 | R PHE  78 |    0.000 +/-  1.577 |   -0.431 +/-  1.243 |    1.225 +/-  1.351 |   -0.600 +/-  0.613 |   -0.002 +/-  0.003 |    0.192 +/-  1.967
PHE  79 | R PHE  79 |    0.002 +/-  1.635 |   -0.107 +/-  0.961 |    0.933 +/-  1.310 |   -0.650 +/-  0.562 |    0.000 +/-  0.000 |    0.178 +/-  1.898
PHE  80 | R PHE  80 |   -0.001 +/-  1.423 |   -0.043 +/-  0.931 |    0.661 +/-  1.058 |   -0.456 +/-  0.615 |   -0.000 +/-  0.002 |    0.161 +/-  1.685
THR  81 | R THR  81 |   -0.003 +/-  1.625 |   -0.084 +/-  1.232 |    0.132 +/-  2.182 |    0.017 +/-  0.804 |   -0.000 +/-  0.017 |    0.061 +/-  2.102
LYS  82 | R LYS  82 |   -0.001 +/-  1.486 |   -0.088 +/-  1.168 |    0.288 +/-  1.819 |    0.124 +/-  1.066 |   -0.002 +/-  0.016 |    0.321 +/-  1.883
LEU  83 | R LEU  83 |   -0.005 +/-  1.606 |   -0.025 +/-  0.909 |    0.280 +/-  1.177 |   -0.210 +/-  0.892 |    0.000 +/-  0.016 |    0.040 +/-  1.863
LYS  84 | R LYS  84 |    0.001 +/-  1.722 |   -0.013 +/-  0.857 |    2.372 +/-  1.743 |   -2.161 +/-  1.433 |   -0.000 +/-  0.038 |    0.199 +/-  1.924
THR  85 | R THR  85 |    0.002 +/-  1.612 |   -0.019 +/-  1.119 |   -0.504 +/-  1.456 |    0.652 +/-  0.829 |    0.000 +/-  0.025 |    0.132 +/-  1.775
ALA  86 | R ALA  86 |    0.000 +/-  1.700 |   -0.018 +/-  0.972 |    0.316 +/-  3.104 |   -0.201 +/-  1.864 |    0.000 +/-  0.067 |    0.097 +/-  1.833
GLY  87 | R GLY  87 |   -0.001 +/-  1.608 |   -0.015 +/-  1.073 |    1.619 +/-  1.390 |   -1.576 +/-  0.969 |    0.000 +/-  0.043 |    0.027 +/-  1.685
TYR  88 | R TYR  88 |   -0.004 +/-  1.641 |   -0.014 +/-  0.981 |    1.241 +/-  1.634 |   -1.194 +/-  0.918 |   -0.000 +/-  0.028 |    0.030 +/-  2.034
GLN  89 | R GLN  89 |   -0.000 +/-  1.693 |   -0.027 +/-  0.982 |    1.778 +/-  1.862 |   -1.520 +/-  1.948 |    0.000 +/-  0.047 |    0.231 +/-  2.085
ALA  90 | R ALA  90 |   -0.003 +/-  1.845 |   -0.120 +/-  1.073 |    3.252 +/-  2.125 |   -3.091 +/-  1.349 |   -0.001 +/-  0.040 |    0.038 +/-  2.327
VAL  91 | R VAL  91 |   -0.000 +/-  1.856 |   -0.083 +/-  1.216 |    0.913 +/-  2.029 |   -0.744 +/-  0.765 |    0.000 +/-  0.001 |    0.085 +/-  2.145
LYS  92 | R LYS  92 |   -0.001 +/-  1.801 |   -0.055 +/-  1.099 |   -2.750 +/-  2.289 |    3.445 +/-  1.500 |    0.000 +/-  0.010 |    0.639 +/-  2.101
ARG  93 | R ARG  93 |   -0.001 +/-  1.713 |   -0.540 +/-  0.932 |   -3.899 +/-  2.533 |    5.815 +/-  1.831 |   -0.028 +/-  0.019 |    1.348 +/-  2.331
TRP  94 | R TRP  94 |   -0.002 +/-  1.483 |   -0.634 +/-  1.100 |    0.350 +/-  1.547 |    0.190 +/-  1.321 |   -0.141 +/-  0.029 |   -0.237 +/-  1.947
THR  95 | R THR  95 |   -0.005 +/-  1.659 |   -0.112 +/-  1.065 |   -0.840 +/-  1.874 |    0.959 +/-  1.257 |   -0.000 +/-  0.005 |    0.001 +/-  1.963
LYS  96 | R LYS  96 |   -0.004 +/-  1.624 |   -0.138 +/-  1.087 |   -4.518 +/-  2.965 |    5.166 +/-  2.475 |   -0.009 +/-  0.035 |    0.498 +/-  2.438
LYS  97 | R LYS  97 |    0.001 +/-  2.039 |   -0.048 +/-  0.895 |   -2.830 +/-  2.311 |    3.024 +/-  1.989 |   -0.000 +/-  0.064 |    0.147 +/-  2.473
VAL  98 | R VAL  98 |   -0.003 +/-  1.658 |   -0.021 +/-  1.348 |    0.921 +/-  1.953 |   -0.844 +/-  1.282 |    0.000 +/-  0.076 |    0.053 +/-  1.998
ASP  99 | R ASP  99 |    0.001 +/-  1.438 |   -0.006 +/-  0.878 |   -0.612 +/-  1.474 |    0.635 +/-  1.295 |    0.000 +/-  0.038 |    0.019 +/-  1.842
VAL 100 | R VAL 100 |   -0.001 +/-  1.485 |   -0.003 +/-  0.858 |   -0.733 +/-  1.156 |    0.752 +/-  0.915 |    0.000 +/-  0.005 |    0.014 +/-  1.744
PHE 101 | R PHE 101 |   -0.000 +/-  1.617 |   -0.002 +/-  0.829 |   -0.437 +/-  1.429 |    0.422 +/-  1.029 |   -0.000 +/-  0.032 |   -0.017 +/-  1.634
SER 102 | R SER 102 |    0.000 +/-  1.817 |   -0.002 +/-  0.939 |   -0.243 +/-  1.385 |    0.259 +/-  1.246 |   -0.000 +/-  0.033 |    0.014 +/-  1.942
VAL 103 | R VAL 103 |    0.001 +/-  1.519 |   -0.001 +/-  0.965 |    0.060 +/-  1.538 |   -0.037 +/-  1.165 |   -0.000 +/-  0.040 |    0.023 +/-  1.879
ASP 104 | R ASP 104 |   -0.000 +/-  1.929 |   -0.001 +/-  1.024 |   -2.163 +/-  2.123 |    2.177 +/-  1.083 |    0.000 +/-  0.014 |    0.011 +/-  2.264
ILE 105 | R ILE 105 |   -0.002 +/-  1.674 |   -0.002 +/-  1.016 |   -0.089 +/-  1.290 |    0.152 +/-  0.484 |    0.000 +/-  0.000 |    0.059 +/-  1.951
LEU 106 | R LEU 106 |    0.000 +/-  1.672 |   -0.003 +/-  0.962 |   -0.590 +/-  1.298 |    0.742 +/-  0.463 |    0.000 +/-  0.000 |    0.149 +/-  1.990
LEU 107 | R LEU 107 |    0.002 +/-  1.322 |   -0.008 +/-  0.907 |    0.326 +/-  1.184 |   -0.132 +/-  0.558 |    0.000 +/-  0.001 |    0.189 +/-  1.681
VAL 108 | R VAL 108 |   -0.001 +/-  1.706 |   -0.012 +/-  1.316 |   -0.711 +/-  1.357 |    0.987 +/-  0.429 |   -0.000 +/-  0.006 |    0.263 +/-  2.167
PRO 109 | R PRO 109 |    0.001 +/-  1.301 |   -0.043 +/-  0.891 |   -2.587 +/-  0.989 |    2.624 +/-  1.039 |    0.000 +/-  0.003 |   -0.005 +/-  1.662
ILE 110 | R ILE 110 |    0.002 +/-  1.615 |   -0.077 +/-  1.341 |   -1.509 +/-  1.325 |    1.710 +/-  0.555 |    0.000 +/-  0.001 |    0.126 +/-  2.081
HIE 111 | R HIE 111 |   -0.001 +/-  1.503 |   -0.206 +/-  0.731 |    1.560 +/-  1.465 |   -0.752 +/-  0.997 |   -0.001 +/-  0.034 |    0.601 +/-  1.673
LEU 112 | R LEU 112 |    0.001 +/-  1.518 |   -0.135 +/-  1.150 |   -1.770 +/-  1.913 |    1.988 +/-  1.321 |    0.000 +/-  0.104 |    0.084 +/-  1.769
GLY 113 | R GLY 113 |   -0.003 +/-  1.702 |   -0.419 +/-  0.841 |    2.127 +/-  1.663 |   -0.976 +/-  1.366 |   -0.015 +/-  0.080 |    0.714 +/-  1.858
VAL 114 | R VAL 114 |    0.002 +/-  1.697 |   -0.962 +/-  1.238 |   -4.835 +/-  1.927 |    4.677 +/-  0.956 |   -0.114 +/-  0.022 |   -1.232 +/-  2.408
HIE 115 | R HIE 115 |   -0.001 +/-  1.663 |   -0.880 +/-  0.993 |    0.998 +/-  2.619 |   -0.146 +/-  0.892 |   -0.014 +/-  0.009 |   -0.043 +/-  2.378
TRP 116 | R TRP 116 |   -0.000 +/-  1.419 |   -0.277 +/-  0.854 |   -1.068 +/-  1.376 |    1.295 +/-  1.028 |   -0.000 +/-  0.002 |   -0.049 +/-  1.807
CYS 117 | R CYS 117 |   -0.001 +/-  1.451 |   -0.037 +/-  1.258 |    0.254 +/-  1.286 |   -0.269 +/-  0.487 |   -0.000 +/-  0.006 |   -0.053 +/-  1.887
LEU 118 | R LEU 118 |   -0.005 +/-  1.681 |   -0.009 +/-  1.063 |   -1.228 +/-  1.463 |    1.330 +/-  0.454 |    0.000 +/-  0.000 |    0.088 +/-  2.175
ALA 119 | R ALA 119 |   -0.003 +/-  1.322 |   -0.005 +/-  1.302 |   -0.675 +/-  1.240 |    0.664 +/-  0.521 |   -0.000 +/-  0.000 |   -0.019 +/-  1.554
VAL 120 | R VAL 120 |    0.003 +/-  1.517 |   -0.002 +/-  1.138 |   -0.668 +/-  1.611 |    0.698 +/-  0.703 |    0.000 +/-  0.005 |    0.031 +/-  1.793
VAL 121 | R VAL 121 |   -0.006 +/-  1.313 |   -0.001 +/-  1.169 |   -0.256 +/-  1.486 |    0.261 +/-  0.504 |    0.000 +/-  0.000 |   -0.002 +/-  1.698
ASP 122 | R ASP 122 |   -0.007 +/-  1.627 |   -0.001 +/-  1.084 |   -2.691 +/-  1.958 |    2.679 +/-  1.089 |    0.000 +/-  0.001 |   -0.020 +/-  2.243
PHE 123 | R PHE 123 |   -0.003 +/-  1.578 |   -0.001 +/-  0.900 |   -0.154 +/-  1.621 |    0.149 +/-  1.483 |   -0.000 +/-  0.041 |   -0.009 +/-  1.599
ARG 124 | R ARG 124 |   -0.001 +/-  1.476 |    0.000 +/-  0.903 |    3.075 +/-  2.397 |   -3.066 +/-  1.580 |    0.000 +/-  0.037 |    0.008 +/-  1.984
LYS 125 | R LYS 125 |   -0.007 +/-  1.840 |    0.000 +/-  0.983 |    2.927 +/-  3.129 |   -2.915 +/-  1.935 |   -0.000 +/-  0.040 |    0.004 +/-  2.635
LYS 126 | R LYS 126 |   -0.000 +/-  1.825 |    0.000 +/-  1.117 |    2.743 +/-  2.648 |   -2.720 +/-  1.657 |   -0.000 +/-  0.007 |    0.023 +/-  2.829
ASN 127 | R ASN 127 |   -0.000 +/-  1.795 |   -0.000 +/-  1.121 |    0.154 +/-  1.826 |   -0.138 +/-  0.658 |   -0.000 +/-  0.002 |    0.016 +/-  2.094
ILE 128 | R ILE 128 |   -0.005 +/-  1.464 |   -0.002 +/-  1.145 |   -0.574 +/-  1.503 |    0.621 +/-  0.704 |    0.000 +/-  0.002 |    0.040 +/-  1.951
THR 129 | R THR 129 |   -0.004 +/-  1.616 |   -0.002 +/-  1.258 |    0.182 +/-  1.540 |   -0.122 +/-  0.611 |   -0.000 +/-  0.001 |    0.053 +/-  2.110
TYR 130 | R TYR 130 |    0.001 +/-  1.626 |   -0.003 +/-  1.077 |   -0.802 +/-  1.625 |    0.913 +/-  0.745 |   -0.000 +/-  0.001 |    0.108 +/-  1.995
TYR 131 | R TYR 131 |   -0.002 +/-  1.725 |   -0.009 +/-  1.001 |   -0.175 +/-  1.276 |    0.286 +/-  0.508 |    0.000 +/-  0.002 |    0.100 +/-  2.032
ASP 132 | R ASP 132 |   -0.002 +/-  1.639 |   -0.031 +/-  1.098 |   -7.399 +/-  2.183 |    7.457 +/-  1.228 |    0.000 +/-  0.007 |    0.025 +/-  2.087
SER 133 | R SER 133 |   -0.002 +/-  1.745 |   -0.153 +/-  0.979 |   -2.694 +/-  2.443 |    2.989 +/-  1.404 |   -0.000 +/-  0.004 |    0.140 +/-  1.859
MET 134 | R MET 134 |    0.003 +/-  1.822 |   -0.427 +/-  1.164 |   -6.010 +/-  3.218 |    6.166 +/-  1.838 |   -0.167 +/-  0.039 |   -0.435 +/-  2.257
GLY 135 | R GLY 135 |   -0.000 +/-  1.774 |   -0.226 +/-  0.838 |    0.385 +/-  1.916 |   -0.135 +/-  1.800 |   -0.038 +/-  0.110 |   -0.014 +/-  2.051
GLY 136 | R GLY 136 |   -0.001 +/-  1.697 |   -0.085 +/-  0.936 |    1.958 +/-  2.156 |   -1.877 +/-  1.495 |   -0.022 +/-  0.052 |   -0.027 +/-  2.097
ILE 137 | R ILE 137 |   -0.005 +/-  1.668 |   -0.014 +/-  0.890 |   -1.615 +/-  1.771 |    1.671 +/-  1.414 |    0.000 +/-  0.051 |    0.037 +/-  2.158
ASN 138 | R ASN 138 |   -0.003 +/-  1.341 |   -0.005 +/-  1.269 |   -0.024 +/-  2.364 |    0.056 +/-  1.092 |    0.000 +/-  0.020 |    0.024 +/-  2.341
ASN 139 | R ASN 139 |   -0.005 +/-  1.451 |   -0.002 +/-  1.094 |    0.522 +/-  1.557 |   -0.515 +/-  1.166 |   -0.000 +/-  0.016 |    0.001 +/-  2.116
GLU 140 | R GLU 140 |    0.005 +/-  1.607 |   -0.002 +/-  1.215 |   -2.285 +/-  1.901 |    2.295 +/-  1.448 |    0.000 +/-  0.016 |    0.013 +/-  2.002
ALA 141 | R ALA 141 |   -0.002 +/-  1.389 |   -0.004 +/-  1.005 |    0.432 +/-  1.477 |   -0.365 +/-  0.725 |    0.000 +/-  0.011 |    0.061 +/-  1.964
CYS 142 | R CYS 142 |   -0.001 +/-  1.288 |   -0.002 +/-  0.888 |    0.749 +/-  1.509 |   -0.739 +/-  0.766 |    0.000 +/-  0.000 |    0.007 +/-  1.647
ARG 143 | R ARG 143 |    0.001 +/-  1.895 |   -0.002 +/-  1.110 |    4.212 +/-  2.386 |   -4.155 +/-  2.179 |    0.000 +/-  0.016 |    0.055 +/-  2.617
ILE 144 | R ILE 144 |   -0.001 +/-  1.599 |   -0.002 +/-  1.117 |    0.539 +/-  1.247 |   -0.454 +/-  0.793 |    0.000 +/-  0.024 |    0.082 +/-  1.987
LEU 145 | R LEU 145 |   -0.002 +/-  1.413 |   -0.003 +/-  0.967 |    0.545 +/-  1.390 |   -0.514 +/-  0.507 |    0.000 +/-  0.000 |    0.025 +/-  1.812
LEU 146 | R LEU 146 |    0.002 +/-  1.477 |   -0.001 +/-  0.986 |    0.360 +/-  1.544 |   -0.349 +/-  0.691 |    0.000 +/-  0.002 |    0.011 +/-  1.974
GLN 147 | R GLN 147 |   -0.003 +/-  1.766 |   -0.002 +/-  1.115 |    0.333 +/-  2.065 |   -0.302 +/-  0.926 |    0.000 +/-  0.014 |    0.026 +/-  2.136
TYR 148 | R TYR 148 |    0.000 +/-  1.574 |   -0.003 +/-  1.201 |    0.558 +/-  1.421 |   -0.473 +/-  0.645 |   -0.000 +/-  0.006 |    0.083 +/-  1.723
LEU 149 | R LEU 149 |   -0.005 +/-  1.583 |   -0.003 +/-  1.047 |    0.450 +/-  1.419 |   -0.456 +/-  0.735 |    0.000 +/-  0.000 |   -0.013 +/-  1.879
LYS 150 | R LYS 150 |   -0.006 +/-  1.611 |   -0.001 +/-  0.965 |    1.689 +/-  2.327 |   -1.666 +/-  1.941 |   -0.000 +/-  0.007 |    0.017 +/-  2.026
GLN 151 | R GLN 151 |   -0.000 +/-  1.711 |   -0.002 +/-  1.120 |    0.354 +/-  1.584 |   -0.312 +/-  1.090 |    0.000 +/-  0.016 |    0.040 +/-  2.020
GLU 152 | R GLU 152 |   -0.006 +/-  1.584 |   -0.003 +/-  1.196 |    0.304 +/-  1.815 |   -0.293 +/-  1.308 |    0.000 +/-  0.000 |    0.003 +/-  2.090
SER 153 | R SER 153 |    0.002 +/-  1.500 |   -0.001 +/-  1.060 |    0.321 +/-  1.656 |   -0.325 +/-  0.863 |    0.000 +/-  0.000 |   -0.003 +/-  2.093
ILE 154 | R ILE 154 |    0.003 +/-  1.909 |   -0.002 +/-  1.031 |    0.141 +/-  2.476 |   -0.132 +/-  1.988 |    0.000 +/-  0.038 |    0.010 +/-  2.179
ASP 155 | R ASP 155 |   -0.002 +/-  1.603 |   -0.003 +/-  0.807 |    0.449 +/-  4.032 |   -0.409 +/-  3.218 |    0.000 +/-  0.074 |    0.034 +/-  2.007
LYS 156 | R LYS 156 |    0.004 +/-  1.708 |   -0.003 +/-  1.117 |   -0.222 +/-  2.332 |    0.263 +/-  1.769 |    0.000 +/-  0.057 |    0.041 +/-  2.268
LYS 157 | R LYS 157 |    0.000 +/-  1.633 |   -0.002 +/-  1.103 |    0.074 +/-  3.010 |   -0.077 +/-  2.486 |   -0.000 +/-  0.047 |   -0.006 +/-  2.373
ARG 158 | R ARG 158 |   -0.002 +/-  1.651 |   -0.001 +/-  1.044 |    0.169 +/-  3.546 |   -0.176 +/-  2.942 |    0.000 +/-  0.056 |   -0.009 +/-  2.100
LYS 159 | R LYS 159 |   -0.001 +/-  1.601 |   -0.001 +/-  1.323 |    1.027 +/-  4.797 |   -1.029 +/-  3.821 |   -0.000 +/-  0.036 |   -0.004 +/-  2.450
[truncated: 25,234 more chars]
