# Supplementary material for: K739 is preferentially targeted over K725 in the deSUMOylation process of neuronal nitric oxide synthase
Source: Front Chem. 2025 Sep 4;13:1672437. doi: 10.3389/fchem.2025.1672437 (PMC12445055; doi:10.3389/fchem.2025.1672437)
Supplement: Supplementary file 2 [file DataSheet2.zip › raw-data/739-N2/hbond-details-1.out]

#Acceptor            DonorH         Donor   Frames         Frac      AvgDist       AvgAng
GLY_302@O      GLN_179@HE21   GLN_179@NE2     1905       0.9525       2.7874     161.0540
THR_300@O       HIE_111@HE2   HIE_111@NE2     1489       0.7445       2.8416     158.1177
ASP_291@OD2     ARG_93@HH12    ARG_93@NH1     1325       0.6625       2.7808     160.3545
GLU_298@OE2     ASN_49@HD22    ASN_49@ND2     1069       0.5345       2.7811     163.9832
GLU_272@OE1     ARG_93@HH21    ARG_93@NH2     1030       0.5150       2.7932     150.3663
GLU_272@OE1       ARG_93@HE     ARG_93@NE     1028       0.5140       2.8182     151.5214
GLN_299@O          ASP_50@H      ASP_50@N     1004       0.5020       2.8764     149.6795
ASP_291@OD1     ARG_93@HH22    ARG_93@NH2      970       0.4850       2.8465     160.7842
GLY_302@O         ALA_185@H     ALA_185@N      935       0.4675       2.8862     163.1378
GLU_298@OE1     ASN_49@HD22    ASN_49@ND2      833       0.4165       2.7853     163.9467
GLU_272@OE2       ARG_93@HE     ARG_93@NE      642       0.3210       2.8217     151.4029
GLU_272@OE2     ARG_93@HH21    ARG_93@NH2      636       0.3180       2.7931     150.2350
ASP_291@OD2     ARG_93@HH22    ARG_93@NH2      620       0.3100       2.8345     155.0805
ASP_291@OD1     ARG_93@HH12    ARG_93@NH1      464       0.2320       2.7885     159.8855
GLU_294@OE1      TRP_94@HE1    TRP_94@NE1      431       0.2155       2.8404     155.4111
GLU_294@OE2      TRP_94@HE1    TRP_94@NE1      429       0.2145       2.8411     155.2063
ARG_275@O         ARG_31@HE     ARG_31@NE      428       0.2140       2.8496     151.8764
GLY_273@O       ASN_76@HD22    ASN_76@ND2      394       0.1970       2.8501     151.0736
ASN_265@O        LYS_37@HZ3     LYS_37@NZ      383       0.1915       2.8465     153.4374
GLU_298@OE1      LYS_37@HZ2     LYS_37@NZ      375       0.1875       2.8092     153.1171
GLU_298@OE2      LYS_37@HZ2     LYS_37@NZ      355       0.1775       2.7978     152.8167
GLU_298@OE1      LYS_37@HZ3     LYS_37@NZ      351       0.1755       2.8049     153.2953
GLU_298@OE2      LYS_37@HZ1     LYS_37@NZ      350       0.1750       2.8038     153.6137
GLU_298@OE2      LYS_37@HZ3     LYS_37@NZ      339       0.1695       2.8030     152.5877
ASN_265@O        LYS_37@HZ1     LYS_37@NZ      336       0.1680       2.8498     153.4855
ASN_265@O        LYS_37@HZ2     LYS_37@NZ      334       0.1670       2.8459     153.9706
ARG_275@O       ARG_31@HH21    ARG_31@NH2      328       0.1640       2.8298     149.0335
GLU_298@OE1      LYS_37@HZ1     LYS_37@NZ      322       0.1610       2.8124     151.9890
GLU_294@OE1      LYS_82@HZ1     LYS_82@NZ      316       0.1580       2.7927     152.4579
GLU_294@OE2      LYS_82@HZ1     LYS_82@NZ      309       0.1545       2.7927     152.6389
GLU_272@OE1      LYS_96@HZ2     LYS_96@NZ      288       0.1440       2.7814     156.9657
GLU_272@OE1      LYS_96@HZ3     LYS_96@NZ      283       0.1415       2.7936     155.9134
GLU_294@OE2      LYS_82@HZ3     LYS_82@NZ      280       0.1400       2.7927     153.1952
GLU_294@OE1      LYS_82@HZ2     LYS_82@NZ      271       0.1355       2.8002     152.1973
GLU_294@OE2      LYS_82@HZ2     LYS_82@NZ      265       0.1325       2.7943     151.4573
GLU_272@OE1      LYS_96@HZ1     LYS_96@NZ      255       0.1275       2.7855     155.2558
GLN_299@OE1      THR_77@HG1    THR_77@OG1      253       0.1265       2.7375     161.0859
GLU_272@OE2      LYS_96@HZ3     LYS_96@NZ      246       0.1230       2.7899     155.7953
GLY_301@O          LEU_48@H      LEU_48@N      243       0.1215       2.8799     148.0611
GLU_294@OE1      LYS_82@HZ3     LYS_82@NZ      237       0.1185       2.8000     150.8225
GLU_272@OE2      LYS_96@HZ1     LYS_96@NZ      226       0.1130       2.7925     155.0825
GLU_284@OE2     ARG_31@HH22    ARG_31@NH2      223       0.1115       2.8121     156.6671
GLU_272@OE2      LYS_96@HZ2     LYS_96@NZ      218       0.1090       2.7889     155.8632
GLU_284@OE2     ARG_31@HH12    ARG_31@NH1      198       0.0990       2.7914     157.1253
GLU_284@OE1     ARG_31@HH12    ARG_31@NH1      198       0.0990       2.7949     157.5854
GLU_284@OE1     ARG_31@HH22    ARG_31@NH2      192       0.0960       2.8028     156.5731
ARG_325@O       GLN_22@HE22    GLN_22@NE2      132       0.0660       2.8049     162.0368
ASN_279@OD1     ARG_31@HH21    ARG_31@NH2      126       0.0630       2.8319     151.9055
ARG_325@O       GLN_22@HE21    GLN_22@NE2      120       0.0600       2.8345     161.7155
ARG_325@OXT     GLN_22@HE21    GLN_22@NE2      118       0.0590       2.8210     159.6886
GLY_301@H       TRP_116@HE1   TRP_116@NE1      103       0.0515       2.8966     142.7732
ARG_325@OXT     GLN_22@HE22    GLN_22@NE2       91       0.0455       2.8024     162.6565
ARG_275@O       ARG_31@HH11    ARG_31@NH1       78       0.0390       2.8469     160.8748
GLU_272@OE2      LYS_97@HZ2     LYS_97@NZ       64       0.0320       2.7710     155.8553
GLU_272@OE2      LYS_97@HZ3     LYS_97@NZ       59       0.0295       2.7735     157.0801
GLU_272@OE2      LYS_97@HZ1     LYS_97@NZ       54       0.0270       2.7576     158.4324
ASN_279@OD1       ARG_31@HE     ARG_31@NE       53       0.0265       2.8807     150.2000
GLU_272@OE1      LYS_97@HZ2     LYS_97@NZ       46       0.0230       2.7965     156.0968
GLU_272@OE1      LYS_97@HZ1     LYS_97@NZ       41       0.0205       2.7673     158.6672
ALA_315@HB3      TRP_47@HE1    TRP_47@NE1       41       0.0205       2.8443     143.6790
GLU_272@OE1      LYS_97@HZ3     LYS_97@NZ       37       0.0185       2.7486     156.1504
GLN_274@OE1     ARG_31@HH11    ARG_31@NH1       35       0.0175       2.8325     153.1354
LYS_324@O       GLN_22@HE22    GLN_22@NE2       33       0.0165       2.8519     158.3787
GLY_301@O       TRP_116@HE1   TRP_116@NE1       33       0.0165       2.8689     141.5297
ALA_315@HB2      TRP_47@HE1    TRP_47@NE1       32       0.0160       2.8510     144.0432
TYR_296@HH       LYS_82@HZ2     LYS_82@NZ       31       0.0155       2.8815     145.6534
ALA_315@HB1      TRP_47@HE1    TRP_47@NE1       30       0.0150       2.8353     143.3041
GLN_274@OE1     ARG_31@HH12    ARG_31@NH1       28       0.0140       2.8100     152.3814
VAL_311@HG11      GLY_182@H     GLY_182@N       27       0.0135       2.8230     146.3752
VAL_311@HG13      GLY_182@H     GLY_182@N       27       0.0135       2.8263     150.4990
TYR_296@HH       LYS_82@HZ3     LYS_82@NZ       27       0.0135       2.8902     145.8659
GLN_274@OE1      LYS_97@HZ2     LYS_97@NZ       26       0.0130       2.8164     157.8097
VAL_311@HG12      GLY_182@H     GLY_182@N       26       0.0130       2.8518     146.5127
LYS_324@O       GLN_22@HE21    GLN_22@NE2       24       0.0120       2.8577     158.3182
GLN_274@OE1     ARG_31@HH22    ARG_31@NH2       21       0.0105       2.8330     152.8911
TYR_296@OH       LYS_82@HZ3     LYS_82@NZ       20       0.0100       2.8959     152.7783
TYR_296@OH       LYS_82@HZ1     LYS_82@NZ       19       0.0095       2.8760     154.6215
TYR_296@HH       LYS_82@HZ1     LYS_82@NZ       19       0.0095       2.9007     147.1966
TYR_296@OH       LYS_82@HZ2     LYS_82@NZ       17       0.0085       2.8810     152.3655
LYS_324@O       GLN_40@HE21    GLN_40@NE2       16       0.0080       2.8761     158.2581
GLN_274@OE1      LYS_97@HZ1     LYS_97@NZ       15       0.0075       2.7964     158.7384
GLN_274@OE1      LYS_97@HZ3     LYS_97@NZ       15       0.0075       2.8268     157.4771
GLU_272@HG2       ARG_93@HE     ARG_93@NE       14       0.0070       2.8243     141.2315
GLN_274@OE1     ARG_31@HH21    ARG_31@NH2       14       0.0070       2.8328     151.4703
GLY_302@HA2       ALA_185@H     ALA_185@N       14       0.0070       2.8486     140.9111
GLU_284@OE2     ARG_31@HH21    ARG_31@NH2       13       0.0065       2.7900     153.4304
ASN_279@OD1     ARG_31@HH11    ARG_31@NH1       12       0.0060       2.8076     161.0600
GLU_272@OE1     ARG_93@HH11    ARG_93@NH1       11       0.0055       2.7953     159.0169
ALA_323@O       GLN_40@HE21    GLN_40@NE2       11       0.0055       2.8623     160.5535
ASN_265@OD1      LYS_37@HZ2     LYS_37@NZ       11       0.0055       2.8670     145.1549
GLU_284@OE2       ARG_31@HE     ARG_31@NE       10       0.0050       2.7808     152.6793
ASN_265@OD1      LYS_37@HZ3     LYS_37@NZ       10       0.0050       2.8096     144.7639
ASN_279@O       ARG_31@HH21    ARG_31@NH2        9       0.0045       2.8230     147.9612
ARG_325@HA      GLN_22@HE21    GLN_22@NE2        8       0.0040       2.8424     140.8300
ARG_275@O       ARG_31@HH12    ARG_31@NH1        7       0.0035       2.8074     156.7306
GLU_284@HG3     ARG_31@HH22    ARG_31@NH2        7       0.0035       2.8355     142.8882
ARG_325@O        LYS_37@HZ1     LYS_37@NZ        7       0.0035       2.8377     157.8475
ASN_265@OD1      LYS_37@HZ1     LYS_37@NZ        7       0.0035       2.8560     151.2705
GLN_274@OE1       ARG_31@HE     ARG_31@NE        7       0.0035       2.8845     151.5331
ASP_291@CG      ARG_93@HH22    ARG_93@NH2        7       0.0035       2.9647     149.1661
GLN_234@OE1      LYS_82@HZ1     LYS_82@NZ        6       0.0030       2.8114     155.3751
MET_322@O       GLN_40@HE22    GLN_40@NE2        6       0.0030       2.8378     149.0108
VAL_311@HB        GLY_182@H     GLY_182@N        6       0.0030       2.8477     147.5333
MET_322@O       ASN_46@HD21    ASN_46@ND2        6       0.0030       2.8530     162.1714
GLN_234@OE1      LYS_82@HZ3     LYS_82@NZ        6       0.0030       2.8795     158.5483
GLU_298@CD       LYS_37@HZ3     LYS_37@NZ        6       0.0030       2.9587     155.0422
ARG_275@O       ARG_31@HH22    ARG_31@NH2        5       0.0025       2.7586     158.6661
ARG_325@O        LYS_37@HZ3     LYS_37@NZ        5       0.0025       2.8014     152.8174
ARG_325@O        LYS_37@HZ2     LYS_37@NZ        5       0.0025       2.8042     158.4047
GLN_234@OE1      LYS_82@HZ2     LYS_82@NZ        5       0.0025       2.8239     162.1336
LEU_270@HD11    ASN_76@HD21    ASN_76@ND2        5       0.0025       2.8682     144.5759
TYR_304@OH       SER_173@HG    SER_173@OG        5       0.0025       2.9433     158.5965
LEU_270@HD12    ASN_76@HD21    ASN_76@ND2        4       0.0020       2.7252     151.1059
ASN_279@OD1     ARG_31@HH22    ARG_31@NH2        4       0.0020       2.8080     169.4285
ARG_325@OXT      LYS_37@HZ1     LYS_37@NZ        4       0.0020       2.8127     158.1972
ARG_325@OXT      LYS_37@HZ3     LYS_37@NZ        4       0.0020       2.8152     159.8126
GLY_302@O         ASP_184@H     ASP_184@N        4       0.0020       2.8661     148.2650
GLU_284@OE1     ARG_31@HH21    ARG_31@NH2        4       0.0020       2.8849     150.3616
ARG_325@HH22    GLN_22@HE22    GLN_22@NE2        4       0.0020       2.9316     153.7176
GLU_294@CD       LYS_82@HZ1     LYS_82@NZ        4       0.0020       2.9598     145.3110
HIE_280@ND1     ARG_31@HH11    ARG_31@NH1        4       0.0020       2.9750     152.2994
LEU_285@HD21    ARG_31@HH22    ARG_31@NH2        3       0.0015       2.7656     139.2398
GLU_290@O       ARG_93@HH12    ARG_93@NH1        3       0.0015       2.8233     147.0290
LEU_270@HD13    ASN_76@HD21    ASN_76@ND2        3       0.0015       2.8562     152.6977
TYR_304@OH     GLN_174@HE21   GLN_174@NE2        3       0.0015       2.8732     157.0065
MET_322@HE1        TRP_47@H      TRP_47@N        3       0.0015       2.8744     146.6903
MET_322@HE2        TRP_47@H      TRP_47@N        2       0.0010       2.7669     139.6295
MET_322@HE3        TRP_47@H      TRP_47@N        2       0.0010       2.7684     141.9709
HIE_280@HE1       ARG_31@HE     ARG_31@NE        2       0.0010       2.7755     141.5744
ARG_325@OXT      LYS_37@HZ2     LYS_37@NZ        2       0.0010       2.7937     158.4613
GLU_284@OE1       ARG_31@HE     ARG_31@NE        2       0.0010       2.8504     149.7770
GLU_284@O       ARG_31@HH22    ARG_31@NH2        2       0.0010       2.8553     153.2283
HIE_280@ND1     ARG_31@HH21    ARG_31@NH2        2       0.0010       2.8580     140.8192
TYR_304@HB3    GLN_178@HE21   GLN_178@NE2        2       0.0010       2.8680     142.9630
ALA_308@HB2       ASN_181@H     ASN_181@N        2       0.0010       2.8764     159.3325
TYR_304@OH     GLN_174@HE22   GLN_174@NE2        2       0.0010       2.8932     160.3686
LEU_270@HD21    ASN_76@HD21    ASN_76@ND2        2       0.0010       2.9006     149.9349
LYS_305@HB2    GLN_178@HE21   GLN_178@NE2        2       0.0010       2.9104     143.5752
LEU_270@HD23    ASN_76@HD21    ASN_76@ND2        2       0.0010       2.9115     145.9087
LEU_270@HD22    ASN_76@HD21    ASN_76@ND2        2       0.0010       2.9204     142.8692
ARG_325@HB3     GLN_22@HE21    GLN_22@NE2        2       0.0010       2.9318     140.9957
ARG_325@NH2     GLN_22@HE22    GLN_22@NE2        2       0.0010       2.9373     151.7429
HIE_280@HE2     ARG_31@HH11    ARG_31@NH1        2       0.0010       2.9533     142.0094
ALA_323@HA      ASN_46@HD21    ASN_46@ND2        2       0.0010       2.9539     143.0597
ASN_265@HB3      LYS_37@HZ1     LYS_37@NZ        2       0.0010       2.9643     137.3331
GLU_294@CD       LYS_82@HZ3     LYS_82@NZ        2       0.0010       2.9667     146.9465
VAL_311@CG1       GLY_182@H     GLY_182@N        2       0.0010       2.9721     137.5819
GLU_298@CD       LYS_37@HZ1     LYS_37@NZ        2       0.0010       2.9844     159.6318
SER_266@HG       LYS_37@HZ2     LYS_37@NZ        2       0.0010       2.9873     136.5270
SER_266@HG       LYS_37@HZ3     LYS_37@NZ        2       0.0010       2.9918     142.1096
ALA_277@HB1       ARG_31@HE     ARG_31@NE        1       0.0005       2.5619     137.2307
LEU_285@HD22    ARG_31@HH22    ARG_31@NH2        1       0.0005       2.6301     137.8303
ASP_278@OD2     ARG_31@HH21    ARG_31@NH2        1       0.0005       2.6355     152.5733
GLU_288@OE1      LYS_96@HZ1     LYS_96@NZ        1       0.0005       2.6850     167.0066
ASN_279@O       ARG_31@HH22    ARG_31@NH2        1       0.0005       2.7050     138.6914
ASN_279@OD1     ARG_31@HH12    ARG_31@NH1        1       0.0005       2.7052     150.6507
LEU_285@O        LYS_96@HZ2     LYS_96@NZ        1       0.0005       2.7174     143.2859
GLU_284@OE1     ARG_31@HH11    ARG_31@NH1        1       0.0005       2.7195     150.8626
ARG_325@OXT     GLN_40@HE21    GLN_40@NE2        1       0.0005       2.7363     174.3754
LEU_285@O        LYS_96@HZ3     LYS_96@NZ        1       0.0005       2.7404     154.6600
HIE_280@HE1     ARG_31@HH21    ARG_31@NH2        1       0.0005       2.7432     146.5404
ALA_323@O       GLN_22@HE21    GLN_22@NE2        1       0.0005       2.7526     173.0982
MET_318@HE2        TRP_47@H      TRP_47@N        1       0.0005       2.7543     153.8933
GLY_286@HA3      LYS_96@HZ2     LYS_96@NZ        1       0.0005       2.7545     136.3383
SER_266@HG       LYS_37@HZ1     LYS_37@NZ        1       0.0005       2.7598     138.3499
ARG_268@HH21    ASN_49@HD22    ASN_49@ND2        1       0.0005       2.7804     136.3766
GLU_284@HG3     ARG_31@HH21    ARG_31@NH2        1       0.0005       2.7990     142.4271
GLN_274@HB3     ARG_31@HH11    ARG_31@NH1        1       0.0005       2.8032     143.9616
ILE_276@HD11    ARG_31@HH21    ARG_31@NH2        1       0.0005       2.8376     143.5350
ALA_277@HB2       ARG_31@HE     ARG_31@NE        1       0.0005       2.8377     136.6154
ALA_308@HB1       ASN_181@H     ASN_181@N        1       0.0005       2.8486     154.9675
GLN_299@OE1      THR_81@HG1    THR_81@OG1        1       0.0005       2.8491     158.5303
HIE_280@ND1     ARG_31@HH22    ARG_31@NH2        1       0.0005       2.8584     155.4505
GLU_284@OE2     ARG_31@HH11    ARG_31@NH1        1       0.0005       2.8630     147.7604
MET_322@HG2     ASN_46@HD21    ASN_46@ND2        1       0.0005       2.8677     145.3791
GLN_274@HE21    ARG_31@HH12    ARG_31@NH1        1       0.0005       2.8689     160.5728
TYR_304@HD2    GLN_174@HE22   GLN_174@NE2        1       0.0005       2.8747     149.6159
ARG_325@O       GLN_40@HE21    GLN_40@NE2        1       0.0005       2.8781     142.2593
ARG_325@HG3     GLN_22@HE21    GLN_22@NE2        1       0.0005       2.8830     145.5330
ASP_278@OD2     ARG_31@HH11    ARG_31@NH1        1       0.0005       2.8881     166.0048
GLY_273@O       ASN_76@HD21    ASN_76@ND2        1       0.0005       2.8924     146.8241
LEU_285@O        LYS_97@HZ1     LYS_97@NZ        1       0.0005       2.8940     150.1573
ARG_325@O       ASN_19@HD21    ASN_19@ND2        1       0.0005       2.8980     161.7018
ASN_265@HB3      LYS_37@HZ2     LYS_37@NZ        1       0.0005       2.9338     144.4500
SER_266@OG       LYS_37@HZ1     LYS_37@NZ        1       0.0005       2.9358     143.0205
GLU_298@CD       LYS_37@HZ2     LYS_37@NZ        1       0.0005       2.9393     150.5552
SER_266@OG       LYS_37@HZ2     LYS_37@NZ        1       0.0005       2.9424     162.4860
ARG_325@HB2     GLN_22@HE21    GLN_22@NE2        1       0.0005       2.9447     142.4255
GLU_284@HG2     ARG_31@HH22    ARG_31@NH2        1       0.0005       2.9493     138.1294
GLU_284@HG3     ARG_31@HH12    ARG_31@NH1        1       0.0005       2.9512     140.2256
ARG_325@HD2     GLN_22@HE21    GLN_22@NE2        1       0.0005       2.9527     145.9626
ASN_265@HB3      LYS_37@HZ3     LYS_37@NZ        1       0.0005       2.9626     137.9745
LEU_285@HD23    ARG_31@HH21    ARG_31@NH2        1       0.0005       2.9642     149.7806
ARG_268@HH22    ASN_49@HD22    ASN_49@ND2        1       0.0005       2.9671     139.2038
GLN_274@HG3     ARG_31@HH12    ARG_31@NH1        1       0.0005       2.9689     138.6174
GLU_298@HG3     ASN_49@HD22    ASN_49@ND2        1       0.0005       2.9710     135.4279
ARG_325@HG2     GLN_22@HE21    GLN_22@NE2        1       0.0005       2.9727     137.1818
GLU_272@CD       LYS_96@HZ3     LYS_96@NZ        1       0.0005       2.9752     162.7750
GLN_274@HG3      LYS_97@HZ2     LYS_97@NZ        1       0.0005       2.9948     146.5166
THR_300@HA      TRP_116@HE1   TRP_116@NE1        1       0.0005       2.9967     148.6767
