# Supplementary material for: K739 is preferentially targeted over K725 in the deSUMOylation process of neuronal nitric oxide synthase
Source: Front Chem. 2025 Sep 4;13:1672437. doi: 10.3389/fchem.2025.1672437 (PMC12445055; doi:10.3389/fchem.2025.1672437)
Supplement: Supplementary file 2 [file DataSheet2.zip › raw-data/739-N2/hbond1.out]

#Frame   dnormask[UU]
       1            8
       2           11
       3           10
       4           10
       5           10
       6            9
       7           12
       8           12
       9            9
      10           11
      11           11
      12           11
      13           11
      14           12
      15           13
      16           13
      17            8
      18            9
      19            9
      20            9
      21            9
      22           10
      23           14
      24           10
      25            9
      26            9
      27           10
      28           11
      29            7
      30           13
      31           10
      32           13
      33           13
      34           10
      35            8
      36           16
      37           14
      38           14
      39           13
      40            9
      41           17
      42           11
      43            9
      44           12
      45           13
      46           12
      47           12
      48           15
      49           11
      50           15
      51           13
      52           13
      53           12
      54            9
      55           16
      56           12
      57           16
      58           14
      59           12
      60           13
      61           13
      62           14
      63           15
      64           11
      65           13
      66           10
      67           13
      68           12
      69           14
      70           13
      71           13
      72           13
      73           14
      74           13
      75           17
      76           12
      77           11
      78           12
      79           13
      80           13
      81           12
      82           14
      83           15
      84           13
      85           12
      86           13
      87           14
      88           12
      89           11
      90           13
      91           12
      92           10
      93           11
      94           14
      95           15
      96           14
      97           15
      98           10
      99           13
     100           12
     101           15
     102           11
     103           14
     104           15
     105           16
     106           13
     107           16
     108           15
     109           16
     110           12
     111           14
     112           16
     113           13
     114           13
     115           10
     116           12
     117           18
     118           14
     119           10
     120           15
     121           15
     122           14
     123           15
     124           13
     125           17
     126           12
     127           10
     128           11
     129           15
     130           11
     131           16
     132           11
     133           13
     134           15
     135           14
     136           13
     137           19
     138           17
     139           17
     140           17
     141           16
     142           17
     143           13
     144           10
     145           14
     146           14
     147           12
     148           14
     149           15
     150           16
     151           16
     152           13
     153           15
     154           12
     155           13
     156           14
     157           14
     158           15
     159           15
     160           13
     161           11
     162           17
     163           14
     164           17
     165           12
     166           12
     167           13
     168            9
     169           12
     170           11
     171           10
     172           14
     173            9
     174           13
     175           11
     176           12
     177           11
     178           13
     179           10
     180           12
     181           12
     182           11
     183           13
     184           11
     185           10
     186           13
     187           14
     188            9
     189            8
     190           10
     191           12
     192           13
     193           16
     194           12
     195           13
     196           16
     197           13
     198           15
     199           14
     200           13
     201           15
     202           15
     203           13
     204           14
     205           14
     206           14
     207           13
     208           15
     209           15
     210           15
     211           14
     212           11
     213           16
     214           13
     215           16
     216           15
     217           18
     218           14
     219           16
     220           12
     221           13
     222           13
     223           14
     224           12
     225           17
     226           14
     227           13
     228           10
     229           18
     230           10
     231           12
     232           13
     233            8
     234           14
     235           16
     236           13
     237           13
     238           18
     239           13
     240           13
     241           13
     242           14
     243           11
     244           16
     245           14
     246           13
     247           12
     248           12
     249           14
     250           12
     251           10
     252           17
     253           13
     254           13
     255           12
     256           16
     257           14
     258           16
     259           14
     260           13
     261           14
     262           11
     263           17
     264           14
     265           12
     266           11
     267           12
     268           11
     269           11
     270           13
     271           14
     272           13
     273           12
     274           12
     275           12
     276           11
     277           11
     278           13
     279           11
     280           10
     281           13
     282           10
     283           10
     284           10
     285            9
     286           12
     287           11
     288           11
     289           11
     290           11
     291           10
     292           16
     293           11
     294           14
     295           15
     296           10
     297            9
     298           11
     299           15
     300           11
     301           12
     302           13
     303           13
     304           13
     305           12
     306           11
     307           12
     308            8
     309           11
     310           10
     311           11
     312            9
     313           14
     314            7
     315           11
     316           12
     317           11
     318           13
     319            9
     320           11
     321           13
     322           12
     323           12
     324           12
     325           11
     326           11
     327           12
     328           12
     329           13
     330           12
     331           11
     332           13
     333           13
     334           12
     335           10
     336           14
     337           13
     338           14
     339           12
     340           12
     341           15
     342           15
     343           11
     344           11
     345           11
     346           11
     347           13
     348           12
     349            8
     350           11
     351           14
     352           15
     353           10
     354           13
     355           12
     356           14
     357           13
     358           12
     359           17
     360           14
     361           15
     362           14
     363           15
     364           13
     365           11
     366           11
     367           13
     368           12
     369           12
     370           13
     371           11
     372           13
     373           15
     374           12
     375           13
     376           11
     377           10
     378           14
     379           12
     380           11
     381           13
     382           12
     383           10
     384           16
     385           10
     386           13
     387           12
     388           15
     389           13
     390           11
     391           13
     392           10
     393            9
     394           12
     395           13
     396           11
     397            8
     398           11
     399           10
     400           14
     401           15
     402           15
     403           12
     404           12
     405           12
     406           13
     407           11
     408           12
     409           11
     410           12
     411            9
     412           11
     413           13
     414           12
     415           10
     416           13
     417           13
     418           12
     419           10
     420           14
     421           12
     422           13
     423            9
     424           12
     425           16
     426           17
     427           13
     428           14
     429           12
     430            7
     431           13
     432           12
     433           12
     434           12
     435           14
     436           16
     437           13
     438           13
     439           14
     440           11
     441           12
     442           12
     443            9
     444           12
     445           13
     446            9
     447           10
     448           11
     449            9
     450           12
     451            9
     452           10
     453           10
     454           12
     455            9
     456            8
     457           11
     458           11
     459           14
     460           10
     461           10
     462           13
     463           10
     464            9
     465           12
     466           13
     467           13
     468           14
     469           10
     470           12
     471           12
     472           10
     473           10
     474            8
     475           10
     476           13
     477           12
     478           11
     479           11
     480           12
     481           15
     482           14
     483           13
     484           11
     485           13
     486           10
     487           13
     488            9
     489            9
     490           11
     491           11
     492           11
     493            9
     494           12
     495           12
     496           14
     497           13
     498           13
     499           10
     500           13
     501           14
     502            9
     503           10
     504           11
     505           11
     506           12
     507           12
     508           10
     509           10
     510           12
     511           12
     512            8
     513           11
     514           11
     515           11
     516           12
     517            8
     518           10
     519           12
     520           12
     521            9
     522           11
     523            9
     524           11
     525           13
     526           10
     527           13
     528           12
     529           11
     530           11
     531           10
     532           15
     533           14
     534           12
     535           12
     536           13
     537            8
     538           12
     539           14
     540           17
     541           15
     542           14
     543           12
     544           11
     545           13
     546           12
     547           11
     548           15
     549           10
     550           14
     551           15
     552           12
     553           14
     554           11
     555            8
     556           12
     557           14
     558           13
     559           12
     560           14
     561           12
     562           13
     563           14
     564           13
     565           12
     566           13
     567           11
     568           14
     569           13
     570           12
     571           13
     572           10
     573           10
     574           14
     575           12
     576           14
     577           13
     578           17
     579           16
     580           12
     581           17
     582           12
     583           14
     584           15
     585           13
     586           13
     587           11
     588           15
     589           12
     590           12
     591           15
     592           13
     593           17
     594           12
     595           14
     596           15
     597           13
     598           12
     599           12
     600           13
     601           13
     602           10
     603           13
     604           16
     605           12
     606           15
     607           12
     608           17
     609           12
     610           13
     611           12
     612           12
     613           12
     614           18
     615           12
     616           14
     617           14
     618           18
     619           15
     620           10
     621           12
     622           13
     623           14
     624           14
     625           12
     626            9
     627           13
     628           13
     629           12
     630           13
     631           12
     632           15
     633           12
     634           13
     635           12
     636           11
     637           11
     638           12
     639           14
     640           15
     641           13
     642           11
     643           14
     644           11
     645           13
     646           14
     647           15
     648           13
     649           12
     650           11
     651           14
     652           13
     653           13
     654           15
     655           15
     656           13
     657           11
     658           12
     659           11
     660           11
     661           12
     662           13
     663           14
     664           15
     665           10
     666           14
     667           12
     668           10
     669           14
     670           12
     671           17
     672           12
     673           14
     674           13
     675           11
     676           13
     677           11
     678           11
     679           13
     680           12
     681           13
     682            9
     683           12
     684            9
     685           11
     686           15
     687           13
     688           14
     689           12
     690           14
     691           11
     692            9
     693           11
     694           14
     695           13
     696           14
     697           14
     698           10
     699           12
     700           11
     701           16
     702           15
     703            9
     704           18
     705            9
     706           11
     707           12
     708           12
     709           16
     710           13
     711            7
     712           13
     713           10
     714           11
     715           11
     716           14
     717           13
     718           12
     719           14
     720           14
     721           14
     722           11
     723           12
     724           11
     725           10
     726           12
     727           11
     728           13
     729           13
     730           14
     731           12
     732           12
     733           15
     734           11
     735           11
     736           15
     737           12
     738            7
     739           12
     740           12
     741           14
     742           14
     743           12
     744           12
     745           10
     746           11
     747           11
     748           16
     749           14
     750           11
     751           13
     752           14
     753           12
     754           12
     755           12
     756           11
     757           15
     758           12
     759           12
     760           12
     761           13
     762           15
     763           12
     764           16
     765           14
     766           16
     767           12
     768           14
     769           12
     770           14
     771           12
     772           14
     773           15
     774           18
     775           18
     776           14
     777           11
     778            9
     779           18
     780           12
     781           10
     782           12
     783           13
     784           12
     785           12
     786           12
     787           11
     788           14
     789            9
     790           12
     791           15
     792           15
     793           14
     794           15
     795           15
     796           15
     797           15
     798           12
     799           11
     800           13
     801           14
     802           12
     803           14
     804           12
     805            8
     806           12
     807           11
     808            9
     809            9
     810           12
     811           12
     812           13
     813           11
     814           12
     815           14
     816           11
     817           14
     818           11
     819           12
     820           10
     821           12
     822           15
     823           13
     824           11
     825            9
     826           15
     827           13
     828            9
     829            9
     830           13
     831           15
     832           11
     833           14
     834           12
     835            9
     836           12
     837           12
     838           14
     839           18
     840           13
     841           10
     842           12
     843           12
     844           11
     845           13
     846           15
     847           12
     848           13
     849            9
     850           11
     851           15
     852           14
     853           11
     854            9
     855           11
     856           14
     857           11
     858           14
     859           13
     860           13
     861            9
     862           13
     863           12
     864           12
     865           12
     866           13
     867           10
     868            9
     869           12
     870            9
     871           16
     872           13
     873           11
     874           13
     875           13
     876           13
     877           11
     878           13
     879           14
     880           18
     881           14
     882           13
     883           12
     884           12
     885           13
     886           12
     887           12
     888           13
     889           13
     890           14
     891           11
     892           12
     893           12
     894           12
     895           15
     896           14
     897           16
     898           14
     899           10
     900           13
     901           13
     902           12
     903           12
     904           11
     905           13
     906           13
     907           11
     908           10
     909            9
     910           12
     911           12
     912           14
     913           12
     914           13
     915           14
     916           14
     917           15
     918           13
     919           14
     920           11
     921           11
     922           12
     923            9
     924           12
     925           12
     926           11
     927           13
     928           14
     929           12
     930           15
     931           12
     932           16
     933           14
     934           15
     935           14
     936           11
     937           17
     938           11
     939           15
     940           14
     941           16
     942           13
     943           14
     944           14
     945           14
     946           12
     947           11
     948           11
     949           11
     950           15
     951           16
     952           11
     953           15
     954           15
     955           15
     956           13
     957           13
     958           13
     959           13
     960           15
     961           15
     962           16
     963           13
     964           13
     965           15
     966           11
     967           13
     968           16
     969           16
     970           15
     971           12
     972           14
     973           16
     974           15
     975           13
     976           14
     977           13
     978           14
     979           17
     980           17
     981           13
     982           13
     983           12
     984           13
     985           14
     986           12
     987           15
     988           16
     989           13
     990           14
     991           14
     992           14
     993           10
     994           14
     995           13
     996           12
     997           15
     998           13
     999           11
    1000           14
    1001           15
    1002           16
    1003           10
    1004           10
    1005           13
    1006           13
    1007           13
    1008           13
    1009           11
    1010           12
    1011           13
    1012           13
    1013           13
    1014           13
    1015           10
    1016           14
    1017           14
    1018           13
    1019           16
    1020           12
    1021           13
    1022           14
    1023           14
    1024            9
    1025           13
    1026           11
    1027           12
    1028           10
    1029           11
    1030           14
    1031            9
    1032           11
    1033           10
    1034           14
    1035           13
    1036           11
    1037           14
    1038           15
    1039           15
    1040           11
    1041           13
    1042           12
    1043           14
    1044           15
    1045           13
    1046           10
    1047           13
    1048           12
    1049           13
    1050           16
    1051           11
    1052           12
    1053           14
    1054           13
    1055            8
    1056           11
    1057           13
    1058           13
    1059           14
    1060           11
    1061           12
    1062           12
    1063           12
    1064           15
    1065           12
    1066           14
    1067           12
    1068           16
    1069           14
    1070           11
    1071           10
    1072           15
    1073           12
    1074           10
    1075           13
    1076           10
    1077           13
    1078           14
    1079           14
    1080           11
    1081           13
    1082            9
    1083           10
    1084           14
    1085           12
    1086           13
    1087            9
    1088           14
    1089           16
    1090           12
    1091           10
    1092           13
    1093           14
    1094           11
    1095           13
    1096           16
    1097            8
    1098           16
    1099           11
    1100           15
    1101           14
    1102           11
    1103           14
    1104           11
    1105           12
    1106           11
    1107           11
    1108           13
    1109           13
    1110           13
    1111           10
    1112           13
    1113           13
    1114           11
    1115           10
    1116           13
    1117           12
    1118           13
    1119           12
    1120           14
    1121            8
    1122           14
    1123            9
    1124           11
    1125           13
    1126           11
    1127           14
    1128           15
    1129           13
    1130           11
    1131           14
    1132           13
    1133           12
    1134           14
    1135           14
    1136           12
    1137           15
    1138           14
    1139           12
    1140           13
    1141           12
    1142           13
    1143           12
    1144           12
    1145           13
    1146           10
    1147           15
    1148           15
    1149           13
    1150           13
    1151           12
    1152           14
    1153           14
    1154           15
    1155           15
    1156           13
    1157            9
    1158           10
    1159            9
    1160           11
    1161           14
    1162           14
    1163           10
    1164           13
    1165           12
    1166            8
    1167           11
    1168            8
    1169           10
    1170           15
    1171           15
    1172           11
    1173           15
    1174           16
    1175           15
    1176           12
    1177           11
    1178           11
    1179           12
    1180           14
    1181           15
    1182           15
    1183           15
    1184           11
    1185           12
    1186           15
    1187           12
    1188           14
    1189           12
    1190           12
    1191           14
    1192           19
    1193           16
    1194           14
    1195           15
    1196           11
    1197           18
    1198           16
    1199           14
    1200           14
    1201           12
    1202           14
    1203           15
    1204           18
    1205           14
    1206           11
    1207           10
    1208           15
    1209           13
    1210           10
    1211           13
    1212           14
    1213           18
    1214           13
    1215           11
    1216           12
    1217           11
    1218           12
    1219           11
    1220           11
    1221           12
    1222            8
    1223           13
    1224           10
    1225           14
    1226           13
    1227           12
    1228           12
    1229           11
    1230           15
    1231           14
    1232           10
    1233           14
    1234           13
    1235           10
    1236           13
    1237           14
    1238           12
    1239           13
    1240           11
    1241           15
    1242            8
    1243           13
    1244           12
    1245           15
    1246           11
    1247           12
    1248           12
    1249           12
    1250           11
    1251           11
    1252           12
    1253           12
    1254           10
    1255           11
    1256           10
    1257           13
    1258           10
    1259           12
    1260           12
    1261           12
    1262           12
    1263           10
    1264           12
    1265           13
    1266           16
    1267           11
    1268           15
    1269           13
    1270           10
    1271           10
    1272           11
    1273           13
    1274           15
    1275           14
    1276           15
    1277           16
    1278           14
    1279           14
    1280           15
    1281           10
    1282           14
    1283           15
    1284           15
    1285           15
    1286           13
    1287            9
    1288           14
    1289           15
    1290           11
    1291           15
    1292           11
    1293           15
    1294           13
    1295           11
    1296           14
    1297           12
    1298           12
    1299           13
    1300           15
    1301           15
    1302           14
    1303            9
    1304           14
    1305           11
    1306           11
    1307           11
    1308           12
    1309           14
    1310           15
    1311           10
    1312           17
    1313           13
    1314           10
    1315           10
    1316           10
    1317           15
    1318           14
    1319           10
    1320           13
    1321           14
    1322           10
    1323           14
    1324           12
    1325           13
    1326           12
    1327           13
    1328           14
    1329           14
    1330           13
    1331           13
    1332           16
    1333           18
    1334           11
    1335           15
    1336           13
    1337           14
    1338           14
    1339           15
    1340           17
    1341           13
    1342           11
    1343           12
    1344           13
    1345           10
    1346           11
    1347           13
    1348           13
    1349           13
    1350           11
    1351            9
    1352           15
    1353           12
    1354           14
    1355           15
    1356           15
    1357           14
    1358           12
    1359           12
    1360           15
    1361           12
    1362           11
    1363           14
    1364           18
    1365           12
    1366            9
    1367           16
    1368           15
    1369           13
    1370           14
    1371           13
    1372           14
    1373           12
    1374           13
    1375           11
    1376           15
    1377           12
    1378           12
    1379           16
    1380           13
    1381           13
    1382           10
    1383           12
    1384           14
    1385           11
    1386           14
    1387           13
    1388           11
    1389           13
    1390            8
    1391           14
    1392           16
    1393           17
    1394           14
    1395           13
    1396           13
    1397           15
    1398           16
    1399           12
    1400           15
    1401           13
    1402           15
    1403           15
    1404           15
    1405           12
    1406           13
    1407           11
    1408           14
    1409           15
    1410           13
    1411           15
    1412           16
    1413           12
    1414            8
    1415           12
    1416           12
    1417           12
    1418           10
    1419           11
    1420           13
    1421            9
    1422           16
    1423           15
    1424           14
    1425           13
    1426           16
    1427           12
    1428           10
    1429           11
    1430           11
    1431           14
    1432           11
    1433           16
    1434           14
    1435           12
    1436           13
    1437           10
    1438           11
    1439           12
    1440           12
    1441           14
    1442           13
    1443           12
    1444           13
    1445           11
    1446           13
    1447           15
    1448           15
    1449           13
    1450           12
    1451           13
    1452           12
    1453           13
    1454           13
    1455           12
    1456           13
    1457           13
    1458           12
    1459           12
    1460           13
    1461           11
    1462           13
    1463           14
    1464           10
    1465            9
    1466           13
    1467           14
    1468           15
    1469           13
    1470           10
    1471           13
    1472           14
    1473           15
    1474           11
    1475           15
    1476           11
    1477           12
    1478           13
    1479            9
    1480           13
    1481           12
    1482           12
    1483           11
    1484           12
    1485           12
    1486           15
    1487           12
    1488           14
    1489           12
    1490           11
    1491           12
    1492           13
    1493            9
    1494           15
    1495           15
    1496           13
    1497           11
    1498           17
    1499           13
    1500           13
    1501           15
    1502           16
    1503           17
    1504           16
    1505           13
    1506           13
    1507           11
    1508           11
    1509           14
    1510           12
    1511           16
    1512           16
    1513           12
    1514           11
    1515            9
    1516           14
    1517           16
    1518           14
    1519           12
    1520           11
    1521           12
    1522           16
    1523           13
    1524           14
    1525           14
    1526           15
    1527           11
    1528           13
    1529           16
    1530           12
    1531           13
    1532           14
    1533           14
    1534           14
    1535           13
    1536            9
    1537           13
    1538           12
    1539           12
    1540           17
    1541           15
    1542           16
    1543           14
    1544           10
    1545           10
    1546           14
    1547           14
    1548           15
    1549           13
    1550            9
    1551           12
    1552           14
    1553           15
    1554           16
    1555           10
    1556           19
    1557           17
    1558           10
    1559           15
    1560           12
    1561           10
    1562           16
    1563           14
    1564           15
    1565           13
    1566           18
    1567           17
    1568           16
    1569           14
    1570           14
    1571           12
    1572           14
    1573           10
    1574           14
    1575           14
    1576           11
    1577           15
    1578           15
    1579           10
    1580           13
    1581           13
    1582           10
    1583           11
    1584           15
    1585           18
    1586           15
    1587           13
    1588           12
    1589           17
    1590           15
    1591           16
    1592           15
    1593           16
    1594           14
    1595           16
    1596           15
    1597           19
    1598           14
    1599           14
    1600           18
    1601           10
    1602           17
    1603           15
    1604           16
    1605           13
    1606           19
    1607           16
    1608           16
    1609           15
    1610           16
    1611           18
    1612           14
    1613           12
    1614           13
    1615           13
    1616           14
    1617           10
    1618           12
    1619           11
    1620           15
    1621           17
    1622           16
    1623           15
    1624           17
    1625           19
    1626           16
    1627           12
    1628           13
    1629           13
    1630           12
    1631           16
    1632           14
    1633           11
    1634           12
    1635           14
    1636           18
    1637           13
    1638           12
    1639           16
    1640           17
    1641           14
    1642           14
    1643           14
    1644           12
    1645           17
    1646           14
    1647           15
    1648           12
    1649           13
    1650           15
    1651           11
    1652           12
    1653           11
    1654           11
    1655           13
    1656           16
    1657           14
    1658           12
    1659           11
    1660           14
    1661           12
    1662           15
    1663           12
    1664           12
    1665           12
    1666           14
    1667           14
    1668           13
    1669           12
    1670           12
    1671           16
    1672           14
    1673           14
    1674           14
    1675           13
    1676           15
    1677           14
    1678           12
    1679           14
    1680           16
    1681           12
    1682           12
    1683           13
    1684           13
    1685           13
    1686           15
    1687           13
    1688           13
    1689           12
    1690           13
    1691           13
    1692           12
    1693           11
    1694           16
    1695           14
    1696           15
    1697           14
    1698           15
    1699           10
    1700           11
    1701            9
    1702           10
    1703           10
    1704            7
    1705           15
    1706           11
    1707           12
    1708            9
    1709           14
    1710            9
    1711           14
    1712           15
    1713           12
    1714           16
    1715           14
    1716           14
    1717           13
    1718           13
    1719           13
    1720           16
    1721           14
    1722           21
    1723           14
    1724           15
    1725           13
    1726           16
    1727           11
    1728           16
    1729           16
    1730           12
    1731           12
    1732           13
    1733           12
    1734           13
    1735           14
    1736           14
    1737           12
    1738           14
    1739           15
    1740           12
    1741           14
    1742           14
    1743           16
    1744           13
    1745           16
    1746           13
    1747           11
    1748           13
    1749           14
    1750           13
    1751           12
    1752           12
    1753           15
    1754           14
    1755           12
    1756           12
    1757           11
    1758           11
    1759           15
    1760           15
    1761           15
    1762           12
    1763           14
    1764           12
    1765           15
    1766           12
    1767           12
    1768           12
    1769           11
    1770           10
    1771           10
    1772           12
    1773           11
    1774           14
    1775           15
    1776           14
    1777           13
    1778           16
    1779           13
    1780           12
    1781           15
    1782           11
    1783           15
    1784           10
    1785           12
    1786           12
    1787           11
    1788           12
    1789            8
    1790           15
    1791           11
    1792           12
    1793           15
    1794           13
    1795           15
    1796           10
    1797           14
    1798            8
    1799           14
    1800           11
    1801           12
    1802           11
    1803           14
    1804           12
    1805           14
    1806           14
    1807           11
    1808           14
    1809            9
    1810            6
    1811            9
    1812           13
    1813           15
    1814           11
    1815           14
    1816           15
    1817           12
    1818           11
    1819           13
    1820           15
    1821           13
    1822           13
    1823           13
    1824           10
    1825           14
    1826           14
    1827           13
    1828            8
    1829           14
    1830           12
    1831           10
    1832           13
    1833           17
    1834           13
    1835           13
    1836           13
    1837           12
    1838           14
    1839           13
    1840           13
    1841           13
    1842           11
    1843           13
    1844           14
    1845           11
    1846           10
    1847           19
    1848           13
    1849           12
    1850           12
    1851           14
    1852           14
    1853           14
    1854           14
    1855           14
    1856           14
    1857           14
    1858           14
    1859           11
    1860           13
    1861           13
    1862           15
    1863           13
    1864           15
    1865           14
    1866           15
    1867           14
    1868           15
    1869           10
    1870           10
    1871           13
    1872           14
    1873           14
    1874           10
    1875           17
    1876           13
    1877           14
    1878           11
    1879           16
    1880           15
    1881           15
    1882           15
    1883           14
    1884           12
    1885           15
    1886           15
    1887           12
    1888           15
    1889           11
    1890           13
    1891           10
    1892           14
    1893           12
    1894           16
    1895           14
    1896           14
    1897           13
    1898           11
    1899           14
    1900           14
    1901           16
    1902           15
    1903           17
    1904           12
    1905           14
    1906           16
    1907           14
    1908           16
    1909           14
    1910           15
    1911           12
    1912           15
    1913           15
    1914           16
    1915           17
    1916           14
    1917            9
    1918           13
    1919           14
    1920           15
    1921           14
    1922           15
    1923           11
    1924           15
    1925           18
    1926           12
    1927           15
    1928           11
    1929           11
    1930           11
    1931           16
    1932           14
    1933           13
    1934           10
    1935           13
    1936           13
    1937           12
    1938           12
    1939           13
    1940           13
    1941           13
    1942           12
    1943           15
    1944           17
    1945           16
    1946           17
    1947           13
    1948           15
    1949           15
    1950           14
    1951           16
    1952           14
    1953           16
    1954           14
    1955           14
    1956           16
    1957           13
    1958           14
    1959           13
    1960           15
    1961           16
    1962           14
    1963           15
    1964           15
    1965           15
    1966           10
    1967           15
    1968           14
    1969           15
    1970           14
    1971           18
    1972           14
    1973           14
    1974           16
    1975           17
    1976           14
    1977           13
    1978           16
    1979           16
    1980           12
    1981           16
    1982           15
    1983           11
    1984           15
    1985           16
    1986           16
    1987           16
    1988           17
    1989           16
    1990           17
    1991           13
    1992           19
    1993            9
    1994           15
    1995           14
    1996           11
    1997           10
    1998           15
    1999           16
    2000           12
