# Supplementary material for: K739 is preferentially targeted over K725 in the deSUMOylation process of neuronal nitric oxide synthase
Source: Front Chem. 2025 Sep 4;13:1672437. doi: 10.3389/fchem.2025.1672437 (PMC12445055; doi:10.3389/fchem.2025.1672437)
Supplement: Supplementary file 2 [file DataSheet2.zip › raw-data/739-N2/mmgbsa.out]

| Run on Fri May  9 20:17:52 2025
|
|Input file:
|--------------------------------------------------------------
|&general
|	interval=1,
|	verbose=2,
|	keep_files=0,
|        startframe=1
|        endframe=96
|/
|&gb
|	igb=5,
|	saltcon=0.100,
|/
|&decomp
|	idecomp=2,
|	dec_verbose=3,
|	csv_format=0,
|/
|--------------------------------------------------------------
|MMPBSA.py Version=14.0
|Complex topology file:           cp.prmtop
|Receptor topology file:          rp.prmtop
|Ligand topology file:            lp.prmtop
|Initial mdcrd(s):                cp.nc
|Initial Receptor mdcrd(s):       rp.nc
|Initial Ligand mdcrd(s):         lp.nc
|
|Receptor mask:                  ":1-226"
|Ligand mask:                    ":227-325"
|
|Calculations performed using 96.0 complex frames.
|
|Generalized Born ESURF calculated using 'LCPO' surface areas
|
|All units are reported in kcal/mole.
-------------------------------------------------------------------------------
-------------------------------------------------------------------------------

GENERALIZED BORN:

Complex:
Energy Component            Average              Std. Dev.   Std. Err. of Mean
-------------------------------------------------------------------------------
BOND                      1029.9244               26.7338              2.7285
ANGLE                     2772.8309               41.3319              4.2184
DIHED                     1842.0769               22.3054              2.2765
VDWAALS                  -2668.8463               24.2552              2.4755
EEL                     -24626.9535              123.8834             12.6438
1-4 VDW                   1210.6202               14.8775              1.5184
1-4 EEL                  13922.3105               47.0183              4.7988
EGB                      -3712.8384              109.1470             11.1398
ESURF                      107.5859                2.0117              0.2053

G gas                    -6518.0369              124.6375             12.7208
G solv                   -3605.2525              107.7760             10.9998

TOTAL                   -10123.2894               49.6452              5.0669


Receptor:
Energy Component            Average              Std. Dev.   Std. Err. of Mean
-------------------------------------------------------------------------------
BOND                       729.5025               23.6780              2.4166
ANGLE                     1935.8631               37.0553              3.7819
DIHED                     1314.7363               18.6809              1.9066
VDWAALS                  -1854.1506               19.7791              2.0187
EEL                     -16791.6603              104.3486             10.6500
1-4 VDW                    863.9765               11.8418              1.2086
1-4 EEL                   9319.8332               39.4563              4.0270
EGB                      -2667.6489               84.3618              8.6101
ESURF                       81.4278                1.3660              0.1394

G gas                    -4481.8993              101.6345             10.3730
G solv                   -2586.2211               83.6617              8.5387

TOTAL                    -7068.1204               40.6010              4.1438


Ligand:
Energy Component            Average              Std. Dev.   Std. Err. of Mean
-------------------------------------------------------------------------------
BOND                       300.5139               14.1370              1.4428
ANGLE                      837.0963               19.9548              2.0366
DIHED                      527.3041               12.9562              1.3223
VDWAALS                   -657.0113               11.6009              1.1840
EEL                      -6913.9309               71.4612              7.2935
1-4 VDW                    346.6353                7.8751              0.8038
1-4 EEL                   4602.4327               22.2059              2.2664
EGB                      -1986.6106               69.1056              7.0531
ESURF                       50.2584                1.0393              0.1061

G gas                     -956.9600               73.6450              7.5164
G solv                   -1936.3522               68.5693              6.9983

TOTAL                    -2893.3122               31.6535              3.2306


Differences (Complex - Receptor - Ligand):
Energy Component            Average              Std. Dev.   Std. Err. of Mean
-------------------------------------------------------------------------------
BOND                        -0.0920               38.4083              3.9200
ANGLE                       -0.1285               58.9882              6.0205
DIHED                        0.0366               31.8491              3.2506
VDWAALS                   -157.6845               33.3782              3.4066
EEL                       -921.3622              177.0379             18.0689
1-4 VDW                      0.0084               20.5812              2.1006
1-4 EEL                      0.0447               65.2734              6.6619
EGB                        941.4212              154.2906             15.7472
ESURF                      -24.1003                2.6444              0.2699

DELTA G gas              -1079.1776              176.8832             18.0531
DELTA G solv               917.3209              152.6980             15.5847

DELTA TOTAL               -161.8567               71.5195              7.2994


-------------------------------------------------------------------------------
-------------------------------------------------------------------------------
