# Supplementary material for: K739 is preferentially targeted over K725 in the deSUMOylation process of neuronal nitric oxide synthase
Source: Front Chem. 2025 Sep 4;13:1672437. doi: 10.3389/fchem.2025.1672437 (PMC12445055; doi:10.3389/fchem.2025.1672437)
Supplement: Supplementary file 2 [file DataSheet2.zip › raw-data/739-N2/rmsd.out]

#Frame     RMSD_00001
       1       0.0000
       2       1.2270
       3       2.1796
       4       2.3049
       5       2.4801
       6       2.7760
       7       2.6802
       8       2.7476
       9       3.1111
      10       3.0666
      11       3.0509
      12       3.2062
      13       3.0743
      14       3.3620
      15       3.0093
      16       2.8466
      17       2.7016
      18       3.1351
      19       3.2046
      20       3.0565
      21       3.5347
      22       3.5289
      23       3.5170
      24       3.1476
      25       3.0954
      26       3.1192
      27       3.1159
      28       3.3067
      29       3.2833
      30       3.2328
      31       3.2566
      32       3.0958
      33       3.3683
      34       3.1823
      35       3.3016
      36       3.1979
      37       3.4029
      38       3.5358
      39       3.2117
      40       3.2524
      41       3.3037
      42       3.3658
      43       3.0850
      44       3.2902
      45       3.2200
      46       3.2650
      47       3.4263
      48       3.0832
      49       3.4919
      50       3.3347
      51       3.5787
      52       3.4216
      53       3.8203
      54       2.9322
      55       2.9162
      56       2.7758
      57       2.9703
      58       3.4061
      59       3.1720
      60       3.1863
      61       3.0283
      62       2.7436
      63       3.4114
      64       3.8874
      65       3.6088
      66       3.7698
      67       3.8841
      68       3.6958
      69       3.8357
      70       3.8145
      71       3.6457
      72       3.7312
      73       3.6228
      74       3.3742
      75       3.4392
      76       3.6040
      77       3.5758
      78       3.2937
      79       3.6451
      80       3.5609
      81       3.5276
      82       3.5404
      83       3.4902
      84       3.3980
      85       3.7253
      86       3.6680
      87       3.4903
      88       3.4457
      89       3.7265
      90       3.4761
      91       3.6183
      92       3.5157
      93       3.3473
      94       3.2297
      95       3.4794
      96       3.4571
      97       3.4568
      98       3.5579
      99       3.8380
     100       3.7683
     101       3.7572
     102       3.7061
     103       3.6224
     104       3.6174
     105       3.6185
     106       3.7466
     107       3.8741
     108       3.5746
     109       3.6074
     110       3.6943
     111       3.4861
     112       3.8046
     113       3.8090
     114       3.8181
     115       3.5797
     116       3.7163
     117       3.5748
     118       3.4412
     119       3.9791
     120       3.6991
     121       3.8465
     122       3.8397
     123       3.7553
     124       3.9914
     125       3.9810
     126       3.9956
     127       4.0529
     128       3.8388
     129       4.0147
     130       4.0036
     131       3.9241
     132       3.7862
     133       3.9805
     134       4.1402
     135       4.1292
     136       4.2893
     137       4.2614
     138       3.9280
     139       3.9844
     140       4.1607
     141       4.0354
     142       4.0680
     143       4.0475
     144       4.0309
     145       3.9977
     146       4.2195
     147       4.0243
     148       4.0132
     149       3.7592
     150       4.1069
     151       4.1147
     152       4.1714
     153       4.2290
     154       4.0365
     155       4.2245
     156       4.1022
     157       4.4024
     158       4.2948
     159       4.0175
     160       4.1867
     161       4.0235
     162       4.1309
     163       4.0564
     164       3.9881
     165       3.9668
     166       4.1079
     167       4.1477
     168       4.2056
     169       4.3448
     170       4.3544
     171       4.3513
     172       4.2775
     173       4.3060
     174       4.4033
     175       4.5273
     176       4.2410
     177       3.9393
     178       4.0553
     179       3.9524
     180       4.0671
     181       4.1953
     182       4.2366
     183       4.3032
     184       3.9327
     185       4.3651
     186       4.5270
     187       4.3728
     188       4.5114
     189       4.2356
     190       4.0101
     191       4.5043
     192       4.3303
     193       4.2021
     194       4.1726
     195       4.2566
     196       4.1898
     197       3.9751
     198       4.0494
     199       3.9860
     200       3.8283
     201       3.9673
     202       3.7148
     203       4.1032
     204       3.9269
     205       4.0601
     206       3.6334
     207       3.9329
     208       4.2470
     209       4.1508
     210       4.0220
     211       4.1879
     212       3.7454
     213       4.1231
     214       3.8317
     215       4.1117
     216       4.1435
     217       3.9227
     218       4.1035
     219       4.0472
     220       3.7748
     221       4.1222
     222       3.9060
     223       4.2649
     224       3.9484
     225       3.8663
     226       3.7457
     227       3.9139
     228       3.8764
     229       3.8982
     230       3.8561
     231       3.9633
     232       3.9092
     233       3.8767
     234       3.8065
     235       3.9463
     236       3.5452
     237       3.7715
     238       3.8470
     239       3.9345
     240       3.6555
     241       3.7877
     242       4.0222
     243       3.4804
     244       3.7485
     245       3.6975
     246       3.6830
     247       3.6579
     248       3.6931
     249       3.6114
     250       3.4488
     251       3.4988
     252       3.6961
     253       3.6750
     254       3.8644
     255       3.5077
     256       3.5790
     257       3.7670
     258       3.6478
     259       3.6865
     260       3.6304
     261       3.9247
     262       3.9983
     263       3.5036
     264       3.6452
     265       3.6272
     266       3.6807
     267       3.4558
     268       3.7378
     269       3.5059
     270       3.4283
     271       3.4585
     272       3.7137
     273       3.9374
     274       3.7060
     275       3.7173
     276       3.5128
     277       3.7570
     278       4.0113
     279       4.3092
     280       4.1206
     281       3.8585
     282       3.7853
     283       3.8653
     284       3.7617
     285       3.5896
     286       3.6154
     287       3.9331
     288       3.8406
     289       3.5794
     290       3.5354
     291       3.6407
     292       3.6957
     293       3.8931
     294       3.6307
     295       3.6129
     296       3.6697
     297       3.9149
     298       4.1707
     299       3.7355
     300       3.8505
     301       4.0525
     302       3.7978
     303       3.6404
     304       3.9067
     305       3.7583
     306       3.6077
     307       3.9642
     308       4.1912
     309       4.0235
     310       3.9674
     311       3.5783
     312       3.9502
     313       3.5950
     314       3.6286
     315       3.7023
     316       3.3673
     317       3.5263
     318       3.3943
     319       3.6490
     320       3.3319
     321       3.7944
     322       3.8691
     323       3.4567
     324       3.5824
     325       3.7389
     326       3.4520
     327       3.6169
     328       3.6722
     329       3.6056
     330       3.7284
     331       3.5084
     332       3.5260
     333       3.5827
     334       3.4976
     335       3.6555
     336       3.5961
     337       3.7403
     338       4.0846
     339       3.7772
     340       3.7028
     341       3.6529
     342       3.8303
     343       3.6778
     344       3.7326
     345       3.4995
     346       3.5766
     347       3.8091
     348       3.4793
     349       3.7756
     350       3.6395
     351       3.7737
     352       3.6785
     353       3.7242
     354       3.6981
     355       3.5171
     356       3.7654
     357       3.8373
     358       3.6581
     359       3.7040
     360       3.7953
     361       3.7761
     362       3.5904
     363       3.8545
     364       3.6940
     365       3.9364
     366       3.7153
     367       3.7041
     368       3.8359
     369       3.5595
     370       3.6034
     371       3.3834
     372       3.8403
     373       3.7748
     374       3.7664
     375       3.5035
     376       3.3589
     377       3.5194
     378       3.6045
     379       3.8051
     380       3.7112
     381       3.6772
     382       3.5120
     383       3.5521
     384       3.5710
     385       3.7032
     386       3.7390
     387       3.5705
     388       3.6448
     389       3.6098
     390       3.5310
     391       3.3927
     392       3.5689
     393       3.6773
     394       3.6735
     395       3.7043
     396       3.6453
     397       3.8177
     398       3.6517
     399       3.5078
     400       3.4947
     401       3.7573
     402       3.5807
     403       3.5640
     404       3.5387
     405       3.5772
     406       3.4715
     407       3.7472
     408       3.6866
     409       3.6715
     410       3.6369
     411       3.5115
     412       3.8380
     413       3.5910
     414       3.7655
     415       3.6763
     416       3.8015
     417       3.9109
     418       3.5006
     419       3.6219
     420       3.5598
     421       3.8112
     422       3.7049
     423       3.8152
     424       3.6355
     425       3.6908
     426       3.7989
     427       3.7418
     428       3.6629
     429       3.4602
     430       3.6062
     431       3.5005
     432       3.5560
     433       3.6436
     434       3.6230
     435       3.5275
     436       3.8985
     437       3.8407
     438       4.1203
     439       4.0502
     440       3.6675
     441       3.6832
     442       3.9274
     443       3.8268
     444       3.6458
     445       4.0150
     446       3.8087
     447       3.9981
     448       3.9444
     449       3.9274
     450       3.7256
     451       3.5852
     452       3.8352
     453       3.7641
     454       3.8626
     455       3.8930
     456       3.4210
     457       3.4749
     458       3.6477
     459       4.0875
     460       3.6285
     461       3.9547
     462       3.6953
     463       3.7960
     464       3.4624
     465       3.7283
     466       4.3098
     467       4.0004
     468       4.1689
     469       3.9115
     470       3.9351
     471       4.0938
     472       4.1891
     473       3.8656
     474       3.7070
     475       3.8546
     476       3.6992
     477       3.6863
     478       3.6196
     479       3.5773
     480       3.8513
     481       3.9263
     482       3.7869
     483       3.6712
     484       3.6721
     485       3.7800
     486       3.7516
     487       3.6038
     488       3.4592
     489       3.5307
     490       3.6319
     491       3.7652
     492       3.4362
     493       3.5422
     494       3.4010
     495       3.2721
     496       3.3656
     497       3.5251
     498       3.4590
     499       3.3039
     500       3.4866
     501       3.4884
     502       3.6285
     503       3.6607
     504       3.6020
     505       3.6557
     506       3.6718
     507       3.7728
     508       3.7058
     509       3.8959
     510       3.6596
     511       4.1317
     512       4.0424
     513       3.8002
     514       3.9719
     515       4.5188
     516       4.4928
     517       4.0314
     518       4.1529
     519       4.1208
     520       3.8535
     521       3.9264
     522       3.5920
     523       3.6932
     524       3.8129
     525       3.7600
     526       3.7946
     527       3.8618
     528       3.7637
     529       3.7304
     530       4.1198
     531       4.1077
     532       4.0981
     533       4.1231
     534       3.6466
     535       3.8386
     536       3.7037
     537       3.8551
     538       3.8088
     539       3.4927
     540       3.9210
     541       3.7667
     542       4.0248
     543       4.2152
     544       3.9006
     545       4.3251
     546       3.9077
     547       3.8952
     548       3.7812
     549       3.5817
     550       3.6127
     551       3.6005
     552       4.0741
     553       3.5844
     554       3.6141
     555       3.6493
     556       3.5807
     557       3.8650
     558       4.1717
     559       4.0093
     560       3.6850
     561       3.6096
     562       3.8694
     563       3.8305
     564       4.1213
     565       3.9985
     566       3.8504
     567       3.9869
     568       4.0127
     569       3.9594
     570       4.0633
     571       3.9423
     572       3.8787
     573       3.9967
     574       3.7579
     575       3.8525
     576       4.1244
     577       3.8119
     578       3.8723
     579       3.7447
     580       3.7034
     581       3.7268
     582       3.6552
     583       3.8317
     584       3.8948
     585       3.5174
     586       3.6173
     587       4.1112
     588       3.8204
     589       3.9115
     590       4.0352
     591       3.7610
     592       4.1484
     593       3.8875
     594       3.9619
     595       4.2591
     596       4.0265
     597       3.9404
     598       4.3443
     599       4.3107
     600       4.1213
     601       4.2714
     602       4.1890
     603       4.0169
     604       3.8968
     605       3.8104
     606       3.6988
     607       3.8891
     608       3.8574
     609       4.0289
     610       3.8834
     611       3.9137
     612       3.8686
     613       3.9334
     614       4.0180
     615       4.1597
     616       3.9113
     617       3.9660
     618       4.2486
     619       4.1335
     620       4.2422
     621       4.2739
     622       3.9979
     623       4.1179
     624       4.0695
     625       4.1195
     626       3.9852
     627       3.9241
     628       4.1428
     629       4.0613
     630       4.2351
     631       4.2042
     632       4.2906
     633       4.1215
     634       3.9690
     635       4.0725
     636       4.1816
     637       4.1524
     638       4.0530
     639       4.1238
     640       4.0813
     641       3.7127
     642       4.0519
     643       4.3192
     644       4.1230
     645       4.0969
     646       3.9933
     647       4.0588
     648       3.9464
     649       4.1144
     650       4.2971
     651       4.2028
     652       4.2330
     653       4.3687
     654       4.2252
     655       4.3771
     656       4.1382
     657       4.3591
     658       4.2366
     659       4.2158
     660       4.4507
     661       4.2487
     662       4.0314
     663       4.2246
     664       4.3108
     665       4.0956
     666       4.0580
     667       4.0277
     668       3.8963
     669       4.0198
     670       4.0242
     671       4.0206
     672       4.0811
     673       4.0656
     674       3.8968
     675       4.0660
     676       4.1366
     677       4.0101
     678       4.0354
     679       4.0134
     680       3.7300
     681       3.6788
     682       3.7658
     683       3.7749
     684       3.8973
     685       4.1325
     686       3.9578
     687       3.7699
     688       3.5821
     689       3.8336
     690       3.7890
     691       3.8894
     692       3.9340
     693       3.9613
     694       3.6908
     695       3.7726
     696       4.0154
     697       3.6932
     698       3.9918
     699       3.9532
     700       3.9374
     701       3.9683
     702       4.0185
     703       3.6227
     704       3.5775
     705       3.6075
     706       3.6892
     707       3.6160
     708       3.7511
     709       3.7163
     710       3.7356
     711       3.6613
     712       3.6914
     713       3.5810
     714       3.7687
     715       3.6039
     716       3.6262
     717       3.7241
     718       3.7720
     719       3.6605
     720       3.6348
     721       3.7311
     722       3.6945
     723       3.5922
     724       3.5717
     725       3.5909
     726       3.4589
     727       3.7793
     728       3.9511
     729       3.8768
     730       3.8009
     731       3.7246
     732       3.6204
     733       3.7356
     734       3.8242
     735       3.8882
     736       3.8301
     737       3.7517
     738       3.7467
     739       3.8965
     740       3.8418
     741       3.7513
     742       3.6823
     743       3.7565
     744       3.7340
     745       3.7038
     746       3.7850
     747       3.7429
     748       3.7286
     749       3.9548
     750       3.4943
     751       3.6549
     752       3.8560
     753       3.6992
     754       3.5988
     755       3.5934
     756       3.5732
     757       3.6126
     758       3.6279
     759       3.7199
     760       3.8034
     761       3.6161
     762       3.7209
     763       3.6907
     764       3.5703
     765       3.6041
     766       3.5229
     767       3.5585
     768       3.3221
     769       3.5786
     770       3.8912
     771       3.6689
     772       3.8422
     773       3.8310
     774       3.8997
     775       3.8123
     776       3.8880
     777       3.8824
     778       3.8804
     779       3.7957
     780       3.9517
     781       3.8724
     782       3.7847
     783       3.5983
     784       3.5968
     785       3.7523
     786       3.5917
     787       3.6231
     788       3.6250
     789       3.7896
     790       3.6661
     791       3.6241
     792       3.8623
     793       3.6614
     794       3.6755
     795       3.8800
     796       3.9538
     797       3.8049
     798       3.4990
     799       3.5241
     800       3.5537
     801       3.9270
     802       3.9922
     803       3.8320
     804       3.8201
     805       3.6841
     806       3.6106
     807       3.7202
     808       3.6813
     809       3.5948
     810       3.7864
     811       3.6800
     812       3.7790
     813       4.0338
     814       3.8574
     815       3.8132
     816       3.6283
     817       3.6475
     818       3.7252
     819       3.6854
     820       3.6085
     821       3.4971
     822       3.7799
     823       4.0862
     824       3.7630
     825       3.5224
     826       3.7285
     827       3.6373
     828       3.9104
     829       3.5818
     830       3.9627
     831       3.6981
     832       3.6702
     833       3.7431
     834       3.5568
     835       3.5642
     836       3.4971
     837       4.0226
     838       3.7321
     839       3.6425
     840       3.5653
     841       3.6217
     842       3.8158
     843       3.6456
     844       3.7202
     845       3.5886
     846       3.8488
     847       3.6442
     848       3.5526
     849       3.8304
     850       3.8771
     851       3.7751
     852       3.5130
     853       3.6835
     854       3.6839
     855       3.6365
     856       3.4858
     857       3.5215
     858       3.8506
     859       3.6429
     860       3.6750
     861       3.4358
     862       3.6674
     863       3.7475
     864       3.4688
     865       3.5915
     866       3.6199
     867       3.5874
     868       3.6589
     869       3.8457
     870       3.7533
     871       4.0291
     872       3.4428
     873       3.5125
     874       3.5142
     875       3.5689
     876       3.8234
     877       3.5642
     878       3.6775
     879       3.7102
     880       3.3690
     881       3.5044
     882       3.5483
     883       3.3749
     884       3.3344
     885       3.5289
     886       3.2458
     887       3.3204
     888       3.1457
     889       3.5213
     890       3.7214
     891       3.2469
     892       3.3175
     893       3.4009
     894       3.7123
     895       3.5207
     896       3.6802
     897       3.8008
     898       3.7293
     899       3.6828
     900       3.6643
     901       3.6473
     902       3.5143
     903       3.7857
     904       3.8768
     905       3.6713
     906       3.5166
     907       3.5768
     908       3.7725
     909       3.4409
     910       3.5873
     911       3.5773
     912       3.8099
     913       3.7136
     914       3.5341
     915       3.7472
     916       3.6880
     917       3.8706
     918       3.7076
     919       4.0469
     920       3.5680
     921       3.5456
     922       3.7108
     923       3.5465
     924       3.5109
     925       3.6092
     926       3.5487
     927       3.7199
     928       3.6825
     929       3.4411
     930       3.6505
     931       3.4951
     932       3.8987
     933       3.7137
     934       3.9264
     935       3.9311
     936       3.6929
     937       3.7928
     938       3.6198
     939       3.6311
     940       3.8134
     941       3.6196
     942       3.7783
     943       3.8899
     944       3.6464
     945       3.6412
     946       3.7180
     947       3.8843
     948       3.8985
     949       3.6601
     950       3.9066
     951       3.8790
     952       3.8406
     953       3.4196
     954       3.4938
     955       3.6242
     956       3.8985
     957       3.5948
     958       3.6958
     959       3.6389
     960       3.9248
     961       4.0146
     962       3.5928
     963       3.6456
     964       3.9334
     965       4.1389
     966       3.8187
     967       3.7386
     968       3.7304
     969       3.5373
     970       3.5996
     971       3.6115
     972       3.7557
     973       3.8892
     974       3.7161
     975       3.7128
     976       3.6265
     977       3.6408
     978       3.7271
     979       3.7498
     980       3.8403
     981       3.5873
     982       3.5310
     983       3.7023
     984       3.7411
     985       3.4905
     986       3.6508
     987       3.7246
     988       3.6918
     989       4.0498
     990       3.7902
     991       3.8345
     992       3.6547
     993       3.7294
     994       3.5409
     995       3.7646
     996       3.9327
     997       3.6452
     998       3.6129
     999       3.6988
    1000       3.8283
    1001       3.7582
    1002       3.5410
    1003       3.6340
    1004       3.7773
    1005       3.5464
    1006       3.4264
    1007       3.7953
    1008       3.6110
    1009       3.7537
    1010       3.7137
    1011       3.6564
    1012       3.6291
    1013       3.7331
    1014       3.4798
    1015       3.5908
    1016       3.5546
    1017       3.4890
    1018       3.5708
    1019       3.5093
    1020       3.6278
    1021       3.7644
    1022       3.4495
    1023       3.4601
    1024       3.4974
    1025       3.5860
    1026       3.8266
    1027       3.6639
    1028       3.7298
    1029       3.5841
    1030       3.8125
    1031       3.6918
    1032       3.5560
    1033       3.7214
    1034       3.8013
    1035       4.1296
    1036       3.9763
    1037       4.1188
    1038       3.8215
    1039       3.7999
    1040       4.2616
    1041       4.0332
    1042       3.9945
    1043       3.7820
    1044       4.1332
    1045       3.8658
    1046       3.7774
    1047       4.0328
    1048       4.1818
    1049       4.0242
    1050       4.0703
    1051       4.0827
    1052       3.7767
    1053       4.2711
    1054       3.8585
    1055       3.8368
    1056       3.9236
    1057       3.8510
    1058       3.9521
    1059       3.9388
    1060       3.8276
    1061       4.1211
    1062       3.9899
    1063       3.7968
    1064       4.0722
    1065       4.1731
    1066       4.0552
    1067       3.8867
    1068       3.9404
    1069       3.9982
    1070       3.8166
    1071       3.8972
    1072       4.1353
    1073       3.9139
    1074       3.8321
    1075       4.1270
    1076       4.1594
    1077       4.0462
    1078       4.2673
    1079       4.0214
    1080       4.0271
    1081       3.8312
    1082       4.0765
    1083       3.7768
    1084       3.7916
    1085       3.8079
    1086       3.7078
    1087       3.6983
    1088       3.7050
    1089       3.7321
    1090       3.7697
    1091       3.7225
    1092       3.6406
    1093       3.8682
    1094       3.7042
    1095       3.7186
    1096       3.8904
    1097       3.7399
    1098       3.8188
    1099       3.5500
    1100       3.6446
    1101       3.8438
    1102       3.6421
    1103       3.7194
    1104       3.7124
    1105       3.8536
    1106       3.6463
    1107       4.0394
    1108       3.7045
    1109       3.7216
    1110       3.8708
    1111       3.4815
    1112       3.6961
    1113       3.6504
    1114       3.7963
    1115       3.7506
    1116       3.5663
    1117       3.6840
    1118       3.8502
    1119       3.8694
    1120       3.8416
    1121       3.5370
    1122       3.8065
    1123       3.8244
    1124       3.9760
    1125       3.7722
    1126       4.0146
    1127       4.0938
    1128       3.9544
    1129       3.9080
    1130       4.0176
    1131       4.0981
    1132       3.9876
    1133       3.8992
    1134       3.8184
    1135       3.4690
    1136       3.3726
    1137       3.6603
    1138       3.6947
    1139       3.5810
    1140       3.5398
    1141       3.6909
    1142       3.7590
    1143       3.7929
    1144       3.8913
    1145       3.9177
    1146       3.7698
    1147       3.7819
    1148       3.8990
    1149       3.8583
    1150       3.8335
    1151       3.7108
    1152       3.6795
    1153       3.6648
    1154       3.7239
    1155       3.8257
    1156       3.9905
    1157       3.9041
    1158       3.8565
    1159       3.9130
    1160       4.2178
    1161       4.0613
    1162       3.9968
    1163       4.0585
    1164       3.7743
    1165       3.9151
    1166       3.6658
    1167       3.9101
    1168       3.7314
    1169       3.7631
    1170       3.5274
    1171       3.9627
    1172       3.8106
    1173       3.7164
    1174       3.7778
    1175       3.7458
    1176       3.9435
    1177       3.9229
    1178       3.9470
    1179       4.0065
    1180       3.7336
    1181       3.9897
    1182       3.9695
    1183       4.0744
    1184       3.9061
    1185       3.9315
    1186       3.8438
    1187       3.7757
    1188       3.7818
    1189       3.7543
    1190       3.5704
    1191       3.5401
    1192       3.8296
    1193       3.8050
    1194       3.9162
    1195       4.0326
    1196       3.9409
    1197       3.9638
    1198       3.8826
    1199       3.7801
    1200       3.7543
    1201       3.5594
    1202       3.8974
    1203       3.4907
    1204       3.7318
    1205       3.9423
    1206       3.7708
    1207       3.8502
    1208       3.7718
    1209       3.8935
    1210       3.6739
    1211       3.8223
    1212       3.5446
    1213       3.5112
    1214       3.6479
    1215       3.5064
    1216       3.6956
    1217       3.6261
    1218       3.9083
    1219       3.5524
    1220       3.7915
    1221       3.7741
    1222       3.6790
    1223       3.5926
    1224       3.6615
    1225       3.9527
    1226       3.6243
    1227       3.6351
    1228       3.7972
    1229       3.8399
    1230       3.9292
    1231       3.7980
    1232       3.8626
    1233       3.8071
    1234       3.8989
    1235       3.9589
    1236       3.9344
    1237       3.9227
    1238       3.9031
    1239       3.8426
    1240       3.8923
    1241       3.7855
    1242       3.7160
    1243       3.8852
    1244       3.8307
    1245       3.7708
    1246       3.9935
    1247       4.0122
    1248       3.8332
    1249       3.8858
    1250       3.9597
    1251       3.8408
    1252       3.6314
    1253       3.9124
    1254       4.3047
    1255       4.0346
    1256       3.9998
    1257       4.0478
    1258       3.8935
    1259       3.8301
    1260       3.8570
    1261       3.8868
    1262       3.7375
    1263       3.9151
    1264       3.9597
    1265       4.1028
    1266       4.2100
    1267       3.9597
    1268       3.9355
    1269       3.8625
    1270       4.0998
    1271       4.0873
    1272       4.0091
    1273       4.2157
    1274       4.1991
    1275       3.8245
    1276       3.8787
    1277       3.9627
    1278       3.8555
    1279       3.8655
    1280       3.7322
    1281       3.8330
    1282       3.8845
    1283       4.0700
    1284       4.0431
    1285       4.0213
    1286       4.0655
    1287       4.1380
    1288       4.1799
    1289       3.9979
    1290       4.0899
    1291       3.8999
    1292       4.0552
    1293       4.1648
    1294       4.1665
    1295       4.1353
    1296       4.0141
    1297       3.9943
    1298       4.0858
    1299       4.0115
    1300       3.7364
    1301       3.9717
    1302       3.9847
    1303       4.0268
    1304       4.0578
    1305       3.9598
    1306       3.8798
    1307       3.8093
    1308       4.0253
    1309       4.2935
    1310       4.0931
    1311       4.1930
    1312       3.7532
    1313       4.0043
    1314       4.1443
    1315       4.0149
    1316       4.2859
    1317       4.2680
    1318       4.2017
    1319       4.0723
    1320       4.0371
    1321       3.8306
    1322       3.8841
    1323       3.9555
    1324       3.6850
    1325       3.9749
    1326       4.0539
    1327       4.1770
    1328       3.9353
    1329       3.6536
    1330       3.7576
    1331       3.7506
    1332       3.7577
    1333       3.6272
    1334       3.7347
    1335       4.0448
    1336       3.8035
    1337       3.6944
    1338       3.7347
    1339       3.7312
    1340       3.7218
    1341       3.8061
    1342       3.8090
    1343       3.7536
    1344       3.4804
    1345       3.6073
    1346       3.6633
    1347       3.7921
    1348       3.8051
    1349       3.6963
    1350       3.9288
    1351       3.7699
    1352       4.1738
    1353       3.6407
    1354       3.8863
    1355       3.7862
    1356       3.5308
    1357       3.6717
    1358       3.6296
    1359       3.6445
    1360       3.8060
    1361       3.5925
    1362       3.7577
    1363       4.0003
    1364       4.0114
    1365       3.9337
    1366       3.7130
    1367       3.9945
    1368       3.9479
    1369       3.7212
    1370       3.7177
    1371       3.8900
    1372       4.0916
    1373       4.0112
    1374       4.0277
    1375       3.7735
    1376       4.0378
    1377       3.7446
    1378       4.1235
    1379       3.8835
    1380       3.9608
    1381       4.0410
    1382       3.8413
    1383       3.7655
    1384       3.9622
    1385       4.0976
    1386       3.9686
    1387       3.6854
    1388       3.8792
    1389       3.7327
    1390       3.7095
    1391       3.6918
    1392       3.3848
    1393       3.6097
    1394       3.7667
    1395       3.6775
    1396       3.9974
    1397       3.6368
    1398       4.0190
    1399       3.8602
    1400       3.9529
    1401       3.9401
    1402       3.8543
    1403       4.0489
    1404       4.2090
    1405       3.9773
    1406       4.0337
    1407       4.0168
    1408       4.0426
    1409       3.8819
    1410       3.9967
    1411       3.9325
    1412       3.6538
    1413       3.8892
    1414       3.9426
    1415       3.8051
    1416       3.8122
    1417       4.0405
    1418       4.1397
    1419       3.8517
    1420       3.8924
    1421       3.8850
    1422       3.9583
    1423       3.9684
    1424       3.9442
    1425       3.7864
    1426       3.7315
    1427       3.9431
    1428       3.8600
    1429       3.8635
    1430       4.0378
    1431       3.9433
    1432       4.0178
    1433       4.2872
    1434       4.0859
    1435       4.0423
    1436       4.0669
    1437       3.8481
    1438       4.0186
    1439       4.1309
    1440       4.0011
    1441       4.0924
    1442       4.1214
    1443       3.8610
    1444       4.1732
    1445       3.9494
    1446       3.9068
    1447       3.9394
    1448       4.0809
    1449       3.9737
    1450       4.1974
    1451       4.1038
    1452       4.1036
    1453       4.0807
    1454       4.0714
    1455       4.0517
    1456       4.2001
    1457       3.9833
    1458       4.1196
    1459       3.9162
    1460       3.9193
    1461       4.0674
    1462       4.1694
    1463       4.1450
    1464       4.1803
    1465       4.0784
    1466       4.0345
    1467       4.0701
    1468       4.0865
    1469       4.1939
    1470       4.0945
    1471       4.0309
    1472       3.9750
    1473       4.0588
    1474       3.9411
    1475       4.0386
    1476       3.8628
    1477       3.8962
    1478       4.1821
    1479       4.0671
    1480       4.0919
    1481       3.9193
    1482       3.9022
    1483       3.9539
    1484       3.9102
    1485       4.0188
    1486       3.9158
    1487       3.9714
    1488       3.9141
    1489       3.9253
    1490       3.9507
    1491       3.8272
    1492       4.0609
    1493       4.0482
    1494       4.0244
    1495       3.9899
    1496       3.9860
    1497       4.0056
    1498       3.9639
    1499       3.8896
    1500       3.6317
    1501       3.9253
    1502       3.8446
    1503       3.8792
    1504       3.9235
    1505       3.7658
    1506       3.8517
    1507       3.9736
    1508       3.9576
    1509       3.9951
    1510       3.7625
    1511       3.9285
    1512       3.9348
    1513       3.7578
    1514       3.8418
    1515       3.8572
    1516       3.9505
    1517       4.0055
    1518       4.0797
    1519       3.8595
    1520       3.7736
    1521       3.8001
    1522       3.6636
    1523       3.9335
    1524       3.7903
    1525       3.8312
    1526       3.7849
    1527       3.9761
    1528       3.7826
    1529       3.8319
    1530       3.8576
    1531       3.5488
    1532       3.8426
    1533       3.6147
    1534       3.9404
    1535       3.7068
    1536       3.7848
    1537       3.7063
    1538       3.7623
    1539       3.8504
    1540       4.1814
    1541       3.8606
    1542       3.7985
    1543       3.8742
    1544       3.9362
    1545       3.9525
    1546       3.8246
    1547       3.8084
    1548       3.8066
    1549       3.7743
    1550       3.9450
    1551       3.7428
    1552       3.9955
    1553       3.7385
    1554       3.7432
    1555       3.8779
    1556       3.8824
    1557       3.8700
    1558       3.8463
    1559       3.7213
    1560       3.6664
    1561       3.8300
    1562       3.9100
    1563       4.0133
    1564       3.9152
    1565       3.7626
    1566       3.9924
    1567       3.9677
    1568       4.0049
    1569       4.0041
    1570       3.8058
    1571       3.9341
    1572       3.8093
    1573       3.8473
    1574       3.9045
    1575       3.8641
    1576       4.0650
    1577       3.7513
    1578       3.8231
    1579       3.8102
    1580       3.8040
    1581       3.9755
    1582       3.7696
    1583       3.6589
    1584       3.5993
    1585       3.6262
    1586       3.6339
    1587       3.8429
    1588       3.6733
    1589       3.8812
    1590       3.6560
    1591       3.9276
    1592       3.7641
    1593       3.8407
    1594       3.9611
    1595       3.7173
    1596       3.9172
    1597       3.8915
    1598       3.7871
    1599       3.9169
    1600       3.6303
    1601       3.7387
    1602       3.8461
    1603       3.8683
    1604       3.8696
    1605       3.9125
    1606       3.9340
    1607       3.7582
    1608       3.5673
    1609       3.5828
    1610       3.4649
    1611       3.8321
    1612       3.6804
    1613       3.9098
    1614       3.9595
    1615       3.6070
    1616       3.7589
    1617       3.6072
    1618       3.4941
    1619       3.7939
    1620       3.5967
    1621       3.5331
    1622       3.5711
    1623       3.5961
    1624       3.7336
    1625       3.8507
    1626       3.7566
    1627       3.6847
    1628       3.9676
    1629       3.8962
    1630       3.7938
    1631       3.9491
    1632       4.0383
    1633       3.9987
    1634       3.8055
    1635       3.8408
    1636       3.9677
    1637       3.9605
    1638       3.9520
    1639       4.1931
    1640       3.9417
    1641       3.8981
    1642       3.9514
    1643       3.9404
    1644       3.9060
    1645       3.9245
    1646       3.5325
    1647       3.7209
    1648       3.5666
    1649       3.8287
    1650       3.6171
    1651       3.4684
    1652       3.6479
    1653       3.7785
    1654       3.9493
    1655       3.8455
    1656       3.5058
    1657       3.7637
    1658       3.8194
    1659       3.8503
    1660       3.7545
    1661       3.7047
    1662       3.5044
    1663       3.9026
    1664       3.9499
    1665       3.7514
    1666       3.5299
    1667       3.6449
    1668       3.4057
    1669       3.4088
    1670       3.4138
    1671       3.5890
    1672       3.5813
    1673       3.7015
    1674       3.7408
    1675       3.7887
    1676       3.7521
    1677       3.8300
    1678       3.8684
    1679       3.7717
    1680       3.7419
    1681       3.9458
    1682       3.9916
    1683       4.0382
    1684       3.8822
    1685       3.9827
    1686       3.9678
    1687       3.6975
    1688       3.7977
    1689       3.9209
    1690       4.0088
    1691       3.8399
    1692       3.8843
    1693       4.0457
    1694       3.6666
    1695       3.9506
    1696       3.8030
    1697       3.9860
    1698       3.9216
    1699       3.7530
    1700       3.7014
    1701       3.6640
    1702       3.8104
    1703       3.9447
    1704       3.7082
    1705       3.5315
    1706       3.5516
    1707       3.3839
    1708       3.4772
    1709       3.8962
    1710       3.8421
    1711       3.5873
    1712       3.9956
    1713       3.6857
    1714       3.8733
    1715       3.7486
    1716       4.0884
    1717       3.6932
    1718       3.8692
    1719       3.8764
    1720       3.9986
    1721       3.7821
    1722       3.9021
    1723       3.9266
    1724       3.8450
    1725       3.6892
    1726       3.8216
    1727       3.7623
    1728       3.7697
    1729       3.7963
    1730       3.6262
    1731       3.6448
    1732       3.9111
    1733       3.6534
    1734       3.5948
    1735       3.7382
    1736       3.6498
    1737       3.6774
    1738       4.0660
    1739       3.7650
    1740       3.6075
    1741       3.6958
    1742       3.7374
    1743       3.7147
    1744       3.7624
    1745       3.8873
    1746       3.7565
    1747       3.6520
    1748       3.8593
    1749       3.9857
    1750       3.5953
    1751       3.5653
    1752       4.0698
    1753       3.7577
    1754       3.9094
    1755       3.6493
    1756       3.6785
    1757       3.7286
    1758       3.9022
    1759       3.8925
    1760       3.8254
    1761       3.7328
    1762       3.8979
    1763       3.8064
    1764       3.8519
    1765       3.6113
    1766       3.8734
    1767       3.8174
    1768       3.3882
    1769       3.5421
    1770       3.4747
    1771       3.4882
    1772       3.7528
    1773       3.7502
    1774       3.5814
    1775       3.8455
    1776       3.6421
    1777       3.5153
    1778       3.8042
    1779       3.6470
    1780       3.4653
    1781       3.8690
    1782       3.7143
    1783       3.4391
    1784       3.6047
    1785       3.6314
    1786       3.5682
    1787       3.5543
    1788       3.9269
    1789       3.7687
    1790       3.6973
    1791       3.7278
    1792       3.6583
    1793       3.7443
    1794       3.6482
    1795       3.4478
    1796       3.7249
    1797       3.7301
    1798       3.5507
    1799       3.7158
    1800       3.7022
    1801       3.7565
    1802       3.7946
    1803       3.7338
    1804       3.9013
    1805       3.8139
    1806       3.8295
    1807       3.8704
    1808       3.9372
    1809       3.6643
    1810       3.7788
    1811       3.8060
    1812       3.7086
    1813       3.5111
    1814       3.9361
    1815       3.8722
    1816       3.7226
    1817       3.5391
    1818       3.5072
    1819       3.5655
    1820       3.7397
    1821       3.7422
    1822       3.6120
    1823       3.6688
    1824       3.6805
    1825       3.7565
    1826       3.7703
    1827       3.6403
    1828       3.7981
    1829       3.6834
    1830       3.7233
    1831       3.6834
    1832       3.8523
    1833       3.6712
    1834       3.5244
    1835       3.8219
    1836       3.9026
    1837       3.6697
    1838       3.7687
    1839       3.8206
    1840       3.6718
    1841       3.6199
    1842       3.5911
    1843       3.3464
    1844       3.5322
    1845       3.8679
    1846       3.9332
    1847       3.9749
    1848       3.5536
    1849       3.5543
    1850       3.6195
    1851       3.5786
    1852       3.8566
    1853       3.7183
    1854       3.6654
    1855       3.5094
    1856       3.5290
    1857       3.7209
    1858       3.4323
    1859       3.6532
    1860       3.7403
    1861       3.3714
    1862       3.5838
    1863       3.3205
    1864       3.4413
    1865       3.3515
    1866       3.3721
    1867       3.4197
    1868       3.2694
    1869       3.2930
    1870       3.5254
    1871       3.4809
    1872       3.4122
    1873       3.4769
    1874       3.2579
    1875       3.2103
    1876       3.5568
    1877       3.2289
    1878       3.4679
    1879       3.2649
    1880       3.2099
    1881       3.4925
    1882       3.2438
    1883       3.4448
    1884       3.4742
    1885       3.4170
    1886       3.3896
    1887       3.3504
    1888       3.3843
    1889       3.4679
    1890       3.3089
    1891       3.5505
    1892       3.5400
    1893       3.3936
    1894       3.4661
    1895       3.3630
    1896       3.5967
    1897       3.6286
    1898       3.6284
    1899       3.5449
    1900       3.5452
    1901       3.6946
    1902       3.6802
    1903       3.5404
    1904       3.5217
    1905       3.5465
    1906       3.4233
    1907       3.6721
    1908       3.6770
    1909       3.5077
    1910       3.4936
    1911       3.5555
    1912       3.3973
    1913       3.4184
    1914       3.6007
    1915       3.4919
    1916       3.5345
    1917       3.4760
    1918       3.5726
    1919       3.3358
    1920       3.4289
    1921       3.4892
    1922       3.6757
    1923       3.4563
    1924       3.6110
    1925       3.5078
    1926       3.3625
    1927       3.3617
    1928       3.5097
    1929       3.6175
    1930       3.3667
    1931       3.5641
    1932       3.4963
    1933       3.3350
    1934       3.4346
    1935       3.5367
    1936       3.4716
    1937       3.8386
    1938       3.5598
    1939       3.5372
    1940       3.6673
    1941       3.3631
    1942       3.3650
    1943       3.6868
    1944       3.6258
    1945       3.8985
    1946       3.7896
    1947       3.7983
    1948       3.9067
    1949       3.7748
    1950       3.7536
    1951       3.4964
    1952       3.4624
    1953       3.5765
    1954       3.5647
    1955       3.5643
    1956       3.6649
    1957       3.5139
    1958       3.4352
    1959       3.7683
    1960       3.5154
    1961       3.6924
    1962       3.5814
    1963       3.3956
    1964       3.2401
    1965       3.7287
    1966       3.4450
    1967       3.6047
    1968       3.3039
    1969       3.3864
    1970       3.8653
    1971       3.5463
    1972       3.5642
    1973       3.6375
    1974       3.6863
    1975       3.6840
    1976       3.7971
    1977       3.3906
    1978       3.5058
    1979       3.4444
    1980       3.4285
    1981       3.4952
    1982       3.3953
    1983       3.4324
    1984       3.5166
    1985       3.6342
    1986       3.4155
    1987       3.5951
    1988       3.4842
    1989       3.3823
    1990       3.6433
    1991       3.5468
    1992       3.4717
    1993       3.8970
    1994       3.8618
    1995       3.7000
    1996       3.5155
    1997       3.6375
    1998       3.6386
    1999       3.7192
    2000       4.3168
