# Supplementary material for: K739 is preferentially targeted over K725 in the deSUMOylation process of neuronal nitric oxide synthase
Source: Front Chem. 2025 Sep 4;13:1672437. doi: 10.3389/fchem.2025.1672437 (PMC12445055; doi:10.3389/fchem.2025.1672437)
Supplement: Supplementary file 2 [file DataSheet2.zip › raw-data/739-N2/rmsf.out]

#Res        AtomicFlx
   1.000       0.9784
   2.000       1.8066
   3.000       0.9490
   4.000       0.7923
   5.000       1.3198
   6.000       1.0778
   7.000       1.8978
   8.000       1.3967
   9.000       0.7781
  10.000       1.1763
  11.000       1.4836
  12.000       1.1511
  13.000       1.0324
  14.000       1.6416
  15.000       1.5411
  16.000       1.2867
  17.000       2.3887
  18.000       2.5634
  19.000       2.8629
  20.000       1.3643
  21.000       1.1072
  22.000       1.2341
  23.000       0.6793
  24.000       1.0250
  25.000       0.6719
  26.000       0.7250
  27.000       0.5776
  28.000       1.2890
  29.000       0.6475
  30.000       0.7627
  31.000       1.5124
  32.000       0.7041
  33.000       0.8487
  34.000       0.6328
  35.000       0.5131
  36.000       0.6171
  37.000       0.6912
  38.000       0.4420
  39.000       0.6530
  40.000       1.1008
  41.000       0.5328
  42.000       0.6266
  43.000       0.9681
  44.000       1.6740
  45.000       1.2205
  46.000       0.7012
  47.000       0.5362
  48.000       0.5702
  49.000       0.4511
  50.000       0.6029
  51.000       0.6733
  52.000       0.5480
  53.000       0.5909
  54.000       0.6559
  55.000       0.4903
  56.000       0.8460
  57.000       0.6429
  58.000       0.5487
  59.000       0.6543
  60.000       0.5874
  61.000       0.9054
  62.000       0.8510
  63.000       0.4908
  64.000       0.6074
  65.000       1.0420
  66.000       1.4315
  67.000       2.3834
  68.000       1.0392
  69.000       0.7795
  70.000       0.5495
  71.000       0.5772
  72.000       0.6056
  73.000       0.5011
  74.000       0.4990
  75.000       0.5152
  76.000       0.5198
  77.000       0.5213
  78.000       0.6067
  79.000       0.5377
  80.000       0.5601
  81.000       0.6911
  82.000       0.6881
  83.000       0.6294
  84.000       0.9888
  85.000       0.7851
  86.000       0.7711
  87.000       0.6126
  88.000       0.5635
  89.000       1.5453
  90.000       0.6306
  91.000       0.6206
  92.000       0.9632
  93.000       0.6715
  94.000       0.5310
  95.000       0.5877
  96.000       1.3026
  97.000       1.8040
  98.000       1.0640
  99.000       0.7935
 100.000       0.6332
 101.000       0.8988
 102.000       0.7007
 103.000       0.8523
 104.000       0.6854
 105.000       0.6047
 106.000       0.5641
 107.000       0.4758
 108.000       0.4478
 109.000       0.4721
 110.000       0.5270
 111.000       0.6460
 112.000       1.0986
 113.000       0.9535
 114.000       0.7644
 115.000       1.0337
 116.000       0.4492
 117.000       0.4860
 118.000       0.4667
 119.000       0.4047
 120.000       0.4882
 121.000       0.5043
 122.000       0.5582
 123.000       0.5318
 124.000       0.5974
 125.000       1.1552
 126.000       0.9186
 127.000       0.9348
 128.000       0.5194
 129.000       0.5457
 130.000       0.5197
 131.000       0.4917
 132.000       0.6443
 133.000       0.4563
 134.000       0.8897
 135.000       0.7962
 136.000       0.6989
 137.000       1.0209
 138.000       0.8058
 139.000       0.6822
 140.000       1.0798
 141.000       0.5381
 142.000       0.5171
 143.000       1.4193
 144.000       0.6227
 145.000       0.5411
 146.000       0.6498
 147.000       1.2265
 148.000       0.4853
 149.000       0.5644
 150.000       1.1337
 151.000       0.9494
 152.000       0.5031
 153.000       0.6082
 154.000       0.9144
 155.000       0.8175
 156.000       0.6526
 157.000       1.0766
 158.000       1.9931
 159.000       1.5190
 160.000       1.6982
 161.000       0.9982
 162.000       1.7127
 163.000       1.4099
 164.000       1.9395
 165.000       1.0427
 166.000       0.7314
 167.000       1.3912
 168.000       0.8787
 169.000       1.7059
 170.000       0.6055
 171.000       0.8433
 172.000       1.4068
 173.000       0.9218
 174.000       1.5344
 175.000       1.5533
 176.000       0.6602
 177.000       0.5732
 178.000       0.5107
 179.000       0.6947
 180.000       1.4394
 181.000       0.9046
 182.000       0.5028
 183.000       0.5465
 184.000       0.4126
 185.000       0.3925
 186.000       0.3692
 187.000       0.5510
 188.000       0.4104
 189.000       0.4309
 190.000       0.4547
 191.000       0.6912
 192.000       0.4125
 193.000       0.4053
 194.000       0.4561
 195.000       0.4730
 196.000       0.5201
 197.000       0.4679
 198.000       0.7479
 199.000       0.7983
 200.000       0.8503
 201.000       0.8000
 202.000       0.8670
 203.000       1.4112
 204.000       0.5955
 205.000       0.8575
 206.000       0.5743
 207.000       1.3934
 208.000       0.7051
 209.000       0.5527
 210.000       0.5699
 211.000       0.8650
 212.000       0.5120
 213.000       0.4942
 214.000       0.7416
 215.000       0.5541
 216.000       0.6891
 217.000       0.5194
 218.000       0.6862
 219.000       0.7566
 220.000       0.5775
 221.000       0.7737
 222.000       1.2556
 223.000       1.1043
 224.000       1.3107
 225.000       0.7113
 226.000       1.1528
 227.000       1.1420
 228.000       1.5030
 229.000       0.8749
 230.000       1.1895
 231.000       0.6459
 232.000       0.8481
 233.000       0.7845
 234.000       1.8850
 235.000       1.4110
 236.000       1.3517
 237.000       0.9967
 238.000       1.4538
 239.000       1.1962
 240.000       1.7384
 241.000       1.1742
 242.000       1.5155
 243.000       1.1485
 244.000       1.5781
 245.000       1.6153
 246.000       1.3314
 247.000       1.1710
 248.000       1.1096
 249.000       0.7883
 250.000       1.3264
 251.000       1.7154
 252.000       0.8622
 253.000       0.7493
 254.000       1.3867
 255.000       1.0177
 256.000       0.9900
 257.000       0.8106
 258.000       1.4900
 259.000       2.0811
 260.000       1.1505
 261.000       1.0261
 262.000       1.1372
 263.000       0.9006
 264.000       0.9602
 265.000       0.5737
 266.000       0.7334
 267.000       0.7952
 268.000       0.5362
 269.000       0.5158
 270.000       0.6548
 271.000       0.6208
 272.000       0.7838
 273.000       0.5570
 274.000       1.1089
 275.000       1.1047
 276.000       0.5573
 277.000       0.8069
 278.000       1.0979
 279.000       1.5511
 280.000       0.8658
 281.000       0.9273
 282.000       0.8760
 283.000       1.5386
 284.000       1.3120
 285.000       1.0134
 286.000       1.1722
 287.000       1.2844
 288.000       2.7486
 289.000       1.7908
 290.000       1.7462
 291.000       0.9303
 292.000       0.9448
 293.000       0.5942
 294.000       0.7158
 295.000       0.5591
 296.000       0.6187
 297.000       1.1122
 298.000       0.7278
 299.000       1.3042
 300.000       0.7571
 301.000       0.4692
 302.000       0.4350
 303.000       2.4461
 304.000       2.1846
 305.000       1.7133
 306.000       1.7798
 307.000       1.4212
 308.000       0.7405
 309.000       1.3541
 310.000       0.8823
 311.000       0.8348
 312.000       0.6700
 313.000       1.5494
 314.000       1.0400
 315.000       0.8500
 316.000       1.2936
 317.000       1.5221
 318.000       1.8049
 319.000       1.3872
 320.000       2.1239
 321.000       1.9359
 322.000       2.6562
 323.000       2.4799
 324.000       3.4081
 325.000       1.9379
