# Supplementary material for: K739 is preferentially targeted over K725 in the deSUMOylation process of neuronal nitric oxide synthase
Source: Front Chem. 2025 Sep 4;13:1672437. doi: 10.3389/fchem.2025.1672437 (PMC12445055; doi:10.3389/fchem.2025.1672437)
Supplement: Supplementary file 2 [file DataSheet2.zip › raw-data/739-N2/senp-rmsd.out]

#Frame     RMSD_00001
       1       0.0000
       2       0.8167
       3       0.8899
       4       0.7983
       5       0.9133
       6       0.9272
       7       0.9074
       8       0.8245
       9       0.8534
      10       0.8895
      11       0.8799
      12       0.9779
      13       1.0873
      14       1.0828
      15       0.9948
      16       1.1539
      17       1.1083
      18       1.0735
      19       1.2119
      20       1.2319
      21       1.2355
      22       1.1257
      23       1.1924
      24       1.1352
      25       1.0997
      26       0.9795
      27       1.0599
      28       1.1479
      29       1.0458
      30       1.1984
      31       1.1578
      32       1.0356
      33       1.1950
      34       1.2103
      35       1.0251
      36       1.2308
      37       1.2972
      38       1.2451
      39       1.1036
      40       1.0993
      41       1.1341
      42       1.1156
      43       1.1004
      44       1.1295
      45       1.1637
      46       1.1424
      47       1.1705
      48       1.1365
      49       1.2039
      50       1.1559
      51       1.1147
      52       1.1546
      53       1.2401
      54       1.0750
      55       1.0857
      56       1.1253
      57       1.0736
      58       1.1305
      59       1.1003
      60       1.1211
      61       1.1710
      62       1.2385
      63       1.2632
      64       1.0341
      65       1.0036
      66       1.2799
      67       1.3157
      68       1.0439
      69       1.1612
      70       1.1476
      71       1.1089
      72       1.1018
      73       1.1326
      74       1.1049
      75       1.0361
      76       1.1054
      77       1.0992
      78       1.0917
      79       1.1051
      80       1.0437
      81       1.1180
      82       1.1927
      83       1.1250
      84       1.2224
      85       1.3099
      86       1.1425
      87       1.2822
      88       1.1510
      89       1.1480
      90       1.2707
      91       1.1243
      92       1.2124
      93       0.9970
      94       0.9770
      95       1.1106
      96       1.1627
      97       1.1603
      98       1.0799
      99       1.1813
     100       1.3344
     101       1.5163
     102       1.3732
     103       1.3334
     104       1.2758
     105       1.3310
     106       1.3633
     107       1.3655
     108       1.1917
     109       1.2101
     110       1.1539
     111       1.1330
     112       1.1713
     113       1.1560
     114       1.2209
     115       1.1122
     116       1.0607
     117       1.0840
     118       1.0526
     119       0.9560
     120       1.0448
     121       1.2615
     122       1.1382
     123       1.2014
     124       1.1552
     125       1.1690
     126       1.1085
     127       1.0867
     128       1.0868
     129       1.1279
     130       1.1029
     131       1.1666
     132       1.2627
     133       1.2385
     134       1.4273
     135       1.4798
     136       1.5513
     137       1.3239
     138       1.1027
     139       1.0826
     140       1.1628
     141       1.3204
     142       1.1465
     143       1.1727
     144       1.2733
     145       1.3489
     146       1.3081
     147       1.3108
     148       1.5154
     149       1.4036
     150       1.2732
     151       1.7075
     152       1.7251
     153       1.7587
     154       2.1091
     155       2.1655
     156       1.9414
     157       2.2939
     158       1.7797
     159       1.6058
     160       1.6744
     161       1.5588
     162       1.6478
     163       1.7625
     164       1.8769
     165       1.9330
     166       1.9998
     167       1.9584
     168       1.8406
     169       1.7345
     170       1.5783
     171       1.7054
     172       1.6664
     173       1.7132
     174       1.7900
     175       1.7643
     176       1.5719
     177       1.7502
     178       1.4752
     179       1.4955
     180       1.8338
     181       1.5309
     182       1.6379
     183       1.6786
     184       1.5543
     185       1.5859
     186       1.7654
     187       1.5708
     188       1.6438
     189       1.6553
     190       1.5701
     191       1.7586
     192       1.5854
     193       1.6504
     194       1.6737
     195       1.3632
     196       1.6692
     197       1.6830
     198       1.5753
     199       1.3827
     200       1.2479
     201       1.4071
     202       1.2796
     203       1.5129
     204       1.4756
     205       1.4883
     206       1.3822
     207       1.6266
     208       1.5589
     209       1.3744
     210       1.4221
     211       1.4529
     212       1.5360
     213       1.3879
     214       1.4770
     215       1.4416
     216       1.4090
     217       1.5821
     218       1.4074
     219       1.6098
     220       1.3020
     221       1.2761
     222       1.4170
     223       1.4253
     224       1.3171
     225       1.3365
     226       1.3993
     227       1.5773
     228       1.3575
     229       1.5763
     230       1.5268
     231       1.5319
     232       1.4247
     233       1.3107
     234       1.2960
     235       1.3786
     236       1.1941
     237       1.3258
     238       1.4365
     239       1.4421
     240       1.4709
     241       1.5191
     242       1.4792
     243       1.1913
     244       1.2748
     245       1.2732
     246       1.3123
     247       1.3132
     248       1.3042
     249       1.2522
     250       1.1609
     251       1.1958
     252       1.2823
     253       1.3333
     254       1.3508
     255       1.1878
     256       1.2733
     257       1.3400
     258       1.2641
     259       1.1820
     260       1.3715
     261       1.2582
     262       1.3179
     263       1.1975
     264       1.2907
     265       1.1909
     266       1.3283
     267       1.1779
     268       1.2097
     269       1.2667
     270       1.1994
     271       1.1830
     272       1.3543
     273       1.3117
     274       1.3079
     275       1.4042
     276       1.3265
     277       1.6119
     278       1.2445
     279       1.4513
     280       1.5357
     281       1.5040
     282       1.4967
     283       1.3630
     284       1.4189
     285       1.3789
     286       1.1104
     287       1.3759
     288       1.3777
     289       1.2878
     290       1.3839
     291       1.1987
     292       1.4441
     293       1.4188
     294       1.2996
     295       1.2616
     296       1.3002
     297       1.3116
     298       1.2229
     299       1.3563
     300       1.4076
     301       1.2796
     302       1.4225
     303       1.2989
     304       1.2650
     305       1.3303
     306       1.1383
     307       1.2141
     308       1.2378
     309       1.2138
     310       1.2766
     311       1.2305
     312       1.2018
     313       1.3064
     314       1.1530
     315       1.1775
     316       1.4145
     317       1.2124
     318       1.3137
     319       1.3023
     320       1.2563
     321       1.3150
     322       1.2033
     323       1.3004
     324       1.3426
     325       1.3236
     326       1.2902
     327       1.3019
     328       1.5761
     329       1.3045
     330       1.2474
     331       1.2244
     332       1.2994
     333       1.5092
     334       1.2792
     335       1.2608
     336       1.3137
     337       1.2946
     338       1.3233
     339       1.3203
     340       1.5101
     341       1.4647
     342       1.5772
     343       1.4379
     344       1.5614
     345       1.5285
     346       1.5256
     347       1.5170
     348       1.2991
     349       1.3653
     350       1.4992
     351       1.4883
     352       1.4961
     353       1.4079
     354       1.3890
     355       1.3708
     356       1.4779
     357       1.5229
     358       1.4710
     359       1.3765
     360       1.3188
     361       1.3682
     362       1.3430
     363       1.3722
     364       1.3583
     365       1.4011
     366       1.2782
     367       1.4327
     368       1.5255
     369       1.4658
     370       1.4557
     371       1.3984
     372       1.5792
     373       1.4248
     374       1.3332
     375       1.6252
     376       1.4582
     377       1.3743
     378       1.5581
     379       1.3160
     380       1.5095
     381       1.4251
     382       1.3293
     383       1.3643
     384       1.3380
     385       1.3882
     386       1.4254
     387       1.2802
     388       1.1725
     389       1.0730
     390       1.1910
     391       1.1202
     392       1.2684
     393       1.2687
     394       1.3912
     395       1.4096
     396       1.5054
     397       1.4919
     398       1.3276
     399       1.2911
     400       1.2361
     401       1.4314
     402       1.3511
     403       1.4259
     404       1.3642
     405       1.3871
     406       1.5030
     407       1.5908
     408       1.6298
     409       1.6761
     410       1.7433
     411       1.7288
     412       1.7642
     413       1.7269
     414       1.6885
     415       1.6705
     416       1.7744
     417       1.7861
     418       1.4690
     419       1.5447
     420       1.3045
     421       1.7670
     422       1.4421
     423       1.6321
     424       1.3974
     425       1.5814
     426       1.7438
     427       1.6978
     428       1.4610
     429       1.5063
     430       1.5871
     431       1.3579
     432       1.5312
     433       1.5408
     434       1.6559
     435       1.5067
     436       1.4104
     437       1.5483
     438       1.5549
     439       1.5596
     440       1.5840
     441       1.4615
     442       1.4493
     443       1.5862
     444       1.5880
     445       1.3463
     446       1.3178
     447       1.6794
     448       1.3777
     449       1.5873
     450       1.3030
     451       1.2049
     452       1.2393
     453       1.2175
     454       1.2651
     455       1.3033
     456       1.3096
     457       1.2121
     458       1.4520
     459       1.8236
     460       1.3700
     461       1.7511
     462       1.5353
     463       1.6181
     464       1.3454
     465       1.7095
     466       1.6559
     467       1.7664
     468       1.7519
     469       1.7699
     470       1.5690
     471       1.7201
     472       1.8943
     473       1.5475
     474       1.7125
     475       1.6741
     476       1.2992
     477       1.3657
     478       1.4597
     479       1.4182
     480       1.6188
     481       1.9703
     482       1.6489
     483       1.6373
     484       1.6802
     485       1.7844
     486       1.5994
     487       1.5813
     488       1.8405
     489       1.7850
     490       1.5370
     491       1.5552
     492       1.7073
     493       1.6247
     494       1.7393
     495       1.6746
     496       1.6879
     497       1.7565
     498       1.5725
     499       1.5256
     500       1.5844
     501       1.7464
     502       1.4677
     503       1.5541
     504       1.6947
     505       1.7771
     506       1.5197
     507       1.5394
     508       1.5696
     509       1.5026
     510       1.5066
     511       1.6852
     512       1.6827
     513       1.6971
     514       1.7132
     515       1.5795
     516       1.6257
     517       1.5706
     518       1.4154
     519       1.5139
     520       1.5075
     521       1.4875
     522       1.6661
     523       1.6853
     524       1.7788
     525       1.7478
     526       1.6462
     527       1.5078
     528       1.4769
     529       1.6745
     530       1.7650
     531       1.9382
     532       1.9668
     533       1.4386
     534       1.4461
     535       1.4489
     536       1.5690
     537       1.4746
     538       1.6042
     539       1.5473
     540       1.7320
     541       1.7392
     542       1.8822
     543       1.8880
     544       2.0597
     545       2.0089
     546       1.9293
     547       1.9956
     548       1.6296
     549       1.6765
     550       1.8106
     551       1.8867
     552       1.9805
     553       1.7642
     554       1.7011
     555       1.6371
     556       1.6472
     557       1.7222
     558       1.7869
     559       1.7445
     560       1.5934
     561       1.6791
     562       1.8183
     563       1.8617
     564       1.9297
     565       2.0900
     566       1.9251
     567       1.9460
     568       1.8528
     569       1.8411
     570       1.7711
     571       1.8391
     572       1.8641
     573       2.0681
     574       1.6244
     575       1.6147
     576       1.6570
     577       1.5753
     578       1.7158
     579       1.5956
     580       1.2761
     581       1.3019
     582       1.4803
     583       1.5979
     584       1.5919
     585       1.7565
     586       1.6739
     587       1.6493
     588       1.5862
     589       1.7534
     590       1.4358
     591       1.3358
     592       1.5313
     593       1.5142
     594       1.6104
     595       2.1743
     596       1.9833
     597       1.7309
     598       1.7168
     599       1.6577
     600       1.7215
     601       1.8050
     602       1.7125
     603       1.5563
     604       1.8070
     605       1.7523
     606       1.5977
     607       1.6036
     608       1.3817
     609       1.5984
     610       1.4550
     611       1.6742
     612       1.6496
     613       1.5695
     614       1.6399
     615       1.5076
     616       1.5215
     617       1.4079
     618       1.5169
     619       1.6033
     620       1.5074
     621       1.6762
     622       1.6794
     623       1.4609
     624       1.5301
     625       1.7018
     626       1.5595
     627       1.6699
     628       1.7843
     629       1.7101
     630       1.7677
     631       1.8630
     632       1.8724
     633       1.6108
     634       1.5947
     635       1.7289
     636       1.8036
     637       1.5285
     638       1.6614
     639       1.6675
     640       1.4216
     641       1.2683
     642       1.6704
     643       1.8127
     644       1.2368
     645       1.2138
     646       1.3476
     647       1.2365
     648       1.2416
     649       1.3326
     650       1.6803
     651       1.5798
     652       1.7806
     653       1.8080
     654       1.4854
     655       1.7020
     656       1.7341
     657       1.6959
     658       1.5542
     659       1.3725
     660       1.5256
     661       1.7004
     662       1.5830
     663       1.3106
     664       1.4198
     665       1.5419
     666       1.3859
     667       1.5301
     668       1.5600
     669       1.2031
     670       1.3463
     671       1.2982
     672       1.3264
     673       1.4093
     674       1.4589
     675       1.4340
     676       1.5281
     677       1.3026
     678       1.2494
     679       1.2840
     680       1.1450
     681       1.1012
     682       1.1604
     683       1.0768
     684       1.1201
     685       1.0825
     686       1.1531
     687       1.1370
     688       1.1832
     689       1.3295
     690       1.1558
     691       1.2120
     692       1.3746
     693       1.3496
     694       1.1770
     695       1.1928
     696       1.4519
     697       1.2632
     698       1.4539
     699       1.4652
     700       1.4863
     701       1.4531
     702       1.4696
     703       1.5593
     704       1.3691
     705       1.3750
     706       1.4952
     707       1.4118
     708       1.4703
     709       1.3193
     710       1.3355
     711       1.4057
     712       1.2898
     713       1.3692
     714       1.2734
     715       1.2034
     716       1.1735
     717       1.1927
     718       1.3697
     719       1.2958
     720       1.5057
     721       1.3569
     722       1.3779
     723       1.3201
     724       1.3934
     725       1.3179
     726       1.3637
     727       1.4846
     728       1.4141
     729       1.3575
     730       1.5118
     731       1.5137
     732       1.5113
     733       1.4128
     734       1.5127
     735       1.4868
     736       1.5743
     737       1.4335
     738       1.3422
     739       1.3668
     740       1.4047
     741       1.2718
     742       1.4265
     743       1.4306
     744       1.3470
     745       1.3965
     746       1.4162
     747       1.3959
     748       1.3709
     749       1.4191
     750       1.3017
     751       1.3512
     752       1.3545
     753       1.2852
     754       1.2529
     755       1.2055
     756       1.2241
     757       1.2293
     758       1.2213
     759       1.2259
     760       1.1717
     761       1.1570
     762       1.3603
     763       1.2761
     764       1.1771
     765       1.2197
     766       1.1270
     767       1.2367
     768       1.1866
     769       1.2741
     770       1.3092
     771       1.2250
     772       1.4096
     773       1.2706
     774       1.2926
     775       1.4085
     776       1.1362
     777       1.2589
     778       1.3388
     779       1.3413
     780       1.2626
     781       1.3450
     782       1.3133
     783       1.2611
     784       1.2135
     785       1.3066
     786       1.3145
     787       1.2020
     788       1.2312
     789       1.2634
     790       1.2385
     791       1.3596
     792       1.2924
     793       1.3171
     794       1.2475
     795       1.3701
     796       1.1812
     797       1.1812
     798       1.1173
     799       1.2905
     800       1.3037
     801       1.2569
     802       1.3157
     803       1.2679
     804       1.2532
     805       1.1581
     806       1.4086
     807       1.5499
     808       1.3421
     809       1.3124
     810       1.2819
     811       1.3491
     812       1.4153
     813       1.3310
     814       1.2727
     815       1.5383
     816       1.3000
     817       1.4612
     818       1.3746
     819       1.3815
     820       1.3695
     821       1.2267
     822       1.3860
     823       1.4065
     824       1.3224
     825       1.3091
     826       1.3862
     827       1.2992
     828       1.3182
     829       1.2653
     830       1.3061
     831       1.2709
     832       1.5249
     833       1.3767
     834       1.3195
     835       1.3007
     836       1.2897
     837       1.2724
     838       1.2438
     839       1.1692
     840       1.2986
     841       1.1991
     842       1.3264
     843       1.3155
     844       1.3017
     845       1.2071
     846       1.3481
     847       1.1595
     848       1.1936
     849       1.2722
     850       1.2841
     851       1.3082
     852       1.3320
     853       1.2949
     854       1.6079
     855       1.5005
     856       1.3009
     857       1.2197
     858       1.3342
     859       1.2441
     860       1.2771
     861       1.3096
     862       1.2117
     863       1.1870
     864       1.1226
     865       1.2813
     866       1.3800
     867       1.2015
     868       1.2604
     869       1.3175
     870       1.3847
     871       1.1990
     872       1.0912
     873       1.2920
     874       1.1665
     875       1.1938
     876       1.2715
     877       1.2509
     878       1.1031
     879       1.2283
     880       1.2150
     881       1.2196
     882       1.2168
     883       1.2820
     884       1.2612
     885       1.3113
     886       1.2666
     887       1.3287
     888       1.2340
     889       1.3577
     890       1.3365
     891       1.2946
     892       1.3003
     893       1.2583
     894       1.1888
     895       1.1483
     896       1.1543
     897       1.1779
     898       1.3101
     899       1.3049
     900       1.3844
     901       1.3240
     902       1.2441
     903       1.2697
     904       1.2771
     905       1.2931
     906       1.2232
     907       1.1784
     908       1.2440
     909       1.2499
     910       1.2861
     911       1.4526
     912       1.4042
     913       1.2786
     914       1.3221
     915       1.3636
     916       1.3832
     917       1.3561
     918       1.2796
     919       1.4306
     920       1.4744
     921       1.3183
     922       1.2460
     923       1.2958
     924       1.2358
     925       1.1764
     926       1.2198
     927       1.3859
     928       1.3139
     929       1.2125
     930       1.2081
     931       1.2328
     932       1.3190
     933       1.3368
     934       1.3555
     935       1.3369
     936       1.3152
     937       1.4626
     938       1.4710
     939       1.3284
     940       1.3948
     941       1.3864
     942       1.3481
     943       1.2588
     944       1.3358
     945       1.3398
     946       1.5509
     947       1.5060
     948       1.3919
     949       1.3282
     950       1.3821
     951       1.4527
     952       1.5116
     953       1.2446
     954       1.3075
     955       1.2696
     956       1.3326
     957       1.3951
     958       1.4217
     959       1.2833
     960       1.5105
     961       1.4217
     962       1.3725
     963       1.3633
     964       1.4457
     965       1.5653
     966       1.6068
     967       1.7179
     968       1.6419
     969       1.5313
     970       1.5182
     971       1.6114
     972       1.5384
     973       1.3888
     974       1.3732
     975       1.2818
     976       1.5905
     977       1.5819
     978       1.5769
     979       1.4325
     980       1.4932
     981       1.5417
     982       1.4418
     983       1.4546
     984       1.5186
     985       1.4822
     986       1.5090
     987       1.4725
     988       1.6062
     989       1.4721
     990       1.4986
     991       1.6812
     992       1.6020
     993       1.5541
     994       1.4750
     995       1.4076
     996       1.4149
     997       1.2548
     998       1.4263
     999       1.2708
    1000       1.3338
    1001       1.2953
    1002       1.3034
    1003       1.3085
    1004       1.3457
    1005       1.2219
    1006       1.4618
    1007       1.2720
    1008       1.1944
    1009       1.3549
    1010       1.3342
    1011       1.4193
    1012       1.6037
    1013       1.3555
    1014       1.5007
    1015       1.3423
    1016       1.5503
    1017       1.4476
    1018       1.2954
    1019       1.4339
    1020       1.4704
    1021       1.4621
    1022       1.2804
    1023       1.4312
    1024       1.5758
    1025       1.4328
    1026       1.3520
    1027       1.4356
    1028       1.3748
    1029       1.6366
    1030       1.4284
    1031       1.3961
    1032       1.5330
    1033       1.5707
    1034       1.4483
    1035       1.4365
    1036       1.4825
    1037       1.4559
    1038       1.4936
    1039       1.5235
    1040       1.7477
    1041       1.6248
    1042       1.6089
    1043       1.3628
    1044       1.5870
    1045       1.5141
    1046       1.4140
    1047       1.4495
    1048       1.4782
    1049       1.3980
    1050       1.5458
    1051       1.4412
    1052       1.3898
    1053       1.4913
    1054       1.4247
    1055       1.4588
    1056       1.5345
    1057       1.4085
    1058       1.5340
    1059       1.5013
    1060       1.5101
    1061       1.4279
    1062       1.5891
    1063       1.3497
    1064       1.4106
    1065       1.6449
    1066       1.5704
    1067       1.3207
    1068       1.5396
    1069       1.3383
    1070       1.5463
    1071       1.3692
    1072       1.4082
    1073       1.5097
    1074       1.3281
    1075       1.3691
    1076       1.2254
    1077       1.3996
    1078       1.4490
    1079       1.4394
    1080       1.5488
    1081       1.6563
    1082       1.5486
    1083       1.3920
    1084       1.3950
    1085       1.5463
    1086       1.3000
    1087       1.2604
    1088       1.3526
    1089       1.3337
    1090       1.3765
    1091       1.4222
    1092       1.2795
    1093       1.5308
    1094       1.4429
    1095       1.3530
    1096       1.5933
    1097       1.3570
    1098       1.3949
    1099       1.3527
    1100       1.3926
    1101       1.4136
    1102       1.4794
    1103       1.5620
    1104       1.6554
    1105       1.5774
    1106       1.7554
    1107       1.6326
    1108       1.5881
    1109       1.5119
    1110       1.4432
    1111       1.3672
    1112       1.5486
    1113       1.4776
    1114       1.6043
    1115       1.5979
    1116       1.4319
    1117       1.5362
    1118       1.4158
    1119       1.4453
    1120       1.4631
    1121       1.5697
    1122       1.6397
    1123       1.5913
    1124       1.4668
    1125       1.4491
    1126       1.6600
    1127       1.5323
    1128       1.8615
    1129       1.6716
    1130       1.6845
    1131       1.7093
    1132       1.6409
    1133       1.7327
    1134       1.6209
    1135       1.4913
    1136       1.4207
    1137       1.5527
    1138       1.5088
    1139       1.4977
    1140       1.4381
    1141       1.4849
    1142       1.6023
    1143       1.4968
    1144       1.4941
    1145       1.4444
    1146       1.4054
    1147       1.6328
    1148       1.5194
    1149       1.4869
    1150       1.5816
    1151       1.6039
    1152       1.6605
    1153       1.5929
    1154       1.7579
    1155       1.5775
    1156       1.6591
    1157       1.6085
    1158       1.6292
    1159       1.5927
    1160       1.6412
    1161       1.5835
    1162       1.5720
    1163       1.5944
    1164       1.5946
    1165       1.6572
    1166       1.6194
    1167       1.6296
    1168       1.7343
    1169       1.4938
    1170       1.5910
    1171       1.8798
    1172       1.7661
    1173       1.7641
    1174       1.7758
    1175       1.6883
    1176       1.7294
    1177       1.6701
    1178       1.7050
    1179       1.8964
    1180       1.7436
    1181       1.6969
    1182       1.9426
    1183       1.8861
    1184       1.9224
    1185       1.7254
    1186       1.8158
    1187       1.6042
    1188       1.6824
    1189       1.5936
    1190       1.6535
    1191       1.4993
    1192       1.5941
    1193       1.7343
    1194       1.5580
    1195       1.6933
    1196       1.6841
    1197       1.4663
    1198       1.5664
    1199       1.5412
    1200       1.5189
    1201       1.5987
    1202       1.7505
    1203       1.5647
    1204       1.5165
    1205       1.5635
    1206       1.4020
    1207       1.4020
    1208       1.4765
    1209       1.4219
    1210       1.3225
    1211       1.3800
    1212       1.2998
    1213       1.2474
    1214       1.2886
    1215       1.2328
    1216       1.3027
    1217       1.1928
    1218       1.2358
    1219       1.2473
    1220       1.2737
    1221       1.2815
    1222       1.2900
    1223       1.3830
    1224       1.4051
    1225       1.4482
    1226       1.3793
    1227       1.3226
    1228       1.2787
    1229       1.4231
    1230       1.4321
    1231       1.2940
    1232       1.3697
    1233       1.4187
    1234       1.3738
    1235       1.4156
    1236       1.3898
    1237       1.3646
    1238       1.2974
    1239       1.3494
    1240       1.3124
    1241       1.2201
    1242       1.3419
    1243       1.2877
    1244       1.3621
    1245       1.4439
    1246       1.5125
    1247       1.3652
    1248       1.3920
    1249       1.3260
    1250       1.4306
    1251       1.4543
    1252       1.4420
    1253       1.4767
    1254       1.5326
    1255       1.6374
    1256       1.5101
    1257       1.5403
    1258       1.5363
    1259       1.4481
    1260       1.4932
    1261       1.5472
    1262       1.3581
    1263       1.3498
    1264       1.4579
    1265       1.5703
    1266       1.4645
    1267       1.4316
    1268       1.5136
    1269       1.2467
    1270       1.3449
    1271       1.3419
    1272       1.3006
    1273       1.3229
    1274       1.4542
    1275       1.3859
    1276       1.3709
    1277       1.3359
    1278       1.3254
    1279       1.3611
    1280       1.3594
    1281       1.3162
    1282       1.3546
    1283       1.1597
    1284       1.3695
    1285       1.3647
    1286       1.5369
    1287       1.3626
    1288       1.4639
    1289       1.4730
    1290       1.5722
    1291       1.5820
    1292       1.5650
    1293       1.4606
    1294       1.4653
    1295       1.5199
    1296       1.5472
    1297       1.5391
    1298       1.4392
    1299       1.4003
    1300       1.1562
    1301       1.4204
    1302       1.4931
    1303       1.5394
    1304       1.5251
    1305       1.4044
    1306       1.6186
    1307       1.6214
    1308       1.5684
    1309       1.5100
    1310       1.6838
    1311       1.6051
    1312       1.5101
    1313       1.4406
    1314       1.6616
    1315       1.6720
    1316       1.5920
    1317       1.6209
    1318       1.6851
    1319       1.6585
    1320       1.5958
    1321       1.6912
    1322       1.5215
    1323       1.3981
    1324       1.4468
    1325       1.6580
    1326       1.3777
    1327       1.5694
    1328       1.3979
    1329       1.3274
    1330       1.5198
    1331       1.6027
    1332       1.3076
    1333       1.5016
    1334       1.4223
    1335       1.5350
    1336       1.3747
    1337       1.2704
    1338       1.3418
    1339       1.4026
    1340       1.3788
    1341       1.4103
    1342       1.3491
    1343       1.3203
    1344       1.1797
    1345       1.2066
    1346       1.2335
    1347       1.3303
    1348       1.2683
    1349       1.3248
    1350       1.2235
    1351       1.3238
    1352       1.4059
    1353       1.2989
    1354       1.4045
    1355       1.3366
    1356       1.1202
    1357       1.3383
    1358       1.3358
    1359       1.2717
    1360       1.2858
    1361       1.3883
    1362       1.4013
    1363       1.4006
    1364       1.5472
    1365       1.4019
    1366       1.3919
    1367       1.4326
    1368       1.4702
    1369       1.4061
    1370       1.4172
    1371       1.5651
    1372       1.5213
    1373       1.3338
    1374       1.6593
    1375       1.4114
    1376       1.4513
    1377       1.5512
    1378       1.4160
    1379       1.3833
    1380       1.3450
    1381       1.4610
    1382       1.3419
    1383       1.5460
    1384       1.5639
    1385       1.3110
    1386       1.3742
    1387       1.4902
    1388       1.5299
    1389       1.3462
    1390       1.4674
    1391       1.4488
    1392       1.4499
    1393       1.4498
    1394       1.4880
    1395       1.5358
    1396       1.3712
    1397       1.3023
    1398       1.2800
    1399       1.3440
    1400       1.3664
    1401       1.3889
    1402       1.4495
    1403       1.5030
    1404       1.7148
    1405       1.4765
    1406       1.5182
    1407       1.5098
    1408       1.5972
    1409       1.5969
    1410       1.5486
    1411       1.6673
    1412       1.5462
    1413       1.5726
    1414       1.6654
    1415       1.5753
    1416       1.6268
    1417       1.7072
    1418       1.7017
    1419       1.5109
    1420       1.5876
    1421       1.5395
    1422       1.3680
    1423       1.2736
    1424       1.4737
    1425       1.4154
    1426       1.3299
    1427       1.5203
    1428       1.3858
    1429       1.3986
    1430       1.6381
    1431       1.4888
    1432       1.5412
    1433       1.6479
    1434       1.5651
    1435       1.5923
    1436       1.5791
    1437       1.4690
    1438       1.4120
    1439       1.6870
    1440       1.4818
    1441       1.5870
    1442       1.6173
    1443       1.5899
    1444       1.7009
    1445       1.8120
    1446       1.5156
    1447       1.5254
    1448       1.6515
    1449       1.6267
    1450       1.6879
    1451       1.6953
    1452       1.6672
    1453       1.7034
    1454       1.6319
    1455       1.6824
    1456       1.6899
    1457       1.4991
    1458       1.4680
    1459       1.5105
    1460       1.5306
    1461       1.5625
    1462       1.5268
    1463       1.5609
    1464       1.6694
    1465       1.6159
    1466       1.5668
    1467       1.5004
    1468       1.4655
    1469       1.5937
    1470       1.5942
    1471       1.5389
    1472       1.5575
    1473       1.5561
    1474       1.5215
    1475       1.5213
    1476       1.5928
    1477       1.7119
    1478       1.6565
    1479       1.5367
    1480       1.5342
    1481       1.6019
    1482       1.6096
    1483       1.5470
    1484       1.6386
    1485       1.5464
    1486       1.5574
    1487       1.5622
    1488       1.7057
    1489       1.6043
    1490       1.6278
    1491       1.6131
    1492       1.5895
    1493       1.5049
    1494       1.6350
    1495       1.6729
    1496       1.6046
    1497       1.6194
    1498       1.5249
    1499       1.4980
    1500       1.5130
    1501       1.6130
    1502       1.4918
    1503       1.5268
    1504       1.5964
    1505       1.6718
    1506       1.6221
    1507       1.5566
    1508       1.6116
    1509       1.6042
    1510       1.5240
    1511       1.5978
    1512       1.7119
    1513       1.4791
    1514       1.6273
    1515       1.7508
    1516       1.6321
    1517       1.6707
    1518       1.6348
    1519       1.5046
    1520       1.5344
    1521       1.6138
    1522       1.5068
    1523       1.6432
    1524       1.5078
    1525       1.4969
    1526       1.4466
    1527       1.5525
    1528       1.5417
    1529       1.6988
    1530       1.5390
    1531       1.3523
    1532       1.6008
    1533       1.4265
    1534       1.6930
    1535       1.4644
    1536       1.3895
    1537       1.3312
    1538       1.3865
    1539       1.4160
    1540       1.3688
    1541       1.4501
    1542       1.3242
    1543       1.4555
    1544       1.5672
    1545       1.5208
    1546       1.4481
    1547       1.5836
    1548       1.4956
    1549       1.5003
    1550       1.6166
    1551       1.4558
    1552       1.6747
    1553       1.4729
    1554       1.4565
    1555       1.6907
    1556       1.6531
    1557       1.4372
    1558       1.3394
    1559       1.3603
    1560       1.3598
    1561       1.6284
    1562       1.5660
    1563       1.7732
    1564       1.5448
    1565       1.4937
    1566       1.5953
    1567       1.6499
    1568       1.6419
    1569       1.5550
    1570       1.3438
    1571       1.3574
    1572       1.3447
    1573       1.3540
    1574       1.3864
    1575       1.3736
    1576       1.5191
    1577       1.4508
    1578       1.3794
    1579       1.4043
    1580       1.3476
    1581       1.4220
    1582       1.3558
    1583       1.4626
    1584       1.4036
    1585       1.3672
    1586       1.3987
    1587       1.4138
    1588       1.4050
    1589       1.3150
    1590       1.2395
    1591       1.3199
    1592       1.2228
    1593       1.3132
    1594       1.4169
    1595       1.2943
    1596       1.3510
    1597       1.2733
    1598       1.2379
    1599       1.2308
    1600       1.2604
    1601       1.1949
    1602       1.2609
    1603       1.3038
    1604       1.2350
    1605       1.2732
    1606       1.3642
    1607       1.2822
    1608       1.2839
    1609       1.2616
    1610       1.3159
    1611       1.3530
    1612       1.4150
    1613       1.4232
    1614       1.5065
    1615       1.2566
    1616       1.3877
    1617       1.4553
    1618       1.4662
    1619       1.5218
    1620       1.2752
    1621       1.1607
    1622       1.2750
    1623       1.3589
    1624       1.3377
    1625       1.3323
    1626       1.6405
    1627       1.4808
    1628       1.2780
    1629       1.2792
    1630       1.3822
    1631       1.4567
    1632       1.4217
    1633       1.3985
    1634       1.3484
    1635       1.2806
    1636       1.3883
    1637       1.2393
    1638       1.4649
    1639       1.2847
    1640       1.2884
    1641       1.4289
    1642       1.3396
    1643       1.4577
    1644       1.2414
    1645       1.3200
    1646       1.2762
    1647       1.3543
    1648       1.3493
    1649       1.3932
    1650       1.3597
    1651       1.3120
    1652       1.4813
    1653       1.3515
    1654       1.3325
    1655       1.3906
    1656       1.3625
    1657       1.3466
    1658       1.4193
    1659       1.4099
    1660       1.4607
    1661       1.4639
    1662       1.3727
    1663       1.4751
    1664       1.3811
    1665       1.3350
    1666       1.3533
    1667       1.4545
    1668       1.4704
    1669       1.3771
    1670       1.4078
    1671       1.4249
    1672       1.4783
    1673       1.2561
    1674       1.4584
    1675       1.4280
    1676       1.4262
    1677       1.5027
    1678       1.3740
    1679       1.3987
    1680       1.4724
    1681       1.4481
    1682       1.3467
    1683       1.5379
    1684       1.4090
    1685       1.4397
    1686       1.3633
    1687       1.2590
    1688       1.3653
    1689       1.3987
    1690       1.4745
    1691       1.3042
    1692       1.4134
    1693       1.4057
    1694       1.3493
    1695       1.5644
    1696       1.5652
    1697       1.6480
    1698       1.5027
    1699       1.5615
    1700       1.5162
    1701       1.5047
    1702       1.5494
    1703       1.5882
    1704       1.5850
    1705       1.6266
    1706       1.5705
    1707       1.5694
    1708       1.8642
    1709       1.8104
    1710       1.7535
    1711       1.8925
    1712       1.8579
    1713       1.7216
    1714       1.8014
    1715       1.7884
    1716       1.7409
    1717       1.8171
    1718       1.8044
    1719       1.8622
    1720       1.6759
    1721       1.6169
    1722       1.6510
    1723       1.6876
    1724       1.6676
    1725       1.7171
    1726       1.6064
    1727       1.6694
    1728       1.6703
    1729       1.5939
    1730       1.6715
    1731       1.6256
    1732       1.8232
    1733       1.7981
    1734       1.6433
    1735       1.6374
    1736       1.6537
    1737       1.7392
    1738       1.5996
    1739       1.5725
    1740       1.6066
    1741       1.7022
    1742       1.6855
    1743       1.6542
    1744       1.6506
    1745       1.6656
    1746       1.6457
    1747       1.7247
    1748       1.6461
    1749       1.6163
    1750       1.4920
    1751       1.5479
    1752       1.6070
    1753       1.6117
    1754       1.6874
    1755       1.6403
    1756       1.5549
    1757       1.5891
    1758       1.6527
    1759       1.5542
    1760       1.5263
    1761       1.5591
    1762       1.5464
    1763       1.6131
    1764       1.5983
    1765       1.6001
    1766       1.6913
    1767       1.5840
    1768       1.6557
    1769       1.7159
    1770       1.6348
    1771       1.5809
    1772       1.6967
    1773       1.5818
    1774       1.5301
    1775       1.6502
    1776       1.6663
    1777       1.5701
    1778       1.6040
    1779       1.5989
    1780       1.5986
    1781       1.6665
    1782       1.5850
    1783       1.7179
    1784       1.6855
    1785       1.6683
    1786       1.6391
    1787       1.6917
    1788       1.5254
    1789       1.6126
    1790       1.6879
    1791       1.6849
    1792       1.7212
    1793       1.7493
    1794       1.6571
    1795       1.5937
    1796       1.5838
    1797       1.5410
    1798       1.5465
    1799       1.5771
    1800       1.6046
    1801       1.6546
    1802       1.5992
    1803       1.6145
    1804       1.7099
    1805       1.6408
    1806       1.6427
    1807       1.6203
    1808       1.6497
    1809       1.6078
    1810       1.5841
    1811       1.6600
    1812       1.6215
    1813       1.7298
    1814       1.6592
    1815       1.6363
    1816       1.7342
    1817       1.6546
    1818       1.6284
    1819       1.6884
    1820       1.7453
    1821       1.6655
    1822       1.6485
    1823       1.6774
    1824       1.6600
    1825       1.7222
    1826       1.6068
    1827       1.6581
    1828       1.6476
    1829       1.6170
    1830       1.5675
    1831       1.6574
    1832       1.5165
    1833       1.6286
    1834       1.6132
    1835       1.6220
    1836       1.7320
    1837       1.6020
    1838       1.5846
    1839       1.7360
    1840       1.6597
    1841       1.5276
    1842       1.5056
    1843       1.5541
    1844       1.6749
    1845       1.5314
    1846       1.4899
    1847       1.6598
    1848       1.5703
    1849       1.5749
    1850       1.6586
    1851       1.6116
    1852       1.7053
    1853       1.6797
    1854       1.7179
    1855       1.5926
    1856       1.5511
    1857       1.6175
    1858       1.5542
    1859       1.5887
    1860       1.6983
    1861       1.6608
    1862       1.6775
    1863       1.6656
    1864       1.6290
    1865       1.6135
    1866       1.5644
    1867       1.6451
    1868       1.5726
    1869       1.5601
    1870       1.6181
    1871       1.5532
    1872       1.6146
    1873       1.6805
    1874       1.5516
    1875       1.6700
    1876       1.6112
    1877       1.5864
    1878       1.6006
    1879       1.5375
    1880       1.5882
    1881       1.7263
    1882       1.6660
    1883       1.6308
    1884       1.6434
    1885       1.6737
    1886       1.7369
    1887       1.5468
    1888       1.6510
    1889       1.4967
    1890       1.6599
    1891       1.4771
    1892       1.6240
    1893       1.6211
    1894       1.5714
    1895       1.5972
    1896       1.5847
    1897       1.4949
    1898       1.6910
    1899       1.6704
    1900       1.6797
    1901       1.6434
    1902       1.7338
    1903       1.6936
    1904       1.4940
    1905       1.6845
    1906       1.7072
    1907       1.6584
    1908       1.5667
    1909       1.5551
    1910       1.6442
    1911       1.6008
    1912       1.6345
    1913       1.6025
    1914       1.5880
    1915       1.5067
    1916       1.5489
    1917       1.4958
    1918       1.5513
    1919       1.5118
    1920       1.4750
    1921       1.5592
    1922       1.6066
    1923       1.4947
    1924       1.5950
    1925       1.5648
    1926       1.5385
    1927       1.5156
    1928       1.6203
    1929       1.5546
    1930       1.5977
    1931       1.7245
    1932       1.6144
    1933       1.5720
    1934       1.5379
    1935       1.5387
    1936       1.5976
    1937       1.5660
    1938       1.4917
    1939       1.5669
    1940       1.4926
    1941       1.5215
    1942       1.5827
    1943       1.5925
    1944       1.4818
    1945       1.4611
    1946       1.6056
    1947       1.6158
    1948       1.5624
    1949       1.6953
    1950       1.6693
    1951       1.4893
    1952       1.4733
    1953       1.5296
    1954       1.5869
    1955       1.5770
    1956       1.5841
    1957       1.5462
    1958       1.6064
    1959       1.7515
    1960       1.6209
    1961       1.5327
    1962       1.6301
    1963       1.6230
    1964       1.6139
    1965       1.6590
    1966       1.6190
    1967       1.6483
    1968       1.5770
    1969       1.5727
    1970       1.7350
    1971       1.5976
    1972       1.6561
    1973       1.5898
    1974       1.5700
    1975       1.5887
    1976       1.6481
    1977       1.5722
    1978       1.6269
    1979       1.4984
    1980       1.6120
    1981       1.4858
    1982       1.4324
    1983       1.5880
    1984       1.5185
    1985       1.5213
    1986       1.6122
    1987       1.5441
    1988       1.5922
    1989       1.5531
    1990       1.5395
    1991       1.4903
    1992       1.4220
    1993       1.4708
    1994       1.5862
    1995       1.5965
    1996       1.6283
    1997       1.5042
    1998       1.5156
    1999       1.6080
    2000       1.5404
