# Supplementary material for: K739 is preferentially targeted over K725 in the deSUMOylation process of neuronal nitric oxide synthase
Source: Front Chem. 2025 Sep 4;13:1672437. doi: 10.3389/fchem.2025.1672437 (PMC12445055; doi:10.3389/fchem.2025.1672437)
Supplement: Supplementary file 2 [file DataSheet2.zip › raw-data/739-N2/sumo-peptide-rmsd.out]

#Frame     RMSD_00001
       1       0.0000
       2       1.5418
       3       2.9996
       4       3.5603
       5       3.9937
       6       4.6757
       7       4.4348
       8       4.6846
       9       5.1468
      10       5.0842
      11       5.0993
      12       5.2661
      13       4.9422
      14       5.4230
      15       4.8488
      16       4.4648
      17       4.2806
      18       4.9426
      19       5.2233
      20       4.8709
      21       5.6617
      22       5.6608
      23       5.6486
      24       5.0500
      25       4.9391
      26       4.7088
      27       4.7572
      28       4.9852
      29       5.0719
      30       4.8274
      31       4.9585
      32       5.0336
      33       5.3778
      34       4.8988
      35       5.3227
      36       4.9765
      37       4.9687
      38       5.2397
      39       4.9414
      40       5.1807
      41       5.0317
      42       5.2323
      43       4.7461
      44       5.0432
      45       4.7800
      46       4.7938
      47       5.2352
      48       4.7425
      49       5.3340
      50       5.0480
      51       5.3467
      52       5.0825
      53       5.7503
      54       4.3040
      55       4.3072
      56       4.1395
      57       4.4381
      58       5.0178
      59       4.7321
      60       4.8614
      61       4.5185
      62       3.9942
      63       4.9125
      64       5.9808
      65       5.5268
      66       5.7592
      67       6.0854
      68       5.6764
      69       6.0627
      70       5.8723
      71       5.4383
      72       5.8563
      73       5.5271
      74       5.1855
      75       5.2726
      76       5.5459
      77       5.4661
      78       5.1057
      79       5.6400
      80       5.4055
      81       5.4878
      82       5.4251
      83       5.2596
      84       5.1807
      85       5.8064
      86       5.7731
      87       5.4345
      88       5.2428
      89       5.6540
      90       5.3951
      91       5.5475
      92       5.3683
      93       5.0565
      94       5.1481
      95       5.4652
      96       5.3279
      97       5.2936
      98       5.5564
      99       5.8864
     100       5.9320
     101       5.8130
     102       5.9006
     103       5.5220
     104       5.5183
     105       5.3455
     106       5.5638
     107       5.9000
     108       5.5004
     109       5.4693
     110       5.7769
     111       5.4588
     112       5.8184
     113       5.8000
     114       5.7833
     115       5.4957
     116       5.7335
     117       5.6160
     118       5.3698
     119       6.4794
     120       5.9225
     121       5.8015
     122       6.1118
     123       5.7355
     124       6.4474
     125       6.4967
     126       6.4758
     127       6.5159
     128       6.3200
     129       6.5169
     130       6.4223
     131       6.3368
     132       6.0142
     133       6.3682
     134       6.4588
     135       6.4603
     136       6.6295
     137       6.6914
     138       6.2808
     139       6.2359
     140       6.6753
     141       6.4084
     142       6.6637
     143       6.3607
     144       6.4039
     145       6.0800
     146       6.7128
     147       6.4278
     148       6.1500
     149       5.8499
     150       6.5960
     151       6.2615
     152       6.2414
     153       6.5192
     154       5.8949
     155       6.1922
     156       6.0607
     157       6.3036
     158       6.4486
     159       6.1010
     160       6.4634
     161       6.1908
     162       6.3276
     163       6.3114
     164       5.8696
     165       5.8768
     166       5.9679
     167       6.2921
     168       6.2355
     169       6.6840
     170       6.5579
     171       6.6581
     172       6.3342
     173       6.5582
     174       6.7560
     175       6.7691
     176       6.4907
     177       6.0004
     178       6.4408
     179       6.0538
     180       6.1694
     181       6.4803
     182       6.5481
     183       6.4753
     184       6.0881
     185       6.7554
     186       7.0745
     187       6.8729
     188       6.9930
     189       6.6348
     190       6.1849
     191       6.9132
     192       6.8477
     193       6.3641
     194       6.1705
     195       6.5216
     196       6.1330
     197       5.8269
     198       6.0349
     199       6.0472
     200       5.7105
     201       6.0464
     202       5.6366
     203       6.1566
     204       5.9780
     205       6.2013
     206       5.5043
     207       5.6882
     208       6.2819
     209       6.5224
     210       6.0741
     211       6.2329
     212       5.5223
     213       6.1226
     214       5.5660
     215       6.2484
     216       6.2519
     217       5.7271
     218       6.3410
     219       6.2259
     220       5.6641
     221       6.2450
     222       5.9512
     223       6.4862
     224       6.0006
     225       5.8091
     226       5.6343
     227       5.9920
     228       5.8326
     229       5.7889
     230       5.7380
     231       5.7739
     232       5.6504
     233       5.7579
     234       5.7200
     235       5.9032
     236       5.3188
     237       5.7650
     238       5.5888
     239       5.9499
     240       5.4101
     241       5.7892
     242       6.2042
     243       5.4309
     244       5.6942
     245       5.7626
     246       5.5809
     247       5.5272
     248       5.5740
     249       5.5357
     250       5.3581
     251       5.3976
     252       5.7579
     253       5.6959
     254       5.7602
     255       5.4074
     256       5.4558
     257       5.7183
     258       5.6016
     259       5.7858
     260       5.5394
     261       6.0829
     262       6.1055
     263       5.3760
     264       5.6131
     265       5.6049
     266       5.5347
     267       5.2554
     268       5.5905
     269       5.1234
     270       5.2681
     271       5.2768
     272       5.5483
     273       6.0548
     274       5.3567
     275       5.4453
     276       5.2206
     277       5.3466
     278       5.8766
     279       6.4586
     280       6.1044
     281       5.7898
     282       5.6923
     283       5.8460
     284       5.6146
     285       5.1860
     286       5.6330
     287       5.9391
     288       5.5462
     289       5.4110
     290       5.2625
     291       5.5561
     292       5.6379
     293       6.0185
     294       5.5895
     295       5.6604
     296       5.5724
     297       6.0092
     298       6.5825
     299       5.8798
     300       5.8305
     301       6.1561
     302       5.6683
     303       5.5968
     304       6.1527
     305       5.6661
     306       5.4566
     307       6.0911
     308       6.6212
     309       6.3763
     310       6.1508
     311       5.5302
     312       6.0666
     313       5.2106
     314       5.5873
     315       5.8114
     316       5.1197
     317       5.5056
     318       5.1500
     319       5.6544
     320       5.1938
     321       5.7784
     322       5.9883
     323       5.3479
     324       5.3964
     325       5.6214
     326       5.2904
     327       5.6775
     328       5.4978
     329       5.4057
     330       5.5893
     331       5.2964
     332       5.3424
     333       5.2614
     334       5.2290
     335       5.3723
     336       5.2968
     337       5.5258
     338       6.1469
     339       5.5887
     340       5.5382
     341       5.5119
     342       5.6683
     343       5.5481
     344       5.6173
     345       5.2100
     346       5.3020
     347       5.7393
     348       5.3978
     349       5.8755
     350       5.4570
     351       5.6407
     352       5.5193
     353       5.6540
     354       5.5896
     355       5.4708
     356       5.6092
     357       5.7076
     358       5.3630
     359       5.7558
     360       5.9148
     361       5.7738
     362       5.5831
     363       5.8733
     364       5.7188
     365       6.0674
     366       5.7857
     367       5.4972
     368       5.8607
     369       5.3748
     370       5.3478
     371       5.0553
     372       5.8135
     373       5.7746
     374       5.7013
     375       5.2627
     376       5.1412
     377       5.3822
     378       5.4391
     379       5.9208
     380       5.6968
     381       5.5812
     382       5.3801
     383       5.3098
     384       5.3667
     385       5.6433
     386       5.7436
     387       5.5943
     388       5.6802
     389       5.6933
     390       5.4176
     391       5.3729
     392       5.4746
     393       5.6324
     394       5.5617
     395       5.5295
     396       5.6076
     397       5.8032
     398       5.6306
     399       5.3210
     400       5.3350
     401       5.6026
     402       5.4375
     403       5.2882
     404       5.1642
     405       5.3219
     406       5.1708
     407       5.5253
     408       5.4116
     409       5.2750
     410       5.2963
     411       5.0884
     412       5.6699
     413       5.1817
     414       5.5357
     415       5.3613
     416       5.7495
     417       5.7036
     418       5.3150
     419       5.2756
     420       5.4894
     421       5.5502
     422       5.4380
     423       5.7542
     424       5.4980
     425       5.4710
     426       5.5736
     427       5.4723
     428       5.4815
     429       5.0455
     430       5.4226
     431       5.3831
     432       5.4306
     433       5.4433
     434       5.2688
     435       5.3076
     436       6.1048
     437       5.9701
     438       6.2913
     439       6.3086
     440       5.4012
     441       5.3926
     442       5.7860
     443       5.5670
     444       5.4484
     445       6.0824
     446       5.6840
     447       5.7928
     448       5.8036
     449       5.5658
     450       5.6618
     451       5.5673
     452       5.9017
     453       5.6646
     454       5.8578
     455       5.8177
     456       5.1961
     457       5.2363
     458       5.1374
     459       5.7786
     460       5.1742
     461       5.7262
     462       5.4351
     463       5.5850
     464       5.2454
     465       5.4833
     466       6.3704
     467       5.8139
     468       6.0307
     469       5.8562
     470       5.8524
     471       5.9833
     472       6.1227
     473       5.5152
     474       5.1474
     475       5.5845
     476       5.6379
     477       5.3963
     478       5.5381
     479       5.4534
     480       5.7041
     481       5.5567
     482       5.5132
     483       5.1545
     484       5.3286
     485       5.5941
     486       5.5142
     487       5.3413
     488       5.0459
     489       5.1448
     490       5.4513
     491       5.7928
     492       4.8914
     493       5.1667
     494       4.8556
     495       4.7109
     496       4.8588
     497       5.0793
     498       5.1419
     499       5.0576
     500       5.1012
     501       5.0367
     502       5.5225
     503       5.3614
     504       5.1532
     505       5.2271
     506       5.5277
     507       5.6251
     508       5.5472
     509       6.0276
     510       5.6320
     511       6.2792
     512       6.0869
     513       5.8750
     514       6.2411
     515       7.1784
     516       6.9365
     517       5.9428
     518       6.3195
     519       6.3116
     520       5.7679
     521       6.0350
     522       5.3243
     523       5.3579
     524       5.4983
     525       5.5321
     526       5.4017
     527       5.6714
     528       5.3494
     529       5.3013
     530       6.0319
     531       5.9524
     532       5.6524
     533       6.2154
     534       5.5612
     535       5.8006
     536       5.4925
     537       5.5751
     538       5.7011
     539       5.2101
     540       5.6378
     541       5.4173
     542       5.8183
     543       6.1564
     544       5.4404
     545       6.0882
     546       5.7750
     547       5.8376
     548       5.6781
     549       5.4062
     550       5.1334
     551       5.3021
     552       5.7996
     553       5.2164
     554       5.2612
     555       5.2391
     556       5.3202
     557       5.5278
     558       6.1163
     559       5.9729
     560       5.2816
     561       5.3395
     562       5.7961
     563       5.3277
     564       6.0379
     565       5.4581
     566       5.5780
     567       5.6367
     568       5.8329
     569       5.7771
     570       5.9253
     571       5.9210
     572       5.7252
     573       5.7154
     574       5.5786
     575       5.9062
     576       6.1437
     577       5.7700
     578       5.7268
     579       5.6731
     580       5.8892
     581       5.8462
     582       5.6521
     583       5.7509
     584       5.8624
     585       5.1293
     586       5.2908
     587       6.6190
     588       6.0739
     589       5.9705
     590       6.3414
     591       6.0136
     592       6.5117
     593       6.0959
     594       6.1427
     595       6.1359
     596       5.9788
     597       6.0151
     598       6.6758
     599       6.4952
     600       6.2074
     601       6.3971
     602       6.2546
     603       6.2748
     604       5.7085
     605       5.7373
     606       5.7515
     607       5.9171
     608       6.0879
     609       6.0015
     610       5.9657
     611       5.8393
     612       6.0018
     613       6.2558
     614       6.2238
     615       6.4415
     616       6.1906
     617       6.3560
     618       6.6642
     619       6.4605
     620       6.7822
     621       6.5678
     622       6.0181
     623       6.4736
     624       6.3235
     625       6.3942
     626       6.2208
     627       6.1307
     628       6.1998
     629       6.4072
     630       6.5726
     631       6.3123
     632       6.6545
     633       6.3291
     634       6.2239
     635       6.3059
     636       6.4511
     637       6.5350
     638       6.2783
     639       6.3602
     640       6.5055
     641       5.9325
     642       6.2340
     643       6.7665
     644       6.7968
     645       6.6804
     646       6.3434
     647       6.6573
     648       6.5153
     649       6.7252
     650       6.7779
     651       6.6275
     652       6.5647
     653       6.6716
     654       6.6935
     655       6.6694
     656       6.3551
     657       6.7151
     658       6.5714
     659       6.7771
     660       7.1123
     661       6.6070
     662       6.2877
     663       6.8525
     664       6.9176
     665       6.4238
     666       6.3248
     667       5.9616
     668       5.7704
     669       6.2237
     670       6.0867
     671       6.1941
     672       6.2274
     673       6.1954
     674       5.9539
     675       6.1756
     676       6.1647
     677       6.0145
     678       6.3001
     679       6.0485
     680       5.8057
     681       5.7492
     682       5.9119
     683       5.8353
     684       6.2634
     685       6.2903
     686       6.2375
     687       6.0439
     688       5.6128
     689       5.8168
     690       6.0257
     691       5.9622
     692       5.8486
     693       6.0087
     694       5.7322
     695       5.8329
     696       6.1960
     697       5.7126
     698       6.0015
     699       5.8825
     700       5.9542
     701       6.0369
     702       6.2791
     703       5.4541
     704       5.3864
     705       5.6539
     706       5.6037
     707       5.3798
     708       5.6689
     709       5.7826
     710       5.8616
     711       5.6118
     712       5.6830
     713       5.5169
     714       5.5470
     715       5.5273
     716       5.6172
     717       5.8259
     718       5.8439
     719       5.7928
     720       5.7239
     721       5.7757
     722       5.7942
     723       5.5132
     724       5.5038
     725       5.4256
     726       5.3999
     727       5.7510
     728       6.0657
     729       6.0686
     730       5.6674
     731       5.5759
     732       5.5391
     733       5.6530
     734       5.8443
     735       5.8474
     736       5.5727
     737       5.7552
     738       5.8824
     739       6.0600
     740       6.0693
     741       5.9321
     742       5.7050
     743       5.7689
     744       5.7880
     745       5.6525
     746       5.9054
     747       5.9429
     748       5.6641
     749       6.1083
     750       5.4068
     751       5.6082
     752       6.0726
     753       5.7933
     754       5.7613
     755       5.6948
     756       5.6590
     757       5.7188
     758       5.7456
     759       5.9067
     760       6.0477
     761       5.7020
     762       5.7508
     763       5.9517
     764       5.6551
     765       5.7105
     766       5.5146
     767       5.5749
     768       5.2394
     769       5.5538
     770       6.1822
     771       5.8355
     772       6.0677
     773       6.1377
     774       6.2182
     775       6.0830
     776       6.3221
     777       6.3638
     778       6.1725
     779       5.9996
     780       6.3530
     781       6.0827
     782       5.9043
     783       5.5306
     784       5.6581
     785       5.7868
     786       5.4410
     787       5.5447
     788       5.5873
     789       5.9307
     790       5.6568
     791       5.5566
     792       6.0677
     793       5.7172
     794       5.8503
     795       5.9091
     796       6.0214
     797       6.0165
     798       5.3920
     799       5.4127
     800       5.5938
     801       6.0897
     802       6.1606
     803       6.0063
     804       5.9402
     805       5.8217
     806       5.4517
     807       5.4727
     808       5.6896
     809       5.6965
     810       5.8309
     811       5.7159
     812       5.7768
     813       6.0572
     814       6.0996
     815       5.7534
     816       5.7313
     817       5.6569
     818       5.7200
     819       5.7561
     820       5.5644
     821       5.4055
     822       5.8029
     823       6.3426
     824       5.8535
     825       5.5579
     826       5.7110
     827       5.7171
     828       6.1370
     829       5.5471
     830       6.2216
     831       5.8021
     832       5.7384
     833       5.8685
     834       5.3750
     835       5.5312
     836       5.4238
     837       6.3254
     838       5.9106
     839       5.7613
     840       5.7253
     841       5.8579
     842       6.0222
     843       5.6333
     844       5.8207
     845       5.6871
     846       5.9967
     847       5.9055
     848       5.7910
     849       6.1389
     850       6.2082
     851       6.0810
     852       5.5384
     853       5.7993
     854       5.7430
     855       5.6712
     856       5.3826
     857       5.3898
     858       6.0436
     859       5.6173
     860       5.6644
     861       5.2311
     862       5.5489
     863       5.7104
     864       5.5050
     865       5.5626
     866       5.4800
     867       5.6470
     868       5.6971
     869       5.9138
     870       5.7320
     871       6.4288
     872       5.4785
     873       5.4456
     874       5.5512
     875       5.6277
     876       6.0586
     877       5.4945
     878       5.9279
     879       5.8518
     880       5.3544
     881       5.6355
     882       5.6881
     883       5.2523
     884       5.1447
     885       5.4895
     886       4.8589
     887       5.0982
     888       4.9541
     889       5.2647
     890       5.6999
     891       5.0625
     892       5.1329
     893       5.3146
     894       5.8571
     895       5.6379
     896       5.7787
     897       5.8554
     898       5.8461
     899       5.8139
     900       5.7365
     901       5.6258
     902       5.5103
     903       5.9404
     904       6.1925
     905       5.6937
     906       5.5658
     907       5.6152
     908       5.9758
     909       5.4053
     910       5.5861
     911       5.4701
     912       5.8050
     913       5.8270
     914       5.3353
     915       5.7282
     916       5.7088
     917       5.9975
     918       5.6326
     919       6.3042
     920       5.4608
     921       5.5462
     922       5.8613
     923       5.5199
     924       5.4336
     925       5.6548
     926       5.6251
     927       5.7637
     928       5.6723
     929       5.3079
     930       5.6106
     931       5.3698
     932       6.0111
     933       5.6548
     934       5.9242
     935       6.1068
     936       5.7501
     937       5.5998
     938       5.4396
     939       5.5336
     940       5.7076
     941       5.3504
     942       5.6323
     943       6.0128
     944       5.5195
     945       5.4897
     946       5.6166
     947       5.8947
     948       6.1107
     949       5.5782
     950       5.9630
     951       5.9426
     952       5.7622
     953       5.3103
     954       5.2951
     955       5.4599
     956       5.8347
     957       5.4347
     958       5.7074
     959       5.6310
     960       6.1398
     961       6.0737
     962       5.5277
     963       5.5024
     964       5.9357
     965       6.0807
     966       5.6751
     967       5.4097
     968       5.3702
     969       5.1813
     970       5.4563
     971       5.2930
     972       5.5466
     973       6.0286
     974       5.6646
     975       5.6306
     976       5.4039
     977       5.4022
     978       5.5517
     979       5.8814
     980       5.8429
     981       5.5056
     982       5.3216
     983       5.5890
     984       5.6434
     985       5.3641
     986       5.4951
     987       5.6782
     988       5.4141
     989       6.3004
     990       5.7784
     991       5.5882
     992       5.5192
     993       5.5862
     994       5.2436
     995       5.7001
     996       5.9396
     997       5.6741
     998       5.5570
     999       5.7472
    1000       5.9811
    1001       5.7608
    1002       5.5215
    1003       5.6368
    1004       5.8380
    1005       5.5333
    1006       5.1525
    1007       5.8676
    1008       5.5945
    1009       5.8543
    1010       5.7961
    1011       5.5153
    1012       5.4218
    1013       5.8543
    1014       5.2545
    1015       5.6618
    1016       5.4133
    1017       5.3170
    1018       5.6127
    1019       5.3656
    1020       5.6702
    1021       5.8920
    1022       5.4019
    1023       5.2578
    1024       5.2367
    1025       5.4630
    1026       5.8889
    1027       5.6458
    1028       5.6996
    1029       5.3931
    1030       5.9237
    1031       5.6786
    1032       5.3607
    1033       5.7645
    1034       5.8004
    1035       6.6575
    1036       6.3342
    1037       6.4807
    1038       6.0483
    1039       5.9599
    1040       6.5394
    1041       6.2483
    1042       6.3551
    1043       6.0379
    1044       6.5823
    1045       6.0224
    1046       5.8989
    1047       6.3172
    1048       6.5168
    1049       6.3450
    1050       6.5642
    1051       6.5604
    1052       6.0979
    1053       6.8150
    1054       5.9740
    1055       5.9961
    1056       5.9404
    1057       6.0531
    1058       6.1982
    1059       6.2220
    1060       6.0816
    1061       6.6543
    1062       6.2259
    1063       5.9968
    1064       6.4682
    1065       6.3816
    1066       6.2585
    1067       6.2819
    1068       6.1527
    1069       6.2329
    1070       5.7740
    1071       6.2321
    1072       6.4044
    1073       6.0349
    1074       6.0284
    1075       6.5623
    1076       6.6702
    1077       6.3013
    1078       6.7170
    1079       6.3657
    1080       6.1782
    1081       5.8575
    1082       6.2120
    1083       5.7724
    1084       5.8178
    1085       5.7441
    1086       5.6763
    1087       5.7080
    1088       5.7686
    1089       5.5797
    1090       5.7528
    1091       5.7710
    1092       5.6950
    1093       6.0133
    1094       5.6686
    1095       5.6824
    1096       5.9337
    1097       5.7407
    1098       5.8672
    1099       5.3197
    1100       5.5193
    1101       5.9338
    1102       5.5237
    1103       5.6208
    1104       5.5491
    1105       5.8350
    1106       5.4626
    1107       6.1032
    1108       5.5112
    1109       5.6723
    1110       5.7537
    1111       5.3293
    1112       5.7484
    1113       5.6055
    1114       5.8310
    1115       5.7678
    1116       5.6103
    1117       5.5994
    1118       6.0405
    1119       5.9019
    1120       5.9741
    1121       5.4812
    1122       5.8791
    1123       5.7407
    1124       6.1911
    1125       5.9424
    1126       6.3137
    1127       6.4078
    1128       5.9935
    1129       6.0951
    1130       6.2504
    1131       6.2695
    1132       6.0118
    1133       5.9167
    1134       5.8167
    1135       5.2063
    1136       5.1989
    1137       5.7663
    1138       5.7452
    1139       5.5910
    1140       5.5106
    1141       5.7735
    1142       5.9347
    1143       5.8246
    1144       6.2107
    1145       6.0156
    1146       5.9442
    1147       5.8727
    1148       6.1131
    1149       6.0083
    1150       5.9361
    1151       5.6632
    1152       5.5749
    1153       5.6468
    1154       5.6077
    1155       5.7904
    1156       6.3119
    1157       6.0434
    1158       6.1721
    1159       6.1914
    1160       6.7255
    1161       6.5237
    1162       6.3714
    1163       6.5375
    1164       5.9396
    1165       6.1936
    1166       5.7662
    1167       6.1557
    1168       5.8445
    1169       5.8655
    1170       5.4472
    1171       6.0234
    1172       5.9789
    1173       5.6420
    1174       5.7289
    1175       5.5935
    1176       5.9828
    1177       6.1009
    1178       6.1709
    1179       6.2066
    1180       5.8229
    1181       6.2298
    1182       6.1798
    1183       6.3528
    1184       5.9501
    1185       6.0826
    1186       5.9882
    1187       5.9021
    1188       5.7663
    1189       5.8295
    1190       5.3570
    1191       5.5980
    1192       6.0566
    1193       5.8497
    1194       6.1349
    1195       6.2940
    1196       6.2374
    1197       6.3388
    1198       6.1792
    1199       6.0412
    1200       5.9670
    1201       5.5403
    1202       6.0828
    1203       5.5370
    1204       5.8583
    1205       6.3001
    1206       5.9944
    1207       6.1305
    1208       5.8923
    1209       6.2768
    1210       5.8199
    1211       6.0582
    1212       5.6467
    1213       5.5406
    1214       5.8763
    1215       5.6957
    1216       5.9445
    1217       5.7553
    1218       6.1982
    1219       5.5289
    1220       5.9564
    1221       5.8368
    1222       5.7919
    1223       5.5774
    1224       5.7691
    1225       6.3036
    1226       5.7401
    1227       5.7640
    1228       6.0782
    1229       5.8441
    1230       6.1209
    1231       5.8672
    1232       5.8953
    1233       5.7492
    1234       5.9124
    1235       6.2244
    1236       6.0915
    1237       6.1581
    1238       6.1551
    1239       5.9313
    1240       5.9710
    1241       5.7939
    1242       5.8358
    1243       6.2076
    1244       6.0012
    1245       5.9258
    1246       6.1647
    1247       6.2348
    1248       6.1620
    1249       6.0833
    1250       6.3015
    1251       6.0279
    1252       5.7687
    1253       6.1739
    1254       6.6785
    1255       6.2260
    1256       6.2409
    1257       6.3153
    1258       6.1240
    1259       5.8493
    1260       6.0507
    1261       6.1558
    1262       5.8823
    1263       6.2758
    1264       6.3187
    1265       6.5022
    1266       6.7320
    1267       6.3490
    1268       6.3089
    1269       5.9946
    1270       6.4990
    1271       6.4535
    1272       6.3496
    1273       6.7391
    1274       6.6741
    1275       6.1171
    1276       6.1342
    1277       6.3647
    1278       6.0061
    1279       6.1077
    1280       5.9252
    1281       6.2060
    1282       6.2001
    1283       6.6284
    1284       6.5282
    1285       6.5251
    1286       6.5195
    1287       6.8009
    1288       6.5361
    1289       6.2701
    1290       6.4088
    1291       6.0907
    1292       6.3697
    1293       6.6483
    1294       6.6180
    1295       6.4155
    1296       6.2970
    1297       6.2106
    1298       6.3279
    1299       6.3564
    1300       6.0390
    1301       6.1434
    1302       6.2924
    1303       6.2631
    1304       6.3387
    1305       6.2348
    1306       6.0366
    1307       5.9261
    1308       6.1897
    1309       6.7721
    1310       6.3432
    1311       6.5861
    1312       5.9559
    1313       6.2337
    1314       6.4852
    1315       6.2952
    1316       6.6748
    1317       6.5942
    1318       6.5952
    1319       6.4336
    1320       6.1685
    1321       5.8345
    1322       5.9277
    1323       6.1456
    1324       5.6257
    1325       6.0618
    1326       6.2640
    1327       6.6048
    1328       6.1736
    1329       5.7651
    1330       5.7845
    1331       5.7151
    1332       5.6640
    1333       5.5630
    1334       5.6708
    1335       6.2447
    1336       5.8725
    1337       5.6886
    1338       5.7730
    1339       5.6598
    1340       5.7196
    1341       5.8843
    1342       5.7269
    1343       5.8662
    1344       5.3905
    1345       5.7065
    1346       5.8095
    1347       5.9172
    1348       6.0864
    1349       5.7874
    1350       6.2588
    1351       5.9954
    1352       6.6689
    1353       5.8465
    1354       6.0807
    1355       6.0103
    1356       5.6655
    1357       5.7959
    1358       5.8124
    1359       5.7019
    1360       6.0410
    1361       5.5603
    1362       5.9700
    1363       6.2029
    1364       6.2862
    1365       6.2470
    1366       5.9376
    1367       6.2791
    1368       6.1315
    1369       5.8699
    1370       6.0010
    1371       6.0161
    1372       6.4335
    1373       6.5327
    1374       6.2674
    1375       5.8992
    1376       6.2600
    1377       5.8362
    1378       6.4843
    1379       6.1372
    1380       6.3028
    1381       6.2435
    1382       5.9876
    1383       5.7910
    1384       6.1506
    1385       6.5219
    1386       6.2823
    1387       5.8238
    1388       6.0984
    1389       5.9449
    1390       5.8900
    1391       5.7777
    1392       5.3039
    1393       5.6723
    1394       5.8263
    1395       5.6705
    1396       6.4263
    1397       5.7926
    1398       6.5108
    1399       6.2386
    1400       6.4310
    1401       6.4390
    1402       6.1019
    1403       6.5251
    1404       6.6019
    1405       6.3513
    1406       6.5080
    1407       6.3957
    1408       6.4317
    1409       6.1056
    1410       6.3351
    1411       6.2341
    1412       5.6179
    1413       6.0861
    1414       6.1391
    1415       5.8736
    1416       5.8690
    1417       6.3223
    1418       6.3976
    1419       6.0115
    1420       6.0231
    1421       6.0771
    1422       6.3449
    1423       6.3897
    1424       6.3079
    1425       6.0583
    1426       6.0113
    1427       6.1986
    1428       6.2127
    1429       6.1985
    1430       6.3456
    1431       6.3369
    1432       6.3282
    1433       6.7568
    1434       6.4337
    1435       6.4186
    1436       6.4942
    1437       6.2140
    1438       6.4001
    1439       6.4594
    1440       6.3476
    1441       6.4462
    1442       6.4889
    1443       6.0422
    1444       6.6191
    1445       5.9450
    1446       6.1140
    1447       6.1650
    1448       6.3306
    1449       6.2407
    1450       6.5557
    1451       6.4882
    1452       6.3798
    1453       6.3870
    1454       6.3715
    1455       6.3413
    1456       6.6073
    1457       6.2789
    1458       6.4409
    1459       6.2076
    1460       6.1318
    1461       6.4076
    1462       6.6422
    1463       6.4075
    1464       6.5450
    1465       6.3565
    1466       6.4157
    1467       6.6484
    1468       6.7682
    1469       6.8200
    1470       6.6506
    1471       6.4053
    1472       6.3005
    1473       6.2727
    1474       6.2004
    1475       6.2596
    1476       6.0216
    1477       6.0040
    1478       6.5156
    1479       6.3747
    1480       6.3535
    1481       6.1228
    1482       6.1391
    1483       6.1755
    1484       5.9781
    1485       6.3368
    1486       6.2951
    1487       6.2631
    1488       6.0303
    1489       6.2741
    1490       6.1107
    1491       6.0130
    1492       6.5610
    1493       6.5108
    1494       6.3504
    1495       6.2356
    1496       6.2984
    1497       6.2093
    1498       6.0548
    1499       6.2128
    1500       5.6615
    1501       6.2256
    1502       6.0602
    1503       6.1189
    1504       6.0283
    1505       5.8574
    1506       5.9904
    1507       6.1885
    1508       6.2075
    1509       6.3209
    1510       6.0268
    1511       6.1508
    1512       6.2042
    1513       6.0294
    1514       6.1323
    1515       5.9524
    1516       6.1766
    1517       6.1889
    1518       6.3297
    1519       6.0232
    1520       5.8956
    1521       6.0155
    1522       5.7127
    1523       6.0735
    1524       5.9777
    1525       6.0985
    1526       6.0664
    1527       6.2840
    1528       5.9808
    1529       5.8294
    1530       6.0798
    1531       5.6930
    1532       6.0789
    1533       5.7430
    1534       6.0142
    1535       5.9203
    1536       6.0055
    1537       5.8916
    1538       5.9896
    1539       6.1618
    1540       6.8391
    1541       6.2642
    1542       6.1158
    1543       6.2205
    1544       6.1772
    1545       6.2395
    1546       6.1096
    1547       5.9217
    1548       6.0735
    1549       5.9411
    1550       6.2671
    1551       5.9523
    1552       6.1918
    1553       5.9646
    1554       5.9712
    1555       5.9854
    1556       5.9399
    1557       5.9600
    1558       6.0715
    1559       5.8512
    1560       5.9018
    1561       6.0103
    1562       6.1781
    1563       6.2118
    1564       6.1325
    1565       5.9073
    1566       6.2029
    1567       6.1560
    1568       6.2488
    1569       6.2794
    1570       6.0855
    1571       6.2159
    1572       6.0958
    1573       6.0624
    1574       6.0749
    1575       6.1525
    1576       6.4424
    1577       5.8734
    1578       6.0636
    1579       5.9504
    1580       5.9164
    1581       6.1653
    1582       6.0206
    1583       5.7887
    1584       5.7497
    1585       5.7311
    1586       5.7439
    1587       5.8971
    1588       5.5391
    1589       6.1944
    1590       5.6287
    1591       6.0009
    1592       5.8603
    1593       6.0571
    1594       6.1667
    1595       5.7730
    1596       6.1580
    1597       6.2061
    1598       5.9538
    1599       6.1137
    1600       5.5459
    1601       5.8116
    1602       6.0592
    1603       6.1049
    1604       6.0277
    1605       6.0318
    1606       6.0396
    1607       5.9266
    1608       5.5619
    1609       5.5294
    1610       5.3861
    1611       6.0240
    1612       5.6998
    1613       6.1402
    1614       6.1482
    1615       5.6710
    1616       5.6125
    1617       5.4907
    1618       5.3595
    1619       5.8111
    1620       5.5292
    1621       5.5298
    1622       5.5930
    1623       5.5569
    1624       5.6708
    1625       5.9416
    1626       5.7412
    1627       5.5893
    1628       6.2251
    1629       6.0683
    1630       5.9783
    1631       6.1735
    1632       6.0178
    1633       6.2592
    1634       5.7650
    1635       6.0905
    1636       6.0881
    1637       6.1175
    1638       6.0189
    1639       6.4177
    1640       5.9226
    1641       6.0964
    1642       6.1334
    1643       6.0271
    1644       6.0893
    1645       6.1187
    1646       5.4596
    1647       5.6882
    1648       5.4800
    1649       5.7946
    1650       5.6743
    1651       5.3284
    1652       5.4808
    1653       5.9483
    1654       6.1140
    1655       5.9611
    1656       5.3878
    1657       5.7376
    1658       5.9177
    1659       5.8822
    1660       5.7917
    1661       5.4603
    1662       5.1920
    1663       5.8531
    1664       6.2436
    1665       5.7175
    1666       5.4737
    1667       5.5525
    1668       5.2286
    1669       5.3333
    1670       5.3102
    1671       5.5040
    1672       5.5373
    1673       5.6019
    1674       5.6438
    1675       5.9048
    1676       5.7663
    1677       5.6932
    1678       5.9953
    1679       5.8364
    1680       5.7653
    1681       5.9383
    1682       6.3676
    1683       6.3147
    1684       6.1980
    1685       6.2736
    1686       6.1479
    1687       5.9586
    1688       5.9639
    1689       6.0675
    1690       6.2157
    1691       6.1050
    1692       5.9952
    1693       6.1877
    1694       5.6589
    1695       5.9833
    1696       5.6032
    1697       6.1521
    1698       6.0927
    1699       5.7723
    1700       5.5947
    1701       5.5353
    1702       5.7355
    1703       5.8997
    1704       5.5067
    1705       5.3812
    1706       5.3285
    1707       5.1289
    1708       5.0023
    1709       5.8990
    1710       5.8259
    1711       5.3472
    1712       6.1840
    1713       5.4718
    1714       5.9163
    1715       5.6700
    1716       6.1982
    1717       5.5121
    1718       5.8245
    1719       5.8901
    1720       6.2122
    1721       5.7886
    1722       6.0357
    1723       5.9706
    1724       5.8701
    1725       5.4942
    1726       5.7883
    1727       5.7369
    1728       5.7163
    1729       5.7144
    1730       5.4158
    1731       5.5577
    1732       5.8478
    1733       5.4209
    1734       5.5738
    1735       5.7070
    1736       5.5260
    1737       5.6443
    1738       6.3376
    1739       5.7985
    1740       5.5591
    1741       5.7355
    1742       5.7992
    1743       5.7043
    1744       5.8131
    1745       6.0260
    1746       5.8029
    1747       5.6090
    1748       5.8656
    1749       6.0438
    1750       5.5682
    1751       5.4582
    1752       6.3620
    1753       5.8232
    1754       6.0328
    1755       5.7195
    1756       5.7448
    1757       5.8358
    1758       6.0219
    1759       5.9560
    1760       5.9463
    1761       5.7967
    1762       5.9610
    1763       5.8341
    1764       6.0115
    1765       5.5595
    1766       5.9527
    1767       5.9026
    1768       4.9660
    1769       5.4684
    1770       5.3303
    1771       5.3426
    1772       5.8593
    1773       5.7604
    1774       5.5716
    1775       5.9061
    1776       5.6340
    1777       5.3727
    1778       5.8063
    1779       5.5754
    1780       5.3053
    1781       5.8946
    1782       5.7819
    1783       5.1812
    1784       5.5105
    1785       5.5308
    1786       5.3192
    1787       5.4277
    1788       6.1165
    1789       5.8156
    1790       5.6459
    1791       5.6167
    1792       5.4176
    1793       5.6343
    1794       5.5690
    1795       5.1426
    1796       5.8200
    1797       5.8016
    1798       5.2484
    1799       5.6183
    1800       5.5272
    1801       5.7410
    1802       5.7046
    1803       5.5480
    1804       5.9383
    1805       5.7777
    1806       5.9081
    1807       6.0469
    1808       6.1252
    1809       5.5292
    1810       5.9071
    1811       5.7713
    1812       5.7007
    1813       5.2937
    1814       5.9828
    1815       5.8952
    1816       5.5137
    1817       5.3297
    1818       5.3487
    1819       5.3193
    1820       5.7060
    1821       5.6735
    1822       5.3125
    1823       5.5808
    1824       5.5397
    1825       5.5436
    1826       5.8545
    1827       5.4054
    1828       5.8162
    1829       5.6002
    1830       5.8840
    1831       5.5744
    1832       5.9557
    1833       5.5663
    1834       5.2771
    1835       5.7716
    1836       5.6521
    1837       5.5685
    1838       5.8077
    1839       5.8175
    1840       5.5186
    1841       5.4932
    1842       5.4726
    1843       4.8928
    1844       5.2229
    1845       5.7718
    1846       6.1331
    1847       6.1233
    1848       5.4772
    1849       5.4465
    1850       5.5669
    1851       5.5418
    1852       5.9543
    1853       5.7198
    1854       5.5092
    1855       5.4726
    1856       5.4806
    1857       5.7142
    1858       5.3396
    1859       5.7324
    1860       5.7993
    1861       5.2046
    1862       5.4658
    1863       5.1016
    1864       5.2837
    1865       5.1180
    1866       5.2858
    1867       5.2854
    1868       5.0160
    1869       4.9959
    1870       5.3486
    1871       5.4231
    1872       5.1568
    1873       5.3374
    1874       5.0650
    1875       4.8767
    1876       5.5781
    1877       4.8986
    1878       5.2228
    1879       4.8477
    1880       4.9776
    1881       5.3368
    1882       4.8280
    1883       5.2185
    1884       5.3027
    1885       5.1648
    1886       5.1292
    1887       5.1866
    1888       5.0907
    1889       5.3479
    1890       4.9654
    1891       5.5606
    1892       5.4408
    1893       5.1288
    1894       5.2105
    1895       5.0119
    1896       5.4552
    1897       5.7144
    1898       5.5655
    1899       5.3204
    1900       5.4238
    1901       5.7297
    1902       5.6296
    1903       5.3857
    1904       5.5856
    1905       5.3844
    1906       5.1441
    1907       5.7088
    1908       5.7312
    1909       5.4147
    1910       5.3365
    1911       5.4697
    1912       5.1222
    1913       5.2933
    1914       5.5986
    1915       5.4734
    1916       5.4571
    1917       5.4367
    1918       5.5045
    1919       5.0968
    1920       5.2842
    1921       5.4497
    1922       5.5601
    1923       5.5246
    1924       5.6031
    1925       5.4513
    1926       5.2011
    1927       5.2958
    1928       5.4035
    1929       5.6451
    1930       5.1920
    1931       5.4304
    1932       5.5073
    1933       5.1943
    1934       5.3427
    1935       5.5360
    1936       5.4521
    1937       6.1284
    1938       5.6193
    1939       5.5497
    1940       5.7847
    1941       5.2530
    1942       5.2186
    1943       5.7824
    1944       5.7421
    1945       6.2648
    1946       5.9974
    1947       6.0614
    1948       6.2573
    1949       5.9474
    1950       5.8897
    1951       5.5377
    1952       5.5267
    1953       5.6688
    1954       5.6885
    1955       5.5978
    1956       5.8198
    1957       5.5173
    1958       5.4395
    1959       5.8533
    1960       5.4534
    1961       5.8194
    1962       5.5865
    1963       5.3202
    1964       4.9959
    1965       5.8075
    1966       5.4250
    1967       5.6284
    1968       5.0663
    1969       5.2370
    1970       6.1018
    1971       5.5847
    1972       5.5279
    1973       5.9065
    1974       5.6541
    1975       5.8313
    1976       5.9076
    1977       5.3010
    1978       5.4889
    1979       5.3784
    1980       5.2921
    1981       5.6291
    1982       5.4123
    1983       5.4426
    1984       5.5853
    1985       5.7611
    1986       5.2377
    1987       5.6624
    1988       5.4796
    1989       5.3141
    1990       5.6922
    1991       5.6478
    1992       5.5851
    1993       6.2758
    1994       6.1088
    1995       5.8061
    1996       5.4567
    1997       5.7735
    1998       5.8305
    1999       5.8708
    2000       6.8510
