# Supplementary material for: K739 is preferentially targeted over K725 in the deSUMOylation process of neuronal nitric oxide synthase
Source: Front Chem. 2025 Sep 4;13:1672437. doi: 10.3389/fchem.2025.1672437 (PMC12445055; doi:10.3389/fchem.2025.1672437)
Supplement: Supplementary file 2 [file DataSheet2.zip › raw-data/739-N3/correl.out]

  0.426  0.120  0.173  0.120  0.034  0.039  0.048  0.023  0.010 -0.018 -0.018 -0.012 -0.034 -0.012 -0.049 -0.046 -0.036 -0.014 -0.013 -0.047 -0.068 -0.062 -0.065 -0.087 -0.047 -0.073 -0.047 -0.029  0.048  0.024  0.078  0.042  0.007 -0.030 -0.097 -0.088 -0.059 -0.086 -0.065 -0.072 -0.076 -0.051 -0.044 -0.049  0.000 -0.058 -0.019 -0.023 -0.031 -0.033 -0.006 -0.009  0.011  0.032  0.015  0.023  0.044  0.011 -0.021 -0.011 -0.002 -0.016 -0.068  0.036  0.025 -0.046 -0.018  0.005  0.012  0.053  0.080  0.062  0.016 -0.025 -0.011 -0.060 -0.070 -0.000 -0.058 -0.054 -0.040 -0.052 -0.089 -0.042 -0.082 -0.056 -0.066 -0.077 -0.039 -0.052 -0.061 -0.055 -0.070 -0.057 -0.061 -0.063 -0.029 -0.052 -0.048 -0.037 -0.007 -0.031 -0.001  0.039  0.020  0.010  0.006  0.002  0.034 -0.010 -0.031 -0.022 -0.015 -0.013 -0.030 -0.029  0.005  0.005 -0.003  0.004 -0.006  0.022 -0.005  0.042  0.039 -0.061 -0.017 -0.029 -0.007 -0.027  0.040  0.021  0.043 -0.006 -0.015 -0.059 -0.054 -0.039 -0.068 -0.056 -0.071 -0.097 -0.058 -0.067 -0.059 -0.065 -0.051 -0.093 -0.069 -0.046 -0.048 -0.073 -0.075 -0.050 -0.060 -0.064 -0.037 -0.039 -0.064 -0.029 -0.064  0.033 -0.030  0.028 -0.091 -0.058 -0.015 -0.041 -0.018 -0.030 -0.063 -0.020 -0.011  0.012  0.074  0.083  0.125  0.077  0.048  0.023 -0.014  0.022 -0.016  0.036  0.028  0.022 -0.002  0.072  0.023  0.050  0.128  0.101  0.061  0.198  0.188  0.071  0.051  0.102  0.148  0.277  0.186  0.140  0.212  0.113  0.084  0.064  0.026  0.035  0.061  0.053  0.085  0.095 -0.002 -0.014  0.040 -0.028 -0.031 -0.014 -0.039 -0.037 -0.062 -0.025 -0.058 -0.005 -0.042 -0.031  0.013  0.045  0.040  0.039  0.036  0.034  0.044  0.047  0.026  0.057  0.031  0.042  0.029  0.009  0.047  0.007  0.014  0.023 -0.012 -0.018 -0.010  0.011 -0.026  0.012  0.013  0.029  0.001  0.011  0.021  0.026  0.022  0.039  0.030  0.036  0.020  0.005 -0.007 -0.002  0.006 -0.004  0.011 -0.004  0.004  0.002  0.006 -0.022  0.005 -0.011 -0.008 -0.018 -0.020 -0.041 -0.045 -0.017 -0.014 -0.013 -0.008 -0.013 -0.023  0.007  0.007 -0.002  0.036  0.041  0.017  0.024  0.020  0.034  0.027  0.010 -0.002 -0.027 -0.012 -0.027 -0.026 -0.027 -0.013 -0.022  0.024  0.073 -0.035  0.016 -0.006 -0.031 -0.018 -0.008 -0.025 -0.030 -0.010 -0.035 -0.038 -0.017  0.005 -0.015 -0.016  0.019  0.006 -0.056 -0.043
  0.120  0.630  0.305  0.123  0.134  0.058 -0.014 -0.071  0.002 -0.016 -0.106 -0.059  0.010 -0.041 -0.059  0.022  0.049  0.081  0.031  0.062  0.096  0.089  0.080  0.069  0.038  0.033  0.021  0.005 -0.076 -0.036 -0.074 -0.031  0.080  0.046  0.062  0.085  0.082  0.061  0.054  0.056  0.055 -0.007  0.012 -0.018  0.025  0.035  0.043 -0.004  0.068  0.045  0.088  0.006 -0.034 -0.009 -0.024 -0.018 -0.029  0.014  0.070  0.033  0.052  0.166  0.146  0.060  0.113  0.088  0.134 -0.141 -0.057 -0.085 -0.051 -0.006  0.057  0.060  0.024  0.047  0.060  0.064  0.057  0.070  0.085  0.047  0.054  0.042  0.139  0.096  0.073  0.092  0.011  0.030  0.042  0.052  0.044  0.065  0.056 -0.003  0.026  0.026  0.004 -0.012 -0.052 -0.055 -0.005 -0.051 -0.022  0.031  0.021  0.042  0.067  0.076  0.070  0.016  0.053  0.031  0.028 -0.004  0.039  0.046  0.051 -0.026 -0.022 -0.049 -0.018 -0.050 -0.048 -0.017 -0.049 -0.033 -0.039  0.016  0.027  0.011  0.007  0.012  0.019 -0.003 -0.039  0.037  0.001  0.032  0.023 -0.004  0.015  0.031  0.028 -0.046 -0.001  0.007 -0.025  0.064  0.027 -0.004 -0.034 -0.025  0.008  0.002 -0.016 -0.014 -0.049 -0.053 -0.055 -0.123 -0.052 -0.108  0.013 -0.055 -0.028 -0.047 -0.058 -0.009 -0.051 -0.044 -0.030 -0.047 -0.018  0.010 -0.031  0.010 -0.020 -0.020 -0.036 -0.009  0.003  0.004 -0.016 -0.019  0.005 -0.006 -0.003 -0.020 -0.016 -0.004  0.004 -0.023 -0.029 -0.024 -0.020 -0.050 -0.066 -0.043 -0.014 -0.021 -0.001 -0.062 -0.027 -0.039 -0.022  0.028  0.028  0.046  0.112  0.068  0.007 -0.013  0.101  0.035  0.035  0.028  0.070  0.010 -0.056 -0.086 -0.061 -0.048  0.098  0.102 -0.003 -0.076  0.037  0.057  0.033  0.038  0.094  0.054  0.088  0.073  0.077  0.022  0.027 -0.005 -0.012 -0.028 -0.038 -0.071 -0.034 -0.032 -0.059  0.006  0.043 -0.027 -0.067  0.036  0.066 -0.045 -0.012  0.096  0.057 -0.009 -0.011  0.009 -0.008  0.011  0.096  0.114  0.154  0.130  0.039  0.064  0.102  0.105  0.111  0.113  0.144  0.074  0.121  0.060  0.076  0.027  0.061  0.065  0.022  0.022  0.017  0.080  0.081  0.094  0.073  0.045  0.062  0.050  0.081  0.083  0.032  0.104  0.076  0.092  0.063  0.083  0.046  0.054 -0.031 -0.038 -0.197 -0.207 -0.251 -0.211  0.019 -0.077 -0.038 -0.053 -0.062 -0.009  0.012 -0.013 -0.033  0.043  0.051 -0.012  0.010  0.073  0.034 -0.003  0.004 -0.002 -0.035
  0.173  0.305  0.891  0.376  0.210  0.155  0.167  0.132  0.055  0.044  0.038  0.126  0.059  0.048  0.075  0.149  0.001  0.113  0.048  0.021 -0.051 -0.087 -0.090 -0.097 -0.040 -0.120 -0.054  0.031  0.153  0.223  0.262  0.142  0.119 -0.061 -0.124 -0.145 -0.055 -0.142 -0.134 -0.142 -0.130 -0.193 -0.204 -0.229 -0.093 -0.184 -0.091 -0.087 -0.015  0.037  0.049 -0.069 -0.006  0.052 -0.022 -0.023  0.048  0.006 -0.054  0.020 -0.046 -0.087 -0.017 -0.069  0.031 -0.023 -0.044 -0.117 -0.114 -0.069  0.002 -0.026  0.047  0.013  0.050  0.003 -0.027  0.006  0.039 -0.041 -0.012  0.024 -0.006 -0.046 -0.044  0.074  0.129  0.120  0.024  0.066  0.049  0.074 -0.005  0.057  0.021 -0.017 -0.001 -0.014  0.008 -0.023  0.032 -0.034  0.044  0.015 -0.032  0.023 -0.039 -0.009 -0.019 -0.004  0.001 -0.077 -0.030 -0.053 -0.098 -0.065 -0.073 -0.074 -0.044 -0.049 -0.052 -0.041 -0.012 -0.033 -0.014 -0.038 -0.012 -0.029 -0.046 -0.092 -0.049 -0.097 -0.123 -0.111 -0.141 -0.149 -0.091 -0.060 -0.017  0.010 -0.037 -0.033 -0.013  0.010  0.008  0.029  0.075  0.035  0.053  0.094  0.112  0.077  0.099  0.094  0.106  0.065  0.060  0.047  0.018  0.092  0.027 -0.012 -0.126 -0.154 -0.094 -0.097  0.000 -0.007 -0.011 -0.054 -0.078 -0.088 -0.144 -0.178 -0.092 -0.097 -0.196 -0.185 -0.146 -0.098 -0.097 -0.129 -0.162 -0.211 -0.178 -0.191 -0.155 -0.169 -0.123 -0.118 -0.068 -0.187 -0.107 -0.075 -0.126 -0.078 -0.068 -0.147 -0.127 -0.076 -0.112 -0.129 -0.072 -0.133 -0.098 -0.192 -0.140 -0.027 -0.089 -0.009  0.093 -0.056 -0.163 -0.067 -0.058 -0.109 -0.078 -0.078 -0.066 -0.104 -0.182 -0.132 -0.117 -0.101 -0.052  0.012 -0.112 -0.093 -0.021  0.043  0.049  0.067  0.046 -0.004  0.075  0.106  0.056  0.060  0.002  0.034 -0.005 -0.096 -0.074 -0.052 -0.103 -0.089 -0.031  0.147  0.026  0.197  0.125  0.026  0.123  0.087  0.072  0.051  0.131  0.102  0.085  0.050 -0.008 -0.010  0.082  0.087  0.182  0.045  0.012  0.060  0.076  0.069  0.021 -0.010 -0.022  0.026  0.127  0.079  0.253  0.278  0.161  0.126  0.006 -0.027 -0.049 -0.004  0.046 -0.013 -0.008 -0.053 -0.094 -0.080 -0.042  0.035  0.010  0.116  0.089  0.075  0.081  0.017  0.018 -0.005 -0.131 -0.199  0.022 -0.133 -0.055  0.130 -0.052  0.006 -0.010 -0.002 -0.005 -0.048 -0.035 -0.066 -0.080 -0.062 -0.049 -0.116 -0.114 -0.052 -0.095 -0.110 -0.069 -0.152 -0.130
  0.120  0.123  0.376  0.615  0.380  0.396  0.321  0.243  0.109  0.170  0.139  0.037 -0.010  0.108 -0.020 -0.092 -0.066 -0.005  0.018 -0.011  0.015 -0.026 -0.000 -0.010  0.030 -0.019 -0.020 -0.038  0.003 -0.090  0.077  0.020  0.008 -0.026 -0.012 -0.032 -0.000 -0.024 -0.039 -0.078 -0.036 -0.080 -0.086 -0.083 -0.051 -0.053  0.020 -0.036  0.014  0.017  0.017 -0.020 -0.012  0.042  0.017 -0.019  0.014 -0.027 -0.018 -0.054 -0.009  0.041 -0.041 -0.052  0.054 -0.037  0.013 -0.129 -0.111 -0.109 -0.101 -0.054 -0.023 -0.072  0.034  0.001  0.003 -0.025 -0.028 -0.031 -0.081 -0.013 -0.023 -0.040 -0.068  0.058  0.041 -0.004  0.039  0.012 -0.017 -0.019 -0.017 -0.005 -0.069  0.012 -0.008 -0.020 -0.083 -0.116 -0.118 -0.143 -0.116 -0.100 -0.090 -0.065 -0.098 -0.084 -0.045 -0.034 -0.055 -0.032 -0.012 -0.063 -0.075 -0.033 -0.081 -0.095 -0.086 -0.106 -0.098 -0.088 -0.098 -0.081 -0.026 -0.085 -0.072 -0.094 -0.072 -0.104 -0.069 -0.096 -0.093 -0.038 -0.058 -0.108 -0.049 -0.040 -0.042 -0.009 -0.045 -0.099 -0.051 -0.033 -0.072 -0.072 -0.023 -0.101 -0.087 -0.053 -0.016 -0.109 -0.077 -0.026 -0.036 -0.063 -0.055 -0.022 -0.149 -0.016 -0.047  0.004 -0.072  0.008 -0.055 -0.097 -0.028 -0.041 -0.027 -0.005 -0.008  0.031  0.027  0.011  0.021 -0.023 -0.069 -0.078 -0.075 -0.044 -0.065 -0.137 -0.079 -0.092 -0.074 -0.055 -0.056 -0.079 -0.063 -0.063 -0.039 -0.106 -0.132 -0.050 -0.068 -0.097 -0.113 -0.068 -0.079 -0.005  0.016 -0.017  0.067 -0.048 -0.060 -0.123 -0.091 -0.030 -0.022  0.053  0.189  0.035 -0.043  0.032  0.120 -0.022 -0.023  0.019 -0.028 -0.052 -0.031 -0.055 -0.088 -0.084 -0.047  0.020 -0.058  0.009  0.009  0.062  0.072  0.085  0.109  0.049  0.097  0.142  0.133  0.128  0.087  0.036  0.013 -0.051 -0.046 -0.061 -0.064 -0.062 -0.050 -0.009 -0.026  0.052 -0.085 -0.048  0.070  0.047 -0.046  0.025  0.089 -0.003  0.059  0.024  0.015 -0.046 -0.022  0.022  0.017 -0.018  0.119 -0.006  0.052  0.011 -0.041 -0.038 -0.003 -0.025  0.007 -0.079 -0.008 -0.115 -0.043 -0.033 -0.048 -0.068 -0.059 -0.063 -0.053 -0.047 -0.047 -0.076 -0.031 -0.029  0.011  0.030  0.005  0.053  0.082  0.057  0.073  0.012  0.034 -0.020 -0.059 -0.063  0.089  0.003  0.170  0.116 -0.064  0.023  0.057  0.002 -0.049 -0.034 -0.010 -0.123 -0.134 -0.065 -0.093 -0.147 -0.144 -0.064 -0.078 -0.079 -0.090 -0.115 -0.062
  0.034  0.134  0.210  0.380  0.715  0.510  0.487  0.328  0.176  0.247  0.209  0.094  0.032  0.122  0.049 -0.095 -0.069 -0.013  0.017  0.027  0.049  0.026  0.018  0.032  0.020  0.017  0.004 -0.045 -0.062 -0.150 -0.094 -0.096 -0.062 -0.017 -0.014  0.040  0.058  0.014  0.024 -0.014  0.019 -0.050 -0.051 -0.039 -0.074 -0.036 -0.011 -0.012  0.022  0.011  0.007 -0.035 -0.035  0.002 -0.002 -0.040 -0.017 -0.026  0.002 -0.037 -0.027  0.055  0.008 -0.061  0.000 -0.021  0.008 -0.117 -0.102 -0.115 -0.131 -0.086 -0.061 -0.086  0.036 -0.000  0.050 -0.053 -0.038 -0.044 -0.043 -0.011  0.003 -0.019 -0.008  0.031  0.033  0.011  0.058  0.014  0.002  0.009  0.082 -0.047 -0.098 -0.024 -0.075 -0.018 -0.059 -0.086 -0.097 -0.077 -0.084 -0.085 -0.078 -0.069 -0.085 -0.098 -0.047 -0.055 -0.047 -0.024  0.002 -0.035 -0.053 -0.020 -0.096 -0.084 -0.100 -0.103 -0.072 -0.075 -0.057 -0.080 -0.040 -0.010 -0.024 -0.030 -0.044 -0.051 -0.058 -0.066 -0.063  0.018  0.041 -0.018  0.028  0.046  0.038  0.056  0.005 -0.002  0.016 -0.003 -0.002 -0.018  0.000 -0.055 -0.035 -0.023 -0.007 -0.083 -0.052 -0.020 -0.038 -0.054 -0.024 -0.008 -0.073 -0.018 -0.061 -0.065 -0.053 -0.039  0.018 -0.028  0.010 -0.005 -0.004  0.051  0.049  0.099  0.130  0.076  0.051  0.017 -0.022 -0.007 -0.054 -0.070 -0.092 -0.154 -0.085 -0.126 -0.064 -0.066 -0.070 -0.095 -0.068 -0.078 -0.070 -0.099 -0.129 -0.092 -0.095 -0.091 -0.099 -0.055 -0.062 -0.044  0.004 -0.018  0.048 -0.052 -0.110 -0.152 -0.115 -0.080 -0.042 -0.016  0.066 -0.006 -0.045 -0.012  0.022 -0.040 -0.002  0.052 -0.003 -0.012  0.026 -0.006 -0.016 -0.060 -0.016 -0.000  0.024  0.035  0.024  0.014  0.003  0.036  0.043  0.010  0.041  0.143  0.065  0.059  0.021  0.041  0.004  0.002  0.014 -0.022 -0.005  0.012  0.014 -0.011 -0.013 -0.007 -0.088 -0.022  0.017  0.024 -0.001  0.052  0.031 -0.035  0.012  0.014 -0.025 -0.052 -0.038 -0.024 -0.015 -0.021 -0.003 -0.025 -0.025  0.001  0.046  0.021 -0.008 -0.043 -0.048 -0.060 -0.074 -0.123 -0.076 -0.042  0.008  0.005 -0.002 -0.005 -0.008  0.011  0.026 -0.026  0.025  0.048  0.110  0.043  0.003  0.030  0.013 -0.002 -0.008 -0.006  0.035 -0.005 -0.008 -0.011  0.017  0.010  0.080 -0.043 -0.053 -0.081 -0.042 -0.077 -0.110 -0.083 -0.034 -0.132 -0.150 -0.076 -0.076 -0.125 -0.135 -0.045 -0.049 -0.049 -0.059 -0.049 -0.118
  0.039  0.058  0.155  0.396  0.510  0.745  0.541  0.478  0.290  0.373  0.327  0.179  0.076  0.204  0.072 -0.075 -0.093 -0.008  0.037  0.025  0.056  0.024 -0.012  0.003  0.012  0.005 -0.017 -0.048 -0.044 -0.110 -0.074 -0.095 -0.073 -0.054 -0.015  0.020  0.020 -0.034  0.007 -0.015  0.003 -0.032 -0.029 -0.028 -0.035 -0.003  0.021 -0.020 -0.017 -0.053 -0.045 -0.055 -0.060 -0.038 -0.035 -0.056 -0.038 -0.058 -0.010 -0.083 -0.060  0.015 -0.069 -0.091  0.003 -0.090  0.008 -0.130 -0.138 -0.157 -0.154 -0.088 -0.070 -0.094  0.004 -0.015 -0.026 -0.025 -0.061 -0.028 -0.070 -0.020 -0.031 -0.024 -0.056  0.020 -0.002 -0.032  0.067  0.007 -0.007 -0.022  0.047 -0.041 -0.078 -0.024 -0.036 -0.019 -0.075 -0.115 -0.105 -0.102 -0.140 -0.126 -0.100 -0.079 -0.117 -0.131 -0.072 -0.057 -0.079 -0.029 -0.054 -0.047 -0.075 -0.035 -0.117 -0.113 -0.149 -0.130 -0.102 -0.115 -0.125 -0.127 -0.067 -0.069 -0.082 -0.083 -0.078 -0.079 -0.072 -0.074 -0.070  0.006 -0.002 -0.055 -0.022 -0.004 -0.023  0.013 -0.031 -0.088 -0.027 -0.032 -0.060 -0.069 -0.006 -0.072 -0.073 -0.057 -0.057 -0.119 -0.103 -0.043 -0.058 -0.073 -0.047 -0.020 -0.116 -0.051 -0.071 -0.017 -0.046  0.032  0.002 -0.070 -0.028 -0.045 -0.041 -0.002  0.043  0.038  0.111  0.089  0.062  0.015 -0.016 -0.004 -0.033 -0.017 -0.047 -0.117 -0.066 -0.066 -0.049 -0.073 -0.068 -0.061 -0.068 -0.100 -0.056 -0.098 -0.136 -0.085 -0.080 -0.080 -0.109 -0.059 -0.071 -0.030  0.028 -0.005  0.052 -0.034 -0.066 -0.110 -0.095 -0.029 -0.027  0.004  0.133  0.013 -0.001  0.072  0.044 -0.014  0.017  0.076  0.003 -0.017  0.040 -0.001 -0.009 -0.052 -0.024  0.011  0.044  0.071  0.050  0.080  0.053  0.077  0.087  0.005  0.057  0.111  0.109  0.105  0.067  0.044  0.004  0.003 -0.005 -0.013  0.007 -0.009 -0.022 -0.070 -0.034 -0.050 -0.089 -0.028 -0.020 -0.033 -0.078  0.001 -0.005 -0.087 -0.012 -0.038 -0.062 -0.100 -0.081 -0.044 -0.076 -0.082  0.051 -0.088 -0.036 -0.004  0.024  0.015 -0.009 -0.048 -0.065 -0.076 -0.105 -0.164 -0.089 -0.073 -0.021  0.006  0.015 -0.014 -0.004  0.043  0.032  0.022  0.066  0.061  0.087  0.057  0.020  0.048  0.027  0.010  0.013 -0.056 -0.022 -0.046 -0.037 -0.036  0.031  0.018  0.121 -0.005 -0.045 -0.009  0.035 -0.031 -0.057 -0.051 -0.026 -0.128 -0.134 -0.049 -0.091 -0.127 -0.148 -0.083 -0.101 -0.101 -0.090 -0.146 -0.037
  0.048 -0.014  0.167  0.321  0.487  0.541  0.769  0.520  0.264  0.457  0.418  0.256  0.122  0.290  0.188 -0.037 -0.050 -0.002  0.046  0.032  0.025  0.010 -0.037 -0.023 -0.031 -0.055 -0.063 -0.061 -0.011 -0.094 -0.026 -0.051 -0.089 -0.065 -0.075 -0.021 -0.010 -0.076 -0.043 -0.085 -0.064 -0.097 -0.101 -0.060 -0.088 -0.113 -0.067 -0.052 -0.051 -0.044 -0.036 -0.069 -0.067 -0.013 -0.020 -0.039 -0.028 -0.061 -0.052 -0.065 -0.066 -0.039 -0.103 -0.118 -0.027 -0.069 -0.010 -0.088 -0.106 -0.120 -0.114 -0.098 -0.083 -0.117 -0.013 -0.046  0.005 -0.027 -0.031 -0.038 -0.067 -0.033 -0.008 -0.032 -0.067  0.035  0.011 -0.018  0.056  0.022  0.006 -0.009  0.077 -0.057 -0.093 -0.031 -0.059 -0.027 -0.058 -0.085 -0.048 -0.060 -0.076 -0.082 -0.069 -0.089 -0.084 -0.091 -0.039 -0.058 -0.064 -0.063 -0.071 -0.067 -0.087 -0.064 -0.111 -0.085 -0.095 -0.083 -0.090 -0.074 -0.107 -0.087 -0.044 -0.057 -0.050 -0.067 -0.043 -0.051 -0.070 -0.067 -0.055 -0.004 -0.002 -0.037 -0.011 -0.019 -0.023  0.040 -0.019 -0.028 -0.011 -0.002 -0.041 -0.044 -0.027 -0.059 -0.054 -0.032 -0.030 -0.082 -0.047 -0.004 -0.040 -0.056 -0.007  0.001 -0.081 -0.020 -0.050  0.014 -0.060  0.009 -0.046 -0.073 -0.031 -0.035 -0.038 -0.013  0.042  0.057  0.091  0.047  0.059  0.026  0.002 -0.009 -0.033 -0.062 -0.107 -0.175 -0.145 -0.155 -0.066 -0.091 -0.096 -0.110 -0.108 -0.126 -0.069 -0.095 -0.143 -0.093 -0.091 -0.073 -0.108 -0.082 -0.029 -0.024  0.027  0.009  0.040 -0.045 -0.096 -0.172 -0.136 -0.111 -0.087 -0.074  0.032 -0.046 -0.104  0.003 -0.086 -0.095 -0.041 -0.013 -0.106 -0.073 -0.031 -0.053 -0.045 -0.086 -0.088 -0.075  0.039  0.055  0.049  0.031 -0.015  0.054  0.019  0.000 -0.001  0.101  0.005  0.039 -0.024  0.026 -0.013  0.005  0.009 -0.024  0.036  0.007  0.008 -0.016 -0.005  0.003 -0.032 -0.036  0.007  0.022 -0.020 -0.009  0.004 -0.056  0.008 -0.027 -0.056 -0.099 -0.096 -0.083 -0.079 -0.117 -0.035 -0.099 -0.056 -0.034 -0.001  0.019 -0.035 -0.051 -0.077 -0.064 -0.040 -0.087 -0.043 -0.020  0.019  0.027  0.016  0.007  0.015  0.031  0.031  0.002  0.005  0.024  0.089  0.024  0.001  0.016 -0.003 -0.023 -0.029 -0.063 -0.033 -0.052 -0.055 -0.053  0.067  0.070  0.178  0.064 -0.080 -0.011  0.019 -0.046 -0.075 -0.079 -0.054 -0.151 -0.169 -0.122 -0.119 -0.152 -0.173 -0.097 -0.077 -0.082 -0.087 -0.155 -0.109
  0.023 -0.071  0.132  0.243  0.328  0.478  0.520  0.705  0.355  0.411  0.474  0.410  0.131  0.225  0.259  0.064 -0.146  0.033 -0.016 -0.035 -0.071 -0.109 -0.129 -0.126 -0.113 -0.102 -0.090 -0.079  0.035 -0.041  0.008 -0.068 -0.137 -0.127 -0.146 -0.109 -0.080 -0.144 -0.073 -0.097 -0.085 -0.076 -0.077 -0.089 -0.058 -0.089 -0.052 -0.060 -0.100 -0.072 -0.117 -0.100 -0.048 -0.056 -0.060 -0.050 -0.003 -0.061 -0.052 -0.039 -0.050 -0.088 -0.115 -0.108 -0.028 -0.060 -0.006 -0.057 -0.089 -0.070 -0.068 -0.069 -0.050 -0.068  0.029 -0.013 -0.053 -0.075 -0.100 -0.094 -0.119 -0.064 -0.063 -0.063 -0.131 -0.051 -0.047 -0.042  0.048 -0.021 -0.032 -0.035  0.046 -0.096 -0.100 -0.036 -0.045 -0.034 -0.060 -0.079 -0.037 -0.009 -0.034 -0.041 -0.060 -0.064 -0.090 -0.117 -0.095 -0.079 -0.099 -0.038 -0.083 -0.065 -0.108 -0.056 -0.096 -0.083 -0.106 -0.071 -0.056 -0.067 -0.065 -0.079 -0.081 -0.046 -0.040 -0.046 -0.040 -0.092 -0.090 -0.118 -0.113 -0.032 -0.054 -0.076 -0.029 -0.069 -0.053 -0.001 -0.060 -0.065 -0.031 -0.051 -0.044 -0.024 -0.018 -0.064 -0.027 -0.026 -0.029 -0.084 -0.076 -0.016 -0.043 -0.070 -0.022 -0.003 -0.079 -0.028 -0.050  0.010 -0.032  0.028 -0.017 -0.023 -0.015 -0.010 -0.019 -0.026  0.013  0.029  0.091  0.056  0.052 -0.022 -0.064 -0.058 -0.044 -0.023 -0.064 -0.125 -0.103 -0.144 -0.096 -0.137 -0.143 -0.112 -0.124 -0.137 -0.058 -0.127 -0.120 -0.078 -0.091 -0.068 -0.100 -0.072 -0.045 -0.014  0.018 -0.021 -0.005 -0.058 -0.059 -0.138 -0.084 -0.053 -0.072 -0.066  0.014 -0.053 -0.113  0.012 -0.095 -0.101 -0.058  0.028 -0.080 -0.087 -0.021 -0.038  0.002 -0.072 -0.083 -0.038 -0.007  0.040 -0.002  0.014  0.002  0.025  0.030 -0.048  0.031  0.064  0.082  0.076  0.016  0.067  0.000  0.004 -0.047 -0.019 -0.018 -0.062 -0.034 -0.086 -0.039 -0.009  0.002 -0.052 -0.060  0.031 -0.016  0.010  0.017 -0.026  0.012 -0.010 -0.035 -0.087 -0.118 -0.091 -0.100 -0.133 -0.008 -0.129 -0.081 -0.089 -0.096 -0.073 -0.087 -0.123 -0.136 -0.092 -0.099 -0.091 -0.087 -0.097 -0.059 -0.053 -0.033 -0.081 -0.059 -0.061 -0.045 -0.027 -0.029 -0.003  0.002 -0.011 -0.038 -0.065 -0.044 -0.073 -0.020 -0.105 -0.072 -0.093 -0.052 -0.075  0.181  0.162  0.238  0.147 -0.046  0.032  0.035  0.022 -0.034 -0.053 -0.041 -0.092 -0.121 -0.100 -0.089 -0.100 -0.142 -0.092 -0.078 -0.091 -0.072 -0.120 -0.030
  0.010  0.002  0.055  0.109  0.176  0.290  0.264  0.355  0.421  0.330  0.265  0.304  0.199  0.150  0.165  0.108 -0.010  0.000  0.004  0.011  0.007 -0.021 -0.062 -0.032 -0.042 -0.003 -0.018 -0.037 -0.036 -0.091 -0.086 -0.094 -0.083 -0.040 -0.072 -0.010 -0.023 -0.055 -0.005 -0.037 -0.038  0.012  0.003 -0.053 -0.013 -0.043 -0.020 -0.012 -0.052 -0.067 -0.054 -0.034 -0.032 -0.049 -0.017 -0.010 -0.016 -0.031 -0.006  0.004  0.003 -0.022 -0.045  0.000  0.015 -0.057  0.020 -0.041 -0.051 -0.047 -0.055 -0.048 -0.039 -0.032  0.018  0.012  0.015 -0.006 -0.039 -0.012 -0.034 -0.022 -0.022 -0.021 -0.029 -0.016 -0.033 -0.032  0.010 -0.046 -0.031 -0.033  0.000 -0.049 -0.071 -0.043 -0.055 -0.025 -0.054 -0.068 -0.042 -0.038 -0.040 -0.040 -0.032 -0.042 -0.057 -0.061 -0.009 -0.018 -0.042 -0.009 -0.036 -0.036 -0.044 -0.041 -0.039 -0.034 -0.053 -0.037 -0.031 -0.063 -0.055 -0.089 -0.060 -0.029 -0.041 -0.042 -0.032 -0.025 -0.047 -0.077 -0.056 -0.006 -0.051 -0.039 -0.023 -0.044 -0.051  0.004 -0.023 -0.050 -0.002 -0.022 -0.017 -0.028 -0.005 -0.040 -0.029 -0.019 -0.034 -0.068 -0.059 -0.017 -0.047 -0.050 -0.017 -0.021 -0.040 -0.021 -0.034  0.005 -0.004  0.004 -0.008 -0.016 -0.009 -0.016 -0.030 -0.011 -0.005  0.007  0.058  0.028  0.006 -0.009 -0.016 -0.013 -0.026 -0.023 -0.055 -0.074 -0.038 -0.011 -0.026 -0.019 -0.022 -0.025 -0.043 -0.044  0.010 -0.038 -0.047 -0.029 -0.042 -0.015 -0.041 -0.024 -0.031 -0.025  0.022 -0.006 -0.013  0.011 -0.019 -0.063 -0.057 -0.010  0.005  0.035  0.137  0.046  0.025  0.061  0.037  0.024  0.040  0.169  0.058  0.003  0.063  0.068  0.052  0.006 -0.006 -0.005  0.012  0.050  0.011  0.001  0.009  0.042  0.052 -0.002  0.027  0.066  0.052  0.046  0.022  0.048  0.007  0.024 -0.015 -0.010 -0.012 -0.038 -0.003 -0.031 -0.023 -0.047 -0.063 -0.016 -0.036 -0.018 -0.021 -0.005  0.000 -0.031 -0.015 -0.006 -0.047 -0.049 -0.050 -0.035 -0.042 -0.074 -0.034 -0.083 -0.054 -0.044 -0.045 -0.022  0.006 -0.060 -0.076 -0.068 -0.105 -0.108 -0.085 -0.084 -0.046 -0.037 -0.025 -0.059 -0.049 -0.023 -0.025 -0.006  0.004  0.051  0.058  0.023 -0.017 -0.023 -0.013 -0.029 -0.016 -0.053 -0.022 -0.044  0.009 -0.010  0.053  0.059  0.062  0.011 -0.028 -0.033 -0.019 -0.041 -0.067 -0.061 -0.032 -0.068 -0.078 -0.046 -0.046 -0.051 -0.054 -0.026 -0.024 -0.020 -0.037 -0.026 -0.074
 -0.018 -0.016  0.044  0.170  0.247  0.373  0.457  0.411  0.330  0.704  0.480  0.285  0.334  0.469  0.303  0.139  0.105  0.071  0.083  0.059  0.028  0.012 -0.068  0.017 -0.042 -0.002 -0.059 -0.070 -0.091 -0.144 -0.128 -0.144 -0.140 -0.069 -0.075  0.030 -0.021 -0.104 -0.014 -0.046 -0.051 -0.044 -0.063 -0.078 -0.072 -0.079 -0.051 -0.041 -0.078 -0.079 -0.051 -0.081 -0.087 -0.068 -0.065 -0.042 -0.054 -0.052 -0.035 -0.048 -0.050 -0.028 -0.081 -0.089 -0.045 -0.069  0.001 -0.041 -0.074 -0.076 -0.068 -0.076 -0.086 -0.104 -0.049 -0.048 -0.030 -0.035 -0.058 -0.023 -0.075 -0.052 -0.037 -0.047 -0.063 -0.021 -0.051 -0.046  0.018 -0.040 -0.012 -0.034  0.042 -0.045 -0.049 -0.008 -0.030 -0.017 -0.015 -0.021 -0.027 -0.037 -0.039 -0.046 -0.040 -0.065 -0.072 -0.080 -0.032 -0.037 -0.017 -0.042 -0.052 -0.056 -0.078 -0.060 -0.069 -0.044 -0.061 -0.043 -0.047 -0.042 -0.058 -0.065 -0.058 -0.015 -0.019 -0.046 -0.048 -0.040 -0.030 -0.083 -0.072 -0.000 -0.047 -0.026 -0.015 -0.038 -0.019  0.041 -0.017 -0.018  0.032 -0.009 -0.016 -0.019 -0.027 -0.043 -0.011 -0.011 -0.041 -0.049 -0.022  0.003 -0.009 -0.015  0.001  0.024 -0.061 -0.031 -0.020  0.024  0.015  0.021 -0.036 -0.022 -0.006 -0.029 -0.052 -0.027  0.004  0.022  0.062  0.059  0.010  0.002 -0.008 -0.014 -0.046 -0.066 -0.087 -0.140 -0.121 -0.099 -0.052 -0.034 -0.050 -0.052 -0.059 -0.080 -0.036 -0.062 -0.083 -0.091 -0.084 -0.033 -0.077 -0.052 -0.049 -0.061  0.010  0.002 -0.005 -0.035 -0.095 -0.144 -0.098 -0.053 -0.046 -0.004  0.096  0.001 -0.064  0.064 -0.035 -0.012 -0.000  0.012 -0.025 -0.044  0.017  0.003 -0.029 -0.047 -0.042 -0.071  0.023  0.055  0.003  0.014 -0.017  0.015 -0.003 -0.032 -0.019  0.058 -0.002  0.017 -0.017 -0.027 -0.063  0.016 -0.041 -0.034  0.013 -0.023 -0.036 -0.061 -0.041 -0.074 -0.063 -0.021 -0.024 -0.032 -0.040 -0.027 -0.021 -0.071 -0.007 -0.045 -0.084 -0.091 -0.056 -0.048 -0.095 -0.084 -0.021 -0.115 -0.061 -0.056 -0.025  0.015  0.006 -0.048 -0.071 -0.064 -0.096 -0.116 -0.060 -0.066 -0.018 -0.007  0.016 -0.021  0.000  0.020  0.022  0.015  0.012  0.016  0.048 -0.012 -0.025 -0.045 -0.051 -0.062 -0.018 -0.045 -0.026 -0.037 -0.026 -0.065  0.045  0.073  0.102  0.012 -0.037  0.003  0.018 -0.029 -0.064 -0.061 -0.032 -0.091 -0.107 -0.081 -0.063 -0.085 -0.113 -0.055 -0.040 -0.088 -0.103 -0.120 -0.053
 -0.018 -0.106  0.038  0.139  0.209  0.327  0.418  0.474  0.265  0.480  0.689  0.420  0.274  0.438  0.431  0.213  0.037  0.104  0.126  0.085 -0.013 -0.036 -0.096 -0.044 -0.069 -0.034 -0.052 -0.049 -0.080 -0.109 -0.099 -0.109 -0.136 -0.088 -0.112 -0.013 -0.062 -0.131 -0.047 -0.056 -0.077 -0.061 -0.064 -0.054 -0.067 -0.089 -0.076 -0.075 -0.114 -0.123 -0.124 -0.104 -0.085 -0.094 -0.086 -0.071 -0.050 -0.063 -0.044 -0.036 -0.056 -0.072 -0.079 -0.080 -0.023 -0.042  0.018  0.000 -0.043 -0.057 -0.075 -0.073 -0.083 -0.060  0.002 -0.021 -0.054 -0.030 -0.074 -0.058 -0.065 -0.059 -0.046 -0.041 -0.110 -0.048 -0.049 -0.036  0.014 -0.040 -0.018 -0.017  0.036 -0.035 -0.080 -0.043 -0.026 -0.023 -0.027 -0.039 -0.041  0.001 -0.026 -0.040 -0.044 -0.068 -0.066 -0.110 -0.092 -0.098 -0.083 -0.044 -0.083 -0.084 -0.125 -0.085 -0.113 -0.089 -0.106 -0.049 -0.047 -0.039 -0.026 -0.072 -0.062 -0.023 -0.030 -0.023 -0.032 -0.081 -0.074 -0.130 -0.147 -0.041 -0.084 -0.049 -0.030 -0.071 -0.029  0.030 -0.023 -0.014  0.013 -0.022 -0.023 -0.013 -0.040 -0.062 -0.017 -0.005 -0.042 -0.069 -0.037  0.002 -0.013 -0.036 -0.017  0.014 -0.040 -0.006 -0.025  0.017 -0.003  0.039 -0.031  0.006 -0.010 -0.022 -0.025 -0.026  0.015 -0.006  0.044  0.014  0.019 -0.005 -0.055 -0.082 -0.062 -0.055 -0.066 -0.131 -0.122 -0.149 -0.095 -0.093 -0.086 -0.101 -0.123 -0.121 -0.060 -0.125 -0.125 -0.087 -0.122 -0.063 -0.109 -0.067 -0.070 -0.039 -0.003 -0.021 -0.021 -0.051 -0.078 -0.133 -0.076 -0.066 -0.077 -0.062  0.005 -0.056 -0.095  0.065 -0.082 -0.066 -0.019 -0.033 -0.069 -0.060 -0.010 -0.034 -0.019 -0.038 -0.053 -0.048  0.023  0.072  0.018  0.054 -0.016  0.036  0.028 -0.010  0.022  0.078  0.031  0.042 -0.011  0.002 -0.050  0.019 -0.043 -0.043  0.003 -0.056 -0.064 -0.108 -0.048 -0.065  0.001 -0.040 -0.086 -0.013 -0.028  0.004 -0.037 -0.069 -0.008 -0.028 -0.072 -0.089 -0.102 -0.084 -0.155 -0.142 -0.038 -0.147 -0.099 -0.062 -0.031  0.028  0.024 -0.044 -0.111 -0.072 -0.121 -0.111 -0.094 -0.088 -0.052 -0.022 -0.009 -0.048 -0.021  0.007  0.003  0.002  0.005  0.027  0.013 -0.003 -0.018 -0.033 -0.040 -0.079 -0.043 -0.110 -0.070 -0.095 -0.101 -0.123  0.077  0.102  0.165  0.046 -0.018  0.012  0.030 -0.008 -0.047 -0.071 -0.048 -0.093 -0.118 -0.098 -0.055 -0.071 -0.115 -0.051 -0.044 -0.089 -0.111 -0.162 -0.008
 -0.012 -0.059  0.126  0.037  0.094  0.179  0.256  0.410  0.304  0.285  0.420  0.700  0.386  0.286  0.563  0.443  0.121  0.150  0.108  0.117 -0.022 -0.048 -0.099 -0.049 -0.057 -0.030  0.012  0.015  0.013  0.008  0.042  0.021 -0.014 -0.051 -0.097 -0.008 -0.059 -0.119 -0.050 -0.073 -0.097 -0.041 -0.062 -0.077 -0.044 -0.128 -0.070 -0.059 -0.103 -0.080 -0.077 -0.068 -0.033 -0.058 -0.018  0.004  0.001 -0.018 -0.010  0.042 -0.018 -0.087 -0.018 -0.005  0.017  0.042  0.047 -0.019 -0.036 -0.031 -0.047 -0.059 -0.041 -0.043 -0.004 -0.007 -0.051  0.006 -0.043 -0.070 -0.040 -0.037 -0.018 -0.032 -0.076 -0.059 -0.032 -0.021 -0.007 -0.059 -0.036 -0.009 -0.043 -0.043 -0.076 -0.037 -0.036 -0.080 -0.047 -0.054 -0.013  0.003  0.007 -0.018 -0.035 -0.042 -0.080 -0.082 -0.047 -0.052 -0.070 -0.008 -0.041 -0.054 -0.123 -0.084 -0.079 -0.061 -0.069 -0.046 -0.037 -0.064 -0.023 -0.080 -0.044 -0.032 -0.048 -0.029 -0.040 -0.069 -0.088 -0.141 -0.108 -0.072 -0.103 -0.063 -0.040 -0.068 -0.023  0.040 -0.021 -0.020  0.003  0.002 -0.009  0.029  0.025 -0.012  0.021  0.028 -0.004 -0.035 -0.001  0.034  0.012 -0.032  0.007  0.012 -0.004  0.013 -0.009  0.033  0.004  0.012 -0.060 -0.011 -0.027 -0.018 -0.014 -0.001 -0.011 -0.022 -0.019 -0.048 -0.014 -0.013 -0.073 -0.089 -0.068 -0.068 -0.068 -0.100 -0.103 -0.109 -0.085 -0.127 -0.107 -0.106 -0.087 -0.077 -0.060 -0.090 -0.049 -0.070 -0.100 -0.055 -0.059 -0.082 -0.045 -0.050  0.002 -0.041 -0.073 -0.044 -0.049 -0.108 -0.082 -0.080 -0.094 -0.075 -0.024 -0.074 -0.082  0.041 -0.050 -0.019  0.012  0.093  0.017 -0.018 -0.015 -0.033  0.034 -0.023 -0.008  0.036 -0.086 -0.028 -0.063  0.007 -0.043  0.016  0.025  0.015  0.048  0.046  0.018  0.007 -0.041  0.002 -0.047 -0.040 -0.108 -0.101 -0.104 -0.160 -0.110 -0.111 -0.079 -0.038  0.032 -0.038 -0.093 -0.026 -0.007 -0.012 -0.025 -0.017 -0.013 -0.000 -0.048 -0.036 -0.045 -0.046 -0.074 -0.127 -0.071 -0.093 -0.128 -0.078 -0.120 -0.069 -0.052 -0.096 -0.086 -0.096 -0.085 -0.043 -0.080 -0.108 -0.149 -0.145 -0.112 -0.126 -0.092 -0.112 -0.112 -0.067 -0.072 -0.028 -0.065 -0.040 -0.070 -0.055 -0.054 -0.055 -0.061 -0.084 -0.062 -0.098 -0.096 -0.078  0.113  0.119  0.114  0.096 -0.012  0.038  0.020  0.014 -0.016 -0.048 -0.045 -0.053 -0.079 -0.078 -0.027 -0.039 -0.096 -0.056 -0.090 -0.087 -0.108 -0.170 -0.071
 -0.034  0.010  0.059 -0.010  0.032  0.076  0.122  0.131  0.199  0.334  0.274  0.386  0.543  0.384  0.411  0.431  0.305  0.142  0.135  0.135  0.061  0.053 -0.014  0.077  0.038  0.075  0.083  0.047 -0.050 -0.045 -0.062 -0.033  0.011  0.031  0.006  0.116  0.023 -0.018  0.036  0.025  0.003  0.017  0.003 -0.050 -0.028 -0.059 -0.033 -0.011 -0.043 -0.042 -0.006 -0.031 -0.034 -0.040  0.012  0.038  0.000  0.024  0.043  0.062  0.015 -0.001  0.028  0.030  0.033  0.032  0.041  0.011 -0.011 -0.006 -0.029 -0.032 -0.026 -0.015 -0.029 -0.004 -0.012  0.041 -0.010 -0.019 -0.008 -0.013  0.005 -0.013 -0.014 -0.025 -0.019 -0.011  0.007 -0.040 -0.007  0.005 -0.031  0.004 -0.007 -0.012 -0.002 -0.044 -0.021 -0.004 -0.031 -0.050 -0.014 -0.027 -0.023 -0.027 -0.053 -0.034 -0.007 -0.007  0.010 -0.000 -0.016 -0.037 -0.086 -0.050 -0.047 -0.031 -0.026 -0.037 -0.024 -0.044 -0.026 -0.055 -0.026 -0.013 -0.041 -0.033 -0.056 -0.039 -0.031 -0.095 -0.106 -0.025 -0.072 -0.026 -0.042 -0.047 -0.008  0.032  0.013  0.009  0.033  0.015  0.008  0.015  0.017  0.010  0.019  0.030 -0.004 -0.002  0.029  0.017  0.032  0.016  0.016  0.004  0.011  0.010  0.013  0.024  0.032  0.011 -0.036  0.001 -0.021 -0.030 -0.036 -0.012 -0.015 -0.033 -0.030 -0.026 -0.056 -0.015 -0.045 -0.080 -0.077 -0.075 -0.066 -0.099 -0.067 -0.049 -0.051 -0.017 -0.002 -0.042 -0.015 -0.003 -0.020 -0.045 -0.002 -0.033 -0.061 -0.011 -0.001 -0.033 -0.027 -0.073 -0.021 -0.043 -0.074 -0.016 -0.048 -0.078 -0.059 -0.029 -0.032  0.028  0.070  0.002  0.014  0.115  0.049  0.083  0.101  0.104  0.121  0.077  0.067  0.052  0.043  0.016  0.052  0.009 -0.070 -0.013 -0.064  0.009 -0.031  0.036  0.032  0.030  0.049  0.051  0.022  0.007 -0.035 -0.065 -0.083 -0.039 -0.104 -0.103 -0.082 -0.135 -0.126 -0.110 -0.109 -0.120 -0.060 -0.044 -0.090 -0.091 -0.045 -0.032 -0.048 -0.059 -0.004 -0.018 -0.058 -0.018  0.006 -0.023 -0.031 -0.058 -0.059 -0.048 -0.093 -0.036 -0.024  0.010  0.022 -0.014 -0.037 -0.071 -0.091 -0.075 -0.079 -0.110 -0.128 -0.118 -0.078 -0.085 -0.054 -0.047 -0.040 -0.019 -0.032  0.001 -0.025 -0.021 -0.058 -0.014 -0.041 -0.008 -0.033 -0.018  0.004 -0.028 -0.033 -0.056 -0.009 -0.000 -0.037 -0.042  0.020 -0.006 -0.011 -0.034 -0.041 -0.060 -0.037 -0.050 -0.065 -0.057 -0.027 -0.036 -0.061 -0.024 -0.055 -0.076 -0.107 -0.134 -0.059
 -0.012 -0.041  0.048  0.108  0.122  0.204  0.290  0.225  0.150  0.469  0.438  0.286  0.384  0.678  0.463  0.270  0.272  0.149  0.220  0.175  0.072  0.049 -0.042  0.061  0.019  0.047  0.024  0.015 -0.108 -0.099 -0.121 -0.101 -0.070 -0.028 -0.011  0.111  0.004 -0.058  0.022  0.025 -0.025 -0.047 -0.067 -0.062 -0.058 -0.038 -0.039 -0.053 -0.056 -0.070 -0.045 -0.079 -0.095 -0.076 -0.063 -0.047 -0.066 -0.012 -0.019 -0.011 -0.040 -0.021 -0.037 -0.062 -0.032 -0.032 -0.002  0.019 -0.033 -0.033 -0.050 -0.047 -0.072 -0.059 -0.051 -0.045 -0.075 -0.028 -0.046 -0.038 -0.055 -0.037 -0.029 -0.021 -0.076 -0.004 -0.005 -0.023  0.010  0.010  0.018 -0.011  0.009 -0.011 -0.022 -0.014 -0.017 -0.042 -0.031  0.002 -0.035 -0.057 -0.034 -0.028 -0.038 -0.058 -0.080 -0.077 -0.048 -0.058 -0.022 -0.023 -0.048 -0.062 -0.107 -0.052 -0.072 -0.057 -0.051 -0.053 -0.046 -0.016 -0.023 -0.027  0.006 -0.007 -0.005 -0.042 -0.048 -0.049 -0.047 -0.102 -0.114 -0.047 -0.102 -0.059 -0.040 -0.059 -0.017  0.047 -0.025  0.002  0.051 -0.011 -0.006  0.006 -0.010 -0.032 -0.007 -0.005 -0.043 -0.052  0.003 -0.004  0.013  0.001 -0.006  0.019 -0.046 -0.002  0.000  0.006  0.014  0.050 -0.038 -0.006  0.001 -0.015 -0.014 -0.021 -0.021 -0.029  0.019  0.024 -0.012  0.016 -0.010 -0.081 -0.079 -0.068 -0.063 -0.146 -0.096 -0.109 -0.082 -0.065 -0.055 -0.080 -0.078 -0.081 -0.063 -0.075 -0.069 -0.071 -0.079 -0.048 -0.060 -0.039 -0.042 -0.051 -0.012 -0.016 -0.019 -0.036 -0.070 -0.109 -0.065 -0.043 -0.047 -0.029  0.048 -0.038 -0.068  0.096 -0.027 -0.010  0.020 -0.036  0.013  0.009  0.024 -0.002 -0.016 -0.017 -0.005 -0.068 -0.008  0.030 -0.023  0.034 -0.009  0.037  0.011  0.007 -0.004  0.031 -0.023  0.020 -0.017 -0.098 -0.079 -0.014 -0.061 -0.061 -0.000 -0.054 -0.085 -0.090 -0.074 -0.113 -0.041 -0.003 -0.067 -0.071 -0.051 -0.038 -0.059 -0.093  0.017 -0.061 -0.090 -0.091 -0.047 -0.050 -0.086 -0.088 -0.037 -0.099 -0.095 -0.032 -0.001  0.034  0.045 -0.007 -0.065 -0.058 -0.099 -0.093 -0.051 -0.065 -0.043 -0.019  0.014 -0.017 -0.002  0.023  0.019  0.003  0.009  0.013 -0.008 -0.022 -0.027 -0.012 -0.048 -0.031 -0.024 -0.032 -0.020 -0.020 -0.067 -0.109 -0.006  0.002  0.042 -0.026  0.006  0.013  0.037 -0.025 -0.039 -0.061 -0.024 -0.081 -0.090 -0.053 -0.040 -0.064 -0.100 -0.041 -0.048 -0.100 -0.136 -0.191 -0.016
 -0.049 -0.059  0.075 -0.020  0.049  0.072  0.188  0.259  0.165  0.303  0.431  0.563  0.411  0.463  0.777  0.543  0.266  0.197  0.191  0.193  0.024 -0.005 -0.058  0.029  0.011  0.037  0.077  0.058 -0.070 -0.018 -0.018 -0.008  0.017 -0.017 -0.024  0.080 -0.026 -0.081 -0.002 -0.006 -0.078 -0.051 -0.069 -0.036 -0.074 -0.117 -0.089 -0.083 -0.107 -0.092 -0.080 -0.088 -0.077 -0.090 -0.064 -0.006 -0.032 -0.020 -0.002  0.073 -0.020 -0.064  0.018 -0.012  0.007  0.063  0.066  0.020 -0.027 -0.016 -0.072 -0.070 -0.080 -0.063 -0.049 -0.048 -0.067 -0.001 -0.047 -0.079 -0.032 -0.040 -0.004 -0.020 -0.057 -0.043  0.000 -0.026 -0.041 -0.028  0.002 -0.008 -0.035 -0.034 -0.052 -0.017 -0.029 -0.074 -0.029 -0.012  0.003 -0.008  0.006 -0.020 -0.040 -0.055 -0.084 -0.089 -0.073 -0.076 -0.049 -0.019 -0.059 -0.074 -0.142 -0.078 -0.085 -0.067 -0.051 -0.037 -0.034 -0.018  0.021 -0.032 -0.011 -0.020 -0.025 -0.021 -0.051 -0.085 -0.083 -0.164 -0.155 -0.080 -0.132 -0.053 -0.034 -0.075 -0.010  0.075 -0.031  0.005  0.047  0.018 -0.007  0.037  0.009 -0.018  0.034  0.024 -0.029 -0.033  0.003  0.021  0.019 -0.015  0.007  0.011 -0.005  0.014  0.006  0.022 -0.003  0.016 -0.069 -0.006  0.002 -0.003 -0.003 -0.010 -0.002 -0.038 -0.042 -0.048 -0.068 -0.029 -0.080 -0.135 -0.100 -0.076 -0.062 -0.117 -0.113 -0.142 -0.097 -0.132 -0.109 -0.118 -0.092 -0.084 -0.095 -0.112 -0.053 -0.097 -0.135 -0.064 -0.054 -0.084 -0.070 -0.097 -0.048 -0.048 -0.091 -0.081 -0.074 -0.123 -0.076 -0.089 -0.109 -0.083 -0.056 -0.117 -0.113  0.049 -0.057 -0.026  0.007 -0.024  0.013 -0.005 -0.021 -0.039  0.007 -0.013  0.015  0.008 -0.069 -0.023 -0.063  0.016 -0.046  0.023 -0.015  0.007  0.042  0.043 -0.009  0.001 -0.061 -0.054 -0.077 -0.026 -0.099 -0.104 -0.070 -0.121 -0.116 -0.116 -0.080 -0.054  0.025 -0.030 -0.114 -0.072 -0.034 -0.040 -0.064 -0.065 -0.044 -0.046 -0.084 -0.065 -0.063 -0.073 -0.099 -0.129 -0.089 -0.100 -0.131 -0.068 -0.074 -0.025 -0.013 -0.084 -0.088 -0.080 -0.093 -0.020 -0.038 -0.082 -0.104 -0.098 -0.055 -0.068 -0.038 -0.060 -0.058 -0.044 -0.047 -0.022 -0.049 -0.040 -0.064 -0.053 -0.081 -0.073 -0.090 -0.078 -0.053 -0.085 -0.114 -0.112  0.070  0.086  0.090  0.041  0.020  0.039  0.030  0.007 -0.016 -0.054 -0.030 -0.058 -0.079 -0.078 -0.025 -0.055 -0.117 -0.043 -0.087 -0.097 -0.128 -0.192 -0.023
 -0.046  0.022  0.149 -0.092 -0.095 -0.075 -0.037  0.064  0.108  0.139  0.213  0.443  0.431  0.270  0.543  0.716  0.352  0.234  0.191  0.198  0.050  0.028 -0.037  0.073  0.044  0.053  0.108  0.114 -0.022  0.066  0.034  0.065  0.126  0.029  0.010  0.107  0.002 -0.042 -0.004  0.016 -0.036  0.009 -0.035 -0.041 -0.029 -0.092 -0.068 -0.039 -0.062 -0.045 -0.022 -0.034 -0.029 -0.060 -0.026  0.050  0.022  0.019  0.037  0.130  0.020 -0.037  0.074  0.062  0.043  0.085  0.085  0.008 -0.006  0.017 -0.003 -0.015  0.006  0.013 -0.024  0.008 -0.042  0.053  0.011 -0.039  0.019 -0.000  0.012 -0.001 -0.006 -0.022  0.035  0.039 -0.016 -0.014  0.013  0.045 -0.064  0.026  0.032  0.014  0.009 -0.040  0.023  0.017  0.015 -0.002  0.022  0.006 -0.001  0.013 -0.043 -0.034 -0.018 -0.011  0.008 -0.014 -0.022 -0.049 -0.092 -0.052 -0.035 -0.027 -0.008  0.006  0.011 -0.009  0.030 -0.032 -0.013  0.005 -0.028 -0.011 -0.065 -0.074 -0.046 -0.126 -0.106 -0.082 -0.122 -0.072 -0.064 -0.072 -0.028  0.046 -0.008  0.001  0.043  0.034  0.010  0.038  0.027  0.039  0.053  0.051  0.020  0.039  0.042  0.034  0.056  0.027  0.027  0.010  0.036  0.023  0.031  0.030  0.018 -0.006 -0.054  0.007 -0.007 -0.005 -0.031 -0.048 -0.056 -0.084 -0.127 -0.113 -0.102 -0.030 -0.093 -0.121 -0.100 -0.074 -0.063 -0.075 -0.094 -0.091 -0.079 -0.089 -0.048 -0.069 -0.028 -0.014 -0.048 -0.065 -0.001 -0.040 -0.082 -0.009  0.002 -0.061 -0.059 -0.096 -0.077 -0.070 -0.124 -0.057 -0.038 -0.068 -0.046 -0.061 -0.075 -0.005 -0.004 -0.077 -0.024  0.057  0.021  0.059  0.056  0.030  0.100  0.063 -0.016 -0.032  0.012  0.009  0.078  0.056 -0.116 -0.073 -0.099  0.002 -0.044  0.020 -0.002  0.037  0.050  0.002  0.009 -0.002 -0.068 -0.072 -0.121 -0.069 -0.133 -0.149 -0.120 -0.170 -0.160 -0.105 -0.123 -0.074 -0.002 -0.042 -0.104 -0.091 -0.042 -0.043 -0.064 -0.049 -0.044 -0.014 -0.067 -0.003  0.036  0.001  0.007 -0.046 -0.074 -0.018 -0.101 -0.032 -0.053 -0.022 -0.012 -0.040 -0.019 -0.063 -0.053  0.029 -0.028 -0.099 -0.154 -0.143 -0.088 -0.095 -0.058 -0.065 -0.065 -0.030 -0.055 -0.031 -0.079 -0.040 -0.084 -0.025 -0.052 -0.012 -0.046 -0.018 -0.011 -0.054 -0.101 -0.104 -0.009 -0.023 -0.055 -0.008  0.036  0.026 -0.009 -0.002  0.007 -0.030 -0.030 -0.015 -0.023 -0.048 -0.004 -0.018 -0.053 -0.003 -0.042 -0.060 -0.074 -0.108 -0.010
 -0.036  0.049  0.001 -0.066 -0.069 -0.093 -0.050 -0.146 -0.010  0.105  0.037  0.121  0.305  0.272  0.266  0.352  0.708  0.129  0.318  0.280  0.149  0.145  0.094  0.207  0.144  0.190  0.191  0.122 -0.062 -0.021 -0.038  0.032  0.118  0.121  0.154  0.260  0.110  0.122  0.128  0.104  0.089  0.063  0.023 -0.025 -0.054  0.014 -0.012  0.028  0.056  0.028  0.073  0.037 -0.016  0.011  0.060  0.013 -0.042  0.034  0.046  0.036  0.004  0.027  0.063  0.061  0.024  0.068  0.042  0.018  0.052  0.023  0.030  0.021 -0.014 -0.034 -0.056 -0.009  0.003  0.035  0.019  0.022  0.037  0.037  0.040  0.035  0.042  0.020  0.023 -0.002  0.051  0.052  0.019  0.017 -0.054  0.052  0.019 -0.010  0.001 -0.063 -0.031  0.032 -0.018 -0.027  0.015  0.018  0.023  0.028  0.020  0.031  0.055  0.016  0.032 -0.015 -0.017 -0.026 -0.041 -0.013 -0.010  0.002  0.028 -0.013 -0.013 -0.011  0.045  0.002  0.012  0.001 -0.040 -0.020 -0.061 -0.037 -0.013 -0.094 -0.067 -0.020 -0.036 -0.011 -0.057 -0.042 -0.012  0.041  0.009  0.036  0.057  0.031  0.022  0.037  0.003  0.036  0.017  0.009 -0.000 -0.012 -0.002 -0.004  0.002  0.008 -0.008  0.032  0.024 -0.019 -0.011 -0.003  0.048 -0.001 -0.059 -0.003 -0.027 -0.018 -0.038 -0.038 -0.026 -0.069 -0.077 -0.035 -0.103  0.003 -0.001 -0.068 -0.073 -0.120 -0.043 -0.083 -0.042 -0.008 -0.011  0.033  0.033 -0.002  0.014 -0.011 -0.030 -0.016 -0.024 -0.060 -0.035  0.005 -0.011 -0.019  0.003 -0.070 -0.029 -0.019 -0.042 -0.010 -0.020 -0.050 -0.025 -0.058 -0.014  0.062  0.086  0.024  0.032  0.091  0.108  0.104  0.078  0.040  0.103  0.088  0.023  0.020 -0.018  0.037  0.066  0.008 -0.064 -0.022 -0.047  0.007 -0.040  0.036  0.054  0.135  0.014 -0.028 -0.067 -0.051 -0.068 -0.104 -0.105 -0.069 -0.076 -0.099 -0.078 -0.116 -0.121 -0.072 -0.117 -0.135 -0.029 -0.010 -0.053 -0.090  0.010  0.002 -0.026 -0.039 -0.022 -0.013 -0.033  0.014  0.080  0.073  0.049  0.023 -0.019  0.024 -0.014  0.034  0.022  0.035  0.039  0.021 -0.002 -0.027 -0.090 -0.057 -0.098 -0.120 -0.128 -0.096 -0.071 -0.070 -0.045 -0.046 -0.025 -0.014 -0.008  0.029 -0.020  0.005 -0.015  0.042  0.001  0.030 -0.023  0.042  0.040  0.048 -0.012 -0.032 -0.139 -0.109 -0.157 -0.109  0.068 -0.002 -0.028 -0.023 -0.003 -0.029 -0.008 -0.016 -0.027 -0.037 -0.005 -0.010 -0.045 -0.013 -0.016 -0.015 -0.079 -0.067 -0.006
 -0.014  0.081  0.113 -0.005 -0.013 -0.008 -0.002  0.033  0.000  0.071  0.104  0.150  0.142  0.149  0.197  0.234  0.129  0.534  0.333  0.324  0.109  0.105  0.038  0.144  0.092  0.103  0.082  0.087 -0.063  0.005 -0.007  0.008  0.036  0.005  0.063  0.156  0.062 -0.013  0.028  0.021  0.028 -0.018 -0.029 -0.075 -0.018 -0.012  0.005 -0.015  0.024  0.004  0.022 -0.019 -0.017 -0.043 -0.044 -0.016 -0.010  0.011  0.047  0.061  0.051  0.103  0.142  0.042  0.064  0.084  0.044 -0.007 -0.016 -0.012 -0.005 -0.010  0.035  0.077  0.017  0.010 -0.008  0.001 -0.002 -0.007  0.007 -0.013  0.013 -0.001  0.007  0.017  0.016  0.044 -0.009 -0.060 -0.012  0.031 -0.029  0.045  0.031  0.031  0.069  0.021  0.039  0.029 -0.037 -0.005  0.016 -0.010  0.005 -0.001 -0.038 -0.068 -0.092  0.005  0.009  0.038  0.010 -0.001 -0.013 -0.004 -0.045 -0.065 -0.037 -0.033  0.002  0.030  0.025 -0.003  0.012  0.056  0.020  0.004 -0.047 -0.054 -0.054 -0.039  0.003 -0.066 -0.058 -0.037 -0.034 -0.022  0.014  0.032 -0.005  0.024  0.003  0.027  0.002  0.017  0.027  0.031  0.021  0.067  0.012  0.042  0.027  0.016  0.048  0.040 -0.014  0.032  0.004 -0.028  0.037  0.024  0.037  0.023  0.117  0.047 -0.003 -0.008 -0.007 -0.001 -0.036 -0.029  0.002  0.017 -0.025 -0.018 -0.078 -0.049 -0.033 -0.023 -0.019 -0.023 -0.098 -0.058 -0.035 -0.038 -0.046 -0.049 -0.035 -0.021 -0.043 -0.072 -0.041 -0.062 -0.070 -0.039 -0.028 -0.071 -0.048 -0.060 -0.036 -0.043 -0.072 -0.050 -0.019 -0.030 -0.012  0.016 -0.036  0.009 -0.027 -0.059  0.001  0.032 -0.007 -0.020  0.024 -0.034  0.023  0.001  0.010 -0.050 -0.002 -0.049  0.071  0.045 -0.067 -0.105 -0.083 -0.003 -0.004 -0.006  0.024  0.023  0.095  0.079  0.064  0.021 -0.020 -0.039 -0.126 -0.067 -0.129 -0.138 -0.067 -0.131 -0.150 -0.103 -0.087 -0.056 -0.018 -0.027 -0.067 -0.097 -0.071  0.008 -0.050 -0.033 -0.013  0.012 -0.023  0.012  0.019  0.008  0.034  0.019 -0.010  0.023 -0.052  0.017 -0.008  0.023  0.024  0.030 -0.011 -0.036 -0.067 -0.037 -0.031 -0.051 -0.112 -0.100 -0.048 -0.043 -0.028 -0.028 -0.025 -0.006 -0.000 -0.007 -0.053 -0.014 -0.018  0.002  0.004  0.043  0.033  0.041  0.026  0.028 -0.030 -0.045 -0.048 -0.065 -0.104 -0.128  0.051 -0.009  0.027  0.016  0.010  0.004 -0.005  0.016 -0.017 -0.001  0.056 -0.035 -0.057  0.051 -0.008 -0.084 -0.085 -0.130 -0.078
 -0.013  0.031  0.048  0.018  0.017  0.037  0.046 -0.016  0.004  0.083  0.126  0.108  0.135  0.220  0.191  0.191  0.318  0.333  0.764  0.663  0.311  0.277  0.197  0.285  0.196  0.179  0.120  0.133 -0.113 -0.055 -0.062 -0.027  0.043  0.051  0.198  0.347  0.182  0.146  0.132  0.150  0.140  0.039  0.003 -0.053 -0.025  0.077  0.050  0.039  0.119  0.034  0.058 -0.002 -0.036 -0.056 -0.045 -0.055 -0.077 -0.021  0.009  0.008  0.008  0.044  0.103 -0.018 -0.008 -0.019 -0.002  0.015 -0.022 -0.024  0.002 -0.002  0.015  0.041 -0.022 -0.013 -0.003 -0.044 -0.015 -0.033 -0.018  0.013  0.032  0.025  0.015  0.064  0.057  0.067  0.041  0.035  0.026  0.060  0.019  0.057  0.035  0.013  0.026  0.020  0.035  0.020 -0.015  0.026  0.063  0.012  0.031  0.026  0.001 -0.019  0.006  0.005  0.016  0.038  0.023  0.001 -0.007 -0.021 -0.057 -0.070 -0.010 -0.006  0.029  0.062  0.083  0.001  0.038  0.051  0.020  0.029 -0.036 -0.034 -0.051 -0.070 -0.072 -0.059 -0.082 -0.054 -0.053 -0.055 -0.006  0.026 -0.007  0.059  0.062  0.050  0.043  0.058  0.052  0.044  0.031  0.039  0.023  0.026  0.007  0.013  0.050  0.047 -0.005  0.036  0.030 -0.002  0.020  0.020  0.014  0.027  0.063  0.048 -0.003  0.003 -0.003 -0.022 -0.011 -0.046 -0.027 -0.023 -0.045 -0.014 -0.046 -0.100 -0.047 -0.061  0.025 -0.027 -0.017 -0.026 -0.019  0.003  0.003 -0.039 -0.069 -0.070 -0.085 -0.105 -0.112 -0.123 -0.095 -0.071 -0.104 -0.060 -0.017 -0.054 -0.027 -0.043 -0.053 -0.010 -0.015 -0.035 -0.033 -0.023 -0.020  0.056  0.050 -0.052  0.047  0.074  0.047 -0.002  0.067 -0.063  0.003  0.011  0.014 -0.051 -0.044 -0.033  0.040 -0.011 -0.051 -0.058 -0.049  0.019 -0.002  0.033  0.075  0.127  0.040 -0.012 -0.045 -0.015 -0.032 -0.067 -0.141 -0.077 -0.102 -0.135 -0.040 -0.102 -0.160 -0.091 -0.072 -0.104 -0.038 -0.010 -0.013 -0.068 -0.031  0.047  0.006 -0.047 -0.022  0.017 -0.017  0.026  0.057  0.085  0.087  0.082  0.045  0.066  0.026  0.075  0.094  0.112  0.100  0.048  0.064  0.029 -0.037 -0.045 -0.042 -0.008 -0.100 -0.062 -0.023  0.006  0.024  0.031  0.014  0.009  0.017  0.022 -0.018  0.014  0.025  0.092  0.069  0.108  0.091  0.116  0.046  0.078  0.025 -0.012 -0.176 -0.195 -0.201 -0.236  0.045 -0.047 -0.026 -0.031  0.008 -0.012  0.004  0.001  0.010  0.026  0.051 -0.004 -0.027  0.015  0.003 -0.026 -0.109 -0.132 -0.034
 -0.047  0.062  0.021 -0.011  0.027  0.025  0.032 -0.035  0.011  0.059  0.085  0.117  0.135  0.175  0.193  0.198  0.280  0.324  0.663  0.858  0.526  0.434  0.389  0.493  0.351  0.306  0.230  0.193 -0.169 -0.093 -0.045  0.050  0.156  0.145  0.345  0.540  0.283  0.277  0.209  0.236  0.216  0.076  0.046 -0.016 -0.010  0.115  0.083  0.055  0.174  0.070  0.129  0.048 -0.010 -0.023  0.005 -0.005 -0.057 -0.015  0.064  0.043  0.026  0.093  0.150  0.021  0.051  0.067  0.065 -0.037 -0.039 -0.057 -0.035 -0.023  0.043  0.075  0.012  0.013  0.067 -0.039  0.036  0.003  0.013  0.037  0.073  0.035  0.087  0.095  0.070  0.079  0.010 -0.001  0.021  0.072 -0.006  0.080  0.080  0.065  0.090  0.041  0.058  0.042 -0.016  0.004  0.044 -0.030 -0.005  0.016 -0.022 -0.023  0.014  0.033  0.030  0.048  0.049  0.012 -0.015  0.001 -0.054 -0.076 -0.008 -0.036  0.002  0.016  0.067 -0.029  0.013  0.043 -0.013 -0.007 -0.072 -0.030 -0.084 -0.092 -0.065 -0.048 -0.067 -0.050 -0.034 -0.016  0.019  0.067  0.004  0.061  0.073  0.048  0.017  0.034  0.066  0.053  0.019  0.055  0.033  0.044  0.015  0.030  0.051  0.062  0.010  0.015  0.041  0.009  0.010  0.006 -0.032 -0.011  0.066  0.020 -0.019 -0.007 -0.017 -0.008  0.025 -0.034 -0.022 -0.001 -0.033 -0.022 -0.044 -0.076 -0.057 -0.096  0.002 -0.032 -0.003 -0.031 -0.015 -0.007  0.019 -0.066 -0.073 -0.068 -0.106 -0.111 -0.119 -0.166 -0.147 -0.086 -0.103 -0.112 -0.052 -0.110 -0.049 -0.051 -0.063 -0.029 -0.029 -0.062 -0.054 -0.075 -0.050  0.044  0.026 -0.071  0.071  0.056  0.058  0.047  0.123 -0.013  0.052  0.067  0.053 -0.079 -0.013 -0.036  0.088  0.058 -0.116 -0.122 -0.085 -0.011 -0.038  0.022  0.086  0.137  0.086  0.020  0.001 -0.020 -0.035 -0.063 -0.166 -0.109 -0.165 -0.205 -0.121 -0.181 -0.209 -0.139 -0.089 -0.086 -0.058 -0.042 -0.018 -0.099 -0.071  0.041 -0.010 -0.056 -0.047  0.021 -0.012  0.041  0.079  0.103  0.148  0.127  0.062  0.103  0.039  0.087  0.050  0.119  0.145  0.061  0.104  0.005 -0.048 -0.057 -0.019 -0.046 -0.165 -0.140 -0.081 -0.043 -0.000 -0.022 -0.049 -0.038 -0.054 -0.048 -0.040 -0.008 -0.010  0.095  0.090  0.140  0.085  0.169  0.056  0.082  0.008  0.014 -0.201 -0.213 -0.207 -0.269  0.064 -0.023 -0.013 -0.028  0.017  0.011  0.013 -0.011 -0.005  0.018  0.027 -0.054 -0.091 -0.009 -0.071 -0.088 -0.151 -0.161 -0.062
 -0.068  0.096 -0.051  0.015  0.049  0.056  0.025 -0.071  0.007  0.028 -0.013 -0.022  0.061  0.072  0.024  0.050  0.149  0.109  0.311  0.526  0.684  0.497  0.531  0.588  0.445  0.347  0.299  0.206 -0.197 -0.188 -0.071  0.062  0.227  0.244  0.437  0.554  0.323  0.376  0.234  0.247  0.267  0.123  0.105  0.036  0.045  0.183  0.149  0.109  0.225  0.149  0.213  0.112  0.034  0.047  0.088  0.043 -0.040  0.011  0.091  0.009  0.057  0.163  0.100  0.058  0.097  0.089  0.123 -0.054 -0.031 -0.090 -0.075 -0.037  0.043  0.070  0.025  0.052  0.164  0.020  0.095  0.102  0.052  0.046  0.093  0.055  0.113  0.118  0.066  0.071  0.007 -0.008  0.022  0.056  0.014  0.063  0.075  0.097  0.093  0.027  0.034  0.035 -0.034 -0.044 -0.016 -0.089 -0.047  0.004 -0.026  0.003  0.072  0.082  0.075  0.066  0.104  0.055  0.048  0.077  0.010 -0.004  0.002 -0.068 -0.030 -0.033  0.002 -0.068  0.007  0.001 -0.043 -0.050 -0.070  0.019 -0.036 -0.018  0.004  0.004 -0.001 -0.029  0.012  0.042  0.037  0.089  0.051  0.039  0.072  0.070  0.018 -0.014  0.061  0.058 -0.006  0.039  0.013  0.017 -0.007  0.008  0.021  0.039  0.000 -0.019 -0.021 -0.003  0.011  0.008 -0.015  0.016  0.062 -0.022 -0.018 -0.021 -0.010  0.014  0.043 -0.027 -0.080 -0.032 -0.045 -0.040 -0.031 -0.020 -0.034 -0.072  0.012  0.038  0.057  0.062  0.044  0.077  0.074 -0.002  0.019  0.026 -0.056 -0.040 -0.067 -0.124 -0.114 -0.077 -0.065 -0.067 -0.068 -0.124 -0.052 -0.039 -0.026 -0.003 -0.010 -0.014 -0.032 -0.059 -0.010  0.039  0.033 -0.009  0.117  0.075  0.094  0.111  0.178  0.055  0.080  0.123  0.141 -0.041  0.011 -0.046  0.042  0.048 -0.117 -0.107 -0.086 -0.031 -0.058  0.030  0.091  0.113  0.095  0.027  0.042 -0.004 -0.024 -0.108 -0.149 -0.158 -0.153 -0.191 -0.117 -0.168 -0.188 -0.137 -0.090 -0.106 -0.164 -0.103 -0.030 -0.153 -0.161 -0.018 -0.065 -0.132 -0.085 -0.032 -0.077 -0.004  0.032  0.068  0.115  0.112  0.065  0.127  0.046  0.098  0.090  0.118  0.148  0.056  0.135 -0.011 -0.065 -0.140 -0.049 -0.057 -0.162 -0.138 -0.081 -0.050 -0.019 -0.006 -0.046 -0.025 -0.039 -0.039  0.026  0.027 -0.004  0.112  0.089  0.139  0.060  0.205  0.096  0.104  0.072  0.058 -0.206 -0.215 -0.179 -0.253  0.056 -0.019  0.016 -0.014 -0.002  0.039  0.042  0.010  0.012  0.055  0.035 -0.032 -0.037  0.016 -0.057 -0.070 -0.105 -0.084 -0.025
 -0.062  0.089 -0.087 -0.026  0.026  0.024  0.010 -0.109 -0.021  0.012 -0.036 -0.048  0.053  0.049 -0.005  0.028  0.145  0.105  0.277  0.434  0.497  0.608  0.481  0.495  0.372  0.312  0.253  0.173 -0.190 -0.175 -0.110  0.040  0.198  0.240  0.401  0.513  0.349  0.376  0.248  0.260  0.280  0.143  0.154  0.071  0.064  0.214  0.155  0.132  0.229  0.135  0.178  0.117  0.023  0.017  0.066 -0.003 -0.053 -0.002  0.065 -0.028  0.029  0.118  0.089  0.033  0.047  0.053  0.108 -0.035 -0.015 -0.091 -0.084 -0.025  0.016  0.048 -0.026  0.023  0.132  0.031  0.084  0.065  0.043  0.055  0.081  0.038  0.101  0.098  0.046  0.042  0.014  0.006  0.028  0.038  0.026  0.091  0.079  0.095  0.080  0.023  0.030  0.005 -0.038 -0.056 -0.038 -0.093 -0.042 -0.013 -0.025 -0.006  0.056  0.069  0.077  0.065  0.122  0.073  0.068  0.059  0.025 -0.021 -0.016 -0.055 -0.026 -0.038 -0.010 -0.062 -0.013 -0.013 -0.066 -0.065 -0.078  0.011 -0.026  0.017  0.055  0.021  0.016 -0.013 -0.005  0.025  0.003  0.048  0.022  0.020  0.037  0.035  0.006 -0.022  0.027  0.018 -0.020  0.008 -0.007  0.010  0.005 -0.007  0.032  0.061  0.028  0.003  0.014 -0.026  0.005  0.016 -0.003  0.026  0.039 -0.011 -0.028 -0.030 -0.039 -0.018  0.001 -0.021 -0.061 -0.015 -0.008 -0.011 -0.007  0.014  0.005 -0.059  0.054  0.098  0.047  0.103  0.063  0.094  0.078  0.011  0.033  0.037 -0.044 -0.026 -0.060 -0.114 -0.106 -0.076 -0.063 -0.061 -0.064 -0.119 -0.055 -0.039 -0.029 -0.011 -0.003  0.040 -0.009 -0.030  0.007  0.054  0.014 -0.001  0.123  0.077  0.073  0.088  0.139  0.041  0.088  0.110  0.121 -0.019  0.008 -0.028  0.031  0.026 -0.080 -0.095 -0.066 -0.011 -0.062  0.027  0.074  0.099  0.058  0.009  0.003 -0.031 -0.018 -0.113 -0.135 -0.108 -0.092 -0.171 -0.068 -0.105 -0.149 -0.127 -0.073 -0.145 -0.150 -0.074 -0.034 -0.161 -0.142 -0.018 -0.061 -0.100 -0.063 -0.028 -0.057  0.015  0.048  0.079  0.108  0.110  0.048  0.135  0.047  0.104  0.130  0.149  0.168  0.079  0.132  0.014 -0.051 -0.144 -0.054 -0.029 -0.108 -0.085 -0.022  0.017  0.025  0.053  0.001 -0.011  0.001  0.002  0.050  0.035  0.014  0.123  0.075  0.145  0.073  0.191  0.100  0.122  0.084  0.064 -0.184 -0.182 -0.176 -0.241  0.062 -0.013  0.018 -0.017  0.009  0.041  0.045  0.035  0.031  0.086  0.051 -0.003  0.019  0.041 -0.010 -0.037 -0.105 -0.094 -0.088
 -0.065  0.080 -0.090 -0.000  0.018 -0.012 -0.037 -0.129 -0.062 -0.068 -0.096 -0.099 -0.014 -0.042 -0.058 -0.037  0.094  0.038  0.197  0.389  0.531  0.481  0.686  0.608  0.516  0.361  0.346  0.242 -0.144 -0.168  0.007  0.150  0.316  0.325  0.538  0.513  0.360  0.482  0.256  0.264  0.294  0.140  0.160  0.086  0.059  0.225  0.159  0.130  0.285  0.216  0.272  0.158  0.071  0.121  0.157  0.077  0.014  0.041  0.107  0.024  0.077  0.171  0.102  0.062  0.083  0.083  0.113 -0.085 -0.028 -0.087 -0.077 -0.026  0.056  0.069  0.016  0.034  0.160  0.030  0.114  0.101  0.078  0.056  0.122  0.044  0.127  0.137  0.097  0.071 -0.009 -0.002  0.027  0.041 -0.009  0.081  0.069  0.107  0.094  0.035  0.044  0.038 -0.013 -0.041 -0.025 -0.078 -0.035 -0.002 -0.034  0.032  0.077  0.084  0.100  0.068  0.136  0.064  0.074  0.089  0.025 -0.007  0.009 -0.048 -0.027 -0.031  0.003 -0.058 -0.000 -0.007 -0.045 -0.048 -0.058  0.009 -0.023  0.008  0.015  0.012  0.034 -0.017  0.013  0.032  0.041  0.062  0.044  0.026  0.040  0.062  0.018 -0.015  0.042  0.051  0.008  0.035  0.025  0.043  0.020  0.009  0.037  0.051  0.018 -0.007 -0.000 -0.009  0.025  0.021 -0.008  0.007  0.050 -0.006 -0.001 -0.017 -0.008 -0.015  0.047 -0.014 -0.075 -0.045 -0.028 -0.059 -0.054 -0.023 -0.033 -0.119 -0.014  0.065  0.102  0.085  0.061  0.111  0.088 -0.005  0.048  0.047 -0.052 -0.029 -0.045 -0.101 -0.111 -0.078 -0.064 -0.062 -0.066 -0.104 -0.063 -0.034 -0.018 -0.028 -0.046 -0.035 -0.039 -0.098 -0.015  0.025 -0.028 -0.016  0.129  0.045  0.093  0.127  0.163  0.085  0.100  0.139  0.152 -0.036  0.025 -0.024  0.028  0.072 -0.177 -0.139 -0.117 -0.040 -0.073  0.022  0.100  0.135  0.117  0.019  0.055  0.003 -0.022 -0.090 -0.140 -0.167 -0.178 -0.219 -0.177 -0.208 -0.195 -0.167 -0.085 -0.077 -0.159 -0.127 -0.011 -0.123 -0.141  0.006 -0.024 -0.082 -0.037  0.029  0.018  0.075  0.087  0.102  0.173  0.157  0.095  0.180  0.097  0.098  0.059  0.095  0.137  0.045  0.171 -0.000 -0.041 -0.143 -0.058 -0.069 -0.205 -0.207 -0.157 -0.094 -0.047 -0.087 -0.098 -0.078 -0.099 -0.082 -0.014  0.011 -0.021  0.122  0.111  0.162  0.085  0.250  0.118  0.124  0.077  0.070 -0.185 -0.184 -0.144 -0.195  0.018 -0.037  0.002 -0.013 -0.018  0.045  0.040  0.014 -0.005  0.056  0.020 -0.034 -0.036  0.028 -0.041 -0.043 -0.105 -0.065 -0.003
 -0.087  0.069 -0.097 -0.010  0.032  0.003 -0.023 -0.126 -0.032  0.017 -0.044 -0.049  0.077  0.061  0.029  0.073  0.207  0.144  0.285  0.493  0.588  0.495  0.608  0.800  0.609  0.490  0.466  0.304 -0.197 -0.211 -0.080  0.111  0.333  0.358  0.588  0.668  0.368  0.481  0.302  0.314  0.326  0.165  0.163  0.076  0.040  0.204  0.141  0.133  0.285  0.186  0.257  0.183  0.071  0.108  0.176  0.115 -0.004  0.059  0.158  0.076  0.083  0.222  0.159  0.113  0.111  0.132  0.151 -0.051  0.008 -0.080 -0.077 -0.044  0.045  0.078 -0.000  0.045  0.168  0.049  0.109  0.121  0.094  0.047  0.119  0.076  0.135  0.123  0.088  0.088 -0.002 -0.036  0.014  0.057 -0.021  0.095  0.076  0.103  0.113  0.020  0.023  0.029 -0.036 -0.065 -0.016 -0.093 -0.057 -0.012 -0.051 -0.016  0.054  0.061  0.060  0.047  0.099  0.061  0.033  0.084  0.013 -0.010 -0.017 -0.070 -0.043 -0.054 -0.027 -0.103 -0.037 -0.043 -0.080 -0.062 -0.090  0.001 -0.040 -0.041  0.004  0.009  0.028 -0.002  0.017  0.054  0.063  0.105  0.066  0.055  0.073  0.091  0.022  0.006  0.067  0.070 -0.006  0.035  0.034  0.051  0.011  0.011  0.047  0.049 -0.000 -0.017 -0.010 -0.040 -0.004  0.000 -0.034 -0.007  0.011 -0.044 -0.008 -0.005 -0.031  0.006  0.059 -0.008 -0.054 -0.023 -0.055 -0.042 -0.022 -0.016 -0.060 -0.136 -0.049 -0.020  0.033  0.073  0.063  0.114  0.126  0.020  0.066  0.077 -0.036 -0.008 -0.041 -0.103 -0.104 -0.053 -0.046 -0.066 -0.054 -0.123 -0.066 -0.027 -0.033  0.009 -0.050 -0.039 -0.054 -0.111 -0.013  0.050  0.039 -0.010  0.147  0.082  0.158  0.182  0.228  0.124  0.180  0.209  0.229  0.016  0.082  0.020  0.100  0.098 -0.178 -0.120 -0.115 -0.018 -0.083  0.042  0.110  0.156  0.144  0.053  0.080  0.006 -0.022 -0.113 -0.175 -0.191 -0.194 -0.263 -0.188 -0.256 -0.249 -0.209 -0.146 -0.150 -0.195 -0.119 -0.054 -0.180 -0.155 -0.019 -0.053 -0.090 -0.043  0.024 -0.003  0.060  0.075  0.080  0.117  0.131  0.064  0.145  0.040  0.073  0.049  0.077  0.117  0.031  0.119 -0.036 -0.107 -0.175 -0.095 -0.137 -0.260 -0.233 -0.167 -0.124 -0.069 -0.082 -0.096 -0.082 -0.080 -0.064 -0.003  0.020 -0.031  0.105  0.090  0.146  0.075  0.233  0.102  0.100  0.048  0.057 -0.229 -0.211 -0.179 -0.258  0.081 -0.009  0.026  0.003 -0.007  0.030  0.034 -0.004 -0.027  0.045  0.026 -0.072 -0.076  0.041 -0.050 -0.072 -0.119 -0.120 -0.024
 -0.047  0.038 -0.040  0.030  0.020  0.012 -0.031 -0.113 -0.042 -0.042 -0.069 -0.057  0.038  0.019  0.011  0.044  0.144  0.092  0.196  0.351  0.445  0.372  0.516  0.609  0.652  0.423  0.467  0.331 -0.096 -0.123  0.037  0.199  0.381  0.355  0.540  0.479  0.305  0.426  0.235  0.231  0.242  0.130  0.125  0.051  0.010  0.140  0.102  0.101  0.264  0.178  0.244  0.177  0.086  0.139  0.186  0.127  0.036  0.092  0.155  0.097  0.099  0.211  0.132  0.103  0.115  0.109  0.115 -0.062 -0.010 -0.092 -0.080 -0.043  0.033  0.066  0.020  0.026  0.123  0.045  0.086  0.087  0.081  0.039  0.100  0.052  0.123  0.139  0.100  0.068 -0.015 -0.014  0.011  0.051 -0.026  0.085  0.058  0.096  0.107  0.018  0.003 -0.011 -0.044 -0.070 -0.044 -0.100 -0.071 -0.029 -0.067 -0.013  0.034  0.044  0.046  0.051  0.086  0.040  0.003  0.062 -0.012 -0.038 -0.034 -0.079 -0.081 -0.062 -0.038 -0.092 -0.014 -0.051 -0.083 -0.086 -0.101 -0.029 -0.058 -0.061 -0.043 -0.022 -0.020 -0.061 -0.035  0.008 -0.006  0.048  0.008 -0.010  0.023  0.061 -0.004 -0.021  0.028  0.036 -0.025  0.003  0.017  0.014 -0.013  0.006  0.041  0.039 -0.002 -0.018 -0.030 -0.027  0.007  0.025 -0.032  0.011 -0.011 -0.049 -0.023 -0.048 -0.050 -0.042  0.020 -0.029 -0.073 -0.046 -0.053 -0.065 -0.063 -0.073 -0.069 -0.145 -0.080 -0.039  0.006  0.024  0.025  0.063  0.073 -0.018  0.053  0.063 -0.030 -0.034 -0.044 -0.080 -0.100 -0.068 -0.049 -0.064 -0.052 -0.090 -0.059 -0.031 -0.028 -0.009 -0.046 -0.053 -0.044 -0.084 -0.014  0.045  0.023  0.004  0.108  0.086  0.156  0.175  0.214  0.136  0.180  0.211  0.216  0.033  0.078  0.026  0.088  0.090 -0.192 -0.119 -0.126 -0.018 -0.077  0.035  0.098  0.134  0.137  0.047  0.080  0.022 -0.004 -0.084 -0.140 -0.176 -0.194 -0.237 -0.188 -0.236 -0.215 -0.184 -0.143 -0.087 -0.174 -0.134 -0.055 -0.163 -0.167 -0.039 -0.051 -0.084 -0.043  0.026  0.003  0.064  0.060  0.066  0.134  0.117  0.075  0.143  0.043  0.057  0.021  0.072  0.102  0.026  0.111 -0.052 -0.072 -0.145 -0.078 -0.118 -0.248 -0.229 -0.189 -0.145 -0.091 -0.117 -0.120 -0.103 -0.100 -0.088 -0.045  0.002 -0.049  0.100  0.085  0.132  0.073  0.196  0.088  0.079  0.018  0.016 -0.131 -0.135 -0.105 -0.126  0.022 -0.010  0.022 -0.002 -0.009  0.028  0.021 -0.010 -0.034  0.019  0.005 -0.073 -0.094  0.006 -0.065 -0.057 -0.101 -0.101 -0.004
 -0.073  0.033 -0.120 -0.019  0.017  0.005 -0.055 -0.102 -0.003 -0.002 -0.034 -0.030  0.075  0.047  0.037  0.053  0.190  0.103  0.179  0.306  0.347  0.312  0.361  0.490  0.423  0.535  0.501  0.285 -0.109 -0.157 -0.123  0.045  0.228  0.317  0.419  0.464  0.267  0.361  0.280  0.253  0.245  0.168  0.136  0.054  0.022  0.162  0.101  0.127  0.219  0.127  0.170  0.164  0.072  0.073  0.158  0.106  0.014  0.083  0.144  0.095  0.089  0.196  0.140  0.112  0.101  0.121  0.154 -0.023  0.040 -0.053 -0.076 -0.034  0.003  0.058  0.008  0.044  0.102  0.026  0.041  0.050  0.046  0.028  0.047  0.039  0.095  0.053  0.011  0.017  0.011 -0.034 -0.010  0.016 -0.036  0.070  0.008  0.057  0.068 -0.011 -0.042 -0.031 -0.081 -0.073 -0.031 -0.077 -0.045 -0.036 -0.048 -0.031  0.009  0.030  0.033  0.033  0.042  0.041  0.032  0.064  0.006 -0.013 -0.010 -0.059 -0.046 -0.049 -0.026 -0.069 -0.051 -0.037 -0.083 -0.070 -0.084 -0.015 -0.043 -0.048 -0.006  0.022  0.030 -0.004 -0.006  0.007 -0.002  0.043 -0.003 -0.022  0.028  0.017 -0.013 -0.028  0.010  0.007 -0.056 -0.021 -0.030 -0.039 -0.073 -0.028 -0.011 -0.014 -0.054 -0.044 -0.031 -0.071 -0.056 -0.040 -0.032 -0.017  0.011 -0.028 -0.022 -0.036 -0.052 -0.025  0.024  0.001  0.012  0.038 -0.028 -0.021  0.006 -0.007 -0.038 -0.085 -0.053 -0.052  0.014  0.074  0.075  0.122  0.114  0.043  0.072  0.091  0.020  0.023  0.008 -0.016 -0.035 -0.018 -0.016 -0.030 -0.027 -0.067 -0.052 -0.008 -0.026  0.028 -0.022 -0.028 -0.026 -0.025  0.017  0.060  0.070  0.054  0.137  0.094  0.178  0.195  0.217  0.185  0.230  0.242  0.265  0.111  0.150  0.067  0.130  0.098 -0.104 -0.058 -0.088 -0.006 -0.066  0.033  0.094  0.096  0.107  0.053  0.058 -0.004 -0.015 -0.073 -0.113 -0.097 -0.128 -0.178 -0.121 -0.181 -0.165 -0.174 -0.137 -0.146 -0.155 -0.089 -0.063 -0.149 -0.116 -0.003 -0.046 -0.060 -0.042  0.038  0.021  0.055  0.034  0.036  0.049  0.074  0.039  0.104  0.016  0.058  0.028  0.061  0.117  0.034  0.064 -0.042 -0.147 -0.170 -0.134 -0.180 -0.218 -0.192 -0.144 -0.129 -0.089 -0.083 -0.089 -0.074 -0.032 -0.012  0.017  0.032 -0.021  0.072  0.064  0.101  0.048  0.140  0.087  0.087  0.059  0.070 -0.145 -0.117 -0.114 -0.186  0.084 -0.009  0.013  0.010 -0.015  0.008  0.022 -0.012 -0.034  0.017  0.007 -0.063 -0.057  0.020 -0.041 -0.035 -0.073 -0.071 -0.034
 -0.047  0.021 -0.054 -0.020  0.004 -0.017 -0.063 -0.090 -0.018 -0.059 -0.052  0.012  0.083  0.024  0.077  0.108  0.191  0.082  0.120  0.230  0.299  0.253  0.346  0.466  0.467  0.501  0.828  0.494  0.028 -0.010  0.026  0.220  0.384  0.425  0.468  0.401  0.244  0.405  0.261  0.222  0.229  0.169  0.121  0.021 -0.017  0.135  0.111  0.149  0.274  0.203  0.264  0.227  0.158  0.212  0.309  0.208  0.100  0.177  0.201  0.161  0.132  0.239  0.171  0.126  0.108  0.169  0.180 -0.050  0.040 -0.055 -0.084 -0.040  0.018  0.066  0.018  0.025  0.093  0.038  0.032  0.047  0.063  0.029  0.035  0.028  0.098  0.020  0.010  0.025 -0.015 -0.024 -0.021  0.005 -0.094  0.070  0.002  0.063  0.091 -0.033 -0.061 -0.049 -0.074 -0.066 -0.033 -0.101 -0.077 -0.054 -0.078 -0.032 -0.000  0.021  0.008  0.018  0.028  0.046  0.001  0.067  0.022 -0.022 -0.010 -0.042 -0.059 -0.074 -0.029 -0.085 -0.058 -0.048 -0.102 -0.085 -0.099 -0.056 -0.051 -0.108 -0.064 -0.020 -0.034 -0.062 -0.051 -0.027 -0.026  0.031 -0.021 -0.039  0.007 -0.008 -0.028 -0.041  0.010  0.005 -0.050 -0.004 -0.018 -0.032 -0.062 -0.028  0.005 -0.016 -0.044 -0.052 -0.019 -0.029 -0.056 -0.056 -0.058 -0.062 -0.035 -0.047 -0.011 -0.039 -0.033 -0.048  0.025 -0.049 -0.044 -0.015 -0.065 -0.053 -0.060 -0.101 -0.094 -0.139 -0.117 -0.094  0.010  0.049  0.043  0.115  0.117  0.007  0.061  0.116  0.023 -0.019  0.010 -0.006 -0.048 -0.018  0.001 -0.034 -0.048 -0.097 -0.104 -0.042 -0.049  0.011 -0.046 -0.070 -0.046 -0.040  0.004  0.051  0.076  0.072  0.137  0.120  0.218  0.265  0.269  0.260  0.331  0.349  0.331  0.171  0.257  0.092  0.166  0.140 -0.171 -0.081 -0.113 -0.006 -0.098  0.048  0.116  0.087  0.156  0.071  0.090  0.003 -0.025 -0.067 -0.115 -0.135 -0.168 -0.226 -0.188 -0.260 -0.205 -0.221 -0.192 -0.133 -0.151 -0.123 -0.069 -0.140 -0.103  0.018 -0.017 -0.054 -0.021  0.089  0.062  0.111  0.077  0.050  0.084  0.082  0.046  0.160  0.030  0.074 -0.005  0.036  0.113  0.019  0.078 -0.074 -0.143 -0.124 -0.137 -0.217 -0.294 -0.272 -0.238 -0.207 -0.142 -0.164 -0.147 -0.126 -0.081 -0.038 -0.027  0.012 -0.073  0.085  0.067  0.111  0.058  0.153  0.078  0.098  0.068  0.065 -0.123 -0.120 -0.098 -0.130  0.064 -0.030  0.006  0.011 -0.041  0.002  0.000 -0.049 -0.106 -0.032 -0.033 -0.111 -0.141 -0.023 -0.119 -0.084 -0.099 -0.110 -0.006
 -0.029  0.005  0.031 -0.038 -0.045 -0.048 -0.061 -0.079 -0.037 -0.070 -0.049  0.015  0.047  0.015  0.058  0.114  0.122  0.087  0.133  0.193  0.206  0.173  0.242  0.304  0.331  0.285  0.494  0.562  0.176  0.165  0.138  0.257  0.363  0.267  0.336  0.252  0.173  0.286  0.152  0.148  0.140  0.109  0.039  0.007 -0.011  0.080  0.052  0.099  0.204  0.148  0.202  0.162  0.119  0.188  0.224  0.150  0.115  0.201  0.178  0.164  0.113  0.172  0.148  0.110  0.054  0.078  0.055  0.013  0.045  0.024 -0.014 -0.003  0.030  0.082  0.033  0.023  0.021 -0.006  0.015  0.014  0.016  0.007  0.017  0.002  0.041  0.031  0.028  0.030 -0.052 -0.016 -0.011  0.023 -0.075  0.052  0.024  0.028  0.069 -0.002 -0.004 -0.021 -0.019 -0.008  0.012 -0.027 -0.018 -0.011 -0.037 -0.029 -0.008  0.017  0.003 -0.021 -0.024  0.018 -0.046  0.013 -0.018 -0.030 -0.006 -0.011 -0.037 -0.017  0.026 -0.005 -0.022 -0.026 -0.065 -0.059 -0.083 -0.068 -0.046 -0.110 -0.086 -0.051 -0.079 -0.092 -0.075 -0.066 -0.037 -0.014 -0.047 -0.025 -0.010 -0.005 -0.030 -0.022 -0.003 -0.002 -0.017  0.016 -0.005 -0.004 -0.031 -0.002  0.040  0.031 -0.005 -0.018 -0.005  0.002 -0.019 -0.036 -0.059 -0.070 -0.029 -0.025 -0.020 -0.028 -0.026 -0.083 -0.005 -0.076 -0.088 -0.072 -0.070 -0.072 -0.097 -0.135 -0.097 -0.101 -0.078 -0.076  0.004  0.014 -0.002  0.062  0.067 -0.021  0.034  0.072  0.004 -0.051  0.002 -0.009 -0.049 -0.020  0.012 -0.022 -0.028 -0.062 -0.094 -0.080 -0.080 -0.028 -0.056 -0.070 -0.050 -0.054 -0.028  0.019  0.028  0.012  0.083  0.078  0.140  0.177  0.187  0.164  0.262  0.262  0.230  0.137  0.246  0.094  0.153  0.091 -0.151 -0.079 -0.101 -0.006 -0.061  0.037  0.063  0.051  0.086  0.019  0.049  0.011 -0.031 -0.056 -0.099 -0.130 -0.160 -0.154 -0.148 -0.204 -0.174 -0.165 -0.152 -0.035 -0.029 -0.076 -0.040 -0.077 -0.033  0.034 -0.002 -0.021 -0.016  0.065  0.036  0.089  0.071  0.063  0.109  0.090  0.060  0.142  0.016  0.046  0.007  0.027  0.047 -0.012  0.078 -0.026 -0.052  0.015 -0.026 -0.127 -0.217 -0.196 -0.166 -0.134 -0.082 -0.114 -0.097 -0.089 -0.083 -0.059 -0.061  0.006 -0.059  0.075  0.059  0.120  0.076  0.129  0.060  0.085  0.022 -0.006 -0.113 -0.116 -0.115 -0.071  0.012 -0.042 -0.033 -0.026 -0.042 -0.011 -0.031 -0.048 -0.075 -0.035 -0.020 -0.072 -0.091 -0.021 -0.070 -0.075 -0.067 -0.093  0.023
  0.048 -0.076  0.153  0.003 -0.062 -0.044 -0.011  0.035 -0.036 -0.091 -0.080  0.013 -0.050 -0.108 -0.070 -0.022 -0.062 -0.063 -0.113 -0.169 -0.197 -0.190 -0.144 -0.197 -0.096 -0.109  0.028  0.176  0.751  0.615  0.494  0.351  0.137  0.005 -0.083 -0.199 -0.110 -0.047 -0.101 -0.120 -0.053 -0.007 -0.068 -0.026 -0.046 -0.090 -0.096  0.002  0.010  0.038  0.037  0.032  0.084  0.112  0.151  0.040  0.084  0.090 -0.033  0.016 -0.088 -0.200 -0.114 -0.117 -0.151 -0.123 -0.242 -0.014  0.002  0.080  0.051  0.018 -0.005 -0.052 -0.040 -0.085 -0.119 -0.088 -0.027 -0.055 -0.025 -0.004 -0.056 -0.041 -0.069 -0.052 -0.024  0.011  0.015  0.095  0.023 -0.010 -0.016 -0.006 -0.016 -0.050 -0.065 -0.033 -0.024 -0.018  0.069  0.068  0.055  0.029 -0.008  0.003  0.036  0.060  0.004  0.004  0.019 -0.065 -0.079 -0.030 -0.089 -0.040 -0.018 -0.005  0.018  0.015 -0.016 -0.007  0.022  0.027  0.005 -0.006  0.031  0.031  0.033 -0.033 -0.001 -0.060 -0.037 -0.055 -0.072 -0.059 -0.054 -0.103 -0.025 -0.117 -0.083 -0.068 -0.158 -0.065 -0.003  0.041 -0.015 -0.011  0.024  0.035  0.036 -0.006  0.011  0.017  0.014 -0.016  0.006  0.002  0.051  0.050  0.000  0.011  0.015 -0.033 -0.041  0.004 -0.046 -0.040  0.012 -0.069 -0.062 -0.064 -0.030 -0.081 -0.027 -0.049 -0.090 -0.091 -0.030  0.019 -0.032 -0.049 -0.033 -0.067 -0.065 -0.095 -0.082 -0.095 -0.054 -0.024  0.015 -0.026  0.035  0.070  0.068  0.069  0.104  0.013  0.061  0.066 -0.027 -0.039 -0.048 -0.044  0.012 -0.013 -0.001  0.047 -0.017 -0.043 -0.023  0.008 -0.069  0.018 -0.005 -0.010 -0.054  0.047  0.052  0.061  0.010  0.118  0.171  0.093 -0.028 -0.002 -0.071 -0.027 -0.060 -0.022 -0.049 -0.015 -0.051 -0.064 -0.039 -0.036 -0.050 -0.003 -0.060  0.015  0.007 -0.030 -0.068  0.010 -0.064 -0.077 -0.039 -0.044 -0.109  0.086  0.133 -0.047 -0.030  0.063  0.050 -0.047  0.002  0.037  0.021  0.017  0.009  0.022 -0.025 -0.021  0.094  0.027  0.006  0.014 -0.032 -0.029 -0.063 -0.058 -0.154 -0.019 -0.040 -0.015  0.090  0.244  0.048 -0.029 -0.091 -0.084 -0.085 -0.097 -0.052 -0.113 -0.057 -0.012 -0.074 -0.049 -0.095 -0.017 -0.080  0.010 -0.040 -0.005  0.021 -0.017 -0.045 -0.015 -0.056 -0.060  0.147  0.105  0.091  0.219 -0.091 -0.004 -0.096 -0.078 -0.023 -0.038 -0.095 -0.127 -0.091 -0.121 -0.154 -0.103 -0.113 -0.176 -0.140 -0.090  0.015  0.000  0.101
  0.024 -0.036  0.223 -0.090 -0.150 -0.110 -0.094 -0.041 -0.091 -0.144 -0.109  0.008 -0.045 -0.099 -0.018  0.066 -0.021  0.005 -0.055 -0.093 -0.188 -0.175 -0.168 -0.211 -0.123 -0.157 -0.010  0.165  0.615  0.857  0.539  0.383  0.169 -0.066 -0.115 -0.208 -0.139 -0.143 -0.149 -0.130 -0.135 -0.066 -0.117 -0.027 -0.045 -0.116 -0.129 -0.060 -0.064 -0.045 -0.026 -0.044  0.015  0.021  0.011  0.009  0.037  0.067 -0.034  0.060 -0.088 -0.223 -0.070 -0.152 -0.162 -0.083 -0.200  0.011 -0.008  0.084  0.054  0.030  0.013 -0.012  0.011 -0.053 -0.098 -0.055  0.029 -0.014  0.035  0.039 -0.008 -0.001 -0.014 -0.034  0.020  0.078 -0.002  0.145  0.095  0.065  0.003  0.070  0.069 -0.033 -0.018  0.025  0.049  0.057  0.124  0.089  0.085  0.029  0.010  0.036  0.036  0.049 -0.025 -0.026 -0.008 -0.100 -0.133 -0.056 -0.130 -0.066 -0.049 -0.024 -0.000  0.022  0.005  0.013  0.066  0.051  0.043  0.023  0.057  0.064  0.027 -0.020 -0.025 -0.071 -0.060 -0.080 -0.103 -0.068 -0.070 -0.083  0.029 -0.061 -0.071 -0.009 -0.115 -0.023  0.025  0.110  0.065  0.088  0.091  0.095  0.088  0.101  0.093  0.057  0.076  0.051  0.054  0.015  0.122  0.090  0.040 -0.055 -0.034 -0.130 -0.009  0.029 -0.010 -0.030  0.035 -0.051 -0.084 -0.126 -0.108 -0.136 -0.083 -0.075 -0.140 -0.133 -0.055  0.022 -0.007 -0.035 -0.077 -0.140 -0.123 -0.178 -0.132 -0.144 -0.099 -0.090 -0.043 -0.086  0.008 -0.002 -0.010  0.014  0.056 -0.037  0.006 -0.017 -0.085 -0.095 -0.092 -0.075  0.027  0.009  0.031  0.059 -0.034 -0.053 -0.046 -0.046 -0.102  0.014 -0.054 -0.053 -0.062 -0.019  0.034  0.034 -0.059  0.057  0.142  0.085  0.002  0.029 -0.059 -0.058 -0.060 -0.001 -0.004 -0.008 -0.055 -0.087 -0.061 -0.058 -0.091 -0.026 -0.069  0.034 -0.012 -0.054 -0.078  0.018 -0.061 -0.067 -0.042 -0.000 -0.052  0.159  0.267  0.013 -0.008  0.069  0.100  0.015  0.014  0.068  0.013  0.025  0.007  0.028  0.015  0.012  0.095  0.023 -0.023  0.012 -0.003  0.011  0.000 -0.017 -0.138  0.021  0.010  0.056  0.211  0.442  0.185  0.065 -0.041 -0.032 -0.056 -0.047  0.010 -0.063 -0.022  0.014 -0.043 -0.034 -0.125 -0.007 -0.053  0.052 -0.016 -0.000  0.027 -0.049 -0.122 -0.047 -0.111 -0.128  0.061 -0.013 -0.053  0.126 -0.054 -0.010 -0.090 -0.055 -0.005 -0.046 -0.089 -0.095 -0.066 -0.086 -0.116 -0.090 -0.124 -0.144 -0.172 -0.148 -0.019 -0.029  0.140
  0.078 -0.074  0.262  0.077 -0.094 -0.074 -0.026  0.008 -0.086 -0.128 -0.099  0.042 -0.062 -0.121 -0.018  0.034 -0.038 -0.007 -0.062 -0.045 -0.071 -0.110  0.007 -0.080  0.037 -0.123  0.026  0.138  0.494  0.539  0.808  0.550  0.350  0.036  0.022 -0.139 -0.064 -0.013 -0.168 -0.172 -0.119 -0.134 -0.171 -0.073 -0.109 -0.184 -0.115 -0.086 -0.022  0.053  0.067  0.006  0.052  0.124  0.107  0.066  0.099  0.023 -0.066  0.000 -0.092 -0.188 -0.145 -0.158 -0.081 -0.014 -0.140 -0.138 -0.091 -0.007 -0.002 -0.035  0.017 -0.084 -0.014 -0.116 -0.045 -0.057  0.067 -0.035 -0.015  0.014  0.000 -0.059 -0.057  0.024  0.066  0.053 -0.038  0.081  0.046  0.027 -0.076  0.029  0.035  0.081  0.034 -0.004  0.027 -0.007  0.098  0.028  0.029 -0.026 -0.064 -0.002 -0.056  0.051 -0.020 -0.036 -0.014 -0.090 -0.063 -0.079 -0.137 -0.052 -0.071 -0.042 -0.024 -0.041 -0.062 -0.068  0.027 -0.005  0.062 -0.015 -0.006 -0.035 -0.002 -0.057 -0.069 -0.108 -0.094 -0.132 -0.148 -0.123 -0.093 -0.118 -0.030 -0.067 -0.100 -0.125 -0.189 -0.052 -0.040  0.023  0.028  0.017  0.044  0.060  0.068  0.064  0.060  0.045  0.067  0.035  0.045  0.028  0.046  0.091  0.049  0.038 -0.043 -0.058 -0.059 -0.035 -0.047 -0.064  0.004 -0.052 -0.053 -0.089 -0.149 -0.135 -0.071 -0.113 -0.185 -0.195 -0.099 -0.095 -0.085 -0.065 -0.130 -0.205 -0.161 -0.204 -0.194 -0.210 -0.126 -0.117 -0.087 -0.138 -0.058 -0.057 -0.079 -0.039  0.023 -0.093 -0.029 -0.037 -0.081 -0.099 -0.065 -0.139 -0.035 -0.097 -0.033 -0.086 -0.111 -0.120 -0.107 -0.105 -0.164 -0.008 -0.055 -0.057 -0.060  0.001 -0.050 -0.028 -0.100 -0.050  0.002  0.002 -0.097  0.051 -0.224 -0.156 -0.131 -0.022 -0.032 -0.002  0.032  0.014  0.064 -0.008  0.019  0.030 -0.048  0.032 -0.016 -0.150 -0.167 -0.095 -0.197 -0.209 -0.100 -0.047 -0.086  0.239  0.154 -0.136  0.046  0.087  0.030 -0.010  0.062  0.081  0.067  0.072  0.071  0.058  0.038  0.057  0.136  0.026  0.089  0.067  0.055 -0.002 -0.140 -0.099 -0.148  0.010  0.043 -0.022  0.200  0.300  0.130 -0.009 -0.187 -0.216 -0.211 -0.212 -0.122 -0.259 -0.178 -0.124 -0.194 -0.164 -0.207 -0.044 -0.111  0.041  0.046  0.040  0.022 -0.000 -0.078 -0.061 -0.153 -0.138  0.193  0.094  0.173  0.358 -0.126  0.081  0.008  0.018  0.034  0.019 -0.061 -0.112 -0.113 -0.132 -0.167 -0.154 -0.245 -0.199 -0.239 -0.165 -0.102 -0.035  0.131
  0.042 -0.031  0.142  0.020 -0.096 -0.095 -0.051 -0.068 -0.094 -0.144 -0.109  0.021 -0.033 -0.101 -0.008  0.065  0.032  0.008 -0.027  0.050  0.062  0.040  0.150  0.111  0.199  0.045  0.220  0.257  0.351  0.383  0.550  0.667  0.464  0.204  0.199  0.057  0.056  0.164 -0.034 -0.044  0.023 -0.020 -0.082 -0.036 -0.069 -0.071 -0.024  0.019  0.124  0.140  0.181  0.117  0.123  0.220  0.258  0.163  0.138  0.121  0.061  0.073  0.009 -0.016 -0.028 -0.010  0.017  0.067 -0.031 -0.112 -0.029  0.011 -0.006 -0.008  0.074  0.024  0.032 -0.025  0.033  0.028  0.111  0.043  0.061  0.049  0.039  0.001  0.025  0.065  0.073  0.042 -0.075  0.034  0.031  0.042 -0.089  0.068  0.052  0.084  0.074  0.006  0.019 -0.009  0.056  0.002  0.004 -0.045 -0.048  0.007 -0.034  0.059  0.023  0.023  0.030 -0.028  0.006 -0.024 -0.062  0.011 -0.007 -0.011  0.027 -0.013 -0.043 -0.063 -0.003 -0.025  0.033 -0.031 -0.016 -0.016 -0.005 -0.009 -0.041 -0.070 -0.022 -0.067 -0.064 -0.053 -0.056 -0.031  0.017 -0.016 -0.038 -0.046 -0.113 -0.000 -0.011  0.011  0.027  0.024  0.027  0.039  0.032  0.033  0.015  0.019  0.049  0.015  0.015 -0.017  0.009  0.047  0.030  0.034 -0.051 -0.044 -0.025 -0.018 -0.029 -0.057  0.000 -0.052 -0.013 -0.071 -0.129 -0.110 -0.063 -0.074 -0.110 -0.118 -0.066 -0.117 -0.108 -0.059 -0.072 -0.087 -0.063 -0.056 -0.061 -0.113 -0.017 -0.019 -0.037 -0.046  0.000 -0.024 -0.056 -0.003  0.039 -0.067 -0.042 -0.052 -0.070 -0.051 -0.030 -0.085 -0.043 -0.065 -0.029 -0.094 -0.082 -0.066 -0.091 -0.055 -0.064  0.005  0.006  0.056  0.030  0.062  0.064  0.091  0.003 -0.045  0.048  0.012  0.007  0.101 -0.233 -0.180 -0.132 -0.038 -0.077 -0.011  0.037  0.025  0.069 -0.001  0.022  0.023 -0.029 -0.011 -0.053 -0.169 -0.196 -0.150 -0.207 -0.229 -0.140 -0.099 -0.112  0.126  0.047 -0.153  0.007 -0.001 -0.030 -0.020  0.030  0.030  0.010  0.059  0.068  0.075  0.054  0.071  0.132  0.056  0.080  0.121  0.030  0.012 -0.100 -0.060 -0.055  0.028  0.070 -0.058  0.101  0.151  0.071 -0.062 -0.223 -0.251 -0.225 -0.210 -0.129 -0.233 -0.188 -0.141 -0.161 -0.133 -0.168 -0.045 -0.111  0.057  0.067  0.073  0.027  0.072 -0.016  0.005 -0.055 -0.053  0.042 -0.019  0.052  0.158 -0.091  0.006 -0.009 -0.025 -0.024 -0.004 -0.053 -0.101 -0.120 -0.114 -0.119 -0.140 -0.210 -0.131 -0.197 -0.125 -0.087 -0.044  0.117
  0.007  0.080  0.119  0.008 -0.062 -0.073 -0.089 -0.137 -0.083 -0.140 -0.136 -0.014  0.011 -0.070  0.017  0.126  0.118  0.036  0.043  0.156  0.227  0.198  0.316  0.333  0.381  0.228  0.384  0.363  0.137  0.169  0.350  0.464  0.628  0.356  0.405  0.276  0.193  0.346  0.110  0.106  0.151  0.048  0.019  0.027 -0.015  0.051  0.051  0.074  0.222  0.183  0.244  0.176  0.114  0.190  0.230  0.175  0.095  0.112  0.113  0.098  0.049  0.095  0.063  0.052  0.068  0.102  0.063 -0.138 -0.051 -0.064 -0.068 -0.032  0.058  0.038  0.010 -0.007  0.084  0.071  0.111  0.090  0.097  0.064  0.082  0.040  0.088  0.107  0.119  0.086 -0.058  0.027  0.053  0.076 -0.075  0.102  0.084  0.111  0.116  0.024  0.042 -0.001  0.017 -0.036 -0.018 -0.094 -0.072  0.005 -0.063  0.030  0.035  0.035  0.046 -0.011  0.048  0.018 -0.032  0.051  0.006 -0.002  0.009 -0.045 -0.065 -0.088 -0.018 -0.083 -0.014 -0.064 -0.087 -0.078 -0.090 -0.038 -0.041 -0.073 -0.028 -0.070 -0.094 -0.065 -0.069 -0.025 -0.012  0.008 -0.009 -0.049 -0.052  0.032 -0.015 -0.031  0.018  0.038  0.015  0.038  0.015  0.040 -0.001 -0.004  0.059  0.042 -0.001 -0.028  0.001  0.029 -0.003 -0.009 -0.092 -0.098 -0.069 -0.069 -0.016 -0.040 -0.045 -0.057  0.002 -0.092 -0.150 -0.142 -0.093 -0.085 -0.131 -0.134 -0.098 -0.159 -0.108 -0.036 -0.034 -0.026 -0.027  0.005  0.004 -0.062  0.016  0.019 -0.040 -0.034 -0.004 -0.039 -0.082 -0.037  0.004 -0.071 -0.071 -0.094 -0.106 -0.079 -0.047 -0.063 -0.050 -0.086 -0.048 -0.123 -0.066 -0.038 -0.050 -0.032  0.018  0.038  0.098  0.130  0.120  0.120  0.157  0.164  0.081 -0.010  0.078  0.026  0.070  0.121 -0.235 -0.187 -0.117 -0.004 -0.065  0.047  0.094  0.095  0.128  0.031  0.070  0.030 -0.020 -0.061 -0.082 -0.193 -0.201 -0.203 -0.216 -0.239 -0.184 -0.122 -0.106  0.062 -0.021 -0.123  0.012 -0.057 -0.065  0.003  0.005 -0.012 -0.002  0.052  0.032  0.081  0.079  0.108  0.158  0.098  0.082  0.165  0.066  0.069 -0.017  0.014  0.069  0.057  0.146 -0.020  0.085  0.102  0.072 -0.074 -0.221 -0.238 -0.214 -0.159 -0.094 -0.165 -0.152 -0.123 -0.135 -0.120 -0.098 -0.002 -0.073  0.111  0.095  0.111  0.033  0.125  0.037  0.058 -0.026 -0.035 -0.091 -0.133 -0.079  0.021 -0.038  0.003  0.003 -0.002 -0.002  0.015 -0.014 -0.046 -0.064 -0.026 -0.053 -0.094 -0.154 -0.049 -0.158 -0.108 -0.112 -0.087  0.065
 -0.030  0.046 -0.061 -0.026 -0.017 -0.054 -0.065 -0.127 -0.040 -0.069 -0.088 -0.051  0.031 -0.028 -0.017  0.029  0.121  0.005  0.051  0.145  0.244  0.240  0.325  0.358  0.355  0.317  0.425  0.267  0.005 -0.066  0.036  0.204  0.356  0.486  0.422  0.334  0.238  0.428  0.247  0.193  0.248  0.152  0.133  0.046  0.024  0.153  0.123  0.160  0.272  0.221  0.296  0.246  0.150  0.208  0.298  0.187  0.092  0.131  0.153  0.097  0.091  0.162  0.098  0.101  0.070  0.088  0.107 -0.066  0.012 -0.049 -0.035 -0.003  0.041  0.055 -0.002  0.021  0.121  0.045  0.065  0.062  0.074  0.051  0.055  0.035  0.107  0.074  0.047  0.048 -0.007 -0.004  0.009  0.023 -0.056  0.057  0.033  0.082  0.072 -0.015 -0.022 -0.007 -0.031 -0.041 -0.019 -0.061 -0.034 -0.000 -0.023  0.023  0.075  0.057  0.073  0.036  0.090  0.054  0.051  0.096  0.057  0.027  0.032 -0.017 -0.026 -0.054 -0.036 -0.068 -0.047 -0.056 -0.078 -0.065 -0.054  0.001 -0.008 -0.020 -0.002 -0.009 -0.017 -0.022 -0.015  0.006 -0.015  0.002  0.021 -0.016 -0.014  0.027 -0.003 -0.039  0.002  0.016 -0.026 -0.008 -0.001 -0.007 -0.049 -0.017  0.011  0.007 -0.046 -0.043 -0.024 -0.022 -0.045 -0.016 -0.029 -0.031 -0.049 -0.061 -0.030 -0.034 -0.031 -0.040  0.020 -0.031 -0.036 -0.047 -0.049 -0.038 -0.032 -0.047 -0.045 -0.113 -0.076 -0.006  0.056  0.079  0.063  0.139  0.115  0.017  0.070  0.101  0.019  0.034  0.041  0.018 -0.011 -0.006  0.023 -0.006 -0.020 -0.056 -0.069 -0.023 -0.012 -0.003 -0.039 -0.035 -0.029 -0.077  0.004  0.041  0.003  0.032  0.118  0.065  0.137  0.185  0.162  0.146  0.185  0.214  0.186  0.067  0.104  0.036  0.104  0.091 -0.143 -0.082 -0.092 -0.036 -0.102  0.021  0.047  0.067  0.088  0.027  0.029 -0.021 -0.034 -0.088 -0.084 -0.110 -0.126 -0.172 -0.143 -0.159 -0.132 -0.136 -0.118 -0.105 -0.174 -0.108 -0.042 -0.112 -0.119 -0.037 -0.026 -0.057 -0.041  0.016  0.015  0.061  0.055  0.050  0.104  0.107  0.037  0.150  0.019  0.060  0.013  0.060  0.137  0.067  0.106 -0.059 -0.083 -0.113 -0.094 -0.133 -0.194 -0.187 -0.163 -0.129 -0.100 -0.110 -0.115 -0.100 -0.070 -0.043 -0.007  0.005 -0.048  0.067  0.044  0.081  0.031  0.162  0.103  0.101  0.079  0.070 -0.097 -0.107 -0.078 -0.103  0.033 -0.018  0.010 -0.003 -0.030  0.018  0.012 -0.008 -0.037 -0.003 -0.009 -0.034 -0.062  0.005 -0.061 -0.031 -0.074 -0.024 -0.004
 -0.097  0.062 -0.124 -0.012 -0.014 -0.015 -0.075 -0.146 -0.072 -0.075 -0.112 -0.097  0.006 -0.011 -0.024  0.010  0.154  0.063  0.198  0.345  0.437  0.401  0.538  0.588  0.540  0.419  0.468  0.336 -0.083 -0.115  0.022  0.199  0.405  0.422  0.725  0.558  0.393  0.613  0.338  0.318  0.353  0.177  0.189  0.092  0.060  0.256  0.193  0.176  0.358  0.260  0.307  0.238  0.126  0.186  0.240  0.148  0.038  0.109  0.180  0.094  0.104  0.244  0.166  0.107  0.130  0.131  0.146 -0.086 -0.009 -0.113 -0.106 -0.039  0.016  0.062 -0.015  0.039  0.131  0.052  0.103  0.094  0.090  0.055  0.096  0.052  0.132  0.128  0.086  0.064 -0.023 -0.018  0.022  0.049 -0.035  0.103  0.075  0.125  0.119  0.031 -0.006 -0.018 -0.059 -0.077 -0.066 -0.124 -0.068 -0.032 -0.051  0.000  0.046  0.089  0.094  0.047  0.108  0.085  0.051  0.114  0.042  0.002  0.006 -0.052 -0.072 -0.077 -0.062 -0.095 -0.035 -0.076 -0.100 -0.097 -0.091  0.001 -0.034 -0.039 -0.021 -0.008  0.006 -0.043 -0.023  0.018  0.005  0.045  0.023 -0.006  0.024  0.055 -0.000 -0.033  0.022  0.039 -0.023  0.012  0.005 -0.009 -0.058 -0.026  0.009  0.022 -0.052 -0.060 -0.037 -0.044 -0.010  0.019 -0.016  0.015  0.004 -0.051 -0.016 -0.021 -0.034 -0.041  0.037 -0.030 -0.067 -0.039 -0.068 -0.061 -0.056 -0.059 -0.057 -0.133 -0.049 -0.004  0.094  0.099  0.079  0.161  0.130  0.010  0.074  0.071 -0.036 -0.010 -0.027 -0.085 -0.083 -0.050 -0.042 -0.042 -0.044 -0.101 -0.080 -0.038 -0.026 -0.003 -0.057 -0.041 -0.043 -0.114 -0.011  0.026  0.004 -0.003  0.144  0.081  0.161  0.190  0.207  0.131  0.209  0.229  0.206  0.035  0.100  0.026  0.117  0.112 -0.203 -0.142 -0.130 -0.018 -0.067  0.044  0.120  0.143  0.141  0.033  0.085  0.026 -0.009 -0.114 -0.155 -0.184 -0.213 -0.273 -0.207 -0.255 -0.252 -0.214 -0.142 -0.118 -0.195 -0.136 -0.037 -0.165 -0.173 -0.003 -0.027 -0.095 -0.052  0.035  0.012  0.085  0.092  0.114  0.176  0.194  0.134  0.201  0.090  0.099  0.045  0.101  0.172  0.054  0.167 -0.030 -0.078 -0.149 -0.071 -0.137 -0.260 -0.249 -0.188 -0.136 -0.096 -0.113 -0.128 -0.103 -0.092 -0.082 -0.032  0.009 -0.029  0.139  0.118  0.172  0.099  0.270  0.134  0.150  0.093  0.069 -0.172 -0.187 -0.138 -0.195  0.043 -0.007  0.037  0.017 -0.012  0.050  0.063  0.024 -0.011  0.062  0.018 -0.038 -0.069  0.018 -0.086 -0.077 -0.126 -0.095  0.044
 -0.088  0.085 -0.145 -0.032  0.040  0.020 -0.021 -0.109 -0.010  0.030 -0.013 -0.008  0.116  0.111  0.080  0.107  0.260  0.156  0.347  0.540  0.554  0.513  0.513  0.668  0.479  0.464  0.401  0.252 -0.199 -0.208 -0.139  0.057  0.276  0.334  0.558  0.787  0.412  0.533  0.377  0.393  0.396  0.200  0.203  0.094  0.064  0.269  0.188  0.174  0.300  0.173  0.223  0.185  0.071  0.067  0.141  0.070 -0.036  0.038  0.143  0.048  0.062  0.189  0.142  0.075  0.096  0.111  0.129 -0.051 -0.010 -0.100 -0.109 -0.048  0.014  0.070 -0.019  0.055  0.133  0.025  0.071  0.089  0.044  0.048  0.095  0.061  0.121  0.091  0.053  0.076  0.013 -0.030  0.019  0.055 -0.003  0.108  0.082  0.106  0.101  0.019  0.018  0.009 -0.065 -0.080 -0.043 -0.122 -0.065 -0.024 -0.055 -0.033  0.038  0.055  0.056  0.069  0.113  0.072  0.037  0.094  0.014 -0.013 -0.015 -0.065 -0.024 -0.065 -0.031 -0.105 -0.042 -0.035 -0.090 -0.056 -0.116 -0.004 -0.051 -0.055  0.008  0.018  0.022  0.015  0.001  0.044  0.047  0.096  0.067  0.057  0.081  0.074  0.028  0.013  0.069  0.063 -0.018  0.034  0.018  0.020 -0.019 -0.001  0.033  0.038 -0.013 -0.017 -0.002 -0.028 -0.014  0.008  0.014  0.032  0.042 -0.014 -0.021 -0.009 -0.060 -0.001  0.043 -0.009 -0.024  0.000 -0.055 -0.034 -0.013 -0.006 -0.028 -0.090 -0.021 -0.007  0.080  0.108  0.081  0.130  0.137  0.036  0.047  0.049 -0.053 -0.004 -0.041 -0.113 -0.110 -0.052 -0.064 -0.075 -0.073 -0.128 -0.067 -0.021 -0.038  0.020 -0.028 -0.008 -0.042 -0.085  0.010  0.068  0.063  0.010  0.170  0.099  0.156  0.180  0.217  0.123  0.179  0.205  0.207  0.025  0.072  0.027  0.113  0.109 -0.155 -0.109 -0.120 -0.024 -0.085  0.032  0.103  0.137  0.107  0.029  0.040 -0.002 -0.030 -0.138 -0.176 -0.163 -0.185 -0.252 -0.164 -0.227 -0.243 -0.211 -0.152 -0.211 -0.207 -0.096 -0.078 -0.206 -0.172 -0.020 -0.075 -0.124 -0.065 -0.016 -0.042  0.029  0.052  0.072  0.097  0.133  0.074  0.135  0.025  0.092  0.077  0.113  0.159  0.059  0.119 -0.035 -0.141 -0.205 -0.109 -0.154 -0.243 -0.215 -0.126 -0.092 -0.058 -0.041 -0.074 -0.057 -0.044 -0.031  0.017  0.021 -0.013  0.111  0.080  0.153  0.074  0.222  0.117  0.135  0.080  0.072 -0.235 -0.217 -0.191 -0.299  0.108 -0.001  0.033 -0.003 -0.001  0.030  0.049  0.001 -0.009  0.061  0.023 -0.045 -0.055  0.034 -0.053 -0.081 -0.142 -0.122 -0.023
 -0.059  0.082 -0.055 -0.000  0.058  0.020 -0.010 -0.080 -0.023 -0.021 -0.062 -0.059  0.023  0.004 -0.026  0.002  0.110  0.062  0.182  0.283  0.323  0.349  0.360  0.368  0.305  0.267  0.244  0.173 -0.110 -0.139 -0.064  0.056  0.193  0.238  0.393  0.412  0.451  0.471  0.276  0.289  0.296  0.130  0.159  0.031  0.040  0.207  0.168  0.166  0.304  0.223  0.244  0.166  0.097  0.103  0.151  0.067  0.023  0.070  0.106  0.032  0.066  0.157  0.111  0.073  0.079  0.061  0.093 -0.045 -0.019 -0.102 -0.069 -0.020  0.018  0.063  0.012  0.058  0.129  0.029  0.093  0.075  0.059  0.067  0.095  0.041  0.117  0.110  0.082  0.069  0.047  0.019  0.032  0.052  0.008  0.082  0.068  0.090  0.074  0.032  0.015 -0.010 -0.036 -0.067 -0.042 -0.091 -0.040 -0.010 -0.026 -0.000  0.061  0.080  0.098  0.065  0.128  0.075  0.093  0.099  0.040  0.004  0.014 -0.030 -0.021 -0.073 -0.038 -0.073 -0.019 -0.030 -0.079 -0.047 -0.073 -0.005 -0.035 -0.021 -0.002  0.015  0.038 -0.004  0.001  0.025  0.020  0.053  0.029  0.023  0.055  0.045  0.023 -0.006  0.030  0.047  0.010  0.017  0.021  0.028 -0.002 -0.004  0.037  0.047  0.007 -0.006 -0.009 -0.025 -0.005  0.008 -0.003 -0.008  0.024 -0.015 -0.008 -0.003 -0.033 -0.011  0.018 -0.005 -0.044 -0.030 -0.058 -0.048 -0.045 -0.029 -0.020 -0.070 -0.012  0.025  0.076  0.088  0.059  0.124  0.085  0.013  0.044  0.045 -0.028 -0.014 -0.029 -0.083 -0.094 -0.057 -0.052 -0.041 -0.057 -0.097 -0.082 -0.046 -0.038 -0.016 -0.043 -0.025 -0.046 -0.060  0.015  0.048  0.022  0.013  0.112  0.035  0.070  0.094  0.127  0.050  0.103  0.132  0.127  0.012  0.044 -0.016  0.055  0.012 -0.143 -0.122 -0.104 -0.037 -0.059  0.035  0.096  0.103  0.080  0.027  0.030 -0.013 -0.025 -0.107 -0.123 -0.121 -0.129 -0.188 -0.135 -0.147 -0.157 -0.107 -0.090 -0.105 -0.146 -0.071 -0.008 -0.100 -0.089  0.036  0.017 -0.047 -0.014  0.045  0.031  0.083  0.136  0.129  0.197  0.203  0.103  0.189  0.085  0.101  0.075  0.086  0.131  0.049  0.139 -0.004 -0.064 -0.119 -0.049 -0.085 -0.158 -0.163 -0.092 -0.053 -0.041 -0.062 -0.076 -0.076 -0.084 -0.048  0.009  0.021 -0.000  0.125  0.096  0.156  0.109  0.284  0.162  0.160  0.118  0.071 -0.160 -0.169 -0.142 -0.192  0.026 -0.033 -0.001 -0.021 -0.017  0.023  0.028  0.007 -0.006  0.045  0.021 -0.014 -0.015  0.019 -0.019 -0.032 -0.089 -0.063 -0.075
 -0.086  0.061 -0.142 -0.024  0.014 -0.034 -0.076 -0.144 -0.055 -0.104 -0.131 -0.119 -0.018 -0.058 -0.081 -0.042  0.122 -0.013  0.146  0.277  0.376  0.376  0.482  0.481  0.426  0.361  0.405  0.286 -0.047 -0.143 -0.013  0.164  0.346  0.428  0.613  0.533  0.471  0.823  0.437  0.409  0.487  0.252  0.267  0.109  0.085  0.333  0.249  0.268  0.439  0.352  0.354  0.311  0.207  0.240  0.296  0.176  0.084  0.135  0.181  0.084  0.112  0.208  0.125  0.102  0.091  0.083  0.098 -0.070 -0.009 -0.117 -0.100 -0.030  0.027  0.087  0.026  0.094  0.155  0.031  0.087  0.070  0.057  0.061  0.086  0.029  0.122  0.113  0.070  0.053  0.020  0.006  0.023  0.053 -0.010  0.095  0.065  0.139  0.108  0.023 -0.013 -0.046 -0.074 -0.085 -0.068 -0.116 -0.061 -0.023 -0.037  0.026  0.077  0.120  0.149  0.074  0.155  0.116  0.131  0.178  0.105  0.029  0.029 -0.042 -0.048 -0.100 -0.088 -0.107 -0.049 -0.060 -0.105 -0.086 -0.077  0.013 -0.024 -0.003 -0.019  0.022  0.049 -0.003 -0.011  0.023 -0.004  0.020  0.014 -0.015  0.027  0.024  0.002 -0.054  0.014  0.030 -0.039 -0.014  0.001 -0.019 -0.070 -0.036  0.018  0.027 -0.044 -0.052 -0.027 -0.040 -0.032  0.007 -0.011 -0.000 -0.011 -0.068 -0.036 -0.028 -0.043 -0.047  0.040 -0.017 -0.051 -0.046 -0.066 -0.068 -0.048 -0.055 -0.024 -0.095 -0.023  0.026  0.181  0.158  0.116  0.209  0.165  0.037  0.081  0.095  0.000  0.020 -0.010 -0.063 -0.082 -0.044 -0.041 -0.021 -0.062 -0.105 -0.108 -0.050 -0.029  0.004 -0.047 -0.017 -0.040 -0.090  0.023  0.042  0.029  0.052  0.189  0.064  0.144  0.204  0.208  0.135  0.181  0.235  0.211  0.057  0.097  0.028  0.101  0.071 -0.196 -0.124 -0.132 -0.061 -0.088  0.032  0.114  0.101  0.114  0.036  0.064  0.012 -0.027 -0.108 -0.127 -0.171 -0.190 -0.235 -0.186 -0.211 -0.190 -0.175 -0.131 -0.131 -0.232 -0.134 -0.025 -0.130 -0.142  0.010 -0.000 -0.083 -0.038  0.043  0.023  0.100  0.119  0.135  0.221  0.238  0.140  0.262  0.101  0.104  0.031  0.089  0.160  0.043  0.171 -0.042 -0.118 -0.163 -0.091 -0.156 -0.241 -0.241 -0.179 -0.138 -0.116 -0.141 -0.151 -0.118 -0.122 -0.092 -0.025  0.008 -0.030  0.131  0.117  0.175  0.115  0.321  0.187  0.210  0.186  0.147 -0.165 -0.174 -0.132 -0.198 -0.001 -0.073 -0.031 -0.043 -0.061  0.035  0.044  0.006 -0.022  0.052  0.003 -0.026 -0.051 -0.008 -0.061 -0.034 -0.079 -0.003  0.028
 -0.065  0.054 -0.134 -0.039  0.024  0.007 -0.043 -0.073 -0.005 -0.014 -0.047 -0.050  0.036  0.022 -0.002 -0.004  0.128  0.028  0.132  0.209  0.234  0.248  0.256  0.302  0.235  0.280  0.261  0.152 -0.101 -0.149 -0.168 -0.034  0.110  0.247  0.338  0.377  0.276  0.437  0.425  0.348  0.349  0.241  0.236  0.094  0.075  0.277  0.170  0.193  0.240  0.169  0.175  0.188  0.116  0.097  0.157  0.087  0.033  0.088  0.132  0.072  0.082  0.157  0.114  0.081  0.064  0.049  0.089  0.007  0.023 -0.066 -0.074 -0.016  0.008  0.056 -0.016  0.059  0.077 -0.001  0.011  0.013  0.006  0.018  0.024  0.032  0.075  0.037  0.005  0.020  0.031 -0.026 -0.018  0.022 -0.003  0.031  0.024  0.055  0.044 -0.008 -0.052 -0.043 -0.085 -0.075 -0.059 -0.075 -0.031 -0.012 -0.008 -0.018  0.037  0.054  0.066  0.054  0.082  0.091  0.083  0.098  0.055  0.008  0.016 -0.023 -0.012 -0.056 -0.059 -0.075 -0.067 -0.043 -0.057 -0.040 -0.059  0.010 -0.015 -0.011  0.001  0.042  0.035  0.011  0.004  0.025  0.007  0.035  0.032  0.021  0.047  0.025  0.013 -0.018  0.019  0.018 -0.038 -0.011  0.002 -0.025 -0.060 -0.021 -0.000 -0.008 -0.059 -0.035 -0.023 -0.047 -0.049 -0.025 -0.002 -0.009 -0.004 -0.034 -0.021 -0.005 -0.037 -0.018  0.008 -0.015 -0.004  0.011 -0.036 -0.021  0.011  0.013  0.006 -0.024  0.029  0.002  0.115  0.134  0.094  0.151  0.147  0.056  0.056  0.077  0.020  0.028 -0.006 -0.023 -0.026 -0.027 -0.027  0.010 -0.034 -0.063 -0.051 -0.013 -0.024  0.028 -0.004  0.026 -0.004  0.006  0.059  0.085  0.086  0.078  0.187  0.073  0.135  0.161  0.158  0.109  0.163  0.176  0.163  0.069  0.078  0.027  0.108  0.051 -0.063 -0.023 -0.049 -0.010 -0.050  0.028  0.062  0.056  0.053  0.017  0.023 -0.010 -0.010 -0.063 -0.070 -0.046 -0.070 -0.115 -0.068 -0.089 -0.098 -0.110 -0.068 -0.162 -0.163 -0.029 -0.036 -0.106 -0.079  0.016 -0.011 -0.053 -0.031  0.025  0.000  0.054  0.052  0.050  0.072  0.112  0.053  0.119  0.040  0.064  0.054  0.077  0.115  0.024  0.081 -0.021 -0.133 -0.151 -0.092 -0.116 -0.121 -0.100 -0.069 -0.051 -0.035 -0.030 -0.046 -0.046 -0.014  0.001  0.028  0.015  0.016  0.069  0.051  0.088  0.055  0.159  0.109  0.131  0.143  0.122 -0.154 -0.138 -0.136 -0.218  0.064 -0.036 -0.005 -0.006 -0.031  0.013  0.040  0.021  0.003  0.065  0.037  0.012  0.007  0.033 -0.007 -0.020 -0.048 -0.037 -0.010
 -0.072  0.056 -0.142 -0.078 -0.014 -0.015 -0.085 -0.097 -0.037 -0.046 -0.056 -0.073  0.025  0.025 -0.006  0.016  0.104  0.021  0.150  0.236  0.247  0.260  0.264  0.314  0.231  0.253  0.222  0.148 -0.120 -0.130 -0.172 -0.044  0.106  0.193  0.318  0.393  0.289  0.409  0.348  0.498  0.391  0.252  0.282  0.150  0.114  0.339  0.182  0.180  0.233  0.140  0.140  0.160  0.089  0.053  0.091  0.052  0.004  0.066  0.125  0.075  0.060  0.138  0.139  0.059  0.052  0.044  0.053  0.019  0.021 -0.068 -0.068 -0.014  0.001  0.078 -0.003  0.054  0.053 -0.017 -0.004  0.028  0.015  0.022  0.039  0.039  0.083  0.027  0.006  0.048  0.020 -0.028 -0.000  0.047  0.021  0.046  0.070  0.060  0.065  0.021  0.007 -0.003 -0.038 -0.027 -0.035 -0.071 -0.030 -0.004 -0.023 -0.023  0.014  0.060  0.063  0.049  0.074  0.082  0.087  0.088  0.040  0.003 -0.005 -0.020 -0.002 -0.036 -0.035 -0.062 -0.046 -0.016 -0.058 -0.034 -0.083  0.017 -0.027  0.004 -0.016  0.031  0.029  0.016 -0.002  0.012 -0.010  0.032  0.021  0.016  0.073  0.019  0.030 -0.010  0.030  0.053 -0.008  0.019  0.028  0.036 -0.004  0.009  0.043  0.043  0.001  0.002  0.016 -0.009 -0.009 -0.027  0.001 -0.014  0.028 -0.012  0.005  0.008 -0.068 -0.045 -0.014 -0.045 -0.020 -0.027 -0.065 -0.035 -0.009 -0.009  0.010 -0.005  0.045  0.055  0.142  0.132  0.083  0.116  0.138  0.048  0.057  0.055 -0.006  0.022  0.001 -0.038 -0.042 -0.035 -0.049 -0.017 -0.059 -0.084 -0.062 -0.023 -0.031  0.023 -0.002  0.056  0.014  0.023  0.062  0.100  0.086  0.059  0.207  0.103  0.138  0.162  0.153  0.067  0.165  0.174  0.120  0.045  0.071  0.051  0.126  0.061 -0.050 -0.012 -0.049 -0.011 -0.059  0.005  0.031  0.041  0.060 -0.010  0.042 -0.001 -0.012 -0.081 -0.087 -0.052 -0.067 -0.096 -0.048 -0.065 -0.099 -0.101 -0.080 -0.152 -0.137 -0.021 -0.068 -0.144 -0.109 -0.016 -0.064 -0.088 -0.060 -0.033 -0.048  0.019  0.034  0.047  0.072  0.099  0.042  0.082  0.006  0.059  0.066  0.096  0.133  0.030  0.078  0.004 -0.090 -0.100 -0.038 -0.086 -0.096 -0.073 -0.025 -0.016 -0.001  0.001 -0.017 -0.028 -0.015 -0.015  0.009  0.015 -0.001  0.057  0.023  0.070  0.040  0.147  0.101  0.128  0.120  0.096 -0.185 -0.172 -0.177 -0.246  0.068 -0.047 -0.010 -0.006 -0.017  0.015  0.047  0.038  0.028  0.097  0.050  0.027  0.035  0.061  0.017 -0.045 -0.043 -0.024  0.027
 -0.076  0.055 -0.130 -0.036  0.019  0.003 -0.064 -0.085 -0.038 -0.051 -0.077 -0.097  0.003 -0.025 -0.078 -0.036  0.089  0.028  0.140  0.216  0.267  0.280  0.294  0.326  0.242  0.245  0.229  0.140 -0.053 -0.135 -0.119  0.023  0.151  0.248  0.353  0.396  0.296  0.487  0.349  0.391  0.639  0.351  0.317  0.117  0.141  0.425  0.311  0.329  0.409  0.292  0.271  0.265  0.197  0.188  0.193  0.116  0.058  0.096  0.111  0.047  0.075  0.138  0.091  0.043  0.064  0.030  0.034 -0.032 -0.001 -0.079 -0.061  0.006  0.050  0.109  0.025  0.086  0.092  0.019  0.010  0.029  0.037  0.026  0.022  0.025  0.080  0.028 -0.023  0.015  0.039 -0.032 -0.007  0.027  0.021  0.069  0.066  0.079  0.086  0.017 -0.002 -0.018 -0.080 -0.023 -0.026 -0.055 -0.018  0.006  0.013  0.030  0.071  0.122  0.163  0.092  0.150  0.131  0.159  0.196  0.112  0.048  0.030 -0.003  0.003 -0.049 -0.067 -0.085 -0.056 -0.028 -0.042 -0.049 -0.057  0.030  0.007  0.025  0.051  0.056  0.063 -0.007 -0.012  0.000 -0.038 -0.017  0.006 -0.025  0.007  0.004  0.007 -0.046  0.011  0.028 -0.053  0.004 -0.003 -0.040 -0.089 -0.050 -0.021 -0.004 -0.050 -0.049 -0.043 -0.060 -0.040 -0.023  0.014  0.008  0.021 -0.046 -0.041 -0.027 -0.068 -0.039  0.004 -0.015 -0.021 -0.023 -0.037 -0.024 -0.016  0.013  0.035 -0.003  0.046  0.091  0.207  0.225  0.162  0.216  0.174  0.091  0.095  0.113  0.029  0.048  0.028 -0.014 -0.020 -0.011 -0.036 -0.001 -0.048 -0.073 -0.088 -0.022 -0.027  0.031  0.006  0.068  0.007  0.005  0.090  0.115  0.085  0.114  0.270  0.096  0.140  0.211  0.165  0.104  0.167  0.184  0.148  0.066  0.072  0.027  0.086  0.066 -0.090 -0.077 -0.088 -0.039 -0.066  0.024  0.078  0.061  0.095  0.047  0.076  0.013 -0.013 -0.094 -0.117 -0.119 -0.122 -0.131 -0.082 -0.107 -0.139 -0.127 -0.093 -0.163 -0.182 -0.077 -0.065 -0.137 -0.142 -0.042 -0.061 -0.109 -0.055 -0.015 -0.028  0.043  0.045  0.050  0.115  0.174  0.060  0.146  0.035  0.097  0.085  0.104  0.155  0.062  0.139 -0.019 -0.092 -0.138 -0.075 -0.089 -0.120 -0.099 -0.059 -0.027 -0.005 -0.005 -0.024 -0.023 -0.020 -0.005  0.039  0.035  0.001  0.092  0.049  0.117  0.071  0.227  0.184  0.208  0.227  0.190 -0.176 -0.176 -0.182 -0.214  0.047 -0.027  0.013  0.005 -0.012  0.047  0.087  0.059  0.047  0.126  0.053  0.013  0.032  0.044 -0.017 -0.052 -0.071 -0.060 -0.026
 -0.051 -0.007 -0.193 -0.080 -0.050 -0.032 -0.097 -0.076  0.012 -0.044 -0.061 -0.041  0.017 -0.047 -0.051  0.009  0.063 -0.018  0.039  0.076  0.123  0.143  0.140  0.165  0.130  0.168  0.169  0.109 -0.007 -0.066 -0.134 -0.020  0.048  0.152  0.177  0.200  0.130  0.252  0.241  0.252  0.351  0.491  0.324  0.167  0.140  0.298  0.154  0.252  0.212  0.113  0.119  0.201  0.116  0.072  0.117  0.075  0.047  0.069  0.099  0.047  0.069  0.086  0.070  0.029  0.020 -0.004  0.026  0.030  0.034 -0.036 -0.032  0.011  0.025  0.084  0.044  0.073  0.041 -0.007 -0.017  0.021  0.020  0.012  0.004  0.030  0.057 -0.001 -0.042  0.003  0.023 -0.023 -0.013  0.011  0.017  0.037  0.016  0.019  0.050  0.016 -0.002 -0.016 -0.066 -0.003 -0.025 -0.045 -0.002  0.019  0.034  0.020  0.051  0.069  0.086  0.065  0.086  0.112  0.129  0.135  0.083  0.055  0.052  0.037  0.023 -0.018 -0.037 -0.028 -0.057 -0.038 -0.042 -0.007 -0.015  0.030  0.025  0.034  0.057  0.060  0.050  0.006 -0.005 -0.002 -0.029 -0.032  0.023  0.013  0.008  0.017  0.020 -0.016 -0.011  0.010 -0.049 -0.028 -0.033 -0.057 -0.096 -0.058 -0.039 -0.033 -0.044 -0.057 -0.034 -0.079 -0.051 -0.081 -0.021 -0.043 -0.001 -0.026 -0.036 -0.018 -0.045 -0.028 -0.027 -0.013  0.013  0.013 -0.009  0.010  0.044  0.067  0.065  0.034  0.046  0.062  0.168  0.233  0.155  0.203  0.204  0.119  0.115  0.145  0.076  0.093  0.064  0.051  0.038  0.024  0.012  0.038 -0.001 -0.018 -0.002  0.008 -0.010  0.067  0.038  0.116  0.042  0.045  0.128  0.161  0.124  0.163  0.341  0.135  0.183  0.276  0.200  0.146  0.202  0.232  0.191  0.098  0.115  0.060  0.096  0.064  0.002  0.017 -0.016 -0.011 -0.046  0.008  0.036  0.046  0.047  0.019  0.021 -0.017 -0.009 -0.022 -0.050 -0.005 -0.039 -0.047 -0.013 -0.036 -0.055 -0.096 -0.068 -0.129 -0.105 -0.025 -0.080 -0.106 -0.091 -0.027 -0.072 -0.079 -0.060 -0.008 -0.027  0.043  0.005  0.015  0.017  0.050  0.004  0.059 -0.029  0.020  0.043  0.060  0.063  0.033  0.020 -0.044 -0.118 -0.118 -0.081 -0.082 -0.074 -0.034 -0.019 -0.023  0.003  0.018  0.015  0.019  0.041  0.051  0.059  0.035  0.021  0.068  0.005  0.048  0.003  0.088  0.076  0.108  0.171  0.153 -0.172 -0.121 -0.144 -0.204  0.052 -0.037 -0.017 -0.036 -0.047  0.001  0.014  0.010  0.019  0.061  0.033  0.017  0.053  0.055  0.040  0.003  0.003  0.008  0.016
 -0.044  0.012 -0.204 -0.086 -0.051 -0.029 -0.101 -0.077  0.003 -0.063 -0.064 -0.062  0.003 -0.067 -0.069 -0.035  0.023 -0.029  0.003  0.046  0.105  0.154  0.160  0.163  0.125  0.136  0.121  0.039 -0.068 -0.117 -0.171 -0.082  0.019  0.133  0.189  0.203  0.159  0.267  0.236  0.282  0.317  0.324  0.582  0.287  0.211  0.350  0.161  0.182  0.177  0.088  0.079  0.124  0.074  0.055  0.072  0.045  0.015  0.032  0.063 -0.000  0.053  0.070  0.018  0.027  0.017 -0.053  0.010 -0.013 -0.011 -0.071 -0.097 -0.022 -0.001  0.058  0.036  0.063  0.055  0.047  0.002  0.054  0.066  0.027  0.026  0.064  0.104  0.030 -0.037 -0.037 -0.006 -0.032 -0.023 -0.010  0.002  0.040  0.019 -0.009  0.046  0.012 -0.018 -0.018 -0.053 -0.043 -0.070 -0.081 -0.029 -0.001 -0.005  0.005 -0.001  0.039  0.064  0.064  0.052  0.099  0.123  0.121  0.064  0.015  0.024 -0.010 -0.002 -0.047 -0.057 -0.056 -0.077 -0.055 -0.068 -0.033 -0.041  0.036 -0.004  0.050  0.081  0.055  0.055  0.005 -0.003  0.004 -0.033 -0.010  0.030 -0.011 -0.006  0.020  0.008 -0.022 -0.038  0.010 -0.051 -0.030 -0.028 -0.043 -0.062 -0.020 -0.033 -0.023 -0.044 -0.040 -0.013 -0.063 -0.040 -0.010  0.012  0.032 -0.018 -0.045 -0.035  0.000 -0.046 -0.022 -0.009 -0.001  0.038  0.011 -0.008 -0.006  0.022  0.083  0.085  0.051  0.044  0.106  0.179  0.225  0.130  0.158  0.138  0.081  0.047  0.084  0.053  0.072  0.021  0.018 -0.000 -0.026 -0.050 -0.004 -0.031 -0.036 -0.015  0.003 -0.000  0.024  0.004  0.104  0.030  0.036  0.107  0.092  0.065  0.133  0.254  0.115  0.128  0.150  0.107  0.092  0.106  0.116  0.117  0.057  0.067  0.031  0.044  0.032  0.035  0.023 -0.000  0.012 -0.040  0.005  0.013  0.029  0.027  0.011  0.023  0.008  0.004 -0.037 -0.028 -0.008 -0.027 -0.044  0.013 -0.003 -0.072 -0.080 -0.012 -0.109 -0.115 -0.012 -0.072 -0.104 -0.115 -0.040 -0.066 -0.083 -0.063 -0.044 -0.040  0.017  0.000  0.017  0.020  0.053  0.008  0.018 -0.011  0.030  0.066  0.080  0.111  0.033  0.019 -0.032 -0.106 -0.154 -0.072 -0.040 -0.012  0.013  0.022  0.041  0.060  0.087  0.042  0.047  0.066  0.065  0.078  0.041  0.020  0.042 -0.031 -0.000 -0.002  0.084  0.064  0.087  0.142  0.123 -0.111 -0.064 -0.094 -0.143 -0.020 -0.038 -0.016 -0.061 -0.045  0.017  0.011  0.013  0.042  0.097  0.038  0.056  0.100  0.093  0.068  0.026  0.044  0.039  0.006
 -0.049 -0.018 -0.229 -0.083 -0.039 -0.028 -0.060 -0.089 -0.053 -0.078 -0.054 -0.077 -0.050 -0.062 -0.036 -0.041 -0.025 -0.075 -0.053 -0.016  0.036  0.071  0.086  0.076  0.051  0.054  0.021  0.007 -0.026 -0.027 -0.073 -0.036  0.027  0.046  0.092  0.094  0.031  0.109  0.094  0.150  0.117  0.167  0.287  0.602  0.189  0.230  0.047  0.051  0.012 -0.043 -0.024  0.028 -0.027 -0.047 -0.025  0.002 -0.062 -0.036  0.000 -0.051 -0.028  0.003 -0.011 -0.058 -0.057 -0.056 -0.042 -0.047 -0.038 -0.094 -0.143 -0.046 -0.028 -0.015 -0.003  0.001  0.003  0.046  0.025  0.086  0.086  0.053  0.058  0.096  0.124  0.064  0.034  0.013 -0.000  0.040  0.046  0.026  0.018  0.041  0.026 -0.002  0.049  0.028  0.004  0.005 -0.022 -0.050 -0.063 -0.115 -0.064 -0.027 -0.026 -0.001 -0.030 -0.012 -0.007  0.023  0.004  0.056  0.053  0.029  0.018 -0.006 -0.009 -0.034 -0.036 -0.079 -0.047 -0.060 -0.049 -0.058 -0.064 -0.020 -0.042  0.037  0.002  0.061  0.057  0.031  0.032  0.038  0.022  0.045  0.046  0.044  0.052  0.016 -0.006  0.043  0.004 -0.010 -0.028  0.010 -0.040 -0.016 -0.034 -0.017 -0.039 -0.023  0.013  0.013 -0.015 -0.003  0.000 -0.004 -0.031 -0.026 -0.032 -0.005 -0.039 -0.061 -0.010  0.011 -0.017 -0.001  0.018  0.016  0.040 -0.006  0.012  0.024  0.017  0.051  0.066  0.051  0.054  0.069  0.104  0.125  0.103  0.068  0.091  0.047  0.017  0.046  0.005  0.038 -0.006 -0.015 -0.032 -0.061 -0.066 -0.002 -0.068 -0.046 -0.001  0.025  0.022  0.014  0.056  0.148  0.111 -0.001  0.053  0.011  0.002  0.076  0.184  0.086  0.074  0.075  0.057  0.047  0.058  0.070  0.062  0.013  0.024  0.010  0.011  0.036  0.102  0.060  0.045  0.053 -0.020 -0.012 -0.040  0.017 -0.048 -0.040 -0.024 -0.004  0.009 -0.011  0.011  0.042  0.061  0.040  0.105  0.112  0.010 -0.020  0.026 -0.019 -0.038 -0.015 -0.061 -0.089 -0.117 -0.110 -0.110 -0.086 -0.086 -0.135 -0.099 -0.046 -0.061  0.001 -0.054 -0.045 -0.013 -0.043 -0.060 -0.008  0.036  0.067  0.059  0.004 -0.024 -0.005 -0.020 -0.022  0.033  0.033  0.077  0.109  0.084  0.107  0.073  0.109  0.074  0.068  0.099  0.060  0.044  0.036  0.008 -0.001 -0.062 -0.039 -0.045 -0.021 -0.038  0.002  0.030  0.070 -0.093 -0.023 -0.030 -0.092 -0.094 -0.093 -0.055 -0.126 -0.103 -0.039 -0.038 -0.065 -0.032  0.035 -0.012  0.031  0.045  0.058  0.058 -0.002  0.113  0.098  0.108
  0.000  0.025 -0.093 -0.051 -0.074 -0.035 -0.088 -0.058 -0.013 -0.072 -0.067 -0.044 -0.028 -0.058 -0.074 -0.029 -0.054 -0.018 -0.025 -0.010  0.045  0.064  0.059  0.040  0.010  0.022 -0.017 -0.011 -0.046 -0.045 -0.109 -0.069 -0.015  0.024  0.060  0.064  0.040  0.085  0.075  0.114  0.141  0.140  0.211  0.189  0.377  0.308  0.164  0.100  0.074  0.024  0.019  0.026  0.015  0.007 -0.008 -0.026 -0.023  0.009 -0.003 -0.035  0.032  0.033  0.012  0.018  0.037 -0.040 -0.010  0.013  0.000 -0.013 -0.020  0.025  0.038  0.057  0.035  0.070  0.028  0.052  0.008  0.048  0.034  0.011  0.018  0.047  0.055  0.017 -0.018 -0.008 -0.013 -0.021  0.013 -0.005  0.022  0.040  0.050 -0.018  0.028  0.053  0.033  0.018 -0.032 -0.023 -0.029 -0.042 -0.018  0.024 -0.001  0.007 -0.004  0.045  0.057  0.060  0.081  0.107  0.119  0.087  0.070  0.025  0.003 -0.010  0.009 -0.039 -0.030 -0.036 -0.053 -0.035 -0.048 -0.031 -0.027  0.031  0.034  0.081  0.064  0.042  0.014 -0.036 -0.023  0.007 -0.020 -0.012  0.024 -0.029  0.003  0.031  0.027 -0.019  0.021  0.046 -0.007  0.013 -0.014 -0.005 -0.032 -0.043 -0.022 -0.007 -0.018 -0.020 -0.009 -0.009 -0.013 -0.022 -0.015  0.002  0.027 -0.034 -0.010 -0.021 -0.042 -0.040 -0.059 -0.028  0.006 -0.021 -0.028  0.034  0.038  0.037  0.092  0.100  0.153  0.210  0.230  0.260  0.148  0.149  0.131  0.135  0.076  0.067  0.039  0.070  0.035  0.022  0.012 -0.033 -0.033  0.028 -0.016 -0.006 -0.003  0.017  0.036  0.092  0.094  0.177  0.092  0.062  0.130  0.135  0.069  0.112  0.237  0.062  0.061  0.057  0.046 -0.001  0.000  0.007  0.021 -0.003 -0.023 -0.028 -0.003 -0.011  0.063  0.035  0.032  0.015  0.015  0.008 -0.021  0.007 -0.007  0.020  0.015  0.013  0.022 -0.020  0.004  0.004  0.020  0.037  0.057  0.045 -0.003 -0.013  0.032 -0.063 -0.048  0.015 -0.061 -0.104 -0.118 -0.093 -0.113 -0.113 -0.052 -0.115 -0.115 -0.059 -0.049 -0.002 -0.011  0.018 -0.028  0.002 -0.036  0.015  0.062  0.067  0.078  0.020  0.009  0.019 -0.034 -0.056 -0.007  0.019  0.045  0.081  0.055  0.072  0.075  0.110  0.080  0.082  0.085  0.070  0.046  0.029  0.028  0.006 -0.028  0.009 -0.029  0.031  0.036  0.064  0.104  0.114 -0.151 -0.132 -0.128 -0.135 -0.007 -0.050 -0.014 -0.015 -0.016  0.044  0.081  0.124  0.167  0.220  0.138  0.142  0.267  0.184  0.104  0.043  0.110  0.032  0.036
 -0.058  0.035 -0.184 -0.053 -0.036 -0.003 -0.113 -0.089 -0.043 -0.079 -0.089 -0.128 -0.059 -0.038 -0.117 -0.092  0.014 -0.012  0.077  0.115  0.183  0.214  0.225  0.204  0.140  0.162  0.135  0.080 -0.090 -0.116 -0.184 -0.071  0.051  0.153  0.256  0.269  0.207  0.333  0.277  0.339  0.425  0.298  0.350  0.230  0.308  0.691  0.376  0.274  0.299  0.187  0.172  0.158  0.089  0.092  0.090 -0.001 -0.012  0.043  0.056 -0.014  0.059  0.085  0.065  0.028  0.010 -0.039  0.011  0.016  0.015 -0.024 -0.058  0.031  0.029  0.100  0.054  0.099  0.072  0.019  0.010  0.052  0.033  0.039  0.020  0.035  0.078  0.022 -0.022  0.024  0.037  0.001  0.023  0.028  0.045  0.082  0.089  0.053  0.048  0.054  0.017  0.028 -0.041 -0.017 -0.050 -0.060 -0.010  0.018  0.004  0.021  0.028  0.108  0.140  0.103  0.157  0.173  0.201  0.183  0.125  0.044  0.026 -0.012  0.013 -0.038 -0.047 -0.058 -0.081 -0.019 -0.048 -0.035 -0.055  0.023  0.033  0.076  0.052  0.065  0.057 -0.025 -0.002 -0.006 -0.016 -0.013  0.021 -0.022  0.003  0.014  0.015 -0.039  0.005  0.050 -0.035 -0.023 -0.025 -0.014 -0.064 -0.052 -0.006  0.013 -0.040 -0.024 -0.032 -0.048 -0.054 -0.053  0.010  0.008  0.056 -0.018 -0.011 -0.008 -0.041 -0.027 -0.016 -0.027  0.010  0.046 -0.016  0.002  0.011  0.017  0.080  0.072  0.169  0.227  0.341  0.353  0.196  0.236  0.186  0.137  0.102  0.089  0.024  0.060  0.018 -0.012 -0.025 -0.055 -0.054  0.012 -0.056 -0.059 -0.049 -0.026  0.007  0.046  0.055  0.171  0.086  0.078  0.152  0.159  0.099  0.137  0.345  0.098  0.112  0.124  0.105  0.057  0.095  0.114  0.122  0.050  0.057  0.017  0.051  0.011 -0.003 -0.020 -0.017 -0.014 -0.031  0.013  0.016  0.023  0.039  0.034  0.043  0.017  0.020 -0.061 -0.066 -0.070 -0.049 -0.045 -0.005 -0.016 -0.077 -0.080 -0.036 -0.163 -0.156 -0.024 -0.095 -0.147 -0.153 -0.062 -0.109 -0.144 -0.070 -0.078 -0.089 -0.001 -0.000  0.034  0.048  0.117  0.033  0.081 -0.003  0.081  0.100  0.131  0.169  0.041  0.086  0.010 -0.094 -0.138 -0.049 -0.031 -0.021  0.010  0.009  0.044  0.057  0.085  0.047  0.037  0.045  0.036  0.048  0.034  0.025  0.051  0.014  0.071  0.048  0.172  0.135  0.190  0.231  0.214 -0.206 -0.190 -0.206 -0.241  0.032 -0.071  0.016  0.011 -0.039  0.061  0.120  0.108  0.124  0.271  0.129  0.106  0.180  0.141  0.073 -0.004  0.032  0.010  0.013
 -0.019  0.043 -0.091  0.020 -0.011  0.021 -0.067 -0.052 -0.020 -0.051 -0.076 -0.070 -0.033 -0.039 -0.089 -0.068 -0.012  0.005  0.050  0.083  0.149  0.155  0.159  0.141  0.102  0.101  0.111  0.052 -0.096 -0.129 -0.115 -0.024  0.051  0.123  0.193  0.188  0.168  0.249  0.170  0.182  0.311  0.154  0.161  0.047  0.164  0.376  0.618  0.283  0.304  0.233  0.191  0.152  0.123  0.143  0.111  0.037  0.058  0.077  0.072  0.012  0.087  0.153  0.092  0.092  0.062  0.003  0.037  0.022  0.018 -0.014 -0.008  0.056  0.061  0.080  0.034  0.083  0.091  0.045  0.005  0.043  0.021  0.009 -0.018 -0.021  0.020 -0.013 -0.073 -0.038  0.015 -0.037 -0.023 -0.011 -0.026  0.044  0.018  0.064  0.042  0.020 -0.040 -0.016 -0.091 -0.075 -0.042 -0.032  0.011  0.007  0.010  0.027  0.062  0.102  0.145  0.105  0.203  0.185  0.224  0.223  0.125  0.068  0.041  0.008  0.014 -0.018 -0.045 -0.033 -0.048 -0.039 -0.049 -0.054 -0.039  0.021  0.035  0.066  0.035  0.066  0.081 -0.002  0.017  0.008 -0.017 -0.043 -0.009 -0.054 -0.039 -0.037 -0.018 -0.103 -0.029 -0.032 -0.088 -0.032 -0.055 -0.108 -0.118 -0.071 -0.050 -0.044 -0.070 -0.052 -0.093 -0.080 -0.063 -0.014  0.015  0.035  0.035 -0.034 -0.045 -0.035 -0.046  0.021  0.030 -0.004  0.027  0.073  0.008  0.017  0.029  0.028  0.062  0.042  0.129  0.218  0.327  0.290  0.200  0.227  0.165  0.145  0.118  0.116  0.049  0.066  0.045  0.030  0.006 -0.014  0.008  0.041 -0.022 -0.011 -0.025 -0.014  0.009  0.052  0.037  0.115  0.026  0.034  0.108  0.128  0.043  0.069  0.225  0.049  0.063  0.068  0.073  0.037  0.052  0.055  0.081  0.030  0.017 -0.035  0.040  0.023 -0.067 -0.076 -0.063 -0.064 -0.060  0.001  0.005  0.006  0.010  0.038  0.010 -0.001 -0.008 -0.096 -0.100 -0.109 -0.092 -0.088 -0.043 -0.048 -0.091 -0.064 -0.050 -0.131 -0.171 -0.062 -0.064 -0.128 -0.147 -0.063 -0.078 -0.137 -0.055 -0.056 -0.071 -0.010  0.026  0.033  0.068  0.128  0.027  0.111 -0.002  0.071  0.077  0.084  0.130  0.045  0.103 -0.018 -0.065 -0.152 -0.049 -0.004 -0.025 -0.031 -0.003  0.028  0.040  0.051  0.002  0.003 -0.004 -0.007  0.035  0.005  0.003  0.029  0.024  0.075  0.061  0.178  0.160  0.218  0.301  0.280 -0.135 -0.155 -0.144 -0.139  0.111  0.116  0.217  0.188  0.052  0.232  0.277  0.194  0.170  0.268  0.135  0.076  0.115  0.093  0.011 -0.016 -0.017 -0.064 -0.045
 -0.023 -0.004 -0.087 -0.036 -0.012 -0.020 -0.052 -0.060 -0.012 -0.041 -0.075 -0.059 -0.011 -0.053 -0.083 -0.039  0.028 -0.015  0.039  0.055  0.109  0.132  0.130  0.133  0.101  0.127  0.149  0.099  0.002 -0.060 -0.086  0.019  0.074  0.160  0.176  0.174  0.166  0.268  0.193  0.180  0.329  0.252  0.182  0.051  0.100  0.274  0.283  0.479  0.412  0.302  0.261  0.251  0.231  0.225  0.204  0.122  0.106  0.128  0.094  0.052  0.102  0.105  0.039  0.064  0.034 -0.024  0.029  0.008  0.023 -0.005  0.002  0.034  0.054  0.088  0.050  0.090  0.093  0.018  0.026  0.038  0.040  0.012  0.002  0.019  0.027 -0.005 -0.044 -0.024  0.027 -0.026 -0.027 -0.011 -0.018  0.023  0.008  0.014  0.044  0.007 -0.017 -0.005 -0.058 -0.016 -0.016 -0.007  0.013  0.027  0.042  0.048  0.106  0.122  0.164  0.070  0.155  0.166  0.184  0.246  0.169  0.110  0.078  0.066  0.044 -0.019 -0.060 -0.046 -0.064 -0.021 -0.027 -0.026 -0.012  0.043  0.059  0.087  0.115  0.079  0.087  0.013  0.008  0.020 -0.008 -0.024  0.016 -0.013 -0.023  0.000 -0.007 -0.046 -0.014 -0.002 -0.058 -0.034 -0.041 -0.064 -0.095 -0.057 -0.064 -0.042 -0.052 -0.063 -0.037 -0.074 -0.073 -0.060 -0.004 -0.028 -0.025 -0.029 -0.027 -0.006 -0.017 -0.001  0.012  0.012  0.006  0.029  0.007  0.014  0.028  0.063  0.078  0.017  0.050  0.099  0.187  0.245  0.210  0.270  0.196  0.153  0.157  0.183  0.110  0.128  0.108  0.108  0.087  0.062  0.071  0.067  0.026  0.036 -0.007  0.031  0.007  0.055  0.033  0.091  0.037  0.062  0.111  0.116  0.077  0.131  0.241  0.065  0.107  0.172  0.133  0.108  0.125  0.144  0.150  0.090  0.078  0.022  0.050  0.022 -0.060 -0.060 -0.075 -0.051 -0.062  0.006  0.032  0.037  0.053  0.063  0.028 -0.008 -0.023 -0.059 -0.091 -0.062 -0.063 -0.072 -0.051 -0.069 -0.079 -0.072 -0.100 -0.115 -0.130 -0.065 -0.068 -0.092 -0.088 -0.026 -0.036 -0.063 -0.020  0.027  0.009  0.060  0.070  0.024  0.081  0.173  0.042  0.128 -0.002  0.047  0.030  0.036  0.068  0.025  0.091 -0.030 -0.087 -0.111 -0.089 -0.072 -0.084 -0.088 -0.042 -0.036 -0.033 -0.027 -0.036 -0.018 -0.027 -0.001  0.031  0.013  0.007  0.042  0.032  0.081  0.081  0.207  0.178  0.228  0.327  0.269 -0.160 -0.140 -0.141 -0.136  0.023 -0.039  0.012 -0.010 -0.057  0.044  0.047  0.030  0.022  0.084  0.027  0.020  0.051  0.033  0.014 -0.018 -0.042 -0.027 -0.057
 -0.031  0.068 -0.015  0.014  0.022 -0.017 -0.051 -0.100 -0.052 -0.078 -0.114 -0.103 -0.043 -0.056 -0.107 -0.062  0.056  0.024  0.119  0.174  0.225  0.229  0.285  0.285  0.264  0.219  0.274  0.204  0.010 -0.064 -0.022  0.124  0.222  0.272  0.358  0.300  0.304  0.439  0.240  0.233  0.409  0.212  0.177  0.012  0.074  0.299  0.304  0.412  0.722  0.483  0.447  0.346  0.293  0.348  0.306  0.169  0.155  0.183  0.141  0.085  0.141  0.169  0.086  0.083  0.062  0.017  0.054 -0.044 -0.012 -0.048 -0.028  0.032  0.091  0.134  0.064  0.102  0.142  0.049  0.089  0.068  0.087  0.049  0.057  0.032  0.095  0.065  0.021  0.032  0.048  0.015  0.006  0.020 -0.022  0.093  0.054  0.077  0.060  0.019 -0.009 -0.006 -0.058 -0.035  0.001 -0.037  0.002  0.038  0.047  0.072  0.140  0.174  0.227  0.097  0.218  0.187  0.178  0.267  0.181  0.079  0.080  0.039  0.019 -0.005 -0.039 -0.057 -0.046 -0.018 -0.041 -0.052 -0.044  0.042  0.024  0.069  0.103  0.053  0.078  0.007 -0.002  0.034 -0.011  0.004  0.013 -0.024 -0.005  0.027 -0.014 -0.051  0.025  0.039 -0.030  0.021  0.019  0.003 -0.036 -0.022 -0.001  0.027 -0.022 -0.031 -0.049 -0.055 -0.039 -0.061 -0.031 -0.050 -0.009 -0.040 -0.015 -0.026 -0.026 -0.022  0.009 -0.006 -0.032 -0.002 -0.057 -0.034 -0.027  0.016  0.030 -0.038  0.014  0.080  0.164  0.196  0.189  0.266  0.172  0.108  0.131  0.150  0.056  0.084  0.073  0.034  0.005  0.020  0.022 -0.000 -0.031 -0.029 -0.071 -0.001 -0.030  0.001 -0.020  0.022 -0.001  0.005  0.083  0.091  0.028  0.081  0.192  0.017  0.082  0.151  0.149  0.108  0.138  0.173  0.159  0.061  0.085  0.007  0.069  0.037 -0.186 -0.174 -0.126 -0.069 -0.084  0.020  0.101  0.079  0.109  0.079  0.068  0.012 -0.008 -0.100 -0.134 -0.168 -0.159 -0.182 -0.165 -0.178 -0.179 -0.106 -0.115 -0.090 -0.170 -0.099 -0.027 -0.089 -0.109  0.020  0.020 -0.039 -0.002  0.067  0.071  0.126  0.168  0.118  0.236  0.342  0.135  0.267  0.085  0.123  0.057  0.080  0.154  0.079  0.199 -0.011 -0.039 -0.081 -0.046 -0.074 -0.161 -0.196 -0.125 -0.084 -0.069 -0.103 -0.108 -0.086 -0.133 -0.080 -0.023  0.008 -0.019  0.131  0.117  0.196  0.179  0.424  0.301  0.339  0.324  0.263 -0.211 -0.227 -0.204 -0.167 -0.004 -0.049 -0.002 -0.033 -0.054  0.055  0.046  0.005 -0.017  0.063  0.001 -0.037 -0.010  0.008 -0.002 -0.025 -0.051 -0.059 -0.085
 -0.033  0.045  0.037  0.017  0.011 -0.053 -0.044 -0.072 -0.067 -0.079 -0.123 -0.080 -0.042 -0.070 -0.092 -0.045  0.028  0.004  0.034  0.070  0.149  0.135  0.216  0.186  0.178  0.127  0.203  0.148  0.038 -0.045  0.053  0.140  0.183  0.221  0.260  0.173  0.223  0.352  0.169  0.140  0.292  0.113  0.088 -0.043  0.024  0.187  0.233  0.302  0.483  0.624  0.486  0.303  0.319  0.407  0.338  0.199  0.187  0.177  0.125  0.093  0.128  0.133  0.048  0.063  0.041  0.023  0.029 -0.102 -0.037 -0.053  0.009  0.035  0.096  0.134  0.064  0.134  0.177  0.042  0.105  0.057  0.058  0.047  0.063 -0.006  0.067  0.083  0.058  0.038  0.061  0.037  0.025  0.029 -0.027  0.069  0.071  0.092  0.046  0.001 -0.014 -0.009 -0.026 -0.014  0.024 -0.004  0.009  0.028  0.048  0.076  0.116  0.169  0.244  0.102  0.225  0.143  0.195  0.283  0.196  0.092  0.095  0.052  0.004 -0.018 -0.038 -0.041 -0.062  0.007 -0.039 -0.024 -0.005  0.030  0.036  0.079  0.097  0.044  0.073 -0.020 -0.004  0.004  0.002  0.004  0.019 -0.008  0.006  0.020  0.023 -0.029  0.005  0.045  0.009  0.026  0.034  0.020 -0.009 -0.003  0.044  0.053  0.005 -0.044 -0.042 -0.028 -0.021 -0.023  0.034 -0.010  0.052  0.000 -0.022 -0.013  0.000 -0.009  0.017  0.004 -0.043 -0.016 -0.042 -0.029 -0.032  0.008  0.023 -0.040 -0.015  0.073  0.149  0.130  0.151  0.233  0.112  0.075  0.108  0.125  0.036  0.058  0.055  0.018  0.003  0.015  0.037 -0.015 -0.059 -0.033 -0.043 -0.012 -0.011 -0.014 -0.060 -0.039 -0.036 -0.034  0.020  0.011 -0.037  0.020  0.091 -0.031  0.024  0.107  0.078  0.080  0.074  0.103  0.089  0.019  0.046 -0.021  0.034  0.012 -0.236 -0.218 -0.193 -0.161 -0.128 -0.056  0.022  0.037  0.080  0.028  0.018 -0.047 -0.071 -0.125 -0.162 -0.177 -0.188 -0.171 -0.184 -0.185 -0.130 -0.079 -0.109 -0.046 -0.140 -0.147 -0.009 -0.029 -0.072  0.013  0.044 -0.007  0.018  0.091  0.089  0.125  0.154  0.093  0.206  0.263  0.115  0.306  0.067  0.072 -0.016 -0.020  0.063  0.034  0.205 -0.034 -0.030 -0.084 -0.058 -0.066 -0.163 -0.222 -0.164 -0.121 -0.097 -0.190 -0.166 -0.138 -0.205 -0.158 -0.087 -0.059 -0.064  0.056  0.090  0.164  0.157  0.372  0.308  0.274  0.284  0.200 -0.076 -0.123 -0.097 -0.054  0.006 -0.023  0.033  0.026 -0.033  0.072  0.059  0.030 -0.007  0.047 -0.001 -0.025 -0.024 -0.006 -0.029 -0.004 -0.047 -0.027 -0.058
 -0.006  0.088  0.049  0.017  0.007 -0.045 -0.036 -0.117 -0.054 -0.051 -0.124 -0.077 -0.006 -0.045 -0.080 -0.022  0.073  0.022  0.058  0.129  0.213  0.178  0.272  0.257  0.244  0.170  0.264  0.202  0.037 -0.026  0.067  0.181  0.244  0.296  0.307  0.223  0.244  0.354  0.175  0.140  0.271  0.119  0.079 -0.024  0.019  0.172  0.191  0.261  0.447  0.486  0.648  0.338  0.299  0.433  0.368  0.213  0.185  0.199  0.146  0.117  0.147  0.153  0.069  0.073  0.071  0.066  0.083 -0.106 -0.026 -0.074  0.015  0.041  0.129  0.130  0.081  0.134  0.192  0.040  0.114  0.072  0.063  0.061  0.068 -0.009  0.101  0.097  0.060  0.053  0.067  0.051  0.028  0.020 -0.026  0.092  0.088  0.110  0.074  0.016 -0.004  0.014 -0.012 -0.043  0.016 -0.042 -0.013  0.035  0.026  0.057  0.115  0.157  0.210  0.087  0.193  0.123  0.132  0.209  0.140  0.060  0.075  0.020 -0.007 -0.051 -0.029 -0.074 -0.067 -0.026 -0.079 -0.047 -0.040  0.023 -0.000  0.024  0.056  0.017  0.021 -0.051 -0.041  0.006  0.010  0.020  0.030 -0.015 -0.023  0.025 -0.001 -0.051  0.012  0.026 -0.031  0.030  0.023  0.022 -0.022 -0.002  0.036  0.052 -0.002 -0.046 -0.044 -0.022 -0.040 -0.050 -0.009 -0.052  0.016 -0.042 -0.045 -0.036 -0.032 -0.025  0.009 -0.024 -0.047 -0.043 -0.050 -0.036 -0.058 -0.038 -0.014 -0.063 -0.023  0.049  0.098  0.094  0.101  0.193  0.094  0.027  0.064  0.084 -0.002  0.019  0.021 -0.042 -0.056 -0.007  0.007 -0.051 -0.080 -0.072 -0.074 -0.009 -0.026 -0.013 -0.063 -0.045 -0.030 -0.045  0.025  0.031 -0.005  0.013  0.090  0.006  0.046  0.132  0.112  0.093  0.113  0.133  0.093 -0.018  0.031 -0.027  0.061  0.035 -0.208 -0.209 -0.173 -0.138 -0.149 -0.062 -0.004  0.043  0.045 -0.030 -0.040 -0.115 -0.099 -0.150 -0.177 -0.178 -0.190 -0.190 -0.163 -0.177 -0.122 -0.069 -0.077 -0.036 -0.141 -0.131  0.025 -0.051 -0.086 -0.014  0.034 -0.016  0.001  0.042  0.051  0.100  0.148  0.129  0.247  0.266  0.108  0.308  0.089  0.124  0.043  0.073  0.168  0.106  0.298  0.007  0.031 -0.039 -0.009 -0.025 -0.142 -0.182 -0.147 -0.084 -0.051 -0.127 -0.120 -0.105 -0.155 -0.120 -0.045 -0.040 -0.046  0.103  0.100  0.183  0.129  0.315  0.208  0.199  0.204  0.146 -0.114 -0.166 -0.134 -0.075  0.016 -0.012  0.032  0.035 -0.010  0.049  0.047  0.033 -0.021  0.021 -0.001 -0.046 -0.052 -0.008 -0.025 -0.002 -0.059 -0.043 -0.065
 -0.009  0.006 -0.069 -0.020 -0.035 -0.055 -0.069 -0.100 -0.034 -0.081 -0.104 -0.068 -0.031 -0.079 -0.088 -0.034  0.037 -0.019 -0.002  0.048  0.112  0.117  0.158  0.183  0.177  0.164  0.227  0.162  0.032 -0.044  0.006  0.117  0.176  0.246  0.238  0.185  0.166  0.311  0.188  0.160  0.265  0.201  0.124  0.028  0.026  0.158  0.152  0.251  0.346  0.303  0.338  0.396  0.282  0.302  0.315  0.224  0.159  0.161  0.148  0.116  0.111  0.125  0.065  0.077  0.051  0.036  0.030 -0.020  0.020 -0.031  0.001  0.031  0.066  0.093  0.063  0.091  0.105  0.044  0.063  0.039  0.053  0.036  0.035  0.022  0.065  0.051  0.022  0.018  0.038  0.024  0.002  0.012 -0.039  0.063  0.040  0.059  0.069  0.000 -0.021 -0.018 -0.037 -0.037 -0.009 -0.040 -0.003  0.011  0.017  0.028  0.075  0.099  0.113  0.052  0.109  0.093  0.100  0.180  0.118  0.051  0.052  0.023 -0.004 -0.026 -0.046 -0.040 -0.054 -0.051 -0.069 -0.036 -0.035  0.026  0.018  0.037  0.062  0.045  0.048 -0.004 -0.011  0.021 -0.016 -0.015  0.001 -0.035 -0.033 -0.008 -0.020 -0.059 -0.019 -0.001 -0.045 -0.006  0.001 -0.009 -0.066 -0.028 -0.003  0.005 -0.039 -0.049 -0.052 -0.053 -0.043 -0.034 -0.013 -0.026 -0.022 -0.059 -0.056 -0.041 -0.040 -0.021  0.005 -0.011  0.002 -0.013  0.008  0.003  0.023  0.020  0.022 -0.023 -0.028  0.012  0.101  0.139  0.126  0.181  0.142  0.079  0.104  0.135  0.057  0.077  0.059  0.040  0.035  0.037  0.052  0.022 -0.004  0.004 -0.021  0.016  0.006  0.047  0.018  0.036  0.018  0.011  0.072  0.065  0.047  0.086  0.158  0.043  0.113  0.187  0.135  0.142  0.175  0.200  0.155  0.090  0.103  0.048  0.099  0.065 -0.125 -0.086 -0.110 -0.069 -0.082 -0.003  0.054  0.059  0.083  0.057  0.049 -0.024 -0.026 -0.076 -0.103 -0.090 -0.108 -0.118 -0.110 -0.114 -0.076 -0.073 -0.102 -0.074 -0.142 -0.095 -0.034 -0.079 -0.098 -0.024 -0.007 -0.026 -0.013  0.043  0.041  0.073  0.066  0.042  0.112  0.160  0.072  0.159  0.021  0.051 -0.018  0.017  0.081  0.049  0.117 -0.043 -0.062 -0.094 -0.082 -0.087 -0.133 -0.146 -0.117 -0.106 -0.106 -0.108 -0.100 -0.077 -0.078 -0.054 -0.013 -0.012 -0.031  0.057  0.058  0.100  0.078  0.195  0.153  0.147  0.166  0.145 -0.098 -0.105 -0.085 -0.076 -0.008 -0.040 -0.007 -0.030 -0.051  0.006  0.009 -0.007 -0.037 -0.001 -0.018 -0.035 -0.027 -0.004 -0.021 -0.005 -0.018  0.008 -0.031
  0.011 -0.034 -0.006 -0.012 -0.035 -0.060 -0.067 -0.048 -0.032 -0.087 -0.085 -0.033 -0.034 -0.095 -0.077 -0.029 -0.016 -0.017 -0.036 -0.010  0.034  0.023  0.071  0.071  0.086  0.072  0.158  0.119  0.084  0.015  0.052  0.123  0.114  0.150  0.126  0.071  0.097  0.207  0.116  0.089  0.197  0.116  0.074 -0.027  0.015  0.089  0.123  0.231  0.293  0.319  0.299  0.282  0.425  0.385  0.326  0.253  0.232  0.198  0.134  0.143  0.114  0.071  0.028  0.069  0.021 -0.013 -0.024  0.002  0.008  0.004  0.046  0.046  0.065  0.093  0.044  0.080  0.054  0.041  0.027  0.010  0.018  0.010 -0.007  0.000  0.013  0.009 -0.009 -0.026  0.018 -0.012 -0.042 -0.029 -0.078  0.022  0.010  0.031  0.058 -0.009 -0.026 -0.026 -0.027 -0.010  0.018  0.021  0.026  0.033  0.037  0.037  0.057  0.089  0.116  0.058  0.102  0.081  0.091  0.188  0.121  0.065  0.083  0.061  0.023  0.001 -0.041 -0.010 -0.044 -0.015 -0.027 -0.005  0.012  0.029  0.033  0.066  0.088  0.034  0.037 -0.012  0.014  0.029  0.014 -0.008 -0.010 -0.025 -0.036 -0.016 -0.018 -0.031 -0.004 -0.011 -0.020  0.005  0.009 -0.020 -0.038 -0.012 -0.008 -0.011 -0.026 -0.054 -0.033 -0.038 -0.037 -0.020  0.009  0.001  0.005 -0.038 -0.028 -0.014  0.004  0.005  0.007 -0.005 -0.016 -0.016 -0.016 -0.011  0.016  0.028  0.034 -0.001 -0.010  0.039  0.096  0.116  0.123  0.182  0.110  0.082  0.108  0.149  0.077  0.091  0.087  0.075  0.062  0.074  0.065  0.040  0.008  0.039 -0.005  0.034 -0.007  0.026  0.020  0.030  0.013  0.029  0.049  0.029  0.018  0.071  0.087  0.001  0.059  0.128  0.070  0.097  0.123  0.117  0.068  0.066  0.074  0.034  0.080  0.034 -0.153 -0.108 -0.130 -0.092 -0.060 -0.036  0.025  0.012  0.060  0.035  0.053 -0.022 -0.017 -0.066 -0.093 -0.099 -0.114 -0.094 -0.122 -0.123 -0.082 -0.062 -0.078 -0.035 -0.065 -0.075 -0.012  0.002 -0.020  0.014  0.041  0.029  0.029  0.077  0.069  0.081  0.064  0.030  0.108  0.151  0.073  0.142  0.022  0.025 -0.070 -0.039  0.017  0.007  0.100 -0.044 -0.047 -0.053 -0.066 -0.090 -0.126 -0.147 -0.123 -0.117 -0.101 -0.147 -0.120 -0.104 -0.130 -0.103 -0.103 -0.059 -0.047 -0.002  0.037  0.076  0.081  0.174  0.157  0.141  0.169  0.134 -0.043 -0.055 -0.045  0.005 -0.010 -0.018 -0.014 -0.012 -0.024  0.006 -0.005 -0.008 -0.024 -0.015 -0.041 -0.023 -0.025 -0.026 -0.030  0.003 -0.007 -0.025 -0.029
  0.032 -0.009  0.052  0.042  0.002 -0.038 -0.013 -0.056 -0.049 -0.068 -0.094 -0.058 -0.040 -0.076 -0.090 -0.060  0.011 -0.043 -0.056 -0.023  0.047  0.017  0.121  0.108  0.139  0.073  0.212  0.188  0.112  0.021  0.124  0.220  0.190  0.208  0.186  0.067  0.103  0.240  0.097  0.053  0.188  0.072  0.055 -0.047  0.007  0.092  0.143  0.225  0.348  0.407  0.433  0.302  0.385  0.695  0.482  0.301  0.307  0.305  0.177  0.166  0.182  0.154  0.036  0.119  0.067  0.036  0.036 -0.040  0.030 -0.005  0.054  0.054  0.108  0.119  0.089  0.123  0.105  0.065  0.047  0.031  0.028  0.023  0.004 -0.009  0.039  0.049  0.010 -0.029  0.017 -0.020 -0.048 -0.032 -0.093  0.039  0.002  0.029  0.033 -0.003 -0.048 -0.034 -0.047 -0.023  0.008  0.023  0.014  0.043  0.030  0.064  0.084  0.115  0.144  0.060  0.092  0.083  0.105  0.208  0.140  0.079  0.091  0.041 -0.008 -0.019 -0.016  0.003 -0.041 -0.028 -0.055 -0.048 -0.007  0.010  0.015  0.040  0.066  0.045  0.039 -0.044 -0.028  0.003 -0.003 -0.014 -0.008 -0.055 -0.066 -0.046 -0.056 -0.082 -0.019 -0.037 -0.062 -0.008 -0.010 -0.034 -0.058 -0.022 -0.014 -0.013 -0.044 -0.060 -0.057 -0.039 -0.047 -0.017  0.015 -0.011 -0.005 -0.043 -0.044 -0.044 -0.019 -0.022  0.024 -0.003  0.003 -0.008 -0.001  0.009 -0.008  0.006  0.021 -0.056 -0.059 -0.003  0.075  0.105  0.117  0.186  0.091  0.065  0.085  0.120  0.061  0.055  0.058  0.042  0.030  0.039  0.044 -0.001 -0.015  0.014 -0.028  0.025  0.017  0.012 -0.021 -0.029 -0.029 -0.044  0.039  0.026 -0.004  0.052  0.062 -0.015  0.046  0.106  0.062  0.111  0.102  0.119  0.073  0.027  0.056 -0.011  0.050  0.042 -0.192 -0.146 -0.140 -0.118 -0.103 -0.056  0.016  0.039  0.065  0.042  0.046 -0.023 -0.044 -0.093 -0.111 -0.157 -0.149 -0.121 -0.147 -0.164 -0.092 -0.076 -0.100 -0.020 -0.105 -0.105  0.014 -0.001 -0.040 -0.000  0.057  0.030  0.033  0.082  0.088  0.087  0.087  0.056  0.139  0.170  0.098  0.191  0.047  0.046 -0.071 -0.035  0.055  0.012  0.139 -0.051 -0.043 -0.086 -0.078 -0.109 -0.156 -0.182 -0.168 -0.153 -0.119 -0.191 -0.155 -0.157 -0.163 -0.135 -0.116 -0.068 -0.079  0.015  0.072  0.121  0.092  0.217  0.184  0.157  0.171  0.129 -0.043 -0.099 -0.028  0.058 -0.030 -0.021  0.002  0.007 -0.026  0.018  0.013  0.000 -0.045 -0.024 -0.045 -0.048 -0.056 -0.030 -0.034  0.008 -0.017 -0.010 -0.020
  0.015 -0.024 -0.022  0.017 -0.002 -0.035 -0.020 -0.060 -0.017 -0.065 -0.086 -0.018  0.012 -0.063 -0.064 -0.026  0.060 -0.044 -0.045  0.005  0.088  0.066  0.157  0.176  0.186  0.158  0.309  0.224  0.151  0.011  0.107  0.258  0.230  0.298  0.240  0.141  0.151  0.296  0.157  0.091  0.193  0.117  0.072 -0.025 -0.008  0.090  0.111  0.204  0.306  0.338  0.368  0.315  0.326  0.482  0.675  0.369  0.268  0.308  0.267  0.174  0.174  0.210  0.091  0.163  0.096  0.042  0.031 -0.052  0.049 -0.006  0.026  0.049  0.074  0.083  0.018  0.060  0.087  0.070  0.052  0.023  0.045  0.012  0.014  0.008  0.052  0.052  0.000 -0.028 -0.005 -0.050 -0.070 -0.043 -0.102  0.021  0.009  0.044  0.044 -0.029 -0.059 -0.044 -0.039 -0.044 -0.013 -0.031  0.002  0.025  0.021  0.051  0.079  0.091  0.097  0.046  0.075  0.064  0.070  0.146  0.121  0.076  0.074  0.016 -0.028 -0.051 -0.053 -0.009 -0.065 -0.056 -0.083 -0.057 -0.032  0.024  0.025  0.039  0.058  0.051  0.047 -0.004 -0.016  0.003 -0.015 -0.023  0.008 -0.030 -0.035 -0.021 -0.044 -0.078 -0.029 -0.034 -0.050 -0.004 -0.017 -0.039 -0.064 -0.029 -0.026 -0.028 -0.036 -0.065 -0.049 -0.029 -0.032  0.020  0.026  0.025 -0.023 -0.058 -0.064 -0.062 -0.025 -0.039  0.016  0.009  0.037  0.028 -0.003  0.003  0.031  0.019 -0.003 -0.060 -0.088 -0.059  0.071  0.113  0.118  0.219  0.138  0.085  0.130  0.170  0.081  0.115  0.109  0.106  0.078  0.097  0.131  0.059  0.049  0.046  0.020  0.051  0.036  0.037 -0.032 -0.031 -0.033 -0.052  0.035  0.049  0.032  0.073  0.113  0.031  0.136  0.186  0.129  0.188  0.208  0.226  0.174  0.120  0.155  0.041  0.125  0.078 -0.196 -0.110 -0.154 -0.103 -0.123 -0.035  0.052  0.063  0.084  0.069  0.057 -0.023 -0.038 -0.105 -0.107 -0.128 -0.174 -0.163 -0.183 -0.225 -0.162 -0.154 -0.162 -0.105 -0.154 -0.115 -0.038 -0.052 -0.073 -0.029  0.012 -0.003 -0.000  0.055  0.063  0.084  0.086  0.028  0.117  0.143  0.073  0.162 -0.004  0.012 -0.080 -0.047  0.017 -0.017  0.057 -0.128 -0.154 -0.181 -0.162 -0.192 -0.239 -0.250 -0.214 -0.195 -0.175 -0.196 -0.173 -0.176 -0.146 -0.096 -0.096 -0.056 -0.110 -0.009  0.036  0.100  0.052  0.206  0.188  0.131  0.131  0.123 -0.044 -0.055 -0.013 -0.001 -0.007 -0.025 -0.009 -0.031 -0.065 -0.013 -0.022 -0.042 -0.076 -0.052 -0.048 -0.071 -0.078 -0.039 -0.050 -0.007  0.001 -0.017 -0.017
  0.023 -0.018 -0.023 -0.019 -0.040 -0.056 -0.039 -0.050 -0.010 -0.042 -0.071  0.004  0.038 -0.047 -0.006  0.050  0.013 -0.016 -0.055 -0.005  0.043 -0.003  0.077  0.115  0.127  0.106  0.208  0.150  0.040  0.009  0.066  0.163  0.175  0.187  0.148  0.070  0.067  0.176  0.087  0.052  0.116  0.075  0.045  0.002 -0.026 -0.001  0.037  0.122  0.169  0.199  0.213  0.224  0.253  0.301  0.369  0.654  0.300  0.238  0.291  0.345  0.159  0.185  0.177  0.174  0.124  0.083  0.056  0.005  0.037 -0.000 -0.021 -0.000  0.044  0.104  0.011  0.037  0.037  0.100  0.017  0.033  0.049 -0.008  0.011  0.042  0.046  0.024  0.003 -0.047 -0.052 -0.060 -0.065 -0.053 -0.126 -0.023  0.009  0.066  0.087 -0.046 -0.046 -0.068 -0.063 -0.083 -0.025 -0.064 -0.018 -0.027 -0.026  0.036  0.060  0.081  0.046  0.015  0.037  0.015  0.045  0.109  0.080  0.073  0.063  0.028 -0.041 -0.044 -0.100 -0.023 -0.079 -0.086 -0.088 -0.058 -0.026  0.026  0.033  0.026  0.053  0.048  0.057  0.005  0.011  0.039  0.002 -0.000 -0.012 -0.035 -0.022 -0.006 -0.044 -0.083 -0.027 -0.048 -0.043 -0.022 -0.028 -0.031 -0.075 -0.047 -0.040 -0.036 -0.057 -0.070 -0.040 -0.047 -0.056 -0.005 -0.028  0.001 -0.052 -0.115 -0.035 -0.028 -0.010 -0.009  0.030 -0.002  0.029  0.018  0.019  0.009  0.050  0.021  0.009 -0.030 -0.064 -0.086  0.027  0.070  0.090  0.154  0.111  0.094  0.136  0.193  0.102  0.133  0.166  0.163  0.126  0.127  0.157  0.073  0.074  0.072  0.053  0.066  0.022  0.033 -0.001  0.001 -0.023 -0.039  0.025  0.020  0.037  0.055  0.085  0.027  0.144  0.212  0.121  0.168  0.260  0.226  0.129  0.117  0.120  0.104  0.260  0.151 -0.118 -0.075 -0.062 -0.024 -0.005  0.025  0.073  0.010  0.119  0.084  0.147  0.068  0.062 -0.018 -0.050 -0.048 -0.098 -0.102 -0.116 -0.157 -0.103 -0.104 -0.118 -0.074 -0.084 -0.069 -0.035 -0.042 -0.050  0.001  0.037  0.027  0.035  0.085  0.101  0.109  0.117  0.035  0.079  0.114  0.033  0.084 -0.033 -0.031 -0.123 -0.087 -0.044 -0.081 -0.023 -0.101 -0.093 -0.093 -0.072 -0.136 -0.167 -0.181 -0.166 -0.145 -0.144 -0.153 -0.120 -0.124 -0.088 -0.087 -0.084 -0.048 -0.074 -0.035  0.014  0.023  0.036  0.140  0.124  0.052  0.065  0.071 -0.056 -0.076 -0.033 -0.056 -0.032 -0.036 -0.022 -0.074 -0.067 -0.035 -0.067 -0.077 -0.098 -0.088 -0.081 -0.101 -0.147 -0.074 -0.074 -0.051 -0.025 -0.032 -0.004
  0.044 -0.029  0.048  0.014 -0.017 -0.038 -0.028 -0.003 -0.016 -0.054 -0.050  0.001  0.000 -0.066 -0.032  0.022 -0.042 -0.010 -0.077 -0.057 -0.040 -0.053  0.014 -0.004  0.036  0.014  0.100  0.115  0.084  0.037  0.099  0.138  0.095  0.092  0.038 -0.036  0.023  0.084  0.033  0.004  0.058  0.047  0.015 -0.062 -0.023 -0.012  0.058  0.106  0.155  0.187  0.185  0.159  0.232  0.307  0.268  0.300  0.392  0.246  0.178  0.227  0.180  0.128  0.070  0.133  0.070  0.015 -0.002 -0.002  0.030  0.036  0.064  0.069  0.124  0.138  0.091  0.079  0.032  0.028 -0.000 -0.023 -0.022 -0.016 -0.015 -0.020 -0.019 -0.005 -0.002 -0.046 -0.011 -0.024 -0.050 -0.043 -0.102 -0.011 -0.006  0.032  0.057  0.001 -0.014 -0.026 -0.031 -0.001  0.020  0.039  0.032  0.039  0.033  0.023  0.041  0.055  0.062  0.022  0.036  0.039  0.050  0.105  0.068  0.060  0.073  0.066  0.032  0.035 -0.002  0.047 -0.009  0.005  0.018  0.013  0.033  0.001  0.019  0.013  0.005  0.040  0.039 -0.000  0.014 -0.008 -0.006 -0.044 -0.020 -0.023 -0.055 -0.048 -0.038 -0.054 -0.021 -0.050 -0.032 -0.016 -0.008 -0.026 -0.039 -0.011 -0.013 -0.017 -0.020 -0.040 -0.033 -0.021 -0.023 -0.000  0.004 -0.008  0.008 -0.010  0.005  0.000  0.015 -0.020  0.006 -0.004  0.000  0.001  0.005 -0.028  0.006 -0.006  0.006 -0.027 -0.036 -0.012  0.046  0.053  0.055  0.104  0.054  0.037  0.077  0.117  0.072  0.070  0.099  0.116  0.071  0.079  0.095  0.029  0.019  0.051  0.002  0.026  0.005 -0.009 -0.020 -0.025 -0.021 -0.021  0.018  0.012 -0.003  0.033  0.036 -0.020  0.027  0.096  0.030  0.087  0.106  0.107  0.032  0.042  0.077  0.036  0.106  0.046 -0.126 -0.087 -0.101 -0.072 -0.045 -0.040  0.003 -0.003  0.062  0.019  0.065 -0.001  0.009 -0.017 -0.056 -0.055 -0.093 -0.072 -0.101 -0.123 -0.065 -0.069 -0.097 -0.016 -0.055 -0.074 -0.014 -0.002 -0.018  0.023  0.040  0.033  0.041  0.078  0.096  0.086  0.061  0.025  0.075  0.092  0.043  0.099 -0.004 -0.025 -0.127 -0.085 -0.059 -0.056  0.015 -0.074 -0.072 -0.063 -0.074 -0.120 -0.135 -0.153 -0.135 -0.144 -0.117 -0.162 -0.129 -0.102 -0.109 -0.099 -0.104 -0.061 -0.070 -0.027  0.020  0.061  0.068  0.116  0.117  0.083  0.111  0.093 -0.015 -0.037 -0.003  0.036 -0.009  0.019  0.011  0.007 -0.014  0.010 -0.021 -0.018 -0.042 -0.056 -0.033 -0.038 -0.066 -0.039 -0.028 -0.009 -0.013 -0.007 -0.010
  0.011  0.014  0.006 -0.027 -0.026 -0.058 -0.061 -0.061 -0.031 -0.052 -0.063 -0.018  0.024 -0.012 -0.020  0.019  0.034  0.011 -0.021 -0.015  0.011 -0.002  0.041  0.059  0.092  0.083  0.177  0.201  0.090  0.067  0.023  0.121  0.112  0.131  0.109  0.038  0.070  0.135  0.088  0.066  0.096  0.069  0.032 -0.036  0.009  0.043  0.077  0.128  0.183  0.177  0.199  0.161  0.198  0.305  0.308  0.238  0.246  0.389  0.265  0.231  0.243  0.283  0.182  0.221  0.118  0.077  0.050  0.048  0.109  0.063  0.088  0.093  0.121  0.128  0.076  0.091  0.056  0.035  0.006  0.011  0.019 -0.003 -0.000  0.001  0.023  0.003 -0.015 -0.042 -0.017 -0.044 -0.046 -0.033 -0.073  0.007 -0.019 -0.022  0.014  0.013 -0.024 -0.026 -0.043  0.004  0.029  0.038  0.036  0.031  0.043  0.025  0.049  0.066  0.076  0.032  0.041  0.055  0.057  0.097  0.074  0.065  0.073  0.053  0.019  0.032  0.003  0.053 -0.019  0.001 -0.003 -0.012 -0.002  0.003  0.020  0.007 -0.005  0.026  0.021 -0.009 -0.006 -0.006  0.005 -0.016 -0.015 -0.009 -0.006 -0.014 -0.033 -0.049 -0.023 -0.036 -0.030 -0.001 -0.027 -0.037 -0.049 -0.020 -0.023 -0.030 -0.030 -0.049 -0.008 -0.036 -0.032 -0.025  0.001 -0.022  0.007 -0.004 -0.022 -0.024  0.016 -0.023 -0.018 -0.012  0.013 -0.005 -0.024 -0.020  0.006 -0.012 -0.017 -0.046 -0.055 -0.038  0.064  0.075  0.074  0.139  0.091  0.062  0.089  0.120  0.077  0.077  0.099  0.094  0.062  0.056  0.084  0.058  0.036  0.028 -0.005  0.012  0.001  0.014 -0.025 -0.021 -0.022 -0.005  0.034  0.052  0.028  0.048  0.077  0.015  0.091  0.127  0.077  0.094  0.169  0.157  0.099  0.100  0.151  0.054  0.166  0.052 -0.098 -0.054 -0.076 -0.050 -0.056 -0.023  0.021  0.015  0.040  0.031  0.036  0.003 -0.009 -0.057 -0.070 -0.064 -0.098 -0.077 -0.094 -0.121 -0.097 -0.095 -0.116 -0.077 -0.069 -0.047 -0.045 -0.058 -0.017  0.031  0.006  0.011  0.009  0.055  0.064  0.080  0.067  0.019  0.070  0.097  0.026  0.095 -0.016  0.002 -0.047 -0.035  0.007 -0.048  0.012 -0.070 -0.114 -0.082 -0.085 -0.128 -0.126 -0.124 -0.114 -0.106 -0.097 -0.112 -0.086 -0.078 -0.066 -0.041 -0.054 -0.023 -0.066 -0.010  0.012  0.076  0.061  0.129  0.114  0.112  0.128  0.102 -0.084 -0.085 -0.113 -0.070  0.021 -0.037 -0.030 -0.026 -0.031  0.000 -0.027  0.002 -0.020 -0.021  0.022 -0.009 -0.010  0.010  0.004 -0.006 -0.009 -0.039 -0.023
 -0.021  0.070 -0.054 -0.018  0.002 -0.010 -0.052 -0.052 -0.006 -0.035 -0.044 -0.010  0.043 -0.019 -0.002  0.037  0.046  0.047  0.009  0.064  0.091  0.065  0.107  0.158  0.155  0.144  0.201  0.178 -0.033 -0.034 -0.066  0.061  0.113  0.153  0.180  0.143  0.106  0.181  0.132  0.125  0.111  0.099  0.063  0.000 -0.003  0.056  0.072  0.094  0.141  0.125  0.146  0.148  0.134  0.177  0.267  0.291  0.178  0.265  0.418  0.308  0.254  0.398  0.315  0.277  0.191  0.162  0.118  0.026  0.106  0.030  0.042  0.055  0.103  0.132  0.033  0.078  0.068  0.056  0.003  0.034  0.035  0.000  0.015  0.021  0.066  0.024 -0.008 -0.008 -0.038 -0.074 -0.047  0.003 -0.075  0.021  0.021  0.039  0.068  0.006 -0.025 -0.040 -0.080 -0.043 -0.010 -0.013  0.015 -0.001  0.004 -0.008  0.033  0.048  0.034  0.029  0.015  0.024  0.032  0.067  0.036  0.045  0.033 -0.000 -0.024  0.002 -0.026  0.018 -0.024 -0.015 -0.050 -0.048 -0.043  0.004  0.013 -0.001 -0.022  0.030  0.032  0.014  0.000  0.011 -0.019 -0.015 -0.011 -0.001  0.030  0.005 -0.037 -0.069 -0.022 -0.025 -0.053 -0.007 -0.029 -0.034 -0.066 -0.028 -0.011 -0.014 -0.037 -0.033 -0.013 -0.059 -0.038 -0.021 -0.012 -0.003  0.045 -0.028 -0.023 -0.029 -0.023 -0.003  0.025 -0.028  0.039  0.040  0.008  0.008  0.036  0.004 -0.027 -0.058 -0.052 -0.092  0.032  0.057  0.058  0.118  0.109  0.058  0.095  0.124  0.051  0.078  0.099  0.072  0.054  0.072  0.087  0.051  0.038  0.008  0.025  0.031  0.006  0.032 -0.018 -0.022 -0.022 -0.022  0.024  0.075  0.048  0.032  0.115  0.043  0.157  0.186  0.141  0.147  0.283  0.225  0.147  0.120  0.191  0.099  0.303  0.157 -0.099 -0.040 -0.057 -0.013 -0.019  0.019  0.080  0.051  0.125  0.078  0.125  0.058  0.039 -0.023 -0.075 -0.044 -0.114 -0.124 -0.121 -0.158 -0.139 -0.146 -0.133 -0.147 -0.114 -0.036 -0.067 -0.099 -0.046  0.060  0.011  0.003  0.014  0.085  0.072  0.088  0.077  0.012  0.046  0.090  0.021  0.074 -0.026 -0.002 -0.049 -0.027  0.039 -0.047 -0.016 -0.100 -0.158 -0.157 -0.101 -0.157 -0.177 -0.164 -0.137 -0.117 -0.116 -0.116 -0.094 -0.095 -0.053 -0.033 -0.043 -0.013 -0.063 -0.004  0.025  0.061  0.042  0.125  0.099  0.076  0.080  0.067 -0.128 -0.112 -0.137 -0.177  0.036 -0.052 -0.021 -0.050 -0.065 -0.016 -0.048 -0.038 -0.060 -0.039  0.012 -0.047 -0.059  0.007 -0.010 -0.034 -0.020 -0.041 -0.025
 -0.011  0.033  0.020 -0.054 -0.037 -0.083 -0.065 -0.039  0.004 -0.048 -0.036  0.042  0.062 -0.011  0.073  0.130  0.036  0.061  0.008  0.043  0.009 -0.028  0.024  0.076  0.097  0.095  0.161  0.164  0.016  0.060  0.000  0.073  0.098  0.097  0.094  0.048  0.032  0.084  0.072  0.075  0.047  0.047 -0.000 -0.051 -0.035 -0.014  0.012  0.052  0.085  0.093  0.117  0.116  0.143  0.166  0.174  0.345  0.227  0.231  0.308  0.559  0.265  0.267  0.321  0.234  0.131  0.158  0.101  0.106  0.118  0.083  0.045  0.019  0.052  0.124  0.051  0.057  0.023  0.042 -0.012  0.002  0.020 -0.030 -0.030  0.001  0.005 -0.039 -0.028 -0.023 -0.064 -0.076 -0.050 -0.025 -0.111 -0.024 -0.018  0.030  0.070 -0.009  0.002 -0.034 -0.059 -0.037  0.019  0.017  0.024 -0.016 -0.011 -0.026  0.009  0.045  0.042  0.006  0.002 -0.001 -0.010  0.054  0.008  0.036  0.042  0.048  0.013  0.026 -0.022  0.030 -0.020  0.009  0.001 -0.003 -0.003 -0.019  0.008 -0.049 -0.064 -0.005 -0.014 -0.011 -0.008 -0.014 -0.037 -0.018 -0.046 -0.007  0.000 -0.015 -0.034 -0.021 -0.014 -0.034 -0.027 -0.000 -0.009 -0.017 -0.043 -0.019 -0.028 -0.029 -0.032 -0.029 -0.010 -0.042 -0.044 -0.037 -0.044 -0.070 -0.013 -0.040  0.002 -0.013 -0.006 -0.029 -0.007 -0.055 -0.000 -0.002 -0.029 -0.028 -0.002 -0.058 -0.048 -0.060 -0.052 -0.086 -0.006 -0.008  0.009  0.045  0.067  0.039  0.075  0.121  0.052  0.066  0.146  0.123  0.063  0.097  0.131  0.060  0.063  0.010 -0.024  0.025 -0.035  0.012 -0.009 -0.034 -0.012 -0.010  0.008  0.029  0.043 -0.000  0.057  0.013  0.125  0.149  0.096  0.111  0.265  0.187  0.069  0.107  0.143  0.136  0.325  0.140 -0.092 -0.041 -0.062 -0.004  0.010  0.020  0.048 -0.004  0.129  0.080  0.132  0.069  0.049  0.017 -0.049 -0.037 -0.082 -0.079 -0.094 -0.131 -0.104 -0.092 -0.112 -0.064 -0.052 -0.015 -0.039 -0.050  0.018  0.089  0.041  0.047  0.031  0.136  0.124  0.122  0.105  0.021  0.064  0.105  0.011  0.053 -0.045 -0.012 -0.063 -0.049 -0.010 -0.067  0.005 -0.045 -0.071 -0.008 -0.029 -0.107 -0.135 -0.121 -0.107 -0.095 -0.093 -0.112 -0.078 -0.077 -0.066 -0.053 -0.083 -0.032 -0.062 -0.014  0.015  0.032  0.030  0.094  0.068  0.037  0.031  0.015 -0.094 -0.099 -0.133 -0.129  0.032 -0.034 -0.014 -0.008 -0.024 -0.023 -0.035 -0.021 -0.051 -0.039  0.003 -0.052 -0.076 -0.009 -0.012 -0.032 -0.025 -0.060 -0.037
 -0.002  0.052 -0.046 -0.009 -0.027 -0.060 -0.066 -0.050  0.003 -0.050 -0.056 -0.018  0.015 -0.040 -0.020  0.020  0.004  0.051  0.008  0.026  0.057  0.029  0.077  0.083  0.099  0.089  0.132  0.113 -0.088 -0.088 -0.092  0.009  0.049  0.091  0.104  0.062  0.066  0.112  0.082  0.060  0.075  0.069  0.053 -0.028  0.032  0.059  0.087  0.102  0.141  0.128  0.147  0.111  0.114  0.182  0.174  0.159  0.180  0.243  0.254  0.265  0.406  0.420  0.261  0.335  0.229  0.176  0.149  0.051  0.125  0.062  0.110  0.114  0.181  0.179  0.102  0.127  0.096  0.040  0.016  0.019  0.014 -0.007  0.008 -0.013  0.037  0.021 -0.011 -0.020 -0.019 -0.067 -0.046 -0.018 -0.070  0.017  0.000  0.016  0.061  0.042  0.012  0.006 -0.047  0.012  0.050  0.063  0.066  0.048  0.053  0.018  0.027  0.052  0.054  0.046  0.054  0.047  0.059  0.088  0.048  0.059  0.075  0.049  0.049  0.082  0.043  0.061  0.004  0.035  0.014 -0.002 -0.002  0.013  0.029  0.014  0.002  0.023  0.054  0.017  0.011  0.017 -0.022 -0.015  0.004  0.008  0.031  0.018 -0.020 -0.039 -0.025 -0.029 -0.041 -0.004 -0.023 -0.029 -0.061 -0.015 -0.019 -0.016 -0.015 -0.044 -0.022 -0.053 -0.018 -0.009  0.011 -0.002  0.054  0.019 -0.004 -0.012  0.001 -0.012 -0.007 -0.009  0.018  0.031  0.017  0.007  0.009 -0.000 -0.009 -0.060 -0.055 -0.034  0.073  0.086  0.073  0.138  0.091  0.084  0.096  0.115  0.063  0.071  0.075  0.064  0.027  0.015  0.030  0.051 -0.008 -0.009 -0.003  0.018  0.000  0.031 -0.022 -0.032 -0.037 -0.026  0.038  0.052  0.025  0.035  0.093  0.012  0.085  0.119  0.095  0.098  0.137  0.114  0.091  0.059  0.095  0.018  0.167  0.068 -0.110 -0.061 -0.100 -0.087 -0.044 -0.022  0.049  0.054  0.094  0.044  0.064  0.003 -0.007 -0.035 -0.095 -0.061 -0.094 -0.096 -0.110 -0.133 -0.102 -0.101 -0.098 -0.094 -0.135 -0.059 -0.043 -0.072 -0.050  0.058  0.016  0.006  0.006  0.078  0.103  0.088  0.035  0.002  0.025  0.070  0.028  0.074  0.000 -0.003 -0.072 -0.015  0.061 -0.028  0.006 -0.096 -0.160 -0.185 -0.116 -0.139 -0.147 -0.157 -0.130 -0.122 -0.125 -0.140 -0.122 -0.091 -0.062 -0.035 -0.041 -0.033 -0.060 -0.022  0.035  0.078  0.065  0.119  0.093  0.086  0.128  0.105 -0.101 -0.098 -0.113 -0.122  0.021 -0.050  0.005 -0.005 -0.041  0.011  0.008  0.033 -0.008  0.017  0.078  0.021  0.034  0.073  0.067  0.046  0.026  0.023 -0.030
 -0.016  0.166 -0.087  0.041  0.055  0.015 -0.039 -0.088 -0.022 -0.028 -0.072 -0.087 -0.001 -0.021 -0.064 -0.037  0.027  0.103  0.044  0.093  0.163  0.118  0.171  0.222  0.211  0.196  0.239  0.172 -0.200 -0.223 -0.188 -0.016  0.095  0.162  0.244  0.189  0.157  0.208  0.157  0.138  0.138  0.086  0.070  0.003  0.033  0.085  0.153  0.105  0.169  0.133  0.153  0.125  0.071  0.154  0.210  0.185  0.128  0.283  0.398  0.267  0.420  0.809  0.482  0.480  0.411  0.334  0.273 -0.014  0.143 -0.023  0.019  0.069  0.159  0.130  0.032  0.089  0.114  0.064  0.016  0.052  0.047 -0.012  0.025  0.022  0.099  0.054 -0.021 -0.062 -0.057 -0.130 -0.075 -0.026 -0.084  0.024 -0.013  0.006  0.054  0.040 -0.026 -0.050 -0.110 -0.065 -0.021 -0.024  0.014 -0.012  0.005 -0.011  0.047  0.047  0.060  0.071  0.091  0.065  0.085  0.075  0.047  0.061  0.051 -0.026 -0.040  0.005 -0.044 -0.002 -0.009 -0.014 -0.060 -0.074 -0.066  0.031  0.029  0.037 -0.017  0.043  0.126  0.063  0.020  0.076 -0.021  0.024  0.030  0.004  0.078  0.028 -0.036 -0.110 -0.057 -0.083 -0.099 -0.022 -0.087 -0.106 -0.120 -0.064 -0.070 -0.069 -0.049 -0.045 -0.050 -0.098 -0.031 -0.018 -0.013  0.016  0.080 -0.035 -0.027 -0.042 -0.033  0.013  0.043  0.013  0.060  0.077  0.023  0.022  0.062  0.022 -0.020 -0.095 -0.098 -0.089  0.070  0.087  0.089  0.163  0.135  0.078  0.113  0.140  0.047  0.083  0.054  0.019  0.017  0.007 -0.009  0.041 -0.007 -0.040  0.023  0.045  0.051  0.037 -0.054 -0.069 -0.072 -0.069  0.024  0.089  0.067  0.039  0.128  0.031  0.172  0.174  0.159  0.103  0.230  0.175  0.148  0.048  0.104 -0.013  0.284  0.149 -0.081 -0.037 -0.049 -0.021 -0.032  0.015  0.100  0.091  0.132  0.074  0.118  0.050  0.036 -0.028 -0.107 -0.044 -0.076 -0.125 -0.104 -0.124 -0.124 -0.128 -0.107 -0.146 -0.214 -0.050 -0.035 -0.124 -0.089  0.071  0.019 -0.017 -0.007  0.089  0.099  0.095  0.074  0.028  0.030  0.092  0.042  0.087  0.009  0.019 -0.026  0.005  0.110 -0.032 -0.002 -0.115 -0.205 -0.303 -0.142 -0.152 -0.152 -0.151 -0.129 -0.095 -0.122 -0.097 -0.087 -0.091 -0.015 -0.011  0.007  0.007 -0.029 -0.009  0.039  0.091  0.060  0.166  0.129  0.108  0.132  0.123 -0.192 -0.163 -0.164 -0.251  0.043 -0.067  0.034 -0.018 -0.070  0.034  0.007  0.020 -0.033  0.022  0.101 -0.016 -0.006  0.107  0.063  0.020 -0.004 -0.021 -0.054
 -0.068  0.146 -0.017 -0.041  0.008 -0.069 -0.103 -0.115 -0.045 -0.081 -0.079 -0.018  0.028 -0.037  0.018  0.074  0.063  0.142  0.103  0.150  0.100  0.089  0.102  0.159  0.132  0.140  0.171  0.148 -0.114 -0.070 -0.145 -0.028  0.063  0.098  0.166  0.142  0.111  0.125  0.114  0.139  0.091  0.070  0.018 -0.011  0.012  0.065  0.092  0.039  0.086  0.048  0.069  0.065  0.028  0.036  0.091  0.177  0.070  0.182  0.315  0.321  0.261  0.482  0.624  0.357  0.269  0.318  0.196  0.095  0.174  0.049  0.060  0.058  0.098  0.132  0.008  0.055  0.040  0.028 -0.016  0.014  0.037 -0.010  0.017  0.005  0.071 -0.014 -0.015  0.029 -0.049 -0.095 -0.036  0.027 -0.058 -0.000  0.010  0.004  0.045  0.018  0.019  0.022 -0.044 -0.005  0.049  0.024  0.042  0.014  0.009 -0.008  0.033  0.053  0.057  0.041  0.051  0.032  0.042  0.038  0.029  0.026  0.042  0.015  0.010  0.041  0.026  0.026 -0.000  0.033 -0.016 -0.014 -0.040  0.012 -0.004 -0.016 -0.069  0.012  0.040  0.025 -0.001  0.022 -0.021 -0.010 -0.005  0.026  0.082  0.037  0.013 -0.014  0.021  0.017  0.012  0.042 -0.006  0.016 -0.007 -0.020 -0.001 -0.008 -0.020 -0.010  0.040 -0.035  0.014 -0.057 -0.025 -0.074  0.096  0.019  0.005 -0.013 -0.021 -0.011  0.006 -0.030  0.025  0.013 -0.040 -0.004  0.008 -0.044 -0.052 -0.050 -0.023 -0.077  0.012  0.000 -0.013  0.022  0.056 -0.010  0.022  0.059 -0.018  0.027  0.050 -0.016 -0.017  0.008  0.022  0.016  0.012 -0.046 -0.002 -0.011 -0.048 -0.017 -0.058 -0.048 -0.046 -0.033 -0.003  0.090  0.025 -0.019  0.112  0.012  0.160  0.134  0.119  0.068  0.297  0.165  0.088  0.076  0.133  0.102  0.399  0.236 -0.041 -0.045 -0.022  0.027  0.001  0.034  0.088  0.072  0.120  0.053  0.101  0.039  0.051  0.027 -0.038 -0.009 -0.042 -0.073 -0.070 -0.099 -0.098 -0.083 -0.076 -0.104 -0.084  0.012 -0.026 -0.083  0.005  0.104  0.053  0.036  0.016  0.112  0.104  0.140  0.130  0.054  0.077  0.102 -0.002  0.071 -0.018  0.017 -0.009  0.011  0.074 -0.014 -0.009 -0.048 -0.094 -0.089 -0.022 -0.073 -0.105 -0.085 -0.085 -0.038 -0.052 -0.035 -0.033 -0.052 -0.021 -0.021 -0.002  0.008 -0.028 -0.004  0.024  0.047  0.041  0.116  0.085  0.070  0.039  0.017 -0.191 -0.178 -0.257 -0.311  0.060 -0.087 -0.030 -0.032 -0.047  0.000  0.001  0.023 -0.027  0.021  0.106 -0.008 -0.019  0.080  0.042 -0.013 -0.030 -0.058 -0.069
  0.036  0.060 -0.069 -0.052 -0.061 -0.091 -0.118 -0.108  0.000 -0.089 -0.080 -0.005  0.030 -0.062 -0.012  0.062  0.061  0.042 -0.018  0.021  0.058  0.033  0.062  0.113  0.103  0.112  0.126  0.110 -0.117 -0.152 -0.158 -0.010  0.052  0.101  0.107  0.075  0.073  0.102  0.081  0.059  0.043  0.029  0.027 -0.058  0.018  0.028  0.092  0.064  0.083  0.063  0.073  0.077  0.069  0.119  0.163  0.174  0.133  0.221  0.277  0.234  0.335  0.480  0.357  0.771  0.410  0.331  0.259  0.181  0.267  0.227  0.262  0.230  0.196  0.138  0.009  0.082  0.066  0.092 -0.000  0.015  0.041 -0.026 -0.014 -0.040  0.058  0.014 -0.052 -0.073 -0.053 -0.143 -0.113 -0.051 -0.107 -0.013 -0.013 -0.040 -0.015 -0.032 -0.063 -0.034 -0.061 -0.014  0.064  0.134  0.127  0.050  0.079  0.050  0.064  0.044  0.037  0.013  0.059  0.030  0.038  0.045  0.046  0.084  0.082  0.034  0.018  0.077  0.019  0.078 -0.008 -0.015 -0.031 -0.043 -0.018  0.016  0.063  0.018  0.011  0.030  0.049  0.055 -0.010  0.005 -0.068 -0.054 -0.014 -0.017  0.009 -0.016 -0.046 -0.081 -0.061 -0.061 -0.065 -0.069 -0.074 -0.071 -0.099 -0.049 -0.061 -0.060 -0.057 -0.062 -0.043 -0.110 -0.066  0.006  0.013  0.048 -0.030 -0.043 -0.030 -0.017 -0.027 -0.042 -0.023 -0.023  0.024  0.032  0.040  0.054  0.097  0.034 -0.013 -0.056 -0.098 -0.019  0.025  0.086  0.051  0.124  0.094  0.123  0.137  0.178  0.129  0.165  0.142  0.164  0.160  0.127  0.165  0.129  0.136  0.123  0.080  0.074  0.049  0.084 -0.024 -0.030 -0.072 -0.048  0.027  0.038  0.019  0.063  0.089 -0.026  0.118  0.123  0.075  0.076  0.147  0.101  0.088  0.056  0.098  0.036  0.200  0.078 -0.085 -0.015 -0.077 -0.056 -0.054 -0.021  0.040  0.071  0.082  0.023  0.027 -0.025 -0.017 -0.053 -0.082 -0.009 -0.046 -0.096 -0.117 -0.131 -0.086 -0.096 -0.123 -0.148 -0.143 -0.038 -0.070 -0.068 -0.020  0.043  0.021  0.043  0.011  0.105  0.087  0.091  0.038 -0.004  0.008  0.043 -0.001  0.040 -0.043 -0.026 -0.085 -0.046  0.041 -0.055 -0.044 -0.118 -0.224 -0.252 -0.176 -0.181 -0.156 -0.165 -0.145 -0.130 -0.121 -0.098 -0.100 -0.084 -0.025 -0.001 -0.018 -0.027 -0.050 -0.058  0.012  0.053  0.036  0.070  0.097  0.054  0.086  0.081 -0.081 -0.032 -0.112 -0.092  0.036 -0.039  0.015  0.003  0.002  0.044  0.024  0.080  0.036  0.039  0.103  0.041  0.075  0.089  0.087  0.118  0.013 -0.031 -0.100
  0.025  0.113  0.031  0.054  0.000  0.003 -0.027 -0.028  0.015 -0.045 -0.023  0.017  0.033 -0.032  0.007  0.043  0.024  0.064 -0.008  0.051  0.097  0.047  0.083  0.111  0.115  0.101  0.108  0.054 -0.151 -0.162 -0.081  0.017  0.068  0.070  0.130  0.096  0.079  0.091  0.064  0.052  0.064  0.020  0.017 -0.057  0.037  0.010  0.062  0.034  0.062  0.041  0.071  0.051  0.021  0.067  0.096  0.124  0.070  0.118  0.191  0.131  0.229  0.411  0.269  0.410  0.620  0.358  0.289  0.060  0.116  0.004  0.063  0.063  0.133  0.073  0.004  0.068  0.026  0.096 -0.014  0.008  0.034 -0.029 -0.003 -0.025  0.041  0.046 -0.006 -0.056 -0.059 -0.132 -0.093 -0.045 -0.078  0.005 -0.023  0.014  0.053 -0.015 -0.048 -0.081 -0.105 -0.090 -0.040 -0.007 -0.003 -0.019 -0.026 -0.031 -0.007  0.024 -0.000  0.010  0.051  0.011  0.011  0.020 -0.014  0.015 -0.001 -0.051 -0.056 -0.023 -0.061 -0.027 -0.030 -0.053 -0.098 -0.109 -0.092 -0.041 -0.003 -0.029 -0.012  0.047  0.058 -0.008 -0.036 -0.008 -0.114 -0.026 -0.043 -0.110  0.013 -0.017 -0.056 -0.122 -0.053 -0.076 -0.082 -0.004 -0.063 -0.099 -0.095 -0.043 -0.051 -0.069 -0.054 -0.040 -0.060 -0.069  0.010  0.056 -0.004  0.070  0.034 -0.060 -0.073 -0.093 -0.081 -0.059  0.009 -0.016 -0.000  0.027  0.012  0.024  0.039  0.002 -0.011 -0.068 -0.096 -0.065  0.011  0.029  0.010  0.062  0.048  0.030  0.046  0.046  0.017  0.039 -0.000 -0.003 -0.004  0.004 -0.013 -0.007 -0.024 -0.014  0.016  0.037  0.050  0.039 -0.027 -0.055 -0.099 -0.102  0.015  0.051  0.051  0.036  0.075  0.013  0.107  0.113  0.100  0.070  0.098  0.069  0.044 -0.036 -0.007 -0.040  0.146  0.122 -0.085 -0.044 -0.033  0.008 -0.010  0.011  0.079  0.089  0.117  0.051  0.119  0.051  0.023 -0.008 -0.066 -0.052 -0.074 -0.090 -0.099 -0.130 -0.104 -0.075 -0.076 -0.084 -0.145 -0.083 -0.070 -0.121 -0.118 -0.001 -0.006 -0.026 -0.024  0.033  0.025  0.028  0.001 -0.003  0.012  0.017  0.024  0.024 -0.001  0.003 -0.059 -0.017  0.062 -0.027 -0.020 -0.087 -0.118 -0.194 -0.086 -0.110 -0.122 -0.117 -0.093 -0.090 -0.093 -0.055 -0.073 -0.051 -0.014 -0.001  0.000  0.006 -0.032 -0.018  0.027  0.053  0.052  0.052  0.059  0.046  0.034  0.031 -0.054 -0.025 -0.042 -0.080  0.016  0.009  0.052  0.012  0.003  0.032  0.013  0.031  0.004 -0.000  0.025 -0.015 -0.009  0.038 -0.016  0.022 -0.032 -0.074 -0.027
 -0.046  0.088 -0.023 -0.037 -0.021 -0.090 -0.069 -0.060 -0.057 -0.069 -0.042  0.042  0.032 -0.032  0.063  0.085  0.068  0.084 -0.019  0.067  0.089  0.053  0.083  0.132  0.109  0.121  0.169  0.078 -0.123 -0.083 -0.014  0.067  0.102  0.088  0.131  0.111  0.061  0.083  0.049  0.044  0.030 -0.004 -0.053 -0.056 -0.040 -0.039  0.003 -0.024  0.017  0.023  0.066  0.036 -0.013  0.036  0.042  0.083  0.015  0.077  0.162  0.158  0.176  0.334  0.318  0.331  0.358  0.690  0.461  0.161  0.246  0.071  0.069  0.022  0.060  0.034  0.006  0.051  0.086  0.044  0.011 -0.003  0.029  0.016  0.029 -0.023  0.073  0.051  0.036  0.015 -0.013 -0.056 -0.012  0.015 -0.034  0.034 -0.023  0.011 -0.005 -0.035 -0.044 -0.011 -0.083 -0.066  0.006 -0.001 -0.003 -0.005 -0.023  0.000 -0.009  0.022 -0.002  0.003 -0.024 -0.031 -0.036  0.001 -0.020 -0.008 -0.009 -0.051 -0.029 -0.038  0.006 -0.029 -0.002  0.013 -0.054 -0.082 -0.082 -0.032 -0.041 -0.097 -0.057 -0.011  0.017  0.027 -0.045 -0.017 -0.084 -0.024 -0.049 -0.050  0.028 -0.016 -0.043 -0.053 -0.008 -0.038 -0.012  0.024 -0.033 -0.034 -0.028 -0.005 -0.011 -0.031 -0.045 -0.004  0.006 -0.026  0.004 -0.053 -0.049 -0.054  0.040 -0.014 -0.028 -0.056 -0.058 -0.050 -0.024 -0.025 -0.016  0.006  0.003 -0.003 -0.004 -0.044 -0.064 -0.102 -0.118 -0.111 -0.077 -0.096 -0.075 -0.014 -0.002 -0.051 -0.002  0.010 -0.035 -0.030 -0.030 -0.086 -0.092 -0.047 -0.027 -0.036 -0.063 -0.078 -0.035 -0.002 -0.014 -0.027 -0.046 -0.095 -0.075 -0.103 -0.056  0.004 -0.029 -0.026 -0.010 -0.000  0.084  0.100  0.084  0.063  0.118  0.078  0.022 -0.053  0.002 -0.017  0.161  0.149 -0.076 -0.062 -0.054  0.014 -0.035 -0.022  0.080  0.098  0.135  0.026  0.068 -0.013 -0.023  0.032 -0.049 -0.040 -0.056 -0.091 -0.100 -0.145 -0.065 -0.083 -0.042 -0.003 -0.077 -0.102 -0.014 -0.074 -0.026  0.077  0.021  0.027 -0.013  0.105  0.104  0.071  0.018  0.029 -0.009 -0.004  0.022  0.052  0.012  0.009 -0.048 -0.015  0.032  0.012  0.038 -0.051 -0.046 -0.055 -0.015 -0.080 -0.133 -0.131 -0.133 -0.119 -0.092 -0.125 -0.103 -0.069 -0.026 -0.012 -0.023 -0.008 -0.067  0.014  0.038  0.054  0.027  0.025  0.006  0.003 -0.027 -0.030 -0.041 -0.048 -0.055 -0.096  0.045 -0.007  0.008  0.019  0.004  0.017 -0.006 -0.003 -0.063 -0.062 -0.003 -0.059 -0.095 -0.001 -0.049 -0.029 -0.052 -0.024  0.012
 -0.018  0.134 -0.044  0.013  0.008  0.008 -0.010 -0.006  0.020  0.001  0.018  0.047  0.041 -0.002  0.066  0.085  0.042  0.044 -0.002  0.065  0.123  0.108  0.113  0.151  0.115  0.154  0.180  0.055 -0.242 -0.200 -0.140 -0.031  0.063  0.107  0.146  0.129  0.093  0.098  0.089  0.053  0.034  0.026  0.010 -0.042 -0.010  0.011  0.037  0.029  0.054  0.029  0.083  0.030 -0.024  0.036  0.031  0.056 -0.002  0.050  0.118  0.101  0.149  0.273  0.196  0.259  0.289  0.461  0.733  0.124  0.137  0.034  0.012  0.018  0.058  0.045  0.008  0.057  0.142  0.045  0.040  0.009  0.017  0.022  0.013 -0.020  0.080  0.052  0.021 -0.009  0.004 -0.045 -0.019 -0.009 -0.028  0.009 -0.067 -0.013 -0.053 -0.032 -0.082 -0.058 -0.110 -0.103 -0.022 -0.025 -0.007 -0.011 -0.001  0.006  0.043  0.035  0.025  0.006  0.013 -0.009 -0.009  0.006  0.040  0.036  0.023 -0.023 -0.037 -0.065 -0.042 -0.074 -0.049 -0.042 -0.090 -0.097 -0.066 -0.029 -0.014 -0.096 -0.087  0.023  0.037  0.015 -0.046 -0.029 -0.093 -0.018 -0.039 -0.072  0.019 -0.030 -0.075 -0.093 -0.027 -0.075 -0.080 -0.080 -0.086 -0.111 -0.155 -0.094 -0.101 -0.114 -0.106 -0.101 -0.095 -0.098 -0.117 -0.120 -0.113 -0.094 -0.084 -0.051 -0.024 -0.043 -0.054 -0.041 -0.006 -0.004 -0.048 -0.000 -0.001  0.007  0.000 -0.011 -0.049 -0.074 -0.075 -0.070 -0.026 -0.017 -0.025  0.046  0.033  0.000  0.004 -0.008 -0.003 -0.006 -0.013 -0.033 -0.065 -0.059 -0.055 -0.043 -0.081 -0.069 -0.021 -0.007  0.001 -0.026 -0.052 -0.068 -0.065 -0.087 -0.035 -0.000  0.005  0.011  0.023  0.006  0.062  0.097  0.112  0.077  0.083  0.051  0.043 -0.063 -0.036 -0.079  0.076  0.078 -0.003  0.007  0.011  0.029 -0.037  0.008  0.046  0.067  0.088  0.023  0.020 -0.054 -0.052 -0.007 -0.029  0.034  0.013 -0.067 -0.048 -0.093 -0.027 -0.066 -0.013 -0.067 -0.141 -0.071 -0.000 -0.045 -0.030  0.059  0.045  0.016 -0.023  0.083  0.063  0.043  0.020  0.053 -0.009 -0.004  0.053  0.059  0.041  0.038  0.015  0.037  0.095  0.008  0.062 -0.032 -0.084 -0.133 -0.059 -0.081 -0.076 -0.068 -0.079 -0.063 -0.051 -0.051 -0.058 -0.027  0.042  0.020  0.049  0.005 -0.015  0.031  0.064  0.040  0.018  0.037  0.023  0.029  0.011  0.025 -0.052 -0.055 -0.007 -0.096  0.062  0.016  0.032  0.057  0.022  0.027  0.022  0.039 -0.036 -0.011  0.044 -0.025 -0.050  0.035 -0.001  0.010 -0.050 -0.011 -0.035
  0.005 -0.141 -0.117 -0.129 -0.117 -0.130 -0.088 -0.057 -0.041 -0.041  0.000 -0.019  0.011  0.019  0.020  0.008  0.018 -0.007  0.015 -0.037 -0.054 -0.035 -0.085 -0.051 -0.062 -0.023 -0.050  0.013 -0.014  0.011 -0.138 -0.112 -0.138 -0.066 -0.086 -0.051 -0.045 -0.070  0.007  0.019 -0.032  0.030 -0.013 -0.047  0.013  0.016  0.022  0.008 -0.044 -0.102 -0.106 -0.020  0.002 -0.040 -0.052  0.005 -0.002  0.048  0.026  0.106  0.051 -0.014  0.095  0.181  0.060  0.161  0.124  0.875  0.473  0.442  0.282  0.139 -0.015  0.039 -0.007  0.027 -0.065  0.007 -0.080  0.002  0.005 -0.036 -0.084  0.027 -0.069 -0.107 -0.091 -0.061 -0.024 -0.045 -0.050 -0.017 -0.025 -0.043 -0.037 -0.027 -0.007 -0.036  0.042  0.035 -0.005  0.024  0.075  0.187  0.183  0.047  0.079  0.025  0.016  0.003 -0.009 -0.037 -0.066 -0.004  0.011  0.052  0.035  0.058  0.028  0.108  0.092  0.145  0.099  0.170  0.062  0.048  0.095  0.033  0.074  0.016  0.086  0.057  0.038  0.023  0.037  0.055  0.004 -0.028 -0.046 -0.087 -0.066  0.013  0.005 -0.069 -0.017 -0.012 -0.020 -0.010 -0.011 -0.055 -0.026 -0.015 -0.019  0.004 -0.026 -0.021 -0.005 -0.003 -0.007 -0.033 -0.041 -0.026 -0.045 -0.004  0.003  0.020  0.052  0.020  0.053  0.016  0.006 -0.006  0.021 -0.004 -0.002  0.050  0.082  0.035  0.033  0.068  0.086  0.098  0.083  0.096  0.049  0.085  0.099  0.088  0.069  0.117  0.099  0.132  0.134  0.195  0.175  0.122  0.187  0.191  0.185  0.179  0.066  0.044 -0.014  0.056  0.053  0.110  0.057  0.058  0.040  0.042 -0.012  0.006  0.029 -0.033  0.000 -0.027 -0.016 -0.107  0.018 -0.009 -0.004  0.110  0.066  0.085  0.073 -0.085  0.033  0.096  0.001  0.010  0.033  0.021 -0.009 -0.004  0.028  0.035  0.027  0.047  0.036  0.027  0.007  0.028  0.028  0.046  0.014  0.005 -0.041 -0.051 -0.111 -0.115 -0.007  0.056 -0.110 -0.059  0.016  0.035 -0.016  0.028  0.031  0.050  0.037  0.029 -0.032 -0.096 -0.104 -0.003 -0.039 -0.040 -0.073 -0.039  0.007 -0.048 -0.067 -0.061 -0.087 -0.026 -0.149 -0.048 -0.067 -0.089 -0.034 -0.011  0.028 -0.007 -0.030  0.025  0.022  0.011  0.035  0.051  0.000 -0.007 -0.046 -0.062 -0.030 -0.031 -0.008 -0.009  0.018  0.004  0.037  0.040 -0.066 -0.010 -0.100 -0.092  0.037 -0.011 -0.046 -0.018  0.001  0.001 -0.006  0.036  0.056 -0.001  0.041  0.035  0.086  0.026  0.058  0.019  0.064 -0.042  0.001
  0.012 -0.057 -0.114 -0.111 -0.102 -0.138 -0.106 -0.089 -0.051 -0.074 -0.043 -0.036 -0.011 -0.033 -0.027 -0.006  0.052 -0.016 -0.022 -0.039 -0.031 -0.015 -0.028  0.008 -0.010  0.040  0.040  0.045  0.002 -0.008 -0.091 -0.029 -0.051  0.012 -0.009 -0.010 -0.019 -0.009  0.023  0.021 -0.001  0.034 -0.011 -0.038  0.000  0.015  0.018  0.023 -0.012 -0.037 -0.026  0.020  0.008  0.030  0.049  0.037  0.030  0.109  0.106  0.118  0.125  0.143  0.174  0.267  0.116  0.246  0.137  0.473  0.546  0.429  0.326  0.200  0.084  0.079  0.047  0.054  0.033 -0.027 -0.044 -0.013  0.001 -0.031 -0.055 -0.000 -0.030 -0.095 -0.095 -0.038  0.003 -0.069 -0.045 -0.010 -0.044 -0.037 -0.049 -0.051 -0.032 -0.020  0.010  0.052  0.003  0.060  0.126  0.242  0.213  0.073  0.109  0.051  0.060  0.039  0.032 -0.012 -0.038 -0.014  0.021  0.051  0.038  0.094  0.062  0.100  0.091  0.151  0.144  0.185  0.045  0.064  0.082  0.030  0.052  0.021  0.065  0.018  0.048  0.017  0.015  0.051 -0.006 -0.026 -0.060 -0.101 -0.057 -0.009 -0.005 -0.078 -0.028 -0.022 -0.040 -0.033 -0.009 -0.041 -0.046 -0.032 -0.045 -0.028 -0.043 -0.029 -0.009 -0.031 -0.011 -0.042 -0.053 -0.083 -0.025 -0.055  0.010  0.051  0.036 -0.005  0.017 -0.020 -0.012  0.001  0.017 -0.007  0.014  0.052  0.087  0.057  0.016 -0.004 -0.000  0.052  0.044  0.094  0.053  0.102  0.102  0.098  0.096  0.149  0.110  0.137  0.152  0.185  0.183  0.137  0.185  0.177  0.174  0.164  0.072  0.078  0.031  0.068  0.031  0.056  0.026  0.020  0.051  0.059 -0.012  0.054  0.044 -0.012  0.039  0.048  0.030 -0.013  0.068  0.051  0.040  0.101  0.092  0.092  0.115 -0.015  0.016  0.076  0.006  0.001 -0.013 -0.008  0.019  0.030  0.045  0.044  0.021  0.007  0.007  0.033  0.020  0.040  0.029  0.005 -0.014 -0.050 -0.030 -0.084 -0.115 -0.092 -0.020  0.002 -0.068 -0.034  0.060  0.091  0.032  0.063  0.044  0.118  0.121  0.092 -0.004 -0.065 -0.083 -0.000 -0.018 -0.009 -0.047 -0.036 -0.020 -0.059 -0.044 -0.036 -0.086 -0.063 -0.180 -0.081 -0.131 -0.163 -0.095 -0.075 -0.050 -0.081 -0.086 -0.064 -0.024 -0.024  0.021  0.061  0.009  0.012 -0.062 -0.046 -0.012 -0.003 -0.010 -0.000  0.016  0.018  0.044  0.038 -0.121 -0.074 -0.118 -0.095  0.042 -0.042 -0.063 -0.030 -0.014  0.002 -0.016  0.024  0.030 -0.006  0.047  0.030  0.059  0.027  0.067  0.047  0.029 -0.008 -0.004
  0.053 -0.085 -0.069 -0.109 -0.115 -0.157 -0.120 -0.070 -0.047 -0.076 -0.057 -0.031 -0.006 -0.033 -0.016  0.017  0.023 -0.012 -0.024 -0.057 -0.090 -0.091 -0.087 -0.080 -0.092 -0.053 -0.055  0.024  0.080  0.084 -0.007  0.011 -0.064 -0.049 -0.113 -0.100 -0.102 -0.117 -0.066 -0.068 -0.079 -0.036 -0.071 -0.094 -0.013 -0.024 -0.014 -0.005 -0.048 -0.053 -0.074 -0.031  0.004 -0.005 -0.006 -0.000  0.036  0.063  0.030  0.083  0.062 -0.023  0.049  0.227  0.004  0.071  0.034  0.442  0.429  0.739  0.520  0.301  0.171  0.133  0.076  0.061  0.006 -0.047 -0.032 -0.003 -0.030 -0.052 -0.066 -0.019 -0.067 -0.111 -0.089 -0.053 -0.018 -0.051 -0.038 -0.017 -0.060 -0.078 -0.039 -0.064 -0.075 -0.037  0.062  0.116  0.090  0.159  0.245  0.439  0.334  0.151  0.154  0.082  0.072  0.043  0.052 -0.025 -0.023 -0.024  0.001  0.039  0.047  0.107  0.087  0.157  0.180  0.296  0.276  0.346  0.112  0.127  0.171  0.093  0.123  0.059  0.119  0.067  0.094 -0.016 -0.010  0.046 -0.005 -0.055 -0.061 -0.139 -0.058  0.003 -0.043 -0.075 -0.009  0.013 -0.025 -0.003  0.031 -0.042 -0.037 -0.006 -0.021 -0.033 -0.054 -0.016  0.010 -0.046 -0.034 -0.040 -0.046 -0.074 -0.038 -0.060  0.008  0.096  0.073  0.026  0.076 -0.013 -0.038  0.001 -0.006 -0.014  0.021  0.050  0.060  0.053  0.006  0.022 -0.001  0.072  0.040  0.067  0.055  0.077  0.053  0.090  0.096  0.140  0.148  0.155  0.215  0.284  0.268  0.213  0.278  0.221  0.253  0.231  0.086  0.066  0.019  0.048  0.015  0.040  0.036  0.054  0.035  0.018 -0.075  0.042 -0.017 -0.072 -0.039 -0.032 -0.048 -0.035 -0.003 -0.023 -0.011  0.090  0.088  0.110  0.052 -0.042 -0.016  0.034 -0.032 -0.056 -0.036 -0.046 -0.045 -0.029  0.004  0.010 -0.006 -0.010  0.001  0.019  0.034  0.044  0.020  0.030 -0.032 -0.043 -0.018 -0.067 -0.107 -0.054  0.036 -0.005 -0.058  0.035  0.086  0.059  0.050  0.073  0.047  0.087  0.094  0.057 -0.021 -0.072 -0.076 -0.018 -0.008 -0.050 -0.072 -0.072 -0.073 -0.139 -0.145 -0.100 -0.124 -0.070 -0.163 -0.030 -0.110 -0.159 -0.092 -0.105 -0.082 -0.119 -0.110 -0.119 -0.066 -0.040 -0.032  0.028 -0.047 -0.034 -0.104 -0.119 -0.045 -0.051 -0.009 -0.038 -0.004  0.003  0.030  0.019 -0.025 -0.009 -0.061  0.011  0.033  0.004 -0.043 -0.003  0.022  0.010 -0.015  0.026  0.038 -0.018  0.014  0.019  0.048 -0.013  0.046  0.034  0.010 -0.027 -0.015
  0.080 -0.051  0.002 -0.101 -0.131 -0.154 -0.114 -0.068 -0.055 -0.068 -0.075 -0.047 -0.029 -0.050 -0.072 -0.003  0.030 -0.005  0.002 -0.035 -0.075 -0.084 -0.077 -0.077 -0.080 -0.076 -0.084 -0.014  0.051  0.054 -0.002 -0.006 -0.068 -0.035 -0.106 -0.109 -0.069 -0.100 -0.074 -0.068 -0.061 -0.032 -0.097 -0.143 -0.020 -0.058 -0.008  0.002 -0.028  0.009  0.015  0.001  0.046  0.054  0.026 -0.021  0.064  0.088  0.042  0.045  0.110  0.019  0.060  0.262  0.063  0.069  0.012  0.282  0.326  0.520  0.763  0.422  0.339  0.219  0.124  0.110  0.024 -0.048 -0.007 -0.011 -0.052 -0.043 -0.061 -0.088 -0.086 -0.101 -0.078  0.015  0.030 -0.034 -0.020  0.009 -0.043 -0.036  0.026 -0.050 -0.028  0.045  0.185  0.229  0.208  0.313  0.416  0.572  0.362  0.238  0.225  0.120  0.101  0.072  0.073 -0.045  0.001 -0.014 -0.002  0.054  0.061  0.107  0.123  0.175  0.230  0.334  0.367  0.378  0.130  0.161  0.201  0.113  0.099  0.017  0.091  0.074  0.102 -0.022 -0.020  0.022 -0.016 -0.055 -0.069 -0.140 -0.047 -0.014 -0.031 -0.051  0.023  0.035  0.000  0.058  0.089 -0.016  0.007  0.095  0.064  0.014  0.030  0.080  0.106 -0.025  0.022 -0.015 -0.006 -0.012  0.014 -0.028  0.027  0.119  0.052  0.016  0.051 -0.056 -0.059 -0.027 -0.049 -0.070  0.010  0.040  0.042  0.050  0.006 -0.011 -0.018  0.063 -0.009  0.020  0.032  0.061  0.004  0.044  0.062  0.087  0.104  0.112  0.152  0.173  0.181  0.138  0.174  0.145  0.158  0.167  0.065  0.052  0.043  0.038  0.013  0.026  0.015  0.022  0.017  0.023 -0.077  0.011 -0.033 -0.088 -0.059 -0.031 -0.063 -0.041 -0.037 -0.043 -0.057  0.036  0.031  0.067  0.032 -0.030 -0.102 -0.038 -0.083 -0.092 -0.077 -0.091 -0.030  0.015 -0.018 -0.074 -0.047 -0.069 -0.033 -0.030 -0.008 -0.028 -0.046 -0.028 -0.108 -0.137 -0.079 -0.095 -0.140 -0.068  0.018 -0.036 -0.056  0.010  0.064  0.048  0.040  0.088  0.053  0.093  0.094  0.073 -0.001 -0.032 -0.012  0.020  0.003  0.002 -0.058 -0.067 -0.112 -0.128 -0.120 -0.069 -0.081 -0.081 -0.154 -0.038 -0.135 -0.179 -0.163 -0.175 -0.142 -0.190 -0.137 -0.201 -0.130 -0.085 -0.086 -0.007 -0.087 -0.055 -0.127 -0.121 -0.028 -0.006  0.002 -0.002  0.021  0.050  0.068  0.016 -0.011 -0.032 -0.076  0.053  0.045  0.035 -0.005  0.044  0.066  0.050  0.020  0.079  0.082  0.004  0.046  0.066  0.093  0.024  0.095  0.073 -0.006 -0.022 -0.022
  0.062 -0.006 -0.026 -0.054 -0.086 -0.088 -0.098 -0.069 -0.048 -0.076 -0.073 -0.059 -0.032 -0.047 -0.070 -0.015  0.021 -0.010 -0.002 -0.023 -0.037 -0.025 -0.026 -0.044 -0.043 -0.034 -0.040 -0.003  0.018  0.030 -0.035 -0.008 -0.032 -0.003 -0.039 -0.048 -0.020 -0.030 -0.016 -0.014  0.006  0.011 -0.022 -0.046  0.025  0.031  0.056  0.034  0.032  0.035  0.041  0.031  0.046  0.054  0.049 -0.000  0.069  0.093  0.055  0.019  0.114  0.069  0.058  0.230  0.063  0.022  0.018  0.139  0.200  0.301  0.422  0.381  0.303  0.208  0.108  0.119  0.059  0.006  0.035  0.028 -0.005  0.017 -0.010 -0.036 -0.013 -0.028 -0.024  0.024  0.055  0.025  0.015  0.021 -0.002  0.021  0.047 -0.037 -0.027  0.042  0.093  0.144  0.109  0.153  0.229  0.304  0.248  0.177  0.188  0.122  0.105  0.075  0.055 -0.007  0.023  0.026  0.035  0.062  0.080  0.105  0.122  0.130  0.151  0.205  0.211  0.218  0.062  0.086  0.104  0.071  0.060  0.036  0.070  0.068  0.081  0.017  0.025  0.036 -0.003 -0.015 -0.020 -0.085 -0.008  0.016 -0.023 -0.019  0.030  0.033  0.006  0.069  0.066 -0.014  0.008  0.063  0.013 -0.010  0.022  0.055  0.060 -0.025 -0.015 -0.030 -0.009 -0.034  0.028 -0.011  0.016  0.065  0.028  0.013  0.027 -0.025 -0.040 -0.026 -0.020 -0.032  0.030  0.052  0.047  0.058  0.030  0.021  0.031  0.079  0.055  0.074  0.057  0.069  0.035  0.073  0.082  0.091  0.095  0.120  0.134  0.154  0.153  0.100  0.132  0.105  0.108  0.133  0.077  0.054  0.043  0.050  0.029  0.066  0.036  0.040  0.056  0.050 -0.030  0.049  0.032 -0.034 -0.016 -0.001 -0.021 -0.006  0.011  0.000 -0.019  0.032  0.036  0.043  0.032 -0.012 -0.064 -0.037 -0.060 -0.069 -0.053 -0.054 -0.008  0.013 -0.007 -0.050 -0.029 -0.058 -0.026 -0.044 -0.046 -0.028 -0.040 -0.036 -0.073 -0.092 -0.068 -0.075 -0.104 -0.082 -0.017 -0.027 -0.058 -0.025  0.020  0.047  0.013  0.028  0.026  0.065  0.069  0.064  0.016 -0.016 -0.006  0.031  0.023  0.021 -0.018 -0.021 -0.049 -0.049 -0.034 -0.038 -0.029 -0.057 -0.109 -0.059 -0.115 -0.121 -0.107 -0.117 -0.091 -0.101 -0.086 -0.110 -0.083 -0.050 -0.041 -0.003 -0.049 -0.038 -0.073 -0.059 -0.002  0.025  0.020  0.020  0.037  0.055  0.085  0.056 -0.062 -0.082 -0.105 -0.041  0.036  0.010 -0.009  0.011  0.029  0.042  0.019  0.063  0.066  0.040  0.052  0.051  0.067  0.026  0.064  0.052  0.004 -0.009 -0.015
  0.016  0.057  0.047 -0.023 -0.061 -0.070 -0.083 -0.050 -0.039 -0.086 -0.083 -0.041 -0.026 -0.072 -0.080  0.006 -0.014  0.035  0.015  0.043  0.043  0.016  0.056  0.045  0.033  0.003  0.018  0.030 -0.005  0.013  0.017  0.074  0.058  0.041  0.016  0.014  0.018  0.027  0.008  0.001  0.050  0.025 -0.001 -0.028  0.038  0.029  0.061  0.054  0.091  0.096  0.129  0.066  0.065  0.108  0.074  0.044  0.124  0.121  0.103  0.052  0.181  0.159  0.098  0.196  0.133  0.060  0.058 -0.015  0.084  0.171  0.339  0.303  0.632  0.388  0.244  0.224  0.157  0.042  0.120  0.090  0.053  0.055  0.058 -0.000  0.058  0.055  0.077  0.118  0.057  0.049  0.054  0.083  0.010  0.092  0.127  0.063  0.091  0.131  0.160  0.188  0.118  0.173  0.275  0.268  0.186  0.218  0.193  0.156  0.125  0.108  0.082  0.017  0.045  0.049  0.055  0.091  0.100  0.105  0.144  0.117  0.170  0.178  0.191  0.134  0.052  0.077  0.073  0.089  0.058  0.060  0.040  0.043  0.044 -0.001  0.048  0.007  0.000 -0.004  0.000 -0.029  0.030  0.049  0.016  0.036  0.048  0.016  0.049  0.131  0.061  0.035  0.072  0.140  0.064  0.042  0.116  0.138  0.082  0.007  0.021 -0.011  0.002 -0.049 -0.034 -0.090  0.041  0.050  0.015  0.003  0.010 -0.007 -0.013 -0.029 -0.051 -0.075  0.008  0.009 -0.032 -0.015 -0.021 -0.042 -0.012  0.013  0.026  0.007  0.027  0.036 -0.019 -0.013  0.010  0.009  0.014  0.040  0.055  0.024 -0.008  0.022  0.048 -0.008 -0.022 -0.022 -0.026 -0.018 -0.019 -0.038 -0.048 -0.013 -0.014 -0.028  0.002  0.026 -0.075 -0.033  0.016 -0.058 -0.039  0.006  0.012  0.051  0.047  0.007 -0.020 -0.036  0.012  0.012  0.047  0.082 -0.138 -0.141 -0.104 -0.092 -0.089 -0.073 -0.023 -0.015  0.011 -0.032 -0.024 -0.045 -0.038 -0.023 -0.085 -0.102 -0.104 -0.097 -0.124 -0.152 -0.117 -0.095 -0.104 -0.032 -0.042 -0.087 -0.070 -0.059 -0.072  0.003 -0.018 -0.026 -0.004  0.023  0.018  0.032 -0.016 -0.005  0.038  0.035 -0.011  0.039 -0.032 -0.014 -0.084 -0.044  0.000 -0.034  0.004 -0.069 -0.064 -0.024 -0.049 -0.119 -0.151 -0.165 -0.134 -0.141 -0.105 -0.161 -0.119 -0.079 -0.109 -0.065 -0.077 -0.043 -0.107 -0.061 -0.010  0.026  0.021  0.028  0.002  0.052  0.083  0.062 -0.111 -0.142 -0.114 -0.075  0.040  0.029  0.041  0.058  0.053  0.054  0.031  0.047  0.018  0.014  0.050  0.005  0.027  0.040  0.055  0.013  0.006  0.025 -0.015
 -0.025  0.060  0.013 -0.072 -0.086 -0.094 -0.117 -0.068 -0.032 -0.104 -0.060 -0.043 -0.015 -0.059 -0.063  0.013 -0.034  0.077  0.041  0.075  0.070  0.048  0.069  0.078  0.066  0.058  0.066  0.082 -0.052 -0.012 -0.084  0.024  0.038  0.055  0.062  0.070  0.063  0.087  0.056  0.078  0.109  0.084  0.058 -0.015  0.057  0.100  0.080  0.088  0.134  0.134  0.130  0.093  0.093  0.119  0.083  0.104  0.138  0.128  0.132  0.124  0.179  0.130  0.132  0.138  0.073  0.034  0.045  0.039  0.079  0.133  0.219  0.208  0.388  0.620  0.329  0.328  0.184  0.090  0.112  0.095  0.055  0.063  0.102  0.035  0.092  0.076  0.105  0.118  0.047  0.020  0.050  0.098  0.043  0.123  0.143  0.101  0.144  0.106  0.146  0.124  0.058  0.127  0.190  0.163  0.167  0.167  0.185  0.101  0.063  0.129  0.108  0.080  0.043  0.063  0.107  0.146  0.106  0.091  0.139  0.128  0.154  0.176  0.160  0.135  0.055  0.122  0.100  0.094  0.065  0.075  0.048  0.056  0.032  0.028  0.021  0.005 -0.005  0.006  0.023 -0.004  0.045  0.085  0.072  0.065  0.072  0.036  0.049  0.118  0.063  0.049  0.067  0.134  0.038  0.020  0.109  0.141  0.054  0.012  0.008 -0.014  0.022 -0.064  0.013 -0.067  0.146  0.099  0.077  0.040  0.025 -0.020 -0.037 -0.045 -0.034 -0.015 -0.012 -0.005 -0.039 -0.018  0.009  0.004  0.007  0.021  0.103  0.057  0.048  0.068  0.046  0.045  0.052  0.055  0.042  0.046  0.095  0.050  0.005  0.019  0.056 -0.004 -0.048 -0.040 -0.060 -0.025 -0.059 -0.022 -0.027  0.036  0.032  0.024  0.042  0.051 -0.040  0.019  0.084 -0.020  0.000  0.061  0.064  0.062  0.058  0.061  0.046 -0.003  0.050  0.026  0.098  0.071 -0.153 -0.155 -0.127 -0.115 -0.056 -0.066  0.050  0.006  0.100  0.000  0.073 -0.011  0.008 -0.016 -0.104 -0.132 -0.160 -0.108 -0.129 -0.167 -0.150 -0.116 -0.102 -0.060 -0.067 -0.086 -0.068 -0.068 -0.068  0.054 -0.001 -0.014 -0.028  0.062  0.075  0.067  0.020  0.007  0.057  0.085  0.026  0.087 -0.012  0.010 -0.061 -0.016  0.031 -0.048  0.011 -0.051 -0.100 -0.070 -0.064 -0.122 -0.166 -0.171 -0.145 -0.125 -0.089 -0.132 -0.120 -0.081 -0.096 -0.046 -0.037 -0.013 -0.090  0.005  0.044  0.110  0.071  0.087  0.054  0.117  0.130  0.091 -0.167 -0.209 -0.217 -0.206  0.068 -0.035  0.018  0.028  0.005  0.031  0.036  0.054  0.001  0.014  0.066  0.021  0.022  0.068  0.057  0.000  0.023  0.031  0.042
 -0.011  0.024  0.050  0.034  0.036  0.004 -0.013  0.029  0.018 -0.049  0.002 -0.004 -0.029 -0.051 -0.049 -0.024 -0.056  0.017 -0.022  0.012  0.025 -0.026  0.016 -0.000  0.020  0.008  0.018  0.033 -0.040  0.011 -0.014  0.032  0.010 -0.002 -0.015 -0.019  0.012  0.026 -0.016 -0.003  0.025  0.044  0.036 -0.003  0.035  0.054  0.034  0.050  0.064  0.064  0.081  0.063  0.044  0.089  0.018  0.011  0.091  0.076  0.033  0.051  0.102  0.032  0.008  0.009  0.004  0.006  0.008 -0.007  0.047  0.076  0.124  0.108  0.244  0.329  0.578  0.397  0.235  0.047  0.131  0.126  0.094  0.088  0.139  0.062  0.090  0.070  0.075  0.061  0.050  0.050  0.082  0.106  0.117  0.118  0.044  0.026  0.096  0.152  0.123  0.136  0.027  0.091  0.113  0.111  0.089  0.127  0.050  0.020 -0.023  0.043  0.012  0.017 -0.019  0.011  0.022  0.098  0.006  0.005  0.032  0.042  0.110  0.107  0.159  0.108  0.068  0.122  0.079  0.068  0.040  0.017 -0.030 -0.022 -0.039 -0.017 -0.033 -0.064 -0.018 -0.016 -0.011 -0.017  0.012  0.037  0.028  0.051  0.049  0.029  0.029  0.109  0.045  0.022  0.022  0.085  0.009 -0.001  0.038  0.073  0.010 -0.034 -0.020 -0.018 -0.011 -0.110 -0.051 -0.128  0.176  0.117  0.062  0.034  0.037  0.002 -0.024 -0.010 -0.014 -0.024 -0.037 -0.060 -0.093 -0.081 -0.024 -0.010  0.004  0.018  0.081  0.017 -0.007 -0.017 -0.011 -0.030 -0.041 -0.036 -0.008 -0.063 -0.020 -0.028 -0.059 -0.069 -0.048 -0.022 -0.072 -0.046 -0.060 -0.043 -0.015 -0.027  0.001  0.022  0.031  0.034  0.040  0.036 -0.000  0.049  0.052  0.004 -0.013  0.030  0.031  0.073  0.012  0.022  0.029  0.006  0.030  0.020  0.014  0.009 -0.026 -0.041 -0.054 -0.086 -0.052 -0.070  0.024  0.031  0.066  0.045  0.035 -0.026 -0.014  0.050 -0.074 -0.079 -0.089 -0.020 -0.046 -0.044 -0.013 -0.046 -0.054  0.088 -0.033 -0.109 -0.036 -0.039 -0.036  0.094 -0.029 -0.037 -0.010  0.046  0.016 -0.004 -0.058 -0.018 -0.007 -0.003  0.009  0.010 -0.001  0.009 -0.005 -0.003 -0.017 -0.061 -0.022 -0.038 -0.066 -0.015 -0.040 -0.072 -0.072 -0.058 -0.077 -0.077 -0.056 -0.078 -0.039  0.009 -0.022  0.034  0.056  0.047 -0.049  0.019  0.023  0.048  0.007  0.012 -0.016  0.027  0.084  0.069 -0.156 -0.172 -0.156 -0.119 -0.022 -0.110 -0.068 -0.011 -0.036 -0.005  0.003  0.016 -0.028 -0.012  0.042  0.001  0.011  0.073  0.085  0.016  0.064  0.117  0.077
 -0.060  0.047  0.003  0.001 -0.000 -0.015 -0.046 -0.013  0.012 -0.048 -0.021 -0.007 -0.004 -0.045 -0.048  0.008 -0.009  0.010 -0.013  0.013  0.052  0.023  0.034  0.045  0.026  0.044  0.025  0.023 -0.085 -0.053 -0.116 -0.025 -0.007  0.021  0.039  0.055  0.058  0.094  0.059  0.054  0.086  0.073  0.063  0.001  0.070  0.099  0.083  0.090  0.102  0.134  0.134  0.091  0.080  0.123  0.060  0.037  0.079  0.091  0.078  0.057  0.127  0.089  0.055  0.082  0.068  0.051  0.057  0.027  0.054  0.061  0.110  0.119  0.224  0.328  0.397  0.536  0.279  0.180  0.177  0.174  0.136  0.123  0.159  0.094  0.130  0.101  0.094  0.061  0.085  0.058  0.072  0.100  0.104  0.165  0.066  0.048  0.079  0.090  0.052  0.090 -0.021  0.029  0.078  0.077  0.075  0.099  0.069  0.048  0.033  0.098  0.070  0.065  0.051  0.065  0.101  0.146  0.073  0.046  0.070  0.065  0.095  0.071  0.112  0.044  0.006  0.075  0.015  0.053  0.029  0.059  0.000  0.025  0.007  0.050  0.021 -0.015 -0.013  0.013  0.015 -0.000  0.061  0.086  0.065  0.100  0.089  0.034  0.063  0.130  0.043  0.045  0.023  0.058 -0.012 -0.022  0.035  0.043 -0.013 -0.023 -0.042 -0.032  0.007 -0.088 -0.006 -0.072  0.170  0.080  0.025  0.038  0.000  0.005 -0.026 -0.019 -0.004 -0.002 -0.030 -0.013 -0.054 -0.023  0.017  0.002  0.035  0.024  0.129  0.087  0.049  0.059  0.034  0.040  0.021  0.011  0.000 -0.013 -0.004 -0.045 -0.050 -0.043 -0.047 -0.028 -0.104 -0.077 -0.044 -0.010 -0.026  0.036  0.015  0.038  0.021  0.002  0.050  0.073  0.003  0.035  0.086 -0.008 -0.013  0.046  0.047  0.055  0.032  0.028  0.043 -0.010  0.039 -0.008  0.046  0.011 -0.058 -0.080 -0.062 -0.090 -0.056 -0.075  0.018  0.035  0.005 -0.042 -0.019 -0.062 -0.021  0.001 -0.092 -0.094 -0.096 -0.036 -0.047 -0.061 -0.026 -0.047 -0.039 -0.018 -0.065 -0.085 -0.011 -0.033 -0.021  0.075  0.000 -0.013 -0.017  0.031  0.022 -0.001 -0.014  0.026  0.011  0.038  0.025  0.067  0.029  0.032 -0.004 -0.004  0.029 -0.053  0.045 -0.020 -0.084 -0.084 -0.040 -0.064 -0.068 -0.072 -0.063 -0.039 -0.044 -0.057 -0.052 -0.005 -0.040  0.007  0.023  0.019 -0.033  0.022  0.035  0.093  0.058  0.065  0.031  0.069  0.117  0.104 -0.175 -0.207 -0.219 -0.198  0.013 -0.092 -0.059 -0.023 -0.036  0.019  0.027  0.052  0.025  0.039  0.069  0.041  0.084  0.082  0.117  0.067  0.091  0.096  0.069
 -0.070  0.060 -0.027  0.003  0.050 -0.026  0.005 -0.053  0.015 -0.030 -0.054 -0.051 -0.012 -0.075 -0.067 -0.042  0.003 -0.008 -0.003  0.067  0.164  0.132  0.160  0.168  0.123  0.102  0.093  0.021 -0.119 -0.098 -0.045  0.033  0.084  0.121  0.131  0.133  0.129  0.155  0.077  0.053  0.092  0.041  0.055  0.003  0.028  0.072  0.091  0.093  0.142  0.177  0.192  0.105  0.054  0.105  0.087  0.037  0.032  0.056  0.068  0.023  0.096  0.114  0.040  0.066  0.026  0.086  0.142 -0.065  0.033  0.006  0.024  0.059  0.157  0.184  0.235  0.279  0.548  0.106  0.280  0.239  0.195  0.150  0.215  0.098  0.201  0.173  0.139  0.103  0.080  0.090  0.114  0.122  0.109  0.123  0.066  0.092  0.066  0.106  0.056  0.051 -0.003 -0.005  0.053 -0.013  0.013  0.030  0.086  0.109  0.187  0.149  0.138  0.056  0.094  0.046  0.110  0.179  0.125  0.082  0.087  0.054  0.018 -0.001  0.032 -0.022 -0.004  0.017  0.000  0.005  0.036  0.070  0.019  0.026  0.004  0.008  0.008  0.002  0.012  0.027  0.052  0.062  0.078  0.071  0.061  0.103  0.053  0.034  0.056  0.098  0.056  0.017  0.042  0.077  0.012 -0.002  0.052  0.058  0.019 -0.028  0.010  0.000 -0.059 -0.154 -0.140 -0.215  0.008 -0.015  0.035  0.034  0.019  0.034 -0.003  0.001 -0.048 -0.099 -0.087 -0.045 -0.076 -0.034 -0.026 -0.037  0.024  0.065  0.049  0.053  0.045  0.085  0.050  0.007  0.021  0.015 -0.007 -0.023 -0.002 -0.047 -0.078 -0.044  0.001 -0.023 -0.075 -0.112 -0.068 -0.065 -0.011 -0.007 -0.009  0.026  0.009 -0.017  0.006  0.018 -0.049  0.012  0.052  0.001 -0.028  0.022  0.058  0.055 -0.006  0.023  0.042 -0.002 -0.006 -0.044 -0.015 -0.030 -0.049 -0.058 -0.056 -0.132 -0.086 -0.006  0.031  0.039  0.054  0.083 -0.030 -0.044 -0.043  0.009 -0.058 -0.055 -0.020 -0.104 -0.045 -0.028  0.023  0.006 -0.014  0.024 -0.117 -0.094  0.029 -0.022 -0.020  0.067  0.031 -0.010  0.013  0.060  0.040  0.019  0.012  0.016  0.025  0.030  0.011  0.098  0.031  0.034  0.045  0.018  0.064 -0.005  0.066 -0.023 -0.033 -0.063 -0.020 -0.020 -0.047 -0.071 -0.073 -0.039 -0.051 -0.074 -0.065 -0.014 -0.060 -0.010  0.108  0.012 -0.036  0.070  0.069  0.088  0.013  0.082  0.025  0.073  0.160  0.132 -0.131 -0.189 -0.115 -0.136  0.001 -0.081 -0.032 -0.003 -0.038  0.041  0.048  0.036 -0.001  0.054  0.056 -0.014  0.013  0.051  0.046  0.020 -0.013  0.081 -0.119
 -0.000  0.064  0.006 -0.025 -0.053 -0.025 -0.027 -0.075 -0.006 -0.035 -0.030  0.006  0.041 -0.028 -0.001  0.053  0.035  0.001 -0.044 -0.039  0.020  0.031  0.030  0.049  0.045  0.026  0.038 -0.006 -0.088 -0.055 -0.057  0.028  0.071  0.045  0.052  0.025  0.029  0.031 -0.001 -0.017  0.019 -0.007  0.047  0.046  0.052  0.019  0.045  0.018  0.049  0.042  0.040  0.044  0.041  0.065  0.070  0.100  0.028  0.035  0.056  0.042  0.040  0.064  0.028  0.092  0.096  0.044  0.045  0.007 -0.027 -0.047 -0.048  0.006  0.042  0.090  0.047  0.180  0.106  0.476  0.235  0.263  0.337  0.177  0.179  0.169  0.209  0.190  0.180  0.074  0.023  0.082  0.083  0.035 -0.039  0.175  0.091  0.020  0.065  0.007 -0.002 -0.037 -0.037 -0.088 -0.082 -0.090 -0.053 -0.022 -0.001  0.046  0.062  0.047  0.025  0.014  0.023  0.020  0.036  0.058  0.043  0.012  0.005 -0.015 -0.054 -0.084 -0.084 -0.094 -0.048 -0.092 -0.121 -0.067 -0.038  0.045  0.018  0.024  0.042  0.029  0.026  0.003 -0.017  0.070  0.026  0.063  0.089  0.047  0.026  0.138  0.058 -0.014  0.041  0.091  0.001  0.003  0.020  0.043  0.024  0.001  0.048  0.052 -0.009 -0.002 -0.000 -0.026  0.018  0.063 -0.018  0.058 -0.057 -0.099 -0.072 -0.024 -0.040 -0.028 -0.005 -0.018 -0.028 -0.018 -0.011  0.023 -0.007  0.013  0.001 -0.005 -0.031 -0.036  0.011  0.047  0.005  0.008  0.015  0.033  0.014  0.010  0.019  0.046  0.052  0.030  0.012  0.023  0.038 -0.000 -0.016 -0.011 -0.003  0.015 -0.007  0.001 -0.008 -0.002  0.001 -0.031  0.021  0.034  0.015  0.032  0.054  0.001  0.028  0.025  0.030  0.013  0.014  0.004  0.003 -0.016 -0.017 -0.023  0.020  0.021 -0.052 -0.054 -0.011  0.043  0.021  0.037  0.052  0.072  0.027  0.035  0.026 -0.006  0.024 -0.048 -0.044 -0.075 -0.059 -0.077 -0.046 -0.054 -0.079 -0.024 -0.014 -0.060 -0.084 -0.018 -0.023 -0.089 -0.095 -0.052 -0.051 -0.055 -0.049 -0.038 -0.032 -0.012  0.016 -0.001  0.021  0.030 -0.002  0.029  0.009  0.058  0.019  0.026  0.087  0.032  0.048 -0.016 -0.005 -0.096 -0.006 -0.001 -0.031 -0.045 -0.035  0.027  0.002  0.034  0.010  0.004  0.011 -0.010 -0.030 -0.009  0.005  0.074  0.046  0.093  0.045  0.043  0.041 -0.004 -0.028 -0.027 -0.088 -0.067 -0.112 -0.056 -0.061 -0.048 -0.013 -0.054 -0.036 -0.019 -0.008 -0.011  0.006  0.034 -0.001 -0.003  0.052  0.040  0.030  0.057  0.068 -0.038 -0.012
 -0.058  0.057  0.039 -0.028 -0.038 -0.061 -0.031 -0.100 -0.039 -0.058 -0.074 -0.043 -0.010 -0.046 -0.047  0.011  0.019 -0.002 -0.015  0.036  0.095  0.084  0.114  0.109  0.086  0.041  0.032  0.015 -0.027  0.029  0.067  0.111  0.111  0.065  0.103  0.071  0.093  0.087  0.011 -0.004  0.010 -0.017  0.002  0.025  0.008  0.010  0.005  0.026  0.089  0.105  0.114  0.063  0.027  0.047  0.052  0.017 -0.000  0.006  0.003 -0.012  0.016  0.016 -0.016 -0.000 -0.014  0.011  0.040 -0.080 -0.044 -0.032 -0.007  0.035  0.120  0.112  0.131  0.177  0.280  0.235  0.588  0.381  0.358  0.305  0.365  0.187  0.284  0.283  0.309  0.253  0.113  0.256  0.262  0.199  0.116  0.282  0.216  0.127  0.078  0.094  0.098  0.104  0.089 -0.019  0.026 -0.055 -0.017  0.027  0.082  0.191  0.191  0.116  0.107  0.014  0.056  0.044  0.051  0.097  0.117  0.086  0.111  0.034  0.004 -0.037 -0.010 -0.066 -0.030 -0.059 -0.062 -0.009  0.019  0.066  0.022  0.032  0.012 -0.025 -0.020 -0.024 -0.009  0.061  0.077  0.110  0.127  0.115  0.064  0.183  0.106  0.089  0.125  0.240  0.125  0.087  0.146  0.238  0.154  0.080  0.173  0.196  0.081  0.023  0.046  0.037  0.015 -0.037 -0.101 -0.117 -0.067 -0.066 -0.027  0.031  0.017  0.004 -0.026 -0.028 -0.100 -0.144 -0.095 -0.033 -0.099 -0.066 -0.064 -0.059 -0.046 -0.027 -0.026 -0.034 -0.038 -0.016 -0.025 -0.064 -0.021 -0.058 -0.051 -0.039  0.008 -0.057 -0.054 -0.021  0.017 -0.036 -0.055 -0.094 -0.073 -0.074 -0.040 -0.054 -0.036 -0.025 -0.009 -0.044 -0.043 -0.054 -0.076 -0.059 -0.010 -0.053 -0.083 -0.040  0.002 -0.025 -0.035 -0.041 -0.023 -0.042 -0.012 -0.027 -0.041 -0.016 -0.120 -0.104 -0.077 -0.044 -0.050  0.038  0.030  0.072  0.031  0.045 -0.048 -0.043 -0.053 -0.057 -0.083 -0.100 -0.073 -0.120 -0.117 -0.102 -0.089 -0.007 -0.017  0.037 -0.031 -0.049  0.030 -0.032 -0.045 -0.012  0.006 -0.016  0.017 -0.003  0.013  0.007  0.054  0.033  0.075  0.063  0.009  0.091  0.061  0.071  0.042  0.052  0.090  0.062  0.112  0.012  0.062  0.044  0.054  0.021 -0.082 -0.121 -0.091 -0.025 -0.026 -0.059 -0.071 -0.031 -0.077 -0.066  0.006 -0.011 -0.009  0.119  0.095  0.133  0.051  0.109  0.023  0.021  0.042 -0.018 -0.154 -0.186 -0.121 -0.075 -0.079 -0.083 -0.057 -0.070 -0.055 -0.011  0.009 -0.036 -0.044  0.028 -0.006 -0.038 -0.007  0.003 -0.025 -0.004  0.005  0.031 -0.042
 -0.054  0.070 -0.041 -0.031 -0.044 -0.028 -0.038 -0.094 -0.012 -0.023 -0.058 -0.070 -0.019 -0.038 -0.079 -0.039  0.022 -0.007 -0.033  0.003  0.102  0.065  0.101  0.121  0.087  0.050  0.047  0.014 -0.055 -0.014 -0.035  0.043  0.090  0.062  0.094  0.089  0.075  0.070  0.013  0.028  0.029  0.021  0.054  0.086  0.048  0.052  0.043  0.038  0.068  0.057  0.072  0.039  0.010  0.031  0.023  0.033 -0.023  0.011  0.034  0.002  0.019  0.052  0.014  0.015  0.008 -0.003  0.009  0.002 -0.013 -0.003 -0.011  0.028  0.090  0.095  0.126  0.174  0.239  0.263  0.381  0.692  0.490  0.258  0.370  0.345  0.320  0.260  0.269  0.192  0.083  0.169  0.162  0.141  0.065  0.179  0.142  0.047  0.038  0.055  0.059  0.065  0.035 -0.065  0.001 -0.046 -0.016  0.041  0.062  0.190  0.184  0.147  0.059  0.060  0.076  0.057  0.118  0.143  0.163  0.106  0.132  0.057  0.024  0.007  0.005 -0.048  0.018 -0.030  0.007  0.051  0.075  0.162  0.075  0.108  0.051  0.008  0.052  0.054  0.083  0.200  0.204  0.198  0.290  0.237  0.127  0.307  0.193  0.142  0.191  0.241  0.140  0.108  0.136  0.190  0.124  0.059  0.125  0.123  0.022 -0.018  0.015  0.043  0.045 -0.020 -0.097 -0.097 -0.021 -0.042  0.061  0.103  0.076  0.093  0.023 -0.004 -0.027 -0.087 -0.074 -0.010 -0.057 -0.014 -0.025 -0.015 -0.028 -0.018 -0.003  0.008  0.003  0.003 -0.004 -0.018 -0.003 -0.065 -0.047 -0.004  0.013 -0.034 -0.013  0.001  0.025 -0.012 -0.015 -0.064 -0.002 -0.011  0.007 -0.013 -0.005  0.019  0.024 -0.027 -0.014 -0.017 -0.033 -0.018  0.011 -0.006 -0.043 -0.008  0.028 -0.029 -0.001  0.004  0.020 -0.002  0.026  0.021  0.011 -0.022 -0.063 -0.069 -0.015 -0.036 -0.030 -0.014 -0.048  0.007 -0.026 -0.015 -0.035 -0.026  0.004 -0.023 -0.035 -0.089 -0.037 -0.062 -0.063 -0.016 -0.051  0.003 -0.018  0.002 -0.054 -0.017 -0.001 -0.068 -0.060 -0.047 -0.043 -0.049 -0.011 -0.056 -0.029 -0.037  0.004  0.014  0.012  0.003 -0.005  0.023  0.013  0.017  0.012 -0.003  0.032  0.012  0.029 -0.012  0.035  0.003  0.041  0.011 -0.018 -0.058 -0.023  0.021 -0.029 -0.036 -0.044 -0.023 -0.060 -0.065  0.002 -0.023 -0.044  0.021  0.023  0.030  0.006  0.070  0.010  0.011  0.066  0.007 -0.222 -0.209 -0.188 -0.160 -0.082 -0.114 -0.061 -0.117 -0.106 -0.030 -0.015 -0.072 -0.058  0.028 -0.029 -0.053 -0.017  0.008 -0.021 -0.035  0.032  0.020  0.010
 -0.040  0.085 -0.012 -0.081 -0.043 -0.070 -0.067 -0.119 -0.034 -0.075 -0.065 -0.040 -0.008 -0.055 -0.032  0.019  0.037  0.007 -0.018  0.013  0.052  0.043  0.078  0.094  0.081  0.046  0.063  0.016 -0.025  0.035 -0.015  0.061  0.097  0.074  0.090  0.044  0.059  0.057  0.006  0.015  0.037  0.020  0.066  0.086  0.034  0.033  0.021  0.040  0.087  0.058  0.063  0.053  0.018  0.028  0.045  0.049 -0.022  0.019  0.035  0.020  0.014  0.047  0.037  0.041  0.034  0.029  0.017  0.005  0.001 -0.030 -0.052 -0.005  0.053  0.055  0.094  0.136  0.195  0.337  0.358  0.490  0.687  0.319  0.348  0.373  0.406  0.319  0.312  0.229  0.076  0.180  0.173  0.143  0.044  0.225  0.153  0.024  0.033  0.042  0.020  0.055  0.028 -0.071 -0.016 -0.074 -0.042  0.007  0.023  0.134  0.136  0.079  0.044  0.006  0.029  0.058  0.078  0.124  0.120  0.060  0.076  0.023 -0.017 -0.077 -0.044 -0.100 -0.023 -0.080 -0.075  0.003  0.010  0.083  0.030  0.025  0.027 -0.004  0.025  0.025  0.036  0.137  0.129  0.144  0.180  0.148  0.088  0.236  0.141  0.108  0.142  0.219  0.097  0.081  0.130  0.166  0.114  0.056  0.127  0.114 -0.000 -0.017  0.048  0.008  0.004 -0.036 -0.109 -0.099 -0.089 -0.087 -0.003  0.046  0.018  0.030  0.016 -0.015 -0.054 -0.106 -0.062 -0.009 -0.057 -0.022 -0.037 -0.030 -0.023 -0.036 -0.012  0.005  0.002 -0.003  0.015 -0.021  0.006 -0.056 -0.041 -0.001  0.016 -0.009 -0.019 -0.004  0.017 -0.016 -0.015 -0.051 -0.047 -0.035 -0.026 -0.056 -0.039  0.004  0.017 -0.039 -0.005 -0.002 -0.029 -0.013  0.042  0.003 -0.008 -0.003  0.027 -0.011  0.027  0.008  0.000 -0.001  0.031  0.035  0.020  0.013 -0.043 -0.071 -0.002  0.025 -0.022  0.028 -0.004  0.068 -0.007  0.016 -0.042 -0.007  0.004 -0.006 -0.019 -0.084 -0.056 -0.087 -0.066 -0.038 -0.083 -0.011 -0.021  0.012 -0.042 -0.005 -0.008 -0.065 -0.052 -0.018 -0.047 -0.042 -0.031 -0.027 -0.030 -0.011  0.002  0.014  0.039  0.040 -0.021  0.039  0.004  0.067  0.068  0.053  0.095  0.066  0.063  0.018  0.061  0.046  0.073  0.040 -0.010 -0.036 -0.015  0.052  0.028  0.028  0.018  0.001 -0.020 -0.010 -0.000 -0.007 -0.010  0.096  0.038  0.071  0.035  0.078  0.026  0.007  0.017 -0.004 -0.194 -0.147 -0.194 -0.161 -0.115 -0.149 -0.105 -0.160 -0.130 -0.057 -0.038 -0.082 -0.056  0.025 -0.014 -0.041  0.020  0.039  0.010 -0.010  0.051  0.008 -0.023
 -0.052  0.047  0.024 -0.013 -0.011 -0.020 -0.033 -0.064 -0.022 -0.052 -0.059 -0.037 -0.013 -0.037 -0.040 -0.000  0.037 -0.013  0.013  0.037  0.046  0.055  0.056  0.047  0.039  0.028  0.029  0.007 -0.004  0.039  0.014  0.049  0.064  0.051  0.055  0.048  0.067  0.061  0.018  0.022  0.026  0.012  0.027  0.053  0.011  0.039  0.009  0.012  0.049  0.047  0.061  0.036  0.010  0.023  0.012 -0.008 -0.016 -0.003  0.000 -0.030 -0.007 -0.012 -0.010 -0.026 -0.029  0.016  0.022 -0.036 -0.031 -0.052 -0.043  0.017  0.055  0.063  0.088  0.123  0.150  0.177  0.305  0.258  0.319  0.397  0.298  0.210  0.294  0.295  0.323  0.236  0.153  0.338  0.271  0.176  0.114  0.289  0.160  0.059  0.024  0.050  0.023  0.041  0.040 -0.043 -0.018 -0.083 -0.036 -0.003  0.027  0.110  0.101  0.060  0.014  0.015  0.013  0.018  0.036  0.052  0.066  0.022  0.040 -0.014 -0.015 -0.078 -0.043 -0.092 -0.042 -0.061 -0.085 -0.026 -0.039  0.001 -0.013 -0.031 -0.047 -0.001 -0.017 -0.013 -0.024  0.039  0.043  0.076  0.080  0.064  0.039  0.134  0.078  0.060  0.075  0.162  0.062  0.047  0.117  0.155  0.076  0.061  0.152  0.153  0.042  0.038  0.031  0.027 -0.006 -0.036 -0.073 -0.085 -0.059 -0.063 -0.045  0.010 -0.022 -0.013 -0.034 -0.029 -0.034 -0.080 -0.058 -0.014 -0.081 -0.074 -0.056 -0.034 -0.003 -0.018  0.014  0.000 -0.040 -0.024 -0.011 -0.056 -0.041 -0.090 -0.052 -0.047 -0.035 -0.070 -0.055 -0.036 -0.017 -0.053 -0.064 -0.097 -0.077 -0.063 -0.020 -0.037 -0.018 -0.005  0.008 -0.020 -0.013 -0.013 -0.023 -0.030  0.025  0.008 -0.020 -0.021 -0.003 -0.013  0.007 -0.022 -0.005 -0.022  0.001 -0.032 -0.032 -0.006 -0.061 -0.066 -0.029  0.008 -0.005  0.056  0.043  0.058  0.016  0.023 -0.029 -0.016 -0.016 -0.033 -0.058 -0.079 -0.068 -0.083 -0.070 -0.056 -0.071 -0.016 -0.021  0.013 -0.024 -0.018  0.024 -0.023 -0.027  0.013 -0.003 -0.028 -0.007 -0.005 -0.013  0.001  0.021  0.025  0.051  0.048  0.019  0.079  0.080  0.115  0.082  0.088  0.141  0.086  0.112  0.036  0.059  0.041  0.044  0.037 -0.023 -0.052 -0.037  0.023  0.018 -0.010 -0.018  0.000 -0.021 -0.018  0.014  0.022  0.029  0.159  0.092  0.145  0.064  0.069  0.014  0.013  0.008 -0.024 -0.108 -0.133 -0.120 -0.081 -0.075 -0.117 -0.095 -0.106 -0.089 -0.059 -0.032 -0.073 -0.073 -0.002 -0.025 -0.044 -0.024 -0.020 -0.036 -0.010  0.021  0.032  0.005
 -0.089  0.054 -0.006 -0.023  0.003 -0.031 -0.008 -0.063 -0.022 -0.037 -0.046 -0.018  0.005 -0.029 -0.004  0.012  0.040  0.013  0.032  0.073  0.093  0.081  0.122  0.119  0.100  0.047  0.035  0.017 -0.056 -0.008  0.000  0.039  0.082  0.055  0.096  0.095  0.095  0.086  0.024  0.039  0.022  0.004  0.026  0.058  0.018  0.020 -0.018  0.002  0.057  0.063  0.068  0.035 -0.007  0.004  0.014  0.011 -0.015 -0.000  0.015 -0.030  0.008  0.025  0.017 -0.014 -0.003  0.029  0.013 -0.084 -0.055 -0.066 -0.061 -0.010  0.058  0.102  0.139  0.159  0.215  0.179  0.365  0.370  0.348  0.298  0.559  0.300  0.369  0.397  0.471  0.339  0.141  0.303  0.289  0.217  0.147  0.229  0.219  0.105  0.058  0.083  0.099  0.117  0.103 -0.003  0.008 -0.084 -0.039  0.012  0.014  0.117  0.095  0.079  0.024  0.023  0.004  0.010  0.026  0.064  0.068  0.035  0.065  0.014  0.011 -0.024  0.013 -0.057 -0.004 -0.032 -0.046  0.035  0.012  0.064  0.006  0.020 -0.031 -0.010  0.012  0.030  0.037  0.117  0.149  0.174  0.200  0.195  0.139  0.293  0.175  0.144  0.183  0.296  0.189  0.145  0.203  0.290  0.216  0.125  0.224  0.228  0.115  0.061  0.088  0.084  0.070 -0.049 -0.073 -0.099  0.006 -0.037  0.021  0.064  0.038  0.040 -0.012 -0.012 -0.005 -0.100 -0.086 -0.031 -0.090 -0.072 -0.055 -0.060 -0.045 -0.055 -0.007 -0.047 -0.052 -0.061 -0.017 -0.072 -0.058 -0.106 -0.097 -0.072 -0.053 -0.123 -0.084 -0.061 -0.033 -0.066 -0.055 -0.125 -0.062 -0.065 -0.030 -0.028 -0.017 -0.039 -0.030 -0.044 -0.022 -0.007 -0.031 -0.017  0.036  0.012 -0.002  0.001  0.037  0.006 -0.003 -0.002  0.026 -0.026 -0.017 -0.025 -0.009  0.009 -0.111 -0.097 -0.077 -0.057 -0.054 -0.004  0.001  0.085  0.027  0.008 -0.025 -0.042 -0.035 -0.045 -0.102 -0.113 -0.115 -0.116 -0.113 -0.092 -0.090 -0.046 -0.041  0.013 -0.061 -0.085 -0.026 -0.081 -0.084 -0.027 -0.038 -0.050 -0.033 -0.039 -0.008 -0.013  0.009  0.003  0.039  0.009 -0.021  0.048  0.020  0.037  0.019  0.049  0.052  0.019  0.045 -0.022  0.013  0.009  0.040  0.001 -0.077 -0.123 -0.076 -0.017 -0.041 -0.069 -0.063 -0.033 -0.082 -0.042  0.007  0.002 -0.034  0.077  0.055  0.098  0.033  0.071  0.014  0.023  0.029 -0.030 -0.201 -0.201 -0.159 -0.151 -0.070 -0.144 -0.075 -0.100 -0.111 -0.053 -0.011 -0.067 -0.091 -0.009 -0.010 -0.043 -0.019  0.001 -0.026 -0.012  0.052  0.083  0.048
 -0.042  0.042 -0.046 -0.040 -0.019 -0.024 -0.032 -0.063 -0.021 -0.047 -0.041 -0.032 -0.013 -0.021 -0.020 -0.001  0.035 -0.001  0.025  0.035  0.055  0.038  0.044  0.076  0.052  0.039  0.028  0.002 -0.041 -0.001 -0.059  0.001  0.040  0.035  0.052  0.061  0.041  0.029  0.032  0.039  0.025  0.030  0.064  0.096  0.047  0.035 -0.021  0.019  0.032 -0.006 -0.009  0.022  0.000 -0.009  0.008  0.042 -0.020  0.001  0.021  0.001 -0.013  0.022  0.005 -0.040 -0.025 -0.023 -0.020  0.027 -0.000 -0.019 -0.088 -0.036 -0.000  0.035  0.062  0.094  0.098  0.169  0.187  0.345  0.373  0.210  0.300  0.494  0.324  0.271  0.290  0.162  0.095  0.191  0.117  0.092  0.042  0.107  0.082 -0.010 -0.010 -0.003 -0.032  0.035 -0.007 -0.075 -0.036 -0.085 -0.039  0.001  0.019  0.092  0.087  0.065  0.009  0.040 -0.002  0.029  0.066  0.081  0.119  0.068  0.075  0.030 -0.004 -0.011 -0.059 -0.046 -0.004 -0.067 -0.018  0.035  0.035  0.106  0.051  0.067  0.030  0.019  0.052  0.046  0.070  0.156  0.164  0.146  0.191  0.198  0.103  0.210  0.137  0.112  0.143  0.176  0.091  0.072  0.100  0.119  0.063  0.022  0.056  0.045 -0.044 -0.026  0.005  0.020  0.014 -0.037 -0.089 -0.070 -0.028 -0.065  0.031  0.082  0.054  0.084  0.040  0.017  0.033 -0.045 -0.048  0.009 -0.015  0.002 -0.008 -0.005  0.005 -0.047  0.015  0.020  0.016 -0.011  0.019 -0.013 -0.004 -0.047 -0.023  0.010  0.004 -0.011  0.012  0.001 -0.007 -0.010 -0.005 -0.040  0.005  0.001 -0.004  0.003  0.019  0.032  0.045  0.025  0.024  0.029  0.012  0.034  0.056  0.024  0.021 -0.000  0.026 -0.014  0.017  0.025  0.036  0.027  0.019  0.008  0.019 -0.007  0.018  0.004  0.026  0.028  0.016  0.022 -0.019  0.022  0.009  0.018  0.003  0.030  0.043  0.022  0.004 -0.033 -0.018 -0.001  0.004  0.014 -0.036 -0.013 -0.010  0.017 -0.008  0.018 -0.002 -0.031 -0.037 -0.022 -0.023 -0.040 -0.026 -0.057 -0.038 -0.031 -0.010 -0.000 -0.007  0.009 -0.019 -0.001  0.009  0.028  0.049  0.032  0.033  0.007  0.007  0.022  0.031  0.019  0.037  0.029  0.013  0.008  0.031  0.053  0.014  0.050  0.023 -0.003  0.012  0.025  0.029  0.022  0.015  0.033  0.002  0.014  0.000  0.039  0.017  0.013  0.044  0.015 -0.206 -0.184 -0.158 -0.161 -0.095 -0.163 -0.114 -0.156 -0.144 -0.096 -0.062 -0.083 -0.060 -0.005 -0.014 -0.013  0.019  0.016 -0.009 -0.029  0.068  0.035  0.014
 -0.082  0.139 -0.044 -0.068 -0.008 -0.056 -0.067 -0.131 -0.029 -0.063 -0.110 -0.076 -0.014 -0.076 -0.057 -0.006  0.042  0.007  0.015  0.087  0.113  0.101  0.127  0.135  0.123  0.095  0.098  0.041 -0.069 -0.014 -0.057  0.025  0.088  0.107  0.132  0.121  0.117  0.122  0.075  0.083  0.080  0.057  0.104  0.124  0.055  0.078  0.020  0.027  0.095  0.067  0.101  0.065  0.013  0.039  0.052  0.046 -0.019  0.023  0.066  0.005  0.037  0.099  0.071  0.058  0.041  0.073  0.080 -0.069 -0.030 -0.067 -0.086 -0.013  0.058  0.092  0.090  0.130  0.201  0.209  0.284  0.320  0.406  0.294  0.369  0.324  0.615  0.432  0.389  0.280  0.111  0.211  0.182  0.163  0.079  0.181  0.172  0.051  0.051  0.078  0.044  0.035 -0.013 -0.059 -0.034 -0.110 -0.037  0.015  0.024  0.126  0.095  0.089  0.049  0.052  0.016  0.044  0.066  0.082  0.092  0.043  0.078  0.010 -0.012 -0.057 -0.038 -0.107 -0.047 -0.052 -0.077  0.000 -0.005  0.090  0.024  0.035  0.026  0.014  0.019  0.053  0.038  0.149  0.121  0.134  0.159  0.150  0.103  0.211  0.119  0.082  0.121  0.188  0.094  0.080  0.127  0.152  0.058  0.045  0.140  0.114 -0.003 -0.020  0.023 -0.017 -0.018 -0.062 -0.105 -0.104 -0.018 -0.076 -0.013  0.029 -0.001  0.018  0.000 -0.022 -0.009 -0.085 -0.075 -0.006 -0.062 -0.016 -0.036 -0.030 -0.039 -0.039 -0.002  0.005 -0.003 -0.001  0.021 -0.029 -0.003 -0.057 -0.053 -0.014 -0.020 -0.079 -0.053 -0.023 -0.003 -0.056 -0.062 -0.122 -0.060 -0.043 -0.036 -0.028 -0.016  0.017  0.006  0.007  0.030  0.043  0.031  0.029  0.100  0.038  0.055  0.051  0.068  0.041  0.067  0.049  0.043  0.001  0.015 -0.001  0.056  0.039 -0.049 -0.084 -0.041 -0.013 -0.043 -0.000 -0.015  0.075  0.019 -0.000 -0.045 -0.075 -0.044 -0.048 -0.083 -0.063 -0.081 -0.102 -0.061 -0.043 -0.056 -0.033  0.008  0.009 -0.068 -0.029  0.014 -0.062 -0.086 -0.049 -0.057 -0.075 -0.099 -0.073 -0.067 -0.023  0.009  0.046  0.081  0.059 -0.011  0.080  0.055  0.100  0.087  0.104  0.118  0.063  0.094  0.009  0.026 -0.005  0.044  0.030 -0.013 -0.038 -0.026  0.041  0.024  0.022  0.001 -0.000 -0.012  0.007  0.042  0.031  0.014  0.099  0.051  0.102  0.036  0.093  0.043  0.049  0.026 -0.011 -0.196 -0.183 -0.186 -0.179 -0.098 -0.175 -0.109 -0.121 -0.122 -0.059 -0.007 -0.062 -0.063  0.036 -0.014 -0.039 -0.009  0.015 -0.032 -0.009  0.034  0.082  0.007
 -0.056  0.096  0.074  0.058  0.031  0.020  0.035 -0.051 -0.016 -0.021 -0.048 -0.059 -0.025 -0.004 -0.043 -0.022  0.020  0.017  0.064  0.095  0.118  0.098  0.137  0.123  0.139  0.053  0.020  0.031 -0.052 -0.034  0.024  0.065  0.107  0.074  0.128  0.091  0.110  0.113  0.037  0.027  0.028 -0.001  0.030  0.064  0.017  0.022 -0.013 -0.005  0.065  0.083  0.097  0.051  0.009  0.049  0.052  0.024 -0.005  0.003  0.024 -0.039  0.021  0.054 -0.014  0.014  0.046  0.051  0.052 -0.107 -0.095 -0.111 -0.101 -0.028  0.055  0.076  0.070  0.101  0.173  0.190  0.283  0.260  0.319  0.295  0.397  0.271  0.432  0.710  0.673  0.380  0.169  0.358  0.283  0.213  0.118  0.213  0.181  0.090  0.052  0.066  0.010 -0.009 -0.026 -0.083 -0.076 -0.135 -0.075 -0.011 -0.014  0.103  0.071  0.052  0.035  0.029 -0.012  0.020  0.041  0.041  0.026 -0.003  0.045 -0.043 -0.065 -0.097 -0.096 -0.118 -0.021 -0.100 -0.093 -0.036 -0.028  0.027 -0.013  0.000 -0.033 -0.012 -0.004 -0.005 -0.002  0.088  0.082  0.132  0.119  0.095  0.072  0.200  0.081  0.044  0.084  0.153  0.031  0.052  0.157  0.145  0.068  0.065  0.210  0.172  0.014  0.036 -0.006  0.003 -0.003 -0.023 -0.113 -0.057 -0.050 -0.116 -0.039  0.006  0.000 -0.006 -0.024 -0.021 -0.023 -0.079 -0.039 -0.009 -0.088 -0.070 -0.043 -0.048 -0.050 -0.073 -0.016 -0.033 -0.027 -0.035 -0.008 -0.056 -0.034 -0.095 -0.075 -0.076 -0.095 -0.129 -0.116 -0.086 -0.068 -0.090 -0.101 -0.121 -0.071 -0.090 -0.055 -0.077 -0.035 -0.032 -0.030 -0.042 -0.020 -0.015  0.002 -0.009  0.051  0.036  0.017  0.027  0.057  0.026 -0.002  0.001  0.001 -0.064 -0.061 -0.071 -0.038  0.006 -0.112 -0.128 -0.092 -0.034 -0.046 -0.005 -0.007  0.101  0.004 -0.009 -0.057 -0.068 -0.058 -0.078 -0.139 -0.124 -0.135 -0.140 -0.094 -0.083 -0.094 -0.020  0.004  0.053 -0.093 -0.098  0.022 -0.072 -0.145 -0.089 -0.068 -0.096 -0.076 -0.101 -0.102 -0.056 -0.008  0.020  0.088  0.037  0.022  0.092  0.072  0.090  0.057  0.105  0.105  0.060  0.146  0.011  0.092 -0.010  0.081  0.097 -0.023 -0.089 -0.055  0.031  0.029 -0.002 -0.044 -0.052 -0.077 -0.076 -0.027 -0.000  0.003  0.136  0.077  0.131  0.061  0.098  0.019  0.045 -0.003 -0.048 -0.129 -0.148 -0.074 -0.063 -0.134 -0.136 -0.061 -0.108 -0.109 -0.047 -0.014 -0.083 -0.091 -0.009 -0.031 -0.055 -0.060 -0.009 -0.062 -0.019  0.045  0.059  0.056
 -0.066  0.073  0.129  0.041  0.033 -0.002  0.011 -0.047 -0.033 -0.051 -0.049 -0.032 -0.019 -0.005  0.000  0.035  0.023  0.016  0.057  0.070  0.066  0.046  0.097  0.088  0.100  0.011  0.010  0.028 -0.024  0.020  0.066  0.073  0.119  0.047  0.086  0.053  0.082  0.070  0.005  0.006 -0.023 -0.042 -0.037  0.034 -0.018 -0.022 -0.073 -0.044  0.021  0.058  0.060  0.022 -0.009  0.010  0.000  0.003 -0.002 -0.015 -0.008 -0.028 -0.011 -0.021 -0.015 -0.052 -0.006  0.036  0.021 -0.091 -0.095 -0.089 -0.078 -0.024  0.077  0.105  0.075  0.094  0.139  0.180  0.309  0.269  0.312  0.323  0.471  0.290  0.389  0.673  0.885  0.536  0.225  0.500  0.389  0.280  0.157  0.249  0.244  0.118  0.067  0.077  0.077  0.056  0.062 -0.029 -0.029 -0.109 -0.083 -0.001 -0.023  0.091  0.070  0.045  0.012  0.018 -0.053 -0.006  0.025  0.029  0.028 -0.021  0.034 -0.027 -0.034 -0.068 -0.053 -0.102 -0.005 -0.094 -0.075 -0.001 -0.007  0.023 -0.015 -0.025 -0.068 -0.023 -0.007  0.020  0.013  0.121  0.133  0.175  0.161  0.137  0.104  0.244  0.118  0.096  0.137  0.241  0.121  0.118  0.250  0.291  0.205  0.151  0.320  0.279  0.118  0.105  0.085  0.089  0.043 -0.041 -0.124 -0.106 -0.044 -0.109  0.006  0.039  0.025 -0.006 -0.035 -0.024 -0.044 -0.123 -0.065 -0.029 -0.127 -0.120 -0.075 -0.070 -0.066 -0.107 -0.037 -0.095 -0.072 -0.077 -0.041 -0.097 -0.074 -0.149 -0.138 -0.126 -0.122 -0.177 -0.157 -0.115 -0.096 -0.123 -0.121 -0.161 -0.110 -0.103 -0.060 -0.073 -0.021 -0.058 -0.038 -0.060 -0.051 -0.047 -0.042 -0.060 -0.005  0.010 -0.013 -0.010  0.024 -0.023 -0.026 -0.025 -0.047 -0.083 -0.072 -0.072 -0.050  0.003 -0.157 -0.141 -0.107 -0.037 -0.035 -0.009 -0.021  0.071 -0.013 -0.035 -0.051 -0.048 -0.038 -0.066 -0.127 -0.163 -0.152 -0.137 -0.119 -0.101 -0.110 -0.010 -0.006  0.078 -0.036 -0.092  0.020 -0.047 -0.116 -0.064 -0.036 -0.068 -0.060 -0.063 -0.055 -0.037  0.015  0.030  0.097  0.030  0.009  0.069  0.068  0.077  0.034  0.077  0.080  0.057  0.134  0.015  0.135  0.077  0.130  0.098 -0.044 -0.126 -0.067  0.013  0.004 -0.044 -0.075 -0.071 -0.127 -0.112 -0.062 -0.014 -0.020  0.131  0.067  0.105  0.054  0.072 -0.008  0.018 -0.035 -0.073 -0.142 -0.174 -0.093 -0.064 -0.144 -0.149 -0.086 -0.126 -0.114 -0.067 -0.031 -0.110 -0.123 -0.048 -0.040 -0.065 -0.092 -0.049 -0.099 -0.060  0.051  0.064  0.078
 -0.077  0.092  0.120 -0.004  0.011 -0.032 -0.018 -0.042 -0.032 -0.046 -0.036 -0.021 -0.011 -0.023 -0.026  0.039 -0.002  0.044  0.067  0.079  0.071  0.042  0.071  0.088  0.068  0.017  0.025  0.030  0.011  0.078  0.053  0.042  0.086  0.048  0.064  0.076  0.069  0.053  0.020  0.048  0.015  0.003 -0.037  0.013 -0.008  0.024 -0.038 -0.024  0.032  0.038  0.053  0.018 -0.026 -0.029 -0.028 -0.047 -0.046 -0.042 -0.008 -0.023 -0.020 -0.062  0.029 -0.073 -0.056  0.015 -0.009 -0.061 -0.038 -0.053  0.015  0.024  0.118  0.118  0.061  0.061  0.103  0.074  0.253  0.192  0.229  0.236  0.339  0.162  0.280  0.380  0.536  0.727  0.271  0.383  0.363  0.352  0.224  0.274  0.321  0.171  0.084  0.107  0.151  0.150  0.135  0.057  0.072 -0.019 -0.033  0.041  0.000  0.074  0.036  0.037  0.008 -0.009 -0.048  0.003  0.010  0.021  0.018  0.005  0.034 -0.009  0.033 -0.034  0.035 -0.086 -0.017 -0.009 -0.022  0.029 -0.016  0.005 -0.025 -0.035 -0.051 -0.023 -0.022  0.016 -0.001  0.071  0.075  0.105  0.118  0.115  0.084  0.192  0.143  0.156  0.196  0.362  0.201  0.204  0.375  0.459  0.334  0.245  0.457  0.394  0.173  0.163  0.144  0.123  0.084 -0.059 -0.063 -0.127  0.001 -0.020  0.015  0.018 -0.022 -0.025 -0.053 -0.035 -0.074 -0.144 -0.091 -0.043 -0.136 -0.094 -0.071 -0.038 -0.032 -0.080 -0.052 -0.087 -0.071 -0.082 -0.044 -0.097 -0.065 -0.112 -0.118 -0.099 -0.074 -0.147 -0.118 -0.079 -0.060 -0.104 -0.101 -0.154 -0.134 -0.131 -0.083 -0.071 -0.029 -0.044 -0.018 -0.015 -0.036 -0.013 -0.043 -0.059  0.016 -0.003 -0.015 -0.004  0.025 -0.013  0.011 -0.013 -0.043 -0.051 -0.008 -0.010 -0.013  0.025 -0.148 -0.146 -0.112 -0.053 -0.053 -0.007  0.002  0.046  0.015 -0.011 -0.038 -0.039 -0.040 -0.058 -0.095 -0.167 -0.149 -0.158 -0.126 -0.127 -0.152 -0.045 -0.055 -0.001 -0.038 -0.078 -0.029 -0.069 -0.101 -0.060 -0.047 -0.058 -0.036 -0.053 -0.039 -0.010  0.021  0.017  0.077  0.024 -0.019  0.029  0.004  0.049  0.052  0.122  0.089  0.088  0.104  0.026  0.112  0.119  0.095  0.054 -0.067 -0.124 -0.060 -0.002  0.000 -0.030 -0.058 -0.049 -0.107 -0.089 -0.041 -0.004 -0.044  0.108  0.045  0.083  0.043  0.054 -0.020  0.019 -0.040 -0.068 -0.125 -0.195 -0.158 -0.124 -0.060 -0.101 -0.061 -0.064 -0.074 -0.048 -0.003 -0.067 -0.072  0.002  0.003 -0.037 -0.043 -0.006 -0.040 -0.088 -0.031  0.022  0.002
 -0.039  0.011  0.024  0.039  0.058  0.067  0.056  0.048  0.010  0.018  0.014 -0.007  0.007  0.010 -0.041 -0.016  0.051 -0.009  0.041  0.010  0.007  0.014 -0.009 -0.002 -0.015  0.011 -0.015 -0.052  0.015 -0.002 -0.038 -0.075 -0.058 -0.007 -0.023  0.013  0.047  0.020  0.031  0.020  0.039  0.023 -0.006 -0.000 -0.013  0.037  0.015  0.027  0.048  0.061  0.067  0.038  0.018  0.017 -0.005 -0.052 -0.011 -0.017 -0.038 -0.064 -0.019 -0.057 -0.049 -0.053 -0.059 -0.013  0.004 -0.024  0.003 -0.018  0.030  0.055  0.057  0.047  0.050  0.085  0.080  0.023  0.113  0.083  0.076  0.153  0.141  0.095  0.111  0.169  0.225  0.271  0.479  0.365  0.200  0.209  0.174  0.196  0.138  0.068 -0.026  0.014 -0.024  0.032  0.023 -0.005  0.024 -0.004 -0.004  0.016  0.021  0.038  0.033  0.021  0.008  0.013 -0.018  0.003  0.012  0.042  0.018  0.002 -0.000 -0.012  0.024 -0.024  0.006 -0.045 -0.054 -0.009 -0.037  0.007 -0.022 -0.027 -0.036 -0.049 -0.059  0.008  0.012  0.002 -0.010  0.002  0.008  0.011  0.039  0.013  0.001  0.052  0.081  0.047  0.074  0.138  0.068  0.038  0.139  0.139  0.083  0.071  0.156  0.155  0.064  0.057  0.034 -0.005 -0.031 -0.065 -0.007 -0.041  0.001  0.001 -0.035 -0.009 -0.024 -0.014 -0.049  0.012  0.016 -0.033 -0.043 -0.035 -0.075 -0.032 -0.025  0.003  0.060 -0.008  0.007 -0.007 -0.019 -0.013 -0.036 -0.041 -0.039 -0.072 -0.046 -0.059 -0.054 -0.071 -0.037 -0.045 -0.043 -0.035 -0.042 -0.060 -0.043 -0.050 -0.035 -0.012  0.014 -0.004  0.018  0.035  0.011  0.009 -0.004 -0.013  0.008  0.006 -0.044 -0.019 -0.021 -0.001 -0.025 -0.019 -0.017  0.018 -0.015 -0.012 -0.044 -0.051 -0.056 -0.049 -0.043 -0.010 -0.014  0.012  0.046  0.044  0.020 -0.012 -0.022 -0.044 -0.052 -0.051 -0.077 -0.072 -0.042 -0.070 -0.062 -0.044 -0.065 -0.048 -0.062 -0.074 -0.038 -0.031 -0.024 -0.015 -0.021 -0.014 -0.005 -0.025  0.031 -0.007 -0.012 -0.006  0.009  0.013  0.041  0.018  0.029  0.048  0.026  0.046  0.052  0.071  0.042  0.065  0.059  0.016  0.009 -0.006 -0.055 -0.019 -0.038 -0.060 -0.039 -0.001 -0.006 -0.020 -0.027 -0.009 -0.031  0.017  0.024  0.031  0.023  0.091  0.057  0.122  0.054  0.048  0.027  0.030  0.040  0.025 -0.042 -0.108 -0.096 -0.052  0.000 -0.046 -0.063 -0.020 -0.009 -0.021  0.013  0.010  0.012  0.024  0.021  0.027  0.031 -0.001  0.071  0.039  0.020  0.022 -0.044
 -0.052  0.030  0.066  0.012  0.014  0.007  0.022 -0.021 -0.046 -0.040 -0.040 -0.059 -0.040  0.010 -0.028 -0.014  0.052 -0.060  0.035 -0.001 -0.008  0.006 -0.002 -0.036 -0.014 -0.034 -0.024 -0.016  0.095  0.145  0.081  0.034  0.027 -0.004 -0.018 -0.030  0.019  0.006 -0.026 -0.028 -0.032 -0.023 -0.032  0.040 -0.021  0.001 -0.037 -0.026  0.015  0.037  0.051  0.024 -0.012 -0.020 -0.050 -0.060 -0.024 -0.044 -0.074 -0.076 -0.067 -0.130 -0.095 -0.143 -0.132 -0.056 -0.045 -0.045 -0.069 -0.051 -0.034  0.025  0.049  0.020  0.050  0.058  0.090  0.082  0.256  0.169  0.180  0.338  0.303  0.191  0.211  0.358  0.500  0.383  0.365  0.751  0.465  0.277  0.242  0.329  0.240  0.108  0.013  0.042  0.025  0.065  0.083 -0.023 -0.011 -0.084 -0.049 -0.009  0.023  0.087  0.057  0.013 -0.013 -0.002 -0.056 -0.015 -0.013  0.016  0.039 -0.008  0.019 -0.021 -0.014 -0.055 -0.028 -0.068 -0.042 -0.060 -0.042  0.001 -0.018 -0.026 -0.033 -0.070 -0.094 -0.024 -0.022 -0.031 -0.041  0.013  0.019  0.061  0.035  0.018 -0.008  0.096  0.097  0.073  0.069  0.217  0.100  0.088  0.198  0.253  0.156  0.123  0.260  0.263  0.105  0.086  0.071  0.070  0.004 -0.067 -0.052 -0.081 -0.052 -0.057 -0.052 -0.007 -0.027 -0.047 -0.053 -0.037 -0.044 -0.091 -0.064 -0.053 -0.118 -0.114 -0.065 -0.033  0.017 -0.037  0.014 -0.051 -0.050 -0.055 -0.052 -0.095 -0.074 -0.121 -0.104 -0.114 -0.096 -0.130 -0.083 -0.060 -0.061 -0.090 -0.080 -0.113 -0.086 -0.077 -0.035 -0.057  0.013 -0.008  0.012  0.016 -0.024 -0.066 -0.061 -0.061 -0.040 -0.004 -0.061 -0.063 -0.058 -0.038 -0.046 -0.039 -0.053 -0.030 -0.034 -0.047 -0.092 -0.047 -0.094 -0.075 -0.065 -0.004 -0.011  0.050  0.032  0.028  0.024  0.011 -0.024 -0.017 -0.044 -0.045 -0.104 -0.114 -0.108 -0.100 -0.076 -0.054 -0.094 -0.032 -0.045  0.030  0.027 -0.060 -0.007 -0.007 -0.045 -0.011 -0.010 -0.042 -0.018 -0.034 -0.021 -0.019  0.015  0.011  0.066  0.037  0.030  0.061  0.068  0.100  0.097  0.119  0.102  0.089  0.124  0.055  0.121  0.104  0.051  0.088 -0.017 -0.067 -0.039  0.035  0.040 -0.012 -0.024  0.011 -0.057 -0.038 -0.006  0.027  0.019  0.165  0.065  0.132  0.063  0.051 -0.009  0.014  0.004 -0.022 -0.049 -0.118 -0.056  0.003 -0.133 -0.108 -0.112 -0.133 -0.098 -0.064 -0.032 -0.110 -0.101 -0.034 -0.055 -0.057 -0.067 -0.078 -0.056 -0.009  0.064  0.061  0.046
 -0.061  0.042  0.049 -0.017  0.002 -0.007  0.006 -0.032 -0.031 -0.012 -0.018 -0.036 -0.007  0.018  0.002  0.013  0.019 -0.012  0.026  0.021  0.022  0.028  0.027  0.014  0.011 -0.010 -0.021 -0.011  0.023  0.095  0.046  0.031  0.053  0.009  0.022  0.019  0.032  0.023 -0.018 -0.000 -0.007 -0.013 -0.023  0.046  0.013  0.023 -0.023 -0.027  0.006  0.025  0.028  0.002 -0.042 -0.048 -0.070 -0.065 -0.050 -0.046 -0.047 -0.050 -0.046 -0.075 -0.036 -0.113 -0.093 -0.012 -0.019 -0.050 -0.045 -0.038 -0.020  0.015  0.054  0.050  0.082  0.072  0.114  0.083  0.262  0.162  0.173  0.271  0.289  0.117  0.182  0.283  0.389  0.363  0.200  0.465  0.468  0.274  0.232  0.298  0.258  0.102  0.043  0.083  0.105  0.097  0.092  0.017  0.008 -0.062 -0.027 -0.002  0.017  0.082  0.062  0.030  0.026  0.009 -0.009  0.008  0.002  0.008  0.025  0.009  0.015 -0.020 -0.002 -0.048 -0.010 -0.058 -0.009 -0.025 -0.041 -0.007 -0.037 -0.015 -0.016 -0.043 -0.062 -0.022 -0.026 -0.021 -0.030  0.005  0.009  0.054  0.043  0.029  0.023  0.116  0.085  0.075  0.075  0.214  0.106  0.098  0.176  0.255  0.171  0.117  0.258  0.262  0.117  0.108  0.087  0.068  0.028 -0.053 -0.033 -0.085 -0.020 -0.029 -0.027 -0.013 -0.042 -0.053 -0.061 -0.044 -0.061 -0.100 -0.077 -0.042 -0.103 -0.094 -0.060 -0.026 -0.006 -0.018  0.021 -0.017 -0.039 -0.040 -0.017 -0.057 -0.052 -0.098 -0.092 -0.086 -0.064 -0.110 -0.080 -0.060 -0.060 -0.057 -0.070 -0.105 -0.087 -0.102 -0.034 -0.051  0.001 -0.005 -0.004 -0.007 -0.026 -0.032 -0.055 -0.049  0.007  0.009 -0.038 -0.025 -0.006 -0.041 -0.021 -0.023 -0.034 -0.035 -0.027 -0.025 -0.051 -0.020 -0.070 -0.077 -0.064 -0.021 -0.040  0.024  0.007  0.030  0.002  0.002 -0.044 -0.038 -0.053 -0.046 -0.090 -0.101 -0.101 -0.075 -0.054 -0.055 -0.075 -0.029 -0.037  0.014 -0.009 -0.062 -0.030 -0.049 -0.060 -0.020 -0.044 -0.063 -0.030 -0.043 -0.030 -0.025 -0.014 -0.007  0.020  0.007 -0.010  0.033  0.017  0.050  0.089  0.114  0.111  0.080  0.087  0.038  0.084  0.098  0.075  0.063 -0.015 -0.046 -0.019  0.042  0.043  0.005 -0.002  0.027 -0.031 -0.026 -0.009  0.003 -0.018  0.117  0.033  0.069  0.028  0.036 -0.027  0.013  0.000 -0.040 -0.094 -0.131 -0.084 -0.065 -0.057 -0.067 -0.060 -0.060 -0.049 -0.024 -0.010 -0.055 -0.051 -0.009 -0.016 -0.032 -0.030 -0.023 -0.043 -0.040  0.017  0.034  0.043
 -0.055  0.052  0.074 -0.019  0.009 -0.022 -0.009 -0.035 -0.033 -0.034 -0.017 -0.009  0.005 -0.011 -0.008  0.045  0.017  0.031  0.060  0.072  0.056  0.038  0.041  0.057  0.051  0.016  0.005  0.023 -0.010  0.065  0.027  0.042  0.076  0.023  0.049  0.055  0.052  0.053  0.022  0.047  0.027  0.011 -0.010  0.026 -0.005  0.028 -0.011 -0.011  0.020  0.029  0.020  0.012 -0.029 -0.032 -0.043 -0.053 -0.043 -0.033  0.003 -0.025 -0.018 -0.026  0.027 -0.051 -0.045  0.015 -0.009 -0.017 -0.010 -0.017  0.009  0.021  0.083  0.098  0.106  0.100  0.122  0.035  0.199  0.141  0.143  0.176  0.217  0.092  0.163  0.213  0.280  0.352  0.209  0.277  0.274  0.430  0.238  0.266  0.252  0.157  0.075  0.081  0.102  0.081  0.078  0.039  0.040 -0.018  0.000  0.024  0.008  0.066  0.046  0.033  0.007 -0.011 -0.021  0.014 -0.000  0.033  0.020 -0.020  0.002 -0.024  0.018 -0.025  0.013 -0.048 -0.020  0.009 -0.032  0.017 -0.026  0.014 -0.032 -0.026 -0.072 -0.023 -0.020 -0.009 -0.012  0.012  0.010  0.050  0.048  0.058  0.058  0.119  0.102  0.110  0.123  0.215  0.126  0.112  0.203  0.270  0.183  0.150  0.297  0.271  0.119  0.090  0.077  0.064  0.038 -0.039 -0.056 -0.100  0.020  0.001  0.014  0.005 -0.034 -0.023 -0.027 -0.038 -0.065 -0.103 -0.081 -0.034 -0.121 -0.102 -0.058 -0.038 -0.008 -0.028 -0.018 -0.049 -0.048 -0.067 -0.041 -0.082 -0.064 -0.104 -0.085 -0.093 -0.075 -0.113 -0.083 -0.064 -0.063 -0.058 -0.084 -0.109 -0.086 -0.096 -0.049 -0.030  0.001 -0.003  0.013 -0.007 -0.034  0.005 -0.056 -0.058  0.008  0.003 -0.034 -0.015  0.018 -0.018 -0.003 -0.001 -0.025 -0.039  0.004 -0.002 -0.008  0.017 -0.084 -0.093 -0.085 -0.035 -0.045  0.016  0.034  0.052  0.031  0.017 -0.032 -0.015 -0.052 -0.028 -0.106 -0.117 -0.085 -0.098 -0.074 -0.054 -0.088 -0.023 -0.058 -0.014 -0.015 -0.063 -0.045 -0.063 -0.069 -0.009 -0.036 -0.053 -0.006 -0.007 -0.015 -0.005  0.000  0.007  0.025  0.013 -0.023  0.031 -0.007  0.045  0.049  0.090  0.059  0.055  0.064  0.004  0.049  0.084  0.046  0.026 -0.054 -0.075 -0.044  0.001 -0.001 -0.029 -0.049 -0.023 -0.051 -0.054 -0.022  0.002 -0.039  0.096  0.039  0.075  0.028  0.048 -0.011  0.016 -0.005 -0.021 -0.101 -0.156 -0.143 -0.111 -0.014 -0.054 -0.044 -0.020 -0.023 -0.014  0.007 -0.016 -0.022  0.023  0.028 -0.018 -0.015  0.014 -0.004 -0.038 -0.007  0.025 -0.000
 -0.070  0.044 -0.005 -0.017  0.082  0.047  0.077  0.046  0.000  0.042  0.036 -0.043 -0.031  0.009 -0.035 -0.064 -0.054 -0.029  0.019 -0.006  0.014  0.026 -0.009 -0.021 -0.026 -0.036 -0.094 -0.075 -0.016  0.003 -0.076 -0.089 -0.075 -0.056 -0.035 -0.003  0.008 -0.010 -0.003  0.021  0.021  0.017  0.002  0.018  0.022  0.045 -0.026 -0.018 -0.022 -0.027 -0.026 -0.039 -0.078 -0.093 -0.102 -0.126 -0.102 -0.073 -0.075 -0.111 -0.070 -0.084 -0.058 -0.107 -0.078 -0.034 -0.028 -0.025 -0.044 -0.060 -0.043 -0.002  0.010  0.043  0.117  0.104  0.109 -0.039  0.116  0.065  0.044  0.114  0.147  0.042  0.079  0.118  0.157  0.224  0.174  0.242  0.232  0.238  0.536  0.259  0.212  0.140  0.008  0.101  0.086  0.083  0.064  0.033  0.009 -0.056 -0.019  0.015  0.013  0.026 -0.008 -0.009  0.003 -0.005 -0.049  0.011  0.021  0.031  0.012 -0.010 -0.022 -0.031 -0.017 -0.058 -0.017 -0.062 -0.025 -0.003 -0.019  0.004 -0.022  0.001 -0.011 -0.000 -0.042  0.009 -0.001 -0.013 -0.006 -0.001 -0.013  0.028  0.027  0.029  0.031  0.062  0.050  0.048  0.040  0.166  0.077  0.052  0.099  0.182  0.089  0.033  0.158  0.172  0.058  0.019  0.013  0.005  0.016 -0.093 -0.046 -0.096  0.036  0.010 -0.011 -0.012 -0.043 -0.016 -0.052  0.008  0.014 -0.039 -0.032 -0.022 -0.074 -0.050  0.001  0.040  0.075  0.061  0.057  0.028  0.007 -0.003 -0.005 -0.024 -0.057 -0.084 -0.087 -0.077 -0.076 -0.123 -0.078 -0.060 -0.082 -0.044 -0.049 -0.082 -0.045 -0.070 -0.037 -0.023  0.035  0.054  0.023  0.043  0.018  0.015 -0.032 -0.025  0.010  0.005 -0.089 -0.063 -0.032 -0.076 -0.103 -0.078 -0.038 -0.031 -0.008 -0.045 -0.096 -0.077  0.086  0.062  0.029 -0.009 -0.029  0.015 -0.029 -0.014 -0.047 -0.033 -0.087 -0.048 -0.076 -0.018 -0.074 -0.032 -0.009  0.012  0.080  0.075  0.025  0.006  0.022 -0.034 -0.021 -0.025 -0.053 -0.076 -0.073 -0.018 -0.106 -0.097 -0.054 -0.082 -0.105 -0.110 -0.104 -0.047 -0.058 -0.083 -0.074 -0.019 -0.017  0.047  0.207  0.232  0.082  0.057  0.032  0.076  0.053  0.026  0.022  0.098  0.082  0.112  0.098  0.121  0.120  0.166  0.143  0.195  0.107  0.131  0.253  0.127  0.068  0.101 -0.013  0.023 -0.014 -0.032 -0.041 -0.008  0.042  0.033 -0.080 -0.091 -0.096 -0.106 -0.018 -0.060 -0.061 -0.037 -0.014 -0.006  0.017  0.038  0.039  0.066  0.055  0.022  0.062  0.049  0.094  0.027  0.054  0.065 -0.010
 -0.057  0.065  0.057 -0.005 -0.047 -0.041 -0.057 -0.096 -0.049 -0.045 -0.035 -0.043  0.004 -0.011 -0.034  0.026  0.052  0.045  0.057  0.080  0.063  0.091  0.081  0.095  0.085  0.070  0.070  0.052 -0.006  0.070  0.029  0.068  0.102  0.057  0.103  0.108  0.082  0.095  0.031  0.046  0.069  0.037  0.040  0.041  0.040  0.082  0.044  0.023  0.093  0.069  0.092  0.063  0.022  0.039  0.021 -0.023 -0.011  0.007  0.021 -0.024  0.017  0.024 -0.000 -0.013  0.005  0.034  0.009 -0.043 -0.037 -0.078 -0.036  0.021  0.092  0.123  0.118  0.165  0.123  0.175  0.282  0.179  0.225  0.289  0.229  0.107  0.181  0.213  0.249  0.274  0.196  0.329  0.298  0.266  0.259  0.650  0.394  0.191  0.148  0.148  0.135  0.106  0.076 -0.009 -0.006 -0.104 -0.035  0.025  0.026  0.089  0.074  0.061  0.017  0.018  0.006  0.030  0.015  0.050  0.043  0.019  0.029 -0.024 -0.029 -0.090 -0.029 -0.121 -0.087 -0.070 -0.126 -0.056 -0.085 -0.017 -0.020 -0.039 -0.024  0.010  0.005 -0.002 -0.057  0.003 -0.003  0.057  0.030  0.009 -0.010  0.079  0.058  0.040  0.067  0.206  0.062  0.056  0.124  0.242  0.131  0.069  0.212  0.252  0.094  0.067  0.053  0.023  0.024 -0.079 -0.081 -0.118 -0.060 -0.070 -0.073 -0.039 -0.078 -0.024 -0.065 -0.047 -0.074 -0.083 -0.058 -0.013 -0.087 -0.075 -0.041 -0.036  0.010  0.009  0.031  0.042  0.017  0.040  0.012 -0.016 -0.037 -0.063 -0.073 -0.057 -0.056 -0.120 -0.091 -0.043 -0.051 -0.069 -0.078 -0.120 -0.101 -0.073 -0.045 -0.014  0.003  0.018 -0.002 -0.034  0.004  0.021 -0.022 -0.059  0.040  0.019 -0.006 -0.013  0.005 -0.019  0.008 -0.022 -0.016 -0.035  0.042 -0.039 -0.029  0.024 -0.101 -0.083 -0.060  0.037  0.017  0.096  0.126  0.096  0.061  0.067 -0.012  0.001 -0.014 -0.051 -0.128 -0.153 -0.144 -0.167 -0.112 -0.118 -0.170 -0.072 -0.056 -0.048 -0.040 -0.038 -0.015 -0.093 -0.098  0.019 -0.024 -0.053  0.005  0.016  0.000  0.021  0.043  0.038  0.078  0.084  0.040  0.137  0.105  0.181  0.136  0.216  0.262  0.169  0.180  0.065  0.055  0.023  0.015  0.023 -0.095 -0.095 -0.073  0.010  0.047  0.034  0.000  0.038  0.007  0.016  0.027  0.059  0.063  0.276  0.144  0.249  0.119  0.097  0.031  0.050 -0.004 -0.013 -0.156 -0.194 -0.194 -0.137 -0.028 -0.069 -0.059 -0.071 -0.049 -0.029  0.003 -0.028 -0.028  0.014 -0.002 -0.031  0.019  0.020  0.026  0.008  0.020 -0.031 -0.055
 -0.061  0.056  0.021 -0.069 -0.098 -0.078 -0.093 -0.100 -0.071 -0.049 -0.080 -0.076 -0.007 -0.022 -0.052  0.032  0.019  0.031  0.035  0.080  0.075  0.079  0.069  0.076  0.058  0.008  0.002  0.024 -0.016  0.069  0.035  0.052  0.084  0.033  0.075  0.082  0.068  0.065  0.024  0.070  0.066  0.016  0.019  0.026  0.050  0.089  0.018  0.008  0.054  0.071  0.088  0.040  0.010  0.002  0.009  0.009 -0.006 -0.019  0.021 -0.018  0.000 -0.013  0.010 -0.013 -0.023 -0.023 -0.067 -0.037 -0.049 -0.039  0.026  0.047  0.127  0.143  0.044  0.066  0.066  0.091  0.216  0.142  0.153  0.160  0.219  0.082  0.172  0.181  0.244  0.321  0.138  0.240  0.258  0.252  0.212  0.394  0.667  0.334  0.267  0.205  0.282  0.208  0.206  0.109  0.062 -0.044 -0.004  0.065  0.018  0.080  0.044  0.061  0.061  0.005 -0.000  0.040  0.008  0.069  0.055  0.020  0.035 -0.021 -0.002 -0.030  0.039 -0.045 -0.054 -0.035 -0.090 -0.018 -0.077 -0.005 -0.022 -0.010  0.032 -0.005 -0.021 -0.008 -0.042  0.017 -0.017  0.047  0.053  0.036  0.042  0.109  0.086  0.094  0.115  0.338  0.166  0.107  0.218  0.424  0.257  0.162  0.336  0.404  0.201  0.147  0.110  0.066  0.074 -0.020 -0.016 -0.065 -0.021 -0.042 -0.023 -0.022 -0.075 -0.053 -0.064 -0.060 -0.071 -0.087 -0.064 -0.009 -0.082 -0.070 -0.019 -0.014  0.003  0.025  0.016  0.006 -0.006 -0.009 -0.025 -0.044 -0.041 -0.057 -0.081 -0.060 -0.028 -0.080 -0.055 -0.000  0.012 -0.032 -0.046 -0.110 -0.097 -0.082 -0.049 -0.059  0.001  0.011  0.012  0.018 -0.002  0.031 -0.022 -0.050  0.032  0.024  0.003 -0.005  0.012 -0.059  0.003 -0.010 -0.043 -0.021  0.012 -0.009 -0.004  0.011 -0.155 -0.146 -0.130 -0.066 -0.040  0.000  0.029  0.039  0.074 -0.012  0.033 -0.028 -0.019 -0.085 -0.149 -0.157 -0.183 -0.159 -0.152 -0.158 -0.209 -0.115 -0.127 -0.105 -0.055 -0.094 -0.087 -0.131 -0.153 -0.050 -0.062 -0.079 -0.025 -0.025 -0.019 -0.000  0.032  0.010  0.068  0.072  0.012  0.081  0.013  0.060  0.034  0.154  0.165  0.114  0.107 -0.000  0.001 -0.002 -0.020 -0.041 -0.152 -0.161 -0.104 -0.042 -0.013 -0.036 -0.056 -0.003 -0.067 -0.060 -0.061 -0.027 -0.041  0.102  0.045  0.148  0.085  0.085  0.046  0.066  0.025 -0.021 -0.072 -0.113 -0.155 -0.100  0.002 -0.037 -0.023 -0.011 -0.022 -0.011  0.013 -0.010 -0.021  0.027  0.027 -0.027  0.013  0.027  0.016 -0.029 -0.017 -0.004  0.014
 -0.063 -0.003 -0.017  0.012 -0.024 -0.024 -0.031 -0.036 -0.043 -0.008 -0.043 -0.037 -0.012 -0.014 -0.017  0.014 -0.010  0.031  0.013  0.065  0.097  0.095  0.107  0.103  0.096  0.057  0.063  0.028 -0.050 -0.033  0.081  0.084  0.111  0.082  0.125  0.106  0.090  0.139  0.055  0.060  0.079  0.019 -0.009 -0.002 -0.018  0.053  0.064  0.014  0.077  0.092  0.110  0.059  0.031  0.029  0.044  0.066  0.032 -0.022  0.039  0.030  0.016  0.006  0.004 -0.040  0.014  0.011 -0.013 -0.027 -0.051 -0.064 -0.050 -0.037  0.063  0.101  0.026  0.048  0.092  0.020  0.127  0.047  0.024  0.059  0.105 -0.010  0.051  0.090  0.118  0.171  0.068  0.108  0.102  0.157  0.140  0.191  0.334  0.584  0.333  0.130  0.135  0.032  0.040 -0.016 -0.007 -0.055 -0.030 -0.026 -0.043  0.007 -0.021  0.043  0.053  0.002  0.012  0.003  0.007  0.084  0.035 -0.014 -0.006 -0.040 -0.024 -0.029 -0.014 -0.024 -0.016 -0.005 -0.040 -0.022 -0.040 -0.020 -0.043 -0.012  0.001 -0.030 -0.038 -0.036 -0.013 -0.018 -0.029  0.031  0.006 -0.038  0.016  0.026  0.012  0.016  0.053  0.160  0.048  0.045  0.142  0.228  0.101  0.088  0.222  0.243  0.085  0.078  0.006  0.015  0.016  0.015 -0.031 -0.029 -0.002 -0.039 -0.005 -0.025 -0.042  0.004  0.000 -0.002 -0.040  0.015 -0.017 -0.051 -0.095 -0.081 -0.024 -0.062  0.000  0.017  0.000 -0.015  0.001  0.015 -0.035 -0.059 -0.028 -0.024 -0.065 -0.071 -0.034 -0.058 -0.082 -0.042  0.013 -0.041 -0.080 -0.116 -0.090 -0.054 -0.061 -0.102 -0.052 -0.052 -0.034 -0.042 -0.035 -0.023 -0.079 -0.085 -0.019 -0.012 -0.020 -0.001  0.009  0.013 -0.018 -0.018 -0.010 -0.045  0.000 -0.007  0.006  0.053 -0.190 -0.155 -0.111 -0.076 -0.032  0.010  0.060 -0.000  0.115  0.055  0.077  0.040  0.002 -0.045 -0.142 -0.181 -0.169 -0.202 -0.163 -0.159 -0.203 -0.109 -0.132 -0.072 -0.125 -0.146 -0.071 -0.106 -0.169 -0.054 -0.063 -0.079 -0.014 -0.013 -0.023 -0.012 -0.004 -0.005  0.016  0.049  0.034  0.090  0.009  0.037 -0.032  0.072  0.053  0.020  0.061 -0.047 -0.008 -0.055 -0.017 -0.061 -0.167 -0.197 -0.104 -0.088 -0.065 -0.087 -0.120 -0.060 -0.140 -0.114 -0.047 -0.021 -0.039  0.063  0.043  0.105  0.064  0.093  0.048  0.067  0.035  0.019  0.044 -0.017  0.007 -0.024  0.042  0.054  0.064  0.088  0.042  0.053  0.079  0.027 -0.013  0.019  0.029 -0.035 -0.054  0.000 -0.021 -0.078 -0.065 -0.003 -0.009
 -0.029  0.026 -0.001 -0.008 -0.075 -0.036 -0.059 -0.045 -0.055 -0.030 -0.026 -0.036 -0.002 -0.017 -0.029  0.009  0.001  0.069  0.026  0.090  0.093  0.080  0.094  0.113  0.107  0.068  0.091  0.069 -0.065 -0.018  0.034  0.074  0.116  0.072  0.119  0.101  0.074  0.108  0.044  0.065  0.086  0.050  0.046  0.049  0.028  0.048  0.042  0.044  0.060  0.046  0.074  0.069  0.058  0.033  0.044  0.087  0.057  0.014  0.068  0.070  0.061  0.054  0.045 -0.015  0.053 -0.005 -0.053 -0.007 -0.032 -0.075 -0.028 -0.027  0.091  0.144  0.096  0.079  0.066  0.065  0.078  0.038  0.033  0.024  0.058 -0.010  0.051  0.052  0.067  0.084 -0.026  0.013  0.043  0.075  0.008  0.148  0.267  0.333  0.641  0.186  0.231  0.070  0.019  0.052  0.010 -0.040 -0.024 -0.007 -0.047 -0.024 -0.059  0.034  0.032  0.020 -0.001  0.004  0.010  0.072 -0.013 -0.047 -0.012 -0.037 -0.016 -0.010  0.004  0.026 -0.026  0.014 -0.041 -0.021 -0.048 -0.016 -0.044 -0.012  0.033 -0.015 -0.024 -0.024 -0.038 -0.033 -0.033  0.016  0.002 -0.025  0.024  0.031  0.014 -0.008  0.012  0.115  0.040  0.034  0.071  0.146  0.069  0.060  0.163  0.202  0.091  0.064  0.046 -0.017  0.002  0.017  0.004 -0.000  0.070  0.007 -0.005 -0.025 -0.036 -0.007 -0.008 -0.025 -0.044 -0.016 -0.038 -0.064 -0.062 -0.052 -0.006 -0.050 -0.024 -0.027  0.004  0.004  0.000  0.020  0.014 -0.012 -0.004  0.011 -0.036 -0.047 -0.003 -0.033 -0.064  0.001  0.003 -0.025 -0.060 -0.081 -0.078 -0.024 -0.031 -0.053 -0.019  0.008  0.018 -0.024 -0.004  0.005 -0.005 -0.021  0.052  0.035  0.028  0.057  0.050  0.021  0.045  0.041  0.008 -0.019  0.034  0.024  0.039  0.057 -0.162 -0.124 -0.096 -0.025  0.012  0.039  0.100  0.024  0.104  0.076  0.129  0.083  0.060  0.014 -0.116 -0.137 -0.165 -0.182 -0.158 -0.190 -0.202 -0.129 -0.109 -0.055 -0.080 -0.097 -0.056 -0.110 -0.112  0.030 -0.025 -0.037  0.001  0.049  0.036  0.030  0.017 -0.017  0.031  0.076  0.044  0.063  0.016  0.041 -0.059  0.059  0.102  0.052  0.048 -0.035 -0.038 -0.059 -0.027 -0.109 -0.193 -0.187 -0.133 -0.130 -0.087 -0.098 -0.110 -0.047 -0.076 -0.056 -0.048 -0.006 -0.028  0.059  0.053  0.109  0.062  0.062 -0.002  0.044  0.009  0.013 -0.057 -0.057 -0.068 -0.082  0.019 -0.007  0.030  0.031 -0.016  0.005  0.018 -0.015 -0.038 -0.013  0.012 -0.034 -0.063  0.025 -0.026 -0.099 -0.078 -0.036  0.029
 -0.052  0.026 -0.014 -0.020 -0.018 -0.019 -0.027 -0.034 -0.025 -0.017 -0.023 -0.080 -0.044 -0.042 -0.074 -0.040 -0.063  0.021  0.020  0.041  0.027  0.023  0.035  0.020  0.018 -0.011 -0.033 -0.002 -0.033  0.025 -0.004  0.006  0.024 -0.015  0.031  0.019  0.032  0.023 -0.008  0.021  0.017  0.016  0.012  0.028  0.053  0.054  0.020  0.007  0.019  0.001  0.016  0.000 -0.009 -0.003 -0.029 -0.046  0.001  0.013  0.006 -0.009  0.042  0.040  0.018 -0.032 -0.015 -0.035 -0.032 -0.036 -0.020 -0.037  0.045  0.042  0.131  0.106  0.152  0.090  0.106  0.007  0.094  0.055  0.042  0.050  0.083 -0.003  0.078  0.066  0.077  0.107  0.014  0.042  0.083  0.081  0.101  0.148  0.205  0.130  0.186  0.424  0.358  0.188  0.125  0.173  0.094  0.034  0.032  0.066  0.030 -0.002 -0.018  0.028  0.026 -0.022 -0.018  0.008  0.014  0.012 -0.016 -0.017 -0.009 -0.016  0.028  0.018  0.070  0.007  0.001  0.015 -0.016 -0.017 -0.061 -0.047 -0.043  0.002  0.008 -0.002 -0.042 -0.034 -0.028 -0.045 -0.042 -0.006 -0.010 -0.029  0.013  0.027  0.005 -0.004  0.009  0.117  0.059  0.016  0.050  0.154  0.063  0.015  0.098  0.160  0.104  0.035  0.042 -0.017 -0.020 -0.091 -0.091 -0.122  0.036  0.023 -0.014 -0.033 -0.038 -0.017 -0.019 -0.007 -0.039 -0.066 -0.054 -0.031 -0.056 -0.043 -0.005  0.024  0.014  0.046  0.026  0.007  0.001  0.004 -0.000 -0.011 -0.034 -0.039 -0.044 -0.063 -0.060 -0.087 -0.099 -0.067 -0.052 -0.040 -0.083 -0.109 -0.091 -0.063 -0.023 -0.027  0.020  0.025  0.026  0.017  0.001  0.005 -0.007 -0.021  0.018  0.005 -0.011 -0.001 -0.000 -0.033 -0.011 -0.016 -0.040 -0.010 -0.012 -0.017  0.000 -0.000 -0.010 -0.025 -0.027 -0.028  0.001 -0.004  0.011  0.032  0.020  0.045  0.003 -0.008 -0.004  0.019 -0.058 -0.015 -0.021 -0.034 -0.017 -0.016 -0.023 -0.026 -0.015  0.013 -0.017 -0.042 -0.028 -0.061 -0.063  0.011 -0.033 -0.032 -0.011  0.004  0.000 -0.005 -0.015 -0.017  0.000  0.012  0.001  0.032  0.005  0.030  0.034  0.058  0.015  0.008  0.025  0.013  0.000  0.023  0.035 -0.012 -0.033 -0.021 -0.013 -0.014  0.004  0.001  0.001  0.050  0.006  0.006  0.024  0.013  0.007  0.048  0.032  0.066  0.037  0.035 -0.007  0.032  0.050  0.026 -0.108 -0.097 -0.064 -0.070 -0.002 -0.024 -0.023  0.021  0.026  0.017  0.027  0.028  0.015  0.019  0.027  0.014  0.034  0.056  0.076 -0.001  0.015  0.056  0.018
 -0.048  0.004  0.008 -0.083 -0.059 -0.075 -0.058 -0.060 -0.054 -0.015 -0.027 -0.047 -0.021 -0.031 -0.029  0.023 -0.031  0.039  0.035  0.058  0.034  0.030  0.044  0.023  0.003 -0.042 -0.061 -0.004 -0.024  0.049  0.027  0.019  0.042 -0.022 -0.006  0.018  0.015 -0.013 -0.052  0.007 -0.002 -0.002 -0.018  0.004  0.033  0.017 -0.040 -0.017 -0.009 -0.014 -0.004 -0.021 -0.026 -0.048 -0.059 -0.046 -0.014 -0.024 -0.025  0.002  0.012 -0.026  0.019 -0.063 -0.048 -0.044 -0.082  0.042  0.010  0.062  0.185  0.093  0.160  0.146  0.123  0.052  0.056 -0.002  0.098  0.059  0.020  0.023  0.099 -0.032  0.044  0.010  0.077  0.151 -0.024  0.025  0.105  0.102  0.086  0.135  0.282  0.135  0.231  0.358  0.727  0.398  0.383  0.421  0.234  0.173  0.116  0.127  0.063  0.031 -0.018  0.030  0.052 -0.040  0.001 -0.007 -0.009  0.012 -0.026 -0.027 -0.008  0.039  0.103  0.118  0.219  0.111  0.070  0.084  0.063  0.034 -0.028 -0.050 -0.028  0.013  0.046 -0.015 -0.051 -0.023 -0.037 -0.054 -0.046 -0.007  0.009 -0.001  0.038  0.046  0.052  0.080  0.039  0.209  0.199  0.091  0.128  0.310  0.273  0.144  0.240  0.316  0.350  0.150  0.159  0.071  0.100 -0.012 -0.036 -0.100  0.051  0.072  0.047 -0.007 -0.025 -0.048 -0.052 -0.040 -0.084 -0.127 -0.062 -0.029 -0.076 -0.050 -0.011 -0.005 -0.018  0.044  0.006 -0.044 -0.015 -0.043 -0.048 -0.051 -0.046 -0.059 -0.066 -0.065 -0.027 -0.056 -0.070 -0.034  0.006 -0.012 -0.035 -0.090 -0.079 -0.075 -0.026 -0.064 -0.023 -0.016  0.006 -0.041 -0.046 -0.054 -0.094 -0.080 -0.048 -0.039 -0.056 -0.028 -0.024 -0.082 -0.039 -0.032 -0.062 -0.039 -0.040  0.003  0.009 -0.001 -0.105 -0.112 -0.115 -0.092 -0.031 -0.059 -0.026  0.021  0.002 -0.013 -0.010 -0.057 -0.025 -0.018 -0.086 -0.086 -0.097 -0.077 -0.097 -0.096 -0.111 -0.074 -0.095 -0.014 -0.010 -0.071 -0.071 -0.075 -0.055  0.005 -0.047 -0.029 -0.015 -0.003  0.026  0.024  0.013 -0.020  0.013  0.025 -0.013  0.013 -0.065 -0.030 -0.049 -0.033 -0.066 -0.030 -0.039 -0.029 -0.032  0.045  0.016 -0.085 -0.136 -0.142 -0.098 -0.105 -0.071 -0.117 -0.084 -0.022 -0.083 -0.051 -0.061 -0.052 -0.078 -0.041 -0.029  0.008  0.021  0.033  0.010  0.032  0.012 -0.017 -0.059 -0.042 -0.065 -0.062 -0.002 -0.019 -0.039  0.009  0.037  0.008  0.010  0.013 -0.009 -0.016  0.027  0.007  0.007  0.047  0.047 -0.021  0.021  0.047  0.045
 -0.037 -0.012 -0.023 -0.116 -0.086 -0.115 -0.085 -0.079 -0.068 -0.021 -0.039 -0.054 -0.004  0.002 -0.012  0.017  0.032  0.029  0.020  0.042  0.035  0.005  0.038  0.029 -0.011 -0.031 -0.049 -0.021 -0.018  0.057 -0.007 -0.009 -0.001 -0.007 -0.018  0.009 -0.010 -0.046 -0.043 -0.003 -0.018 -0.016 -0.018  0.005  0.018  0.028 -0.016 -0.005 -0.006 -0.009  0.014 -0.018 -0.026 -0.034 -0.044 -0.068 -0.026 -0.026 -0.040 -0.034  0.006 -0.050  0.022 -0.034 -0.081 -0.011 -0.058  0.035  0.052  0.116  0.229  0.144  0.188  0.124  0.136  0.090  0.051 -0.037  0.104  0.065  0.055  0.041  0.117  0.035  0.035 -0.009  0.056  0.150  0.032  0.065  0.097  0.081  0.083  0.106  0.208  0.032  0.070  0.188  0.398  0.558  0.390  0.339  0.271  0.196  0.134  0.176  0.087  0.078  0.017  0.008  0.028 -0.033 -0.021  0.005 -0.032  0.004 -0.002  0.021  0.038  0.065  0.154  0.133  0.262  0.133  0.062  0.100  0.090  0.090  0.041 -0.000 -0.006 -0.014  0.023 -0.012 -0.041  0.001 -0.003 -0.031  0.006 -0.007  0.027  0.056  0.044  0.076  0.087  0.135  0.099  0.272  0.215  0.105  0.128  0.297  0.238  0.109  0.175  0.227  0.216  0.074  0.121  0.082  0.080 -0.046  0.015 -0.091  0.058  0.093  0.052  0.031  0.013 -0.016 -0.036 -0.033 -0.064 -0.068 -0.040 -0.026 -0.037 -0.023 -0.014 -0.035  0.004  0.049  0.002 -0.043 -0.007 -0.029 -0.022 -0.040 -0.030 -0.048 -0.051 -0.035 -0.001 -0.055 -0.043 -0.021 -0.018 -0.030 -0.032 -0.067 -0.043 -0.027 -0.007 -0.032 -0.008  0.013  0.033 -0.010 -0.018  0.003 -0.088 -0.068 -0.021 -0.027 -0.068 -0.049 -0.035 -0.074 -0.033 -0.028 -0.054 -0.023  0.002  0.037  0.020  0.021 -0.055 -0.064 -0.070 -0.083 -0.069 -0.068 -0.064  0.022 -0.032 -0.093 -0.079 -0.084 -0.055 -0.029 -0.036 -0.058 -0.056 -0.032 -0.060 -0.076 -0.068 -0.063 -0.057  0.003  0.035 -0.034 -0.042 -0.033  0.009  0.014 -0.018 -0.004 -0.006 -0.007  0.015  0.021  0.012  0.002  0.003 -0.000 -0.015  0.005 -0.027 -0.006 -0.008  0.002 -0.019 -0.003 -0.005  0.013 -0.015  0.075  0.006 -0.042 -0.090 -0.095 -0.072 -0.075 -0.036 -0.077 -0.041  0.010 -0.035 -0.007 -0.027 -0.038 -0.063 -0.054 -0.044 -0.004  0.009 -0.008 -0.021  0.006  0.010 -0.010 -0.082 -0.077 -0.145 -0.095  0.010 -0.059 -0.069 -0.034 -0.011 -0.010  0.003  0.012  0.001 -0.017  0.040  0.032  0.055  0.070  0.111  0.034  0.073  0.055  0.053
 -0.007 -0.052  0.032 -0.118 -0.097 -0.105 -0.048 -0.037 -0.042 -0.027 -0.041 -0.013 -0.031 -0.035  0.003  0.015 -0.018 -0.037 -0.015 -0.016 -0.034 -0.038 -0.013 -0.036 -0.044 -0.081 -0.074 -0.019  0.069  0.124  0.098  0.056  0.017 -0.031 -0.059 -0.065 -0.036 -0.074 -0.085 -0.038 -0.080 -0.066 -0.053 -0.022 -0.032 -0.041 -0.091 -0.058 -0.058 -0.026 -0.012 -0.037 -0.027 -0.047 -0.039 -0.063 -0.031 -0.043 -0.080 -0.059 -0.047 -0.110 -0.044 -0.061 -0.105 -0.083 -0.110 -0.005  0.003  0.090  0.208  0.109  0.118  0.058  0.027 -0.021 -0.003 -0.037  0.089  0.035  0.028  0.040  0.103 -0.007 -0.013 -0.026  0.062  0.135  0.023  0.083  0.092  0.078  0.064  0.076  0.206  0.040  0.019  0.125  0.383  0.390  0.671  0.394  0.276  0.190  0.108  0.115  0.079  0.071  0.020 -0.006  0.007 -0.063 -0.037 -0.041 -0.070 -0.057 -0.009 -0.008  0.025  0.046  0.089  0.079  0.216  0.115  0.037  0.036  0.054  0.077  0.039  0.001 -0.026 -0.024 -0.028 -0.034 -0.042  0.020  0.001 -0.012  0.035  0.057  0.053  0.047  0.055  0.099  0.101  0.176  0.109  0.246  0.282  0.123  0.192  0.368  0.366  0.190  0.239  0.277  0.369  0.139  0.188  0.174  0.152  0.051  0.028 -0.048 -0.042  0.035  0.049  0.067  0.016 -0.015 -0.055 -0.037 -0.053 -0.094 -0.058 -0.031 -0.044 -0.071 -0.041 -0.033 -0.041  0.001 -0.049 -0.121 -0.066 -0.093 -0.086 -0.102 -0.088 -0.087 -0.053 -0.062 -0.007 -0.034 -0.030  0.005  0.023 -0.039 -0.003 -0.046 -0.064 -0.046 -0.026 -0.066 -0.024 -0.028 -0.002 -0.040 -0.064 -0.110 -0.137 -0.113 -0.123 -0.057 -0.125 -0.094 -0.080 -0.088 -0.099 -0.066 -0.075 -0.030 -0.026  0.017 -0.045 -0.056 -0.101 -0.083 -0.098 -0.105 -0.067 -0.067 -0.094 -0.020 -0.072 -0.112 -0.114 -0.093 -0.065 -0.038 -0.018 -0.065 -0.048 -0.029 -0.086 -0.066 -0.054 -0.026 -0.055  0.035  0.085 -0.001 -0.023  0.007  0.032 -0.026  0.002  0.038  0.015 -0.021  0.006  0.011  0.011 -0.006  0.018 -0.012 -0.030 -0.022 -0.038 -0.043 -0.064 -0.046 -0.083 -0.007 -0.021  0.018  0.046  0.153  0.042 -0.022 -0.088 -0.116 -0.087 -0.077 -0.051 -0.120 -0.078 -0.032 -0.103 -0.083 -0.069 -0.055 -0.056 -0.043 -0.066 -0.004 -0.003 -0.027 -0.044 -0.037 -0.043 -0.072  0.009  0.005 -0.033  0.050 -0.053 -0.054 -0.078 -0.039 -0.022 -0.046 -0.032 -0.024 -0.040 -0.031 -0.008  0.003 -0.002  0.004  0.044  0.029  0.069  0.041  0.042
 -0.031 -0.055 -0.034 -0.143 -0.077 -0.102 -0.060 -0.009 -0.038 -0.037  0.001  0.003 -0.050 -0.057 -0.008 -0.002 -0.027 -0.005  0.026  0.004 -0.044 -0.056 -0.041 -0.065 -0.070 -0.073 -0.066 -0.008  0.068  0.089  0.028  0.002 -0.036 -0.041 -0.077 -0.080 -0.067 -0.085 -0.075 -0.027 -0.023 -0.003 -0.043 -0.050 -0.023 -0.017 -0.075 -0.016 -0.035 -0.014 -0.043 -0.037 -0.010 -0.023 -0.044 -0.083 -0.001  0.004 -0.043 -0.037  0.012 -0.065 -0.005 -0.014 -0.090 -0.066 -0.103  0.024  0.060  0.159  0.313  0.153  0.173  0.127  0.091  0.029 -0.005 -0.088 -0.019 -0.065 -0.071 -0.043 -0.003 -0.075 -0.059 -0.083 -0.029  0.057 -0.005 -0.023  0.017  0.039  0.033 -0.009  0.109 -0.016  0.052  0.173  0.421  0.339  0.394  0.641  0.398  0.344  0.204  0.173  0.132  0.057  0.021  0.007  0.040 -0.049 -0.047 -0.019 -0.037 -0.014 -0.021 -0.006  0.033  0.095  0.171  0.205  0.295  0.195  0.070  0.120  0.141  0.122  0.064 -0.002 -0.013  0.012  0.040 -0.029 -0.056 -0.000 -0.022 -0.065 -0.032 -0.059 -0.009  0.016  0.003 -0.009  0.038  0.083  0.012  0.133  0.179  0.046  0.083  0.194  0.215  0.093  0.135  0.180  0.246  0.115  0.162  0.074  0.067  0.005  0.024 -0.044  0.042  0.126  0.054  0.033  0.020 -0.048 -0.056 -0.036 -0.077 -0.093 -0.042 -0.022 -0.021 -0.009  0.003  0.003 -0.008  0.049 -0.014 -0.060 -0.020 -0.057 -0.045 -0.047 -0.059 -0.049 -0.023 -0.052 -0.003 -0.007 -0.022 -0.005  0.012  0.006  0.020 -0.019 -0.044 -0.038 -0.024 -0.028 -0.004 -0.011  0.019 -0.011 -0.032 -0.048 -0.102 -0.045 -0.061 -0.044 -0.076 -0.031 -0.033 -0.039 -0.039 -0.018 -0.038  0.008  0.019  0.043  0.006 -0.004 -0.084 -0.062 -0.103 -0.104 -0.047 -0.088 -0.037 -0.010 -0.045 -0.096 -0.069 -0.090 -0.057 -0.014 -0.046 -0.037 -0.059 -0.016 -0.075 -0.077 -0.054 -0.071 -0.058 -0.012  0.061 -0.005 -0.047  0.002  0.050  0.034 -0.003  0.046  0.015  0.046  0.052  0.045 -0.023 -0.034 -0.019 -0.006 -0.037 -0.029 -0.049 -0.055 -0.088 -0.073 -0.116 -0.072 -0.071 -0.019 -0.053  0.059 -0.028 -0.084 -0.109 -0.123 -0.122 -0.122 -0.076 -0.173 -0.100 -0.061 -0.092 -0.049 -0.073 -0.058 -0.055 -0.083 -0.054 -0.039 -0.011 -0.030 -0.023  0.005  0.013 -0.019  0.012  0.031 -0.018  0.017  0.035  0.002 -0.038  0.021  0.046  0.007 -0.007  0.039  0.033 -0.016  0.036  0.037  0.028  0.014  0.044  0.023  0.046  0.054  0.068
 -0.001 -0.005  0.044 -0.116 -0.084 -0.140 -0.076 -0.034 -0.040 -0.039 -0.026  0.007 -0.014 -0.034  0.006  0.022  0.015  0.016  0.063  0.044 -0.016 -0.038 -0.025 -0.016 -0.044 -0.031 -0.033  0.012  0.055  0.085  0.029  0.004 -0.018 -0.019 -0.066 -0.043 -0.042 -0.068 -0.059 -0.035 -0.026 -0.025 -0.070 -0.063 -0.029 -0.050 -0.042 -0.016  0.001  0.024  0.016 -0.009  0.018  0.008 -0.013 -0.025  0.020  0.029 -0.010  0.019  0.050 -0.021  0.049  0.064 -0.040  0.006 -0.022  0.075  0.126  0.245  0.416  0.229  0.275  0.190  0.113  0.078  0.053 -0.082  0.026  0.001 -0.016 -0.018  0.008 -0.036 -0.034 -0.076 -0.029  0.072  0.024 -0.011  0.008  0.040  0.009 -0.006  0.062 -0.007  0.010  0.094  0.234  0.271  0.276  0.398  0.542  0.434  0.271  0.218  0.185  0.114  0.072  0.037  0.062 -0.052 -0.016 -0.005 -0.010  0.042  0.040  0.067  0.092  0.142  0.199  0.275  0.327  0.257  0.099  0.142  0.170  0.131  0.080  0.037  0.040  0.038  0.060 -0.029 -0.007  0.053  0.024 -0.016  0.011 -0.048  0.004  0.053  0.024  0.005  0.059  0.088  0.050  0.110  0.156  0.061  0.095  0.168  0.160  0.057  0.107  0.122  0.142  0.035  0.093  0.046  0.040 -0.056 -0.033 -0.121  0.034  0.105  0.076  0.046  0.058 -0.005 -0.037 -0.010 -0.054 -0.082 -0.044 -0.016 -0.019  0.005 -0.019 -0.035 -0.040  0.025 -0.046 -0.056 -0.006 -0.007 -0.037 -0.033 -0.020 -0.003 -0.005 -0.004  0.057  0.022  0.026  0.044  0.065  0.010  0.047  0.014 -0.012 -0.010 -0.031 -0.014 -0.008 -0.028 -0.011 -0.016 -0.034 -0.041 -0.094 -0.050 -0.079 -0.066 -0.077 -0.046 -0.031 -0.025 -0.035 -0.041 -0.051 -0.002  0.021  0.045  0.011 -0.001 -0.100 -0.087 -0.079 -0.096 -0.062 -0.065 -0.020  0.006 -0.026 -0.062 -0.060 -0.069 -0.051 -0.006 -0.006 -0.051 -0.032 -0.027 -0.090 -0.088 -0.047 -0.032 -0.059  0.027  0.065 -0.015 -0.007  0.053  0.091  0.063  0.059  0.097  0.048  0.070  0.082  0.067  0.014  0.015  0.031  0.055 -0.012  0.017 -0.024 -0.041 -0.097 -0.073 -0.093 -0.050 -0.046 -0.018 -0.016  0.114  0.001 -0.075 -0.100 -0.131 -0.122 -0.126 -0.084 -0.182 -0.123 -0.090 -0.118 -0.052 -0.062 -0.045 -0.081 -0.068 -0.012  0.000  0.026  0.025 -0.016  0.035  0.043 -0.004 -0.055 -0.085 -0.101 -0.018  0.034 -0.006 -0.038 -0.005  0.026  0.007 -0.011  0.017  0.007 -0.017  0.023  0.019  0.025  0.016  0.052  0.026  0.017  0.012 -0.009
  0.039 -0.051  0.015 -0.100 -0.085 -0.126 -0.082 -0.041 -0.040 -0.046 -0.040 -0.018 -0.027 -0.028 -0.020  0.006  0.018 -0.010  0.012 -0.030 -0.089 -0.093 -0.078 -0.093 -0.100 -0.077 -0.101 -0.027  0.029  0.029 -0.026 -0.045 -0.094 -0.061 -0.124 -0.122 -0.091 -0.116 -0.075 -0.071 -0.055 -0.045 -0.081 -0.115 -0.042 -0.060 -0.032 -0.007 -0.037 -0.004 -0.042 -0.040  0.021  0.023 -0.031 -0.064  0.039  0.038 -0.013  0.017  0.063 -0.024  0.024  0.134 -0.007 -0.001 -0.025  0.187  0.242  0.439  0.572  0.304  0.268  0.163  0.111  0.077 -0.013 -0.090 -0.055 -0.046 -0.074 -0.083 -0.084 -0.085 -0.110 -0.135 -0.109 -0.019 -0.004 -0.084 -0.062 -0.018 -0.056 -0.104 -0.044 -0.055 -0.040  0.034  0.173  0.196  0.190  0.344  0.434  0.712  0.426  0.262  0.218  0.112  0.078  0.061  0.071 -0.036  0.010 -0.022 -0.000  0.046  0.067  0.102  0.142  0.218  0.281  0.417  0.415  0.428  0.195  0.244  0.295  0.187  0.149  0.050  0.089  0.088  0.099 -0.017  0.012  0.049  0.048 -0.003 -0.002 -0.102 -0.026  0.027  0.004 -0.048  0.039  0.057  0.001  0.037  0.101  0.017  0.013  0.054  0.068  0.017 -0.010  0.032  0.079 -0.024  0.022 -0.015  0.037  0.014  0.065 -0.003  0.105  0.216  0.118  0.076  0.109  0.012 -0.009  0.024 -0.009 -0.040  0.005  0.017  0.026  0.063  0.008 -0.034 -0.038  0.032 -0.025 -0.021  0.029  0.029 -0.035  0.010  0.036  0.054  0.074  0.080  0.125  0.133  0.160  0.128  0.126  0.107  0.145  0.138  0.050  0.034  0.011  0.008 -0.039 -0.047 -0.017 -0.026 -0.026 -0.030 -0.099 -0.013 -0.067 -0.098 -0.077 -0.049 -0.073 -0.030 -0.046 -0.058 -0.056  0.037  0.013  0.074  0.005 -0.044 -0.073 -0.051 -0.057 -0.099 -0.051 -0.109 -0.044 -0.024 -0.044 -0.053 -0.037 -0.047 -0.023 -0.007  0.018 -0.014 -0.013  0.029 -0.065 -0.065 -0.022 -0.019 -0.079 -0.014  0.033 -0.023 -0.020  0.059  0.092  0.065  0.060  0.104  0.044  0.088  0.101  0.081  0.010 -0.023 -0.004  0.036 -0.012 -0.022 -0.047 -0.078 -0.141 -0.162 -0.154 -0.099 -0.093 -0.055 -0.120 -0.003 -0.099 -0.140 -0.099 -0.124 -0.100 -0.154 -0.124 -0.190 -0.115 -0.097 -0.102 -0.034 -0.100 -0.067 -0.095 -0.153 -0.045 -0.048 -0.005 -0.014 -0.006  0.040  0.058  0.007 -0.020 -0.037 -0.064  0.043  0.030  0.013 -0.021  0.009  0.036  0.017 -0.002  0.032  0.036 -0.011  0.025  0.051  0.058  0.014  0.094  0.056  0.003  0.015 -0.028
  0.020 -0.022 -0.032 -0.090 -0.078 -0.100 -0.069 -0.060 -0.032 -0.040 -0.044 -0.035 -0.023 -0.038 -0.040 -0.001  0.023  0.005  0.031 -0.005 -0.047 -0.042 -0.035 -0.057 -0.071 -0.045 -0.077 -0.018 -0.008  0.010 -0.064 -0.048 -0.072 -0.034 -0.068 -0.065 -0.040 -0.061 -0.031 -0.030 -0.018 -0.002 -0.029 -0.064 -0.018 -0.010  0.011  0.013  0.002  0.009 -0.013 -0.003  0.026  0.014  0.002 -0.018  0.032  0.036  0.015  0.024  0.066  0.014  0.042  0.127 -0.003 -0.003 -0.007  0.183  0.213  0.334  0.362  0.248  0.186  0.167  0.089  0.075  0.013 -0.053 -0.017 -0.016 -0.042 -0.036 -0.039 -0.039 -0.037 -0.075 -0.083 -0.033 -0.004 -0.049 -0.027  0.000 -0.019 -0.035 -0.004 -0.030 -0.024  0.032  0.116  0.134  0.108  0.204  0.271  0.426  0.456  0.235  0.215  0.109  0.080  0.069  0.071 -0.001  0.027  0.011  0.029  0.044  0.046  0.098  0.125  0.187  0.217  0.317  0.282  0.307  0.135  0.180  0.213  0.127  0.115  0.077  0.093  0.085  0.098 -0.007  0.029  0.076  0.053  0.004 -0.001 -0.081 -0.023  0.019  0.002 -0.039  0.026  0.027 -0.006  0.028  0.074  0.020 -0.002  0.031  0.025 -0.008 -0.025  0.019  0.039 -0.008  0.006 -0.012  0.038 -0.003  0.066 -0.004  0.108  0.161  0.089  0.040  0.082  0.027 -0.008  0.024  0.002 -0.011  0.015  0.016  0.044  0.074  0.030  0.002 -0.005  0.053  0.036  0.027  0.055  0.061  0.034  0.043  0.082  0.098  0.088  0.106  0.128  0.131  0.159  0.141  0.102  0.107  0.133  0.119  0.063  0.056  0.023  0.019  0.003  0.013  0.016  0.006  0.010 -0.017 -0.060  0.011 -0.002 -0.042 -0.050 -0.018 -0.035 -0.024 -0.015 -0.023 -0.032  0.033  0.022  0.059  0.022 -0.034 -0.050 -0.044 -0.042 -0.082 -0.026 -0.061 -0.025 -0.010 -0.015 -0.022 -0.029 -0.042 -0.021 -0.018 -0.017 -0.020 -0.038  0.002 -0.060 -0.058 -0.048 -0.035 -0.071 -0.053 -0.010 -0.012 -0.030  0.014  0.048  0.050  0.036  0.059  0.019  0.067  0.085  0.078  0.038 -0.010  0.001  0.048  0.006  0.005 -0.024 -0.025 -0.042 -0.068 -0.053 -0.055 -0.048 -0.037 -0.098 -0.031 -0.087 -0.093 -0.076 -0.089 -0.071 -0.089 -0.061 -0.104 -0.060 -0.065 -0.057 -0.013 -0.051 -0.035 -0.059 -0.081 -0.024 -0.008  0.007  0.017  0.020  0.064  0.093  0.045 -0.081 -0.075 -0.111 -0.045  0.047  0.008 -0.010  0.002  0.009  0.022  0.009  0.026  0.032 -0.002  0.019  0.039  0.045  0.010  0.065  0.055  0.019  0.008 -0.006
  0.010  0.031  0.023 -0.065 -0.069 -0.079 -0.089 -0.064 -0.042 -0.065 -0.068 -0.042 -0.027 -0.058 -0.055  0.013  0.028 -0.001  0.026  0.016  0.004 -0.013 -0.002 -0.012 -0.029 -0.036 -0.054 -0.011  0.003  0.036 -0.002  0.007  0.005 -0.000 -0.032 -0.024 -0.010 -0.023 -0.012 -0.004  0.006  0.019 -0.001 -0.027  0.024  0.018  0.007  0.027  0.038  0.028  0.035  0.011  0.033  0.043  0.025 -0.027  0.039  0.031 -0.001 -0.016  0.048 -0.012  0.014  0.050 -0.019 -0.005 -0.011  0.047  0.073  0.151  0.238  0.177  0.218  0.167  0.127  0.099  0.030 -0.022  0.027  0.041  0.007 -0.003  0.012  0.001  0.015 -0.011 -0.001  0.041  0.016 -0.009 -0.002  0.024  0.015  0.025  0.065 -0.026 -0.007  0.066  0.127  0.176  0.115  0.173  0.218  0.262  0.235  0.330  0.200  0.139  0.115  0.090  0.086  0.037  0.039  0.050  0.053  0.075  0.091  0.099  0.140  0.165  0.237  0.218  0.280  0.164  0.090  0.138  0.157  0.156  0.117  0.097  0.077  0.091  0.073  0.004  0.015  0.045  0.047  0.049  0.060 -0.004  0.055  0.099  0.029  0.037  0.073  0.082  0.068  0.099  0.108  0.052  0.049  0.101  0.064  0.018  0.040  0.059  0.046  0.001  0.024  0.026  0.036 -0.038  0.038 -0.042  0.093  0.135  0.087  0.069  0.074  0.030 -0.019 -0.007 -0.037 -0.041 -0.013 -0.002 -0.011  0.022  0.014  0.018  0.016  0.065  0.030  0.022  0.033  0.027 -0.001  0.023  0.030  0.018  0.018  0.046  0.058  0.035  0.037  0.053  0.046  0.020  0.037  0.030  0.021  0.018 -0.012 -0.009  0.019  0.016  0.017 -0.011  0.000 -0.002 -0.048 -0.001  0.006 -0.020 -0.038 -0.014 -0.013 -0.025 -0.028 -0.031 -0.049 -0.025 -0.017  0.017  0.007  0.002 -0.052 -0.055 -0.049 -0.067 -0.053 -0.072 -0.032  0.014 -0.023 -0.078 -0.044 -0.080 -0.052 -0.043 -0.019 -0.052 -0.030  0.007 -0.050 -0.043 -0.029 -0.013 -0.022 -0.007  0.013 -0.009 -0.019  0.007  0.017  0.013  0.009  0.025 -0.011  0.011  0.021  0.024  0.023  0.027  0.027  0.033 -0.008  0.014 -0.009 -0.005 -0.028 -0.027 -0.020  0.001  0.002 -0.016 -0.023  0.028 -0.032 -0.046 -0.046 -0.057 -0.050 -0.058 -0.032 -0.076 -0.051 -0.036 -0.046 -0.020 -0.041 -0.029 -0.055 -0.044 -0.016  0.002 -0.006  0.017  0.015  0.043  0.070  0.019 -0.115 -0.125 -0.155 -0.072  0.012 -0.031 -0.035 -0.019 -0.005 -0.000 -0.002  0.024  0.029  0.014  0.012  0.039  0.052  0.039  0.053  0.022  0.030  0.024  0.029
  0.006  0.021 -0.039 -0.098 -0.085 -0.117 -0.084 -0.090 -0.057 -0.072 -0.066 -0.080 -0.053 -0.080 -0.084 -0.043  0.020 -0.038  0.001 -0.022 -0.026 -0.025 -0.034 -0.051 -0.067 -0.048 -0.078 -0.037  0.036  0.036 -0.056 -0.034 -0.063 -0.023 -0.051 -0.055 -0.026 -0.037 -0.008 -0.023  0.013  0.034 -0.005 -0.026 -0.001  0.004  0.010  0.042  0.047  0.048  0.026  0.017  0.037  0.030  0.021 -0.026  0.033  0.043  0.004 -0.011  0.053  0.005  0.009  0.079 -0.026 -0.023 -0.001  0.079  0.109  0.154  0.225  0.188  0.193  0.185  0.050  0.069  0.086 -0.001  0.082  0.062  0.023  0.027  0.014  0.019  0.024 -0.014 -0.023  0.000  0.021  0.023  0.017  0.008  0.013  0.026  0.018 -0.043 -0.047  0.030  0.063  0.087  0.079  0.132  0.185  0.218  0.215  0.200  0.408  0.241  0.249  0.159  0.136  0.047  0.067  0.057  0.096  0.097  0.187  0.211  0.227  0.217  0.163  0.189  0.138  0.133  0.046  0.073  0.151  0.125  0.146  0.138  0.145  0.127  0.110  0.046  0.082  0.096  0.066  0.050  0.054 -0.014  0.056  0.114  0.032  0.013  0.060  0.053  0.001  0.034  0.048 -0.003  0.008  0.033  0.018 -0.009 -0.021  0.000  0.016 -0.007 -0.003  0.002 -0.014 -0.071  0.005 -0.056 -0.013  0.039  0.047  0.070  0.095  0.041  0.003  0.035 -0.000 -0.032  0.010  0.055  0.062  0.088  0.026  0.016  0.031  0.045  0.044  0.054  0.062  0.070  0.047  0.067  0.072  0.073  0.082  0.124  0.123  0.106  0.113  0.119  0.118  0.072  0.088  0.076  0.049  0.041  0.017  0.031  0.007  0.030  0.026  0.003  0.008 -0.011 -0.060  0.009  0.003 -0.075 -0.063 -0.023 -0.034 -0.056 -0.052 -0.031 -0.058 -0.004  0.001  0.001 -0.008 -0.048 -0.024 -0.039 -0.032 -0.063 -0.036 -0.034 -0.056 -0.031 -0.045 -0.028 -0.064 -0.059 -0.044 -0.041 -0.009  0.006  0.016  0.022 -0.012 -0.002  0.011  0.016 -0.006 -0.016  0.026  0.029  0.011  0.036  0.045  0.019  0.027  0.023 -0.018 -0.010  0.026  0.032  0.025  0.005  0.020  0.057  0.006  0.048  0.030  0.010 -0.003 -0.022 -0.019  0.005  0.019  0.030 -0.005  0.032 -0.019 -0.008  0.002 -0.015 -0.019 -0.015 -0.009 -0.045 -0.034 -0.044 -0.033 -0.031 -0.020 -0.029 -0.018 -0.022 -0.005  0.009  0.020  0.038  0.031  0.071  0.108  0.056 -0.094 -0.083 -0.098 -0.061  0.032 -0.002 -0.022 -0.015  0.002  0.007 -0.004  0.004  0.025 -0.005 -0.010  0.025  0.030 -0.016  0.003  0.017 -0.006 -0.001 -0.043
  0.002  0.042 -0.009 -0.084 -0.098 -0.131 -0.091 -0.117 -0.061 -0.080 -0.110 -0.082 -0.034 -0.077 -0.089 -0.034  0.031 -0.068 -0.019 -0.023  0.003 -0.006  0.032 -0.016 -0.013 -0.031 -0.032 -0.029  0.060  0.049  0.051  0.059  0.030  0.023  0.000 -0.033 -0.000  0.026 -0.018 -0.023  0.030  0.020  0.005 -0.001  0.007  0.021  0.027  0.048  0.072  0.076  0.057  0.028  0.037  0.064  0.051  0.036  0.023  0.025 -0.008 -0.026  0.018 -0.011 -0.008  0.050 -0.031  0.000  0.006  0.025  0.051  0.082  0.120  0.122  0.156  0.101  0.020  0.048  0.109  0.046  0.191  0.190  0.134  0.110  0.117  0.092  0.126  0.103  0.091  0.074  0.038  0.087  0.082  0.066  0.026  0.089  0.080  0.007 -0.024 -0.002  0.031  0.078  0.071  0.057  0.114  0.112  0.109  0.139  0.241  0.491  0.367  0.227  0.172  0.072  0.076  0.055  0.136  0.139  0.267  0.269  0.333  0.191  0.121  0.090  0.070  0.034  0.017  0.028  0.095  0.135  0.164  0.188  0.169  0.162  0.069  0.039  0.111  0.108  0.092  0.116  0.123  0.057  0.129  0.145  0.044  0.085  0.116  0.111  0.085  0.113  0.082  0.033  0.079  0.085  0.034  0.015  0.029  0.030  0.005 -0.006 -0.008  0.019 -0.016 -0.052 -0.005 -0.056 -0.061 -0.000  0.062  0.097  0.095  0.083  0.006  0.036 -0.002 -0.043 -0.027  0.028  0.020  0.027 -0.000 -0.010 -0.003  0.022  0.019  0.029  0.032  0.035  0.011  0.028  0.052  0.032  0.031  0.084  0.111  0.065  0.070  0.097  0.112  0.043  0.074  0.030  0.048  0.024  0.004 -0.002 -0.019  0.000  0.005 -0.017  0.007 -0.009 -0.055  0.005 -0.013 -0.050 -0.063 -0.023 -0.024 -0.044 -0.058 -0.043 -0.057  0.011 -0.019  0.002 -0.031 -0.029 -0.062 -0.069 -0.052 -0.049 -0.035 -0.009 -0.027 -0.003 -0.023 -0.023 -0.066 -0.059 -0.049 -0.032 -0.015 -0.037 -0.015  0.001 -0.047 -0.020 -0.013  0.025 -0.016 -0.014 -0.004  0.002  0.029  0.015  0.016 -0.023  0.016  0.012  0.013 -0.018  0.017  0.016  0.030  0.028  0.043  0.038 -0.019  0.048  0.046  0.016 -0.013 -0.006  0.008  0.024  0.048  0.029  0.035  0.042 -0.024 -0.000 -0.010 -0.051 -0.031 -0.014 -0.026 -0.076 -0.068 -0.037 -0.059 -0.062 -0.045 -0.048 -0.030  0.019  0.004  0.018  0.001  0.045  0.024  0.072  0.106  0.008 -0.117 -0.130 -0.114 -0.044 -0.066 -0.083 -0.067 -0.098 -0.073 -0.014 -0.016 -0.031 -0.004  0.017 -0.021 -0.008  0.005 -0.016 -0.011  0.010  0.004  0.027 -0.017
  0.034  0.067 -0.019 -0.045 -0.047 -0.072 -0.039 -0.095 -0.009 -0.032 -0.092 -0.047 -0.007 -0.048 -0.073 -0.018  0.055 -0.092  0.006  0.014  0.072  0.056  0.077  0.054  0.034  0.009 -0.000 -0.008  0.004 -0.025 -0.020  0.023  0.035  0.075  0.046  0.038  0.061  0.077  0.037  0.014  0.071  0.051 -0.001 -0.030 -0.004  0.028  0.062  0.106  0.140  0.116  0.115  0.075  0.057  0.084  0.079  0.060  0.041  0.049  0.033  0.009  0.027  0.047  0.033  0.064 -0.007 -0.009  0.043  0.016  0.060  0.072  0.101  0.105  0.125  0.063 -0.023  0.033  0.187  0.062  0.191  0.184  0.136  0.101  0.095  0.087  0.095  0.071  0.070  0.036  0.033  0.057  0.062  0.046 -0.008  0.074  0.044 -0.021 -0.059 -0.018 -0.018  0.017  0.020  0.021  0.072  0.078  0.080  0.115  0.249  0.367  0.656  0.331  0.277  0.115  0.180  0.092  0.184  0.190  0.352  0.322  0.317  0.192  0.094  0.063  0.020 -0.009 -0.005 -0.031  0.036  0.073  0.154  0.219  0.202  0.196  0.111  0.085  0.157  0.129  0.100  0.136  0.104  0.060  0.127  0.129  0.021  0.067  0.069  0.043  0.047  0.033  0.013 -0.047  0.003  0.004 -0.033 -0.032 -0.033 -0.021 -0.009 -0.032 -0.028 -0.020 -0.083 -0.085 -0.061 -0.098 -0.165 -0.076  0.008  0.052  0.091  0.081  0.022  0.034 -0.004 -0.068 -0.013  0.078  0.074  0.093  0.018 -0.005  0.032  0.048  0.038  0.097  0.099  0.146  0.102  0.088  0.110  0.108  0.080  0.145  0.142  0.116  0.118  0.128  0.125  0.081  0.119  0.097  0.112  0.077  0.036  0.017 -0.008  0.022 -0.004 -0.038  0.019  0.022 -0.043  0.010  0.028 -0.040 -0.018  0.004  0.007 -0.036 -0.018 -0.007 -0.028  0.014 -0.005 -0.019  0.013 -0.028 -0.015 -0.009 -0.014 -0.016 -0.032  0.038 -0.004  0.007 -0.042 -0.008 -0.085 -0.049 -0.024 -0.047  0.029  0.024  0.063  0.002 -0.000  0.011  0.018  0.034 -0.036 -0.067 -0.046  0.033  0.034  0.027  0.040 -0.009  0.059  0.032  0.040  0.027  0.049  0.041  0.084  0.041  0.069  0.078 -0.009  0.082  0.034  0.033  0.022  0.015  0.057  0.044  0.078  0.009  0.013 -0.014 -0.047 -0.003 -0.009 -0.031 -0.011  0.002 -0.021 -0.033 -0.032 -0.022 -0.047 -0.063 -0.009 -0.042 -0.026  0.044  0.032  0.022  0.024  0.106  0.066  0.099  0.156  0.069 -0.155 -0.172 -0.138 -0.090 -0.032 -0.049 -0.060 -0.076 -0.053  0.010 -0.012 -0.017  0.015  0.007 -0.034 -0.012  0.011 -0.042 -0.019 -0.006 -0.058 -0.044 -0.124
 -0.010  0.076 -0.004 -0.034 -0.055 -0.057 -0.058 -0.079 -0.018 -0.037 -0.098 -0.052 -0.007 -0.058 -0.076 -0.011  0.016  0.005  0.005  0.033  0.082  0.069  0.084  0.061  0.044  0.030  0.021  0.017  0.004 -0.026 -0.036  0.023  0.035  0.057  0.089  0.055  0.080  0.120  0.054  0.060  0.122  0.069  0.039 -0.012  0.045  0.108  0.102  0.122  0.174  0.169  0.157  0.099  0.089  0.115  0.091  0.081  0.055  0.066  0.048  0.045  0.052  0.047  0.053  0.044  0.024  0.022  0.035  0.003  0.039  0.043  0.072  0.075  0.108  0.129  0.043  0.098  0.149  0.047  0.116  0.147  0.079  0.060  0.079  0.065  0.089  0.052  0.045  0.037  0.021  0.013  0.030  0.033 -0.009  0.061  0.061  0.043  0.034  0.028  0.030  0.008 -0.006  0.007  0.037  0.061  0.069  0.090  0.159  0.227  0.331  0.479  0.352  0.164  0.201  0.115  0.226  0.221  0.339  0.225  0.255  0.156  0.076  0.067  0.027  0.018  0.007  0.020  0.060  0.060  0.092  0.172  0.163  0.192  0.101  0.105  0.126  0.081  0.092  0.126  0.099  0.056  0.099  0.085  0.060  0.062  0.059  0.014  0.035  0.055  0.027  0.014  0.008  0.024 -0.035 -0.033 -0.029  0.008 -0.009 -0.031 -0.048 -0.041 -0.036 -0.064 -0.021 -0.062  0.010 -0.009  0.027  0.051  0.076  0.082  0.007  0.015  0.018 -0.015 -0.006  0.050  0.029  0.060  0.030  0.021  0.064  0.071  0.092  0.133  0.127  0.176  0.092  0.109  0.125  0.101  0.064  0.117  0.106  0.049  0.072  0.098  0.056  0.045  0.048  0.037  0.066  0.068  0.019  0.053  0.006  0.031  0.020  0.034  0.036  0.058 -0.001  0.037  0.075 -0.011 -0.004  0.029  0.019 -0.001  0.010  0.008 -0.005  0.017 -0.014 -0.025  0.037 -0.013 -0.064 -0.072 -0.062 -0.057 -0.025 -0.015  0.005 -0.003  0.033  0.031  0.027 -0.005  0.001 -0.054 -0.042 -0.051 -0.057 -0.045 -0.054 -0.056 -0.043 -0.012 -0.042 -0.055 -0.062 -0.042 -0.008 -0.021 -0.024  0.001  0.027 -0.014  0.011  0.026  0.051  0.051  0.099  0.045  0.093  0.121  0.023  0.109  0.031  0.021 -0.010 -0.001  0.060  0.019  0.083 -0.020 -0.019 -0.030 -0.035 -0.031 -0.050 -0.075 -0.048 -0.030 -0.041 -0.065 -0.067 -0.047 -0.068 -0.076 -0.046 -0.052 -0.049  0.014  0.045  0.068  0.054  0.149  0.119  0.158  0.195  0.090 -0.156 -0.189 -0.179 -0.140 -0.013 -0.076 -0.047 -0.049 -0.052 -0.001  0.015  0.019  0.022  0.047  0.017  0.030  0.017  0.014  0.001 -0.045 -0.055 -0.018 -0.042
 -0.031  0.070  0.001 -0.055 -0.047 -0.079 -0.064 -0.099 -0.042 -0.017 -0.083 -0.070  0.010 -0.022 -0.049  0.008  0.032  0.009  0.016  0.030  0.075  0.077  0.100  0.060  0.046  0.033  0.008  0.003  0.019 -0.008 -0.014  0.030  0.046  0.073  0.094  0.056  0.098  0.149  0.066  0.063  0.163  0.086  0.064 -0.007  0.057  0.140  0.145  0.164  0.227  0.244  0.210  0.113  0.116  0.144  0.097  0.046  0.062  0.076  0.034  0.042  0.054  0.060  0.057  0.037 -0.000 -0.002  0.025 -0.009  0.032  0.052  0.073  0.055  0.082  0.108  0.012  0.070  0.138  0.025  0.107  0.059  0.044  0.014  0.024  0.009  0.049  0.035  0.012  0.008  0.008 -0.013  0.026  0.007  0.003  0.017  0.061  0.053  0.032  0.026  0.052  0.028  0.007  0.040  0.062  0.071  0.071  0.086  0.136  0.172  0.277  0.352  0.683  0.242  0.396  0.203  0.314  0.279  0.288  0.187  0.184  0.098  0.075  0.048  0.037  0.022  0.024  0.055  0.056  0.020  0.058  0.098  0.114  0.160  0.104  0.104  0.113  0.038  0.057  0.069  0.047  0.019  0.046  0.034  0.028  0.013  0.022 -0.015 -0.019  0.020  0.007 -0.001 -0.025 -0.009 -0.035 -0.030 -0.044 -0.009  0.008 -0.030 -0.039 -0.057 -0.048 -0.059 -0.009 -0.049  0.026  0.012  0.028  0.009  0.059  0.046  0.006  0.019 -0.002 -0.031 -0.041  0.013 -0.005  0.050  0.054  0.034  0.072  0.134  0.149  0.170  0.150  0.186  0.107  0.095  0.115  0.126  0.053  0.119  0.107  0.039  0.025  0.054  0.043  0.026 -0.014 -0.016 -0.024 -0.003 -0.031 -0.025 -0.023  0.049  0.021  0.024  0.045  0.034 -0.050  0.043  0.087 -0.027 -0.031  0.033  0.017 -0.055 -0.012  0.005 -0.032 -0.023 -0.042 -0.049  0.013 -0.028 -0.080 -0.108 -0.092 -0.107 -0.063 -0.035 -0.006  0.003  0.019  0.011 -0.014 -0.050 -0.048 -0.091 -0.068 -0.059 -0.074 -0.056 -0.043 -0.045 -0.053  0.001 -0.026 -0.023 -0.061 -0.048  0.009 -0.008 -0.037 -0.015  0.020 -0.029 -0.017  0.028  0.035  0.045  0.114  0.067  0.130  0.195  0.065  0.169  0.074  0.057  0.031  0.050  0.105  0.057  0.159  0.027  0.037  0.002  0.004  0.027 -0.010 -0.052 -0.028  0.009  0.004 -0.042 -0.043 -0.015 -0.088 -0.097 -0.034 -0.032 -0.027  0.004  0.045  0.083  0.090  0.231  0.203  0.275  0.289  0.169 -0.111 -0.136 -0.172 -0.119 -0.032 -0.101 -0.063 -0.049 -0.073  0.019  0.026  0.017  0.029  0.054  0.028  0.041  0.012  0.020  0.013 -0.029 -0.046 -0.029 -0.070
 -0.022  0.016 -0.077 -0.032 -0.024 -0.029 -0.063 -0.038 -0.009 -0.042 -0.044 -0.008 -0.000 -0.023 -0.019 -0.014 -0.015  0.038  0.038  0.048  0.066  0.065  0.068  0.047  0.051  0.033  0.018 -0.021 -0.065 -0.100 -0.090 -0.028 -0.011  0.036  0.047  0.069  0.065  0.074  0.054  0.049  0.092  0.065  0.064  0.023  0.060  0.103  0.105  0.070  0.097  0.102  0.087  0.052  0.058  0.060  0.046  0.015  0.022  0.032  0.029  0.006  0.046  0.071  0.041  0.013  0.010  0.003  0.006 -0.037 -0.012 -0.025 -0.045 -0.007  0.017  0.080  0.017  0.065  0.056  0.014  0.014  0.060  0.006  0.015  0.023  0.040  0.052  0.029  0.018 -0.009  0.013 -0.002  0.009 -0.011 -0.005  0.018  0.005  0.002  0.020 -0.022 -0.040 -0.033 -0.063 -0.049 -0.052 -0.036 -0.001  0.037  0.047  0.072  0.115  0.164  0.242  0.397  0.335  0.150  0.255  0.139  0.151  0.078  0.112  0.046  0.048  0.040  0.011 -0.010  0.022  0.052  0.065  0.050  0.083  0.116  0.058  0.130  0.066  0.063  0.101  0.064  0.087  0.097  0.079  0.046  0.084  0.082  0.061  0.059  0.047  0.008  0.023  0.005 -0.009  0.004 -0.026 -0.041 -0.053 -0.039 -0.045 -0.034 -0.039 -0.006 -0.024 -0.031 -0.011 -0.002  0.058  0.058  0.099  0.059  0.055  0.035  0.070  0.091  0.017  0.044  0.030  0.036  0.010  0.025  0.023  0.052  0.048  0.044  0.033  0.062  0.121  0.139  0.101  0.116  0.066  0.092  0.096  0.076  0.018  0.073  0.037 -0.003  0.018  0.018 -0.001  0.017 -0.006  0.002  0.041  0.035  0.006  0.046  0.006  0.057  0.012  0.017  0.051  0.049 -0.027  0.037  0.092  0.011 -0.012  0.018  0.016 -0.014 -0.025 -0.004  0.021 -0.034 -0.014 -0.029  0.008  0.001 -0.036 -0.062 -0.046 -0.024 -0.005 -0.003  0.009 -0.002  0.017 -0.009  0.021  0.000  0.008 -0.033 -0.016 -0.021 -0.042 -0.035 -0.018 -0.024 -0.025 -0.023  0.016 -0.039 -0.026 -0.006  0.015  0.021 -0.011 -0.003  0.000 -0.028 -0.008 -0.012  0.011  0.014  0.040  0.044  0.037  0.054  0.017  0.085  0.050  0.028  0.024  0.023  0.080  0.032  0.074 -0.004 -0.035 -0.116 -0.052  0.002 -0.010 -0.028 -0.017  0.003 -0.015 -0.029 -0.042 -0.023 -0.025 -0.031 -0.004  0.002  0.007  0.006  0.037  0.059  0.049  0.097  0.092  0.100  0.153  0.118 -0.092 -0.119 -0.107 -0.119 -0.018 -0.079 -0.005 -0.033 -0.070  0.003  0.022 -0.002 -0.014  0.032  0.015  0.018 -0.006  0.023 -0.017 -0.015 -0.023 -0.028 -0.012
 -0.015  0.053 -0.030 -0.012  0.002 -0.054 -0.071 -0.083 -0.036 -0.052 -0.083 -0.041 -0.016 -0.048 -0.059 -0.022 -0.017  0.010  0.023  0.049  0.104  0.122  0.136  0.099  0.086  0.042  0.028 -0.024 -0.079 -0.133 -0.063  0.006  0.048  0.090  0.108  0.113  0.128  0.155  0.082  0.074  0.150  0.086  0.052  0.004  0.081  0.157  0.203  0.155  0.218  0.225  0.193  0.109  0.102  0.092  0.075  0.037  0.036  0.041  0.015  0.002  0.054  0.091  0.051  0.059  0.051 -0.024  0.013 -0.066 -0.038 -0.023  0.001  0.023  0.045  0.043 -0.019  0.051  0.094  0.023  0.056  0.076  0.029  0.013  0.004 -0.002  0.016 -0.012 -0.053 -0.048 -0.018 -0.056 -0.009 -0.021 -0.049  0.006 -0.000  0.012 -0.001 -0.018  0.001 -0.021 -0.037 -0.047 -0.016  0.010  0.027  0.039  0.067  0.076  0.180  0.201  0.396  0.335  0.854  0.340  0.360  0.199  0.183  0.116  0.116  0.066  0.035  0.001 -0.022 -0.052  0.013  0.012  0.005  0.004  0.033  0.071  0.063  0.148  0.117  0.078  0.123  0.037  0.084  0.090  0.061  0.036  0.060  0.036  0.024  0.064  0.052 -0.009  0.002  0.005 -0.001 -0.021 -0.048 -0.055 -0.065 -0.045 -0.080 -0.049 -0.014 -0.038 -0.022 -0.048 -0.047  0.007  0.012  0.028  0.035  0.004  0.000  0.013  0.057  0.064  0.004  0.042  0.013  0.011 -0.018  0.028  0.018  0.054  0.063  0.036  0.062  0.170  0.182  0.197  0.155  0.195  0.098  0.098  0.109  0.104  0.021  0.094  0.044 -0.016 -0.008  0.000  0.013  0.032 -0.019  0.005  0.018  0.008  0.021 -0.018 -0.052  0.044 -0.025 -0.025  0.022  0.018 -0.074 -0.002  0.091 -0.047 -0.034 -0.002 -0.002 -0.056 -0.035 -0.013 -0.010 -0.083 -0.058 -0.086 -0.004 -0.015 -0.047 -0.089 -0.035 -0.070 -0.070 -0.030 -0.027  0.005 -0.038 -0.017 -0.046 -0.053 -0.037 -0.087 -0.026 -0.022 -0.002 -0.033 -0.022  0.001  0.016  0.024  0.033 -0.037 -0.061 -0.021  0.038  0.012 -0.041 -0.063 -0.014 -0.048 -0.036 -0.059 -0.055  0.010  0.089  0.081  0.098  0.145  0.045  0.173  0.101  0.059  0.048  0.039  0.129  0.076  0.171  0.038  0.020 -0.088 -0.014  0.060  0.024 -0.013  0.005  0.040  0.025 -0.003 -0.028 -0.049 -0.046 -0.070 -0.008 -0.010  0.010  0.010  0.068  0.079  0.075  0.208  0.201  0.203  0.299  0.249 -0.108 -0.103 -0.116 -0.083 -0.033 -0.061 -0.022 -0.016 -0.037  0.084  0.064  0.060  0.082  0.091  0.048  0.067  0.066  0.041  0.015  0.050 -0.019 -0.028 -0.098
 -0.013  0.031 -0.053 -0.063 -0.035 -0.047 -0.067 -0.065 -0.036 -0.056 -0.084 -0.054 -0.037 -0.062 -0.074 -0.049 -0.026 -0.001  0.001  0.012  0.055  0.073  0.064  0.061  0.040  0.041  0.046  0.018 -0.030 -0.056 -0.079 -0.024  0.018  0.054  0.085  0.072  0.075  0.116  0.091  0.082  0.131  0.112  0.099  0.056  0.107  0.173  0.185  0.166  0.187  0.143  0.123  0.093  0.081  0.083  0.064  0.015  0.039  0.055  0.024 -0.001  0.047  0.065  0.032  0.030  0.011 -0.031 -0.009 -0.004 -0.014 -0.024 -0.014  0.026  0.049  0.063  0.011  0.065  0.046  0.020  0.044  0.057  0.058  0.018  0.010  0.029  0.044  0.020 -0.006  0.003  0.003 -0.015  0.008  0.014  0.011  0.030  0.040  0.003  0.004  0.008 -0.007  0.005 -0.041 -0.019 -0.005 -0.022  0.011  0.050  0.057  0.055  0.092  0.115  0.203  0.150  0.340  0.385  0.295  0.202  0.181  0.105  0.076  0.065  0.038  0.005 -0.045 -0.038 -0.012 -0.019 -0.009  0.013  0.023  0.065  0.070  0.144  0.128  0.083  0.114  0.065  0.055  0.076  0.034  0.025  0.042  0.049  0.033  0.045  0.026 -0.017  0.019  0.042 -0.009 -0.002 -0.019 -0.021 -0.020 -0.036 -0.024 -0.013 -0.012 -0.007 -0.015 -0.031 -0.035 -0.028 -0.000 -0.017  0.007 -0.019 -0.010  0.009  0.019  0.032 -0.006  0.011 -0.013  0.009 -0.021  0.027  0.042  0.072  0.087  0.052  0.105  0.153  0.190  0.205  0.160  0.167  0.115  0.124  0.102  0.098  0.054  0.096  0.050  0.027  0.018 -0.002  0.002  0.039  0.004  0.016 -0.002  0.008  0.006  0.031  0.020  0.103  0.029  0.037  0.065  0.050 -0.006  0.049  0.138 -0.001  0.015  0.029  0.033 -0.019  0.026  0.031  0.018 -0.019  0.006 -0.027  0.019 -0.010 -0.001 -0.052 -0.020 -0.025 -0.036 -0.020 -0.033 -0.005 -0.056 -0.037 -0.046 -0.048 -0.027 -0.064 -0.029 -0.029 -0.007 -0.007  0.025  0.015 -0.002 -0.003  0.010 -0.039 -0.024 -0.001 -0.010 -0.039 -0.049 -0.047 -0.047 -0.050 -0.026 -0.049 -0.045 -0.006  0.042  0.045  0.042  0.096  0.011  0.082  0.024  0.041  0.064  0.072  0.090  0.048  0.082  0.030  0.010 -0.014  0.023  0.045  0.032  0.028  0.027  0.067  0.059  0.056  0.024  0.030  0.011 -0.012  0.028  0.002  0.020  0.020  0.018  0.029  0.048  0.136  0.112  0.160  0.284  0.241 -0.145 -0.122 -0.145 -0.144  0.040 -0.009  0.012  0.008 -0.018  0.090  0.065  0.075  0.093  0.107  0.059  0.078  0.095  0.051  0.007  0.002  0.016 -0.037 -0.043
 -0.030  0.028 -0.098 -0.075 -0.053 -0.075 -0.087 -0.108 -0.044 -0.078 -0.125 -0.123 -0.086 -0.107 -0.142 -0.092 -0.041 -0.013 -0.007 -0.015  0.048  0.068  0.074  0.033  0.003  0.032  0.001 -0.046 -0.089 -0.130 -0.137 -0.062 -0.032  0.051  0.051  0.037  0.093  0.131  0.083  0.087  0.159  0.129  0.123  0.053  0.119  0.201  0.224  0.184  0.178  0.195  0.132  0.100  0.091  0.105  0.070  0.045  0.050  0.057  0.032 -0.010  0.059  0.085  0.042  0.038  0.011 -0.036 -0.009  0.011  0.021  0.001 -0.002  0.035  0.055  0.107  0.022  0.101  0.110  0.036  0.051  0.118  0.078  0.036  0.026  0.066  0.066  0.041  0.025  0.010  0.012 -0.013  0.002 -0.000  0.021  0.015  0.008  0.007  0.010  0.014 -0.009 -0.032 -0.070 -0.037 -0.010 -0.000  0.029  0.053  0.096  0.136  0.184  0.226  0.314  0.255  0.360  0.295  0.669  0.366  0.337  0.208  0.184  0.118  0.043  0.041 -0.038  0.011  0.026  0.046  0.052  0.052  0.110  0.178  0.159  0.321  0.245  0.190  0.237  0.179  0.132  0.140  0.082  0.037  0.085  0.066  0.070  0.039  0.037 -0.022 -0.004  0.020 -0.014 -0.012 -0.041 -0.046 -0.077 -0.063 -0.072 -0.056 -0.046 -0.050 -0.072 -0.048 -0.050 -0.071 -0.011 -0.037  0.075  0.022  0.034  0.044  0.056  0.085  0.015  0.078  0.038  0.043 -0.011  0.041  0.077  0.151  0.146  0.080  0.106  0.157  0.228  0.303  0.275  0.313  0.191  0.223  0.192  0.165  0.108  0.199  0.111  0.072  0.105  0.066  0.054  0.075  0.021  0.032  0.038  0.041  0.028  0.080  0.048  0.159  0.045  0.055  0.108  0.088 -0.025  0.094  0.160 -0.024 -0.011  0.010  0.002 -0.049 -0.035 -0.017 -0.009 -0.012 -0.033 -0.064 -0.017 -0.039  0.024 -0.045  0.003 -0.057 -0.016 -0.027 -0.035 -0.029 -0.049 -0.021 -0.037 -0.022 -0.011 -0.035 -0.017 -0.009  0.028  0.032  0.065  0.088  0.054  0.058  0.041 -0.033 -0.062 -0.007  0.022 -0.003 -0.030 -0.015 -0.012 -0.028 -0.006  0.001  0.015  0.008  0.057  0.051  0.034  0.103 -0.012  0.111  0.046  0.039  0.030  0.031  0.066  0.031  0.051  0.022  0.003 -0.055  0.013  0.056  0.101  0.073  0.078  0.101  0.067  0.052  0.014  0.031 -0.001 -0.020  0.061 -0.012  0.014  0.009  0.034  0.013  0.052  0.164  0.152  0.201  0.364  0.289 -0.216 -0.181 -0.179 -0.189 -0.006 -0.078 -0.010 -0.045 -0.094  0.060  0.053  0.046  0.063  0.106  0.035  0.065  0.071  0.048 -0.001 -0.013  0.029 -0.005 -0.058
 -0.029 -0.004 -0.065 -0.033 -0.020 -0.035 -0.064 -0.056 -0.041 -0.060 -0.085 -0.084 -0.050 -0.052 -0.078 -0.052 -0.013 -0.004 -0.021  0.001  0.077  0.059  0.089  0.084  0.062  0.064  0.067  0.013 -0.040 -0.066 -0.052  0.011  0.051  0.096  0.114  0.094  0.099  0.178  0.098  0.088  0.196  0.135  0.121  0.029  0.087  0.183  0.223  0.246  0.267  0.283  0.209  0.180  0.188  0.208  0.146  0.109  0.105  0.097  0.067  0.054  0.088  0.075  0.038  0.045  0.020  0.001  0.006  0.052  0.051  0.039  0.054  0.062  0.091  0.146  0.098  0.146  0.179  0.058  0.097  0.143  0.124  0.052  0.064  0.081  0.082  0.041  0.029  0.021  0.042  0.016  0.008  0.033  0.031  0.050  0.069  0.084  0.072  0.012  0.012  0.004 -0.057 -0.014  0.042  0.046  0.044  0.075  0.097  0.139  0.190  0.221  0.279  0.139  0.199  0.202  0.366  0.596  0.361  0.199  0.182  0.137  0.069  0.069  0.008  0.012 -0.001  0.017  0.028  0.034  0.085  0.151  0.131  0.232  0.199  0.126  0.175  0.107  0.095  0.122  0.074  0.022  0.061  0.048  0.036  0.027  0.021 -0.024  0.008  0.040  0.004  0.011 -0.009 -0.007 -0.045 -0.039 -0.009 -0.003 -0.040 -0.041 -0.061 -0.065 -0.057 -0.081 -0.017 -0.045  0.072 -0.006  0.026  0.032  0.045  0.059  0.028  0.048  0.004  0.004 -0.015  0.036  0.061  0.107  0.104  0.035  0.076  0.133  0.211  0.271  0.261  0.311  0.181  0.208  0.193  0.165  0.092  0.163  0.112  0.082  0.092  0.071  0.096  0.079  0.029  0.030  0.031  0.048  0.023  0.054  0.022  0.103  0.024  0.021  0.079  0.069 -0.015  0.075  0.163  0.006  0.025  0.050  0.047  0.014  0.017  0.045  0.041  0.052  0.024 -0.015  0.017 -0.016 -0.089 -0.099 -0.096 -0.094 -0.042 -0.035  0.000 -0.001  0.073  0.072  0.051  0.014 -0.008 -0.049 -0.084 -0.112 -0.087 -0.049 -0.050 -0.055 -0.063 -0.032 -0.084 -0.057 -0.119 -0.092 -0.050 -0.051 -0.077  0.009 -0.010 -0.034  0.013  0.057  0.052  0.030  0.034  0.002  0.034  0.133  0.030  0.120 -0.017  0.015 -0.034 -0.013  0.022 -0.005  0.032 -0.048 -0.073 -0.099 -0.076 -0.055 -0.054 -0.086 -0.045 -0.047 -0.065 -0.074 -0.078 -0.021 -0.085 -0.066 -0.001 -0.025 -0.042 -0.005  0.030  0.065  0.082  0.206  0.175  0.210  0.389  0.252 -0.143 -0.157 -0.157 -0.147 -0.002 -0.068 -0.008 -0.043 -0.088  0.039  0.036  0.005  0.018  0.066 -0.007  0.006  0.003  0.012 -0.035 -0.059 -0.039 -0.051 -0.048
  0.005  0.039 -0.073 -0.081 -0.096 -0.117 -0.111 -0.096 -0.039 -0.069 -0.113 -0.079 -0.047 -0.072 -0.085 -0.035 -0.010 -0.045 -0.057 -0.054  0.010  0.025  0.025  0.013 -0.012  0.006  0.022 -0.018 -0.018 -0.049 -0.071 -0.007  0.006  0.057  0.042  0.014  0.040  0.105  0.055  0.040  0.112  0.083  0.064  0.018  0.070  0.125  0.125  0.169  0.181  0.196  0.140  0.118  0.121  0.140  0.121  0.080  0.068  0.074  0.036  0.008  0.048  0.047  0.029  0.046 -0.014 -0.020  0.040  0.035  0.038  0.047  0.061  0.080  0.100  0.106  0.006  0.073  0.125  0.043  0.117  0.163  0.120  0.066  0.068  0.119  0.092  0.026  0.028  0.018  0.018  0.039  0.025  0.020  0.012  0.043  0.055  0.035 -0.013 -0.016 -0.026 -0.002 -0.009 -0.021  0.040  0.067  0.046  0.091  0.187  0.267  0.352  0.339  0.288  0.151  0.183  0.181  0.337  0.361  0.676  0.392  0.348  0.216  0.106  0.101  0.009  0.038  0.028  0.026  0.100  0.101  0.166  0.254  0.267  0.337  0.162  0.155  0.245  0.178  0.151  0.216  0.179  0.078  0.133  0.147  0.077  0.057  0.071  0.036  0.051  0.061  0.030  0.009  0.000  0.022 -0.040 -0.057 -0.046 -0.014 -0.039 -0.061 -0.075 -0.032 -0.018 -0.054 -0.008 -0.040 -0.003  0.013  0.076  0.095  0.109  0.125  0.037  0.062  0.045  0.008  0.018  0.082  0.113  0.123  0.084  0.064  0.084  0.121  0.166  0.211  0.192  0.238  0.141  0.198  0.168  0.126  0.098  0.218  0.167  0.123  0.148  0.137  0.109  0.089  0.090  0.073  0.078  0.080  0.056  0.080  0.027  0.101  0.023  0.024  0.095  0.067 -0.031  0.076  0.120 -0.037 -0.016  0.018 -0.001 -0.040 -0.016  0.000  0.004  0.016  0.008 -0.052  0.002 -0.045 -0.041 -0.052 -0.064 -0.070 -0.036 -0.008 -0.026 -0.026  0.010  0.034  0.025  0.013  0.001 -0.057 -0.030 -0.040 -0.012  0.010 -0.030 -0.012 -0.016  0.011 -0.039 -0.061 -0.065 -0.013 -0.017  0.001 -0.021 -0.025  0.006 -0.011  0.023  0.020  0.030  0.031  0.075  0.027  0.044  0.122 -0.009  0.089 -0.001 -0.014 -0.046 -0.034  0.006 -0.015  0.026 -0.034 -0.033 -0.057 -0.049 -0.030 -0.016 -0.051 -0.022 -0.019 -0.054 -0.068 -0.072 -0.043 -0.060 -0.081 -0.024 -0.062 -0.040 -0.011  0.012  0.032  0.058  0.159  0.130  0.140  0.272  0.155 -0.175 -0.188 -0.148 -0.134 -0.010 -0.070 -0.025 -0.048 -0.115  0.010  0.033  0.007  0.010  0.052  0.025  0.026  0.026  0.025 -0.006 -0.055 -0.037 -0.018 -0.070
  0.005  0.046 -0.074 -0.095 -0.084 -0.113 -0.085 -0.083 -0.034 -0.044 -0.089 -0.061 -0.031 -0.057 -0.067 -0.027  0.002 -0.065 -0.070 -0.076 -0.004 -0.021 -0.007 -0.010 -0.038 -0.013 -0.022 -0.030 -0.005 -0.024 -0.042 -0.011 -0.002  0.027  0.002 -0.013  0.004  0.029  0.008  0.003  0.048  0.055  0.015 -0.006  0.025  0.044  0.068  0.110  0.079  0.092  0.060  0.051  0.065  0.079  0.076  0.073  0.060  0.065  0.045  0.036  0.059  0.061  0.026  0.084  0.015 -0.008  0.036  0.058  0.094  0.107  0.107  0.105  0.105  0.091  0.005  0.046  0.082  0.012  0.086  0.106  0.060  0.022  0.035  0.068  0.043 -0.003 -0.021  0.005  0.002 -0.008  0.009 -0.020 -0.010  0.019  0.020 -0.014 -0.047 -0.017 -0.027  0.021 -0.008 -0.006  0.067  0.102  0.098  0.099  0.211  0.269  0.322  0.225  0.187  0.078  0.116  0.105  0.208  0.199  0.392  0.471  0.362  0.246  0.129  0.116  0.049  0.062  0.044  0.036  0.104  0.123  0.175  0.201  0.257  0.215  0.146  0.121  0.198  0.168  0.135  0.147  0.141  0.053  0.101  0.125  0.056  0.035  0.061  0.051  0.033  0.039  0.019 -0.024 -0.007 -0.008 -0.056 -0.054 -0.070 -0.055 -0.051 -0.061 -0.074 -0.044 -0.046 -0.072 -0.018 -0.067 -0.038  0.016  0.064  0.098  0.104  0.118  0.042  0.077  0.068  0.020  0.038  0.091  0.118  0.133  0.058  0.026  0.015  0.042  0.074  0.129  0.121  0.154  0.107  0.168  0.172  0.172  0.129  0.243  0.237  0.191  0.191  0.187  0.180  0.117  0.135  0.114  0.087  0.085  0.050  0.072  0.016  0.065  0.016  0.010  0.074  0.027 -0.018  0.079  0.065 -0.044  0.014  0.030  0.001 -0.027  0.002 -0.001 -0.011  0.037  0.012 -0.006  0.021 -0.027 -0.004 -0.012 -0.034 -0.056 -0.031 -0.014 -0.038 -0.013 -0.004  0.028 -0.012 -0.016 -0.029 -0.061 -0.022  0.008  0.009  0.029 -0.016 -0.001  0.012  0.014 -0.036 -0.051 -0.038  0.010  0.001  0.015  0.025  0.001  0.028  0.015  0.013  0.016  0.053  0.041  0.077  0.005  0.014  0.080 -0.000  0.036  0.001 -0.027 -0.053 -0.056 -0.029 -0.025 -0.010 -0.031 -0.042 -0.041 -0.063 -0.048 -0.011 -0.032 -0.005 -0.020 -0.050 -0.040 -0.040 -0.027 -0.023 -0.041 -0.000 -0.040 -0.045 -0.046 -0.007  0.002  0.016  0.089  0.066  0.097  0.168  0.093 -0.152 -0.147 -0.126 -0.100 -0.003 -0.037 -0.026 -0.052 -0.082  0.007  0.006 -0.013 -0.002  0.007 -0.001  0.028  0.029 -0.003 -0.009  0.000 -0.006  0.008 -0.039
 -0.003  0.051 -0.044 -0.086 -0.100 -0.149 -0.095 -0.106 -0.053 -0.061 -0.106 -0.069 -0.026 -0.051 -0.051 -0.008  0.028 -0.037 -0.010 -0.008  0.002 -0.016  0.009 -0.017 -0.034 -0.010 -0.010 -0.006  0.018 -0.000 -0.024  0.027  0.009  0.032  0.006 -0.015  0.014  0.029  0.016 -0.005  0.030  0.052  0.024 -0.009  0.003  0.026  0.041  0.078  0.080  0.095  0.075  0.052  0.083  0.091  0.074  0.063  0.073  0.073  0.033  0.042  0.075  0.051  0.042  0.082 -0.001 -0.009  0.023  0.028  0.062  0.087  0.123  0.122  0.144  0.139  0.032  0.070  0.087  0.005  0.111  0.132  0.076  0.040  0.065  0.075  0.078  0.045  0.034  0.034 -0.000  0.019  0.015  0.002 -0.022  0.029  0.035 -0.006 -0.012 -0.009 -0.008  0.038  0.025  0.033  0.092  0.142  0.125  0.140  0.227  0.333  0.317  0.255  0.184  0.112  0.116  0.076  0.184  0.182  0.348  0.362  0.571  0.344  0.193  0.179  0.116  0.118  0.066  0.073  0.191  0.225  0.278  0.290  0.216  0.183  0.096  0.105  0.158  0.150  0.143  0.194  0.215  0.104  0.168  0.214  0.088  0.105  0.132  0.101  0.068  0.073  0.054  0.013  0.026  0.014 -0.044 -0.046 -0.061 -0.059 -0.061 -0.061 -0.070 -0.021 -0.022 -0.074 -0.009 -0.076 -0.021  0.071  0.124  0.160  0.161  0.150  0.033  0.066  0.057 -0.003  0.007  0.065  0.072  0.065  0.017 -0.011 -0.011 -0.007  0.052  0.066  0.095  0.141  0.079  0.104  0.139  0.130  0.088  0.180  0.194  0.144  0.149  0.173  0.133  0.073  0.123  0.085  0.083  0.065  0.012  0.015 -0.019 -0.004 -0.001 -0.011  0.030  0.024 -0.013  0.039  0.032 -0.038 -0.017  0.029 -0.007 -0.023 -0.004  0.015 -0.005  0.014  0.013 -0.017  0.022 -0.026 -0.048 -0.057 -0.058 -0.076 -0.043 -0.036 -0.039 -0.028 -0.022 -0.021 -0.035 -0.047 -0.033 -0.052 -0.029 -0.035 -0.029  0.000 -0.051 -0.024 -0.007  0.029 -0.016 -0.037 -0.028  0.005  0.028  0.051  0.043  0.022  0.065  0.051  0.035  0.050  0.096  0.073  0.069  0.036  0.068  0.109  0.010  0.047  0.036 -0.018 -0.069 -0.049 -0.020 -0.011  0.002 -0.034 -0.029 -0.013 -0.043 -0.040 -0.019 -0.061 -0.029 -0.036 -0.065 -0.078 -0.073 -0.048 -0.073 -0.089 -0.051 -0.065 -0.040 -0.052  0.000  0.014  0.015  0.096  0.057  0.112  0.133  0.050 -0.180 -0.169 -0.132 -0.101 -0.021 -0.058 -0.049 -0.083 -0.091 -0.028 -0.010 -0.042 -0.030 -0.015 -0.043  0.009 -0.011 -0.030 -0.024 -0.009 -0.027  0.013 -0.032
  0.004 -0.026 -0.049 -0.106 -0.103 -0.130 -0.083 -0.071 -0.037 -0.043 -0.049 -0.046 -0.037 -0.053 -0.037  0.006 -0.013 -0.033 -0.006 -0.036 -0.068 -0.055 -0.048 -0.070 -0.079 -0.059 -0.042 -0.011  0.015  0.022 -0.041 -0.013 -0.045 -0.017 -0.052 -0.065 -0.030 -0.042 -0.023 -0.020 -0.003  0.037 -0.010 -0.034 -0.010 -0.012  0.008  0.066  0.039  0.052  0.020  0.023  0.061  0.041  0.016  0.028  0.066  0.053 -0.000  0.048  0.049 -0.026  0.015  0.034 -0.051 -0.051 -0.023  0.108  0.100  0.157  0.175  0.130  0.117  0.128  0.042  0.065  0.054 -0.015  0.034  0.057  0.023 -0.014  0.014  0.030  0.010 -0.043 -0.027 -0.009 -0.012 -0.021 -0.020 -0.024 -0.031 -0.024 -0.021 -0.040 -0.037 -0.016  0.039  0.065  0.046  0.095  0.142  0.218  0.187  0.165  0.217  0.191  0.192  0.156  0.098  0.046  0.066  0.065  0.118  0.137  0.216  0.246  0.344  0.473  0.296  0.292  0.197  0.177  0.135  0.143  0.279  0.275  0.307  0.200  0.202  0.136  0.114  0.059  0.090  0.137  0.130  0.123  0.169  0.041  0.101  0.205  0.083  0.068  0.115  0.117  0.065  0.064  0.089  0.032  0.025  0.019 -0.004 -0.044 -0.061 -0.050 -0.030 -0.061 -0.018  0.013  0.027 -0.053  0.007 -0.084  0.063  0.153  0.180  0.168  0.188  0.111  0.030  0.042  0.033 -0.023 -0.002  0.058  0.068  0.073  0.031 -0.007  0.001  0.033  0.039  0.049  0.077  0.108  0.060  0.100  0.123  0.122  0.110  0.180  0.197  0.176  0.181  0.193  0.151  0.108  0.149  0.125  0.088  0.071  0.018  0.054  0.002  0.019  0.014  0.022  0.032  0.019 -0.027  0.038  0.027 -0.044 -0.029  0.008 -0.025 -0.041 -0.025 -0.015 -0.035  0.023  0.011  0.024  0.015 -0.039 -0.017 -0.029 -0.030 -0.066 -0.015 -0.031 -0.038 -0.041 -0.019 -0.006 -0.027 -0.038 -0.007 -0.012  0.007  0.006  0.019  0.038 -0.019  0.014  0.042  0.035 -0.010 -0.015  0.017  0.026  0.033  0.071  0.097  0.070  0.077  0.081  0.056  0.072  0.109  0.088  0.087  0.030  0.033  0.092  0.011  0.025  0.008 -0.040 -0.056 -0.072 -0.067 -0.027 -0.042 -0.022 -0.035  0.022 -0.024 -0.047 -0.004 -0.033 -0.016 -0.033 -0.061 -0.079 -0.046 -0.047 -0.051 -0.047 -0.037 -0.058 -0.038 -0.064  0.001 -0.010  0.021  0.052  0.028  0.063  0.127  0.046 -0.149 -0.151 -0.141 -0.111  0.014 -0.029 -0.030 -0.052 -0.053 -0.006  0.006 -0.016 -0.013 -0.025 -0.032  0.020  0.009 -0.026 -0.015  0.010 -0.003  0.006 -0.049
 -0.006 -0.022 -0.052 -0.098 -0.072 -0.102 -0.090 -0.056 -0.031 -0.047 -0.047 -0.037 -0.024 -0.046 -0.034  0.011 -0.013  0.002  0.029  0.002 -0.030 -0.026 -0.027 -0.043 -0.081 -0.046 -0.059 -0.037 -0.016  0.005 -0.062 -0.043 -0.065 -0.026 -0.072 -0.024 -0.021 -0.048 -0.012 -0.002  0.003  0.023 -0.002 -0.036  0.009  0.013  0.014  0.044  0.019  0.004 -0.007 -0.004  0.023 -0.008 -0.028 -0.041  0.032  0.019 -0.024  0.013  0.049 -0.040  0.010  0.018 -0.056 -0.029 -0.037  0.092  0.091  0.180  0.230  0.151  0.170  0.154  0.110  0.095  0.018 -0.054  0.004  0.024 -0.017 -0.015  0.011 -0.004 -0.012 -0.065 -0.034  0.033  0.024 -0.014 -0.002  0.018 -0.017 -0.029 -0.002 -0.024 -0.016  0.028  0.103  0.154  0.089  0.171  0.199  0.281  0.217  0.237  0.163  0.121  0.094  0.076  0.075  0.048  0.035  0.038  0.043  0.069  0.106  0.129  0.193  0.296  0.481  0.388  0.330  0.241  0.164  0.243  0.314  0.310  0.241  0.149  0.105  0.086  0.080  0.015  0.076  0.111  0.109  0.093  0.125  0.027  0.108  0.187  0.075  0.078  0.136  0.152  0.095  0.102  0.146  0.087  0.089  0.102  0.104  0.046  0.039  0.037  0.045  0.012  0.043  0.048  0.077  0.006  0.090 -0.012  0.183  0.266  0.197  0.154  0.162  0.099  0.024  0.040  0.023 -0.005 -0.010 -0.008 -0.011  0.032  0.011 -0.000 -0.002  0.027  0.028  0.007  0.030  0.018 -0.010  0.011  0.040  0.021  0.028  0.069  0.096  0.069  0.077  0.082  0.067  0.043  0.073  0.032  0.001  0.009 -0.021  0.008 -0.006  0.001  0.009  0.004  0.008 -0.000 -0.047 -0.003  0.023 -0.023 -0.036 -0.003 -0.020 -0.024 -0.034 -0.023 -0.026  0.019  0.013  0.067  0.022 -0.016 -0.044 -0.064 -0.064 -0.096 -0.052 -0.092 -0.036 -0.017 -0.030 -0.062 -0.041 -0.070 -0.036 -0.041 -0.005 -0.037 -0.016  0.021 -0.036 -0.007 -0.009 -0.002 -0.056 -0.014 -0.003 -0.011  0.005  0.043  0.075  0.056  0.052  0.053  0.020  0.052  0.100  0.082  0.057  0.024  0.004  0.068 -0.008  0.007 -0.018 -0.028 -0.066 -0.089 -0.073 -0.029 -0.039 -0.043 -0.058  0.014 -0.047 -0.072 -0.040 -0.068 -0.037 -0.057 -0.079 -0.107 -0.075 -0.056 -0.058 -0.047 -0.075 -0.063 -0.081 -0.083 -0.030 -0.007  0.009  0.027  0.004  0.039  0.057  0.010 -0.135 -0.150 -0.163 -0.136  0.057 -0.032 -0.012 -0.001 -0.006 -0.005  0.024  0.030  0.022  0.005  0.039  0.044  0.062  0.046  0.060  0.022  0.021  0.039  0.006
  0.022 -0.049 -0.041 -0.088 -0.075 -0.115 -0.074 -0.067 -0.063 -0.042 -0.039 -0.064 -0.044 -0.016 -0.018 -0.009 -0.011  0.030  0.062  0.016 -0.033 -0.038 -0.031 -0.054 -0.062 -0.049 -0.074 -0.017 -0.007  0.013 -0.068 -0.063 -0.088 -0.054 -0.077 -0.065 -0.073 -0.100 -0.056 -0.036 -0.049 -0.018 -0.047 -0.079 -0.039 -0.038 -0.018 -0.019 -0.005 -0.018 -0.051 -0.026  0.001 -0.019 -0.051 -0.044  0.035  0.032  0.002  0.026  0.082  0.005  0.041  0.077 -0.023 -0.038 -0.065  0.145  0.151  0.296  0.334  0.205  0.178  0.176  0.107  0.071 -0.001 -0.084 -0.037  0.007 -0.077 -0.078 -0.024 -0.011 -0.057 -0.097 -0.068 -0.034 -0.024 -0.055 -0.048 -0.025 -0.058 -0.090 -0.030 -0.029 -0.010  0.018  0.118  0.133  0.079  0.205  0.275  0.417  0.317  0.218  0.189  0.090  0.063  0.067  0.048  0.040  0.001  0.005  0.041  0.069  0.101  0.116  0.179  0.292  0.388  0.683  0.421  0.500  0.293  0.306  0.442  0.281  0.263  0.148  0.129  0.129  0.113  0.002  0.059  0.121  0.117  0.069  0.103 -0.031  0.030  0.134  0.052  0.008  0.067  0.102  0.039  0.034  0.103  0.065  0.036  0.066  0.082  0.030 -0.017  0.002  0.021 -0.023  0.020  0.037  0.103  0.029  0.083  0.004  0.209  0.286  0.248  0.166  0.211  0.104  0.038  0.057  0.056  0.019  0.025  0.019  0.041  0.076  0.025  0.003 -0.033  0.022  0.017  0.000  0.040  0.031 -0.009  0.045  0.078  0.076  0.077  0.116  0.144  0.149  0.185  0.148  0.125  0.104  0.163  0.130  0.071  0.049  0.013  0.055  0.005  0.008  0.011  0.046  0.001 -0.025 -0.082  0.016 -0.004 -0.039 -0.040 -0.032 -0.044 -0.047 -0.034 -0.026 -0.021  0.042  0.047  0.087  0.028 -0.040 -0.040 -0.031 -0.032 -0.085 -0.010 -0.085 -0.037 -0.037  0.005 -0.013  0.028 -0.003  0.016  0.010  0.012 -0.007 -0.007  0.021 -0.054 -0.038 -0.014 -0.027 -0.077 -0.016  0.011 -0.004 -0.011  0.056  0.081  0.069  0.069  0.084  0.034  0.062  0.112  0.077  0.031 -0.010 -0.008  0.051 -0.007 -0.026 -0.028 -0.069 -0.104 -0.123 -0.138 -0.090 -0.123 -0.063 -0.114 -0.025 -0.092 -0.126 -0.085 -0.091 -0.081 -0.113 -0.110 -0.137 -0.091 -0.076 -0.053 -0.037 -0.073 -0.057 -0.081 -0.124 -0.042 -0.023  0.012  0.007  0.001  0.047  0.093  0.032 -0.111 -0.148 -0.141 -0.097  0.029 -0.029 -0.020 -0.024 -0.018  0.008  0.000  0.006 -0.009 -0.033  0.009  0.008  0.021 -0.004  0.023 -0.010 -0.007  0.008 -0.005
 -0.005 -0.018 -0.012 -0.098 -0.057 -0.125 -0.107 -0.065 -0.055 -0.058 -0.026 -0.023 -0.026 -0.023  0.021  0.030  0.045  0.025  0.083  0.067  0.002 -0.010  0.003 -0.027 -0.038 -0.026 -0.029  0.026  0.022  0.066  0.027 -0.003 -0.018 -0.036 -0.062 -0.031 -0.038 -0.088 -0.059 -0.035 -0.067 -0.037 -0.057 -0.047 -0.030 -0.047 -0.045 -0.060 -0.039 -0.038 -0.029 -0.046 -0.041 -0.016 -0.053 -0.100 -0.002  0.003 -0.026 -0.022  0.043 -0.044  0.026  0.019 -0.061  0.006 -0.042  0.099  0.144  0.276  0.367  0.211  0.191  0.160  0.159  0.112  0.032 -0.084 -0.010  0.005 -0.044 -0.043  0.013 -0.059 -0.038 -0.096 -0.053  0.035  0.006 -0.028 -0.010  0.013 -0.017 -0.029  0.039 -0.014  0.004  0.070  0.219  0.262  0.216  0.295  0.327  0.415  0.282  0.280  0.138  0.070  0.020  0.027  0.037  0.011 -0.022 -0.045 -0.038  0.008  0.009  0.049  0.116  0.197  0.330  0.421  0.709  0.404  0.232  0.331  0.316  0.256  0.172  0.073  0.033  0.001  0.037 -0.046 -0.063  0.018  0.035 -0.001  0.041 -0.047  0.011  0.086  0.030  0.029  0.109  0.134  0.082  0.128  0.172  0.093  0.065  0.156  0.149  0.065  0.091  0.102  0.116  0.047  0.077  0.079  0.104 -0.029  0.079 -0.055  0.208  0.343  0.201  0.118  0.124  0.038 -0.041 -0.018 -0.035 -0.029 -0.000 -0.011 -0.030 -0.001 -0.001 -0.024 -0.020  0.020 -0.034 -0.079 -0.035 -0.053 -0.084 -0.053 -0.028 -0.037 -0.034 -0.022  0.026 -0.006  0.008  0.024  0.038  0.024  0.049  0.002 -0.002  0.009 -0.022 -0.022 -0.010 -0.015  0.032 -0.020 -0.024 -0.037 -0.118 -0.039 -0.052 -0.020 -0.073 -0.051 -0.030 -0.014 -0.046 -0.033 -0.023 -0.002  0.014  0.056 -0.004 -0.017 -0.093 -0.071 -0.081 -0.103 -0.065 -0.125 -0.024  0.028 -0.035 -0.117 -0.058 -0.084 -0.046 -0.012 -0.023 -0.055 -0.064 -0.020 -0.094 -0.079 -0.049 -0.056 -0.079  0.007  0.030 -0.065 -0.034  0.026  0.070  0.082  0.036  0.077  0.032  0.049  0.067  0.059  0.018  0.003 -0.004  0.012 -0.020 -0.026 -0.019 -0.044 -0.095 -0.107 -0.104 -0.063 -0.080 -0.042 -0.094  0.030 -0.066 -0.146 -0.137 -0.149 -0.117 -0.157 -0.119 -0.204 -0.118 -0.073 -0.097 -0.042 -0.086 -0.042 -0.108 -0.092 -0.026 -0.015 -0.007 -0.023 -0.027  0.011 -0.006 -0.027 -0.081 -0.111 -0.143 -0.048  0.015 -0.045 -0.062 -0.017  0.002  0.009  0.007  0.021  0.002 -0.021  0.025  0.038  0.035  0.031  0.103  0.034  0.044  0.066  0.074
  0.042 -0.050 -0.033 -0.081 -0.080 -0.127 -0.087 -0.079 -0.089 -0.065 -0.072 -0.080 -0.055 -0.027 -0.032 -0.032  0.002 -0.003  0.001 -0.029 -0.068 -0.062 -0.058 -0.103 -0.092 -0.069 -0.085 -0.005  0.027  0.051 -0.005 -0.025 -0.083 -0.068 -0.095 -0.105 -0.073 -0.107 -0.075 -0.062 -0.085 -0.028 -0.056 -0.060 -0.036 -0.058 -0.033 -0.046 -0.057 -0.041 -0.074 -0.040 -0.010  0.003 -0.009 -0.023  0.047  0.053  0.018  0.030  0.061 -0.002  0.026  0.078 -0.027 -0.029 -0.074  0.170  0.185  0.346  0.378  0.218  0.134  0.135  0.108  0.044 -0.022 -0.094 -0.066 -0.048 -0.100 -0.092 -0.057 -0.046 -0.107 -0.118 -0.102 -0.086 -0.045 -0.068 -0.058 -0.048 -0.062 -0.121 -0.045 -0.024  0.026  0.007  0.111  0.133  0.115  0.195  0.257  0.428  0.307  0.164  0.133  0.034 -0.009  0.018  0.022 -0.010 -0.052 -0.038  0.011  0.012  0.038  0.062  0.118  0.177  0.241  0.500  0.404  0.695  0.307  0.294  0.370  0.192  0.183  0.063  0.075  0.073  0.079 -0.016 -0.025  0.038  0.047 -0.011  0.009 -0.089 -0.050  0.024  0.002 -0.062  0.015  0.037 -0.020 -0.014  0.063  0.014 -0.012  0.030  0.048  0.008 -0.041 -0.004  0.034 -0.047  0.002  0.036  0.099  0.035  0.079  0.020  0.163  0.261  0.185  0.106  0.147  0.042 -0.013  0.018  0.037  0.021  0.020  0.004  0.050  0.057  0.021  0.001 -0.034  0.028 -0.003 -0.017 -0.000  0.017 -0.012  0.043  0.060  0.072  0.077  0.099  0.161  0.175  0.210  0.151  0.151  0.136  0.210  0.171  0.089  0.062  0.034  0.038  0.009  0.030  0.027  0.047  0.017 -0.026 -0.077  0.041 -0.012 -0.039 -0.040 -0.015 -0.049 -0.021 -0.018 -0.007 -0.016  0.063  0.051  0.091  0.011 -0.040 -0.052 -0.031 -0.039 -0.079 -0.025 -0.072 -0.021 -0.026 -0.003 -0.011  0.034  0.006  0.020  0.008  0.013 -0.005 -0.025 -0.005 -0.054 -0.047 -0.039 -0.046 -0.081 -0.009  0.028 -0.015 -0.020  0.040  0.085  0.070  0.053  0.093  0.039  0.068  0.121  0.087  0.040 -0.018 -0.013  0.031  0.009 -0.036 -0.024 -0.081 -0.119 -0.134 -0.156 -0.108 -0.142 -0.063 -0.130 -0.021 -0.094 -0.143 -0.095 -0.097 -0.079 -0.132 -0.109 -0.145 -0.082 -0.082 -0.058 -0.017 -0.074 -0.047 -0.086 -0.125 -0.040 -0.031  0.002 -0.023 -0.023  0.034  0.046 -0.003 -0.030 -0.052 -0.066  0.001  0.013 -0.010 -0.016 -0.014 -0.005  0.016 -0.011  0.008  0.004 -0.021  0.018  0.013  0.018 -0.009  0.043  0.012  0.003 -0.000  0.009
  0.039 -0.048 -0.014 -0.026 -0.040 -0.067 -0.044 -0.081 -0.060 -0.058 -0.062 -0.044 -0.026  0.006 -0.011 -0.013  0.012  0.012  0.038  0.013  0.007 -0.013 -0.000 -0.037 -0.014 -0.051 -0.058 -0.022  0.005  0.043  0.062  0.033 -0.014 -0.047 -0.035 -0.042 -0.019 -0.049 -0.067 -0.046 -0.056 -0.057 -0.077 -0.049 -0.053 -0.081 -0.048 -0.064 -0.046 -0.062 -0.067 -0.054 -0.044 -0.041 -0.065 -0.079 -0.009 -0.019 -0.024 -0.020  0.004 -0.009 -0.000 -0.008 -0.030 -0.002 -0.049  0.062  0.045  0.112  0.130  0.062  0.052  0.055  0.068  0.006 -0.004 -0.048 -0.030  0.018 -0.023 -0.042 -0.004 -0.004 -0.047 -0.021 -0.005 -0.017 -0.054 -0.042 -0.009 -0.020 -0.025 -0.087 -0.054 -0.016 -0.026  0.001  0.070  0.062  0.037  0.070  0.099  0.195  0.135  0.090  0.046  0.017 -0.005  0.007  0.024  0.022  0.013 -0.012  0.026 -0.001  0.028  0.044  0.066  0.135  0.164  0.293  0.232  0.307  0.603  0.258  0.382  0.183  0.170  0.082  0.051  0.055  0.051  0.005  0.017  0.064  0.101  0.062  0.113  0.019  0.028  0.091  0.042  0.011  0.025  0.059  0.032  0.010  0.024  0.019  0.022  0.026  0.045 -0.003 -0.041 -0.018  0.009 -0.040  0.004  0.057  0.129  0.087  0.054  0.022  0.201  0.246  0.212  0.119  0.169  0.134  0.003  0.020 -0.001 -0.018 -0.028 -0.017 -0.011  0.005 -0.010  0.006 -0.030 -0.040 -0.042 -0.072 -0.031 -0.062 -0.079 -0.052 -0.019 -0.016 -0.014  0.012  0.040  0.030  0.067  0.049  0.017  0.068  0.100  0.052  0.013 -0.027  0.011 -0.003 -0.016 -0.005  0.001 -0.011 -0.023 -0.029 -0.059 -0.024 -0.045 -0.012 -0.036 -0.033 -0.034 -0.042 -0.046 -0.048 -0.049  0.009 -0.029  0.048 -0.028 -0.046 -0.002 -0.004 -0.002 -0.067 -0.004 -0.053 -0.030  0.011 -0.022 -0.011  0.015  0.015  0.037  0.030  0.047 -0.023  0.026  0.058 -0.007  0.018  0.022  0.036 -0.036  0.032 -0.027 -0.024 -0.021 -0.018  0.031  0.018 -0.004  0.032  0.000  0.013  0.040  0.020  0.024  0.009 -0.018 -0.005 -0.019 -0.044 -0.019 -0.055 -0.058 -0.106 -0.129 -0.062 -0.104 -0.057 -0.045  0.006 -0.013 -0.040 -0.013 -0.032 -0.017 -0.042 -0.084 -0.082 -0.053 -0.029 -0.027  0.004 -0.020 -0.022 -0.075 -0.077 -0.033 -0.032  0.007  0.008 -0.011 -0.007  0.005 -0.009 -0.068 -0.097 -0.046 -0.062 -0.015 -0.012 -0.013 -0.017 -0.016  0.000 -0.006 -0.010 -0.008 -0.047  0.003  0.029  0.006  0.005 -0.006 -0.019  0.019  0.030  0.004
 -0.061 -0.017 -0.038 -0.085 -0.010 -0.069 -0.057 -0.046 -0.029 -0.015 -0.023 -0.032 -0.013 -0.007 -0.020  0.005  0.001  0.056  0.051  0.043  0.001 -0.013 -0.007 -0.043 -0.051 -0.037 -0.048 -0.026 -0.006  0.023 -0.015 -0.031 -0.064 -0.056 -0.076 -0.035 -0.030 -0.060 -0.043 -0.016 -0.028 -0.038 -0.055 -0.058 -0.035 -0.019 -0.039 -0.021 -0.018  0.007 -0.026 -0.051 -0.015 -0.028 -0.056 -0.086  0.005  0.001 -0.015  0.009  0.035 -0.014  0.033 -0.015 -0.053  0.013 -0.042  0.048  0.064  0.127  0.161  0.086  0.077  0.122  0.122  0.075  0.017 -0.092 -0.059 -0.030 -0.080 -0.061 -0.032 -0.067 -0.052 -0.100 -0.094 -0.009 -0.009 -0.060 -0.025  0.009 -0.003 -0.070 -0.035 -0.005  0.014  0.015  0.084  0.100  0.036  0.120  0.142  0.244  0.180  0.138  0.073  0.028 -0.031  0.020  0.055  0.052  0.012 -0.019  0.046  0.017  0.026  0.036  0.073  0.143  0.243  0.306  0.331  0.294  0.258  0.503  0.383  0.228  0.178  0.075  0.044  0.040  0.038  0.023  0.034  0.077  0.095  0.047  0.086 -0.017  0.033  0.108  0.040  0.007  0.076  0.094  0.052  0.056  0.095  0.083  0.040  0.077  0.091  0.048  0.032  0.035  0.037  0.016  0.038  0.060  0.143  0.051  0.184  0.068  0.406  0.425  0.222  0.121  0.150  0.105  0.026  0.047  0.035  0.039 -0.031 -0.048 -0.044  0.016  0.010 -0.015 -0.035 -0.008  0.004 -0.060 -0.030 -0.038 -0.067 -0.042 -0.015 -0.027 -0.031 -0.005  0.017 -0.033  0.015  0.040  0.005  0.018  0.017 -0.030 -0.026 -0.018 -0.040 -0.026 -0.037 -0.046  0.010  0.032 -0.015 -0.036 -0.058 -0.003 -0.035 -0.020 -0.039 -0.013 -0.021  0.015 -0.033 -0.018 -0.004  0.019  0.005  0.040 -0.007 -0.007 -0.034 -0.080 -0.055 -0.096 -0.032 -0.097 -0.019 -0.026  0.022 -0.034  0.028 -0.018 -0.003  0.024 -0.017 -0.033 -0.046  0.018 -0.035 -0.019 -0.018 -0.019 -0.035  0.001  0.005 -0.053 -0.017  0.017  0.050  0.078  0.018  0.041  0.014  0.077  0.091  0.083  0.037  0.004  0.006  0.046 -0.008 -0.003 -0.006 -0.035 -0.058 -0.086 -0.115 -0.031 -0.067 -0.031 -0.058  0.020 -0.040 -0.071 -0.044 -0.063 -0.034 -0.062 -0.049 -0.110 -0.057 -0.026 -0.058 -0.020 -0.049 -0.030 -0.080 -0.102 -0.021 -0.021  0.028  0.028  0.017  0.045  0.032  0.003 -0.075 -0.097 -0.146 -0.124  0.013 -0.083 -0.047 -0.023 -0.037 -0.008 -0.013 -0.003 -0.016 -0.032  0.023  0.014 -0.006  0.024  0.058 -0.011 -0.003  0.071  0.046
 -0.017 -0.049 -0.012 -0.072 -0.024 -0.082 -0.050 -0.040 -0.041 -0.019 -0.030 -0.048 -0.041 -0.005 -0.025 -0.028 -0.040  0.020  0.020 -0.013 -0.043 -0.066 -0.045 -0.080 -0.083 -0.083 -0.102 -0.065  0.031  0.057 -0.006 -0.016 -0.087 -0.078 -0.100 -0.090 -0.079 -0.105 -0.057 -0.058 -0.042 -0.042 -0.068 -0.064 -0.048 -0.048 -0.049 -0.027 -0.041 -0.039 -0.079 -0.069 -0.027 -0.055 -0.083 -0.088  0.018 -0.003 -0.050  0.001  0.014 -0.060 -0.016 -0.031 -0.098 -0.054 -0.090  0.095  0.082  0.171  0.201  0.104  0.073  0.100  0.079  0.015  0.000 -0.121 -0.062  0.007 -0.075 -0.085 -0.046 -0.018 -0.077 -0.093 -0.075 -0.022 -0.037 -0.042 -0.041 -0.032 -0.019 -0.126 -0.090 -0.040 -0.041 -0.016  0.063  0.090  0.054  0.141  0.170  0.295  0.213  0.157  0.151  0.095  0.036  0.060  0.056  0.065  0.005 -0.009  0.052  0.028  0.100  0.104  0.191  0.279  0.314  0.442  0.316  0.370  0.382  0.383  0.716  0.396  0.357  0.172  0.114  0.085  0.063  0.001  0.063  0.150  0.203  0.140  0.228  0.038  0.091  0.215  0.076  0.038  0.109  0.168  0.094  0.057  0.107  0.063  0.066  0.052  0.061  0.013 -0.050 -0.053 -0.015 -0.059 -0.002  0.078  0.123  0.034  0.084 -0.006  0.279  0.355  0.366  0.242  0.307  0.215  0.070  0.081  0.067  0.038 -0.002 -0.025 -0.021  0.033 -0.009 -0.013 -0.054 -0.038 -0.035 -0.081 -0.028 -0.039 -0.061 -0.032  0.024  0.036  0.027  0.052  0.095  0.060  0.095  0.106  0.060  0.052  0.094  0.051  0.021  0.026 -0.009 -0.012 -0.041 -0.048  0.010  0.049 -0.029 -0.066 -0.072 -0.006 -0.065 -0.059 -0.080 -0.035 -0.064 -0.027 -0.073 -0.040 -0.035  0.007 -0.003  0.043 -0.032 -0.044 -0.020 -0.055 -0.043 -0.104 -0.007 -0.078 -0.057 -0.078  0.016  0.021  0.048  0.014  0.037  0.046  0.045 -0.006  0.025  0.054 -0.025  0.037  0.027  0.046 -0.034  0.042  0.028 -0.001  0.013  0.075  0.091  0.050  0.061  0.086  0.037  0.060  0.096  0.056  0.030 -0.013 -0.016  0.030 -0.021 -0.043 -0.013 -0.058 -0.074 -0.135 -0.193 -0.071 -0.097 -0.044 -0.032  0.049 -0.013 -0.033  0.008 -0.022 -0.004 -0.044 -0.062 -0.102 -0.067 -0.060 -0.067 -0.060 -0.057 -0.059 -0.090 -0.110 -0.035 -0.048  0.017  0.010 -0.018  0.020  0.053  0.008 -0.079 -0.126 -0.108 -0.094  0.001 -0.061 -0.034 -0.037 -0.054 -0.031 -0.008 -0.023 -0.021 -0.036 -0.006  0.001 -0.013 -0.003 -0.013 -0.034 -0.015  0.024 -0.006
 -0.029 -0.033 -0.029 -0.094 -0.030 -0.083 -0.067 -0.046 -0.042 -0.046 -0.023 -0.029 -0.033 -0.042 -0.021 -0.011 -0.020  0.004  0.029 -0.007 -0.050 -0.065 -0.048 -0.062 -0.086 -0.070 -0.085 -0.059  0.031  0.064 -0.035 -0.016 -0.078 -0.065 -0.097 -0.056 -0.047 -0.086 -0.040 -0.034 -0.049 -0.007 -0.033 -0.020 -0.031 -0.035 -0.054 -0.026 -0.052 -0.024 -0.047 -0.036 -0.005 -0.048 -0.057 -0.058  0.013 -0.012 -0.048 -0.003 -0.002 -0.074 -0.014 -0.043 -0.109 -0.082 -0.097  0.033  0.030  0.093  0.113  0.071  0.089  0.094  0.068  0.053  0.005 -0.067 -0.009  0.051  0.003 -0.026  0.035  0.035  0.000 -0.036 -0.001  0.029  0.007  0.001 -0.007  0.017  0.004 -0.056 -0.018 -0.022 -0.021 -0.017  0.034  0.090  0.077  0.122  0.131  0.187  0.127  0.156  0.125  0.135  0.073  0.060  0.020  0.050  0.004  0.013  0.052  0.034  0.101  0.123  0.225  0.275  0.310  0.281  0.256  0.192  0.183  0.228  0.396  0.534  0.395  0.224  0.128  0.088  0.034  0.012  0.079  0.151  0.197  0.182  0.279  0.115  0.204  0.329  0.145  0.138  0.210  0.261  0.157  0.135  0.160  0.080  0.098  0.081  0.066  0.022  0.017 -0.005  0.008 -0.004  0.016  0.068  0.070 -0.008  0.077 -0.035  0.159  0.279  0.270  0.268  0.252  0.194  0.076  0.055  0.076  0.022  0.002 -0.011 -0.013  0.010 -0.002 -0.015 -0.007 -0.016 -0.022 -0.054 -0.026 -0.035 -0.048 -0.016  0.002 -0.015 -0.025  0.015  0.051  0.018  0.028  0.061  0.054  0.032  0.074  0.012  0.013  0.022 -0.014 -0.020 -0.024 -0.018  0.006  0.012 -0.010 -0.037 -0.051 -0.026 -0.034 -0.033 -0.062 -0.013 -0.031 -0.037 -0.041 -0.028 -0.027  0.004 -0.006  0.045  0.005 -0.030 -0.014 -0.046 -0.054 -0.096 -0.049 -0.097 -0.084 -0.053 -0.059 -0.093 -0.066 -0.078 -0.031 -0.021 -0.004 -0.000  0.019  0.058 -0.018  0.032  0.046  0.054 -0.017  0.019  0.064  0.012  0.003  0.079  0.091  0.019  0.042  0.077  0.030  0.045  0.088  0.057  0.052  0.013 -0.016  0.012 -0.055 -0.036 -0.045 -0.044 -0.068 -0.090 -0.114 -0.033 -0.044 -0.013  0.012  0.077  0.007  0.001  0.028 -0.009  0.012 -0.014 -0.041 -0.073 -0.050 -0.045 -0.057 -0.055 -0.071 -0.074 -0.069 -0.098 -0.057 -0.052 -0.004 -0.009 -0.033 -0.014 -0.013 -0.040 -0.126 -0.136 -0.129 -0.130 -0.015 -0.089 -0.054 -0.071 -0.061 -0.050 -0.008 -0.021 -0.004 -0.011  0.010  0.030  0.044  0.026  0.030 -0.001  0.032  0.052  0.031
 -0.007 -0.039 -0.046 -0.072 -0.044 -0.078 -0.043 -0.040 -0.032 -0.048 -0.032 -0.040 -0.056 -0.048 -0.051 -0.065 -0.061 -0.047 -0.036 -0.072 -0.070 -0.078 -0.058 -0.090 -0.101 -0.084 -0.099 -0.083  0.033  0.027 -0.002 -0.005 -0.090 -0.054 -0.091 -0.116 -0.073 -0.077 -0.059 -0.083 -0.057 -0.015 -0.041 -0.042 -0.027 -0.055 -0.039 -0.012 -0.044 -0.005 -0.040 -0.035  0.012 -0.007 -0.032 -0.026  0.033 -0.002 -0.043 -0.003 -0.002 -0.066 -0.040 -0.018 -0.092 -0.082 -0.066  0.074  0.052  0.123  0.099  0.060  0.058  0.065  0.040  0.029  0.036 -0.038  0.019  0.075  0.010 -0.039  0.012  0.035 -0.005 -0.028 -0.007 -0.016 -0.022 -0.018 -0.037 -0.026 -0.022 -0.085 -0.077 -0.040 -0.048 -0.061 -0.028  0.041  0.039  0.064  0.080  0.149  0.115  0.117  0.146  0.164  0.154  0.092  0.058  0.083  0.033  0.023  0.110  0.085  0.166  0.175  0.278  0.307  0.241  0.263  0.172  0.183  0.170  0.178  0.357  0.395  0.622  0.411  0.204  0.173  0.081  0.048  0.125  0.207  0.245  0.224  0.256  0.096  0.171  0.269  0.077  0.087  0.146  0.155  0.092  0.043  0.058  0.006  0.042 -0.007 -0.029 -0.037 -0.051 -0.089 -0.067 -0.068 -0.048  0.037  0.026 -0.004  0.030 -0.018  0.087  0.199  0.236  0.234  0.311  0.228  0.122  0.105  0.096  0.067  0.046  0.031  0.034  0.062  0.021  0.006  0.014 -0.000 -0.018 -0.026  0.011  0.031  0.001  0.029  0.054  0.067  0.046  0.105  0.118  0.113  0.129  0.141  0.111  0.083  0.136  0.097  0.079  0.067  0.020  0.008 -0.017  0.006  0.020  0.026 -0.013 -0.063 -0.086 -0.028 -0.040 -0.075 -0.082 -0.047 -0.055 -0.061 -0.071 -0.044 -0.043 -0.004  0.003  0.017 -0.016 -0.051  0.014 -0.006 -0.015 -0.076 -0.000 -0.055 -0.086 -0.071 -0.060 -0.059 -0.052 -0.038 -0.002  0.005  0.035  0.028  0.052  0.059 -0.006  0.050  0.073  0.053  0.033  0.022  0.056  0.051  0.032  0.095  0.097  0.018  0.050  0.083  0.055  0.035  0.072  0.026  0.020  0.003 -0.007  0.002 -0.022 -0.026 -0.008 -0.046 -0.085 -0.105 -0.134 -0.064 -0.047 -0.024  0.000  0.040  0.014  0.011  0.043  0.009  0.004  0.003 -0.038 -0.065 -0.041 -0.033 -0.057 -0.068 -0.047 -0.058 -0.041 -0.087 -0.038 -0.040 -0.013 -0.008 -0.018 -0.012  0.026 -0.014 -0.107 -0.117 -0.085 -0.074 -0.039 -0.052 -0.023 -0.062 -0.065 -0.029  0.009 -0.021 -0.003 -0.001 -0.021  0.009  0.022 -0.018 -0.002 -0.003  0.006  0.010  0.007
 -0.027  0.016 -0.092 -0.104 -0.051 -0.079 -0.051 -0.092 -0.025 -0.040 -0.081 -0.069 -0.039 -0.049 -0.085 -0.074 -0.037 -0.054 -0.034 -0.030  0.019  0.011  0.009  0.001 -0.029 -0.015 -0.056 -0.068 -0.033 -0.020 -0.057 -0.009 -0.038  0.001  0.001 -0.004 -0.005  0.013  0.010  0.017  0.030  0.030  0.036  0.037  0.031  0.023  0.021  0.043  0.042  0.030  0.023  0.026  0.029  0.010  0.024  0.026  0.001  0.003  0.004 -0.019  0.013  0.031  0.012  0.016 -0.041 -0.032 -0.029  0.016  0.021  0.059  0.017  0.036  0.060  0.075  0.017  0.059  0.070  0.045  0.066  0.162  0.083  0.001  0.064  0.106  0.090  0.027  0.023  0.005 -0.027 -0.026 -0.015  0.014  0.001 -0.017 -0.005 -0.020 -0.016 -0.047 -0.050 -0.000  0.001 -0.002  0.037  0.050  0.077  0.097  0.138  0.188  0.219  0.172  0.098  0.116  0.071  0.065  0.178  0.151  0.254  0.201  0.290  0.200  0.149  0.148  0.073  0.063  0.082  0.075  0.172  0.224  0.411  0.665  0.244  0.341  0.198  0.093  0.231  0.313  0.247  0.360  0.258  0.160  0.256  0.270  0.119  0.159  0.159  0.074  0.085  0.051  0.046  0.032  0.030  0.002 -0.030 -0.033 -0.046 -0.046 -0.057 -0.070 -0.035  0.008  0.028 -0.049  0.002 -0.049  0.030  0.072  0.128  0.156  0.184  0.210  0.099  0.116  0.108  0.068  0.038  0.078  0.111  0.153  0.078  0.052  0.044  0.024  0.031  0.069  0.099  0.109  0.064  0.092  0.098  0.086  0.051  0.169  0.110  0.066  0.118  0.130  0.095  0.064  0.097  0.055  0.080  0.109  0.041  0.073  0.019  0.061  0.039 -0.000  0.010 -0.006 -0.048 -0.023  0.014 -0.051 -0.067 -0.033 -0.019 -0.026 -0.038 -0.007 -0.005 -0.002  0.004 -0.006  0.000 -0.035  0.026 -0.019  0.007 -0.054 -0.019 -0.046 -0.066 -0.060 -0.086 -0.055 -0.067 -0.046 -0.006 -0.017  0.018 -0.003  0.041  0.046  0.026  0.075  0.081  0.084  0.074  0.013  0.024  0.066  0.049  0.052  0.050  0.000  0.025  0.027  0.013 -0.016  0.000 -0.001  0.015  0.015  0.011  0.035 -0.022  0.028  0.038  0.015 -0.005 -0.037 -0.045 -0.007  0.034  0.003  0.041  0.029  0.046  0.071  0.084  0.045  0.027  0.049 -0.008  0.000 -0.014 -0.026 -0.039 -0.062 -0.011 -0.026 -0.012 -0.035 -0.004 -0.025 -0.007  0.058  0.019  0.030  0.075  0.048 -0.209 -0.204 -0.183 -0.179 -0.037 -0.075 -0.041 -0.092 -0.090 -0.024  0.005 -0.023  0.004  0.033 -0.014  0.012  0.039  0.007 -0.004 -0.028  0.015  0.015  0.001
  0.040  0.027 -0.049 -0.069 -0.058 -0.072 -0.070 -0.090 -0.047 -0.030 -0.074 -0.088 -0.031 -0.047 -0.083 -0.046 -0.013 -0.054 -0.051 -0.084 -0.036 -0.026 -0.023 -0.040 -0.058 -0.043 -0.051 -0.046 -0.001 -0.025 -0.069 -0.041 -0.041 -0.008 -0.034 -0.051 -0.035 -0.024 -0.015 -0.027  0.007  0.025 -0.004  0.002  0.034  0.033  0.035  0.059  0.024  0.036 -0.000  0.018  0.033  0.015  0.025  0.033  0.019  0.020  0.013  0.008  0.029  0.029 -0.004  0.063 -0.003 -0.041 -0.014  0.086  0.065  0.119  0.091  0.070  0.040  0.048 -0.030  0.000  0.019  0.018  0.022  0.075  0.030 -0.013  0.006  0.051  0.024 -0.013 -0.015 -0.025 -0.036 -0.033 -0.016 -0.032 -0.011 -0.020 -0.022 -0.043 -0.044 -0.043 -0.028 -0.006 -0.026 -0.013  0.040  0.089  0.093  0.077  0.145  0.169  0.202  0.163  0.114  0.058  0.063  0.070  0.159  0.131  0.267  0.257  0.216  0.202  0.105  0.129  0.033  0.075  0.051  0.044  0.114  0.128  0.204  0.244  0.374  0.316  0.170  0.114  0.183  0.190  0.167  0.173  0.148  0.048  0.111  0.130  0.063  0.033  0.040  0.020  0.003 -0.019 -0.013 -0.024 -0.018 -0.028 -0.048 -0.048 -0.059 -0.054 -0.048 -0.055 -0.062 -0.021 -0.023 -0.051 -0.011 -0.044 -0.006  0.030  0.080  0.090  0.125  0.118  0.067  0.076  0.093  0.025  0.076  0.114  0.143  0.150  0.072  0.046  0.038  0.080  0.080  0.131  0.097  0.125  0.102  0.179  0.152  0.144  0.120  0.223  0.179  0.185  0.210  0.187  0.160  0.150  0.169  0.153  0.121  0.117  0.079  0.102  0.048  0.081  0.026  0.050  0.070  0.047 -0.005  0.080  0.052 -0.031 -0.019  0.011 -0.026 -0.055 -0.051 -0.026 -0.034  0.022 -0.019 -0.029 -0.013 -0.061  0.037  0.023  0.008 -0.025  0.009  0.001 -0.038 -0.035 -0.018  0.020  0.004 -0.007  0.003 -0.033  0.002  0.050  0.052  0.069  0.023  0.056  0.066  0.054  0.016 -0.033 -0.001  0.064  0.008  0.030  0.039 -0.007  0.007  0.012  0.038 -0.002  0.021  0.016  0.026 -0.004 -0.003  0.030 -0.024 -0.004 -0.017 -0.035 -0.019 -0.048 -0.046 -0.030 -0.033 -0.024 -0.030 -0.026 -0.019  0.009  0.058  0.038  0.025  0.034 -0.013 -0.007  0.008  0.001  0.012 -0.013  0.023 -0.022  0.009 -0.034 -0.019 -0.042 -0.002  0.031  0.037  0.052  0.118  0.045 -0.151 -0.132 -0.132 -0.099 -0.018 -0.047 -0.022 -0.055 -0.073 -0.010 -0.001  0.002  0.022  0.018  0.003  0.038  0.060  0.009 -0.001  0.003  0.023 -0.003 -0.015
  0.021  0.011 -0.097 -0.096 -0.066 -0.074 -0.067 -0.118 -0.077 -0.083 -0.130 -0.141 -0.095 -0.102 -0.164 -0.126 -0.094 -0.039 -0.070 -0.092 -0.018  0.017  0.008 -0.041 -0.061 -0.048 -0.108 -0.110 -0.060 -0.071 -0.108 -0.070 -0.073 -0.020 -0.039 -0.055 -0.021 -0.003 -0.011  0.004  0.025  0.034  0.050  0.061  0.081  0.076  0.066  0.087  0.069  0.079  0.024  0.037  0.066  0.040  0.039  0.026  0.013  0.007 -0.001 -0.049  0.014  0.037 -0.016  0.018 -0.029 -0.097 -0.096  0.057  0.018  0.067  0.074  0.068  0.043  0.056 -0.022  0.025  0.026  0.024  0.032  0.108  0.025 -0.031  0.020  0.067  0.035  0.000 -0.025 -0.035 -0.049 -0.070 -0.043 -0.026 -0.000 -0.039 -0.010 -0.012 -0.012  0.002  0.013 -0.014 -0.024  0.012  0.038  0.088  0.085  0.091  0.127  0.162  0.196  0.192  0.160  0.130  0.148  0.144  0.321  0.232  0.337  0.215  0.183  0.136  0.086  0.129  0.001  0.073  0.055  0.040  0.085  0.088  0.173  0.341  0.316  0.710  0.449  0.171  0.347  0.320  0.223  0.275  0.182  0.085  0.173  0.160  0.078  0.093  0.075  0.024  0.041  0.029  0.010 -0.004 -0.008 -0.006 -0.006 -0.037 -0.066 -0.051 -0.003 -0.036 -0.039 -0.036 -0.012 -0.032  0.006  0.021  0.073  0.010  0.069  0.070  0.089  0.149  0.065  0.108  0.063  0.019  0.062  0.105  0.197  0.342  0.203  0.148  0.111  0.187  0.130  0.208  0.212  0.201  0.127  0.221  0.184  0.159  0.126  0.275  0.156  0.135  0.187  0.140  0.120  0.129  0.135  0.119  0.112  0.122  0.085  0.119  0.089  0.164  0.077  0.087  0.086  0.046 -0.042  0.088  0.091 -0.038 -0.043 -0.023 -0.037 -0.074 -0.073 -0.059 -0.044  0.013 -0.046 -0.024 -0.023 -0.057  0.059 -0.017  0.013 -0.038 -0.006 -0.054 -0.079 -0.063 -0.083 -0.038 -0.043 -0.031  0.005 -0.057  0.020  0.049  0.100  0.084  0.098  0.123  0.106  0.102  0.065 -0.001  0.009  0.065  0.032  0.019  0.004 -0.031 -0.016  0.005  0.016 -0.041 -0.031 -0.019  0.017 -0.006 -0.020  0.028 -0.051  0.012  0.012 -0.020 -0.008 -0.037 -0.053 -0.002 -0.015  0.003  0.008 -0.023  0.009  0.064  0.121  0.098  0.086  0.087  0.008  0.031  0.011  0.006  0.001 -0.028  0.026 -0.010  0.014 -0.061 -0.017 -0.054 -0.010  0.054  0.075  0.082  0.201  0.134 -0.194 -0.178 -0.176 -0.152 -0.015 -0.063 -0.020 -0.072 -0.085  0.007  0.013  0.018  0.038  0.059  0.031  0.066  0.094  0.047  0.033 -0.007  0.048  0.039 -0.005
  0.043  0.007 -0.123 -0.093 -0.063 -0.070 -0.055 -0.113 -0.056 -0.072 -0.147 -0.108 -0.106 -0.114 -0.155 -0.106 -0.067  0.003 -0.072 -0.065  0.004  0.055  0.015  0.004 -0.043 -0.006 -0.064 -0.086 -0.037 -0.060 -0.094 -0.022 -0.028 -0.002 -0.021  0.008 -0.002 -0.019  0.001 -0.016  0.051  0.057  0.081  0.057  0.064  0.052  0.035  0.115  0.103  0.097  0.056  0.062  0.088  0.066  0.058  0.053  0.005 -0.005 -0.022 -0.064  0.002 -0.017 -0.069  0.011 -0.012 -0.057 -0.087  0.038  0.048  0.094  0.102  0.081  0.044  0.032 -0.039  0.007  0.004  0.042  0.012  0.051  0.027 -0.047 -0.031  0.030  0.026 -0.033 -0.068 -0.051 -0.059 -0.094 -0.062 -0.072 -0.042 -0.024  0.032  0.001  0.033  0.008  0.046  0.023 -0.028  0.040  0.060  0.099  0.098  0.073  0.110  0.069  0.111  0.101  0.104  0.066  0.117  0.128  0.245  0.199  0.162  0.146  0.096  0.114  0.080  0.113  0.037  0.079  0.051  0.038  0.063  0.034  0.081  0.198  0.170  0.449  0.799  0.154  0.230  0.228  0.107  0.150  0.058  0.001  0.052  0.037  0.015  0.005  0.018  0.005 -0.006  0.016  0.001 -0.028 -0.015 -0.019 -0.026 -0.034 -0.051 -0.024 -0.016 -0.028 -0.058 -0.079 -0.027 -0.021  0.025  0.030  0.091  0.008  0.042  0.021  0.031  0.056 -0.011  0.111  0.010  0.040  0.060  0.141  0.210  0.518  0.306  0.146  0.040  0.152  0.035  0.264  0.297  0.270  0.174  0.293  0.250  0.242  0.186  0.344  0.219  0.225  0.245  0.162  0.155  0.131  0.131  0.152  0.112  0.136  0.078  0.109  0.093  0.214  0.099  0.107  0.114  0.034 -0.012  0.144  0.094 -0.058  0.015  0.002 -0.019  0.018 -0.003 -0.028 -0.017  0.030  0.007  0.058 -0.021  0.016  0.027 -0.078  0.016 -0.038  0.003 -0.056 -0.024 -0.014 -0.066 -0.021 -0.045 -0.034  0.017 -0.057  0.025  0.029  0.055  0.006  0.047  0.041  0.006  0.001 -0.004 -0.015  0.027  0.001  0.004 -0.007 -0.005  0.015  0.011  0.042  0.004  0.009  0.027  0.016  0.018 -0.017 -0.029  0.058  0.004  0.034  0.024  0.007 -0.007 -0.035 -0.017  0.061 -0.010 -0.002 -0.032 -0.044 -0.029 -0.019  0.031  0.015  0.058  0.041  0.011  0.038  0.012  0.022  0.034  0.039  0.031  0.016  0.033 -0.050  0.012 -0.023  0.035  0.078  0.078  0.089  0.192  0.217 -0.169 -0.116 -0.121 -0.135  0.024  0.013  0.002 -0.057 -0.030  0.027 -0.015 -0.021  0.019  0.016 -0.039  0.023  0.054  0.030  0.007  0.001  0.018  0.002 -0.046
 -0.006  0.012 -0.111 -0.038  0.018  0.006 -0.004 -0.032 -0.006 -0.000 -0.041 -0.072 -0.025 -0.047 -0.080 -0.082 -0.020 -0.066 -0.059 -0.048  0.004  0.021  0.012  0.009 -0.022  0.022 -0.020 -0.051 -0.055 -0.080 -0.132 -0.067 -0.070 -0.009 -0.008  0.018  0.015  0.022  0.042  0.031  0.056  0.060  0.055  0.031  0.042  0.065  0.066  0.079  0.053  0.044  0.017  0.045  0.034  0.045  0.051  0.048  0.040  0.026  0.030 -0.005  0.023  0.043  0.012  0.030  0.047 -0.011  0.023  0.023  0.017 -0.016 -0.022  0.017 -0.001  0.028 -0.017  0.050  0.008  0.029 -0.025  0.008 -0.004 -0.001 -0.010  0.019  0.014 -0.012 -0.023 -0.023  0.008 -0.024 -0.022 -0.023  0.009  0.010 -0.005 -0.030 -0.015 -0.002 -0.015 -0.012 -0.034 -0.029 -0.029 -0.017 -0.007  0.004  0.046  0.039  0.085  0.105  0.104  0.063  0.078  0.083  0.190  0.126  0.155  0.121  0.105  0.059  0.015  0.002 -0.046 -0.016  0.005  0.023  0.001  0.012  0.048  0.093  0.114  0.171  0.154  0.363  0.306  0.188  0.102  0.085  0.047  0.020  0.032  0.032  0.030 -0.015  0.004 -0.043 -0.028 -0.044 -0.055 -0.025 -0.049 -0.051 -0.063 -0.058 -0.069 -0.047 -0.022 -0.035 -0.066 -0.066 -0.016 -0.005  0.060  0.047  0.072  0.026 -0.002  0.011  0.022  0.080  0.035  0.077  0.086  0.093  0.055  0.088  0.166  0.224  0.159  0.075  0.050  0.050  0.098  0.171  0.155  0.162  0.110  0.179  0.112  0.098  0.083  0.178  0.072  0.043  0.092  0.072  0.032  0.043  0.019  0.038  0.074  0.084  0.076  0.116  0.035  0.090  0.030  0.051  0.088  0.080  0.027  0.079  0.088 -0.011  0.033  0.018 -0.004 -0.010 -0.005  0.004  0.016  0.003 -0.009 -0.041  0.008 -0.013  0.074  0.027  0.043  0.003  0.001 -0.014 -0.013 -0.000 -0.035  0.020  0.003 -0.009  0.013 -0.019  0.013  0.046  0.054  0.080  0.084  0.072  0.047  0.025  0.027 -0.064 -0.056  0.006 -0.010 -0.031 -0.027 -0.009 -0.016 -0.035 -0.030 -0.015 -0.000 -0.001  0.009 -0.000 -0.013  0.037  0.008  0.014  0.006 -0.003  0.024  0.014  0.015  0.015 -0.040  0.002 -0.045 -0.081 -0.048 -0.007  0.068  0.067  0.077  0.057  0.018  0.067  0.044  0.040  0.060  0.041  0.046  0.018  0.027 -0.008  0.013  0.008  0.039  0.057  0.064  0.076  0.132  0.107 -0.128 -0.087 -0.113 -0.142  0.011 -0.057 -0.027 -0.057 -0.073 -0.026 -0.007 -0.010 -0.008  0.007 -0.001  0.032  0.030  0.013  0.021  0.028  0.044  0.013 -0.008
 -0.015  0.019 -0.141 -0.058  0.041 -0.002 -0.002 -0.054 -0.051 -0.047 -0.084 -0.103 -0.072 -0.102 -0.132 -0.122 -0.036 -0.058 -0.082 -0.067 -0.001  0.016  0.034  0.028 -0.020  0.030 -0.034 -0.079 -0.072 -0.103 -0.148 -0.064 -0.094 -0.017  0.006  0.022  0.038  0.049  0.035  0.029  0.063  0.050  0.055  0.032  0.014  0.057  0.081  0.087  0.078  0.073  0.021  0.048  0.037  0.039  0.047  0.057  0.039  0.021  0.032 -0.014  0.054  0.126  0.040  0.049  0.058  0.017  0.037  0.037  0.015 -0.010 -0.020  0.025  0.048  0.021 -0.033  0.021  0.008  0.026 -0.020  0.052  0.025 -0.017  0.012  0.052  0.019 -0.004 -0.007 -0.022  0.012 -0.022 -0.026 -0.020 -0.001  0.005 -0.021 -0.038 -0.024 -0.042 -0.051 -0.041 -0.042 -0.056 -0.007  0.012  0.029  0.015  0.082  0.111  0.157  0.126  0.113  0.101  0.123  0.114  0.237  0.175  0.245  0.198  0.158  0.090  0.076  0.059 -0.063 -0.025  0.017  0.034  0.063  0.079  0.125  0.231  0.183  0.347  0.230  0.306  0.785  0.458  0.301  0.294  0.201  0.088  0.140  0.158  0.068  0.036  0.058  0.017 -0.003 -0.006 -0.018 -0.011 -0.023 -0.044 -0.046 -0.047 -0.082 -0.070 -0.028 -0.038 -0.062 -0.062 -0.001  0.004  0.061  0.067  0.074  0.040  0.034  0.065  0.102  0.224  0.182  0.217  0.192  0.156  0.105  0.130  0.224  0.330  0.165  0.075  0.029  0.010  0.085  0.141  0.158  0.165  0.093  0.150  0.121  0.099  0.075  0.208  0.069  0.056  0.090  0.087  0.060  0.042  0.058  0.073  0.101  0.115  0.092  0.115  0.014  0.054 -0.002 -0.001  0.047  0.031 -0.017  0.042  0.062 -0.041 -0.003 -0.030 -0.019 -0.007 -0.020 -0.020  0.029  0.002 -0.004 -0.051 -0.002 -0.013  0.035 -0.014  0.020 -0.026  0.003 -0.019 -0.036 -0.028 -0.053 -0.008 -0.005 -0.015  0.022 -0.020 -0.006  0.008  0.033  0.063  0.040  0.058  0.031  0.013 -0.017 -0.076 -0.094  0.017  0.005 -0.036 -0.023  0.005 -0.011 -0.021 -0.020 -0.011  0.016  0.017  0.041  0.023 -0.012  0.051 -0.017  0.026  0.030 -0.007 -0.021 -0.031 -0.045  0.003 -0.055 -0.010 -0.048 -0.109 -0.067 -0.025  0.046  0.010  0.058  0.040 -0.031  0.008 -0.004 -0.001  0.009 -0.003  0.029 -0.007  0.028 -0.022  0.007 -0.029  0.016  0.082  0.059  0.039  0.085  0.097 -0.138 -0.105 -0.126 -0.160 -0.005 -0.078 -0.010 -0.062 -0.114 -0.022  0.001 -0.027 -0.044 -0.028 -0.007 -0.005  0.002 -0.016 -0.008  0.011  0.037  0.023 -0.010
 -0.059 -0.003 -0.149 -0.108 -0.018 -0.055 -0.037 -0.076 -0.039 -0.026 -0.049 -0.063 -0.026 -0.059 -0.053 -0.072 -0.011 -0.037 -0.054 -0.050 -0.029 -0.013 -0.017 -0.002 -0.061 -0.004 -0.062 -0.092 -0.059 -0.068 -0.123 -0.053 -0.065 -0.022 -0.043  0.015 -0.004 -0.003  0.011  0.016 -0.007  0.006  0.005  0.038 -0.036 -0.025 -0.002  0.013  0.007 -0.020 -0.051 -0.004 -0.012 -0.044 -0.004  0.005 -0.000 -0.009  0.014 -0.011  0.017  0.063  0.025  0.055 -0.008  0.027  0.015  0.055  0.051  0.046  0.022  0.036  0.007  0.005 -0.064 -0.015  0.002  0.003 -0.024  0.054  0.025 -0.013  0.030  0.046  0.053 -0.005  0.020  0.016  0.002 -0.031 -0.021 -0.009 -0.013 -0.002 -0.008 -0.036 -0.024 -0.034 -0.023  0.001  0.020 -0.000  0.053  0.049  0.076  0.045  0.096  0.108  0.129  0.081  0.038  0.064  0.037  0.065  0.179  0.107  0.178  0.168  0.150  0.137  0.111  0.121  0.018  0.038  0.064  0.077  0.150  0.151  0.207  0.313  0.190  0.320  0.228  0.188  0.458  0.786  0.381  0.356  0.282  0.136  0.210  0.246  0.114  0.102  0.103  0.073  0.044  0.032  0.050  0.022  0.032  0.024  0.016 -0.018 -0.043 -0.027 -0.002 -0.011 -0.026 -0.006 -0.004 -0.057  0.008 -0.011  0.042  0.050  0.108  0.115  0.126  0.245  0.169  0.205  0.197  0.124  0.073  0.088  0.169  0.244  0.092  0.059  0.014  0.015  0.017  0.079  0.118  0.111  0.076  0.110  0.098  0.079  0.060  0.181  0.091  0.049  0.098  0.133  0.094  0.039  0.091  0.025  0.049  0.098  0.046  0.074  0.019  0.066  0.035  0.007  0.010 -0.023 -0.055 -0.024  0.001 -0.044 -0.027 -0.034 -0.038 -0.025 -0.034 -0.019 -0.029 -0.002  0.001 -0.016 -0.006 -0.021  0.046  0.001  0.020 -0.054 -0.003 -0.041 -0.079 -0.069 -0.064 -0.047 -0.019 -0.034  0.020 -0.031  0.004 -0.001  0.056  0.042  0.033  0.077  0.042  0.043  0.008 -0.030 -0.007  0.066  0.015  0.028  0.066  0.041  0.041  0.061  0.033  0.035  0.076  0.037  0.058  0.026 -0.036  0.018 -0.015 -0.034 -0.007 -0.037 -0.050 -0.049 -0.065  0.020 -0.107 -0.048 -0.046 -0.004 -0.014 -0.037  0.063  0.026  0.069  0.043 -0.029  0.001 -0.014 -0.026 -0.007 -0.025 -0.011 -0.066 -0.030 -0.088 -0.038 -0.083 -0.012  0.017  0.007  0.021  0.080  0.109 -0.158 -0.113 -0.135 -0.155  0.013 -0.063 -0.012 -0.069 -0.103 -0.026 -0.005 -0.060 -0.063 -0.044 -0.037 -0.032 -0.026 -0.030 -0.011 -0.001  0.015  0.041  0.003
 -0.054 -0.039 -0.091 -0.049  0.028 -0.022 -0.011 -0.029 -0.023 -0.015 -0.030 -0.040 -0.042 -0.040 -0.034 -0.064 -0.057 -0.034 -0.053 -0.034  0.012 -0.005  0.013  0.017 -0.035 -0.006 -0.051 -0.075 -0.054 -0.070 -0.093 -0.056 -0.069 -0.015 -0.023  0.001  0.001 -0.011  0.004 -0.002 -0.012 -0.005 -0.003  0.022 -0.023 -0.002  0.017  0.008 -0.002 -0.004 -0.041 -0.011  0.014 -0.028 -0.016  0.011  0.014 -0.006  0.000 -0.008  0.011  0.020 -0.001 -0.010 -0.036 -0.045 -0.046  0.004 -0.006 -0.005 -0.016 -0.003  0.000 -0.005 -0.018 -0.013  0.012 -0.017 -0.009  0.083  0.036 -0.024  0.037  0.070  0.038 -0.002  0.013 -0.001 -0.010 -0.041 -0.030 -0.012 -0.006 -0.057 -0.042 -0.013 -0.038 -0.028 -0.037 -0.003  0.001 -0.022  0.024  0.048  0.053  0.047  0.066  0.092  0.100  0.092  0.057  0.087  0.084  0.055  0.132  0.095  0.151  0.135  0.143  0.130  0.109  0.117  0.035  0.047  0.101  0.095  0.203  0.197  0.245  0.247  0.167  0.223  0.107  0.102  0.301  0.381  0.497  0.399  0.357  0.176  0.217  0.253  0.110  0.116  0.089  0.094  0.062  0.033  0.028  0.019  0.028  0.012  0.013 -0.020 -0.038 -0.031 -0.029 -0.035 -0.032  0.006  0.020  0.000  0.053  0.027  0.078  0.097  0.131  0.176  0.238  0.317  0.212  0.201  0.206  0.120  0.074  0.069  0.116  0.154  0.034  0.031  0.010  0.009  0.022  0.028  0.036  0.014 -0.005  0.035  0.042  0.035  0.006  0.095  0.035  0.003  0.055  0.070  0.016  0.022  0.072  0.018  0.077  0.073  0.032  0.022 -0.004  0.010 -0.013 -0.009 -0.008 -0.036 -0.063 -0.057 -0.011 -0.044 -0.053 -0.042 -0.039 -0.036 -0.051 -0.025 -0.015 -0.010  0.001 -0.020 -0.012 -0.031  0.029 -0.003  0.006 -0.064 -0.020 -0.044 -0.089 -0.045 -0.037 -0.033  0.006 -0.016  0.015 -0.015  0.015  0.014  0.045  0.042  0.028  0.077  0.042  0.039  0.019 -0.007 -0.017  0.043  0.007  0.029  0.049  0.005 -0.000  0.021  0.008 -0.009  0.034  0.009  0.043  0.019 -0.022  0.006 -0.044 -0.040 -0.025 -0.047 -0.049 -0.080 -0.102 -0.032 -0.078 -0.035 -0.042 -0.035 -0.029 -0.008  0.058  0.027  0.062  0.042 -0.016  0.010 -0.011 -0.031 -0.023 -0.033 -0.007 -0.063 -0.021 -0.103 -0.047 -0.102 -0.012  0.030  0.017  0.011  0.077  0.056 -0.122 -0.102 -0.099 -0.120 -0.028 -0.092 -0.021 -0.066 -0.084 -0.032 -0.000 -0.042 -0.033 -0.004 -0.008 -0.004  0.007 -0.014 -0.013  0.006  0.030  0.043 -0.009
 -0.039  0.037 -0.060 -0.040  0.046 -0.004 -0.019 -0.069 -0.044 -0.038 -0.071 -0.068 -0.047 -0.059 -0.075 -0.072 -0.042 -0.022 -0.055 -0.016  0.042  0.025  0.032  0.054  0.008  0.007 -0.027 -0.066 -0.103 -0.083 -0.118 -0.031 -0.025  0.006  0.018  0.044  0.025  0.023  0.025  0.012  0.000 -0.002  0.004  0.045  0.007 -0.006  0.008  0.020  0.034  0.004  0.006  0.021  0.029  0.003  0.003  0.039 -0.008 -0.006  0.011 -0.014  0.017  0.076  0.022  0.005 -0.008 -0.017 -0.029 -0.028 -0.026 -0.055 -0.055 -0.015 -0.004  0.006 -0.016  0.013  0.027  0.070  0.061  0.200  0.137  0.039  0.117  0.156  0.149  0.088  0.121  0.071  0.002  0.013  0.005  0.012 -0.001  0.003  0.017 -0.018 -0.033 -0.045 -0.054 -0.031 -0.012 -0.065 -0.016 -0.003  0.004  0.049  0.050  0.116  0.136  0.126  0.069  0.097  0.090  0.076  0.140  0.122  0.216  0.147  0.194  0.123  0.093  0.069 -0.001 -0.011  0.062  0.047  0.140  0.182  0.224  0.360  0.173  0.275  0.150  0.085  0.294  0.356  0.399  0.720  0.526  0.363  0.421  0.391  0.197  0.253  0.155  0.136  0.149  0.093  0.073  0.072  0.067  0.054  0.033  0.011 -0.009 -0.016 -0.013 -0.043 -0.005  0.028  0.060 -0.042  0.003 -0.036  0.031  0.031  0.142  0.177  0.200  0.276  0.171  0.155  0.188  0.084  0.071  0.109  0.125  0.168  0.043  0.039  0.012 -0.018 -0.012  0.014  0.065  0.034 -0.000  0.037  0.040  0.016 -0.029  0.095  0.024 -0.035  0.042  0.061  0.013  0.005  0.052 -0.003  0.055  0.078  0.036  0.038  0.019  0.032 -0.000 -0.018 -0.003 -0.029 -0.027 -0.041  0.010 -0.029 -0.032 -0.017 -0.007 -0.050 -0.045 -0.011 -0.007 -0.005 -0.023 -0.033 -0.005 -0.037  0.026 -0.013  0.034 -0.038  0.009 -0.026 -0.065 -0.035 -0.058 -0.041 -0.002 -0.031  0.029 -0.035  0.022 -0.007  0.033  0.025  0.045  0.089  0.055  0.059  0.049  0.009 -0.025  0.050  0.016  0.009  0.010 -0.017 -0.006 -0.004 -0.002 -0.039  0.004  0.000  0.049  0.040  0.023  0.053 -0.032  0.012  0.026  0.018  0.004 -0.026 -0.041  0.025 -0.022 -0.010  0.012 -0.016 -0.010  0.037  0.087  0.033  0.081  0.077 -0.005  0.031  0.008 -0.015 -0.013 -0.036 -0.016 -0.039  0.031 -0.041 -0.014 -0.049 -0.006  0.060  0.018  0.013  0.050  0.015 -0.197 -0.202 -0.186 -0.186 -0.072 -0.156 -0.067 -0.128 -0.136 -0.074 -0.022 -0.069 -0.064 -0.000 -0.012 -0.024 -0.014 -0.005 -0.020 -0.027  0.034  0.038  0.006
 -0.068  0.001 -0.017 -0.042  0.038 -0.023 -0.023 -0.053 -0.051 -0.019 -0.029 -0.023 -0.008 -0.017 -0.010 -0.028 -0.012  0.014 -0.006  0.019  0.037  0.003  0.041  0.063 -0.006 -0.002 -0.026 -0.037 -0.025  0.029 -0.030  0.017 -0.012 -0.015  0.005  0.047  0.020 -0.004  0.007 -0.010 -0.038 -0.029 -0.033  0.046 -0.020 -0.016 -0.017 -0.008 -0.011  0.002  0.010 -0.016  0.014 -0.003 -0.015  0.002 -0.006  0.005 -0.019 -0.037 -0.022 -0.021 -0.021 -0.068 -0.114 -0.084 -0.093 -0.046 -0.060 -0.061 -0.069 -0.020  0.000  0.023 -0.011  0.015  0.052  0.026  0.077  0.204  0.129  0.043  0.149  0.164  0.121  0.082  0.133  0.075  0.008  0.019  0.009  0.010 -0.013 -0.003 -0.017 -0.029 -0.033 -0.042 -0.046  0.006  0.035 -0.032  0.011 -0.002 -0.001  0.060  0.054  0.123  0.104  0.099  0.047  0.079  0.061  0.034  0.082  0.074  0.179  0.141  0.215  0.169  0.125  0.103  0.041  0.009  0.113  0.086  0.228  0.279  0.256  0.258  0.148  0.182  0.058  0.047  0.201  0.282  0.357  0.526  0.776  0.449  0.430  0.504  0.238  0.291  0.202  0.244  0.226  0.154  0.128  0.115  0.117  0.089  0.080  0.009 -0.016 -0.030 -0.025 -0.051  0.043  0.109  0.100 -0.019  0.033 -0.054  0.091  0.103  0.219  0.281  0.328  0.399  0.186  0.126  0.158  0.056  0.026  0.040  0.032  0.070 -0.018  0.015 -0.012 -0.044 -0.029 -0.044  0.005 -0.018 -0.031 -0.008  0.014 -0.011 -0.064  0.033  0.025 -0.066 -0.017  0.038  0.010 -0.025  0.017 -0.053  0.006  0.024 -0.017 -0.006 -0.017  0.017 -0.008 -0.027 -0.032 -0.033 -0.028 -0.060 -0.017 -0.027 -0.042 -0.034 -0.030 -0.067 -0.051 -0.032 -0.011 -0.005 -0.014 -0.014 -0.020 -0.020  0.007 -0.032 -0.008 -0.061 -0.019 -0.045 -0.084 -0.050 -0.067 -0.024 -0.043 -0.052  0.012 -0.037  0.033 -0.017  0.025  0.037  0.018  0.054  0.045  0.071  0.047  0.024  0.041  0.059  0.028  0.050  0.064 -0.010  0.033  0.035  0.007 -0.033  0.027  0.035  0.100  0.059  0.042  0.055 -0.040 -0.000  0.013 -0.012 -0.041 -0.069 -0.087  0.008 -0.039 -0.010  0.032  0.043  0.015  0.032  0.057  0.002  0.048  0.035 -0.041 -0.038 -0.050 -0.056 -0.045 -0.068 -0.048 -0.079 -0.001 -0.066 -0.008 -0.039 -0.015  0.049 -0.010 -0.008  0.020 -0.039 -0.187 -0.209 -0.195 -0.189 -0.067 -0.178 -0.094 -0.136 -0.155 -0.100 -0.030 -0.078 -0.076 -0.014 -0.011 -0.019 -0.019  0.008 -0.020 -0.039  0.049  0.068  0.016
 -0.056  0.032  0.010 -0.009  0.056  0.013  0.040 -0.001  0.004  0.041  0.030  0.040  0.032  0.047  0.075  0.046  0.041  0.032  0.026  0.067  0.089  0.048  0.062  0.105  0.048  0.043  0.031 -0.014 -0.117 -0.061 -0.067 -0.016  0.008  0.002  0.045  0.096  0.053  0.020  0.035  0.032 -0.017 -0.032 -0.010  0.044 -0.012 -0.013 -0.043 -0.024  0.004  0.004  0.020 -0.015 -0.008 -0.014 -0.023 -0.000 -0.044 -0.016 -0.015 -0.018 -0.015  0.024 -0.010 -0.054 -0.026 -0.024 -0.018 -0.087 -0.101 -0.139 -0.140 -0.085 -0.029 -0.004 -0.017 -0.000  0.062  0.063  0.110  0.198  0.144  0.076  0.174  0.146  0.134  0.132  0.175  0.105  0.011  0.061  0.054  0.050  0.028  0.057  0.047  0.031  0.016 -0.006 -0.007 -0.007  0.057 -0.059 -0.048 -0.102 -0.081 -0.004 -0.014  0.057  0.060  0.056  0.019  0.046  0.036  0.025  0.037  0.022  0.078  0.053  0.104  0.041  0.027 -0.031 -0.047 -0.089  0.019 -0.017  0.038  0.115  0.096  0.160  0.048  0.085  0.001  0.020  0.088  0.136  0.176  0.363  0.449  0.533  0.378  0.321  0.243  0.305  0.155  0.178  0.189  0.164  0.134  0.111  0.135  0.119  0.108  0.059  0.051  0.034  0.028 -0.003  0.063  0.089  0.083  0.009 -0.014 -0.040 -0.016 -0.004  0.093  0.149  0.136  0.227  0.104  0.068  0.053 -0.005 -0.033  0.008 -0.019 -0.003 -0.044 -0.009 -0.033 -0.065 -0.049 -0.063 -0.023 -0.046 -0.042 -0.050 -0.040 -0.068 -0.085 -0.038 -0.044 -0.124 -0.080 -0.026 -0.053 -0.067 -0.039 -0.107 -0.049 -0.002 -0.027 -0.039 -0.024 -0.028 -0.034 -0.075 -0.048 -0.056 -0.001 -0.065 -0.029 -0.019 -0.011 -0.009  0.003 -0.056 -0.042 -0.020 -0.012 -0.033 -0.048 -0.036 -0.023 -0.012 -0.030 -0.034 -0.003 -0.029 -0.024 -0.002 -0.051 -0.021 -0.057 -0.002 -0.038 -0.030 -0.021 -0.057 -0.035 -0.055 -0.020 -0.032 -0.005  0.020 -0.010  0.038  0.036  0.032  0.011  0.042  0.021 -0.006 -0.017 -0.036 -0.008 -0.030 -0.050 -0.075 -0.043 -0.032  0.035  0.016  0.014  0.009 -0.040 -0.006  0.021  0.022 -0.003 -0.016 -0.001  0.001  0.021 -0.001  0.036  0.030  0.029  0.040  0.042 -0.005  0.038  0.042 -0.023 -0.013 -0.035 -0.029 -0.046 -0.066 -0.019 -0.044 -0.002 -0.006 -0.010 -0.006 -0.040  0.034 -0.015 -0.021 -0.002 -0.048 -0.134 -0.132 -0.109 -0.122 -0.059 -0.115 -0.041 -0.088 -0.110 -0.086 -0.023 -0.061 -0.068  0.000  0.003 -0.020 -0.015  0.020 -0.024 -0.038  0.020  0.007 -0.025
 -0.071  0.023 -0.037 -0.045  0.005 -0.031 -0.019 -0.060 -0.023 -0.017 -0.023 -0.021  0.013 -0.025 -0.031 -0.008  0.009 -0.005 -0.007  0.004  0.051  0.022  0.044  0.066  0.008 -0.003 -0.021 -0.047 -0.083 -0.071 -0.100 -0.038 -0.009  0.021  0.023  0.067  0.029  0.014  0.032  0.021  0.006  0.023  0.030  0.052  0.024  0.021 -0.009  0.016  0.013  0.019  0.030  0.001 -0.010 -0.008  0.008 -0.012 -0.020 -0.015 -0.011 -0.046  0.004  0.030 -0.005 -0.014 -0.043 -0.049 -0.039 -0.066 -0.057 -0.058 -0.047 -0.008  0.030  0.045  0.012  0.061  0.078  0.089  0.127  0.290  0.180  0.080  0.200  0.191  0.159  0.119  0.161  0.118  0.039  0.035  0.043  0.048  0.027  0.030  0.053  0.006  0.002 -0.010  0.009  0.027  0.053 -0.009  0.004 -0.026 -0.023  0.055  0.056  0.129  0.127  0.099  0.046  0.084  0.060  0.042  0.085  0.061  0.133  0.101  0.168  0.101  0.108  0.030  0.011 -0.050  0.028  0.033  0.091  0.204  0.171  0.256  0.111  0.173  0.052  0.032  0.140  0.210  0.217  0.421  0.430  0.378  0.623  0.511  0.237  0.413  0.296  0.249  0.245  0.212  0.175  0.147  0.160  0.151  0.135  0.083  0.059  0.035  0.029  0.012  0.059  0.096  0.091  0.004  0.019 -0.042  0.014  0.040  0.116  0.208  0.142  0.210  0.100  0.092  0.084 -0.011 -0.006  0.030  0.008  0.054 -0.000  0.005 -0.024 -0.032  0.003 -0.005  0.013 -0.006  0.002 -0.017  0.001 -0.025 -0.052  0.007  0.005 -0.056 -0.029  0.014  0.013 -0.015 -0.001 -0.061  0.002  0.005 -0.016 -0.009 -0.027 -0.025 -0.025 -0.045 -0.032 -0.006 -0.013 -0.042  0.025  0.009 -0.040 -0.004  0.005 -0.041 -0.050 -0.015  0.003 -0.017 -0.023 -0.023 -0.008 -0.031 -0.010 -0.044 -0.002 -0.065 -0.052 -0.056 -0.084 -0.007 -0.073 -0.068 -0.055 -0.072 -0.011 -0.050 -0.010 -0.039  0.010  0.012 -0.003  0.027  0.023  0.043  0.026 -0.024 -0.013  0.037  0.012  0.006  0.001 -0.054 -0.022 -0.025 -0.026 -0.067 -0.021 -0.022  0.021  0.017  0.003 -0.003 -0.038  0.013  0.003 -0.010 -0.009 -0.042 -0.030  0.026 -0.011 -0.030 -0.000 -0.013 -0.010 -0.000  0.040 -0.013  0.019  0.026 -0.042 -0.031 -0.048 -0.033 -0.057 -0.062 -0.021 -0.056 -0.013 -0.042 -0.018 -0.016 -0.022  0.031  0.004 -0.019 -0.005 -0.038 -0.189 -0.193 -0.173 -0.166 -0.031 -0.117 -0.042 -0.087 -0.099 -0.067  0.000 -0.024 -0.023  0.030  0.035  0.014  0.041  0.046  0.042  0.012  0.063  0.051  0.020
 -0.097 -0.004 -0.033 -0.099 -0.002 -0.088 -0.028 -0.065 -0.050 -0.018 -0.014 -0.020  0.009  0.002  0.005  0.001  0.036  0.024  0.059  0.061  0.039  0.020  0.026  0.055 -0.010 -0.022 -0.039 -0.025 -0.068 -0.009 -0.125 -0.046 -0.049 -0.016 -0.006  0.057  0.023 -0.015  0.021  0.016 -0.025  0.013 -0.011  0.016 -0.029 -0.022 -0.054 -0.013 -0.024 -0.008 -0.015 -0.035 -0.025 -0.055 -0.030 -0.035 -0.023 -0.009 -0.001 -0.007  0.008  0.004  0.026 -0.017 -0.110 -0.050 -0.072  0.013 -0.009  0.003 -0.014  0.016  0.049  0.085  0.037  0.086  0.071  0.047  0.115  0.237  0.148  0.064  0.195  0.198  0.150  0.095  0.137  0.115  0.013  0.018  0.029  0.058  0.029  0.009  0.036 -0.038 -0.025 -0.029 -0.001  0.056  0.047  0.016  0.053  0.027  0.019  0.099  0.114  0.145  0.129  0.085  0.034  0.082  0.036  0.049  0.066  0.048  0.147  0.125  0.214  0.205  0.187  0.134  0.086  0.024  0.091  0.108  0.215  0.329  0.269  0.270  0.130  0.160  0.037  0.032  0.158  0.246  0.253  0.391  0.504  0.321  0.511  0.780  0.328  0.401  0.370  0.381  0.283  0.263  0.237  0.165  0.184  0.161  0.160  0.086  0.049  0.018  0.014  0.018  0.073  0.124  0.130 -0.001  0.030 -0.065  0.072  0.120  0.209  0.295  0.234  0.257  0.121  0.071  0.067 -0.019 -0.037  0.006 -0.013  0.036 -0.025 -0.011 -0.018 -0.048 -0.030 -0.078 -0.041 -0.046 -0.026 -0.042 -0.015 -0.042 -0.073 -0.005  0.007 -0.053 -0.037  0.023  0.036 -0.003  0.014 -0.061 -0.009 -0.032 -0.059 -0.025 -0.034 -0.034 -0.020 -0.012 -0.039 -0.005 -0.053 -0.059 -0.008 -0.030 -0.067 -0.036 -0.025 -0.089 -0.043 -0.020 -0.005 -0.012  0.008 -0.010  0.020 -0.051  0.011 -0.031 -0.034 -0.100 -0.080 -0.084 -0.131 -0.034 -0.094 -0.090 -0.110 -0.120 -0.051 -0.047 -0.016  0.000  0.027  0.038  0.010  0.049  0.053  0.066  0.036 -0.000  0.067  0.061  0.030  0.048  0.086  0.018  0.013  0.030  0.003 -0.004  0.030  0.028  0.067  0.049  0.015  0.028 -0.057  0.016  0.007 -0.018  0.001 -0.033 -0.061  0.019 -0.023  0.002  0.014  0.055  0.023  0.024  0.055  0.009  0.025  0.047 -0.027 -0.026 -0.035 -0.043 -0.047 -0.058 -0.034 -0.081 -0.034 -0.056 -0.038 -0.024  0.004  0.033 -0.010 -0.029 -0.015 -0.062 -0.203 -0.215 -0.211 -0.233 -0.032 -0.166 -0.084 -0.112 -0.124 -0.092 -0.025 -0.056 -0.058  0.002  0.026 -0.008  0.008  0.037  0.024  0.004  0.062  0.050 -0.010
 -0.058  0.015 -0.013 -0.051  0.016 -0.027 -0.011 -0.031 -0.002  0.032  0.013  0.003  0.033  0.051  0.047  0.043  0.057  0.003  0.062  0.073  0.072  0.037  0.040  0.073  0.023  0.028  0.007 -0.010 -0.158 -0.115 -0.189 -0.113 -0.052 -0.014  0.024  0.081  0.055  0.027  0.047  0.073  0.007  0.008 -0.006 -0.006  0.003  0.003 -0.039 -0.023 -0.005  0.006 -0.023 -0.033 -0.036 -0.066 -0.035 -0.022 -0.055 -0.006  0.030  0.000  0.031  0.078  0.082  0.009  0.013  0.028  0.019  0.005 -0.005 -0.043 -0.031 -0.023  0.016  0.072  0.028  0.065  0.061  0.026  0.064  0.127  0.088  0.039  0.139  0.103  0.103  0.072  0.104  0.084  0.001 -0.008  0.023  0.058  0.031 -0.010  0.042  0.016  0.024  0.013  0.038  0.044  0.055  0.003  0.024  0.004  0.002  0.029  0.032  0.044  0.021  0.060  0.028  0.061  0.024  0.033  0.070  0.036  0.077  0.056  0.088  0.083  0.075  0.052  0.030  0.002  0.042  0.040  0.076  0.145  0.077  0.119  0.063  0.078  0.015  0.030  0.068  0.114  0.110  0.197  0.238  0.243  0.237  0.328  0.408  0.265  0.192  0.206  0.182  0.178  0.175  0.124  0.117  0.119  0.127  0.064  0.061  0.041  0.044  0.018  0.060  0.092  0.098 -0.008 -0.006 -0.060  0.064  0.063  0.141  0.161  0.108  0.124  0.045  0.019  0.017 -0.021 -0.058 -0.003 -0.007  0.011 -0.031 -0.035 -0.031 -0.067 -0.003 -0.031 -0.012 -0.003  0.000  0.001  0.006 -0.046 -0.049 -0.004 -0.005 -0.067 -0.035 -0.006 -0.027 -0.003 -0.017 -0.064 -0.016  0.009 -0.004  0.002 -0.042 -0.039 -0.039 -0.050 -0.034  0.021 -0.005 -0.045  0.010 -0.026 -0.011  0.013  0.024 -0.044 -0.009 -0.009 -0.002 -0.003 -0.020 -0.005  0.036 -0.023  0.001 -0.008  0.011 -0.050 -0.024 -0.045 -0.050 -0.004 -0.050 -0.029 -0.046 -0.036 -0.013 -0.025 -0.017 -0.016  0.016  0.018 -0.006  0.027  0.036  0.059  0.042  0.009  0.023  0.041  0.020  0.015  0.034  0.020  0.013  0.005 -0.008 -0.011  0.004  0.010  0.074  0.030  0.003  0.026 -0.029  0.003  0.001 -0.021 -0.009 -0.020 -0.003 -0.021 -0.009 -0.002 -0.007  0.006  0.027  0.007  0.039  0.014  0.025  0.024 -0.025 -0.019 -0.020 -0.037 -0.038 -0.051 -0.014 -0.039 -0.009 -0.026 -0.025  0.001 -0.002  0.047  0.016  0.019  0.018 -0.020 -0.189 -0.184 -0.174 -0.204 -0.001 -0.121 -0.059 -0.068 -0.070 -0.058 -0.007 -0.020 -0.031  0.020  0.036  0.037  0.047  0.068  0.043  0.012  0.055  0.025  0.005
 -0.067  0.031  0.010 -0.033 -0.003 -0.032 -0.002 -0.051 -0.022 -0.009 -0.022  0.002  0.015 -0.011  0.018  0.034  0.031  0.027  0.050  0.048  0.070  0.035  0.062  0.091  0.061  0.017 -0.008 -0.005 -0.065 -0.023 -0.052 -0.000  0.032  0.027  0.055  0.074  0.045  0.024  0.025  0.019  0.004  0.017  0.020  0.043  0.031  0.014 -0.037  0.000  0.027  0.020  0.025 -0.008 -0.016 -0.046 -0.021 -0.006 -0.048 -0.014  0.005 -0.015  0.018  0.028  0.037 -0.016 -0.017 -0.016 -0.030 -0.069 -0.078 -0.075 -0.051 -0.019  0.036  0.065  0.051  0.100  0.103  0.138  0.183  0.307  0.236  0.134  0.293  0.210  0.211  0.200  0.244  0.192  0.052  0.096  0.116  0.119  0.062  0.079  0.109  0.026  0.031  0.027  0.046  0.076  0.099 -0.009  0.005 -0.048 -0.039  0.037  0.013  0.085  0.067  0.062  0.013  0.059  0.064  0.045  0.039  0.027  0.057  0.035  0.105  0.068  0.078  0.008  0.029 -0.062  0.011  0.007  0.038  0.138  0.087  0.159  0.033  0.093  0.005 -0.015  0.036  0.102  0.116  0.253  0.291  0.305  0.413  0.401  0.265  0.583  0.346  0.317  0.329  0.339  0.282  0.215  0.213  0.221  0.207  0.123  0.133  0.100  0.075  0.050  0.093  0.119  0.160  0.032  0.008 -0.028  0.026  0.037  0.073  0.149  0.065  0.120  0.009  0.017  0.029 -0.042 -0.048  0.007 -0.056 -0.030 -0.044 -0.033 -0.033 -0.067 -0.027 -0.050 -0.030 -0.050 -0.029 -0.064 -0.047 -0.093 -0.082 -0.052 -0.032 -0.114 -0.088 -0.035 -0.031 -0.051 -0.036 -0.108 -0.042 -0.021 -0.037 -0.026 -0.030 -0.033 -0.026 -0.048 -0.035  0.013 -0.006 -0.031  0.039  0.014 -0.021  0.005  0.024 -0.052 -0.031 -0.014 -0.001 -0.025 -0.037 -0.017  0.014 -0.005 -0.048 -0.063 -0.038 -0.072 -0.069 -0.055 -0.064  0.024 -0.052 -0.064 -0.075 -0.071 -0.036 -0.058 -0.049 -0.078 -0.048 -0.023 -0.039 -0.006 -0.012  0.017  0.004  0.003 -0.019 -0.017  0.003 -0.023 -0.030 -0.044 -0.022 -0.033 -0.044 -0.052 -0.018 -0.015  0.033  0.016  0.021  0.003 -0.044  0.009 -0.004 -0.008 -0.001  0.001  0.010  0.028  0.024 -0.031  0.029  0.020  0.015  0.016  0.002 -0.034 -0.001  0.026 -0.038 -0.032 -0.054 -0.041 -0.060 -0.070 -0.030 -0.059 -0.051 -0.005 -0.006  0.027 -0.020  0.037 -0.005 -0.017 -0.014 -0.041 -0.208 -0.202 -0.190 -0.163 -0.063 -0.131 -0.080 -0.107 -0.102 -0.063 -0.023 -0.044 -0.042  0.029  0.022 -0.006  0.034  0.056  0.030  0.020  0.059  0.052  0.015
 -0.059  0.028  0.008 -0.072 -0.002 -0.060 -0.041 -0.044 -0.017 -0.016 -0.023 -0.009  0.008 -0.006 -0.007  0.010  0.022  0.002  0.043  0.017  0.018  0.006  0.018  0.022 -0.004 -0.013 -0.028 -0.030 -0.003  0.025 -0.040 -0.011 -0.015 -0.003 -0.000  0.028  0.023  0.002  0.013  0.030  0.007  0.020  0.008  0.004  0.027  0.015 -0.018 -0.007 -0.014  0.023 -0.001 -0.020 -0.018 -0.056 -0.044 -0.044 -0.038 -0.033 -0.037 -0.034 -0.020 -0.036  0.013 -0.046 -0.056 -0.043 -0.075 -0.017 -0.028 -0.009  0.023  0.030  0.048  0.072  0.049  0.089  0.053  0.058  0.106  0.193  0.141  0.078  0.175  0.137  0.119  0.081  0.118  0.143  0.081  0.097  0.085  0.102  0.050  0.058  0.086  0.012  0.014  0.005  0.052  0.087  0.101  0.038  0.059  0.039  0.026  0.073  0.060  0.116  0.069  0.059  0.022  0.047  0.052  0.026  0.037  0.021  0.071  0.061  0.132  0.115  0.136  0.067  0.109  0.015  0.025  0.076  0.109  0.210  0.146  0.159  0.040  0.075  0.018  0.004  0.058  0.103  0.089  0.155  0.202  0.155  0.296  0.370  0.192  0.346  0.491  0.346  0.235  0.330  0.294  0.192  0.204  0.211  0.184  0.122  0.121  0.104  0.088  0.062  0.078  0.091  0.134  0.019  0.082 -0.002  0.090  0.110  0.100  0.147  0.077  0.092  0.016  0.025  0.015 -0.021 -0.045 -0.011 -0.028 -0.008 -0.018 -0.033 -0.010 -0.023 -0.000 -0.041 -0.034 -0.061 -0.044 -0.060 -0.039 -0.069 -0.059 -0.030  0.005 -0.048 -0.039 -0.005  0.001 -0.021 -0.014 -0.043 -0.005 -0.010 -0.021 -0.031 -0.033 -0.024 -0.008 -0.007 -0.021  0.025 -0.025 -0.025  0.011 -0.004 -0.053 -0.035 -0.025 -0.038 -0.035 -0.037 -0.016 -0.003 -0.018 -0.003 -0.001 -0.030 -0.061 -0.068 -0.057 -0.079 -0.075 -0.065 -0.049 -0.015 -0.044 -0.070 -0.073 -0.071 -0.048 -0.049 -0.061 -0.067 -0.055 -0.029 -0.062 -0.028 -0.017 -0.010 -0.024 -0.029 -0.008 -0.028 -0.015 -0.015 -0.005 -0.004 -0.005 -0.002  0.002 -0.014  0.014  0.026  0.064  0.036  0.025  0.045 -0.012  0.029  0.009 -0.006 -0.001 -0.004 -0.003  0.049  0.024 -0.001  0.004  0.028 -0.024 -0.024 -0.037 -0.057 -0.036 -0.023 -0.052 -0.056 -0.055 -0.038 -0.051 -0.042 -0.039 -0.037 -0.046 -0.028 -0.004  0.036  0.015  0.031 -0.005  0.003 -0.003 -0.043 -0.125 -0.157 -0.166 -0.136 -0.030 -0.111 -0.077 -0.082 -0.083 -0.052 -0.006 -0.030 -0.023  0.033  0.025  0.014  0.049  0.056  0.049  0.015  0.045  0.042  0.021
 -0.065 -0.046  0.029 -0.072 -0.018 -0.069 -0.044 -0.024 -0.028 -0.019 -0.013  0.029  0.015  0.006  0.037  0.038  0.037  0.017  0.058  0.034 -0.014 -0.022 -0.015  0.006 -0.021 -0.028 -0.041 -0.022  0.041  0.110  0.023  0.011 -0.031 -0.039 -0.033  0.013 -0.006 -0.054 -0.018 -0.010 -0.046 -0.016 -0.022 -0.010 -0.019 -0.039 -0.103 -0.046 -0.051 -0.029 -0.051 -0.059 -0.031 -0.082 -0.078 -0.083 -0.054 -0.049 -0.069 -0.021 -0.039 -0.110 -0.014 -0.081 -0.122 -0.053 -0.093 -0.012 -0.022  0.013  0.035  0.033  0.016  0.036  0.029  0.034  0.034 -0.014  0.089  0.142  0.108  0.060  0.144  0.112  0.082  0.044  0.096  0.156  0.047  0.073  0.075  0.110  0.048  0.040  0.094  0.016 -0.008 -0.004  0.080  0.135  0.176  0.083  0.088  0.057  0.027  0.082  0.053  0.111  0.043  0.014 -0.015  0.008 -0.009 -0.017 -0.022 -0.024  0.036  0.051  0.101  0.117  0.152  0.102  0.134  0.037  0.059  0.094  0.168  0.261  0.155  0.074  0.020  0.024  0.005 -0.043  0.017  0.073  0.094  0.136  0.244  0.178  0.249  0.381  0.206  0.317  0.346  0.599  0.367  0.373  0.376  0.215  0.278  0.295  0.274  0.180  0.178  0.132  0.140  0.095  0.114  0.185  0.187  0.022  0.039 -0.069  0.014  0.104  0.175  0.206  0.117  0.105  0.017  0.007 -0.008 -0.051 -0.053 -0.025 -0.098 -0.052 -0.044 -0.043 -0.016 -0.038 -0.094 -0.124 -0.089 -0.132 -0.087 -0.117 -0.059 -0.077 -0.077 -0.070 -0.003 -0.043 -0.033 -0.005  0.000 -0.031 -0.005 -0.047 -0.034 -0.051 -0.069 -0.050 -0.015 -0.014 -0.006  0.013 -0.034 -0.036 -0.061 -0.035 -0.036 -0.004 -0.072 -0.057 -0.028 -0.053 -0.064 -0.046 -0.024 -0.008 -0.001  0.022 -0.022 -0.027 -0.063 -0.063 -0.077 -0.106 -0.085 -0.091 -0.074 -0.024 -0.031 -0.072 -0.092 -0.091 -0.063 -0.044 -0.017 -0.037 -0.008 -0.022 -0.054 -0.016 -0.003  0.006 -0.037  0.017  0.078 -0.015 -0.001  0.048  0.050 -0.003  0.046  0.066  0.027  0.032  0.064  0.053  0.063  0.030  0.024  0.026 -0.015 -0.023 -0.036 -0.049 -0.063 -0.031 -0.051  0.014 -0.028 -0.020  0.030  0.115  0.009 -0.015 -0.030 -0.052 -0.027 -0.031 -0.052 -0.090 -0.087 -0.073 -0.087 -0.081 -0.091 -0.080 -0.091 -0.059 -0.043 -0.015  0.010 -0.000 -0.056 -0.046 -0.064 -0.097 -0.070 -0.130 -0.120 -0.086 -0.055 -0.102 -0.075 -0.083 -0.073 -0.072 -0.029 -0.064 -0.051  0.008  0.009 -0.008  0.014  0.020 -0.012 -0.023  0.011  0.030 -0.016
 -0.051 -0.001  0.075 -0.023  0.000 -0.006 -0.027 -0.018 -0.005 -0.027 -0.040  0.025  0.017 -0.010  0.009  0.027  0.003  0.027  0.052  0.066  0.061  0.027  0.042  0.067  0.028  0.010  0.010 -0.003 -0.015  0.065  0.028  0.027  0.018  0.002  0.022  0.069  0.030  0.014  0.019  0.030  0.011 -0.011 -0.038 -0.028  0.021  0.005 -0.029 -0.014  0.025  0.005  0.012 -0.019 -0.004 -0.019 -0.029 -0.027 -0.021 -0.023 -0.022 -0.014 -0.025 -0.057  0.021 -0.061 -0.053 -0.008 -0.027 -0.020 -0.040 -0.025  0.000  0.006  0.049  0.049  0.029  0.063  0.056  0.041  0.125  0.191  0.142  0.075  0.183  0.143  0.121  0.084  0.137  0.196  0.074  0.069  0.075  0.123  0.040  0.067  0.115  0.053  0.012  0.009  0.039  0.099  0.109  0.012  0.050  0.001 -0.006  0.068  0.001  0.085  0.047  0.035 -0.019  0.023  0.002  0.019 -0.004  0.008  0.051  0.033  0.068  0.065  0.095  0.039  0.082 -0.020  0.032  0.052  0.094  0.157  0.092  0.085  0.003  0.041 -0.006 -0.028 -0.003  0.044  0.062  0.149  0.226  0.189  0.245  0.283  0.182  0.329  0.235  0.367  0.499  0.364  0.287  0.239  0.274  0.289  0.263  0.157  0.192  0.133  0.108  0.080  0.116  0.187  0.180  0.007 -0.028 -0.095  0.046  0.056  0.127  0.139  0.062  0.085 -0.020 -0.027 -0.032 -0.050 -0.085 -0.042 -0.108 -0.064 -0.055 -0.031 -0.000 -0.051 -0.056 -0.079 -0.065 -0.102 -0.057 -0.093 -0.044 -0.082 -0.088 -0.074 -0.016 -0.091 -0.071 -0.017 -0.020 -0.058 -0.043 -0.097 -0.068 -0.055 -0.073 -0.028 -0.004 -0.019 -0.020 -0.006 -0.010  0.033  0.004 -0.043  0.018  0.008 -0.038 -0.020  0.029 -0.027 -0.027 -0.019 -0.007 -0.028 -0.002  0.019  0.011  0.029 -0.064 -0.067 -0.051 -0.055 -0.039 -0.040 -0.024  0.010  0.002 -0.036 -0.036 -0.048 -0.006 -0.017  0.023 -0.058 -0.025 -0.027 -0.072 -0.055 -0.024  0.005 -0.021  0.002  0.045  0.001  0.012  0.014  0.008 -0.027  0.027  0.020  0.024 -0.002  0.011  0.012  0.033  0.028  0.041  0.022 -0.021  0.011 -0.021 -0.022 -0.034 -0.012 -0.031  0.029 -0.003 -0.004  0.052  0.109  0.033 -0.008 -0.046 -0.058 -0.038 -0.047 -0.048 -0.072 -0.071 -0.068 -0.074 -0.071 -0.064 -0.036 -0.051 -0.010  0.005  0.044  0.013  0.038 -0.028 -0.034 -0.031 -0.066 -0.170 -0.216 -0.193 -0.160 -0.014 -0.084 -0.060 -0.048 -0.050 -0.043  0.017 -0.023 -0.015  0.048  0.013 -0.015  0.030  0.039 -0.008 -0.020  0.032  0.038  0.005
 -0.093  0.007  0.035 -0.101 -0.055 -0.072 -0.059 -0.064 -0.040 -0.043 -0.062 -0.012  0.010 -0.032 -0.018  0.039  0.036  0.031  0.044  0.053  0.058  0.018  0.051  0.070  0.036  0.007  0.005 -0.002 -0.011  0.088  0.017  0.024  0.038  0.016  0.039  0.063  0.047  0.030  0.018  0.053  0.028  0.010  0.010  0.010  0.046  0.050 -0.032 -0.002  0.039  0.045  0.026 -0.001 -0.011 -0.037 -0.034 -0.048 -0.050 -0.036 -0.025 -0.034 -0.029 -0.083  0.017 -0.061 -0.076 -0.038 -0.075 -0.010 -0.033 -0.003  0.058  0.069  0.131  0.118  0.109  0.130  0.098  0.091  0.240  0.241  0.219  0.162  0.296  0.176  0.188  0.153  0.241  0.362  0.138  0.217  0.214  0.215  0.166  0.206  0.338  0.160  0.115  0.117  0.209  0.272  0.246  0.133  0.110  0.037  0.028  0.099  0.034  0.113  0.033  0.055  0.020  0.005  0.005  0.042  0.020  0.040  0.061  0.039  0.073  0.064  0.102  0.034  0.128 -0.014  0.010  0.056  0.057  0.135  0.043  0.051 -0.019  0.029  0.016 -0.044 -0.006  0.032  0.033  0.093  0.154  0.164  0.212  0.263  0.178  0.339  0.330  0.373  0.364  0.687  0.423  0.260  0.350  0.520  0.366  0.218  0.323  0.334  0.201  0.134  0.147  0.150  0.179  0.008  0.020 -0.079  0.074  0.072  0.078  0.100  0.008  0.005 -0.027 -0.043 -0.087 -0.135 -0.111 -0.053 -0.134 -0.075 -0.047 -0.037 -0.008 -0.027 -0.021 -0.065 -0.051 -0.088 -0.055 -0.099 -0.060 -0.090 -0.096 -0.074 -0.027 -0.101 -0.079 -0.041 -0.036 -0.064 -0.055 -0.131 -0.079 -0.072 -0.063 -0.062 -0.012 -0.020 -0.000  0.006 -0.001  0.028 -0.027 -0.029  0.031  0.000 -0.051 -0.039  0.010 -0.031 -0.023 -0.035 -0.029 -0.010 -0.004  0.001  0.007  0.012 -0.128 -0.118 -0.098 -0.085 -0.065 -0.035 -0.013  0.027  0.042 -0.032 -0.018 -0.038 -0.032 -0.046 -0.080 -0.139 -0.137 -0.113 -0.136 -0.139 -0.138 -0.076 -0.084 -0.042  0.015 -0.061 -0.049 -0.069 -0.051 -0.001 -0.031 -0.024  0.011 -0.021 -0.010  0.011  0.048  0.025  0.054  0.044 -0.021  0.030  0.013  0.010  0.002  0.055  0.035  0.054  0.036  0.000  0.029  0.109  0.017 -0.045 -0.118 -0.127 -0.092 -0.058 -0.045 -0.084 -0.081 -0.029 -0.095 -0.059 -0.049 -0.029 -0.053  0.020  0.018  0.056  0.020  0.059  0.001  0.027  0.007 -0.043 -0.155 -0.206 -0.224 -0.161 -0.050 -0.124 -0.104 -0.079 -0.082 -0.048 -0.006 -0.038 -0.039  0.027  0.033 -0.018  0.014  0.038  0.008 -0.056  0.012  0.041  0.031
 -0.069 -0.025  0.053 -0.087 -0.035 -0.073 -0.054 -0.027 -0.029 -0.011 -0.017  0.021  0.019 -0.007  0.034  0.053  0.017  0.021  0.031  0.019 -0.006 -0.020  0.008 -0.006 -0.025 -0.056 -0.050 -0.017  0.024  0.091  0.044  0.027  0.015 -0.026 -0.023 -0.018  0.010 -0.039 -0.038 -0.008 -0.053 -0.049 -0.051 -0.040 -0.007 -0.035 -0.088 -0.058 -0.030  0.009 -0.031 -0.045 -0.020 -0.062 -0.050 -0.043 -0.032 -0.030 -0.053 -0.027 -0.041 -0.099  0.012 -0.065 -0.082 -0.012 -0.080 -0.011 -0.009  0.031  0.089  0.066  0.061  0.063  0.045  0.043  0.056  0.001  0.125  0.140  0.097  0.062  0.189  0.091  0.094  0.031  0.121  0.201  0.068  0.100  0.106  0.126  0.077  0.062  0.166  0.048  0.040  0.059  0.199  0.215  0.282  0.179  0.156  0.101  0.074  0.108  0.048  0.082  0.013  0.027  0.007 -0.009 -0.001 -0.009 -0.014  0.004  0.030  0.019  0.054  0.089  0.146  0.103  0.172  0.063  0.024  0.095  0.107  0.160  0.058  0.046 -0.013  0.010  0.001 -0.055 -0.018  0.050  0.028  0.073  0.128  0.134  0.175  0.237  0.175  0.282  0.294  0.376  0.287  0.423  0.574  0.285  0.280  0.407  0.405  0.233  0.253  0.250  0.240  0.131  0.191  0.218  0.266  0.063  0.030 -0.080  0.058  0.096  0.112  0.093  0.022 -0.009 -0.034 -0.037 -0.090 -0.139 -0.111 -0.070 -0.120 -0.084 -0.056 -0.053 -0.037 -0.032 -0.045 -0.118 -0.076 -0.106 -0.098 -0.117 -0.061 -0.079 -0.088 -0.082  0.008 -0.069 -0.057 -0.010 -0.007 -0.036 -0.023 -0.087 -0.070 -0.061 -0.065 -0.065 -0.027 -0.061 -0.028 -0.029 -0.047 -0.046 -0.092 -0.067 -0.063 -0.037 -0.093 -0.071 -0.050 -0.065 -0.056 -0.059 -0.059 -0.017 -0.019  0.020 -0.003 -0.029 -0.124 -0.103 -0.095 -0.119 -0.050 -0.064 -0.035 -0.011  0.010 -0.038 -0.045 -0.060 -0.046 -0.040 -0.036 -0.096 -0.079 -0.061 -0.115 -0.076 -0.063 -0.032 -0.052  0.024  0.070 -0.012 -0.005  0.036  0.054  0.047  0.040  0.060  0.048  0.048  0.061  0.053  0.054  0.035  0.038  0.048 -0.010  0.021  0.006 -0.035 -0.069 -0.039 -0.042  0.006  0.006 -0.004  0.042  0.131  0.012 -0.029 -0.083 -0.130 -0.086 -0.077 -0.088 -0.146 -0.112 -0.099 -0.138 -0.105 -0.082 -0.069 -0.075 -0.033 -0.001  0.032  0.011  0.023 -0.020 -0.022 -0.023 -0.039 -0.069 -0.109 -0.126 -0.071 -0.043 -0.090 -0.087 -0.073 -0.053 -0.036 -0.030 -0.032 -0.028  0.011  0.019 -0.001  0.006  0.019  0.010 -0.040  0.005  0.033 -0.013
 -0.046  0.064  0.094 -0.053 -0.023 -0.057 -0.032 -0.026 -0.019 -0.011 -0.005  0.028  0.030 -0.005  0.024  0.051  0.009  0.067  0.039  0.055  0.039  0.008  0.035  0.035  0.003 -0.021 -0.004  0.016  0.035  0.095  0.060  0.039  0.038 -0.008  0.012  0.034  0.017 -0.014 -0.011  0.019  0.004 -0.028 -0.030 -0.016  0.013 -0.023 -0.032 -0.034  0.021  0.026  0.030 -0.006  0.005 -0.008 -0.004 -0.022 -0.016 -0.001 -0.007 -0.000 -0.004 -0.022  0.042 -0.069 -0.004  0.024 -0.080 -0.055 -0.041 -0.042 -0.016 -0.014  0.035  0.049  0.022  0.045  0.017  0.003  0.087  0.108  0.081  0.047  0.145  0.072  0.080  0.052  0.118  0.204  0.038  0.088  0.098  0.112  0.052  0.056  0.107  0.045  0.034  0.016  0.091  0.105  0.123  0.046  0.061  0.017  0.020  0.052 -0.003  0.033 -0.047  0.014 -0.001  0.004 -0.021 -0.002 -0.012  0.011  0.009 -0.024  0.013  0.032  0.087  0.065  0.093  0.014  0.019  0.083  0.063  0.080  0.006  0.032 -0.024 -0.004 -0.028 -0.025 -0.011  0.022  0.019  0.072  0.115  0.111  0.147  0.165  0.124  0.215  0.192  0.215  0.239  0.260  0.285  0.441  0.273  0.311  0.371  0.220  0.246  0.199  0.170  0.137  0.176  0.252  0.300  0.077  0.075 -0.052  0.148  0.099  0.056  0.042  0.003  0.009 -0.015 -0.038 -0.053 -0.090 -0.095 -0.064 -0.084 -0.079 -0.050 -0.042 -0.050 -0.040 -0.024 -0.075 -0.031 -0.063 -0.050 -0.077 -0.030 -0.077 -0.100 -0.094 -0.048 -0.128 -0.088 -0.034 -0.051 -0.087 -0.072 -0.119 -0.088 -0.050 -0.046 -0.006  0.010 -0.049 -0.018 -0.037 -0.020 -0.009 -0.045 -0.062 -0.021  0.004 -0.047 -0.022 -0.009 -0.022 -0.006 -0.025 -0.040 -0.031  0.003 -0.017  0.006  0.029 -0.103 -0.125 -0.075 -0.079 -0.026 -0.048 -0.010 -0.004  0.026  0.007  0.012 -0.019 -0.008 -0.007 -0.041 -0.115 -0.098 -0.048 -0.085 -0.069 -0.069 -0.005 -0.011  0.040  0.062 -0.017  0.009  0.002 -0.008  0.010  0.015  0.001  0.004 -0.013  0.008  0.018  0.029  0.034  0.055  0.058 -0.018 -0.007 -0.006 -0.021 -0.053 -0.005 -0.021  0.018  0.010 -0.001  0.076  0.131  0.075  0.017 -0.046 -0.078 -0.041 -0.032 -0.048 -0.071 -0.067 -0.058 -0.116 -0.083 -0.077 -0.044 -0.051 -0.025 -0.023  0.019 -0.001  0.032 -0.023 -0.001 -0.014 -0.026 -0.125 -0.163 -0.160 -0.127  0.004 -0.062 -0.040 -0.028 -0.046 -0.024  0.010 -0.034 -0.040  0.004  0.015 -0.030 -0.019  0.033 -0.004 -0.072 -0.000  0.004  0.012
 -0.048  0.027  0.112 -0.016 -0.007 -0.057 -0.030 -0.029 -0.034 -0.041 -0.042 -0.004 -0.004 -0.043 -0.029  0.020 -0.000  0.012  0.023  0.033  0.013 -0.007  0.025  0.034  0.017 -0.030 -0.018 -0.005  0.036  0.088  0.068  0.032  0.015 -0.001  0.005  0.018  0.021  0.001  0.002  0.028 -0.003 -0.033 -0.028 -0.034 -0.014 -0.025 -0.055 -0.041  0.019  0.034  0.023  0.001  0.009 -0.010 -0.017 -0.028 -0.008 -0.027 -0.029 -0.009 -0.023 -0.087 -0.006 -0.074 -0.063 -0.033 -0.086 -0.026 -0.046 -0.037  0.007  0.008  0.072  0.067  0.022  0.023  0.042  0.020  0.146  0.136  0.130  0.117  0.203  0.100  0.127  0.157  0.250  0.375  0.139  0.198  0.176  0.203  0.099  0.124  0.218  0.142  0.071  0.050  0.128  0.128  0.192  0.083  0.095  0.013 -0.002  0.049  0.008  0.079  0.003  0.008 -0.025 -0.026 -0.048 -0.019 -0.041 -0.009  0.000 -0.007  0.026  0.025  0.089  0.036  0.065 -0.012  0.022  0.040  0.066  0.098  0.042  0.030 -0.018 -0.008 -0.015 -0.049 -0.023  0.032  0.028  0.067  0.117  0.135  0.160  0.184  0.117  0.213  0.204  0.278  0.274  0.350  0.280  0.273  0.524  0.469  0.414  0.321  0.399  0.326  0.227  0.192  0.183  0.241  0.178  0.054  0.019 -0.057  0.021  0.037  0.091  0.083  0.025  0.021 -0.022 -0.021 -0.031 -0.076 -0.100 -0.077 -0.130 -0.088 -0.065 -0.049 -0.048 -0.070 -0.083 -0.132 -0.098 -0.125 -0.086 -0.134 -0.081 -0.110 -0.106 -0.122 -0.069 -0.114 -0.083 -0.045 -0.043 -0.080 -0.066 -0.105 -0.101 -0.104 -0.089 -0.069 -0.026 -0.063 -0.027 -0.018 -0.041 -0.037 -0.058 -0.079 -0.055 -0.031 -0.064 -0.054 -0.027 -0.050 -0.049 -0.045 -0.065 -0.035 -0.020  0.013 -0.025  0.002 -0.152 -0.134 -0.105 -0.080 -0.034 -0.021  0.000 -0.008  0.037 -0.004  0.003 -0.013 -0.017 -0.032 -0.042 -0.134 -0.102 -0.110 -0.135 -0.093 -0.104 -0.007 -0.069  0.018  0.002 -0.040 -0.003 -0.009 -0.033 -0.035  0.008  0.016  0.012 -0.013  0.009  0.006  0.021  0.006  0.058  0.035 -0.019  0.003 -0.002 -0.027 -0.055 -0.020 -0.059  0.015  0.027  0.001  0.095  0.142  0.070  0.018 -0.072 -0.133 -0.074 -0.038 -0.053 -0.104 -0.108 -0.095 -0.159 -0.119 -0.093 -0.047 -0.058 -0.001 -0.001  0.035  0.021  0.038 -0.041 -0.018 -0.044 -0.089 -0.070 -0.123 -0.113 -0.071 -0.039 -0.063 -0.030 -0.035 -0.059 -0.039  0.009 -0.045 -0.055 -0.008 -0.006 -0.041 -0.015  0.008 -0.012 -0.055 -0.010  0.022 -0.018
 -0.073 -0.004  0.077 -0.109 -0.083 -0.119 -0.082 -0.084 -0.068 -0.049 -0.069 -0.035 -0.002 -0.052 -0.033  0.039 -0.012  0.042  0.026  0.044  0.017  0.010  0.043  0.051  0.014 -0.039 -0.032 -0.004 -0.006  0.101  0.064  0.033  0.040 -0.007 -0.009  0.020  0.028 -0.019 -0.025  0.036 -0.040 -0.057 -0.043 -0.017 -0.005 -0.014 -0.108 -0.064  0.003  0.020  0.022 -0.009 -0.020 -0.034 -0.039 -0.031 -0.026 -0.037 -0.034 -0.017 -0.029 -0.106  0.016 -0.071 -0.099 -0.034 -0.111 -0.015 -0.032 -0.006  0.095  0.063  0.140  0.134  0.085  0.058  0.077  0.043  0.238  0.190  0.166  0.155  0.290  0.119  0.152  0.145  0.291  0.459  0.139  0.253  0.255  0.270  0.182  0.242  0.424  0.228  0.146  0.154  0.310  0.297  0.368  0.194  0.168  0.054  0.031  0.101  0.033  0.085  0.004  0.024 -0.009 -0.041 -0.055 -0.021 -0.046 -0.007  0.022 -0.008  0.014  0.019  0.102  0.066  0.156  0.030  0.026  0.077  0.052  0.081 -0.007  0.002 -0.028 -0.006 -0.019 -0.051 -0.044  0.024  0.012  0.054  0.089  0.119  0.151  0.161  0.119  0.221  0.211  0.295  0.289  0.520  0.407  0.311  0.469  0.794  0.625  0.381  0.546  0.555  0.371  0.257  0.282  0.291  0.237  0.031  0.012 -0.099  0.046  0.049  0.084  0.071 -0.003 -0.025 -0.051 -0.055 -0.085 -0.141 -0.119 -0.074 -0.144 -0.108 -0.067 -0.065 -0.064 -0.062 -0.092 -0.141 -0.115 -0.158 -0.125 -0.149 -0.102 -0.110 -0.126 -0.122 -0.052 -0.142 -0.093 -0.046 -0.021 -0.077 -0.074 -0.139 -0.122 -0.101 -0.086 -0.074 -0.034 -0.064 -0.014 -0.007 -0.036 -0.035 -0.095 -0.105 -0.062 -0.044 -0.089 -0.086 -0.041 -0.068 -0.056 -0.057 -0.072 -0.035 -0.026  0.007 -0.015 -0.006 -0.187 -0.153 -0.140 -0.114 -0.050 -0.021  0.010  0.019  0.093 -0.006  0.034 -0.013 -0.011 -0.033 -0.077 -0.157 -0.140 -0.141 -0.176 -0.162 -0.160 -0.059 -0.107 -0.005  0.032 -0.050 -0.042 -0.042 -0.031 -0.002  0.006  0.029  0.034  0.015  0.041  0.044  0.062  0.022  0.067  0.039 -0.017  0.014 -0.016 -0.012 -0.028  0.035  0.007  0.045  0.026  0.004  0.064  0.153  0.049 -0.036 -0.155 -0.196 -0.134 -0.102 -0.095 -0.149 -0.127 -0.080 -0.167 -0.119 -0.087 -0.044 -0.083  0.018  0.010  0.060  0.037  0.050 -0.018  0.000 -0.033 -0.105 -0.080 -0.151 -0.178 -0.107 -0.044 -0.117 -0.093 -0.062 -0.063 -0.063 -0.031 -0.053 -0.073 -0.012  0.029 -0.036 -0.006  0.048  0.044 -0.051 -0.008  0.045 -0.013
 -0.075 -0.034  0.099 -0.077 -0.052 -0.103 -0.047 -0.076 -0.059 -0.022 -0.037 -0.001  0.029  0.003  0.003  0.042 -0.002  0.027  0.007  0.015 -0.007  0.005  0.020  0.011 -0.013 -0.073 -0.062 -0.031  0.011  0.093  0.060  0.015 -0.001 -0.049 -0.058 -0.019 -0.002 -0.070 -0.060 -0.004 -0.089 -0.096 -0.062 -0.039 -0.032 -0.064 -0.118 -0.095 -0.036 -0.009 -0.022 -0.066 -0.038 -0.058 -0.064 -0.075 -0.039 -0.049 -0.066 -0.043 -0.061 -0.120 -0.007 -0.099 -0.095 -0.028 -0.155 -0.019 -0.045 -0.021  0.064  0.013  0.064  0.038  0.009 -0.012  0.012  0.024  0.154  0.124  0.114  0.076  0.216  0.063  0.058  0.068  0.205  0.334  0.083  0.156  0.171  0.183  0.089  0.131  0.257  0.101  0.069  0.063  0.273  0.238  0.366  0.215  0.160  0.068  0.025  0.064  0.018  0.034 -0.033 -0.035 -0.035 -0.053 -0.065 -0.020 -0.077 -0.045 -0.040 -0.056 -0.044 -0.004  0.104  0.082  0.149  0.048  0.045  0.091  0.061  0.066 -0.029 -0.030 -0.048 -0.006 -0.026 -0.063 -0.046  0.016  0.013  0.033  0.080  0.108  0.135  0.160  0.127  0.207  0.184  0.274  0.263  0.366  0.405  0.371  0.414  0.625  0.872  0.500  0.545  0.501  0.491  0.363  0.430  0.440  0.448  0.194  0.125  0.003  0.078  0.098  0.077  0.051  0.016 -0.011 -0.035 -0.044 -0.104 -0.165 -0.139 -0.105 -0.125 -0.119 -0.081 -0.063 -0.040 -0.060 -0.093 -0.165 -0.124 -0.188 -0.137 -0.188 -0.109 -0.131 -0.147 -0.165 -0.086 -0.169 -0.134 -0.071 -0.050 -0.097 -0.070 -0.168 -0.163 -0.108 -0.085 -0.086 -0.046 -0.089 -0.034 -0.026 -0.057 -0.048 -0.098 -0.126 -0.099 -0.043 -0.104 -0.092 -0.068 -0.097 -0.067 -0.081 -0.107 -0.042 -0.053  0.013 -0.036 -0.038 -0.156 -0.129 -0.127 -0.107 -0.039 -0.045 -0.028 -0.006  0.023 -0.042 -0.020 -0.034 -0.025 -0.034 -0.045 -0.139 -0.089 -0.091 -0.123 -0.098 -0.093 -0.004 -0.062  0.023  0.059 -0.002 -0.015 -0.005  0.008 -0.023  0.001  0.035  0.053 -0.001  0.029  0.030  0.040  0.018  0.042  0.023 -0.064 -0.033 -0.065 -0.068 -0.091 -0.041 -0.092  0.008 -0.028 -0.003  0.090  0.179  0.076 -0.016 -0.106 -0.147 -0.112 -0.090 -0.098 -0.163 -0.121 -0.117 -0.164 -0.127 -0.128 -0.075 -0.104 -0.058 -0.061 -0.001 -0.009  0.013 -0.033 -0.028 -0.057 -0.103 -0.012 -0.067 -0.129 -0.051 -0.019 -0.077 -0.071 -0.058 -0.031 -0.045 -0.052 -0.077 -0.067 -0.033 -0.006 -0.042 -0.029  0.016  0.023 -0.044  0.008  0.011 -0.029
 -0.050 -0.025  0.094 -0.026 -0.020 -0.043 -0.004 -0.016 -0.017  0.003  0.002  0.034  0.017 -0.004  0.021  0.034 -0.004  0.016  0.013  0.030  0.008 -0.007  0.009  0.011  0.006 -0.028 -0.028 -0.002  0.017  0.057  0.045  0.019 -0.004 -0.017 -0.026 -0.001 -0.004 -0.036 -0.021  0.009 -0.050 -0.058 -0.020 -0.023 -0.043 -0.052 -0.071 -0.057 -0.022 -0.003 -0.002 -0.028 -0.012 -0.022 -0.029 -0.047 -0.011 -0.020 -0.028 -0.019 -0.015 -0.064 -0.020 -0.049 -0.043 -0.005 -0.094  0.004 -0.028 -0.033  0.014 -0.010  0.042  0.020 -0.001 -0.022 -0.002  0.001  0.080  0.059  0.056  0.061  0.125  0.022  0.045  0.065  0.151  0.245  0.071  0.123  0.117  0.150  0.033  0.069  0.162  0.088  0.060  0.015  0.144  0.109  0.190  0.093  0.057  0.017 -0.008  0.018 -0.009  0.015 -0.032 -0.033 -0.030 -0.039 -0.045 -0.036 -0.063 -0.039 -0.057 -0.054 -0.046 -0.044  0.046  0.030  0.065  0.008 -0.003  0.048  0.013  0.022 -0.037 -0.033 -0.048 -0.037 -0.034 -0.058 -0.047 -0.018 -0.020  0.011  0.009  0.059  0.083  0.086  0.064  0.123  0.122  0.180  0.157  0.218  0.233  0.220  0.321  0.381  0.500  0.513  0.449  0.341  0.329  0.287  0.265  0.268  0.231  0.129  0.085  0.026  0.030  0.033  0.030  0.017 -0.021 -0.042 -0.036 -0.031 -0.063 -0.106 -0.077 -0.097 -0.122 -0.100 -0.073 -0.062 -0.057 -0.064 -0.070 -0.135 -0.100 -0.130 -0.087 -0.157 -0.083 -0.089 -0.084 -0.115 -0.064 -0.083 -0.071 -0.043 -0.032 -0.065 -0.058 -0.103 -0.112 -0.099 -0.075 -0.089 -0.050 -0.085 -0.038 -0.019 -0.063 -0.068 -0.084 -0.078 -0.077 -0.027 -0.062 -0.046 -0.040 -0.047 -0.045 -0.047 -0.064 -0.018 -0.034  0.010 -0.035 -0.013 -0.150 -0.120 -0.123 -0.092 -0.059 -0.051 -0.029 -0.019  0.017 -0.022 -0.022 -0.025 -0.053 -0.045 -0.070 -0.110 -0.104 -0.106 -0.126 -0.097 -0.096 -0.022 -0.072  0.027  0.021 -0.039 -0.023  0.003 -0.032 -0.055 -0.012  0.010 -0.013 -0.014  0.003 -0.000 -0.001 -0.010  0.024  0.003 -0.012 -0.027 -0.053 -0.053 -0.086 -0.058 -0.085 -0.004  0.000 -0.023  0.033  0.068  0.017 -0.015 -0.095 -0.142 -0.102 -0.094 -0.089 -0.149 -0.122 -0.119 -0.160 -0.126 -0.125 -0.062 -0.092 -0.065 -0.046 -0.000  0.019  0.015  0.000 -0.014 -0.052 -0.072  0.072  0.031 -0.029  0.034 -0.030 -0.022 -0.015 -0.013 -0.015 -0.017 -0.031 -0.059 -0.050 -0.029 -0.003 -0.040 -0.032 -0.006 -0.009 -0.045 -0.025  0.002 -0.030
 -0.060  0.008  0.106 -0.036 -0.038 -0.058 -0.040 -0.043 -0.047 -0.009 -0.013  0.012  0.032  0.013  0.019  0.056  0.002  0.048  0.050  0.051  0.021  0.032  0.037  0.047  0.041 -0.011  0.005  0.040  0.014  0.076  0.067  0.049  0.059  0.011  0.009  0.033  0.037  0.018 -0.000  0.043 -0.021 -0.039 -0.033  0.013 -0.022 -0.006 -0.050 -0.064 -0.001  0.044  0.036 -0.003 -0.008 -0.014 -0.026 -0.040 -0.013 -0.023 -0.011 -0.028 -0.019 -0.070 -0.001 -0.061 -0.051 -0.011 -0.101 -0.026 -0.043 -0.054  0.030  0.022  0.116  0.109  0.038  0.035  0.052  0.048  0.173  0.125  0.127  0.152  0.224  0.056  0.140  0.210  0.320  0.457  0.156  0.260  0.258  0.297  0.158  0.212  0.336  0.222  0.163  0.098  0.240  0.175  0.239  0.135  0.107 -0.010 -0.025  0.040 -0.021  0.029 -0.033 -0.029 -0.044 -0.045 -0.080 -0.024 -0.072 -0.009 -0.046 -0.070 -0.061 -0.061  0.039 -0.017  0.091 -0.041 -0.041  0.032 -0.050  0.017 -0.051 -0.046 -0.059 -0.066 -0.051 -0.069 -0.082 -0.043 -0.038 -0.009 -0.016  0.051  0.059  0.049  0.061  0.133  0.121  0.178  0.192  0.323  0.253  0.246  0.399  0.546  0.545  0.449  0.761  0.583  0.391  0.357  0.258  0.223  0.191  0.068  0.034 -0.027  0.017  0.012  0.020 -0.007 -0.063 -0.083 -0.069 -0.057 -0.112 -0.129 -0.078 -0.079 -0.138 -0.130 -0.072 -0.064 -0.029 -0.038 -0.076 -0.130 -0.100 -0.145 -0.099 -0.163 -0.097 -0.111 -0.131 -0.150 -0.101 -0.143 -0.126 -0.092 -0.058 -0.107 -0.119 -0.155 -0.131 -0.119 -0.082 -0.085 -0.042 -0.066 -0.009 -0.035 -0.058 -0.066 -0.108 -0.104 -0.068 -0.011 -0.071 -0.043 -0.007 -0.033 -0.032 -0.038 -0.049 -0.043 -0.030 -0.007 -0.032  0.014 -0.219 -0.177 -0.177 -0.087 -0.072 -0.039  0.010  0.020  0.056 -0.040 -0.003 -0.037 -0.058 -0.063 -0.131 -0.183 -0.175 -0.185 -0.180 -0.162 -0.169 -0.078 -0.110 -0.008 -0.012 -0.092 -0.063 -0.064 -0.099 -0.066 -0.052 -0.043 -0.008 -0.038 -0.032 -0.031 -0.036 -0.034  0.026 -0.009 -0.023  0.001 -0.072 -0.032 -0.073  0.009 -0.028  0.021  0.034 -0.032  0.058  0.111  0.058 -0.023 -0.149 -0.200 -0.131 -0.098 -0.073 -0.162 -0.137 -0.111 -0.178 -0.140 -0.115 -0.051 -0.106  0.003 -0.025  0.041  0.049  0.042 -0.014 -0.004 -0.058 -0.081  0.020 -0.049 -0.083 -0.024 -0.045 -0.052 -0.012 -0.013 -0.038 -0.019  0.001 -0.052 -0.057 -0.009  0.004 -0.048 -0.028  0.021 -0.004 -0.059 -0.033 -0.024  0.008
 -0.064  0.002  0.065 -0.063 -0.054 -0.073 -0.056 -0.070 -0.050 -0.015 -0.036 -0.032  0.016  0.001 -0.015  0.027  0.008  0.040  0.047  0.062  0.039  0.061  0.051  0.049  0.039 -0.014 -0.016  0.031 -0.016  0.051  0.035  0.015  0.042  0.007  0.022  0.038  0.047  0.027 -0.008  0.043 -0.004 -0.033 -0.023  0.013 -0.007  0.013 -0.044 -0.042  0.027  0.053  0.052  0.005 -0.011 -0.013 -0.028 -0.036 -0.017 -0.030 -0.014 -0.029 -0.016 -0.069 -0.008 -0.060 -0.069 -0.031 -0.114 -0.021 -0.029 -0.016  0.080  0.055  0.138  0.141  0.073  0.043  0.058  0.052  0.196  0.123  0.114  0.153  0.228  0.045  0.114  0.172  0.279  0.394  0.155  0.263  0.262  0.271  0.172  0.252  0.404  0.243  0.202  0.160  0.316  0.227  0.277  0.180  0.122  0.032  0.019  0.059  0.000  0.030 -0.021  0.008 -0.009 -0.034 -0.049 -0.013 -0.056 -0.003 -0.014 -0.055 -0.059 -0.050  0.037  0.002  0.102 -0.004 -0.018  0.035 -0.053 -0.005 -0.089 -0.046 -0.054 -0.051 -0.024 -0.047 -0.070 -0.027 -0.031 -0.016 -0.030  0.034  0.035  0.018  0.041  0.100  0.104  0.132  0.133  0.334  0.250  0.199  0.326  0.555  0.501  0.341  0.583  0.705  0.417  0.320  0.252  0.162  0.161  0.046  0.039 -0.024  0.026  0.013  0.010 -0.023 -0.061 -0.070 -0.065 -0.040 -0.077 -0.099 -0.076 -0.065 -0.135 -0.109 -0.059 -0.053 -0.028 -0.017 -0.051 -0.096 -0.069 -0.105 -0.087 -0.136 -0.096 -0.100 -0.114 -0.136 -0.090 -0.142 -0.123 -0.078 -0.036 -0.078 -0.110 -0.149 -0.116 -0.117 -0.077 -0.080 -0.050 -0.057 -0.022 -0.017 -0.053 -0.051 -0.085 -0.105 -0.064 -0.009 -0.056 -0.057 -0.012 -0.033 -0.034 -0.040 -0.042 -0.031 -0.039 -0.007 -0.038 -0.009 -0.202 -0.164 -0.148 -0.084 -0.031 -0.003  0.075  0.050  0.116  0.033  0.055 -0.010 -0.017 -0.052 -0.127 -0.160 -0.171 -0.185 -0.180 -0.186 -0.200 -0.102 -0.112 -0.053 -0.028 -0.088 -0.079 -0.089 -0.098 -0.014 -0.043 -0.039  0.008  0.006  0.003  0.013  0.009 -0.027  0.031  0.037 -0.011  0.038 -0.032  0.004  0.000  0.069  0.066  0.062  0.055 -0.008  0.013  0.052 -0.001 -0.053 -0.170 -0.201 -0.138 -0.097 -0.062 -0.136 -0.100 -0.079 -0.140 -0.100 -0.080 -0.026 -0.063  0.070  0.039  0.112  0.079  0.060  0.017  0.025 -0.018 -0.054 -0.025 -0.089 -0.114 -0.067 -0.014 -0.058 -0.027 -0.015 -0.032 -0.028 -0.002 -0.033 -0.050 -0.010  0.025 -0.030 -0.018  0.041  0.036 -0.041 -0.032  0.010  0.010
 -0.037 -0.016  0.060 -0.055 -0.024 -0.047 -0.007 -0.022 -0.017  0.001 -0.017  0.007  0.016 -0.006  0.007  0.027 -0.008 -0.014 -0.005  0.010  0.000  0.028  0.018 -0.000 -0.002 -0.054 -0.044 -0.005  0.006  0.054  0.045  0.015 -0.001 -0.046 -0.052 -0.013  0.007 -0.044 -0.059  0.001 -0.050 -0.044 -0.044 -0.015 -0.018 -0.040 -0.070 -0.052 -0.022  0.005 -0.002 -0.039 -0.026 -0.044 -0.036 -0.057 -0.020 -0.030 -0.037 -0.032 -0.015 -0.049 -0.020 -0.057 -0.054 -0.045 -0.106 -0.005 -0.009  0.010  0.106  0.060  0.082  0.054  0.010 -0.013  0.019 -0.009  0.081  0.022 -0.000  0.042  0.115 -0.044 -0.003  0.014  0.118  0.173  0.064  0.105  0.117  0.119  0.058  0.094  0.201  0.085  0.091  0.104  0.350  0.216  0.369  0.246  0.142  0.079  0.039  0.046  0.016  0.005 -0.009 -0.009  0.008 -0.039 -0.014 -0.012 -0.046 -0.040 -0.039 -0.051 -0.061 -0.030  0.045  0.021  0.116  0.034  0.009  0.037 -0.015  0.008 -0.067 -0.057 -0.048 -0.003 -0.016 -0.022 -0.028 -0.002 -0.029 -0.013 -0.025  0.028  0.029  0.014  0.044  0.075  0.088  0.140  0.108  0.201  0.240  0.170  0.227  0.371  0.491  0.329  0.391  0.417  0.584  0.300  0.302  0.219  0.213  0.079  0.077 -0.000  0.021  0.033  0.022 -0.008 -0.038 -0.059 -0.060 -0.042 -0.068 -0.117 -0.083 -0.071 -0.099 -0.086 -0.040 -0.028 -0.019  0.014 -0.037 -0.092 -0.052 -0.109 -0.088 -0.126 -0.091 -0.094 -0.104 -0.110 -0.068 -0.096 -0.095 -0.050 -0.009 -0.051 -0.058 -0.100 -0.087 -0.090 -0.061 -0.072 -0.021 -0.040 -0.021 -0.024 -0.053 -0.071 -0.077 -0.091 -0.093 -0.037 -0.076 -0.063 -0.045 -0.048 -0.050 -0.052 -0.057 -0.030 -0.060 -0.020 -0.035 -0.028 -0.132 -0.105 -0.105 -0.083 -0.028 -0.030  0.007  0.006  0.036 -0.026 -0.001 -0.040 -0.024 -0.040 -0.049 -0.103 -0.085 -0.089 -0.116 -0.092 -0.092 -0.043 -0.083 -0.019  0.024 -0.036 -0.044 -0.032 -0.016 -0.012 -0.006  0.012  0.045  0.026  0.034  0.031  0.033 -0.012  0.020  0.018 -0.024 -0.008 -0.054 -0.055 -0.064 -0.033 -0.045  0.003 -0.015 -0.023  0.015  0.076  0.008 -0.053 -0.106 -0.137 -0.103 -0.080 -0.067 -0.128 -0.085 -0.069 -0.120 -0.083 -0.089 -0.047 -0.075 -0.043 -0.026  0.023  0.025  0.025  0.012  0.001 -0.033 -0.046  0.015 -0.000 -0.064 -0.003 -0.018 -0.046 -0.051 -0.017 -0.009 -0.034 -0.016 -0.021 -0.030 -0.031  0.019 -0.004  0.002  0.015  0.042 -0.007  0.021  0.009 -0.005
 -0.039 -0.014  0.047 -0.022 -0.008 -0.020  0.001 -0.003 -0.021  0.024  0.014  0.012  0.004  0.019  0.011  0.010  0.032  0.032  0.036  0.015 -0.019  0.003 -0.007 -0.017 -0.018 -0.044 -0.052 -0.018  0.002  0.015  0.028 -0.017 -0.028 -0.043 -0.060 -0.017 -0.006 -0.052 -0.035  0.002 -0.049 -0.057 -0.040 -0.003 -0.020 -0.024 -0.052 -0.063 -0.031 -0.044 -0.046 -0.049 -0.054 -0.060 -0.065 -0.070 -0.040 -0.049 -0.033 -0.029 -0.044 -0.045 -0.010 -0.062 -0.040 -0.004 -0.101 -0.003 -0.031 -0.046 -0.025 -0.025  0.007  0.012 -0.034 -0.023 -0.028 -0.002  0.023 -0.018 -0.017  0.038  0.061 -0.026 -0.020  0.036  0.105  0.163  0.057  0.086  0.108  0.090  0.019  0.067  0.147  0.078  0.064  0.035  0.150  0.074  0.139  0.115  0.035 -0.024 -0.008  0.001 -0.007 -0.006 -0.032 -0.031 -0.030 -0.006 -0.038 -0.007 -0.050 -0.041 -0.061 -0.061 -0.061 -0.061  0.012 -0.023  0.047 -0.047 -0.040  0.016 -0.059 -0.004 -0.068 -0.070 -0.055 -0.036 -0.028 -0.035 -0.038 -0.011 -0.035 -0.043 -0.051 -0.003  0.012  0.018  0.018  0.050  0.062  0.095  0.080  0.134  0.131  0.137  0.192  0.257  0.363  0.287  0.357  0.320  0.300  0.505  0.232  0.171  0.139  0.098  0.094  0.060  0.012  0.012 -0.004 -0.023 -0.048 -0.056 -0.050 -0.013 -0.059 -0.066 -0.056 -0.069 -0.066 -0.072 -0.026 -0.032  0.005 -0.027 -0.045 -0.086 -0.078 -0.137 -0.069 -0.091 -0.069 -0.086 -0.083 -0.110 -0.064 -0.092 -0.097 -0.062 -0.037 -0.045 -0.052 -0.084 -0.081 -0.070 -0.057 -0.056 -0.005 -0.045 -0.028 -0.011 -0.049 -0.050 -0.031 -0.047 -0.042  0.014 -0.035 -0.031 -0.022 -0.045 -0.024 -0.034 -0.042 -0.036 -0.051 -0.016 -0.022 -0.007 -0.113 -0.095 -0.085 -0.028 -0.016 -0.028  0.026  0.026  0.031 -0.020 -0.000 -0.015 -0.014 -0.032 -0.033 -0.081 -0.069 -0.061 -0.084 -0.079 -0.080 -0.039 -0.062 -0.017  0.003 -0.030 -0.035 -0.017 -0.034 -0.035 -0.011 -0.005  0.020 -0.014 -0.001  0.010  0.016 -0.011  0.012  0.008 -0.015 -0.030 -0.062 -0.063 -0.075 -0.046 -0.050 -0.014 -0.024 -0.004  0.020  0.042  0.003 -0.034 -0.080 -0.100 -0.082 -0.055 -0.041 -0.104 -0.073 -0.084 -0.114 -0.099 -0.125 -0.045 -0.054 -0.040 -0.030  0.005  0.033  0.013 -0.008 -0.001 -0.050 -0.058  0.050  0.025 -0.008  0.019  0.002 -0.004 -0.005 -0.003  0.005 -0.005 -0.025 -0.051 -0.045 -0.056 -0.024 -0.054 -0.057 -0.022 -0.027 -0.053 -0.013  0.009  0.007
 -0.064 -0.049  0.018 -0.149 -0.073 -0.116 -0.081 -0.079 -0.040 -0.061 -0.040 -0.004  0.011 -0.046 -0.005  0.036  0.024  0.004  0.030  0.041 -0.021  0.014 -0.000 -0.010 -0.030 -0.031 -0.019 -0.005  0.051  0.122  0.046  0.009  0.001 -0.024 -0.037 -0.002 -0.009 -0.027 -0.023  0.016 -0.043 -0.034 -0.013  0.000 -0.009 -0.032 -0.093 -0.037 -0.049 -0.042 -0.044 -0.052 -0.033 -0.057 -0.049 -0.040 -0.033 -0.008 -0.013 -0.010 -0.022 -0.050  0.040 -0.043 -0.060  0.006 -0.095 -0.007 -0.011 -0.034  0.022 -0.015  0.021  0.008 -0.020 -0.042  0.010 -0.000  0.046  0.015  0.048  0.031  0.088  0.005  0.023 -0.006  0.085  0.144  0.034  0.071  0.087  0.077  0.013  0.053  0.110  0.006  0.046  0.042  0.159  0.121  0.188  0.162  0.093  0.022  0.006  0.024 -0.003 -0.008 -0.028 -0.048 -0.039 -0.024 -0.022 -0.015 -0.072 -0.061 -0.075 -0.074 -0.070 -0.018  0.043  0.020  0.077  0.002  0.004  0.038 -0.002  0.016 -0.048 -0.035 -0.062 -0.039 -0.058 -0.066 -0.062 -0.026 -0.032 -0.005  0.043  0.063  0.059  0.073  0.060  0.093  0.078  0.114  0.116  0.147  0.191  0.176  0.183  0.282  0.430  0.265  0.258  0.252  0.302  0.232  0.530  0.296  0.204  0.093  0.075 -0.015  0.025  0.045  0.029  0.015  0.001 -0.022 -0.007 -0.063 -0.090 -0.108 -0.108 -0.082 -0.077 -0.084 -0.047 -0.049 -0.024 -0.036 -0.045 -0.102 -0.083 -0.102 -0.080 -0.123 -0.081 -0.105 -0.114 -0.123 -0.088 -0.146 -0.129 -0.070 -0.039 -0.063 -0.052 -0.126 -0.114 -0.077 -0.065 -0.056 -0.019 -0.032 -0.036 -0.034 -0.049 -0.050 -0.073 -0.095 -0.039 -0.021 -0.058 -0.049 -0.027 -0.044 -0.013 -0.017 -0.042  0.004 -0.005  0.042  0.002  0.002 -0.072 -0.044 -0.054 -0.040 -0.013 -0.006  0.013  0.020 -0.025 -0.045 -0.072 -0.041 -0.038  0.007 -0.003 -0.052 -0.025 -0.046 -0.067 -0.056 -0.033 -0.004 -0.034  0.000  0.085  0.023 -0.014  0.016  0.057  0.008 -0.015  0.020  0.004  0.011  0.004  0.045  0.035  0.011  0.020  0.001 -0.089 -0.016 -0.045 -0.029 -0.033 -0.019 -0.035  0.016 -0.006  0.028  0.050  0.136  0.050 -0.005 -0.068 -0.078 -0.080 -0.075 -0.062 -0.099 -0.050 -0.053 -0.079 -0.050 -0.077 -0.045 -0.053 -0.028 -0.021 -0.018 -0.036 -0.036 -0.047 -0.039 -0.033 -0.055  0.012  0.005 -0.077 -0.032  0.003 -0.062 -0.091 -0.037  0.006 -0.017 -0.044  0.006  0.010 -0.003  0.036  0.023  0.021  0.018  0.041  0.022  0.022  0.063 -0.017
 -0.029 -0.053  0.092 -0.016 -0.018 -0.051 -0.020 -0.028 -0.021 -0.031 -0.006  0.013  0.010 -0.002  0.014  0.023 -0.019 -0.028 -0.002  0.009 -0.003 -0.026 -0.009 -0.040 -0.027 -0.071 -0.029  0.002  0.050  0.090  0.091  0.047  0.029 -0.022 -0.044 -0.028 -0.025 -0.040 -0.047 -0.009 -0.060 -0.079 -0.063 -0.004 -0.009 -0.048 -0.080 -0.074 -0.055 -0.028 -0.022 -0.053 -0.038 -0.039 -0.029 -0.047 -0.021 -0.036 -0.059 -0.042 -0.053 -0.098 -0.035 -0.110 -0.069 -0.026 -0.098 -0.033 -0.042 -0.040 -0.015 -0.030 -0.011 -0.014 -0.018 -0.032  0.000 -0.026  0.037  0.043  0.008  0.027  0.084  0.020 -0.017  0.003  0.089  0.123 -0.005  0.070  0.068  0.064  0.005  0.023  0.066  0.015 -0.017 -0.017  0.071  0.082  0.174  0.074  0.046 -0.015 -0.012  0.026  0.002  0.019 -0.020 -0.041 -0.057 -0.031 -0.048 -0.031 -0.048 -0.065 -0.032 -0.044 -0.021  0.013  0.048  0.037  0.079  0.036  0.057  0.060  0.078  0.068  0.037  0.008 -0.021 -0.036 -0.079 -0.066 -0.062 -0.006  0.006  0.028  0.109  0.089  0.096  0.124  0.092  0.119  0.091  0.185  0.187  0.150  0.218  0.252  0.241  0.291  0.440  0.268  0.223  0.162  0.219  0.171  0.296  0.601  0.366  0.148  0.006 -0.085  0.009  0.036  0.099  0.068  0.045  0.016  0.005 -0.054 -0.062 -0.108 -0.104 -0.093 -0.107 -0.137 -0.074 -0.049 -0.050 -0.072 -0.045 -0.136 -0.104 -0.113 -0.062 -0.104 -0.065 -0.076 -0.084 -0.121 -0.058 -0.080 -0.062 -0.050 -0.021 -0.044 -0.039 -0.094 -0.101 -0.067 -0.037 -0.031  0.008 -0.057 -0.032 -0.025 -0.022 -0.037 -0.042 -0.073 -0.065 -0.023 -0.068 -0.043 -0.044 -0.055 -0.069 -0.056 -0.061 -0.037 -0.033 -0.034 -0.035 -0.028 -0.083 -0.048 -0.064 -0.079 -0.005 -0.014 -0.046 -0.047 -0.035 -0.022 -0.030  0.011  0.022  0.016  0.020 -0.063 -0.006 -0.004 -0.041 -0.001  0.007  0.050 -0.013  0.062  0.060  0.010  0.038  0.042  0.026 -0.046  0.025  0.040  0.037 -0.025 -0.012 -0.000  0.013  0.015  0.035 -0.004 -0.039 -0.019 -0.014 -0.042 -0.099 -0.067 -0.064  0.008 -0.003  0.005  0.090  0.160  0.116  0.015 -0.029 -0.060 -0.055 -0.056 -0.087 -0.115 -0.100 -0.118 -0.131 -0.126 -0.111 -0.061 -0.075 -0.050 -0.030 -0.037 -0.026 -0.046 -0.056 -0.057 -0.059 -0.072  0.000 -0.060 -0.020  0.011 -0.019 -0.045 -0.031 -0.020 -0.034 -0.041 -0.024 -0.052 -0.038 -0.019 -0.003 -0.019 -0.020 -0.025 -0.055 -0.058  0.021  0.043  0.009
 -0.064 -0.055  0.027 -0.047 -0.061 -0.071 -0.050 -0.050 -0.034 -0.020 -0.025 -0.009  0.013  0.000  0.006  0.031 -0.011  0.037  0.020  0.010  0.011  0.005  0.025 -0.004  0.007 -0.056 -0.056 -0.019  0.000  0.040  0.049  0.030 -0.003 -0.045 -0.010 -0.014 -0.005 -0.032 -0.049 -0.009 -0.040 -0.051 -0.040 -0.031 -0.013 -0.054 -0.063 -0.073 -0.039 -0.021 -0.040 -0.043 -0.037 -0.047 -0.032 -0.056 -0.023 -0.032 -0.038 -0.044 -0.018 -0.031  0.014 -0.066  0.010  0.004 -0.117 -0.041 -0.053 -0.046 -0.006 -0.009  0.002  0.022 -0.011  0.007 -0.059  0.018  0.015  0.045  0.004 -0.006  0.070  0.014 -0.018 -0.003  0.043  0.084 -0.031  0.004  0.028  0.038  0.016  0.024  0.074  0.016  0.002 -0.020  0.100  0.080  0.152  0.067  0.040  0.037  0.038  0.036 -0.014 -0.016 -0.083 -0.036 -0.048 -0.011 -0.047 -0.035 -0.050 -0.057 -0.018 -0.046 -0.022  0.027  0.077  0.103  0.104  0.099  0.129  0.143  0.123  0.070  0.026  0.028 -0.023 -0.012 -0.027 -0.016 -0.001 -0.004  0.020  0.060  0.100  0.083  0.091  0.130  0.098  0.160  0.134  0.187  0.180  0.179  0.266  0.300  0.178  0.237  0.448  0.231  0.191  0.161  0.213  0.139  0.204  0.366  0.670  0.412  0.255  0.157  0.217  0.218  0.082  0.048  0.047  0.032  0.005 -0.004 -0.034 -0.063 -0.070 -0.053 -0.060 -0.061 -0.053 -0.044 -0.077 -0.085 -0.053 -0.124 -0.093 -0.100 -0.077 -0.104 -0.039 -0.072 -0.092 -0.091 -0.040 -0.088 -0.062 -0.023 -0.036 -0.045 -0.033 -0.103 -0.079 -0.031 -0.048 -0.034 -0.026 -0.084 -0.061 -0.047 -0.039 -0.027 -0.064 -0.112 -0.044 -0.012 -0.080 -0.054 -0.042 -0.076 -0.064 -0.043 -0.028 -0.042 -0.042 -0.039 -0.025 -0.009 -0.102 -0.096 -0.078 -0.090 -0.021 -0.071 -0.039 -0.015 -0.014 -0.030 -0.002 -0.005  0.013 -0.005 -0.033 -0.118 -0.087 -0.022 -0.073 -0.055 -0.065  0.003 -0.014  0.029  0.016 -0.023  0.002 -0.007 -0.030 -0.025 -0.008 -0.026 -0.014 -0.038 -0.018  0.006  0.017  0.016  0.027  0.029 -0.023 -0.020 -0.017 -0.056 -0.090 -0.060 -0.077  0.006 -0.030 -0.034  0.029  0.049  0.040 -0.022 -0.069 -0.100 -0.065 -0.062 -0.092 -0.106 -0.096 -0.104 -0.109 -0.095 -0.117 -0.074 -0.085 -0.084 -0.053 -0.002  0.015  0.012 -0.015 -0.037 -0.042 -0.082 -0.015 -0.050 -0.060 -0.049 -0.003 -0.048 -0.022 -0.027 -0.031 -0.040 -0.019 -0.030 -0.030 -0.003  0.012 -0.020 -0.017  0.011  0.001 -0.015  0.034  0.037  0.043
  0.033 -0.123 -0.012  0.004 -0.065 -0.017  0.014  0.010  0.005  0.024  0.017  0.033  0.024  0.006  0.022  0.030 -0.003  0.024  0.020  0.006  0.008  0.016  0.021  0.000  0.025 -0.040 -0.056 -0.036  0.011 -0.055  0.038  0.034 -0.009 -0.016  0.019  0.008  0.008  0.007 -0.025 -0.027 -0.023 -0.081 -0.010 -0.026 -0.022 -0.053 -0.014 -0.060 -0.061 -0.023 -0.050 -0.034 -0.020 -0.017  0.020 -0.005 -0.000 -0.025 -0.021 -0.037 -0.009 -0.018 -0.057  0.006  0.056 -0.053 -0.120 -0.026 -0.083 -0.074 -0.012 -0.034 -0.049 -0.064 -0.110 -0.088 -0.154  0.063 -0.037 -0.020 -0.036 -0.036 -0.049 -0.037 -0.062 -0.023 -0.041 -0.059 -0.065 -0.067 -0.053 -0.039 -0.093 -0.079 -0.020  0.015  0.017 -0.091 -0.012 -0.046  0.051  0.005 -0.056  0.014 -0.003 -0.038 -0.071 -0.052 -0.085 -0.064 -0.059 -0.002  0.007 -0.028 -0.071 -0.081 -0.054 -0.072 -0.074 -0.053  0.006  0.029 -0.029  0.035  0.087  0.051  0.034 -0.008 -0.004 -0.049 -0.051 -0.032 -0.021 -0.005  0.004 -0.057  0.000 -0.042 -0.019  0.009  0.004 -0.001 -0.008  0.032  0.019  0.022  0.007  0.008  0.063  0.077  0.054  0.031  0.194  0.129  0.068  0.046  0.079  0.098  0.093  0.148  0.412  0.859  0.434  0.615  0.185  0.187 -0.042 -0.011  0.030 -0.005  0.012  0.003 -0.050  0.006 -0.028 -0.046 -0.026 -0.013 -0.022 -0.056 -0.098 -0.084 -0.061 -0.087 -0.092 -0.060 -0.083 -0.088 -0.068 -0.081 -0.039 -0.072 -0.056 -0.031 -0.016 -0.013 -0.026 -0.010 -0.019 -0.007  0.006  0.022  0.017 -0.020 -0.053 -0.111 -0.111 -0.077 -0.058 -0.067 -0.049 -0.093 -0.046 -0.012 -0.037 -0.067 -0.067 -0.070 -0.063 -0.061 -0.033 -0.029 -0.051 -0.004 -0.014 -0.009 -0.141 -0.076 -0.080 -0.022 -0.024 -0.053 -0.036  0.019 -0.019 -0.041  0.021  0.037  0.023 -0.038 -0.037 -0.100 -0.102 -0.036 -0.117 -0.105 -0.127 -0.056 -0.039 -0.052 -0.053 -0.043 -0.033 -0.054 -0.111 -0.128 -0.073 -0.104 -0.073 -0.100 -0.065 -0.030 -0.027 -0.038 -0.018 -0.029 -0.008 -0.016 -0.025 -0.067 -0.111 -0.092 -0.070 -0.056 -0.037 -0.094 -0.067 -0.161 -0.093 -0.062 -0.114 -0.156 -0.104 -0.086 -0.125 -0.121 -0.139 -0.127 -0.088 -0.099 -0.146 -0.100 -0.081 -0.107 -0.042 -0.002  0.013  0.027  0.030 -0.059 -0.078 -0.114  0.130  0.145  0.145  0.153 -0.040  0.022  0.058  0.023  0.017 -0.002 -0.008 -0.010  0.006 -0.011 -0.012 -0.010  0.005 -0.031 -0.053  0.026  0.012 -0.039  0.050
 -0.030 -0.052 -0.126 -0.072 -0.053 -0.046 -0.060 -0.032 -0.004  0.015 -0.003  0.004  0.032  0.014 -0.003  0.018  0.048  0.037  0.014 -0.032 -0.015 -0.003 -0.008 -0.034 -0.032 -0.032 -0.058 -0.059  0.015 -0.034 -0.043 -0.051 -0.092 -0.029 -0.016  0.014 -0.003 -0.011 -0.002  0.001  0.014 -0.021  0.012 -0.032 -0.015  0.010  0.015 -0.004 -0.031  0.034 -0.009 -0.013  0.009  0.015  0.026 -0.028  0.004  0.001 -0.012 -0.044  0.011 -0.013 -0.025  0.013 -0.004 -0.049 -0.113 -0.045 -0.025 -0.038  0.014  0.028 -0.034  0.013 -0.051 -0.006 -0.140 -0.018 -0.101 -0.097 -0.109 -0.073 -0.073 -0.089 -0.105 -0.113 -0.124 -0.063 -0.007 -0.052 -0.033 -0.056 -0.046 -0.081 -0.016 -0.031  0.004 -0.091 -0.036  0.015  0.028  0.024 -0.033  0.065  0.066  0.038  0.005 -0.005 -0.061 -0.021 -0.009  0.058  0.012 -0.000 -0.011 -0.017 -0.008 -0.018 -0.009  0.007  0.090  0.083  0.079  0.079  0.054  0.184  0.084  0.077  0.030  0.002 -0.011  0.006  0.025  0.060  0.061  0.008  0.053  0.003  0.033 -0.014  0.019  0.030 -0.006  0.008  0.082  0.039 -0.028  0.020  0.030  0.075  0.019  0.012  0.125  0.085  0.034  0.039  0.077  0.094  0.075  0.006  0.255  0.434  0.738  0.603  0.374  0.344  0.001  0.019  0.032  0.069  0.021  0.031  0.069  0.111  0.049  0.003  0.069  0.088  0.061  0.019 -0.003  0.018  0.040  0.016 -0.011  0.007 -0.021 -0.005  0.009 -0.012 -0.000  0.027  0.001 -0.028  0.012  0.028 -0.016 -0.009 -0.007  0.002  0.025  0.047  0.024  0.024 -0.019 -0.011 -0.034  0.010  0.021  0.017 -0.024 -0.018  0.015  0.036 -0.002 -0.022 -0.039 -0.024 -0.027 -0.016  0.007  0.034 -0.011  0.049 -0.001 -0.020 -0.100 -0.078 -0.102 -0.059 -0.034 -0.100 -0.011  0.014 -0.002 -0.090  0.020 -0.032 -0.016 -0.075 -0.057 -0.090 -0.138 -0.025 -0.079 -0.116 -0.107 -0.115 -0.076 -0.137 -0.077 -0.064 -0.070 -0.057 -0.028 -0.011 -0.049 -0.059 -0.043 -0.009  0.041  0.046  0.019 -0.008 -0.016  0.013  0.006 -0.019 -0.044 -0.055 -0.061 -0.054 -0.040 -0.005 -0.049 -0.066 -0.138 -0.186 -0.209 -0.137 -0.118 -0.132 -0.096 -0.106 -0.103 -0.112 -0.074 -0.048 -0.015  0.008 -0.103 -0.080 -0.036 -0.110 -0.050  0.002  0.028  0.037  0.063  0.022 -0.002 -0.046  0.061  0.092 -0.039 -0.005  0.017 -0.044  0.005 -0.013 -0.019 -0.007 -0.007  0.028  0.028  0.006  0.021  0.048  0.039  0.028  0.061  0.068  0.014  0.008  0.102
  0.028 -0.108 -0.154  0.008 -0.039  0.032  0.009  0.028  0.004  0.021  0.039  0.012  0.011  0.050  0.016 -0.006 -0.001  0.023  0.027 -0.011  0.016  0.026  0.007 -0.007  0.011 -0.017 -0.062 -0.070 -0.033 -0.130 -0.058 -0.044 -0.098 -0.031  0.015  0.032 -0.008 -0.000 -0.009 -0.014  0.008 -0.043  0.032 -0.005  0.002  0.008  0.035 -0.028 -0.050 -0.010 -0.052 -0.026  0.001 -0.011  0.025  0.001 -0.008 -0.022 -0.003 -0.070 -0.002  0.016 -0.074  0.048  0.070 -0.054 -0.094 -0.004 -0.055 -0.060 -0.028 -0.011 -0.090 -0.067 -0.128 -0.072 -0.215  0.058 -0.117 -0.097 -0.099 -0.085 -0.099 -0.070 -0.104 -0.057 -0.106 -0.127 -0.041 -0.081 -0.085 -0.100 -0.096 -0.118 -0.065 -0.029 -0.000 -0.122 -0.100 -0.091 -0.048 -0.044 -0.121 -0.003 -0.004 -0.042 -0.056 -0.056 -0.098 -0.062 -0.049  0.058  0.028 -0.017 -0.037 -0.045 -0.040 -0.067 -0.076 -0.084 -0.012  0.004 -0.055  0.020  0.022  0.068 -0.006 -0.035 -0.018 -0.049 -0.044  0.021  0.030  0.047  0.067 -0.011  0.027 -0.036 -0.054 -0.040 -0.042 -0.065 -0.060 -0.028 -0.002 -0.069 -0.095 -0.079 -0.080 -0.052 -0.057 -0.099  0.003  0.026 -0.027 -0.024 -0.000  0.060 -0.015 -0.085  0.157  0.615  0.603  0.860  0.333  0.231 -0.080 -0.033  0.012  0.024  0.029  0.041  0.060  0.137  0.074  0.014  0.093  0.116  0.068  0.028 -0.027 -0.014  0.021  0.005 -0.027 -0.007 -0.030  0.002 -0.015 -0.020  0.012  0.025 -0.025 -0.003  0.028  0.010 -0.021  0.018  0.014  0.062  0.092  0.091  0.071  0.038 -0.004 -0.006 -0.043 -0.005  0.012 -0.002 -0.001  0.005  0.002  0.031  0.038 -0.028 -0.037 -0.036 -0.038 -0.035  0.009  0.011 -0.048  0.033 -0.009 -0.015 -0.105 -0.049 -0.079  0.008 -0.005 -0.067 -0.004  0.032  0.013 -0.095  0.063  0.015  0.021 -0.092 -0.063 -0.085 -0.140 -0.044 -0.093 -0.134 -0.171 -0.158 -0.075 -0.165 -0.119 -0.066 -0.101 -0.112 -0.145 -0.129 -0.111 -0.135 -0.106 -0.099 -0.046 -0.028 -0.039 -0.056 -0.079 -0.043  0.019 -0.040 -0.043 -0.066 -0.067 -0.063 -0.050 -0.044 -0.057 -0.107 -0.168 -0.323 -0.237 -0.119 -0.123 -0.142 -0.078 -0.077 -0.089 -0.067 -0.078 -0.057  0.011 -0.006 -0.124 -0.083 -0.040 -0.110 -0.040  0.008  0.015  0.016  0.061 -0.026 -0.066 -0.092  0.168  0.227  0.146  0.125 -0.031  0.018  0.074  0.001  0.004  0.003 -0.013 -0.005  0.018 -0.008 -0.015  0.014  0.015 -0.004 -0.004  0.057 -0.009 -0.065  0.126
 -0.091  0.013 -0.094 -0.055  0.018  0.002 -0.046 -0.017 -0.008 -0.036 -0.031 -0.060 -0.036 -0.038 -0.069 -0.054 -0.059  0.117  0.063  0.066  0.062  0.039  0.050  0.011 -0.011  0.011 -0.035 -0.029 -0.041 -0.009 -0.059 -0.025 -0.069 -0.049  0.004  0.042  0.024 -0.011 -0.004  0.028  0.021 -0.001 -0.018 -0.039  0.027  0.056  0.035 -0.025 -0.009  0.052  0.016 -0.022  0.005 -0.005 -0.023 -0.052  0.008  0.007  0.045 -0.013  0.054  0.080  0.096 -0.030  0.034  0.040 -0.084  0.003  0.010  0.008  0.027  0.016  0.041  0.146  0.176  0.170  0.008 -0.057 -0.067 -0.021 -0.089 -0.059  0.006 -0.028 -0.018 -0.050 -0.044  0.001  0.001 -0.052 -0.020  0.020  0.036 -0.060 -0.021 -0.002  0.070  0.036  0.051  0.058 -0.042  0.042  0.034  0.105  0.108  0.093 -0.013 -0.061 -0.165  0.010  0.026  0.099  0.035  0.007  0.075  0.072 -0.003 -0.038 -0.021  0.063  0.183  0.209  0.208  0.163  0.201  0.406  0.279  0.159  0.087  0.030 -0.006  0.073  0.091  0.072  0.074  0.042  0.078  0.031  0.091 -0.016  0.014  0.072  0.064  0.026  0.090  0.014  0.046  0.074  0.058  0.148  0.021  0.046  0.078  0.030  0.017  0.026  0.021  0.012  0.025  0.009  0.217  0.185  0.374  0.333  0.895  0.549  0.191  0.089  0.126  0.131  0.047  0.042  0.071  0.093 -0.029 -0.043 -0.030  0.067  0.064  0.055  0.008  0.025  0.103  0.028  0.021  0.021 -0.023 -0.000  0.005 -0.019 -0.047 -0.021 -0.040 -0.131 -0.050 -0.018 -0.079 -0.025 -0.078 -0.108 -0.028  0.010  0.015  0.045  0.023  0.018  0.044  0.072  0.052  0.076  0.006  0.044  0.058  0.042  0.022 -0.007  0.011  0.031  0.011 -0.008  0.042  0.035  0.007  0.036  0.042  0.038 -0.051 -0.125 -0.069 -0.087  0.017 -0.103  0.038  0.029  0.088 -0.008  0.140  0.044  0.060  0.066 -0.061 -0.107 -0.149  0.012 -0.054 -0.081 -0.096 -0.074 -0.020 -0.024 -0.021 -0.083 -0.035 -0.053 -0.023  0.125 -0.005 -0.042 -0.012  0.052  0.064  0.055  0.020  0.004  0.003  0.057  0.019  0.000  0.025 -0.009 -0.003 -0.061 -0.071 -0.024 -0.057 -0.049 -0.105 -0.097 -0.087 -0.097 -0.083 -0.082 -0.058 -0.066 -0.059 -0.090 -0.060 -0.002 -0.016  0.043 -0.012  0.007 -0.035 -0.087  0.014  0.037  0.040  0.077  0.052  0.050  0.075  0.029 -0.164 -0.175 -0.246 -0.281  0.023 -0.146 -0.047 -0.036 -0.085 -0.019  0.016  0.006 -0.022 -0.004  0.062  0.024 -0.009  0.078  0.051 -0.027  0.051  0.119  0.186
 -0.058 -0.055 -0.097 -0.097 -0.028 -0.070 -0.073 -0.023 -0.016 -0.022  0.006 -0.011  0.001 -0.006 -0.006  0.007 -0.003  0.047  0.048  0.020 -0.022 -0.011 -0.006 -0.044 -0.049 -0.028 -0.047 -0.025  0.004  0.029 -0.035 -0.018 -0.069 -0.061 -0.051 -0.014 -0.015 -0.068 -0.034 -0.012 -0.046 -0.026 -0.045 -0.061 -0.034 -0.018 -0.034 -0.029 -0.040  0.000 -0.042 -0.059 -0.038 -0.043 -0.058 -0.115 -0.010 -0.004 -0.028 -0.040  0.019 -0.035  0.019 -0.043 -0.060 -0.014 -0.051  0.020  0.051  0.096  0.119  0.065  0.050  0.099  0.117  0.080 -0.015 -0.099 -0.066 -0.042 -0.087 -0.063 -0.037 -0.065 -0.076 -0.116 -0.109 -0.020  0.001 -0.057 -0.029  0.001  0.010 -0.070 -0.042 -0.039  0.007  0.023  0.072  0.093  0.035  0.126  0.105  0.216  0.161  0.135  0.039 -0.000 -0.076 -0.009  0.012  0.059  0.004 -0.019  0.022 -0.006  0.013  0.016  0.071  0.153  0.266  0.286  0.343  0.261  0.246  0.425  0.355  0.279  0.199  0.072  0.030  0.010  0.008  0.026  0.040  0.050  0.097  0.031  0.103 -0.004  0.040  0.120  0.063  0.037  0.110  0.104  0.056  0.072  0.096  0.099  0.037  0.049  0.098  0.033  0.012  0.013  0.033  0.012  0.045  0.036  0.218  0.187  0.344  0.231  0.549  0.693  0.240  0.159  0.177  0.147  0.045  0.068  0.053  0.071 -0.012 -0.047 -0.045  0.015  0.004 -0.016 -0.026 -0.027 -0.007 -0.058 -0.040 -0.015 -0.058 -0.047 -0.018 -0.047 -0.036 -0.026  0.001 -0.057 -0.009  0.025 -0.014  0.014  0.015 -0.031 -0.022  0.007 -0.006 -0.004 -0.021 -0.052  0.019  0.021  0.004  0.006 -0.050 -0.006 -0.012  0.033 -0.033 -0.015 -0.007  0.018 -0.027 -0.021  0.039  0.042  0.019  0.051 -0.020 -0.011 -0.054 -0.082 -0.059 -0.081 -0.037 -0.107 -0.006  0.009 -0.020 -0.090 -0.005 -0.036 -0.014  0.023 -0.014 -0.043 -0.077  0.009 -0.068 -0.055 -0.042 -0.049 -0.026 -0.031  0.014 -0.052 -0.028  0.008  0.054  0.087  0.014  0.024  0.024  0.074  0.106  0.087  0.044 -0.003 -0.021  0.026 -0.018 -0.017 -0.011 -0.030 -0.051 -0.088 -0.102 -0.031 -0.064 -0.051 -0.106 -0.038 -0.106 -0.112 -0.082 -0.099 -0.076 -0.087 -0.074 -0.137 -0.073 -0.013 -0.042 -0.007 -0.041 -0.041 -0.073 -0.095 -0.022 -0.004  0.024  0.029 -0.002  0.017 -0.009 -0.054 -0.097 -0.095 -0.153 -0.141  0.038 -0.087 -0.041 -0.011 -0.036 -0.021 -0.001  0.009 -0.013 -0.021  0.023  0.035  0.004  0.029  0.074  0.014  0.004  0.057  0.096
 -0.015 -0.028  0.000 -0.028  0.010 -0.028 -0.031 -0.015 -0.009 -0.006 -0.010 -0.027 -0.021  0.001  0.002 -0.007 -0.027 -0.003 -0.003 -0.019 -0.018 -0.028 -0.001 -0.008 -0.023 -0.022 -0.011 -0.020 -0.046 -0.010 -0.047 -0.029 -0.016 -0.030 -0.016 -0.021 -0.008 -0.036 -0.021  0.005 -0.041 -0.036 -0.035 -0.010 -0.010 -0.011 -0.045 -0.027 -0.015 -0.022 -0.045 -0.056 -0.028 -0.044 -0.064 -0.035  0.005 -0.022 -0.023  0.002 -0.004 -0.027  0.005 -0.030 -0.073 -0.028 -0.024  0.052  0.036  0.073  0.052  0.028  0.015  0.077  0.062  0.025  0.035 -0.072 -0.027  0.061 -0.003 -0.045  0.021  0.031 -0.013 -0.039  0.006  0.015 -0.035 -0.052 -0.027  0.014 -0.011 -0.073 -0.023 -0.005 -0.005 -0.014  0.047  0.052  0.049  0.054  0.076  0.118  0.089  0.087  0.047  0.062  0.008  0.027  0.028  0.055  0.000 -0.010  0.034  0.026  0.076  0.064  0.124  0.180  0.197  0.248  0.201  0.185  0.212  0.222  0.366  0.270  0.236  0.128  0.080  0.069  0.042 -0.002  0.034  0.108  0.131  0.142  0.219  0.093  0.116  0.209  0.141  0.073  0.100  0.175  0.127  0.078  0.112  0.056  0.091  0.084  0.077  0.030  0.020  0.010  0.022 -0.004  0.029  0.099  0.082 -0.042  0.001 -0.080  0.191  0.240  0.496  0.275  0.229  0.149  0.063  0.048  0.001 -0.006 -0.054 -0.032 -0.023  0.010 -0.010 -0.017 -0.051 -0.043 -0.032 -0.053 -0.031 -0.035 -0.036 -0.020  0.022  0.014  0.004  0.033  0.058  0.027  0.057  0.056  0.012  0.028  0.047  0.005 -0.000  0.019  0.005 -0.002 -0.029 -0.017  0.009  0.003 -0.006 -0.022 -0.032  0.001 -0.023 -0.001 -0.026 -0.003 -0.005 -0.018 -0.025 -0.010  0.003  0.018 -0.008  0.013 -0.027 -0.031 -0.008 -0.037 -0.021 -0.073 -0.003 -0.052 -0.012 -0.025  0.010 -0.010  0.041 -0.007  0.034  0.026  0.040 -0.016  0.024  0.044  0.002  0.034  0.033  0.056  0.008  0.053  0.044  0.006  0.021  0.068  0.080  0.066  0.065  0.095  0.064  0.079  0.084  0.045  0.039  0.022 -0.003  0.041 -0.008 -0.037 -0.003 -0.045 -0.055 -0.116 -0.129 -0.065 -0.057 -0.031 -0.006  0.074  0.041 -0.028  0.020 -0.009  0.004 -0.013 -0.039 -0.078 -0.051 -0.055 -0.059 -0.048 -0.019 -0.017 -0.037 -0.058 -0.021 -0.040 -0.003  0.017 -0.002  0.018  0.018 -0.035 -0.135 -0.176 -0.127 -0.128 -0.036 -0.117 -0.050 -0.076 -0.099 -0.073 -0.028 -0.061 -0.084 -0.035  0.006 -0.010 -0.034  0.029  0.012 -0.049 -0.001  0.052  0.030
 -0.041 -0.047 -0.007 -0.041 -0.005 -0.045 -0.035 -0.010 -0.016 -0.029 -0.022 -0.018 -0.030 -0.015 -0.003 -0.005 -0.018 -0.008  0.003 -0.007 -0.021 -0.030 -0.017 -0.005 -0.048 -0.036 -0.039 -0.028 -0.040 -0.030 -0.064 -0.057 -0.040 -0.034 -0.021 -0.009 -0.003 -0.028 -0.005  0.008 -0.027 -0.018  0.000  0.011 -0.021 -0.008 -0.035 -0.006 -0.026 -0.013 -0.036 -0.041 -0.014 -0.044 -0.062 -0.028  0.000 -0.024 -0.029 -0.013 -0.012 -0.042 -0.013 -0.017 -0.093 -0.056 -0.043  0.020 -0.005  0.026  0.016  0.013  0.003  0.040  0.034  0.038  0.034 -0.024  0.031  0.103  0.046  0.010  0.064  0.082  0.029  0.006  0.039  0.018 -0.009 -0.007 -0.013  0.005 -0.012 -0.039 -0.022 -0.025 -0.025 -0.033 -0.007  0.031  0.067  0.033  0.046  0.076  0.040  0.069  0.070  0.097  0.052  0.051  0.009  0.035  0.013  0.009  0.044  0.032  0.095  0.098  0.160  0.168  0.154  0.166  0.118  0.106  0.119  0.121  0.242  0.268  0.234  0.156  0.090  0.070  0.021  0.011  0.065  0.115  0.176  0.177  0.281  0.149  0.208  0.295  0.161  0.149  0.147  0.206  0.139  0.100  0.093  0.042  0.083  0.071  0.051  0.017 -0.007 -0.023 -0.008 -0.023  0.015  0.068  0.048 -0.011  0.019 -0.033  0.089  0.159  0.275  0.373  0.248  0.214  0.096  0.069  0.057  0.029 -0.011  0.002  0.001  0.020 -0.018 -0.022 -0.040 -0.030 -0.035 -0.045 -0.033 -0.036 -0.038 -0.016  0.000 -0.012 -0.023  0.013  0.030 -0.001  0.022  0.043  0.025  0.007  0.042 -0.006  0.013  0.019 -0.015  0.008 -0.029 -0.023 -0.009 -0.004 -0.024 -0.035 -0.033 -0.037 -0.033 -0.034 -0.065 -0.043 -0.041 -0.043 -0.050 -0.041 -0.024  0.000 -0.010 -0.002 -0.027 -0.060  0.008 -0.019 -0.008 -0.057 -0.029 -0.060 -0.082 -0.038 -0.040 -0.053 -0.030 -0.054 -0.003 -0.011  0.020  0.008  0.037  0.050  0.011  0.048  0.057  0.072  0.038  0.055  0.061  0.040  0.043  0.085  0.087  0.017  0.054  0.080  0.034  0.014  0.057  0.032  0.063  0.038  0.021  0.029 -0.017 -0.009  0.013 -0.032 -0.055 -0.093 -0.084 -0.031 -0.014  0.000  0.021  0.061  0.032  0.021  0.055  0.019  0.022  0.029 -0.003 -0.032 -0.030 -0.042 -0.043 -0.058 -0.041 -0.056 -0.028 -0.069 -0.030 -0.035 -0.006  0.016 -0.006 -0.018  0.001 -0.056 -0.121 -0.131 -0.100 -0.093 -0.042 -0.090 -0.051 -0.070 -0.073 -0.060 -0.023 -0.038 -0.032 -0.004  0.006  0.020  0.015  0.025  0.037  0.002  0.023  0.036  0.003
 -0.018 -0.058 -0.011 -0.027 -0.004 -0.041 -0.038 -0.019 -0.030 -0.052 -0.025 -0.014 -0.036 -0.014 -0.003 -0.031 -0.038 -0.007 -0.003 -0.017 -0.010 -0.039 -0.008 -0.031 -0.050 -0.052 -0.033 -0.026  0.012  0.035  0.004  0.000 -0.045 -0.031 -0.034 -0.060 -0.033 -0.043 -0.037 -0.068 -0.068 -0.045 -0.046 -0.017 -0.042 -0.041 -0.046 -0.017 -0.026  0.000 -0.032 -0.040  0.004 -0.019 -0.025 -0.010  0.015  0.016 -0.023 -0.006  0.001 -0.033 -0.021 -0.027 -0.081 -0.058 -0.054  0.053  0.017  0.076  0.051  0.027  0.010  0.025  0.037  0.000  0.019 -0.040  0.017  0.076  0.018 -0.022  0.038  0.054 -0.001  0.000  0.025 -0.022 -0.024 -0.027 -0.042 -0.034 -0.043 -0.078 -0.075 -0.042 -0.036 -0.038 -0.025  0.013  0.016  0.020  0.058  0.109  0.082  0.074  0.095  0.095  0.091  0.076  0.059  0.070  0.057  0.019  0.056  0.045  0.109  0.104  0.161  0.188  0.162  0.211  0.124  0.147  0.169  0.150  0.307  0.252  0.311  0.184  0.125  0.089  0.031  0.022  0.102  0.126  0.238  0.200  0.328  0.136  0.142  0.234  0.108  0.065  0.077  0.117  0.062  0.008  0.022  0.003  0.025 -0.003  0.016 -0.021 -0.063 -0.061 -0.038 -0.048  0.001  0.045  0.047  0.030  0.032  0.012  0.126  0.177  0.229  0.248  0.468  0.326  0.164  0.102  0.080  0.038  0.011 -0.013 -0.000  0.040 -0.021 -0.013 -0.014 -0.035 -0.030 -0.045 -0.028 -0.019 -0.043 -0.035  0.010  0.008 -0.009  0.022  0.043  0.016  0.049  0.056  0.027  0.034  0.060  0.032  0.029  0.023 -0.006 -0.012 -0.021 -0.018 -0.001  0.019 -0.032 -0.053 -0.056 -0.047 -0.036 -0.041 -0.052 -0.033 -0.034 -0.036 -0.046 -0.028 -0.012 -0.003  0.005 -0.003 -0.022 -0.028  0.007 -0.019 -0.013 -0.035  0.008 -0.022 -0.041 -0.037 -0.027 -0.003 -0.008 -0.010  0.016  0.012  0.038  0.015  0.038  0.050 -0.010  0.033  0.045  0.045  0.024  0.047  0.046  0.035  0.029  0.071  0.075  0.029  0.045  0.065  0.032  0.021  0.068  0.043  0.059  0.024  0.012  0.030 -0.010  0.014  0.011 -0.024 -0.040 -0.093 -0.109 -0.051 -0.043 -0.003 -0.001  0.015 -0.006  0.012  0.026 -0.000 -0.002  0.002 -0.042 -0.045 -0.036 -0.042 -0.032 -0.035 -0.028 -0.032 -0.021 -0.076 -0.002 -0.022  0.007  0.042 -0.000 -0.000  0.029 -0.035 -0.071 -0.098 -0.088 -0.082 -0.045 -0.096 -0.051 -0.079 -0.069 -0.059 -0.042 -0.050 -0.045 -0.050 -0.037 -0.014 -0.019 -0.027 -0.045 -0.027 -0.019 -0.005 -0.017
 -0.030 -0.009 -0.054 -0.005  0.051 -0.002 -0.013 -0.026 -0.011 -0.027 -0.026 -0.001 -0.012 -0.021 -0.010 -0.048 -0.038 -0.001 -0.022 -0.008  0.014 -0.018 -0.015  0.006 -0.042 -0.025 -0.048 -0.083 -0.069 -0.051 -0.052 -0.052 -0.057 -0.040 -0.041 -0.001 -0.011 -0.047 -0.018 -0.045 -0.039 -0.028 -0.022 -0.001 -0.040 -0.027  0.021 -0.001 -0.022 -0.009 -0.025 -0.021  0.005 -0.022 -0.039 -0.009 -0.020 -0.023 -0.003 -0.029 -0.012  0.013 -0.011 -0.042 -0.059 -0.050 -0.041  0.016 -0.020 -0.013 -0.056 -0.025 -0.007 -0.020  0.002  0.005  0.034 -0.028  0.004  0.093  0.030 -0.013  0.040  0.084  0.018 -0.006 -0.006 -0.025 -0.014 -0.047 -0.053 -0.023 -0.016 -0.024 -0.053  0.004 -0.007 -0.017 -0.048 -0.016 -0.015 -0.048 -0.005  0.012  0.027  0.030  0.041  0.083  0.081  0.082  0.046  0.091  0.064  0.032  0.085  0.059  0.125  0.118  0.150  0.111  0.099  0.104  0.038  0.042  0.134  0.105  0.215  0.194  0.228  0.210  0.118  0.149  0.056  0.080  0.224  0.245  0.317  0.276  0.399  0.227  0.210  0.257  0.124  0.120  0.092  0.105  0.085  0.005 -0.009  0.009  0.021 -0.025 -0.011 -0.042 -0.083 -0.070 -0.059 -0.056 -0.022  0.016  0.032 -0.005  0.069  0.024  0.131  0.147  0.149  0.214  0.326  0.669  0.304  0.197  0.219  0.169  0.092  0.054  0.087  0.122  0.028  0.018  0.011 -0.021 -0.013 -0.010 -0.001 -0.019 -0.023  0.009 -0.005  0.004 -0.020  0.055  0.022 -0.041  0.014  0.037  0.010 -0.006  0.032  0.013  0.053  0.048  0.016  0.040  0.020  0.026  0.002  0.003 -0.007 -0.021 -0.035 -0.053 -0.022 -0.048 -0.027 -0.036 -0.023  0.011 -0.026 -0.031  0.003  0.024  0.005 -0.010 -0.009  0.006  0.019 -0.011  0.026 -0.014  0.033  0.002 -0.016 -0.018 -0.002  0.050  0.039  0.032  0.052  0.019  0.036  0.005  0.037  0.036  0.010  0.062  0.039  0.056  0.043  0.023  0.022  0.080  0.050  0.075  0.102  0.064  0.050  0.054  0.045  0.026  0.067  0.036  0.091  0.028 -0.022  0.012 -0.043 -0.018 -0.004 -0.007 -0.026 -0.078 -0.054 -0.009 -0.039 -0.015 -0.009 -0.026 -0.018  0.024  0.060  0.027  0.047  0.040 -0.030  0.001 -0.008 -0.041 -0.014 -0.018 -0.009 -0.037  0.000 -0.061 -0.000 -0.023 -0.012  0.032  0.004  0.002  0.053  0.004 -0.147 -0.139 -0.148 -0.175 -0.043 -0.128 -0.046 -0.113 -0.134 -0.080 -0.037 -0.082 -0.070 -0.018 -0.007 -0.017  0.012  0.017  0.020  0.000  0.016 -0.014 -0.047
 -0.063 -0.051 -0.078 -0.008  0.049  0.043  0.042  0.013 -0.005  0.004  0.015 -0.011 -0.015 -0.021 -0.002 -0.056 -0.026 -0.036 -0.011  0.025  0.043  0.001  0.047  0.059  0.020  0.024  0.025 -0.005 -0.062 -0.084 -0.053 -0.013  0.002  0.020  0.037  0.043  0.018  0.040  0.008 -0.014  0.004 -0.027 -0.009  0.018 -0.059 -0.016  0.030  0.012  0.009  0.017  0.009  0.005  0.007  0.024  0.016  0.030  0.006 -0.018  0.025 -0.007 -0.007  0.043  0.006 -0.023  0.009 -0.024 -0.006  0.006 -0.012 -0.038 -0.059 -0.040 -0.013 -0.037 -0.024 -0.026 -0.003 -0.005 -0.026  0.023  0.016 -0.034 -0.012  0.040  0.000 -0.024 -0.035 -0.053 -0.049 -0.053 -0.061 -0.027 -0.052 -0.065 -0.064  0.000 -0.008 -0.019 -0.052 -0.036 -0.055 -0.056 -0.037 -0.009 -0.008 -0.019  0.003  0.006  0.022  0.007  0.006  0.017  0.004 -0.006  0.015  0.028  0.037  0.042  0.033  0.030  0.024  0.038 -0.041 -0.013  0.003  0.026  0.070  0.076  0.122  0.099  0.067  0.065 -0.011  0.035  0.182  0.169  0.212  0.171  0.186  0.104  0.100  0.121  0.045  0.009  0.016  0.017 -0.020 -0.027 -0.034 -0.015 -0.022 -0.051 -0.035 -0.036 -0.069 -0.065 -0.060 -0.050 -0.007  0.005  0.005  0.012  0.021  0.029  0.047  0.045  0.063  0.096  0.164  0.304  0.533  0.192  0.161  0.098  0.104  0.044  0.057  0.064 -0.016 -0.056 -0.038 -0.055 -0.013 -0.030 -0.007 -0.013 -0.009 -0.010  0.000 -0.001 -0.019  0.005 -0.022 -0.047 -0.026 -0.003 -0.024 -0.030 -0.029 -0.051 -0.015  0.021  0.008  0.005 -0.036 -0.055 -0.030 -0.062 -0.042 -0.042 -0.053 -0.055 -0.035 -0.044 -0.033 -0.032 -0.001  0.018 -0.012  0.003  0.036  0.009  0.026 -0.025  0.006  0.022 -0.009 -0.020  0.015  0.003  0.024  0.017 -0.005 -0.015  0.027  0.047  0.061  0.036  0.027  0.011  0.002 -0.012 -0.006 -0.006 -0.009  0.017  0.006  0.003  0.023  0.016 -0.007  0.027  0.017  0.048  0.036  0.037  0.041  0.017  0.031  0.027  0.050  0.031  0.042  0.011 -0.013  0.018 -0.010  0.008 -0.001 -0.014 -0.039 -0.056 -0.046 -0.019 -0.008 -0.035 -0.018 -0.027  0.015 -0.005  0.023  0.009  0.021  0.014 -0.028 -0.011 -0.023 -0.048 -0.038 -0.049 -0.024 -0.031 -0.004 -0.037 -0.000 -0.027 -0.011  0.027  0.007 -0.009  0.015  0.001 -0.014 -0.002 -0.006 -0.059 -0.019 -0.035  0.012 -0.036 -0.062 -0.033 -0.027 -0.070 -0.071 -0.028 -0.028 -0.073 -0.074 -0.042 -0.071 -0.050 -0.027 -0.028 -0.022
 -0.020 -0.044 -0.088  0.031  0.099  0.038  0.057  0.029  0.007  0.022 -0.006 -0.022 -0.033 -0.029 -0.038 -0.084 -0.069 -0.029 -0.046 -0.034 -0.027 -0.021 -0.014 -0.008 -0.029  0.001 -0.049 -0.076 -0.064 -0.126 -0.089 -0.071 -0.092 -0.031 -0.030 -0.009 -0.005 -0.017 -0.015 -0.045 -0.015 -0.013 -0.001  0.016 -0.028 -0.027 -0.004  0.012 -0.006  0.004 -0.024 -0.011 -0.005 -0.003  0.009 -0.002 -0.004 -0.012 -0.028 -0.055 -0.009  0.013 -0.030 -0.023 -0.016 -0.025 -0.004 -0.006  0.001  0.001 -0.027 -0.026 -0.029 -0.045 -0.010 -0.019  0.001 -0.018 -0.028 -0.004 -0.015 -0.029 -0.012  0.017 -0.022 -0.021 -0.024 -0.035  0.012 -0.037 -0.044 -0.038  0.008 -0.047 -0.060 -0.002 -0.025 -0.007 -0.040 -0.033 -0.037 -0.036 -0.010  0.024  0.024 -0.007  0.035  0.036  0.034  0.015  0.019  0.044  0.042  0.011  0.078  0.048  0.062  0.077  0.066  0.042  0.040  0.057 -0.018  0.018  0.020  0.047  0.081  0.055  0.105  0.116  0.076  0.108  0.111  0.077  0.217  0.205  0.201  0.155  0.126  0.068  0.092  0.071  0.019  0.017  0.025  0.007 -0.027 -0.043 -0.037 -0.038 -0.021 -0.055 -0.044 -0.031 -0.057 -0.040 -0.042 -0.013 -0.063 -0.054 -0.004  0.003  0.031  0.041  0.042  0.068  0.048  0.069  0.102  0.197  0.192  0.453  0.301  0.189  0.107  0.071  0.094  0.155  0.045  0.007 -0.036 -0.026 -0.016  0.018  0.036  0.017  0.009  0.032  0.030  0.040  0.042  0.072  0.019  0.027  0.027  0.013  0.008  0.011  0.024  0.011  0.021  0.043  0.046  0.027 -0.028 -0.034 -0.026 -0.033 -0.013 -0.018 -0.038 -0.004 -0.016 -0.059 -0.035 -0.038 -0.035  0.010 -0.049 -0.047 -0.003  0.003 -0.017 -0.048 -0.054 -0.036  0.025  0.002  0.004 -0.033 -0.004 -0.016 -0.010 -0.005 -0.015  0.026  0.004 -0.002  0.000  0.008  0.005  0.029  0.025  0.023  0.017  0.043  0.025  0.010  0.021  0.003 -0.035 -0.001  0.004  0.016 -0.007 -0.013 -0.008 -0.021 -0.027 -0.028  0.018 -0.000  0.002  0.004 -0.039 -0.005 -0.009 -0.012 -0.006 -0.026 -0.016 -0.063 -0.066 -0.017 -0.046 -0.036 -0.057 -0.115 -0.064 -0.018  0.024  0.002  0.036  0.015 -0.007  0.018  0.000 -0.017 -0.009 -0.012  0.031 -0.020  0.001 -0.055 -0.023 -0.040 -0.026  0.005  0.006 -0.019  0.032  0.036  0.006  0.032  0.026 -0.020 -0.022 -0.033 -0.002 -0.040 -0.074 -0.031 -0.020 -0.047 -0.045 -0.027 -0.023 -0.035 -0.029 -0.023 -0.015 -0.010 -0.013  0.025 -0.058
 -0.011 -0.030 -0.144  0.027  0.130  0.111  0.091  0.091  0.058  0.062  0.044 -0.019 -0.030  0.019 -0.042 -0.127 -0.077  0.002 -0.027 -0.022 -0.080 -0.061 -0.075 -0.054 -0.073  0.012 -0.044 -0.088 -0.030 -0.108 -0.149 -0.129 -0.150 -0.036 -0.067 -0.024 -0.044 -0.051 -0.004 -0.020 -0.021  0.013  0.038  0.040  0.006  0.010  0.027  0.006 -0.032 -0.043 -0.047  0.002 -0.016  0.003  0.037  0.029  0.000  0.013  0.039 -0.000  0.018  0.060  0.025  0.024 -0.000 -0.016 -0.048  0.021  0.017 -0.006 -0.049 -0.020 -0.051 -0.034 -0.014 -0.004 -0.048 -0.028 -0.100 -0.027 -0.054 -0.034 -0.005  0.033 -0.009 -0.023 -0.044 -0.074  0.016 -0.044 -0.061 -0.065  0.014 -0.074 -0.071 -0.040 -0.044 -0.039 -0.084 -0.064 -0.053 -0.077 -0.054 -0.009  0.002 -0.037 -0.000 -0.002 -0.004  0.018 -0.002  0.030  0.013 -0.013  0.038  0.004  0.045  0.068  0.057  0.033  0.023  0.056 -0.035  0.037 -0.001  0.035  0.067  0.076  0.096  0.108  0.093  0.063  0.010  0.086  0.192  0.197  0.206  0.188  0.158  0.053  0.084  0.067  0.017  0.029  0.015 -0.008 -0.032 -0.087 -0.090 -0.053 -0.031 -0.085 -0.104 -0.063 -0.112 -0.077 -0.068 -0.059 -0.090 -0.062 -0.034 -0.050  0.069  0.060  0.071  0.053  0.001  0.057  0.080  0.219  0.161  0.301  0.792  0.461  0.320  0.256  0.150  0.121  0.043  0.053  0.003 -0.023  0.041  0.026  0.024  0.010 -0.006  0.016 -0.033 -0.001  0.034  0.068  0.013  0.022  0.067  0.059  0.032  0.018  0.071  0.076  0.095  0.081  0.040  0.050  0.018  0.015  0.003  0.047  0.039  0.044  0.041  0.009  0.013 -0.014  0.025 -0.022 -0.029  0.019  0.004 -0.005  0.044  0.052  0.042 -0.014  0.037 -0.034  0.083  0.066  0.031 -0.022  0.008 -0.005  0.021 -0.006  0.033  0.061  0.081  0.040  0.046  0.014 -0.005  0.067 -0.004  0.042  0.030  0.055  0.023 -0.037 -0.023 -0.086 -0.046  0.047 -0.015 -0.000  0.025  0.013 -0.009 -0.028  0.014  0.001  0.049  0.003  0.005  0.000 -0.031  0.003 -0.029 -0.073 -0.068 -0.066 -0.020 -0.052 -0.073 -0.022 -0.116 -0.059 -0.117 -0.142 -0.118 -0.086  0.012  0.008  0.034 -0.001 -0.017  0.040  0.023 -0.011  0.047  0.039  0.058 -0.003 -0.015 -0.078 -0.046 -0.050 -0.011 -0.021  0.025 -0.005  0.010  0.013 -0.035  0.000 -0.050 -0.080 -0.016 -0.089 -0.033 -0.069 -0.117 -0.061 -0.026 -0.061 -0.078 -0.032 -0.026 -0.048 -0.025 -0.025  0.000  0.028  0.033  0.046  0.008
  0.012 -0.047 -0.178  0.011  0.076  0.089  0.047  0.056  0.028  0.059  0.014 -0.048 -0.026  0.024 -0.048 -0.113 -0.035  0.017 -0.023 -0.001 -0.032 -0.015 -0.045 -0.023 -0.046  0.038 -0.015 -0.072 -0.081 -0.136 -0.135 -0.110 -0.142 -0.047 -0.039  0.000 -0.030 -0.046  0.011 -0.027 -0.023  0.013  0.011 -0.006 -0.021  0.046  0.073  0.029 -0.002 -0.016 -0.043 -0.013 -0.016 -0.008  0.028  0.018  0.001 -0.005  0.040 -0.002  0.031  0.077  0.013  0.032  0.027  0.006 -0.000 -0.004 -0.007 -0.014 -0.070 -0.032 -0.075 -0.015 -0.024 -0.002 -0.099 -0.018 -0.144 -0.087 -0.106 -0.080 -0.100 -0.045 -0.085 -0.079 -0.123 -0.144 -0.033 -0.091 -0.100 -0.103 -0.039 -0.083 -0.087  0.015 -0.016 -0.066 -0.127 -0.068 -0.094 -0.093 -0.082 -0.040 -0.011 -0.041 -0.032 -0.043 -0.068 -0.015 -0.031  0.036  0.011  0.009  0.043  0.004  0.008  0.020 -0.003 -0.023 -0.005  0.019 -0.029  0.021 -0.018  0.039  0.038  0.022  0.067  0.068  0.025  0.019  0.040  0.093  0.156  0.124  0.120  0.084  0.056 -0.005 -0.011 -0.019 -0.021 -0.042 -0.021 -0.051 -0.050 -0.135 -0.139 -0.090 -0.076 -0.141 -0.165 -0.106 -0.129 -0.099 -0.117 -0.066 -0.108 -0.108 -0.063  0.006  0.111  0.137  0.093  0.071 -0.006  0.029  0.038  0.169  0.098  0.189  0.461  0.709  0.345  0.188  0.196  0.184  0.090  0.048  0.016 -0.015  0.028  0.054  0.072  0.070  0.037  0.079  0.040  0.052  0.059  0.103  0.019  0.032  0.072  0.029  0.025  0.013  0.042  0.092  0.117  0.116  0.071  0.090  0.041  0.034  0.006  0.029  0.048  0.028  0.024  0.012  0.015 -0.031  0.032 -0.010  0.005  0.051  0.001  0.019  0.103  0.046  0.057  0.008  0.030  0.005  0.039  0.031  0.027 -0.018  0.005 -0.020  0.045 -0.009  0.018  0.031  0.065  0.036  0.050  0.013 -0.004  0.041 -0.012  0.022  0.010  0.006 -0.013 -0.056 -0.022 -0.091 -0.067  0.007 -0.018 -0.014  0.005  0.003 -0.022 -0.031 -0.037 -0.008  0.019 -0.009 -0.019 -0.027 -0.062 -0.001  0.012 -0.026 -0.026 -0.037 -0.027 -0.033 -0.043 -0.030 -0.072 -0.054 -0.125 -0.188 -0.104 -0.081 -0.030 -0.029  0.001 -0.029 -0.023  0.012  0.015 -0.008  0.039  0.015 -0.011 -0.025 -0.025 -0.050 -0.009 -0.014  0.023  0.005  0.031  0.030  0.028  0.065 -0.006  0.064 -0.008 -0.068  0.056 -0.011  0.048  0.027 -0.033  0.014  0.031  0.014 -0.004 -0.000  0.005 -0.016 -0.020  0.011  0.047  0.053  0.017 -0.010  0.011
  0.074 -0.018 -0.092  0.021  0.051  0.062  0.059  0.052  0.006  0.010  0.019 -0.014 -0.056 -0.012 -0.068 -0.102 -0.103 -0.025 -0.045 -0.033 -0.045 -0.008 -0.028 -0.055 -0.053 -0.028 -0.065 -0.070 -0.027 -0.083 -0.071 -0.063 -0.093 -0.049 -0.068 -0.055 -0.058 -0.066 -0.036 -0.065 -0.037 -0.009 -0.008  0.012 -0.028 -0.016  0.008  0.007 -0.057 -0.042 -0.050  0.008 -0.016 -0.001 -0.003  0.019  0.005 -0.024  0.008 -0.029  0.017  0.023 -0.040  0.040  0.012  0.003 -0.001 -0.002  0.014  0.021  0.010  0.030  0.008 -0.012 -0.037 -0.030 -0.087 -0.011 -0.095 -0.074 -0.062 -0.058 -0.086 -0.048 -0.075 -0.039 -0.065 -0.091 -0.043 -0.064 -0.077 -0.081 -0.032 -0.058 -0.064 -0.017 -0.038 -0.054 -0.062 -0.040 -0.058 -0.042 -0.044  0.005  0.015 -0.013  0.010 -0.027 -0.013 -0.006 -0.041  0.010 -0.018 -0.021 -0.011 -0.015  0.018  0.038  0.007 -0.002 -0.010  0.025 -0.000  0.020 -0.028 -0.031 -0.002  0.002  0.046  0.038  0.076  0.062  0.060  0.055  0.105  0.073  0.074  0.071  0.026 -0.033 -0.006 -0.037 -0.058 -0.048 -0.045 -0.053 -0.085 -0.111 -0.111 -0.095 -0.100 -0.119 -0.139 -0.077 -0.078 -0.076 -0.083 -0.056 -0.108 -0.104 -0.070 -0.028  0.049  0.074 -0.029 -0.012 -0.054 -0.011  0.011  0.092  0.104  0.107  0.320  0.345  0.571  0.301  0.236  0.177  0.091  0.043  0.001 -0.002  0.010  0.047  0.062  0.045  0.017  0.094  0.040  0.064  0.085  0.126  0.038  0.101  0.109  0.058  0.049  0.057  0.099  0.165  0.165  0.145  0.111  0.108  0.053  0.060  0.033  0.019  0.049  0.018 -0.022  0.041 -0.007 -0.025 -0.008 -0.010 -0.019  0.010 -0.050 -0.013  0.035 -0.011  0.015 -0.036 -0.028 -0.020  0.045  0.029  0.023  0.006  0.017 -0.015  0.028 -0.004  0.027  0.005  0.046  0.015  0.024  0.006  0.007  0.050  0.014  0.019  0.027  0.038  0.029 -0.029 -0.012 -0.055 -0.033  0.005 -0.010  0.019  0.009  0.010  0.006 -0.001  0.033  0.025  0.062  0.009 -0.041 -0.043 -0.048 -0.037 -0.006 -0.040 -0.040 -0.035 -0.057 -0.061 -0.051 -0.035 -0.068 -0.057 -0.084 -0.130 -0.077 -0.062 -0.001  0.001  0.010 -0.021 -0.038 -0.010 -0.003 -0.012  0.042  0.008 -0.013 -0.028  0.003 -0.026 -0.002 -0.022  0.009 -0.037 -0.008 -0.004 -0.014  0.017  0.070  0.084  0.062  0.033 -0.007  0.005  0.040 -0.004 -0.025 -0.011 -0.021 -0.039 -0.052 -0.053 -0.039 -0.041 -0.040 -0.062 -0.036  0.000 -0.008 -0.029  0.004
[truncated: 341,401 more chars]
