# Supplementary material for: K739 is preferentially targeted over K725 in the deSUMOylation process of neuronal nitric oxide synthase
Source: Front Chem. 2025 Sep 4;13:1672437. doi: 10.3389/fchem.2025.1672437 (PMC12445055; doi:10.3389/fchem.2025.1672437)
Supplement: Supplementary file 2 [file DataSheet2.zip › raw-data/739-N3/FINAL_DECOMP_MMPBSA.dat]

| Run on Fri May  9 20:52:20 2025
|| GB non-polar solvation energies calculated with gbsa=2
idecomp = 2: Per-residue decomp adding 1-4 interactions to EEL and VDW.
Energy Decomposition Analysis (All units kcal/mol): Generalized Born solvent


Complex:
Total Energy Decomposition:
Residue |       Internal      |    van der Waals    |    Electrostatic    |   Polar Solvation   |   Non-Polar Solv.   |       TOTAL
-------------------------------------------------------------------------------------------------------------------------------------------
GLU   1 |   17.830 +/-  2.821 |   -0.699 +/-  1.856 | -126.897 +/-  6.346 |  -22.041 +/-  4.315 |    0.425 +/-  0.064 | -131.382 +/-  3.706
PHE   2 |   17.785 +/-  2.854 |    0.673 +/-  1.278 |    5.364 +/-  1.555 |   -4.719 +/-  1.399 |    1.015 +/-  0.252 |   20.118 +/-  3.081
PRO   3 |   21.093 +/-  2.488 |   -0.712 +/-  0.955 |   -6.408 +/-  1.106 |   -5.703 +/-  0.681 |    0.908 +/-  0.092 |    9.179 +/-  2.533
GLU   4 |   19.203 +/-  2.967 |   -0.268 +/-  1.495 |  -85.930 +/-  5.157 |   13.418 +/-  4.343 |    0.477 +/-  0.064 |  -53.099 +/-  3.042
ILE   5 |   19.369 +/-  3.161 |    1.466 +/-  1.407 |   -6.010 +/-  1.020 |   -5.423 +/-  0.875 |    1.238 +/-  0.088 |   10.640 +/-  3.400
THR   6 |   15.206 +/-  2.512 |   -1.560 +/-  1.456 |  -41.642 +/-  3.910 |   -0.145 +/-  3.179 |    0.317 +/-  0.066 |  -27.824 +/-  2.621
GLU   7 |   18.213 +/-  2.914 |   -1.744 +/-  1.429 |  -66.610 +/- 19.320 |   -7.106 +/- 19.016 |    0.868 +/-  0.199 |  -56.379 +/-  3.333
GLU   8 |   18.817 +/-  3.420 |   -0.589 +/-  1.619 |  -65.906 +/-  9.230 |   -8.575 +/-  8.765 |    0.827 +/-  0.091 |  -55.426 +/-  3.092
MET   9 |   14.879 +/-  2.385 |   -8.481 +/-  1.062 |  -12.581 +/-  1.754 |    1.136 +/-  1.232 |    0.091 +/-  0.040 |   -4.955 +/-  2.397
GLU  10 |   17.884 +/-  3.050 |   -3.528 +/-  1.612 | -109.858 +/- 19.568 |   39.172 +/- 17.093 |    0.269 +/-  0.164 |  -56.060 +/-  4.104
LYS  11 |   17.828 +/-  3.174 |   -2.931 +/-  1.439 |   29.731 +/- 14.522 |  -67.399 +/- 13.591 |    1.026 +/-  0.132 |  -21.746 +/-  3.464
GLU  12 |   18.470 +/-  2.701 |   -3.056 +/-  1.565 |  -71.259 +/-  7.141 |   -5.978 +/-  6.894 |    0.514 +/-  0.089 |  -61.310 +/-  2.905
ILE  13 |   17.690 +/-  2.832 |   -4.119 +/-  1.596 |   -6.405 +/-  1.397 |   -0.858 +/-  0.812 |    0.139 +/-  0.051 |    6.448 +/-  3.213
LYS  14 |   17.964 +/-  3.831 |   -3.189 +/-  1.144 |   52.006 +/- 10.836 |  -85.321 +/- 10.159 |    1.036 +/-  0.149 |  -17.506 +/-  4.685
ASN  15 |   22.119 +/-  2.872 |   -1.967 +/-  1.071 |  -90.724 +/-  4.657 |   -9.921 +/-  4.038 |    0.876 +/-  0.112 |  -79.618 +/-  2.797
VAL  16 |   14.407 +/-  2.404 |   -1.079 +/-  1.301 |  -28.832 +/-  1.735 |   -0.587 +/-  1.290 |    0.541 +/-  0.095 |  -15.550 +/-  2.871
PHE  17 |   16.960 +/-  2.820 |   -2.380 +/-  1.605 |    4.296 +/-  2.376 |   -7.677 +/-  2.319 |    0.569 +/-  0.289 |   11.767 +/-  3.597
ARG  18 |   22.685 +/-  3.721 |   -1.210 +/-  1.478 | -129.687 +/- 11.830 |  -69.158 +/- 10.307 |    1.145 +/-  0.176 | -176.225 +/-  3.886
ASN  19 |   21.555 +/-  2.887 |   -0.897 +/-  1.014 |  -84.999 +/-  3.648 |  -13.536 +/-  2.485 |    1.043 +/-  0.081 |  -76.833 +/-  2.654
GLY  20 |    5.429 +/-  1.807 |   -1.581 +/-  0.733 |   -7.291 +/-  1.307 |   -2.767 +/-  1.005 |    0.324 +/-  0.045 |   -5.885 +/-  1.887
ASN  21 |   22.649 +/-  2.818 |   -2.311 +/-  1.054 |  -90.818 +/-  2.841 |   -8.202 +/-  2.002 |    0.760 +/-  0.058 |  -77.922 +/-  2.673
GLN  22 |   24.779 +/-  2.786 |   -4.238 +/-  1.368 |  -77.964 +/-  4.352 |   -6.746 +/-  3.356 |    0.710 +/-  0.121 |  -63.460 +/-  2.939
ASP  23 |   13.595 +/-  2.401 |   -2.210 +/-  1.172 |  -84.217 +/-  6.654 |    8.591 +/-  6.350 |    0.507 +/-  0.074 |  -63.735 +/-  2.687
GLU  24 |   17.346 +/-  2.617 |   -2.155 +/-  1.514 | -102.768 +/- 18.117 |   23.710 +/- 14.209 |    0.499 +/-  0.109 |  -63.368 +/-  4.454
VAL  25 |   13.687 +/-  2.551 |   -2.924 +/-  1.082 |  -20.390 +/-  1.077 |   -3.046 +/-  0.861 |    0.538 +/-  0.046 |  -12.136 +/-  2.692
LEU  26 |   16.245 +/-  2.988 |   -4.439 +/-  1.334 |  -29.994 +/-  1.215 |   -0.101 +/-  0.957 |    0.195 +/-  0.056 |  -18.094 +/-  2.997
SER  27 |   10.836 +/-  1.963 |   -5.383 +/-  1.114 |  -19.687 +/-  1.355 |   -1.229 +/-  0.889 |    0.000 +/-  0.003 |  -15.462 +/-  2.131
GLU  28 |   19.620 +/-  3.096 |   -1.484 +/-  1.793 |  -88.226 +/-  8.266 |   13.097 +/-  5.899 |    0.661 +/-  0.043 |  -56.333 +/-  3.772
ALA  29 |    8.162 +/-  2.235 |   -4.080 +/-  0.906 |    0.415 +/-  1.109 |   -2.593 +/-  0.695 |    0.066 +/-  0.029 |    1.969 +/-  2.165
PHE  30 |   17.987 +/-  3.005 |   -2.835 +/-  1.297 |    5.165 +/-  1.699 |   -5.488 +/-  0.973 |    0.473 +/-  0.073 |   15.301 +/-  3.227
ARG  31 |   25.291 +/-  4.012 |   -1.390 +/-  1.622 | -128.538 +/-  7.939 |  -67.860 +/-  6.369 |    1.313 +/-  0.076 | -171.185 +/-  3.564
LEU  32 |   15.872 +/-  2.697 |   -3.286 +/-  1.295 |  -32.462 +/-  1.631 |   -1.126 +/-  0.898 |    0.202 +/-  0.045 |  -20.800 +/-  2.643
THR  33 |   16.242 +/-  2.340 |   -3.412 +/-  0.916 |  -29.299 +/-  1.616 |   -5.775 +/-  2.113 |    0.478 +/-  0.054 |  -21.765 +/-  2.394
ILE  34 |   18.621 +/-  2.777 |   -6.288 +/-  1.415 |  -14.873 +/-  1.139 |    1.189 +/-  0.440 |    0.000 +/-  0.001 |   -1.351 +/-  3.037
THR  35 |   15.922 +/-  2.279 |   -5.655 +/-  1.391 |  -39.253 +/-  1.863 |    1.958 +/-  0.686 |    0.061 +/-  0.021 |  -26.966 +/-  2.325
ARG  36 |   22.723 +/-  3.884 |   -8.799 +/-  1.897 | -133.019 +/-  8.266 |  -53.696 +/-  6.032 |    0.131 +/-  0.064 | -172.659 +/-  4.806
LYS  37 |   19.269 +/-  3.289 |   -5.396 +/-  1.573 |   -6.701 +/-  7.220 |  -26.597 +/-  7.015 |    0.294 +/-  0.062 |  -19.131 +/-  4.578
ASP  38 |   13.182 +/-  2.343 |   -6.243 +/-  1.418 | -108.734 +/-  8.014 |   23.966 +/-  5.487 |    0.004 +/-  0.004 |  -77.824 +/-  3.774
ILE  39 |   18.071 +/-  3.265 |   -5.175 +/-  1.555 |  -13.891 +/-  1.063 |    1.230 +/-  0.731 |    0.065 +/-  0.053 |    0.300 +/-  3.143
GLN  40 |   24.353 +/-  2.873 |   -3.678 +/-  1.294 |  -81.285 +/-  2.747 |   -4.295 +/-  1.597 |    0.566 +/-  0.130 |  -64.339 +/-  2.856
THR  41 |   16.726 +/-  2.311 |   -6.170 +/-  1.143 |  -37.915 +/-  1.297 |   -0.036 +/-  0.934 |    0.135 +/-  0.020 |  -27.261 +/-  2.664
LEU  42 |   17.710 +/-  2.814 |   -6.580 +/-  1.621 |  -34.859 +/-  1.153 |    1.904 +/-  0.539 |    0.006 +/-  0.006 |  -21.819 +/-  2.873
ASN  43 |   23.940 +/-  2.833 |   -4.510 +/-  1.364 |  -91.646 +/-  4.533 |   -4.474 +/-  2.749 |    0.429 +/-  0.108 |  -76.261 +/-  2.717
HIE  44 |   36.112 +/-  2.791 |   -8.532 +/-  1.721 |  -13.408 +/-  3.280 |   -7.086 +/-  2.717 |    0.310 +/-  0.176 |    7.395 +/-  3.322
LEU  45 |   17.113 +/-  2.891 |   -5.248 +/-  1.304 |  -29.442 +/-  1.406 |    0.749 +/-  0.796 |    0.054 +/-  0.037 |  -16.774 +/-  2.805
ASN  46 |   20.367 +/-  2.771 |   -3.510 +/-  1.400 |  -99.578 +/-  2.614 |    0.525 +/-  1.544 |    0.269 +/-  0.068 |  -81.927 +/-  2.808
TRP  47 |   21.602 +/-  3.424 |   -9.710 +/-  1.358 |   -0.368 +/-  1.642 |   -3.589 +/-  0.905 |    0.276 +/-  0.052 |    8.211 +/-  3.741
LEU  48 |   17.878 +/-  3.259 |   -8.746 +/-  1.357 |  -32.301 +/-  1.173 |    2.660 +/-  0.521 |    0.000 +/-  0.000 |  -20.508 +/-  3.192
ASN  49 |   23.454 +/-  2.881 |   -8.429 +/-  1.433 |  -99.272 +/-  2.189 |    2.149 +/-  0.930 |    0.001 +/-  0.003 |  -82.096 +/-  3.067
ASP  50 |   15.388 +/-  2.406 |   -5.350 +/-  1.444 | -113.007 +/-  4.434 |   28.071 +/-  3.909 |    0.034 +/-  0.024 |  -74.863 +/-  2.915
GLU  51 |   18.135 +/-  2.775 |   -5.096 +/-  1.392 | -103.879 +/-  5.484 |   28.738 +/-  5.101 |    0.085 +/-  0.029 |  -62.016 +/-  2.817
ILE  52 |   19.535 +/-  3.004 |   -8.710 +/-  1.505 |  -11.893 +/-  0.877 |    1.623 +/-  0.371 |    0.000 +/-  0.000 |    0.555 +/-  2.743
ILE  53 |   17.463 +/-  2.962 |   -6.727 +/-  1.395 |  -13.827 +/-  1.064 |    0.543 +/-  0.563 |    0.008 +/-  0.011 |   -2.539 +/-  2.845
ASN  54 |   22.794 +/-  2.912 |   -6.019 +/-  1.114 |  -91.894 +/-  2.709 |   -2.575 +/-  2.007 |    0.136 +/-  0.032 |  -77.557 +/-  3.000
PHE  55 |   16.132 +/-  3.144 |   -8.334 +/-  1.143 |  -10.260 +/-  1.004 |   -0.370 +/-  0.597 |    0.003 +/-  0.003 |   -2.830 +/-  3.355
TYR  56 |   16.928 +/-  2.953 |   -8.642 +/-  1.399 |  -32.805 +/-  3.130 |   -1.885 +/-  1.598 |    0.062 +/-  0.019 |  -26.343 +/-  3.676
MET  57 |   17.011 +/-  2.924 |   -9.352 +/-  1.195 |   -9.410 +/-  0.873 |   -0.853 +/-  0.675 |    0.013 +/-  0.009 |   -2.592 +/-  3.084
ASN  58 |   22.411 +/-  2.730 |   -6.243 +/-  1.057 |  -90.800 +/-  2.045 |   -2.981 +/-  1.367 |    0.119 +/-  0.031 |  -77.494 +/-  2.600
MET  59 |   16.145 +/-  2.545 |  -10.511 +/-  1.115 |   -7.947 +/-  1.059 |    1.265 +/-  0.690 |    0.006 +/-  0.007 |   -1.043 +/-  2.757
LEU  60 |   17.035 +/-  2.946 |   -7.372 +/-  1.272 |  -31.466 +/-  1.132 |    0.737 +/-  0.535 |    0.041 +/-  0.019 |  -21.026 +/-  3.137
MET  61 |   15.344 +/-  2.789 |   -7.034 +/-  1.336 |  -14.015 +/-  1.448 |   -0.355 +/-  0.836 |    0.325 +/-  0.053 |   -5.735 +/-  2.839
GLU  62 |   17.344 +/-  2.917 |   -2.685 +/-  1.424 | -110.341 +/- 10.355 |   37.103 +/-  8.478 |    0.270 +/-  0.069 |  -58.309 +/-  3.805
ARG  63 |   22.685 +/-  3.919 |   -4.896 +/-  1.551 | -143.900 +/-  8.438 |  -50.798 +/-  6.813 |    0.546 +/-  0.083 | -176.363 +/-  3.747
SER  64 |   11.956 +/-  2.375 |   -3.921 +/-  1.119 |  -10.288 +/-  1.470 |   -6.294 +/-  1.138 |    0.051 +/-  0.026 |   -8.495 +/-  2.515
LYS  65 |   17.768 +/-  3.332 |   -0.813 +/-  1.256 |   32.093 +/-  8.397 |  -68.292 +/-  7.827 |    1.213 +/-  0.102 |  -18.030 +/-  4.035
GLU  66 |   17.676 +/-  2.870 |   -2.380 +/-  1.412 |  -66.215 +/-  8.732 |   -4.818 +/-  7.891 |    0.723 +/-  0.082 |  -55.014 +/-  2.940
LYS  67 |   18.041 +/-  3.533 |    0.101 +/-  1.250 |   46.327 +/-  8.731 |  -80.185 +/-  8.228 |    1.562 +/-  0.095 |  -14.154 +/-  3.478
GLY  68 |    5.679 +/-  1.612 |   -0.714 +/-  0.567 |  -10.738 +/-  2.296 |   -4.028 +/-  1.651 |    0.569 +/-  0.069 |   -9.232 +/-  1.695
LEU  69 |   18.240 +/-  2.986 |   -2.300 +/-  1.182 |  -16.808 +/-  1.298 |   -4.623 +/-  0.850 |    0.323 +/-  0.063 |   -5.168 +/-  3.091
PRO  70 |   20.654 +/-  2.089 |   -5.311 +/-  0.951 |   -8.627 +/-  1.030 |   -1.429 +/-  0.713 |    0.140 +/-  0.045 |    5.426 +/-  2.315
SER  71 |   10.844 +/-  1.831 |   -3.417 +/-  1.249 |  -16.020 +/-  2.386 |   -0.960 +/-  1.721 |    0.245 +/-  0.039 |   -9.308 +/-  2.128
VAL  72 |   15.013 +/-  2.685 |   -5.109 +/-  1.416 |  -23.377 +/-  0.934 |   -0.404 +/-  0.634 |    0.053 +/-  0.018 |  -13.825 +/-  2.594
HIE  73 |   34.882 +/-  3.095 |   -8.532 +/-  1.113 |  -18.653 +/-  1.700 |   -6.343 +/-  1.131 |    0.155 +/-  0.049 |    1.509 +/-  3.233
ALA  74 |    7.250 +/-  1.950 |   -4.284 +/-  0.782 |   -3.382 +/-  1.024 |   -1.163 +/-  0.892 |    0.072 +/-  0.024 |   -1.507 +/-  2.129
PHE  75 |   16.090 +/-  2.845 |   -6.090 +/-  1.191 |   -1.839 +/-  1.111 |   -5.689 +/-  1.196 |    0.096 +/-  0.034 |    2.568 +/-  2.919
ASN  76 |   23.786 +/-  2.821 |   -5.188 +/-  1.178 |  -86.884 +/-  2.656 |   -3.343 +/-  1.240 |    0.147 +/-  0.048 |  -71.481 +/-  2.750
THR  77 |   16.422 +/-  2.830 |   -5.094 +/-  1.293 |  -31.761 +/-  1.865 |   -5.017 +/-  1.588 |    0.031 +/-  0.024 |  -25.419 +/-  3.037
PHE  78 |   17.790 +/-  3.460 |   -5.348 +/-  1.604 |   -9.636 +/-  1.385 |   -0.870 +/-  0.953 |    0.124 +/-  0.102 |    2.061 +/-  3.902
PHE  79 |   15.742 +/-  2.978 |   -7.756 +/-  1.321 |   -8.900 +/-  0.956 |   -0.076 +/-  0.505 |    0.004 +/-  0.005 |   -0.986 +/-  3.444
PHE  80 |   15.481 +/-  2.408 |   -6.439 +/-  1.102 |   -8.332 +/-  0.962 |   -1.644 +/-  0.526 |    0.076 +/-  0.033 |   -0.859 +/-  2.476
THR  81 |   16.259 +/-  2.454 |   -3.003 +/-  1.296 |  -31.933 +/-  2.188 |   -2.590 +/-  1.336 |    0.371 +/-  0.080 |  -20.895 +/-  2.717
LYS  82 |   17.898 +/-  2.503 |   -6.496 +/-  1.413 |   34.267 +/-  5.379 |  -63.132 +/-  4.792 |    0.285 +/-  0.063 |  -17.178 +/-  3.072
LEU  83 |   17.775 +/-  2.825 |   -6.755 +/-  1.302 |  -29.717 +/-  0.940 |   -0.762 +/-  0.661 |    0.056 +/-  0.023 |  -19.402 +/-  2.845
LYS  84 |   17.509 +/-  3.551 |   -3.577 +/-  1.201 |   71.748 +/-  7.044 | -104.810 +/-  7.120 |    0.918 +/-  0.100 |  -18.212 +/-  3.929
THR  85 |   15.686 +/-  2.884 |   -0.332 +/-  1.221 |  -36.383 +/-  1.930 |   -7.271 +/-  1.625 |    0.798 +/-  0.053 |  -27.501 +/-  2.900
ALA  86 |    8.650 +/-  2.249 |   -0.998 +/-  0.929 |   -4.400 +/-  2.106 |   -1.910 +/-  1.176 |    0.428 +/-  0.057 |    1.770 +/-  2.440
GLY  87 |    5.846 +/-  1.559 |   -2.337 +/-  0.933 |   -6.591 +/-  1.318 |   -2.602 +/-  0.964 |    0.225 +/-  0.030 |   -5.461 +/-  1.589
TYR  88 |   17.638 +/-  3.681 |   -5.564 +/-  1.452 |  -31.261 +/-  2.129 |   -3.351 +/-  1.121 |    0.174 +/-  0.058 |  -22.363 +/-  3.947
GLN  89 |   23.578 +/-  2.619 |   -1.956 +/-  1.018 |  -72.392 +/-  3.854 |  -10.438 +/-  3.741 |    1.037 +/-  0.094 |  -60.170 +/-  2.515
ALA  90 |    7.979 +/-  2.108 |   -2.769 +/-  0.891 |   -5.433 +/-  1.477 |    0.617 +/-  0.795 |    0.154 +/-  0.044 |    0.548 +/-  2.358
VAL  91 |   16.770 +/-  2.869 |   -5.525 +/-  1.352 |  -22.034 +/-  1.331 |    0.264 +/-  0.514 |    0.000 +/-  0.001 |  -10.525 +/-  3.137
LYS  92 |   18.658 +/-  3.514 |   -5.108 +/-  1.556 |   67.660 +/-  9.217 |  -91.966 +/-  8.398 |    0.662 +/-  0.083 |  -10.094 +/-  3.811
ARG  93 |   22.547 +/-  3.928 |   -3.399 +/-  1.562 | -146.864 +/-  9.045 |  -57.773 +/-  7.268 |    0.687 +/-  0.073 | -184.802 +/-  4.555
TRP  94 |   23.150 +/-  3.787 |  -10.095 +/-  1.268 |   -7.601 +/-  1.919 |   -6.745 +/-  1.273 |    0.078 +/-  0.038 |   -1.213 +/-  3.939
THR  95 |   17.387 +/-  2.405 |   -3.772 +/-  1.496 |  -35.741 +/-  1.993 |   -1.099 +/-  0.974 |    0.008 +/-  0.010 |  -23.218 +/-  2.612
LYS  96 |   18.091 +/-  2.853 |   -2.848 +/-  1.402 |   74.669 +/- 14.702 |  -94.948 +/- 13.060 |    0.743 +/-  0.089 |   -4.294 +/-  3.486
LYS  97 |   19.387 +/-  3.092 |   -0.047 +/-  1.057 |   67.710 +/- 11.177 | -101.566 +/- 11.506 |    1.470 +/-  0.189 |  -13.046 +/-  3.347
VAL  98 |   14.936 +/-  2.618 |   -1.535 +/-  0.993 |  -30.589 +/-  1.365 |   -1.601 +/-  0.930 |    0.340 +/-  0.100 |  -18.451 +/-  2.634
ASP  99 |   15.280 +/-  2.201 |   -1.273 +/-  1.546 | -113.850 +/-  5.738 |   36.041 +/-  4.680 |    0.383 +/-  0.059 |  -63.419 +/-  2.564
VAL 100 |   15.705 +/-  2.063 |   -4.951 +/-  1.273 |  -23.550 +/-  1.082 |   -3.822 +/-  0.780 |    0.006 +/-  0.004 |  -16.612 +/-  2.273
PHE 101 |   15.981 +/-  2.839 |   -3.784 +/-  1.187 |   -6.274 +/-  1.561 |   -5.443 +/-  1.175 |    0.430 +/-  0.057 |    0.910 +/-  2.857
SER 102 |   11.645 +/-  2.280 |   -0.404 +/-  1.095 |   -8.971 +/-  1.468 |   -7.208 +/-  1.205 |    0.594 +/-  0.029 |   -4.343 +/-  2.396
VAL 103 |   15.731 +/-  2.523 |   -4.250 +/-  1.419 |  -27.755 +/-  1.250 |   -1.127 +/-  1.095 |    0.172 +/-  0.033 |  -17.229 +/-  2.559
ASP 104 |   14.487 +/-  2.430 |   -4.494 +/-  1.298 |  -68.554 +/-  4.574 |   -4.948 +/-  3.918 |    0.337 +/-  0.034 |  -63.172 +/-  2.612
ILE 105 |   17.889 +/-  2.906 |   -6.534 +/-  1.495 |   -9.754 +/-  0.858 |   -0.701 +/-  0.383 |    0.001 +/-  0.003 |    0.903 +/-  2.783
LEU 106 |   17.866 +/-  2.652 |   -6.776 +/-  1.258 |  -30.808 +/-  1.269 |    0.911 +/-  0.406 |    0.002 +/-  0.004 |  -18.805 +/-  2.596
LEU 107 |   16.133 +/-  2.948 |   -7.391 +/-  1.173 |  -29.779 +/-  1.382 |    1.758 +/-  0.405 |    0.000 +/-  0.001 |  -19.279 +/-  3.111
VAL 108 |   15.946 +/-  2.384 |   -4.008 +/-  1.477 |  -21.654 +/-  0.882 |    1.635 +/-  0.405 |    0.005 +/-  0.007 |   -8.076 +/-  2.560
PRO 109 |   21.227 +/-  2.468 |   -6.939 +/-  0.971 |   -5.772 +/-  1.046 |   -0.932 +/-  0.742 |    0.011 +/-  0.009 |    7.595 +/-  2.650
ILE 110 |   17.160 +/-  2.508 |   -5.468 +/-  1.582 |  -10.388 +/-  1.175 |   -0.762 +/-  0.477 |    0.026 +/-  0.022 |    0.569 +/-  2.443
HIE 111 |   33.457 +/-  2.457 |   -9.467 +/-  1.061 |  -19.577 +/-  2.214 |   -3.445 +/-  1.678 |    0.202 +/-  0.062 |    1.170 +/-  2.657
LEU 112 |   18.019 +/-  3.415 |   -1.214 +/-  1.399 |  -30.726 +/-  1.255 |   -1.179 +/-  0.667 |    0.713 +/-  0.142 |  -14.386 +/-  3.334
GLY 113 |    5.993 +/-  1.787 |   -1.962 +/-  0.527 |   -5.431 +/-  1.333 |   -4.912 +/-  1.078 |    0.451 +/-  0.056 |   -5.860 +/-  1.804
VAL 114 |   16.082 +/-  2.495 |   -1.744 +/-  1.676 |  -28.464 +/-  1.589 |    0.930 +/-  0.630 |    0.218 +/-  0.110 |  -12.977 +/-  2.885
HIE 115 |   34.171 +/-  2.663 |   -8.866 +/-  1.338 |  -26.328 +/-  2.192 |   -0.608 +/-  0.874 |    0.186 +/-  0.049 |   -1.446 +/-  2.886
TRP 116 |   22.516 +/-  3.698 |  -14.626 +/-  1.199 |   -3.625 +/-  2.246 |   -2.066 +/-  0.918 |    0.005 +/-  0.006 |    2.205 +/-  3.750
CYS 117 |   11.090 +/-  2.033 |   -6.275 +/-  0.987 |   -0.707 +/-  1.303 |   -0.572 +/-  0.733 |    0.005 +/-  0.007 |    3.543 +/-  2.370
LEU 118 |   17.328 +/-  2.509 |   -7.272 +/-  1.243 |  -33.325 +/-  0.843 |    2.127 +/-  0.417 |    0.001 +/-  0.002 |  -21.142 +/-  2.565
ALA 119 |    7.133 +/-  1.754 |   -4.487 +/-  0.858 |   -4.821 +/-  0.922 |   -0.986 +/-  0.384 |    0.001 +/-  0.001 |   -3.160 +/-  1.804
VAL 120 |   14.095 +/-  2.521 |   -5.441 +/-  1.076 |  -28.554 +/-  0.978 |    2.297 +/-  0.356 |    0.030 +/-  0.011 |  -17.573 +/-  2.502
VAL 121 |   13.927 +/-  2.499 |   -5.355 +/-  1.366 |  -29.887 +/-  1.091 |   -1.211 +/-  0.354 |    0.001 +/-  0.003 |  -22.524 +/-  2.490
ASP 122 |   16.707 +/-  2.655 |   -6.025 +/-  1.543 | -124.150 +/-  9.694 |   39.694 +/-  6.653 |    0.085 +/-  0.037 |  -73.689 +/-  4.494
PHE 123 |   16.260 +/-  3.159 |   -6.539 +/-  1.057 |   -0.715 +/-  1.600 |   -1.469 +/-  1.190 |    0.263 +/-  0.045 |    7.801 +/-  3.151
ARG 124 |   21.932 +/-  3.921 |   -2.428 +/-  1.663 | -156.078 +/-  8.803 |  -38.816 +/-  6.275 |    0.784 +/-  0.049 | -174.606 +/-  4.159
LYS 125 |   18.568 +/-  3.116 |   -2.681 +/-  1.583 |   50.054 +/-  7.188 |  -75.086 +/-  8.399 |    1.003 +/-  0.135 |   -8.142 +/-  3.637
LYS 126 |   18.376 +/-  3.414 |   -4.844 +/-  1.310 |   38.287 +/-  8.403 |  -72.337 +/-  8.046 |    0.684 +/-  0.093 |  -19.834 +/-  3.559
ASN 127 |   20.605 +/-  3.044 |   -6.233 +/-  0.904 |  -83.391 +/-  3.002 |   -9.854 +/-  1.739 |    0.236 +/-  0.053 |  -78.637 +/-  3.044
ILE 128 |   17.568 +/-  2.765 |   -6.514 +/-  1.505 |  -13.770 +/-  1.091 |    1.583 +/-  0.442 |    0.000 +/-  0.001 |   -1.133 +/-  2.949
THR 129 |   16.311 +/-  2.421 |   -4.617 +/-  1.057 |  -36.417 +/-  1.207 |   -4.492 +/-  0.746 |    0.128 +/-  0.039 |  -29.088 +/-  2.509
TYR 130 |   17.731 +/-  2.804 |   -8.087 +/-  1.188 |  -25.615 +/-  1.771 |   -4.563 +/-  1.519 |    0.073 +/-  0.036 |  -20.462 +/-  3.080
TYR 131 |   16.579 +/-  3.032 |   -6.275 +/-  1.174 |  -27.173 +/-  1.328 |   -6.133 +/-  0.738 |    0.266 +/-  0.049 |  -22.737 +/-  3.423
ASP 132 |   16.923 +/-  2.748 |   -4.546 +/-  1.576 | -116.422 +/-  6.764 |   41.649 +/-  5.564 |    0.132 +/-  0.024 |  -62.264 +/-  3.255
SER 133 |   11.916 +/-  2.173 |   -5.214 +/-  1.173 |  -15.956 +/-  1.573 |   -2.394 +/-  1.283 |    0.001 +/-  0.001 |  -11.647 +/-  2.306
MET 134 |   16.517 +/-  3.097 |   -5.248 +/-  1.219 |   -7.656 +/-  2.272 |   -2.854 +/-  1.549 |    0.682 +/-  0.102 |    1.440 +/-  3.481
GLY 135 |    5.562 +/-  1.919 |   -1.230 +/-  1.135 |  -12.288 +/-  3.052 |   -1.380 +/-  1.619 |    0.233 +/-  0.050 |   -9.102 +/-  2.301
GLY 136 |    5.553 +/-  1.768 |   -2.204 +/-  0.607 |   -1.652 +/-  2.371 |   -6.035 +/-  1.948 |    0.267 +/-  0.064 |   -4.070 +/-  1.797
ILE 137 |   17.288 +/-  2.801 |   -4.265 +/-  1.195 |   -7.379 +/-  1.276 |   -1.923 +/-  1.016 |    0.203 +/-  0.038 |    3.924 +/-  2.843
ASN 138 |   22.690 +/-  2.488 |   -4.999 +/-  0.986 |  -89.512 +/-  2.440 |   -5.434 +/-  1.204 |    0.464 +/-  0.060 |  -76.791 +/-  2.754
ASN 139 |   22.843 +/-  2.831 |   -5.003 +/-  0.948 |  -92.834 +/-  3.679 |   -6.239 +/-  2.626 |    0.368 +/-  0.097 |  -80.865 +/-  3.015
GLU 140 |   17.573 +/-  2.796 |   -2.212 +/-  1.625 | -117.569 +/-  7.396 |   40.447 +/-  6.869 |    0.628 +/-  0.084 |  -61.134 +/-  2.531
ALA 141 |    7.421 +/-  2.086 |   -4.728 +/-  0.931 |   -6.246 +/-  1.035 |   -0.445 +/-  0.510 |    0.014 +/-  0.013 |   -3.985 +/-  2.200
CYS 142 |   10.632 +/-  2.288 |   -8.166 +/-  0.912 |    3.907 +/-  1.372 |   -0.949 +/-  0.749 |    0.000 +/-  0.001 |    5.424 +/-  2.384
ARG 143 |   22.090 +/-  3.795 |   -4.512 +/-  1.664 | -123.186 +/-  8.630 |  -75.539 +/-  7.210 |    0.854 +/-  0.115 | -180.292 +/-  4.029
ILE 144 |   16.965 +/-  2.740 |   -4.548 +/-  1.354 |  -16.594 +/-  0.952 |    0.706 +/-  0.515 |    0.203 +/-  0.074 |   -3.268 +/-  2.911
LEU 145 |   17.078 +/-  3.265 |   -6.762 +/-  1.175 |  -30.361 +/-  1.074 |    0.430 +/-  0.442 |    0.003 +/-  0.005 |  -19.613 +/-  3.286
LEU 146 |   17.332 +/-  2.904 |   -6.068 +/-  1.414 |  -32.876 +/-  1.251 |   -0.030 +/-  0.647 |    0.138 +/-  0.058 |  -21.504 +/-  3.351
GLN 147 |   24.467 +/-  2.409 |   -4.725 +/-  1.190 |  -77.721 +/-  3.779 |   -6.398 +/-  2.795 |    0.604 +/-  0.096 |  -63.772 +/-  2.781
TYR 148 |   18.987 +/-  2.873 |   -6.860 +/-  1.367 |  -31.382 +/-  1.685 |   -1.079 +/-  0.588 |    0.005 +/-  0.005 |  -20.330 +/-  2.969
LEU 149 |   16.218 +/-  2.881 |   -7.868 +/-  1.188 |  -25.300 +/-  0.863 |   -0.109 +/-  0.581 |    0.000 +/-  0.001 |  -17.058 +/-  2.898
LYS 150 |   17.976 +/-  3.374 |   -6.235 +/-  1.391 |   53.136 +/- 16.014 |  -83.772 +/- 14.408 |    0.534 +/-  0.100 |  -18.361 +/-  4.222
GLN 151 |   24.017 +/-  3.233 |   -6.305 +/-  1.002 |  -78.981 +/-  3.176 |   -9.576 +/-  3.011 |    0.492 +/-  0.083 |  -70.352 +/-  2.986
GLU 152 |   18.065 +/-  2.649 |   -4.918 +/-  1.990 | -133.157 +/-  5.198 |   54.192 +/-  4.750 |    0.007 +/-  0.006 |  -65.812 +/-  2.811
SER 153 |   10.017 +/-  2.176 |   -5.608 +/-  1.129 |  -16.568 +/-  1.782 |    0.893 +/-  1.125 |    0.033 +/-  0.018 |  -11.232 +/-  2.413
ILE 154 |   18.018 +/-  3.248 |   -2.614 +/-  1.615 |  -13.948 +/-  2.008 |   -0.210 +/-  1.392 |    0.642 +/-  0.080 |    1.888 +/-  3.283
ASP 155 |   17.731 +/-  2.678 |   -3.920 +/-  1.406 | -124.937 +/- 13.887 |   50.178 +/- 12.376 |    0.301 +/-  0.088 |  -60.647 +/-  2.892
LYS 156 |   17.678 +/-  2.906 |   -4.192 +/-  1.505 |   34.357 +/-  7.884 |  -63.864 +/-  6.346 |    0.425 +/-  0.070 |  -15.596 +/-  3.525
LYS 157 |   18.631 +/-  3.111 |   -2.731 +/-  1.457 |   43.994 +/-  6.189 |  -71.672 +/-  5.797 |    0.679 +/-  0.086 |  -11.100 +/-  4.027
ARG 158 |   23.203 +/-  3.740 |   -0.794 +/-  1.524 | -101.896 +/-  6.440 |  -89.750 +/-  5.579 |    1.550 +/-  0.120 | -167.687 +/-  2.916
LYS 159 |   17.926 +/-  3.334 |   -1.634 +/-  1.309 |   44.993 +/- 13.062 |  -85.152 +/- 12.320 |    1.080 +/-  0.113 |  -22.787 +/-  3.978
GLU 160 |   17.746 +/-  2.509 |   -1.014 +/-  1.247 |  -85.039 +/- 16.737 |    7.294 +/- 16.139 |    0.996 +/-  0.121 |  -60.016 +/-  2.550
PHE 161 |   16.624 +/-  3.203 |   -5.081 +/-  1.167 |   -5.384 +/-  3.616 |   -4.521 +/-  2.681 |    0.200 +/-  0.066 |    1.838 +/-  3.684
ASP 162 |   15.874 +/-  2.594 |   -1.418 +/-  1.444 |  -91.174 +/-  6.489 |   15.318 +/-  6.249 |    0.645 +/-  0.057 |  -60.754 +/-  2.846
THR 163 |   16.227 +/-  2.438 |   -2.001 +/-  1.260 |  -32.887 +/-  2.520 |   -6.321 +/-  1.991 |    0.422 +/-  0.096 |  -24.560 +/-  2.702
ASN 164 |   20.648 +/-  2.825 |   -0.275 +/-  1.092 |  -90.062 +/-  3.860 |   -8.220 +/-  3.107 |    0.933 +/-  0.106 |  -76.976 +/-  2.983
GLY 165 |    5.815 +/-  1.717 |   -1.629 +/-  0.598 |   -6.520 +/-  2.271 |   -4.463 +/-  1.784 |    0.388 +/-  0.092 |   -6.409 +/-  1.679
TRP 166 |   22.885 +/-  3.369 |  -10.234 +/-  1.186 |    0.781 +/-  2.153 |   -5.832 +/-  1.841 |    0.210 +/-  0.058 |    7.810 +/-  3.361
GLN 167 |   23.895 +/-  3.049 |   -3.802 +/-  1.425 |  -71.679 +/-  3.411 |   -8.924 +/-  2.492 |    0.732 +/-  0.110 |  -59.779 +/-  3.104
LEU 168 |   16.287 +/-  2.693 |   -4.376 +/-  1.475 |  -27.321 +/-  1.216 |   -1.488 +/-  1.040 |    0.335 +/-  0.055 |  -16.564 +/-  2.927
PHE 169 |   17.119 +/-  3.056 |   -2.821 +/-  1.247 |   -7.425 +/-  1.517 |   -3.186 +/-  0.891 |    0.543 +/-  0.085 |    4.230 +/-  3.054
SER 170 |   12.380 +/-  2.549 |   -2.273 +/-  0.853 |   -0.026 +/-  2.369 |  -10.073 +/-  1.833 |    0.515 +/-  0.068 |    0.523 +/-  2.929
LYS 171 |   17.879 +/-  3.418 |   -0.745 +/-  0.981 |   87.376 +/-  3.789 | -110.131 +/-  4.073 |    1.388 +/-  0.065 |   -4.232 +/-  3.551
LYS 172 |   17.548 +/-  2.977 |   -2.918 +/-  1.505 |   50.872 +/-  7.875 |  -82.599 +/-  8.322 |    0.691 +/-  0.162 |  -16.407 +/-  3.248
SER 173 |   11.226 +/-  2.326 |   -2.191 +/-  0.986 |  -13.653 +/-  4.400 |   -7.524 +/-  3.679 |    0.397 +/-  0.072 |  -11.744 +/-  2.608
GLN 174 |   24.270 +/-  3.255 |   -0.785 +/-  1.269 |  -71.259 +/-  5.934 |  -14.517 +/-  5.366 |    1.236 +/-  0.137 |  -61.056 +/-  2.987
GLU 175 |   18.461 +/-  2.803 |   -0.438 +/-  1.538 |  -66.771 +/- 13.069 |   -5.951 +/- 12.223 |    1.005 +/-  0.100 |  -53.694 +/-  3.033
ILE 176 |   19.753 +/-  2.994 |   -2.167 +/-  1.326 |    1.495 +/-  1.985 |   -4.445 +/-  1.476 |    0.315 +/-  0.073 |   14.951 +/-  3.028
PRO 177 |   20.890 +/-  2.528 |   -4.934 +/-  1.163 |  -10.014 +/-  1.193 |    0.139 +/-  0.658 |    0.134 +/-  0.033 |    6.215 +/-  2.731
GLN 178 |   24.479 +/-  2.967 |   -4.745 +/-  1.382 |  -83.089 +/-  2.580 |   -1.292 +/-  1.694 |    0.318 +/-  0.063 |  -64.329 +/-  3.469
GLN 179 |   25.572 +/-  3.079 |   -7.990 +/-  1.464 |  -76.479 +/-  2.487 |   -3.543 +/-  1.336 |    0.115 +/-  0.045 |  -62.323 +/-  3.483
MET 180 |   16.425 +/-  2.620 |   -1.824 +/-  1.354 |   -4.887 +/-  1.263 |   -4.571 +/-  0.838 |    1.060 +/-  0.134 |    6.204 +/-  2.857
ASN 181 |   22.284 +/-  3.271 |   -4.407 +/-  1.190 |  -89.100 +/-  3.284 |   -4.984 +/-  1.811 |    0.166 +/-  0.106 |  -76.042 +/-  3.430
GLY 182 |    6.098 +/-  1.992 |   -2.965 +/-  1.245 |   -8.735 +/-  2.088 |   -1.032 +/-  1.187 |    0.074 +/-  0.035 |   -6.560 +/-  2.303
SER 183 |   15.076 +/-  2.757 |   -5.137 +/-  1.251 |  -20.740 +/-  2.117 |    0.917 +/-  1.318 |    0.002 +/-  0.005 |   -9.882 +/-  2.903
ASP 184 |   15.374 +/-  2.485 |   -4.315 +/-  1.302 | -118.000 +/-  5.007 |   39.296 +/-  4.073 |    0.026 +/-  0.014 |  -67.619 +/-  2.515
ALA 185 |    8.138 +/-  2.017 |   -5.712 +/-  0.854 |   -6.034 +/-  0.953 |    1.167 +/-  0.671 |    0.000 +/-  0.001 |   -2.440 +/-  2.092
GLY 186 |    4.990 +/-  1.367 |   -4.570 +/-  0.699 |   -8.259 +/-  0.900 |   -0.279 +/-  0.501 |    0.000 +/-  0.000 |   -8.117 +/-  1.624
MET 187 |   16.457 +/-  2.761 |  -10.182 +/-  1.405 |   -9.647 +/-  0.936 |   -0.530 +/-  0.556 |    0.023 +/-  0.009 |   -3.878 +/-  2.919
PHE 188 |   17.698 +/-  3.394 |   -9.322 +/-  1.145 |  -10.489 +/-  1.067 |   -1.598 +/-  0.570 |    0.002 +/-  0.003 |   -3.709 +/-  3.476
ALA 189 |    7.520 +/-  2.248 |   -5.816 +/-  0.812 |   -6.598 +/-  0.972 |    0.364 +/-  0.438 |    0.008 +/-  0.010 |   -4.522 +/-  2.265
CYS 190 |   10.615 +/-  2.111 |   -7.389 +/-  0.959 |    2.969 +/-  1.002 |   -1.721 +/-  0.544 |    0.004 +/-  0.004 |    4.478 +/-  2.177
LYS 191 |   17.990 +/-  3.353 |   -7.118 +/-  1.600 |   16.353 +/-  4.177 |  -46.658 +/-  3.421 |    0.056 +/-  0.020 |  -19.378 +/-  4.005
TYR 192 |   17.619 +/-  3.274 |   -8.375 +/-  1.384 |  -34.357 +/-  1.473 |   -2.919 +/-  0.616 |    0.003 +/-  0.004 |  -28.029 +/-  3.460
ALA 193 |    7.530 +/-  2.356 |   -5.070 +/-  1.000 |   -9.625 +/-  1.278 |   -0.664 +/-  0.427 |    0.000 +/-  0.000 |   -7.827 +/-  2.444
ASP 194 |   17.837 +/-  2.900 |   -4.578 +/-  1.570 | -114.568 +/-  5.062 |   28.116 +/-  4.319 |    0.076 +/-  0.032 |  -73.117 +/-  2.957
CYS 195 |   10.285 +/-  1.755 |   -7.936 +/-  0.958 |   -1.151 +/-  1.142 |   -3.038 +/-  0.778 |    0.002 +/-  0.003 |   -1.837 +/-  1.813
ILE 196 |   18.522 +/-  2.923 |   -5.396 +/-  1.438 |   -7.778 +/-  1.016 |   -2.259 +/-  0.691 |    0.102 +/-  0.024 |    3.191 +/-  3.146
THR 197 |   16.959 +/-  2.565 |   -4.810 +/-  1.272 |  -30.665 +/-  1.293 |   -1.380 +/-  0.858 |    0.031 +/-  0.014 |  -19.866 +/-  2.582
LYS 198 |   19.684 +/-  2.996 |   -4.432 +/-  1.294 |   17.634 +/-  8.196 |  -49.288 +/-  8.145 |    0.449 +/-  0.105 |  -15.953 +/-  3.713
ASP 199 |   18.739 +/-  2.412 |   -2.340 +/-  1.328 |  -84.785 +/-  6.867 |    6.611 +/-  6.125 |    0.542 +/-  0.069 |  -61.233 +/-  3.097
ARG 200 |   24.186 +/-  3.962 |   -3.320 +/-  1.830 | -153.736 +/-  6.646 |  -37.813 +/-  4.339 |    0.315 +/-  0.106 | -170.368 +/-  4.293
PRO 201 |   20.879 +/-  2.376 |   -1.605 +/-  0.810 |   -7.044 +/-  1.584 |   -2.880 +/-  1.130 |    0.834 +/-  0.073 |   10.185 +/-  2.470
ILE 202 |   17.927 +/-  2.935 |   -3.547 +/-  1.352 |   -4.827 +/-  1.316 |   -3.563 +/-  1.142 |    0.188 +/-  0.058 |    6.178 +/-  2.765
ASN 203 |   22.354 +/-  2.605 |   -2.235 +/-  1.098 |  -91.776 +/-  3.241 |   -5.522 +/-  2.427 |    0.645 +/-  0.084 |  -76.534 +/-  2.377
PHE 204 |   17.396 +/-  3.389 |   -5.941 +/-  1.233 |   -4.221 +/-  1.685 |   -4.743 +/-  1.106 |    0.090 +/-  0.048 |    2.580 +/-  3.762
THR 205 |   15.932 +/-  2.215 |   -2.140 +/-  1.292 |  -32.811 +/-  2.320 |   -3.656 +/-  1.872 |    0.494 +/-  0.072 |  -22.181 +/-  2.834
GLN 206 |   24.066 +/-  3.485 |   -4.557 +/-  1.299 |  -85.609 +/-  1.850 |   -0.760 +/-  0.723 |    0.129 +/-  0.053 |  -66.732 +/-  3.044
GLN 207 |   24.665 +/-  3.208 |   -2.025 +/-  1.240 |  -68.705 +/-  3.420 |  -12.649 +/-  2.661 |    0.983 +/-  0.153 |  -57.730 +/-  3.054
HIE 208 |   34.319 +/-  2.751 |   -6.536 +/-  1.144 |  -20.197 +/-  3.054 |   -4.275 +/-  2.316 |    0.589 +/-  0.086 |    3.900 +/-  3.308
MET 209 |   19.909 +/-  2.809 |   -8.970 +/-  1.199 |   -3.376 +/-  1.036 |    0.514 +/-  0.728 |    0.003 +/-  0.004 |    8.081 +/-  2.903
PRO 210 |   21.047 +/-  2.568 |   -5.782 +/-  1.194 |   -9.729 +/-  1.339 |   -1.132 +/-  0.966 |    0.142 +/-  0.138 |    4.547 +/-  2.681
TYR 211 |   17.222 +/-  2.864 |   -4.398 +/-  1.336 |  -31.567 +/-  2.013 |   -3.036 +/-  1.118 |    0.306 +/-  0.099 |  -21.473 +/-  3.016
PHE 212 |   16.280 +/-  2.963 |   -8.177 +/-  1.251 |   -2.355 +/-  1.004 |   -2.513 +/-  0.600 |    0.055 +/-  0.025 |    3.290 +/-  2.880
ARG 213 |   22.860 +/-  3.567 |  -10.737 +/-  1.450 | -139.715 +/-  4.512 |  -47.238 +/-  3.767 |    0.015 +/-  0.010 | -174.815 +/-  3.436
LYS 214 |   18.182 +/-  2.868 |   -5.819 +/-  1.650 |   28.580 +/- 14.695 |  -55.349 +/- 12.263 |    0.258 +/-  0.134 |  -14.148 +/-  5.229
ARG 215 |   22.746 +/-  3.627 |   -6.511 +/-  1.755 | -181.331 +/-  7.287 |  -29.255 +/-  4.374 |    0.139 +/-  0.059 | -194.212 +/-  4.512
MET 216 |   16.023 +/-  2.823 |  -10.846 +/-  1.081 |  -12.170 +/-  1.005 |   -0.236 +/-  0.452 |    0.017 +/-  0.009 |   -7.212 +/-  3.189
VAL 217 |   15.239 +/-  2.572 |   -4.554 +/-  1.463 |  -28.255 +/-  0.837 |   -0.388 +/-  0.466 |    0.078 +/-  0.029 |  -17.881 +/-  2.787
TRP 218 |   22.751 +/-  2.720 |   -9.915 +/-  1.235 |   -7.658 +/-  2.841 |   -2.399 +/-  1.347 |    0.377 +/-  0.068 |    3.156 +/-  3.358
GLU 219 |   19.356 +/-  3.061 |   -8.110 +/-  1.675 |  -89.667 +/-  4.320 |   21.127 +/-  3.804 |    0.018 +/-  0.011 |  -57.275 +/-  3.099
ILE 220 |   17.388 +/-  2.708 |   -7.299 +/-  1.341 |  -13.115 +/-  1.149 |    2.057 +/-  0.462 |    0.000 +/-  0.000 |   -0.970 +/-  2.591
LEU 221 |   17.374 +/-  3.106 |   -4.686 +/-  1.427 |  -33.780 +/-  1.580 |    0.231 +/-  0.716 |    0.139 +/-  0.068 |  -20.721 +/-  3.064
HIE 222 |   35.448 +/-  2.668 |   -5.165 +/-  1.058 |  -18.515 +/-  4.668 |   -3.198 +/-  3.528 |    0.625 +/-  0.093 |    9.195 +/-  2.750
ARG 223 |   24.495 +/-  3.495 |   -4.024 +/-  1.506 | -158.565 +/-  5.669 |  -34.534 +/-  5.138 |    0.661 +/-  0.070 | -171.968 +/-  3.370
LYS 224 |   17.708 +/-  3.278 |   -3.265 +/-  1.185 |   46.750 +/-  7.302 |  -76.654 +/-  8.192 |    1.054 +/-  0.145 |  -14.407 +/-  3.831
LEU 225 |   17.286 +/-  3.162 |   -4.966 +/-  1.376 |  -25.350 +/-  1.531 |   -0.369 +/-  1.257 |    0.112 +/-  0.042 |  -13.287 +/-  3.417
LEU 226 |   21.779 +/-  3.191 |    0.831 +/-  1.923 | -146.173 +/- 11.072 |   31.804 +/-  7.939 |    0.763 +/-  0.070 |  -90.995 +/-  4.283
ILE 227 |   20.663 +/-  2.871 |   -5.082 +/-  1.706 |   20.314 +/-  8.067 |  -85.107 +/-  7.126 |    0.290 +/-  0.057 |  -48.922 +/-  3.901
LYS 228 |   17.464 +/-  2.486 |   -3.723 +/-  1.733 |   44.680 +/- 18.482 |  -71.967 +/- 17.522 |    0.609 +/-  0.186 |  -12.937 +/-  3.233
LEU 229 |   15.990 +/-  2.453 |   -4.992 +/-  1.195 |  -28.533 +/-  1.362 |    1.001 +/-  0.761 |    0.015 +/-  0.012 |  -16.519 +/-  2.516
LYS 230 |   17.323 +/-  3.049 |   -5.766 +/-  1.403 |   28.577 +/- 12.892 |  -57.278 +/- 11.919 |    0.352 +/-  0.143 |  -16.792 +/-  4.043
VAL 231 |   13.704 +/-  2.266 |   -5.290 +/-  1.203 |  -31.548 +/-  1.076 |   -0.287 +/-  0.714 |    0.005 +/-  0.008 |  -23.416 +/-  2.517
ILE 232 |   17.724 +/-  3.119 |   -3.930 +/-  1.363 |  -14.435 +/-  1.250 |    0.231 +/-  0.578 |    0.376 +/-  0.061 |   -0.034 +/-  3.254
GLY 233 |    5.541 +/-  1.700 |   -3.066 +/-  0.770 |   -9.603 +/-  1.729 |   -2.460 +/-  1.155 |    0.044 +/-  0.024 |   -9.544 +/-  1.852
GLN 234 |   25.127 +/-  3.722 |   -3.511 +/-  1.097 |  -73.612 +/-  3.462 |   -9.295 +/-  2.769 |    0.724 +/-  0.086 |  -60.567 +/-  3.213
ASP 235 |   14.904 +/-  2.722 |    2.126 +/-  1.794 |  -82.666 +/-  6.348 |    4.713 +/-  5.211 |    0.668 +/-  0.060 |  -60.256 +/-  2.881
SER 236 |   13.916 +/-  2.639 |    0.192 +/-  1.158 |  -11.640 +/-  2.407 |   -8.670 +/-  1.928 |    0.700 +/-  0.092 |   -5.501 +/-  2.576
SER 237 |   11.521 +/-  2.151 |   -0.512 +/-  1.334 |  -21.179 +/-  2.550 |   -1.261 +/-  1.727 |    0.254 +/-  0.076 |  -11.176 +/-  2.450
GLU 238 |   18.025 +/-  2.867 |   -2.161 +/-  1.170 |  -72.061 +/- 10.244 |    2.557 +/-  9.626 |    0.670 +/-  0.077 |  -52.970 +/-  2.933
ILE 239 |   18.683 +/-  2.579 |   -3.839 +/-  1.446 |   -9.554 +/-  1.304 |   -1.489 +/-  0.572 |    0.269 +/-  0.073 |    4.070 +/-  2.696
HIE 240 |   34.564 +/-  2.673 |   -5.119 +/-  1.425 |  -19.352 +/-  6.450 |   -5.387 +/-  5.173 |    0.735 +/-  0.118 |    5.441 +/-  3.144
PHE 241 |   16.976 +/-  3.003 |   -4.055 +/-  1.355 |    0.735 +/-  1.373 |   -4.212 +/-  0.877 |    0.315 +/-  0.083 |    9.760 +/-  3.328
LYS 242 |   18.271 +/-  3.370 |   -1.491 +/-  1.114 |   90.196 +/-  4.992 | -118.461 +/-  4.962 |    1.333 +/-  0.087 |  -10.153 +/-  3.706
VAL 243 |   16.256 +/-  2.488 |   -1.891 +/-  1.392 |  -28.919 +/-  1.356 |   -0.315 +/-  0.904 |    0.278 +/-  0.072 |  -14.590 +/-  2.349
LYS 244 |   18.046 +/-  2.859 |   -1.002 +/-  1.191 |   98.661 +/-  5.246 | -131.069 +/-  4.321 |    1.298 +/-  0.099 |  -14.066 +/-  3.402
MET 245 |   17.376 +/-  2.766 |   -5.870 +/-  1.175 |  -10.272 +/-  2.056 |   -4.767 +/-  1.603 |    0.588 +/-  0.090 |   -2.945 +/-  2.935
THR 246 |   16.759 +/-  2.318 |   -0.944 +/-  1.200 |  -32.068 +/-  2.706 |   -9.220 +/-  2.071 |    0.613 +/-  0.093 |  -24.860 +/-  2.572
THR 247 |   15.772 +/-  2.198 |   -3.108 +/-  1.228 |  -32.387 +/-  2.033 |   -3.598 +/-  1.555 |    0.246 +/-  0.119 |  -23.075 +/-  2.287
HIE 248 |   34.182 +/-  2.658 |   -6.109 +/-  1.099 |  -16.123 +/-  3.465 |   -2.952 +/-  2.995 |    0.654 +/-  0.104 |    9.652 +/-  2.804
LEU 249 |   16.918 +/-  2.716 |   -5.942 +/-  1.507 |  -27.571 +/-  1.238 |    1.524 +/-  0.787 |    0.008 +/-  0.008 |  -15.062 +/-  2.954
LYS 250 |   18.941 +/-  3.290 |   -3.633 +/-  1.503 |   59.105 +/- 11.352 |  -84.812 +/-  9.947 |    0.690 +/-  0.091 |   -9.710 +/-  3.349
LYS 251 |   17.128 +/-  3.274 |   -2.485 +/-  1.293 |   85.399 +/- 10.738 | -118.654 +/-  9.895 |    1.158 +/-  0.121 |  -17.455 +/-  3.611
LEU 252 |   18.707 +/-  3.231 |   -5.378 +/-  1.472 |  -26.356 +/-  1.195 |   -2.148 +/-  0.751 |    0.083 +/-  0.053 |  -15.092 +/-  3.298
LYS 253 |   17.745 +/-  3.586 |   -7.654 +/-  1.163 |   57.427 +/-  6.445 |  -85.972 +/-  5.910 |    0.170 +/-  0.050 |  -18.284 +/-  4.180
GLU 254 |   17.189 +/-  2.408 |   -4.117 +/-  1.111 |  -91.193 +/-  8.713 |   11.537 +/-  8.588 |    0.593 +/-  0.117 |  -65.990 +/-  2.253
SER 255 |   11.319 +/-  2.113 |   -3.671 +/-  1.090 |   -9.467 +/-  2.706 |   -8.227 +/-  2.578 |    0.315 +/-  0.081 |   -9.732 +/-  2.310
TYR 256 |   17.189 +/-  3.271 |   -7.512 +/-  1.531 |  -28.051 +/-  2.387 |   -4.973 +/-  1.613 |    0.027 +/-  0.019 |  -23.319 +/-  3.733
CYS 257 |    9.861 +/-  1.793 |   -6.116 +/-  1.048 |   -4.674 +/-  1.526 |   -2.362 +/-  1.064 |    0.041 +/-  0.021 |   -3.250 +/-  2.292
GLN 258 |   23.806 +/-  2.962 |   -2.206 +/-  1.176 |  -65.150 +/-  4.384 |  -12.866 +/-  2.801 |    1.042 +/-  0.096 |  -55.374 +/-  3.578
ARG 259 |   22.337 +/-  3.789 |   -3.515 +/-  1.359 | -117.644 +/-  9.096 |  -77.536 +/-  9.161 |    1.211 +/-  0.187 | -175.148 +/-  3.531
GLN 260 |   23.965 +/-  3.391 |   -4.037 +/-  1.329 |  -79.310 +/-  2.417 |   -8.787 +/-  1.764 |    0.410 +/-  0.075 |  -67.759 +/-  3.444
GLY 261 |    5.360 +/-  1.441 |   -0.964 +/-  0.630 |   -6.273 +/-  1.149 |   -4.411 +/-  0.587 |    0.491 +/-  0.029 |   -5.797 +/-  1.483
VAL 262 |   15.401 +/-  2.431 |   -1.844 +/-  1.479 |  -17.209 +/-  1.281 |   -0.481 +/-  0.755 |    0.230 +/-  0.063 |   -3.904 +/-  2.311
PRO 263 |   21.294 +/-  2.329 |   -3.365 +/-  1.008 |   -7.280 +/-  1.071 |   -2.439 +/-  0.633 |    0.634 +/-  0.063 |    8.844 +/-  2.423
MET 264 |   15.830 +/-  2.775 |   -5.917 +/-  1.222 |   -7.512 +/-  2.232 |   -0.457 +/-  1.839 |    0.447 +/-  0.126 |    2.391 +/-  3.001
ASN 265 |   23.439 +/-  2.922 |   -3.558 +/-  1.256 |  -96.463 +/-  4.975 |   -4.225 +/-  2.530 |    0.197 +/-  0.042 |  -80.610 +/-  3.465
SER 266 |   12.718 +/-  2.057 |   -2.714 +/-  1.283 |  -17.345 +/-  2.010 |   -0.182 +/-  0.909 |    0.108 +/-  0.029 |   -7.415 +/-  2.547
LEU 267 |   16.196 +/-  2.800 |   -7.213 +/-  1.232 |  -22.932 +/-  0.992 |    2.887 +/-  1.138 |    0.038 +/-  0.014 |  -11.024 +/-  3.091
ARG 268 |   23.680 +/-  4.043 |   -9.790 +/-  1.727 | -151.206 +/-  6.981 |  -37.254 +/-  5.398 |    0.038 +/-  0.032 | -174.533 +/-  3.950
PHE 269 |   15.830 +/-  2.727 |   -8.662 +/-  1.053 |  -12.760 +/-  0.996 |   -0.529 +/-  0.886 |    0.011 +/-  0.008 |   -6.110 +/-  2.783
LEU 270 |   17.125 +/-  2.943 |   -7.226 +/-  1.139 |  -29.983 +/-  1.040 |    0.175 +/-  0.582 |    0.007 +/-  0.011 |  -19.901 +/-  3.276
PHE 271 |   15.738 +/-  2.878 |   -6.169 +/-  1.248 |   -9.811 +/-  1.387 |   -0.969 +/-  0.850 |    0.071 +/-  0.042 |   -1.140 +/-  2.820
GLU 272 |   18.756 +/-  2.400 |   -2.648 +/-  1.418 | -112.850 +/- 15.508 |   40.258 +/- 13.493 |    0.269 +/-  0.123 |  -56.215 +/-  3.738
GLY 273 |    5.814 +/-  1.860 |   -3.276 +/-  0.654 |   -8.126 +/-  1.348 |   -1.967 +/-  1.047 |    0.070 +/-  0.035 |   -7.485 +/-  1.888
GLN 274 |   23.990 +/-  3.268 |   -3.570 +/-  1.293 |  -66.850 +/-  2.840 |   -7.596 +/-  2.055 |    0.746 +/-  0.116 |  -53.280 +/-  3.070
ARG 275 |   22.770 +/-  4.029 |   -4.477 +/-  1.692 | -124.049 +/-  6.015 |  -67.264 +/-  4.961 |    0.408 +/-  0.065 | -172.612 +/-  3.691
ILE 276 |   17.609 +/-  2.829 |   -4.570 +/-  1.539 |  -22.198 +/-  1.627 |    2.723 +/-  0.985 |    0.031 +/-  0.017 |   -6.405 +/-  2.991
ALA 277 |    7.869 +/-  1.836 |   -2.645 +/-  0.727 |   -6.399 +/-  1.486 |   -0.522 +/-  0.977 |    0.333 +/-  0.051 |   -1.364 +/-  1.947
ASP 278 |   15.776 +/-  3.095 |   -1.786 +/-  1.161 | -109.884 +/- 10.912 |   35.487 +/- 10.097 |    0.604 +/-  0.086 |  -59.803 +/-  2.650
ASN 279 |   21.486 +/-  3.122 |   -1.688 +/-  1.088 |  -82.309 +/-  4.002 |  -11.534 +/-  3.185 |    0.833 +/-  0.106 |  -73.212 +/-  2.929
HIE 280 |   34.153 +/-  2.894 |   -8.091 +/-  1.245 |  -21.954 +/-  1.937 |   -2.079 +/-  1.325 |    0.340 +/-  0.075 |    2.368 +/-  3.341
THR 281 |   17.942 +/-  2.293 |   -4.501 +/-  1.411 |  -24.103 +/-  2.335 |   -7.580 +/-  1.971 |    0.103 +/-  0.037 |  -18.138 +/-  2.237
PRO 282 |   21.409 +/-  2.408 |   -8.136 +/-  1.078 |    0.804 +/-  1.060 |   -5.352 +/-  0.710 |    0.002 +/-  0.004 |    8.727 +/-  2.452
LYS 283 |   18.093 +/-  3.241 |   -3.294 +/-  0.898 |   72.635 +/-  8.291 | -108.766 +/-  8.267 |    1.093 +/-  0.064 |  -20.239 +/-  3.417
GLU 284 |   16.415 +/-  2.560 |   -3.206 +/-  1.187 |  -80.076 +/-  9.507 |    2.716 +/-  9.307 |    0.841 +/-  0.058 |  -63.309 +/-  2.608
LEU 285 |   16.701 +/-  3.050 |   -4.399 +/-  1.510 |  -27.137 +/-  1.245 |   -4.147 +/-  0.990 |    0.263 +/-  0.071 |  -18.720 +/-  3.201
GLY 286 |    5.642 +/-  1.714 |   -1.446 +/-  0.553 |   -6.514 +/-  1.562 |   -6.744 +/-  1.185 |    0.427 +/-  0.045 |   -8.634 +/-  1.738
MET 287 |   16.062 +/-  2.978 |   -7.509 +/-  1.255 |  -11.118 +/-  1.920 |   -1.374 +/-  1.553 |    0.074 +/-  0.031 |   -3.867 +/-  3.299
GLU 288 |   17.721 +/-  2.672 |   -2.421 +/-  1.215 |  -61.271 +/-  6.425 |  -10.833 +/-  5.722 |    0.851 +/-  0.053 |  -55.952 +/-  2.876
GLU 289 |   18.166 +/-  2.756 |   -2.836 +/-  1.467 | -109.998 +/- 10.765 |   34.998 +/- 10.745 |    0.606 +/-  0.086 |  -59.064 +/-  3.022
GLU 290 |   17.507 +/-  2.552 |    0.182 +/-  1.434 |  -87.590 +/- 14.028 |   11.782 +/- 12.776 |    0.933 +/-  0.081 |  -57.186 +/-  2.970
ASP 291 |   16.991 +/-  3.049 |   -1.668 +/-  1.837 |  -97.904 +/-  9.805 |   23.513 +/-  7.618 |    0.131 +/-  0.045 |  -58.937 +/-  2.802
VAL 292 |   14.664 +/-  2.764 |   -2.495 +/-  1.235 |  -24.427 +/-  1.581 |   -1.628 +/-  0.820 |    0.354 +/-  0.045 |  -13.532 +/-  2.968
ILE 293 |   17.932 +/-  3.240 |   -5.688 +/-  1.469 |  -14.231 +/-  1.135 |   -1.963 +/-  0.615 |    0.011 +/-  0.011 |   -3.938 +/-  3.252
GLU 294 |   18.766 +/-  2.347 |   -3.412 +/-  1.643 | -124.140 +/-  7.071 |   48.975 +/-  5.565 |    0.202 +/-  0.042 |  -59.609 +/-  2.774
VAL 295 |   14.856 +/-  2.472 |   -6.909 +/-  1.294 |  -24.947 +/-  1.239 |   -1.156 +/-  0.622 |    0.014 +/-  0.007 |  -18.142 +/-  2.423
TYR 296 |   17.006 +/-  3.010 |   -5.864 +/-  1.529 |  -34.081 +/-  2.386 |   -1.499 +/-  1.360 |    0.141 +/-  0.051 |  -24.298 +/-  3.651
GLN 297 |   23.389 +/-  2.833 |   -4.513 +/-  1.070 |  -71.926 +/-  2.320 |   -8.798 +/-  1.868 |    0.571 +/-  0.128 |  -61.276 +/-  2.896
GLU 298 |   18.902 +/-  3.031 |   -3.439 +/-  1.621 | -104.951 +/-  6.204 |   24.807 +/-  4.782 |    0.244 +/-  0.038 |  -64.435 +/-  3.431
GLN 299 |   24.846 +/-  3.544 |   -5.998 +/-  1.554 |  -72.876 +/-  3.140 |   -6.793 +/-  1.786 |    0.282 +/-  0.103 |  -60.539 +/-  3.694
THR 300 |   16.401 +/-  2.400 |   -3.399 +/-  1.345 |  -32.115 +/-  1.884 |   -3.734 +/-  1.327 |    0.374 +/-  0.035 |  -22.473 +/-  2.507
GLY 301 |    5.897 +/-  1.799 |   -4.766 +/-  0.762 |   -0.778 +/-  0.925 |   -0.283 +/-  0.439 |    0.000 +/-  0.002 |    0.070 +/-  1.901
GLY 302 |    6.493 +/-  1.736 |   -4.355 +/-  1.028 |  -44.753 +/-  3.861 |   12.302 +/-  1.393 |    0.002 +/-  0.006 |  -30.311 +/-  3.384
GLY 303 |    5.884 +/-  1.948 |   -0.151 +/-  0.700 |   31.668 +/-  6.942 | -137.170 +/-  5.954 |    0.981 +/-  0.099 |  -98.788 +/-  2.160
LEU 304 |   16.574 +/-  2.742 |    1.923 +/-  1.152 |  -19.089 +/-  2.248 |   -4.479 +/-  2.147 |    1.322 +/-  0.143 |   -3.749 +/-  2.993
LYS 305 |   17.402 +/-  3.079 |    0.195 +/-  1.014 |  102.836 +/-  5.146 | -128.736 +/-  5.002 |    1.479 +/-  0.127 |   -6.824 +/-  3.338
LYS 306 |   17.435 +/-  3.011 |   -1.442 +/-  1.302 |   93.102 +/-  5.711 | -124.547 +/-  5.538 |    1.124 +/-  0.190 |  -14.328 +/-  3.229
LEU 307 |   16.825 +/-  3.080 |    0.117 +/-  1.432 |  -34.057 +/-  1.584 |   -1.224 +/-  1.278 |    0.975 +/-  0.118 |  -17.363 +/-  3.269
ALA 308 |    7.400 +/-  1.916 |   -2.113 +/-  0.714 |   -7.195 +/-  1.363 |   -1.615 +/-  0.947 |    0.476 +/-  0.079 |   -3.046 +/-  1.976
GLU 309 |   18.335 +/-  2.399 |   -2.589 +/-  1.339 |  -83.684 +/-  6.617 |   10.769 +/-  6.804 |    0.744 +/-  0.103 |  -56.425 +/-  2.465
ALA 310 |    7.495 +/-  2.528 |   -2.968 +/-  0.867 |   -2.059 +/-  2.416 |   -2.375 +/-  1.410 |    0.306 +/-  0.066 |    0.398 +/-  2.613
LEU 311 |   16.414 +/-  2.699 |   -2.538 +/-  1.413 |  -24.474 +/-  1.720 |   -2.019 +/-  1.051 |    0.730 +/-  0.127 |  -11.887 +/-  3.014
LYS 312 |   17.988 +/-  3.017 |   -7.504 +/-  1.339 |   -4.985 +/-  2.350 |  -19.268 +/-  1.663 |    0.123 +/-  0.036 |  -13.646 +/-  3.031
LEU 313 |   17.267 +/-  2.908 |   -2.720 +/-  1.281 |  -37.365 +/-  1.207 |   -1.000 +/-  0.629 |    0.676 +/-  0.082 |  -23.142 +/-  2.998
SER 314 |   11.769 +/-  2.392 |   -3.172 +/-  0.860 |  -13.405 +/-  3.330 |   -7.379 +/-  2.987 |    0.415 +/-  0.100 |  -11.772 +/-  2.608
ALA 315 |    7.247 +/-  2.081 |   -3.912 +/-  0.996 |   -1.347 +/-  1.469 |   -1.133 +/-  0.594 |    0.113 +/-  0.032 |    0.969 +/-  2.300
LYS 316 |   16.601 +/-  2.978 |   -6.991 +/-  1.148 |   67.624 +/-  5.659 |  -92.004 +/-  5.195 |    0.382 +/-  0.071 |  -14.388 +/-  3.697
LEU 317 |   17.085 +/-  2.840 |   -1.865 +/-  1.183 |  -33.589 +/-  1.290 |   -2.895 +/-  1.005 |    0.879 +/-  0.100 |  -20.385 +/-  3.150
MET 318 |   15.426 +/-  2.642 |   -4.157 +/-  1.096 |   -8.771 +/-  1.349 |   -2.821 +/-  1.056 |    0.880 +/-  0.098 |    0.558 +/-  2.791
GLY 319 |    5.402 +/-  1.502 |   -2.665 +/-  0.955 |  -11.160 +/-  1.475 |   -1.329 +/-  0.798 |    0.023 +/-  0.034 |   -9.729 +/-  1.673
GLN 320 |   24.301 +/-  3.342 |   -3.341 +/-  1.409 |  -71.588 +/-  4.066 |  -11.674 +/-  3.636 |    0.677 +/-  0.154 |  -61.625 +/-  3.150
ALA 321 |    7.980 +/-  1.916 |   -0.970 +/-  0.948 |   -1.951 +/-  1.852 |   -4.379 +/-  1.605 |    0.663 +/-  0.078 |    1.342 +/-  2.514
MET 322 |   16.006 +/-  2.670 |   -3.423 +/-  1.421 |   -6.273 +/-  1.888 |   -3.882 +/-  1.673 |    0.738 +/-  0.256 |    3.166 +/-  2.761
ALA 323 |    7.416 +/-  1.885 |   -2.470 +/-  0.811 |    3.459 +/-  2.670 |   -3.186 +/-  2.234 |    0.166 +/-  0.085 |    5.385 +/-  2.140
LYS 324 |   19.344 +/-  2.706 |   -1.186 +/-  1.512 |   57.518 +/- 17.926 |  -80.440 +/- 16.986 |    1.202 +/-  0.225 |   -3.563 +/-  3.220
ARG 325 |   26.279 +/-  3.757 |   -1.956 +/-  2.302 | -223.096 +/- 20.588 |  -56.324 +/- 18.629 |    1.305 +/-  0.388 | -253.792 +/-  4.754

Sidechain Energy Decomposition:
Residue |       Internal      |    van der Waals    |    Electrostatic    |   Polar Solvation   |   Non-Polar Solv.   |       TOTAL
-------------------------------------------------------------------------------------------------------------------------------------------
GLU   1 |   13.267 +/-  2.195 |   -1.073 +/-  1.463 | -110.647 +/-  4.655 |   31.106 +/-  3.507 |    0.103 +/-  0.041 |  -67.243 +/-  2.890
PHE   2 |   12.535 +/-  2.420 |    0.461 +/-  1.085 |    1.989 +/-  0.355 |   -2.284 +/-  0.402 |    0.932 +/-  0.250 |   13.634 +/-  2.709
PRO   3 |   15.186 +/-  1.954 |   -0.293 +/-  0.552 |    6.733 +/-  0.567 |   -7.205 +/-  0.537 |    0.741 +/-  0.063 |   15.162 +/-  2.128
GLU   4 |   15.112 +/-  2.534 |   -0.139 +/-  1.436 |  -77.566 +/-  4.849 |   13.008 +/-  4.183 |    0.297 +/-  0.066 |  -49.289 +/-  2.740
ILE   5 |   14.739 +/-  2.567 |    0.997 +/-  1.097 |   -1.819 +/-  0.272 |   -0.863 +/-  0.195 |    1.042 +/-  0.087 |   14.096 +/-  2.655
THR   6 |   10.622 +/-  2.002 |   -1.068 +/-  1.122 |  -27.587 +/-  2.627 |    0.387 +/-  2.077 |    0.201 +/-  0.066 |  -17.445 +/-  2.013
GLU   7 |   14.043 +/-  2.387 |   -1.090 +/-  0.936 |  -50.227 +/- 18.067 |  -11.518 +/- 17.878 |    0.803 +/-  0.170 |  -47.989 +/-  2.627
GLU   8 |   14.606 +/-  2.796 |   -0.603 +/-  1.112 |  -50.713 +/-  9.008 |  -12.275 +/-  8.675 |    0.800 +/-  0.081 |  -48.185 +/-  2.636
MET   9 |   10.982 +/-  1.923 |   -6.944 +/-  0.685 |    0.458 +/-  1.304 |   -0.497 +/-  0.892 |    0.078 +/-  0.038 |    4.076 +/-  1.991
GLU  10 |   14.040 +/-  2.585 |   -1.939 +/-  1.306 |  -97.542 +/- 19.039 |   32.706 +/- 16.507 |    0.265 +/-  0.160 |  -52.471 +/-  3.804
LYS  11 |   14.065 +/-  2.789 |   -1.717 +/-  1.130 |   34.639 +/- 14.314 |  -59.475 +/- 13.398 |    1.001 +/-  0.128 |  -11.486 +/-  3.125
GLU  12 |   14.450 +/-  2.252 |   -2.266 +/-  0.986 |  -50.059 +/-  6.105 |  -10.934 +/-  6.140 |    0.484 +/-  0.089 |  -48.325 +/-  2.250
ILE  13 |   13.527 +/-  2.375 |   -3.667 +/-  1.136 |   -0.570 +/-  0.236 |   -1.396 +/-  0.189 |    0.133 +/-  0.050 |    8.028 +/-  2.498
LYS  14 |   14.034 +/-  3.230 |   -2.250 +/-  0.956 |   52.013 +/- 10.441 |  -73.104 +/-  9.935 |    0.913 +/-  0.154 |   -8.394 +/-  4.013
ASN  15 |   17.743 +/-  2.290 |   -1.575 +/-  0.707 |  -79.296 +/-  3.441 |   -7.776 +/-  2.981 |    0.679 +/-  0.092 |  -70.226 +/-  2.079
VAL  16 |   10.071 +/-  1.968 |   -1.215 +/-  0.783 |  -15.427 +/-  0.335 |   -0.593 +/-  0.153 |    0.412 +/-  0.077 |   -6.751 +/-  2.219
PHE  17 |   12.809 +/-  2.319 |   -1.743 +/-  1.260 |    2.125 +/-  0.729 |   -2.587 +/-  0.467 |    0.479 +/-  0.261 |   11.084 +/-  2.854
ARG  18 |   18.649 +/-  3.389 |   -1.337 +/-  1.145 | -133.738 +/- 11.216 |  -53.585 +/-  9.312 |    1.076 +/-  0.179 | -168.935 +/-  3.654
ASN  19 |   17.336 +/-  2.371 |   -0.691 +/-  0.544 |  -76.954 +/-  2.436 |   -9.506 +/-  1.885 |    0.873 +/-  0.066 |  -68.942 +/-  1.914
GLY  20 |    1.454 +/-  0.594 |   -0.419 +/-  0.174 |   -1.386 +/-  0.126 |    1.522 +/-  0.120 |    0.006 +/-  0.004 |    1.178 +/-  0.596
ASN  21 |   18.094 +/-  2.366 |   -1.681 +/-  0.658 |  -79.257 +/-  1.927 |   -7.857 +/-  1.470 |    0.615 +/-  0.058 |  -70.086 +/-  2.124
GLN  22 |   20.466 +/-  2.352 |   -2.439 +/-  1.030 |  -65.919 +/-  4.400 |   -7.212 +/-  3.420 |    0.683 +/-  0.124 |  -54.421 +/-  2.462
ASP  23 |    9.151 +/-  1.882 |   -1.919 +/-  0.857 |  -68.739 +/-  6.103 |    5.789 +/-  5.664 |    0.425 +/-  0.077 |  -55.293 +/-  2.025
GLU  24 |   13.533 +/-  2.162 |   -0.970 +/-  1.387 |  -87.784 +/- 17.972 |   19.622 +/- 13.960 |    0.441 +/-  0.110 |  -55.157 +/-  4.253
VAL  25 |    9.716 +/-  2.198 |   -2.222 +/-  0.780 |  -15.856 +/-  0.332 |   -0.626 +/-  0.114 |    0.380 +/-  0.046 |   -8.607 +/-  2.330
LEU  26 |   12.193 +/-  2.341 |   -3.763 +/-  1.041 |  -20.923 +/-  0.443 |   -0.899 +/-  0.231 |    0.141 +/-  0.047 |  -13.250 +/-  2.447
SER  27 |    6.606 +/-  1.283 |   -3.514 +/-  0.703 |   -3.110 +/-  1.013 |   -2.891 +/-  0.851 |    0.000 +/-  0.000 |   -2.909 +/-  1.441
GLU  28 |   15.165 +/-  2.669 |   -1.329 +/-  1.085 |  -74.907 +/-  5.967 |   10.606 +/-  5.190 |    0.584 +/-  0.044 |  -49.882 +/-  2.652
ALA  29 |    4.017 +/-  1.308 |   -2.181 +/-  0.485 |    3.195 +/-  0.191 |   -1.278 +/-  0.127 |    0.010 +/-  0.016 |    3.763 +/-  1.272
PHE  30 |   13.096 +/-  2.350 |   -2.227 +/-  0.986 |    3.088 +/-  0.560 |   -2.777 +/-  0.340 |    0.397 +/-  0.067 |   11.576 +/-  2.515
ARG  31 |   20.442 +/-  3.607 |   -1.204 +/-  1.344 | -135.205 +/-  7.375 |  -52.702 +/-  5.756 |    1.048 +/-  0.072 | -167.620 +/-  3.020
LEU  32 |   12.013 +/-  2.389 |   -2.707 +/-  1.009 |  -20.916 +/-  0.422 |   -0.722 +/-  0.195 |    0.153 +/-  0.047 |  -12.179 +/-  2.343
THR  33 |   11.444 +/-  1.664 |   -2.305 +/-  0.522 |  -20.059 +/-  1.519 |   -4.614 +/-  1.636 |    0.451 +/-  0.045 |  -15.082 +/-  1.701
ILE  34 |   14.456 +/-  2.402 |   -5.258 +/-  1.060 |   -0.993 +/-  0.170 |   -1.175 +/-  0.117 |    0.000 +/-  0.000 |    7.029 +/-  2.391
THR  35 |   11.333 +/-  1.702 |   -4.490 +/-  0.853 |  -28.976 +/-  1.324 |   -0.173 +/-  0.454 |    0.061 +/-  0.021 |  -22.245 +/-  1.951
ARG  36 |   18.906 +/-  3.501 |   -6.744 +/-  1.635 | -139.714 +/-  7.482 |  -47.196 +/-  5.153 |    0.130 +/-  0.063 | -174.617 +/-  4.406
LYS  37 |   15.667 +/-  2.867 |   -3.767 +/-  1.411 |    1.545 +/-  7.277 |  -22.019 +/-  6.771 |    0.274 +/-  0.061 |   -8.299 +/-  4.164
ASP  38 |    9.175 +/-  1.852 |   -4.198 +/-  1.159 |  -83.917 +/-  7.428 |   16.028 +/-  5.096 |    0.004 +/-  0.004 |  -62.907 +/-  3.107
ILE  39 |   13.973 +/-  2.651 |   -4.105 +/-  1.290 |   -0.593 +/-  0.164 |   -1.359 +/-  0.178 |    0.063 +/-  0.053 |    7.978 +/-  2.587
GLN  40 |   20.220 +/-  2.536 |   -2.812 +/-  0.904 |  -64.318 +/-  2.716 |   -8.335 +/-  1.735 |    0.559 +/-  0.130 |  -54.687 +/-  2.361
THR  41 |   12.009 +/-  1.878 |   -3.860 +/-  0.801 |  -24.567 +/-  0.862 |   -3.006 +/-  0.635 |    0.123 +/-  0.021 |  -19.300 +/-  2.159
LEU  42 |   13.122 +/-  2.346 |   -5.464 +/-  1.120 |  -22.079 +/-  0.398 |   -0.388 +/-  0.191 |    0.005 +/-  0.005 |  -14.804 +/-  2.384
ASN  43 |   18.599 +/-  2.387 |   -2.976 +/-  0.872 |  -80.394 +/-  4.022 |   -5.901 +/-  2.590 |    0.392 +/-  0.103 |  -70.279 +/-  2.296
HIE  44 |   30.839 +/-  2.291 |   -5.893 +/-  1.486 |  -10.866 +/-  3.360 |   -2.543 +/-  2.517 |    0.262 +/-  0.165 |   11.799 +/-  2.875
LEU  45 |   12.821 +/-  2.481 |   -4.101 +/-  1.176 |  -20.980 +/-  0.471 |   -1.548 +/-  0.225 |    0.051 +/-  0.037 |  -13.758 +/-  2.564
ASN  46 |   16.037 +/-  2.354 |   -2.859 +/-  1.005 |  -89.042 +/-  2.417 |    2.097 +/-  1.587 |    0.269 +/-  0.068 |  -73.498 +/-  2.317
TRP  47 |   17.995 +/-  3.084 |   -7.824 +/-  1.018 |    4.631 +/-  1.247 |   -2.034 +/-  0.639 |    0.231 +/-  0.052 |   12.999 +/-  3.328
LEU  48 |   13.597 +/-  2.830 |   -6.627 +/-  1.087 |  -20.911 +/-  0.343 |   -0.371 +/-  0.170 |    0.000 +/-  0.000 |  -14.312 +/-  2.657
ASN  49 |   18.474 +/-  2.216 |   -5.629 +/-  1.072 |  -88.215 +/-  1.870 |    0.213 +/-  0.641 |    0.001 +/-  0.003 |  -75.156 +/-  2.435
ASP  50 |   10.989 +/-  2.014 |   -3.831 +/-  1.157 |  -92.449 +/-  3.950 |   22.200 +/-  3.573 |    0.032 +/-  0.024 |  -63.060 +/-  2.774
GLU  51 |   14.085 +/-  2.329 |   -3.225 +/-  1.210 |  -87.680 +/-  4.884 |   23.307 +/-  4.669 |    0.081 +/-  0.029 |  -53.432 +/-  2.438
ILE  52 |   14.884 +/-  2.475 |   -6.515 +/-  1.137 |   -1.191 +/-  0.173 |   -1.125 +/-  0.115 |    0.000 +/-  0.000 |    6.053 +/-  2.432
ILE  53 |   13.589 +/-  2.575 |   -5.567 +/-  1.033 |   -0.731 +/-  0.163 |   -1.244 +/-  0.147 |    0.008 +/-  0.011 |    6.055 +/-  2.487
ASN  54 |   18.393 +/-  2.451 |   -4.402 +/-  0.592 |  -79.537 +/-  2.264 |   -3.876 +/-  1.687 |    0.131 +/-  0.031 |  -69.291 +/-  2.292
PHE  55 |   12.653 +/-  2.751 |   -6.678 +/-  0.848 |    2.302 +/-  0.271 |   -2.600 +/-  0.224 |    0.003 +/-  0.003 |    5.680 +/-  2.817
TYR  56 |   13.289 +/-  2.505 |   -6.292 +/-  1.150 |  -21.745 +/-  2.902 |   -3.260 +/-  1.601 |    0.062 +/-  0.019 |  -17.946 +/-  3.070
MET  57 |   13.059 +/-  2.520 |   -7.411 +/-  0.700 |    2.149 +/-  0.350 |   -1.714 +/-  0.418 |    0.012 +/-  0.009 |    6.096 +/-  2.573
ASN  58 |   17.703 +/-  2.119 |   -4.240 +/-  0.802 |  -80.996 +/-  1.493 |   -3.568 +/-  0.851 |    0.116 +/-  0.029 |  -70.985 +/-  2.021
MET  59 |   12.105 +/-  2.423 |   -8.287 +/-  0.731 |    2.160 +/-  0.482 |   -1.133 +/-  0.528 |    0.002 +/-  0.005 |    4.848 +/-  2.625
LEU  60 |   13.158 +/-  2.561 |   -5.063 +/-  1.062 |  -21.680 +/-  0.384 |   -0.254 +/-  0.174 |    0.031 +/-  0.016 |  -13.808 +/-  2.792
MET  61 |   11.502 +/-  2.225 |   -6.067 +/-  0.708 |    1.570 +/-  0.549 |   -1.532 +/-  0.541 |    0.309 +/-  0.049 |    5.782 +/-  2.327
GLU  62 |   13.383 +/-  2.353 |   -1.576 +/-  1.244 | -100.254 +/- 10.048 |   33.098 +/-  7.932 |    0.243 +/-  0.058 |  -55.107 +/-  3.370
ARG  63 |   19.026 +/-  3.636 |   -4.364 +/-  1.197 | -141.957 +/-  7.519 |  -43.594 +/-  6.003 |    0.472 +/-  0.081 | -170.419 +/-  3.497
SER  64 |    7.101 +/-  1.480 |   -2.620 +/-  0.834 |   -3.891 +/-  0.977 |   -2.350 +/-  0.709 |    0.028 +/-  0.015 |   -1.731 +/-  1.757
LYS  65 |   13.759 +/-  2.973 |   -1.119 +/-  0.978 |   37.393 +/-  8.234 |  -60.261 +/-  7.703 |    0.976 +/-  0.109 |   -9.252 +/-  3.583
GLU  66 |   13.637 +/-  2.263 |   -1.845 +/-  1.056 |  -59.436 +/-  8.664 |   -2.729 +/-  8.162 |    0.656 +/-  0.085 |  -49.718 +/-  2.452
LYS  67 |   14.055 +/-  3.120 |   -0.036 +/-  0.789 |   45.300 +/-  7.853 |  -69.033 +/-  7.430 |    1.348 +/-  0.057 |   -8.367 +/-  3.128
GLY  68 |    1.554 +/-  0.554 |   -0.243 +/-  0.227 |   -0.235 +/-  0.190 |    0.621 +/-  0.183 |    0.019 +/-  0.008 |    1.716 +/-  0.518
LEU  69 |   12.831 +/-  2.488 |   -2.547 +/-  0.904 |  -21.208 +/-  0.506 |   -0.755 +/-  0.203 |    0.221 +/-  0.067 |  -11.457 +/-  2.568
PRO  70 |   14.738 +/-  1.744 |   -3.873 +/-  0.664 |    4.218 +/-  0.752 |   -3.660 +/-  0.733 |    0.091 +/-  0.040 |   11.515 +/-  1.835
SER  71 |    6.600 +/-  1.300 |   -1.742 +/-  1.001 |   -5.455 +/-  1.917 |   -1.275 +/-  1.574 |    0.241 +/-  0.037 |   -1.630 +/-  1.546
VAL  72 |   10.401 +/-  2.280 |   -4.006 +/-  1.034 |  -15.724 +/-  0.314 |   -0.215 +/-  0.095 |    0.001 +/-  0.001 |   -9.543 +/-  2.283
HIE  73 |   30.557 +/-  2.543 |   -7.082 +/-  0.749 |   -5.893 +/-  1.325 |   -5.965 +/-  1.062 |    0.154 +/-  0.049 |   11.772 +/-  2.587
ALA  74 |    3.729 +/-  1.350 |   -2.656 +/-  0.353 |    3.261 +/-  0.146 |   -1.177 +/-  0.124 |    0.013 +/-  0.010 |    3.169 +/-  1.418
PHE  75 |   12.117 +/-  2.323 |   -4.681 +/-  0.892 |    1.538 +/-  0.961 |   -2.381 +/-  0.375 |    0.061 +/-  0.029 |    6.654 +/-  2.677
ASN  76 |   18.849 +/-  2.437 |   -4.112 +/-  0.808 |  -80.986 +/-  1.838 |   -3.278 +/-  1.084 |    0.112 +/-  0.044 |  -69.416 +/-  2.265
THR  77 |   11.409 +/-  2.198 |   -3.746 +/-  0.725 |  -20.048 +/-  1.342 |   -3.963 +/-  1.028 |    0.022 +/-  0.020 |  -16.325 +/-  2.415
PHE  78 |   13.404 +/-  2.776 |   -4.381 +/-  1.186 |    1.949 +/-  0.638 |   -2.338 +/-  0.531 |    0.122 +/-  0.101 |    8.755 +/-  3.361
PHE  79 |   11.958 +/-  2.560 |   -5.781 +/-  0.879 |    2.835 +/-  0.335 |   -2.467 +/-  0.205 |    0.004 +/-  0.005 |    6.549 +/-  2.774
PHE  80 |   11.798 +/-  2.155 |   -4.776 +/-  0.798 |    3.338 +/-  0.309 |   -3.391 +/-  0.298 |    0.075 +/-  0.033 |    7.044 +/-  2.333
THR  81 |   11.723 +/-  2.062 |   -2.476 +/-  0.698 |  -20.705 +/-  1.597 |   -4.023 +/-  1.257 |    0.359 +/-  0.076 |  -15.121 +/-  2.102
LYS  82 |   14.317 +/-  2.250 |   -4.520 +/-  1.089 |   29.585 +/-  4.494 |  -51.209 +/-  4.170 |    0.265 +/-  0.067 |  -11.561 +/-  2.728
LEU  83 |   13.494 +/-  2.330 |   -4.888 +/-  1.044 |  -20.803 +/-  0.363 |   -1.380 +/-  0.130 |    0.032 +/-  0.015 |  -13.545 +/-  2.380
LYS  84 |   13.847 +/-  2.980 |   -3.030 +/-  0.704 |   67.485 +/-  6.332 |  -87.716 +/-  6.313 |    0.731 +/-  0.107 |   -8.683 +/-  3.287
THR  85 |   10.788 +/-  2.120 |   -0.757 +/-  0.809 |  -21.798 +/-  1.414 |   -3.315 +/-  1.361 |    0.536 +/-  0.050 |  -14.546 +/-  2.160
ALA  86 |    4.190 +/-  1.293 |   -0.844 +/-  0.532 |    3.747 +/-  0.180 |   -1.864 +/-  0.138 |    0.253 +/-  0.050 |    5.483 +/-  1.432
GLY  87 |    1.651 +/-  0.575 |   -0.545 +/-  0.162 |   -1.488 +/-  0.138 |    1.637 +/-  0.131 |    0.017 +/-  0.006 |    1.271 +/-  0.564
TYR  88 |   13.755 +/-  3.086 |   -4.688 +/-  1.119 |  -20.299 +/-  1.440 |   -3.726 +/-  0.595 |    0.116 +/-  0.048 |  -14.841 +/-  3.376
GLN  89 |   19.689 +/-  2.254 |   -1.427 +/-  0.736 |  -63.467 +/-  3.299 |   -9.878 +/-  3.008 |    0.901 +/-  0.086 |  -54.182 +/-  2.215
ALA  90 |    4.103 +/-  1.364 |   -2.087 +/-  0.424 |    4.016 +/-  0.221 |   -2.019 +/-  0.135 |    0.048 +/-  0.036 |    4.060 +/-  1.522
VAL  91 |   11.566 +/-  2.198 |   -5.202 +/-  0.787 |  -15.618 +/-  0.282 |   -0.450 +/-  0.129 |    0.000 +/-  0.000 |   -9.704 +/-  2.339
LYS  92 |   14.537 +/-  3.031 |   -3.596 +/-  1.342 |   54.922 +/-  8.558 |  -77.132 +/-  7.563 |    0.656 +/-  0.082 |  -10.613 +/-  2.957
ARG  93 |   18.429 +/-  3.476 |   -1.965 +/-  1.297 | -155.730 +/-  8.560 |  -39.571 +/-  6.920 |    0.666 +/-  0.068 | -178.171 +/-  4.004
TRP  94 |   19.180 +/-  3.295 |   -8.816 +/-  1.047 |    3.104 +/-  1.725 |   -2.155 +/-  0.745 |    0.044 +/-  0.024 |   11.355 +/-  3.457
THR  95 |   12.226 +/-  1.845 |   -3.083 +/-  1.084 |  -29.238 +/-  1.210 |    0.463 +/-  0.426 |    0.003 +/-  0.006 |  -19.628 +/-  1.898
LYS  96 |   13.891 +/-  2.462 |   -2.483 +/-  1.030 |   53.476 +/- 12.973 |  -75.288 +/- 11.968 |    0.703 +/-  0.088 |   -9.700 +/-  3.175
LYS  97 |   14.626 +/-  2.701 |   -0.007 +/-  0.820 |   59.997 +/- 10.295 |  -80.522 +/- 10.867 |    1.105 +/-  0.197 |   -4.800 +/-  2.970
VAL  98 |   10.394 +/-  2.054 |   -1.904 +/-  0.755 |  -15.631 +/-  0.445 |   -0.720 +/-  0.122 |    0.223 +/-  0.109 |   -7.638 +/-  2.024
ASP  99 |   10.524 +/-  1.799 |   -1.223 +/-  1.050 |  -97.393 +/-  4.950 |   32.072 +/-  4.156 |    0.298 +/-  0.047 |  -55.722 +/-  2.212
VAL 100 |   11.200 +/-  1.629 |   -3.788 +/-  0.844 |  -15.582 +/-  0.297 |   -0.778 +/-  0.104 |    0.002 +/-  0.003 |   -8.946 +/-  1.709
PHE 101 |   12.205 +/-  2.496 |   -3.567 +/-  0.869 |    2.342 +/-  0.501 |   -1.882 +/-  0.239 |    0.222 +/-  0.046 |    9.319 +/-  2.605
SER 102 |    6.943 +/-  1.398 |   -0.702 +/-  0.776 |   -1.888 +/-  1.002 |   -3.822 +/-  0.806 |    0.316 +/-  0.034 |    0.847 +/-  1.539
VAL 103 |   10.916 +/-  2.048 |   -3.882 +/-  0.833 |  -15.970 +/-  0.343 |   -0.654 +/-  0.134 |    0.110 +/-  0.033 |   -9.480 +/-  2.044
ASP 104 |   10.157 +/-  1.994 |   -2.837 +/-  1.040 |  -54.705 +/-  3.944 |   -9.636 +/-  3.453 |    0.326 +/-  0.033 |  -56.694 +/-  2.056
ILE 105 |   13.727 +/-  2.561 |   -5.317 +/-  1.013 |   -1.378 +/-  0.195 |   -0.829 +/-  0.121 |    0.001 +/-  0.003 |    6.205 +/-  2.357
LEU 106 |   13.749 +/-  2.184 |   -4.677 +/-  0.924 |  -21.302 +/-  0.411 |   -1.009 +/-  0.150 |    0.002 +/-  0.004 |  -13.237 +/-  2.194
LEU 107 |   12.418 +/-  2.361 |   -5.255 +/-  0.943 |  -21.486 +/-  0.351 |   -0.295 +/-  0.141 |    0.000 +/-  0.001 |  -14.617 +/-  2.372
VAL 108 |   10.398 +/-  2.005 |   -3.026 +/-  0.945 |  -14.968 +/-  0.266 |   -0.632 +/-  0.144 |    0.003 +/-  0.005 |   -8.225 +/-  2.146
PRO 109 |   15.180 +/-  1.879 |   -4.791 +/-  0.556 |    8.721 +/-  0.768 |   -7.426 +/-  0.621 |    0.010 +/-  0.009 |   11.694 +/-  1.883
ILE 110 |   13.117 +/-  2.252 |   -4.151 +/-  1.145 |   -0.394 +/-  0.217 |   -1.709 +/-  0.152 |    0.025 +/-  0.022 |    6.888 +/-  2.287
HIE 111 |   29.819 +/-  1.974 |   -7.906 +/-  0.805 |  -12.543 +/-  1.769 |   -1.036 +/-  1.038 |    0.121 +/-  0.042 |    8.455 +/-  2.298
LEU 112 |   13.671 +/-  2.975 |   -0.602 +/-  1.123 |  -20.967 +/-  0.467 |   -1.879 +/-  0.299 |    0.606 +/-  0.177 |   -9.171 +/-  3.003
GLY 113 |    1.623 +/-  0.630 |   -0.333 +/-  0.157 |   -1.320 +/-  0.165 |    1.455 +/-  0.161 |    0.025 +/-  0.009 |    1.449 +/-  0.632
VAL 114 |   11.051 +/-  2.145 |   -2.239 +/-  0.966 |  -15.245 +/-  0.363 |   -1.010 +/-  0.129 |    0.212 +/-  0.109 |   -7.232 +/-  2.346
HIE 115 |   30.042 +/-  2.232 |   -6.703 +/-  0.921 |  -16.302 +/-  2.049 |    0.787 +/-  0.907 |    0.186 +/-  0.049 |    8.011 +/-  2.706
TRP 116 |   18.434 +/-  3.232 |  -12.069 +/-  0.936 |    7.002 +/-  1.006 |   -3.212 +/-  0.443 |    0.005 +/-  0.006 |   10.159 +/-  3.153
CYS 117 |    6.944 +/-  1.475 |   -4.707 +/-  0.574 |    5.991 +/-  0.909 |   -0.920 +/-  0.714 |    0.003 +/-  0.007 |    7.311 +/-  1.528
LEU 118 |   13.084 +/-  2.087 |   -5.741 +/-  0.934 |  -21.708 +/-  0.373 |   -0.559 +/-  0.148 |    0.001 +/-  0.002 |  -14.923 +/-  2.175
ALA 119 |    3.589 +/-  1.132 |   -2.722 +/-  0.428 |    3.886 +/-  0.153 |   -1.769 +/-  0.117 |    0.000 +/-  0.001 |    2.983 +/-  1.250
VAL 120 |    9.705 +/-  1.928 |   -3.752 +/-  0.798 |  -15.548 +/-  0.295 |   -0.480 +/-  0.124 |    0.027 +/-  0.010 |  -10.048 +/-  1.995
VAL 121 |    9.773 +/-  2.028 |   -4.049 +/-  0.864 |  -15.635 +/-  0.292 |   -0.478 +/-  0.129 |    0.001 +/-  0.003 |  -10.387 +/-  2.097
ASP 122 |   11.725 +/-  2.080 |   -3.558 +/-  1.214 | -101.050 +/-  9.004 |   31.472 +/-  6.266 |    0.085 +/-  0.037 |  -61.326 +/-  3.702
PHE 123 |   12.464 +/-  2.648 |   -4.817 +/-  0.877 |    3.028 +/-  0.448 |   -2.082 +/-  0.281 |    0.186 +/-  0.043 |    8.779 +/-  2.808
ARG 124 |   18.036 +/-  3.670 |   -2.413 +/-  1.463 | -162.981 +/-  7.879 |  -27.253 +/-  5.307 |    0.478 +/-  0.048 | -174.133 +/-  3.983
LYS 125 |   14.121 +/-  2.733 |   -2.362 +/-  1.317 |   44.935 +/-  7.134 |  -62.416 +/-  8.274 |    0.818 +/-  0.147 |   -4.904 +/-  2.871
LYS 126 |   13.788 +/-  2.924 |   -3.598 +/-  0.875 |   43.231 +/-  7.711 |  -63.068 +/-  7.533 |    0.683 +/-  0.093 |   -8.964 +/-  3.074
ASN 127 |   16.500 +/-  2.525 |   -4.148 +/-  0.707 |  -73.087 +/-  2.622 |   -9.448 +/-  1.685 |    0.233 +/-  0.051 |  -69.951 +/-  2.512
ILE 128 |   13.406 +/-  2.120 |   -5.130 +/-  1.222 |   -0.594 +/-  0.178 |   -1.520 +/-  0.129 |    0.000 +/-  0.001 |    6.161 +/-  2.267
THR 129 |   11.656 +/-  1.885 |   -3.110 +/-  0.689 |  -21.852 +/-  0.768 |   -4.058 +/-  0.583 |    0.127 +/-  0.039 |  -17.237 +/-  2.137
TYR 130 |   13.923 +/-  2.633 |   -6.533 +/-  0.777 |  -16.708 +/-  1.500 |   -6.698 +/-  1.473 |    0.064 +/-  0.037 |  -15.952 +/-  2.776
TYR 131 |   12.997 +/-  2.593 |   -4.394 +/-  0.794 |  -14.782 +/-  0.609 |   -7.220 +/-  0.647 |    0.241 +/-  0.046 |  -13.158 +/-  2.905
ASP 132 |   11.814 +/-  2.019 |   -3.264 +/-  1.206 |  -97.352 +/-  5.907 |   33.711 +/-  5.109 |    0.106 +/-  0.026 |  -54.984 +/-  2.489
SER 133 |    7.294 +/-  1.430 |   -3.470 +/-  0.801 |   -2.841 +/-  0.889 |   -3.282 +/-  0.886 |    0.000 +/-  0.001 |   -2.298 +/-  1.652
MET 134 |   12.047 +/-  2.438 |   -4.535 +/-  0.953 |    2.320 +/-  1.003 |   -2.237 +/-  0.853 |    0.534 +/-  0.111 |    8.129 +/-  2.699
GLY 135 |    1.521 +/-  0.683 |   -0.510 +/-  0.149 |   -1.274 +/-  0.159 |    1.442 +/-  0.140 |    0.016 +/-  0.009 |    1.196 +/-  0.659
GLY 136 |    1.512 +/-  0.656 |   -0.485 +/-  0.173 |   -1.696 +/-  0.143 |    1.795 +/-  0.141 |    0.007 +/-  0.007 |    1.133 +/-  0.634
ILE 137 |   13.345 +/-  2.392 |   -3.886 +/-  1.057 |    0.212 +/-  0.273 |   -2.000 +/-  0.167 |    0.080 +/-  0.032 |    7.750 +/-  2.490
ASN 138 |   18.286 +/-  2.203 |   -2.847 +/-  0.634 |  -81.944 +/-  1.890 |   -5.275 +/-  1.073 |    0.415 +/-  0.062 |  -71.364 +/-  2.011
ASN 139 |   18.312 +/-  2.334 |   -3.179 +/-  0.649 |  -82.081 +/-  3.551 |   -4.847 +/-  2.572 |    0.327 +/-  0.096 |  -71.468 +/-  2.510
GLU 140 |   13.698 +/-  2.445 |   -1.177 +/-  1.257 |  -96.025 +/-  7.086 |   32.195 +/-  6.559 |    0.603 +/-  0.085 |  -50.707 +/-  2.288
ALA 141 |    3.818 +/-  1.361 |   -2.814 +/-  0.412 |    4.198 +/-  0.211 |   -2.230 +/-  0.153 |    0.012 +/-  0.011 |    2.984 +/-  1.429
CYS 142 |    6.501 +/-  1.711 |   -5.361 +/-  0.617 |    5.106 +/-  0.648 |   -1.223 +/-  0.410 |    0.000 +/-  0.001 |    5.023 +/-  1.787
ARG 143 |   18.411 +/-  3.485 |   -2.848 +/-  1.368 | -127.659 +/-  7.776 |  -62.812 +/-  6.139 |    0.849 +/-  0.113 | -174.059 +/-  3.535
ILE 144 |   12.994 +/-  2.333 |   -3.595 +/-  1.081 |    0.143 +/-  0.197 |   -1.826 +/-  0.150 |    0.189 +/-  0.069 |    7.906 +/-  2.347
LEU 145 |   12.802 +/-  2.671 |   -4.744 +/-  0.916 |  -20.926 +/-  0.374 |   -0.959 +/-  0.158 |    0.003 +/-  0.005 |  -13.824 +/-  2.629
LEU 146 |   13.043 +/-  2.310 |   -3.803 +/-  1.040 |  -21.062 +/-  0.434 |   -1.344 +/-  0.206 |    0.138 +/-  0.057 |  -13.028 +/-  2.571
GLN 147 |   20.338 +/-  2.198 |   -3.234 +/-  0.824 |  -63.768 +/-  3.832 |   -8.301 +/-  2.728 |    0.598 +/-  0.095 |  -54.368 +/-  2.603
TYR 148 |   14.758 +/-  2.573 |   -5.613 +/-  1.058 |  -20.548 +/-  1.428 |   -2.806 +/-  0.427 |    0.002 +/-  0.003 |  -14.206 +/-  2.666
LEU 149 |   12.332 +/-  2.493 |   -5.306 +/-  0.964 |  -20.887 +/-  0.373 |   -0.952 +/-  0.115 |    0.000 +/-  0.001 |  -14.813 +/-  2.684
LYS 150 |   14.339 +/-  2.957 |   -3.810 +/-  1.165 |   50.418 +/- 15.219 |  -70.719 +/- 13.612 |    0.533 +/-  0.100 |   -9.239 +/-  3.736
GLN 151 |   19.979 +/-  2.562 |   -3.999 +/-  0.717 |  -61.419 +/-  2.847 |   -9.927 +/-  2.553 |    0.483 +/-  0.083 |  -54.884 +/-  2.231
GLU 152 |   14.214 +/-  2.226 |   -3.500 +/-  1.547 | -110.969 +/-  4.443 |   45.398 +/-  3.783 |    0.007 +/-  0.006 |  -54.850 +/-  2.584
SER 153 |    6.124 +/-  1.595 |   -3.389 +/-  0.756 |   -2.408 +/-  1.116 |   -1.827 +/-  0.647 |    0.033 +/-  0.018 |   -1.467 +/-  1.703
ILE 154 |   13.898 +/-  2.722 |   -1.691 +/-  1.269 |   -0.777 +/-  0.376 |   -1.619 +/-  0.266 |    0.615 +/-  0.074 |   10.427 +/-  2.884
ASP 155 |   12.620 +/-  2.362 |   -2.283 +/-  1.181 | -109.466 +/- 11.987 |   42.182 +/- 10.634 |    0.190 +/-  0.065 |  -56.757 +/-  2.481
LYS 156 |   13.919 +/-  2.646 |   -3.790 +/-  1.172 |   23.434 +/-  6.365 |  -49.917 +/-  4.940 |    0.230 +/-  0.052 |  -16.125 +/-  3.279
LYS 157 |   14.392 +/-  2.740 |   -2.399 +/-  1.121 |   35.880 +/-  4.958 |  -56.601 +/-  4.887 |    0.539 +/-  0.075 |   -8.189 +/-  3.620
ARG 158 |   18.811 +/-  3.588 |   -0.966 +/-  1.239 | -110.010 +/-  6.009 |  -72.789 +/-  5.246 |    1.340 +/-  0.115 | -163.614 +/-  2.793
LYS 159 |   14.230 +/-  2.794 |   -1.461 +/-  0.839 |   52.033 +/- 11.522 |  -73.941 +/- 10.719 |    1.027 +/-  0.118 |   -8.113 +/-  3.479
GLU 160 |   13.829 +/-  2.260 |   -0.611 +/-  0.915 |  -65.445 +/- 15.648 |    2.727 +/- 15.090 |    0.855 +/-  0.107 |  -48.645 +/-  2.419
PHE 161 |   12.763 +/-  2.859 |   -4.215 +/-  0.903 |    2.520 +/-  0.482 |   -2.040 +/-  0.342 |    0.113 +/-  0.058 |    9.141 +/-  3.161
ASP 162 |   10.979 +/-  2.026 |   -0.319 +/-  1.048 |  -75.354 +/-  5.637 |    8.969 +/-  5.244 |    0.548 +/-  0.048 |  -55.177 +/-  2.345
THR 163 |   11.390 +/-  1.904 |   -1.716 +/-  0.748 |  -20.937 +/-  2.427 |   -4.998 +/-  2.062 |    0.357 +/-  0.092 |  -15.905 +/-  2.207
ASN 164 |   16.613 +/-  2.347 |   -0.351 +/-  0.598 |  -83.195 +/-  2.733 |   -6.544 +/-  1.456 |    0.778 +/-  0.043 |  -72.699 +/-  2.511
GLY 165 |    1.585 +/-  0.569 |   -0.319 +/-  0.182 |   -0.906 +/-  0.182 |    1.120 +/-  0.159 |    0.018 +/-  0.007 |    1.498 +/-  0.583
TRP 166 |   18.673 +/-  3.180 |   -9.534 +/-  0.915 |    7.839 +/-  1.222 |   -2.906 +/-  1.155 |    0.070 +/-  0.038 |   14.143 +/-  3.167
GLN 167 |   19.982 +/-  2.831 |   -2.361 +/-  1.061 |  -63.106 +/-  3.093 |   -9.966 +/-  2.353 |    0.703 +/-  0.118 |  -54.749 +/-  2.567
LEU 168 |   12.597 +/-  2.504 |   -3.434 +/-  1.223 |  -20.679 +/-  0.414 |   -1.204 +/-  0.208 |    0.199 +/-  0.039 |  -12.521 +/-  2.586
PHE 169 |   13.262 +/-  2.674 |   -1.891 +/-  0.840 |    2.271 +/-  0.685 |   -2.393 +/-  0.447 |    0.507 +/-  0.082 |   11.758 +/-  2.773
SER 170 |    7.503 +/-  1.723 |   -1.480 +/-  0.425 |    1.122 +/-  1.517 |   -7.645 +/-  1.163 |    0.379 +/-  0.052 |   -0.121 +/-  1.864
LYS 171 |   13.885 +/-  2.868 |   -0.438 +/-  0.602 |   66.329 +/-  3.042 |  -89.153 +/-  3.187 |    1.281 +/-  0.052 |   -8.096 +/-  2.976
LYS 172 |   13.748 +/-  2.564 |   -2.543 +/-  1.178 |   44.505 +/-  7.479 |  -63.417 +/-  7.760 |    0.547 +/-  0.144 |   -7.160 +/-  3.023
SER 173 |    6.873 +/-  1.594 |   -1.391 +/-  0.696 |    0.152 +/-  3.066 |   -6.998 +/-  2.961 |    0.304 +/-  0.069 |   -1.060 +/-  1.862
GLN 174 |   20.021 +/-  2.796 |   -0.591 +/-  0.873 |  -63.676 +/-  5.428 |  -10.310 +/-  4.814 |    1.017 +/-  0.121 |  -53.540 +/-  2.483
GLU 175 |   14.187 +/-  2.307 |   -0.701 +/-  0.931 |  -55.153 +/- 10.838 |   -7.102 +/- 10.714 |    0.858 +/-  0.093 |  -47.911 +/-  2.458
ILE 176 |   14.237 +/-  2.316 |   -2.420 +/-  1.058 |    0.013 +/-  0.322 |   -1.848 +/-  0.213 |    0.272 +/-  0.074 |   10.254 +/-  2.368
PRO 177 |   14.909 +/-  1.941 |   -4.025 +/-  0.717 |    8.364 +/-  1.011 |   -8.262 +/-  0.879 |    0.062 +/-  0.031 |   11.048 +/-  2.116
GLN 178 |   20.375 +/-  2.569 |   -3.783 +/-  1.068 |  -74.286 +/-  2.627 |   -1.367 +/-  1.517 |    0.189 +/-  0.049 |  -58.872 +/-  2.716
GLN 179 |   21.246 +/-  2.420 |   -7.075 +/-  1.195 |  -70.182 +/-  2.307 |   -2.099 +/-  1.145 |    0.007 +/-  0.012 |  -58.103 +/-  2.879
MET 180 |   12.180 +/-  2.329 |   -2.462 +/-  0.891 |    2.451 +/-  0.640 |   -2.578 +/-  0.484 |    0.791 +/-  0.139 |   10.381 +/-  2.389
ASN 181 |   17.747 +/-  2.692 |   -3.914 +/-  0.840 |  -80.773 +/-  2.530 |   -4.044 +/-  1.661 |    0.128 +/-  0.108 |  -70.856 +/-  2.433
GLY 182 |    1.610 +/-  0.812 |   -0.921 +/-  0.179 |   -1.404 +/-  0.200 |    1.427 +/-  0.136 |    0.002 +/-  0.004 |    0.715 +/-  0.854
SER 183 |    8.845 +/-  1.791 |   -2.616 +/-  1.048 |   -5.900 +/-  1.455 |   -2.021 +/-  1.029 |    0.002 +/-  0.005 |   -1.691 +/-  1.969
ASP 184 |   10.223 +/-  1.909 |   -3.540 +/-  1.042 |  -96.010 +/-  4.576 |   30.984 +/-  3.726 |    0.026 +/-  0.014 |  -58.317 +/-  2.063
ALA 185 |    4.051 +/-  1.320 |   -3.333 +/-  0.436 |    3.736 +/-  0.233 |   -1.613 +/-  0.126 |    0.000 +/-  0.001 |    2.841 +/-  1.343
GLY 186 |    1.346 +/-  0.487 |   -1.248 +/-  0.198 |   -1.264 +/-  0.095 |    1.079 +/-  0.081 |    0.000 +/-  0.000 |   -0.088 +/-  0.511
MET 187 |   12.567 +/-  2.228 |   -8.470 +/-  0.779 |    2.212 +/-  0.421 |   -2.165 +/-  0.287 |    0.023 +/-  0.009 |    4.167 +/-  2.269
PHE 188 |   13.476 +/-  2.881 |   -7.375 +/-  0.886 |    1.562 +/-  0.343 |   -2.695 +/-  0.348 |    0.002 +/-  0.003 |    4.970 +/-  2.865
ALA 189 |    3.857 +/-  1.474 |   -3.269 +/-  0.320 |    3.527 +/-  0.184 |   -1.545 +/-  0.122 |    0.007 +/-  0.009 |    2.578 +/-  1.536
CYS 190 |    6.375 +/-  1.433 |   -5.009 +/-  0.528 |    4.890 +/-  0.582 |   -1.300 +/-  0.296 |    0.002 +/-  0.003 |    4.958 +/-  1.488
LYS 191 |   14.037 +/-  2.996 |   -5.736 +/-  1.300 |   17.520 +/-  3.965 |  -38.683 +/-  3.091 |    0.053 +/-  0.020 |  -12.808 +/-  3.628
TYR 192 |   13.971 +/-  2.814 |   -6.742 +/-  0.964 |  -18.972 +/-  0.913 |   -3.424 +/-  0.380 |    0.003 +/-  0.004 |  -15.164 +/-  2.851
ALA 193 |    3.724 +/-  1.438 |   -3.231 +/-  0.413 |    3.327 +/-  0.169 |   -1.212 +/-  0.101 |    0.000 +/-  0.000 |    2.609 +/-  1.508
ASP 194 |   12.441 +/-  2.326 |   -2.345 +/-  1.265 |  -97.186 +/-  4.877 |   24.219 +/-  3.849 |    0.075 +/-  0.032 |  -62.797 +/-  2.485
CYS 195 |    6.025 +/-  1.244 |   -5.490 +/-  0.507 |    3.963 +/-  0.636 |   -0.220 +/-  0.565 |    0.001 +/-  0.001 |    4.278 +/-  1.378
ILE 196 |   14.196 +/-  2.562 |   -4.051 +/-  1.079 |   -0.433 +/-  0.182 |   -1.221 +/-  0.138 |    0.085 +/-  0.022 |    8.576 +/-  2.710
THR 197 |   11.702 +/-  1.678 |   -3.447 +/-  0.860 |  -23.667 +/-  0.973 |   -0.694 +/-  0.611 |    0.025 +/-  0.011 |  -16.082 +/-  1.842
LYS 198 |   14.687 +/-  2.822 |   -3.341 +/-  0.939 |   24.133 +/-  7.225 |  -44.374 +/-  7.505 |    0.425 +/-  0.097 |   -8.469 +/-  3.624
ASP 199 |   12.389 +/-  1.837 |   -1.750 +/-  1.046 |  -73.212 +/-  6.111 |    6.149 +/-  5.516 |    0.347 +/-  0.068 |  -56.077 +/-  2.108
ARG 200 |   19.130 +/-  3.721 |   -3.456 +/-  1.559 | -163.597 +/-  6.052 |  -27.733 +/-  3.668 |    0.228 +/-  0.105 | -175.428 +/-  3.949
PRO 201 |   14.894 +/-  1.792 |   -0.743 +/-  0.497 |    8.722 +/-  0.755 |   -8.907 +/-  0.723 |    0.744 +/-  0.069 |   14.711 +/-  1.915
ILE 202 |   13.741 +/-  2.434 |   -2.984 +/-  0.889 |   -0.766 +/-  0.197 |   -1.317 +/-  0.150 |    0.114 +/-  0.042 |    8.788 +/-  2.246
ASN 203 |   17.804 +/-  2.111 |   -1.702 +/-  0.662 |  -80.591 +/-  3.950 |   -6.322 +/-  3.294 |    0.617 +/-  0.100 |  -70.194 +/-  1.878
PHE 204 |   13.172 +/-  2.898 |   -5.319 +/-  0.966 |    1.924 +/-  0.374 |   -2.791 +/-  0.308 |    0.001 +/-  0.002 |    6.988 +/-  3.297
THR 205 |   11.495 +/-  1.866 |   -1.596 +/-  0.778 |  -21.708 +/-  1.565 |   -3.864 +/-  1.539 |    0.462 +/-  0.072 |  -15.211 +/-  2.464
GLN 206 |   19.866 +/-  2.920 |   -3.805 +/-  1.011 |  -77.802 +/-  1.815 |   -0.749 +/-  0.476 |    0.087 +/-  0.050 |  -62.403 +/-  2.565
GLN 207 |   20.536 +/-  2.780 |   -1.489 +/-  0.873 |  -62.120 +/-  2.545 |  -11.097 +/-  2.177 |    0.846 +/-  0.123 |  -53.323 +/-  2.565
HIE 208 |   30.132 +/-  2.460 |   -5.156 +/-  0.719 |   -9.828 +/-  2.839 |   -3.296 +/-  2.212 |    0.564 +/-  0.091 |   12.416 +/-  2.795
MET 209 |   13.459 +/-  2.277 |   -7.852 +/-  0.920 |    1.796 +/-  0.476 |   -2.115 +/-  0.339 |    0.003 +/-  0.004 |    5.292 +/-  2.267
PRO 210 |   14.984 +/-  1.975 |   -3.604 +/-  0.903 |    9.988 +/-  1.151 |   -9.468 +/-  1.124 |    0.134 +/-  0.133 |   12.035 +/-  2.176
TYR 211 |   13.462 +/-  2.468 |   -3.031 +/-  0.968 |  -20.317 +/-  1.662 |   -3.651 +/-  0.879 |    0.295 +/-  0.095 |  -13.242 +/-  2.667
PHE 212 |   12.534 +/-  2.691 |   -5.823 +/-  0.748 |    1.259 +/-  0.437 |   -2.694 +/-  0.365 |    0.050 +/-  0.025 |    5.326 +/-  2.678
ARG 213 |   18.953 +/-  3.210 |   -8.366 +/-  1.119 | -147.346 +/-  3.870 |  -37.803 +/-  2.907 |    0.011 +/-  0.009 | -174.552 +/-  2.731
LYS 214 |   14.306 +/-  2.437 |   -3.897 +/-  1.424 |   25.312 +/- 13.532 |  -46.422 +/- 11.346 |    0.248 +/-  0.135 |  -10.454 +/-  4.432
ARG 215 |   19.090 +/-  3.531 |   -4.689 +/-  1.561 | -175.056 +/-  6.620 |  -21.273 +/-  3.771 |    0.139 +/-  0.059 | -181.789 +/-  3.916
MET 216 |   12.130 +/-  2.264 |   -8.547 +/-  0.673 |    1.652 +/-  0.525 |   -0.747 +/-  0.232 |    0.015 +/-  0.009 |    4.503 +/-  2.467
VAL 217 |   10.641 +/-  2.265 |   -3.059 +/-  0.999 |  -15.005 +/-  0.290 |   -0.497 +/-  0.182 |    0.078 +/-  0.029 |   -7.842 +/-  2.430
TRP 218 |   18.842 +/-  2.460 |   -7.549 +/-  0.889 |    5.809 +/-  2.774 |   -1.564 +/-  1.392 |    0.371 +/-  0.068 |   15.909 +/-  2.975
GLU 219 |   15.133 +/-  2.557 |   -5.502 +/-  1.435 |  -72.992 +/-  3.958 |   16.486 +/-  3.474 |    0.018 +/-  0.010 |  -46.857 +/-  2.642
ILE 220 |   13.321 +/-  2.457 |   -5.861 +/-  0.972 |   -0.977 +/-  0.159 |   -0.966 +/-  0.119 |    0.000 +/-  0.000 |    5.517 +/-  2.366
LEU 221 |   13.157 +/-  2.563 |   -3.995 +/-  1.073 |  -21.445 +/-  0.439 |   -0.624 +/-  0.190 |    0.082 +/-  0.061 |  -12.824 +/-  2.560
HIE 222 |   30.712 +/-  2.082 |   -4.671 +/-  0.876 |  -11.519 +/-  4.332 |   -2.756 +/-  3.255 |    0.491 +/-  0.084 |   12.258 +/-  2.282
ARG 223 |   20.005 +/-  3.116 |   -3.383 +/-  1.240 | -163.398 +/-  5.006 |  -27.483 +/-  4.529 |    0.626 +/-  0.066 | -173.633 +/-  3.007
LYS 224 |   14.033 +/-  2.784 |   -1.592 +/-  0.974 |   45.081 +/-  6.469 |  -66.061 +/-  7.284 |    1.035 +/-  0.137 |   -7.504 +/-  3.154
LEU 225 |   12.149 +/-  2.607 |   -3.850 +/-  1.077 |  -20.278 +/-  0.440 |   -0.594 +/-  0.178 |    0.034 +/-  0.013 |  -12.539 +/-  2.913
LEU 226 |   15.535 +/-  2.461 |   -0.501 +/-  1.083 |  -40.284 +/-  1.951 |    5.873 +/-  1.411 |    0.695 +/-  0.089 |  -18.682 +/-  2.620
ILE 227 |   15.393 +/-  2.517 |   -4.298 +/-  1.183 |    4.557 +/-  1.052 |   -8.068 +/-  0.733 |    0.041 +/-  0.034 |    7.626 +/-  2.600
LYS 228 |   13.585 +/-  2.295 |   -2.356 +/-  1.462 |   30.975 +/- 17.973 |  -54.532 +/- 17.079 |    0.602 +/-  0.184 |  -11.726 +/-  2.739
LEU 229 |   12.331 +/-  2.134 |   -4.219 +/-  0.983 |  -19.683 +/-  0.371 |   -1.550 +/-  0.182 |    0.006 +/-  0.008 |  -13.115 +/-  2.050
LYS 230 |   13.807 +/-  2.692 |   -3.976 +/-  1.149 |   24.676 +/- 12.113 |  -46.170 +/- 11.436 |    0.350 +/-  0.144 |  -11.314 +/-  3.905
VAL 231 |    9.620 +/-  1.735 |   -4.252 +/-  0.826 |  -14.946 +/-  0.289 |   -0.851 +/-  0.140 |    0.005 +/-  0.008 |  -10.425 +/-  1.920
ILE 232 |   13.615 +/-  2.610 |   -2.712 +/-  0.974 |   -1.209 +/-  0.332 |   -1.049 +/-  0.240 |    0.363 +/-  0.060 |    9.008 +/-  2.681
GLY 233 |    1.527 +/-  0.563 |   -1.072 +/-  0.208 |   -0.484 +/-  0.182 |    0.677 +/-  0.159 |    0.000 +/-  0.000 |    0.648 +/-  0.594
GLN 234 |   20.750 +/-  3.114 |   -2.993 +/-  0.891 |  -65.275 +/-  3.240 |   -6.431 +/-  2.658 |    0.471 +/-  0.091 |  -53.479 +/-  2.483
ASP 235 |    9.822 +/-  1.895 |    0.288 +/-  1.155 |  -70.368 +/-  4.329 |    4.918 +/-  4.116 |    0.415 +/-  0.061 |  -54.924 +/-  1.992
SER 236 |    8.460 +/-  1.720 |    0.006 +/-  0.921 |   -1.880 +/-  1.856 |   -5.152 +/-  1.709 |    0.554 +/-  0.051 |    1.989 +/-  1.833
SER 237 |    7.142 +/-  1.567 |   -0.385 +/-  1.063 |   -8.868 +/-  1.705 |    0.163 +/-  0.645 |    0.160 +/-  0.075 |   -1.787 +/-  1.878
GLU 238 |   14.155 +/-  2.299 |   -1.745 +/-  0.996 |  -61.787 +/-  9.314 |   -0.033 +/-  8.845 |    0.527 +/-  0.062 |  -48.885 +/-  2.402
ILE 239 |   14.282 +/-  2.343 |   -2.543 +/-  1.193 |   -0.616 +/-  0.238 |   -1.771 +/-  0.185 |    0.243 +/-  0.073 |    9.596 +/-  2.380
HIE 240 |   30.709 +/-  2.314 |   -4.154 +/-  1.053 |  -13.484 +/-  6.141 |   -0.699 +/-  5.017 |    0.596 +/-  0.127 |   12.969 +/-  2.743
PHE 241 |   13.069 +/-  2.552 |   -3.612 +/-  1.013 |    3.302 +/-  0.515 |   -2.694 +/-  0.318 |    0.258 +/-  0.083 |   10.323 +/-  2.863
LYS 242 |   14.368 +/-  2.922 |   -1.305 +/-  0.791 |   73.785 +/-  4.725 |  -96.781 +/-  4.837 |    1.135 +/-  0.089 |   -8.797 +/-  2.989
VAL 243 |   11.434 +/-  1.888 |   -2.278 +/-  1.001 |  -14.757 +/-  0.311 |   -0.999 +/-  0.205 |    0.180 +/-  0.062 |   -6.420 +/-  1.844
LYS 244 |   14.071 +/-  2.581 |   -0.787 +/-  0.855 |   81.555 +/-  4.188 | -105.637 +/-  3.710 |    1.212 +/-  0.123 |   -9.585 +/-  3.071
MET 245 |   12.731 +/-  2.351 |   -4.298 +/-  0.861 |    3.390 +/-  1.586 |   -3.477 +/-  1.324 |    0.539 +/-  0.093 |    8.886 +/-  2.510
THR 246 |   11.802 +/-  1.852 |   -1.011 +/-  0.678 |  -21.491 +/-  1.991 |   -4.932 +/-  1.389 |    0.545 +/-  0.081 |  -15.088 +/-  2.071
THR 247 |   10.954 +/-  1.547 |   -2.189 +/-  0.915 |  -22.944 +/-  1.862 |   -1.626 +/-  1.714 |    0.198 +/-  0.109 |  -15.606 +/-  1.774
HIE 248 |   30.207 +/-  2.322 |   -4.544 +/-  0.785 |   -9.526 +/-  3.190 |   -3.584 +/-  2.798 |    0.620 +/-  0.099 |   13.173 +/-  2.399
LEU 249 |   12.583 +/-  2.327 |   -4.747 +/-  1.110 |  -20.960 +/-  0.366 |   -0.846 +/-  0.163 |    0.006 +/-  0.007 |  -13.964 +/-  2.542
LYS 250 |   14.908 +/-  2.900 |   -2.391 +/-  1.184 |   41.807 +/- 10.903 |  -65.856 +/-  9.612 |    0.681 +/-  0.089 |  -10.851 +/-  3.398
LYS 251 |   13.355 +/-  2.939 |   -1.499 +/-  0.909 |   76.891 +/- 10.211 |  -98.218 +/-  9.500 |    1.117 +/-  0.130 |   -8.355 +/-  3.098
LEU 252 |   14.081 +/-  2.724 |   -3.668 +/-  1.120 |  -20.155 +/-  0.520 |   -1.580 +/-  0.250 |    0.068 +/-  0.057 |  -11.253 +/-  2.741
LYS 253 |   14.288 +/-  3.055 |   -6.095 +/-  0.805 |   56.146 +/-  5.855 |  -71.121 +/-  5.364 |    0.169 +/-  0.050 |   -6.614 +/-  3.426
GLU 254 |   13.424 +/-  2.091 |   -2.863 +/-  0.875 |  -67.558 +/-  8.148 |    6.849 +/-  8.312 |    0.591 +/-  0.116 |  -49.559 +/-  1.813
SER 255 |    7.121 +/-  1.490 |   -2.221 +/-  0.631 |    1.599 +/-  2.144 |   -6.944 +/-  2.236 |    0.276 +/-  0.071 |   -0.169 +/-  1.778
TYR 256 |   13.602 +/-  3.108 |   -6.091 +/-  1.074 |  -17.981 +/-  2.417 |   -4.377 +/-  1.819 |    0.026 +/-  0.018 |  -14.820 +/-  3.410
CYS 257 |    5.974 +/-  1.250 |   -4.084 +/-  0.839 |    3.503 +/-  0.653 |   -0.197 +/-  0.590 |    0.024 +/-  0.015 |    5.220 +/-  1.454
GLN 258 |   19.740 +/-  2.684 |   -1.550 +/-  0.863 |  -65.010 +/-  4.083 |   -9.388 +/-  2.800 |    0.860 +/-  0.113 |  -55.348 +/-  2.989
ARG 259 |   18.457 +/-  3.490 |   -3.004 +/-  1.180 | -119.302 +/-  8.544 |  -63.816 +/-  8.476 |    0.951 +/-  0.189 | -166.714 +/-  3.098
GLN 260 |   19.725 +/-  2.762 |   -4.049 +/-  0.977 |  -67.074 +/-  2.118 |   -5.840 +/-  1.460 |    0.232 +/-  0.072 |  -57.006 +/-  2.874
GLY 261 |    1.404 +/-  0.500 |   -0.370 +/-  0.207 |   -0.437 +/-  0.135 |    0.648 +/-  0.128 |    0.017 +/-  0.008 |    1.262 +/-  0.528
VAL 262 |    9.882 +/-  1.795 |   -2.075 +/-  1.064 |  -15.554 +/-  0.306 |   -0.367 +/-  0.116 |    0.198 +/-  0.062 |   -7.916 +/-  1.779
PRO 263 |   15.203 +/-  1.645 |   -1.827 +/-  0.525 |    7.541 +/-  0.796 |   -7.459 +/-  0.780 |    0.569 +/-  0.065 |   14.028 +/-  1.840
MET 264 |   11.585 +/-  2.304 |   -4.643 +/-  0.842 |    0.956 +/-  1.935 |   -1.062 +/-  1.538 |    0.367 +/-  0.115 |    7.203 +/-  2.521
ASN 265 |   18.542 +/-  2.428 |   -3.176 +/-  0.902 |  -84.814 +/-  3.832 |   -2.736 +/-  1.892 |    0.116 +/-  0.047 |  -72.067 +/-  2.625
SER 266 |    7.616 +/-  1.353 |   -1.913 +/-  0.924 |   -6.265 +/-  1.541 |   -1.217 +/-  0.768 |    0.107 +/-  0.029 |   -1.672 +/-  1.535
LEU 267 |   12.324 +/-  2.478 |   -5.492 +/-  0.925 |  -21.428 +/-  0.428 |   -0.650 +/-  0.177 |    0.017 +/-  0.009 |  -15.229 +/-  2.681
ARG 268 |   20.252 +/-  3.771 |   -8.336 +/-  1.240 | -158.965 +/-  6.602 |  -23.544 +/-  4.732 |    0.036 +/-  0.032 | -170.557 +/-  3.584
PHE 269 |   12.257 +/-  2.334 |   -6.565 +/-  0.744 |    2.055 +/-  0.328 |   -3.336 +/-  0.418 |    0.008 +/-  0.007 |    4.419 +/-  2.482
LEU 270 |   13.192 +/-  2.465 |   -5.252 +/-  1.046 |  -20.863 +/-  0.440 |   -0.521 +/-  0.201 |    0.007 +/-  0.011 |  -13.437 +/-  2.806
PHE 271 |   12.050 +/-  2.383 |   -4.669 +/-  0.876 |    0.590 +/-  0.565 |   -0.932 +/-  0.422 |    0.061 +/-  0.041 |    7.100 +/-  2.417
GLU 272 |   14.583 +/-  2.116 |   -1.427 +/-  1.183 | -103.042 +/- 14.548 |   37.785 +/- 12.371 |    0.217 +/-  0.123 |  -51.884 +/-  3.475
GLY 273 |    1.557 +/-  0.551 |   -0.959 +/-  0.236 |   -1.310 +/-  0.131 |    1.311 +/-  0.123 |    0.000 +/-  0.000 |    0.600 +/-  0.593
GLN 274 |   19.924 +/-  2.901 |   -2.470 +/-  0.814 |  -63.660 +/-  2.333 |   -8.490 +/-  1.881 |    0.722 +/-  0.117 |  -53.973 +/-  2.594
ARG 275 |   18.818 +/-  3.714 |   -3.721 +/-  1.393 | -136.765 +/-  5.131 |  -50.264 +/-  4.040 |    0.346 +/-  0.059 | -171.586 +/-  3.277
ILE 276 |   13.528 +/-  2.375 |   -4.548 +/-  1.123 |    0.450 +/-  0.211 |   -1.749 +/-  0.141 |    0.004 +/-  0.004 |    7.685 +/-  2.514
ALA 277 |    3.904 +/-  1.227 |   -1.526 +/-  0.333 |    3.932 +/-  0.242 |   -2.038 +/-  0.172 |    0.246 +/-  0.053 |    4.517 +/-  1.258
ASP 278 |   10.866 +/-  2.466 |   -0.870 +/-  0.833 |  -91.225 +/- 11.286 |   26.273 +/- 10.365 |    0.536 +/-  0.077 |  -54.421 +/-  2.282
ASN 279 |   16.984 +/-  2.351 |   -1.216 +/-  0.728 |  -77.600 +/-  3.269 |   -8.624 +/-  2.620 |    0.759 +/-  0.095 |  -69.698 +/-  2.146
HIE 280 |   30.139 +/-  2.359 |   -6.052 +/-  0.793 |  -10.327 +/-  1.393 |   -2.746 +/-  1.023 |    0.339 +/-  0.074 |   11.353 +/-  2.591
THR 281 |   12.188 +/-  1.807 |   -4.047 +/-  0.867 |  -21.679 +/-  1.738 |   -6.261 +/-  1.733 |    0.103 +/-  0.037 |  -19.696 +/-  2.005
PRO 282 |   15.227 +/-  1.815 |   -5.467 +/-  0.731 |   13.933 +/-  0.926 |  -12.563 +/-  0.808 |    0.000 +/-  0.001 |   11.131 +/-  1.983
LYS 283 |   14.290 +/-  2.846 |   -2.127 +/-  0.668 |   66.243 +/-  7.314 |  -89.947 +/-  7.121 |    0.984 +/-  0.063 |  -10.557 +/-  3.025
GLU 284 |   12.707 +/-  2.236 |   -2.528 +/-  0.877 |  -63.916 +/-  8.337 |    1.968 +/-  8.316 |    0.638 +/-  0.066 |  -51.130 +/-  2.420
LEU 285 |   12.524 +/-  2.518 |   -3.892 +/-  1.110 |  -21.109 +/-  0.393 |   -1.258 +/-  0.162 |    0.124 +/-  0.046 |  -13.610 +/-  2.623
GLY 286 |    1.569 +/-  0.564 |   -0.477 +/-  0.169 |   -0.689 +/-  0.175 |    0.925 +/-  0.168 |    0.017 +/-  0.007 |    1.346 +/-  0.541
MET 287 |   11.479 +/-  2.502 |   -6.777 +/-  0.939 |    0.108 +/-  0.487 |   -0.021 +/-  0.470 |    0.005 +/-  0.005 |    4.795 +/-  2.647
GLU 288 |   13.575 +/-  2.130 |   -1.690 +/-  0.774 |  -46.931 +/-  4.877 |  -14.337 +/-  4.768 |    0.815 +/-  0.059 |  -48.568 +/-  2.140
GLU 289 |   13.871 +/-  2.454 |   -2.062 +/-  1.075 |  -91.840 +/- 10.907 |   30.219 +/- 10.684 |    0.580 +/-  0.077 |  -49.232 +/-  2.621
GLU 290 |   13.178 +/-  2.242 |   -0.041 +/-  1.185 |  -75.304 +/- 14.134 |   11.135 +/- 12.539 |    0.794 +/-  0.084 |  -50.238 +/-  2.574
ASP 291 |   11.733 +/-  2.443 |   -1.063 +/-  1.554 |  -85.016 +/-  6.717 |   19.054 +/-  6.006 |    0.085 +/-  0.036 |  -55.206 +/-  2.207
VAL 292 |   10.056 +/-  2.243 |   -1.942 +/-  0.752 |  -15.820 +/-  0.325 |   -0.728 +/-  0.157 |    0.313 +/-  0.043 |   -8.122 +/-  2.313
ILE 293 |   13.743 +/-  2.598 |   -4.755 +/-  1.179 |   -0.379 +/-  0.184 |   -1.720 +/-  0.111 |    0.011 +/-  0.011 |    6.901 +/-  2.536
GLU 294 |   14.728 +/-  1.976 |   -2.081 +/-  1.269 | -104.512 +/-  6.635 |   40.267 +/-  5.169 |    0.201 +/-  0.042 |  -51.397 +/-  2.577
VAL 295 |   10.118 +/-  1.926 |   -5.023 +/-  0.850 |  -15.382 +/-  0.275 |   -0.491 +/-  0.145 |    0.005 +/-  0.005 |  -10.773 +/-  1.969
TYR 296 |   13.264 +/-  2.570 |   -4.533 +/-  1.086 |  -20.515 +/-  2.061 |   -3.239 +/-  1.288 |    0.139 +/-  0.051 |  -14.883 +/-  2.956
GLN 297 |   19.337 +/-  2.484 |   -3.043 +/-  0.911 |  -62.524 +/-  1.661 |   -8.887 +/-  1.271 |    0.548 +/-  0.106 |  -54.568 +/-  2.422
GLU 298 |   14.690 +/-  2.509 |   -2.579 +/-  1.396 |  -93.626 +/-  5.560 |   22.498 +/-  3.958 |    0.146 +/-  0.026 |  -58.871 +/-  2.986
GLN 299 |   20.868 +/-  3.126 |   -4.526 +/-  1.096 |  -64.621 +/-  2.748 |   -6.225 +/-  1.780 |    0.236 +/-  0.110 |  -54.268 +/-  2.955
THR 300 |   11.862 +/-  1.906 |   -2.877 +/-  0.745 |  -20.403 +/-  1.138 |   -4.191 +/-  1.147 |    0.341 +/-  0.034 |  -15.268 +/-  1.877
GLY 301 |    1.562 +/-  0.665 |   -1.010 +/-  0.269 |   -1.229 +/-  0.111 |    1.159 +/-  0.098 |    0.000 +/-  0.000 |    0.482 +/-  0.691
GLY 302 |    1.781 +/-  0.628 |   -1.172 +/-  0.257 |  -17.556 +/-  1.330 |   12.689 +/-  0.928 |    0.000 +/-  0.000 |   -4.257 +/-  1.021
GLY 303 |    2.025 +/-  0.886 |   -0.317 +/-  0.068 |   10.222 +/-  1.241 |  -21.164 +/-  1.117 |    0.306 +/-  0.029 |   -8.928 +/-  0.910
LEU 304 |   12.485 +/-  2.382 |    1.510 +/-  0.908 |  -20.664 +/-  0.514 |   -1.963 +/-  0.268 |    1.084 +/-  0.134 |   -7.548 +/-  2.495
LYS 305 |   13.623 +/-  2.628 |    0.012 +/-  0.709 |   79.129 +/-  4.391 | -100.870 +/-  4.152 |    1.274 +/-  0.115 |   -6.832 +/-  2.773
LYS 306 |   13.750 +/-  2.644 |   -1.292 +/-  1.015 |   79.541 +/-  4.842 |  -99.847 +/-  4.698 |    0.963 +/-  0.189 |   -6.886 +/-  2.806
LEU 307 |   12.850 +/-  2.434 |    0.441 +/-  1.096 |  -20.399 +/-  0.465 |   -1.859 +/-  0.255 |    0.924 +/-  0.119 |   -8.043 +/-  2.444
ALA 308 |    3.778 +/-  1.198 |   -1.088 +/-  0.298 |    4.395 +/-  0.272 |   -2.474 +/-  0.238 |    0.380 +/-  0.059 |    4.992 +/-  1.244
GLU 309 |   14.389 +/-  2.130 |   -1.721 +/-  0.897 |  -62.850 +/-  5.831 |    1.445 +/-  6.467 |    0.720 +/-  0.088 |  -48.017 +/-  2.140
ALA 310 |    3.871 +/-  1.527 |   -1.604 +/-  0.397 |    4.563 +/-  0.292 |   -2.642 +/-  0.239 |    0.260 +/-  0.059 |    4.448 +/-  1.547
LEU 311 |   12.354 +/-  2.182 |   -1.352 +/-  0.993 |  -20.270 +/-  0.538 |   -2.287 +/-  0.206 |    0.696 +/-  0.125 |  -10.858 +/-  2.272
LYS 312 |   14.159 +/-  2.737 |   -6.166 +/-  0.930 |   -8.971 +/-  1.412 |   -6.314 +/-  1.236 |    0.108 +/-  0.034 |   -7.184 +/-  3.010
LEU 313 |   12.863 +/-  2.633 |   -1.563 +/-  0.978 |  -20.871 +/-  0.470 |   -1.811 +/-  0.204 |    0.670 +/-  0.079 |  -10.711 +/-  2.533
SER 314 |    7.334 +/-  1.700 |   -1.922 +/-  0.462 |    1.116 +/-  3.183 |   -7.224 +/-  2.863 |    0.374 +/-  0.097 |   -0.323 +/-  1.936
ALA 315 |    3.711 +/-  1.366 |   -2.581 +/-  0.450 |    3.910 +/-  0.232 |   -2.005 +/-  0.167 |    0.088 +/-  0.026 |    3.123 +/-  1.392
LYS 316 |   13.056 +/-  2.458 |   -5.220 +/-  0.851 |   61.390 +/-  4.466 |  -78.451 +/-  4.491 |    0.381 +/-  0.071 |   -8.845 +/-  3.106
LEU 317 |   12.995 +/-  2.284 |   -0.809 +/-  1.047 |  -20.548 +/-  0.520 |   -2.005 +/-  0.204 |    0.821 +/-  0.098 |   -9.547 +/-  2.513
MET 318 |   11.307 +/-  2.100 |   -3.062 +/-  0.743 |    2.718 +/-  0.718 |   -2.858 +/-  0.633 |    0.816 +/-  0.093 |    8.921 +/-  2.141
GLY 319 |    1.481 +/-  0.505 |   -1.100 +/-  0.194 |   -1.238 +/-  0.145 |    1.283 +/-  0.138 |    0.002 +/-  0.003 |    0.427 +/-  0.545
GLN 320 |   20.005 +/-  2.935 |   -2.715 +/-  0.994 |  -62.854 +/-  3.516 |   -9.203 +/-  3.007 |    0.563 +/-  0.136 |  -54.205 +/-  2.654
ALA 321 |    4.045 +/-  1.273 |   -0.897 +/-  0.409 |    3.381 +/-  0.269 |   -1.594 +/-  0.210 |    0.372 +/-  0.052 |    5.307 +/-  1.332
MET 322 |   11.725 +/-  2.170 |   -3.401 +/-  1.067 |    2.789 +/-  0.628 |   -2.508 +/-  0.616 |    0.552 +/-  0.242 |    9.156 +/-  2.223
ALA 323 |    3.719 +/-  1.371 |   -1.851 +/-  0.518 |    3.645 +/-  0.244 |   -1.759 +/-  0.215 |    0.057 +/-  0.048 |    3.811 +/-  1.497
LYS 324 |   14.361 +/-  2.190 |   -0.564 +/-  1.131 |   42.335 +/- 16.629 |  -64.671 +/- 15.163 |    1.082 +/-  0.204 |   -7.457 +/-  2.884
ARG 325 |   21.042 +/-  3.547 |   -1.687 +/-  1.875 | -136.282 +/- 16.972 |  -66.222 +/- 13.893 |    0.965 +/-  0.294 | -182.185 +/-  4.340

Backbone Energy Decomposition:
Residue |       Internal      |    van der Waals    |    Electrostatic    |   Polar Solvation   |   Non-Polar Solv.   |       TOTAL
-------------------------------------------------------------------------------------------------------------------------------------------
GLU   1 |    4.562 +/-  1.522 |    0.374 +/-  0.928 |  -16.250 +/-  5.704 |  -53.147 +/-  4.793 |    0.322 +/-  0.048 |  -64.139 +/-  2.592
PHE   2 |    5.249 +/-  1.102 |    0.212 +/-  0.736 |    3.375 +/-  1.478 |   -2.435 +/-  1.316 |    0.083 +/-  0.032 |    6.484 +/-  1.217
PRO   3 |    5.907 +/-  1.197 |   -0.419 +/-  0.553 |  -13.140 +/-  1.149 |    1.502 +/-  0.723 |    0.167 +/-  0.043 |   -5.983 +/-  1.356
GLU   4 |    4.092 +/-  1.132 |   -0.129 +/-  0.605 |   -8.364 +/-  1.144 |    0.410 +/-  1.214 |    0.181 +/-  0.062 |   -3.810 +/-  1.312
ILE   5 |    4.630 +/-  1.384 |    0.470 +/-  0.677 |   -4.191 +/-  1.060 |   -4.560 +/-  0.888 |    0.196 +/-  0.034 |   -3.455 +/-  1.688
THR   6 |    4.584 +/-  1.099 |   -0.492 +/-  0.696 |  -14.055 +/-  1.823 |   -0.532 +/-  1.477 |    0.117 +/-  0.054 |  -10.379 +/-  1.412
GLU   7 |    4.170 +/-  1.217 |   -0.654 +/-  0.886 |  -16.383 +/-  2.595 |    4.411 +/-  2.266 |    0.066 +/-  0.051 |   -8.390 +/-  1.651
GLU   8 |    4.211 +/-  1.258 |    0.013 +/-  1.011 |  -15.193 +/-  1.902 |    3.700 +/-  1.304 |    0.027 +/-  0.020 |   -7.241 +/-  1.421
MET   9 |    3.897 +/-  1.141 |   -1.536 +/-  0.737 |  -13.039 +/-  1.328 |    1.634 +/-  0.798 |    0.014 +/-  0.011 |   -9.031 +/-  1.283
GLU  10 |    3.844 +/-  1.088 |   -1.589 +/-  0.874 |  -12.316 +/-  1.640 |    6.467 +/-  1.390 |    0.005 +/-  0.009 |   -3.589 +/-  1.480
LYS  11 |    3.762 +/-  1.210 |   -1.214 +/-  0.798 |   -4.908 +/-  2.313 |   -7.924 +/-  1.595 |    0.024 +/-  0.019 |  -10.260 +/-  1.497
GLU  12 |    4.019 +/-  1.048 |   -0.790 +/-  1.015 |  -21.200 +/-  2.057 |    4.956 +/-  1.472 |    0.030 +/-  0.020 |  -12.985 +/-  1.493
ILE  13 |    4.163 +/-  1.277 |   -0.452 +/-  0.944 |   -5.835 +/-  1.331 |    0.539 +/-  0.763 |    0.006 +/-  0.006 |   -1.580 +/-  1.682
LYS  14 |    3.930 +/-  1.363 |   -0.939 +/-  0.528 |   -0.008 +/-  2.078 |  -12.218 +/-  1.542 |    0.123 +/-  0.045 |   -9.112 +/-  1.586
ASN  15 |    4.376 +/-  1.226 |   -0.392 +/-  0.750 |  -11.428 +/-  2.434 |   -2.145 +/-  1.968 |    0.196 +/-  0.064 |   -9.392 +/-  1.602
VAL  16 |    4.336 +/-  1.019 |    0.137 +/-  0.811 |  -13.406 +/-  1.737 |    0.006 +/-  1.263 |    0.129 +/-  0.051 |   -8.799 +/-  1.497
PHE  17 |    4.151 +/-  1.323 |   -0.638 +/-  0.711 |    2.171 +/-  2.689 |   -5.091 +/-  2.515 |    0.090 +/-  0.039 |    0.683 +/-  1.605
ARG  18 |    4.036 +/-  1.242 |    0.127 +/-  0.882 |    4.051 +/-  1.945 |  -15.574 +/-  1.665 |    0.069 +/-  0.024 |   -7.290 +/-  1.620
ASN  19 |    4.219 +/-  1.027 |   -0.206 +/-  0.733 |   -8.045 +/-  2.278 |   -4.030 +/-  1.486 |    0.170 +/-  0.045 |   -7.892 +/-  1.557
GLY  20 |    3.975 +/-  1.309 |   -1.162 +/-  0.659 |   -5.905 +/-  1.327 |   -4.289 +/-  1.043 |    0.318 +/-  0.044 |   -7.063 +/-  1.539
ASN  21 |    4.555 +/-  1.191 |   -0.631 +/-  0.666 |  -11.561 +/-  1.452 |   -0.344 +/-  0.922 |    0.145 +/-  0.026 |   -7.836 +/-  1.355
GLN  22 |    4.313 +/-  1.049 |   -1.799 +/-  0.746 |  -12.046 +/-  1.412 |    0.466 +/-  1.028 |    0.028 +/-  0.013 |   -9.039 +/-  1.268
ASP  23 |    4.443 +/-  1.106 |   -0.290 +/-  0.747 |  -15.478 +/-  1.176 |    2.802 +/-  1.117 |    0.082 +/-  0.020 |   -8.442 +/-  1.425
GLU  24 |    3.813 +/-  1.207 |   -1.185 +/-  0.733 |  -14.983 +/-  1.426 |    4.087 +/-  0.882 |    0.058 +/-  0.016 |   -8.211 +/-  1.484
VAL  25 |    3.971 +/-  0.881 |   -0.703 +/-  0.576 |   -4.534 +/-  1.002 |   -2.420 +/-  0.861 |    0.158 +/-  0.021 |   -3.529 +/-  1.211
LEU  26 |    4.052 +/-  1.204 |   -0.676 +/-  0.668 |   -9.071 +/-  1.116 |    0.798 +/-  0.926 |    0.054 +/-  0.035 |   -4.845 +/-  1.421
SER  27 |    4.230 +/-  1.095 |   -1.868 +/-  0.700 |  -16.577 +/-  1.058 |    1.662 +/-  0.485 |    0.000 +/-  0.003 |  -12.552 +/-  1.355
GLU  28 |    4.455 +/-  1.298 |   -0.154 +/-  0.975 |  -13.319 +/-  2.761 |    2.491 +/-  1.057 |    0.077 +/-  0.028 |   -6.451 +/-  2.247
ALA  29 |    4.144 +/-  1.260 |   -1.899 +/-  0.663 |   -2.780 +/-  1.065 |   -1.315 +/-  0.654 |    0.055 +/-  0.017 |   -1.794 +/-  1.246
PHE  30 |    4.891 +/-  1.251 |   -0.608 +/-  0.759 |    2.077 +/-  1.584 |   -2.711 +/-  0.947 |    0.076 +/-  0.013 |    3.724 +/-  1.568
ARG  31 |    4.849 +/-  1.225 |   -0.186 +/-  0.641 |    6.666 +/-  1.716 |  -15.158 +/-  1.372 |    0.264 +/-  0.040 |   -3.565 +/-  1.674
LEU  32 |    3.860 +/-  1.109 |   -0.580 +/-  0.708 |  -11.546 +/-  1.542 |   -0.405 +/-  0.854 |    0.049 +/-  0.018 |   -8.622 +/-  1.397
THR  33 |    4.797 +/-  1.101 |   -1.108 +/-  0.575 |   -9.240 +/-  1.050 |   -1.161 +/-  0.895 |    0.028 +/-  0.016 |   -6.684 +/-  1.277
ILE  34 |    4.165 +/-  1.161 |   -1.030 +/-  0.877 |  -13.880 +/-  1.123 |    2.364 +/-  0.442 |    0.000 +/-  0.001 |   -8.379 +/-  1.753
THR  35 |    4.589 +/-  1.025 |   -1.165 +/-  0.904 |  -10.277 +/-  1.142 |    2.131 +/-  0.498 |    0.000 +/-  0.000 |   -4.721 +/-  1.251
ARG  36 |    3.817 +/-  1.116 |   -2.056 +/-  0.711 |    6.695 +/-  1.693 |   -6.500 +/-  1.356 |    0.001 +/-  0.003 |    1.958 +/-  1.435
LYS  37 |    3.602 +/-  1.282 |   -1.629 +/-  0.717 |   -8.246 +/-  1.599 |   -4.578 +/-  1.172 |    0.020 +/-  0.021 |  -10.832 +/-  1.558
ASP  38 |    4.007 +/-  1.083 |   -2.045 +/-  0.921 |  -24.817 +/-  1.441 |    7.938 +/-  0.820 |    0.000 +/-  0.000 |  -14.917 +/-  1.518
ILE  39 |    4.098 +/-  1.209 |   -1.071 +/-  0.742 |  -13.298 +/-  1.014 |    2.589 +/-  0.704 |    0.003 +/-  0.004 |   -7.679 +/-  1.463
GLN  40 |    4.133 +/-  1.075 |   -0.866 +/-  0.826 |  -16.968 +/-  1.306 |    4.040 +/-  0.694 |    0.007 +/-  0.008 |   -9.653 +/-  1.471
THR  41 |    4.717 +/-  0.945 |   -2.311 +/-  0.607 |  -13.349 +/-  0.858 |    2.969 +/-  0.537 |    0.013 +/-  0.009 |   -7.961 +/-  1.240
LEU  42 |    4.588 +/-  1.042 |   -1.116 +/-  0.877 |  -12.780 +/-  1.104 |    2.292 +/-  0.457 |    0.001 +/-  0.003 |   -7.015 +/-  1.485
ASN  43 |    5.341 +/-  1.344 |   -1.534 +/-  0.790 |  -11.253 +/-  1.574 |    1.427 +/-  1.148 |    0.037 +/-  0.023 |   -5.982 +/-  1.357
HIE  44 |    5.273 +/-  1.214 |   -2.639 +/-  0.653 |   -2.542 +/-  1.057 |   -4.543 +/-  0.760 |    0.047 +/-  0.037 |   -4.404 +/-  1.384
LEU  45 |    4.291 +/-  1.130 |   -1.147 +/-  0.812 |   -8.461 +/-  1.308 |    2.298 +/-  0.759 |    0.003 +/-  0.004 |   -3.016 +/-  1.463
ASN  46 |    4.330 +/-  1.164 |   -0.651 +/-  0.807 |  -10.537 +/-  1.174 |   -1.572 +/-  0.709 |    0.001 +/-  0.002 |   -8.429 +/-  1.498
TRP  47 |    3.607 +/-  0.979 |   -1.886 +/-  0.610 |   -4.999 +/-  1.090 |   -1.555 +/-  0.611 |    0.045 +/-  0.012 |   -4.788 +/-  1.190
LEU  48 |    4.281 +/-  1.144 |   -2.118 +/-  0.716 |  -11.390 +/-  1.083 |    3.032 +/-  0.471 |    0.000 +/-  0.000 |   -6.196 +/-  1.689
ASN  49 |    4.981 +/-  1.358 |   -2.800 +/-  0.686 |  -11.057 +/-  0.949 |    1.936 +/-  0.505 |    0.000 +/-  0.000 |   -6.940 +/-  1.455
ASP  50 |    4.399 +/-  1.104 |   -1.519 +/-  0.816 |  -20.557 +/-  1.095 |    5.871 +/-  0.729 |    0.003 +/-  0.003 |  -11.803 +/-  1.318
GLU  51 |    4.050 +/-  1.221 |   -1.870 +/-  0.723 |  -16.200 +/-  1.145 |    5.432 +/-  0.680 |    0.004 +/-  0.003 |   -8.584 +/-  1.342
ILE  52 |    4.651 +/-  1.268 |   -2.195 +/-  0.686 |  -10.701 +/-  0.864 |    2.748 +/-  0.367 |    0.000 +/-  0.000 |   -5.498 +/-  1.274
ILE  53 |    3.874 +/-  1.072 |   -1.160 +/-  0.855 |  -13.096 +/-  1.020 |    1.787 +/-  0.522 |    0.000 +/-  0.000 |   -8.594 +/-  1.288
ASN  54 |    4.401 +/-  1.021 |   -1.616 +/-  0.812 |  -12.357 +/-  1.055 |    1.301 +/-  0.570 |    0.006 +/-  0.006 |   -8.266 +/-  1.252
PHE  55 |    3.479 +/-  1.034 |   -1.657 +/-  0.723 |  -12.562 +/-  0.895 |    2.230 +/-  0.505 |    0.000 +/-  0.000 |   -8.509 +/-  1.336
TYR  56 |    3.639 +/-  1.058 |   -2.351 +/-  0.765 |  -11.060 +/-  0.896 |    1.375 +/-  0.426 |    0.000 +/-  0.000 |   -8.397 +/-  1.529
MET  57 |    3.952 +/-  1.089 |   -1.941 +/-  0.894 |  -11.559 +/-  0.785 |    0.861 +/-  0.432 |    0.000 +/-  0.001 |   -8.687 +/-  1.286
ASN  58 |    4.707 +/-  1.255 |   -2.003 +/-  0.681 |   -9.804 +/-  1.006 |    0.587 +/-  0.712 |    0.004 +/-  0.005 |   -6.509 +/-  1.543
MET  59 |    4.040 +/-  1.151 |   -2.224 +/-  0.730 |  -10.107 +/-  0.984 |    2.398 +/-  0.632 |    0.003 +/-  0.003 |   -5.891 +/-  1.376
LEU  60 |    3.877 +/-  1.087 |   -2.309 +/-  0.630 |   -9.786 +/-  1.074 |    0.991 +/-  0.501 |    0.009 +/-  0.007 |   -7.218 +/-  1.369
MET  61 |    3.842 +/-  1.151 |   -0.966 +/-  0.973 |  -15.585 +/-  1.382 |    1.176 +/-  0.627 |    0.016 +/-  0.012 |  -11.517 +/-  1.367
GLU  62 |    3.961 +/-  1.143 |   -1.108 +/-  0.726 |  -10.087 +/-  2.101 |    4.005 +/-  1.447 |    0.027 +/-  0.018 |   -3.202 +/-  1.456
ARG  63 |    3.660 +/-  1.209 |   -0.532 +/-  0.845 |   -1.943 +/-  1.600 |   -7.204 +/-  1.220 |    0.074 +/-  0.019 |   -5.945 +/-  1.641
SER  64 |    4.854 +/-  1.358 |   -1.301 +/-  0.610 |   -6.397 +/-  1.020 |   -3.944 +/-  0.834 |    0.023 +/-  0.015 |   -6.764 +/-  1.517
LYS  65 |    4.009 +/-  1.159 |    0.306 +/-  0.649 |   -5.301 +/-  1.742 |   -8.030 +/-  1.231 |    0.237 +/-  0.049 |   -8.778 +/-  1.696
GLU  66 |    4.039 +/-  1.160 |   -0.535 +/-  0.682 |   -6.778 +/-  1.890 |   -2.090 +/-  1.532 |    0.067 +/-  0.025 |   -5.296 +/-  1.436
LYS  67 |    3.986 +/-  1.193 |    0.137 +/-  0.775 |    1.028 +/-  3.396 |  -11.152 +/-  2.378 |    0.215 +/-  0.063 |   -5.787 +/-  1.912
GLY  68 |    4.124 +/-  1.163 |   -0.471 +/-  0.550 |  -10.503 +/-  2.445 |   -4.649 +/-  1.794 |    0.551 +/-  0.068 |  -10.948 +/-  1.428
LEU  69 |    5.409 +/-  1.177 |    0.246 +/-  0.681 |    4.400 +/-  1.124 |   -3.869 +/-  0.767 |    0.102 +/-  0.037 |    6.289 +/-  1.370
PRO  70 |    5.916 +/-  1.002 |   -1.438 +/-  0.565 |  -12.845 +/-  1.111 |    2.230 +/-  0.864 |    0.049 +/-  0.012 |   -6.088 +/-  1.312
SER  71 |    4.244 +/-  1.092 |   -1.675 +/-  0.727 |  -10.565 +/-  1.331 |    0.315 +/-  0.447 |    0.004 +/-  0.006 |   -7.677 +/-  1.407
VAL  72 |    4.611 +/-  1.161 |   -1.103 +/-  0.792 |   -7.653 +/-  0.938 |   -0.189 +/-  0.612 |    0.052 +/-  0.018 |   -4.281 +/-  1.294
HIE  73 |    4.325 +/-  1.089 |   -1.450 +/-  0.832 |  -12.760 +/-  1.141 |   -0.378 +/-  0.509 |    0.001 +/-  0.003 |  -10.262 +/-  1.401
ALA  74 |    3.521 +/-  1.005 |   -1.627 +/-  0.610 |   -6.643 +/-  1.023 |    0.014 +/-  0.900 |    0.059 +/-  0.021 |   -4.676 +/-  1.180
PHE  75 |    3.973 +/-  1.236 |   -1.409 +/-  0.619 |   -3.377 +/-  1.394 |   -3.308 +/-  1.161 |    0.035 +/-  0.019 |   -4.086 +/-  1.254
ASN  76 |    4.937 +/-  1.269 |   -1.075 +/-  0.753 |   -5.898 +/-  2.100 |   -0.064 +/-  0.922 |    0.035 +/-  0.015 |   -2.066 +/-  1.655
THR  77 |    5.013 +/-  1.303 |   -1.347 +/-  0.719 |  -11.713 +/-  1.061 |   -1.054 +/-  0.933 |    0.008 +/-  0.010 |   -9.094 +/-  1.544
PHE  78 |    4.386 +/-  1.182 |   -0.966 +/-  0.808 |  -11.585 +/-  1.361 |    1.469 +/-  0.561 |    0.003 +/-  0.005 |   -6.695 +/-  1.369
PHE  79 |    3.784 +/-  1.208 |   -1.975 +/-  0.730 |  -11.735 +/-  0.811 |    2.390 +/-  0.487 |    0.000 +/-  0.000 |   -7.535 +/-  1.504
PHE  80 |    3.683 +/-  1.047 |   -1.663 +/-  0.776 |  -11.670 +/-  0.856 |    1.747 +/-  0.474 |    0.000 +/-  0.001 |   -7.903 +/-  1.096
THR  81 |    4.536 +/-  0.934 |   -0.528 +/-  0.940 |  -11.227 +/-  1.534 |    1.433 +/-  0.751 |    0.012 +/-  0.012 |   -5.775 +/-  1.435
LYS  82 |    3.581 +/-  0.981 |   -1.976 +/-  0.752 |    4.682 +/-  1.575 |  -11.923 +/-  1.025 |    0.020 +/-  0.015 |   -5.617 +/-  1.537
LEU  83 |    4.282 +/-  1.060 |   -1.867 +/-  0.707 |   -8.914 +/-  0.923 |    0.618 +/-  0.616 |    0.024 +/-  0.012 |   -5.857 +/-  1.187
LYS  84 |    3.663 +/-  1.128 |   -0.547 +/-  0.819 |    4.263 +/-  1.450 |  -17.094 +/-  1.192 |    0.187 +/-  0.026 |   -9.529 +/-  1.497
THR  85 |    4.898 +/-  1.410 |    0.425 +/-  0.788 |  -14.585 +/-  1.050 |   -3.956 +/-  0.526 |    0.262 +/-  0.020 |  -12.955 +/-  1.652
ALA  86 |    4.460 +/-  1.370 |   -0.155 +/-  0.747 |   -8.147 +/-  2.142 |   -0.046 +/-  1.203 |    0.175 +/-  0.043 |   -3.713 +/-  1.679
GLY  87 |    4.195 +/-  1.077 |   -1.793 +/-  0.850 |   -5.103 +/-  1.368 |   -4.239 +/-  1.031 |    0.208 +/-  0.030 |   -6.732 +/-  1.262
TYR  88 |    3.883 +/-  1.150 |   -0.875 +/-  0.817 |  -10.962 +/-  1.225 |    0.374 +/-  0.818 |    0.058 +/-  0.019 |   -7.523 +/-  1.526
GLN  89 |    3.889 +/-  1.113 |   -0.529 +/-  0.633 |   -8.924 +/-  1.252 |   -0.559 +/-  1.369 |    0.136 +/-  0.037 |   -5.989 +/-  1.279
ALA  90 |    3.876 +/-  1.172 |   -0.681 +/-  0.755 |   -9.450 +/-  1.445 |    2.636 +/-  0.789 |    0.107 +/-  0.024 |   -3.512 +/-  1.464
VAL  91 |    5.204 +/-  1.318 |   -0.323 +/-  0.931 |   -6.416 +/-  1.292 |    0.715 +/-  0.507 |    0.000 +/-  0.001 |   -0.821 +/-  1.467
LYS  92 |    4.121 +/-  1.271 |   -1.511 +/-  0.749 |   12.738 +/-  1.937 |  -14.834 +/-  1.399 |    0.005 +/-  0.007 |    0.520 +/-  1.769
ARG  93 |    4.118 +/-  1.327 |   -1.434 +/-  0.735 |    8.867 +/-  1.754 |  -18.203 +/-  1.392 |    0.021 +/-  0.014 |   -6.631 +/-  1.981
TRP  94 |    3.970 +/-  1.100 |   -1.279 +/-  0.675 |  -10.704 +/-  1.404 |   -4.590 +/-  1.145 |    0.034 +/-  0.022 |  -12.568 +/-  1.395
THR  95 |    5.161 +/-  1.186 |   -0.689 +/-  0.729 |   -6.503 +/-  1.519 |   -1.563 +/-  0.899 |    0.005 +/-  0.006 |   -3.590 +/-  1.594
LYS  96 |    4.200 +/-  1.155 |   -0.366 +/-  0.791 |   21.193 +/-  2.921 |  -19.660 +/-  2.049 |    0.039 +/-  0.021 |    5.406 +/-  1.733
LYS  97 |    4.760 +/-  1.206 |   -0.040 +/-  0.499 |    7.713 +/-  2.094 |  -21.044 +/-  1.667 |    0.365 +/-  0.035 |   -8.246 +/-  1.429
VAL  98 |    4.542 +/-  1.165 |    0.369 +/-  0.766 |  -14.958 +/-  1.503 |   -0.881 +/-  0.925 |    0.116 +/-  0.051 |  -10.812 +/-  1.480
ASP  99 |    4.756 +/-  0.900 |   -0.050 +/-  0.963 |  -16.457 +/-  2.260 |    3.969 +/-  1.066 |    0.085 +/-  0.025 |   -7.698 +/-  1.476
VAL 100 |    4.506 +/-  1.006 |   -1.163 +/-  0.688 |   -7.968 +/-  0.986 |   -3.044 +/-  0.772 |    0.004 +/-  0.003 |   -7.666 +/-  1.423
PHE 101 |    3.776 +/-  1.131 |   -0.216 +/-  0.616 |   -8.616 +/-  1.547 |   -3.561 +/-  1.160 |    0.208 +/-  0.033 |   -8.409 +/-  1.217
SER 102 |    4.702 +/-  1.243 |    0.298 +/-  0.616 |   -7.082 +/-  0.964 |   -3.386 +/-  0.919 |    0.277 +/-  0.025 |   -5.191 +/-  1.415
VAL 103 |    4.815 +/-  1.130 |   -0.368 +/-  0.820 |  -11.785 +/-  1.044 |   -0.473 +/-  1.053 |    0.062 +/-  0.022 |   -7.749 +/-  1.307
ASP 104 |    4.330 +/-  0.993 |   -1.658 +/-  0.713 |  -13.849 +/-  1.233 |    4.688 +/-  0.786 |    0.011 +/-  0.008 |   -6.478 +/-  1.486
ILE 105 |    4.162 +/-  1.012 |   -1.217 +/-  0.868 |   -8.375 +/-  0.836 |    0.128 +/-  0.389 |    0.000 +/-  0.000 |   -5.302 +/-  1.307
LEU 106 |    4.117 +/-  1.011 |   -2.099 +/-  0.784 |   -9.507 +/-  1.118 |    1.921 +/-  0.374 |    0.000 +/-  0.000 |   -5.568 +/-  1.218
LEU 107 |    3.715 +/-  1.188 |   -2.136 +/-  0.664 |   -8.293 +/-  1.366 |    2.053 +/-  0.370 |    0.000 +/-  0.000 |   -4.661 +/-  1.530
VAL 108 |    5.548 +/-  0.956 |   -0.983 +/-  0.924 |   -6.686 +/-  0.877 |    2.267 +/-  0.389 |    0.002 +/-  0.004 |    0.148 +/-  1.221
PRO 109 |    6.047 +/-  1.059 |   -2.148 +/-  0.669 |  -14.492 +/-  1.164 |    6.494 +/-  0.856 |    0.001 +/-  0.001 |   -4.098 +/-  1.382
ILE 110 |    4.043 +/-  0.998 |   -1.317 +/-  0.823 |   -9.994 +/-  1.109 |    0.947 +/-  0.462 |    0.001 +/-  0.002 |   -6.319 +/-  1.273
HIE 111 |    3.637 +/-  1.061 |   -1.561 +/-  0.621 |   -7.033 +/-  1.135 |   -2.409 +/-  0.932 |    0.081 +/-  0.034 |   -7.285 +/-  1.352
LEU 112 |    4.349 +/-  1.245 |   -0.612 +/-  0.818 |   -9.759 +/-  1.217 |    0.700 +/-  0.691 |    0.107 +/-  0.055 |   -5.215 +/-  1.313
GLY 113 |    4.370 +/-  1.319 |   -1.629 +/-  0.489 |   -4.110 +/-  1.403 |   -6.367 +/-  1.163 |    0.427 +/-  0.055 |   -7.309 +/-  1.504
VAL 114 |    5.031 +/-  1.220 |    0.495 +/-  1.033 |  -13.219 +/-  1.459 |    1.940 +/-  0.665 |    0.007 +/-  0.010 |   -5.745 +/-  1.711
HIE 115 |    4.128 +/-  1.058 |   -2.163 +/-  0.740 |  -10.026 +/-  1.009 |   -1.396 +/-  0.513 |    0.000 +/-  0.000 |   -9.456 +/-  1.236
TRP 116 |    4.083 +/-  1.116 |   -2.557 +/-  0.608 |  -10.626 +/-  1.946 |    1.146 +/-  0.831 |    0.000 +/-  0.001 |   -7.954 +/-  1.689
CYS 117 |    4.147 +/-  1.074 |   -1.568 +/-  0.715 |   -6.697 +/-  0.945 |    0.348 +/-  0.341 |    0.003 +/-  0.003 |   -3.768 +/-  1.289
LEU 118 |    4.243 +/-  1.173 |   -1.530 +/-  0.844 |  -11.617 +/-  0.891 |    2.685 +/-  0.388 |    0.000 +/-  0.000 |   -6.219 +/-  1.304
ALA 119 |    3.544 +/-  1.026 |   -1.764 +/-  0.792 |   -8.707 +/-  0.917 |    0.783 +/-  0.382 |    0.000 +/-  0.001 |   -6.143 +/-  1.162
VAL 120 |    4.390 +/-  1.191 |   -1.689 +/-  0.688 |  -13.007 +/-  0.950 |    2.777 +/-  0.333 |    0.003 +/-  0.003 |   -7.526 +/-  1.334
VAL 121 |    4.154 +/-  1.117 |   -1.306 +/-  0.842 |  -14.252 +/-  1.028 |   -0.733 +/-  0.337 |    0.000 +/-  0.000 |  -12.137 +/-  1.484
ASP 122 |    4.982 +/-  1.053 |   -2.467 +/-  0.694 |  -23.099 +/-  1.397 |    8.221 +/-  0.695 |    0.000 +/-  0.001 |  -12.363 +/-  1.643
PHE 123 |    3.796 +/-  1.263 |   -1.722 +/-  0.547 |   -3.743 +/-  1.517 |    0.613 +/-  1.185 |    0.078 +/-  0.026 |   -0.978 +/-  1.350
ARG 124 |    3.896 +/-  1.044 |   -0.015 +/-  0.596 |    6.903 +/-  1.710 |  -11.563 +/-  1.387 |    0.307 +/-  0.029 |   -0.473 +/-  1.496
LYS 125 |    4.447 +/-  1.101 |   -0.319 +/-  0.679 |    5.120 +/-  1.914 |  -12.670 +/-  1.242 |    0.184 +/-  0.030 |   -3.238 +/-  1.903
LYS 126 |    4.587 +/-  1.105 |   -1.246 +/-  0.782 |   -4.945 +/-  1.873 |   -9.268 +/-  1.082 |    0.001 +/-  0.002 |  -10.870 +/-  1.700
ASN 127 |    4.105 +/-  1.188 |   -2.084 +/-  0.618 |  -10.304 +/-  1.101 |   -0.406 +/-  0.440 |    0.003 +/-  0.004 |   -8.686 +/-  1.467
ILE 128 |    4.161 +/-  1.151 |   -1.384 +/-  0.669 |  -13.176 +/-  1.110 |    3.103 +/-  0.482 |    0.000 +/-  0.001 |   -7.295 +/-  1.425
THR 129 |    4.655 +/-  1.130 |   -1.508 +/-  0.679 |  -14.566 +/-  0.909 |   -0.434 +/-  0.347 |    0.000 +/-  0.001 |  -11.852 +/-  1.238
TYR 130 |    3.808 +/-  1.005 |   -1.554 +/-  0.704 |   -8.907 +/-  0.921 |    2.135 +/-  0.654 |    0.009 +/-  0.010 |   -4.509 +/-  1.310
TYR 131 |    3.581 +/-  1.007 |   -1.880 +/-  0.738 |  -12.390 +/-  1.079 |    1.086 +/-  0.426 |    0.025 +/-  0.011 |   -9.578 +/-  1.194
ASP 132 |    5.108 +/-  1.358 |   -1.283 +/-  0.713 |  -19.070 +/-  1.680 |    7.937 +/-  0.936 |    0.026 +/-  0.015 |   -7.281 +/-  1.471
SER 133 |    4.622 +/-  1.227 |   -1.744 +/-  0.743 |  -13.116 +/-  1.158 |    0.888 +/-  0.616 |    0.000 +/-  0.000 |   -9.350 +/-  1.408
MET 134 |    4.470 +/-  1.195 |   -0.713 +/-  0.699 |   -9.976 +/-  1.909 |   -0.618 +/-  1.178 |    0.148 +/-  0.050 |   -6.689 +/-  1.455
GLY 135 |    4.041 +/-  1.322 |   -0.719 +/-  1.080 |  -11.014 +/-  3.044 |   -2.822 +/-  1.628 |    0.217 +/-  0.044 |  -10.298 +/-  1.930
GLY 136 |    4.041 +/-  1.236 |   -1.719 +/-  0.563 |    0.045 +/-  2.391 |   -7.830 +/-  1.995 |    0.260 +/-  0.060 |   -5.203 +/-  1.446
ILE 137 |    3.943 +/-  1.192 |   -0.379 +/-  0.557 |   -7.591 +/-  1.182 |    0.077 +/-  0.987 |    0.123 +/-  0.037 |   -3.827 +/-  1.351
ASN 138 |    4.404 +/-  0.960 |   -2.153 +/-  0.555 |   -7.568 +/-  1.559 |   -0.159 +/-  0.636 |    0.048 +/-  0.015 |   -5.427 +/-  1.681
ASN 139 |    4.530 +/-  1.140 |   -1.823 +/-  0.666 |  -10.753 +/-  1.200 |   -1.392 +/-  0.559 |    0.040 +/-  0.011 |   -9.397 +/-  1.601
GLU 140 |    3.875 +/-  1.002 |   -1.034 +/-  0.812 |  -21.545 +/-  1.306 |    8.252 +/-  0.904 |    0.026 +/-  0.013 |  -10.426 +/-  1.185
ALA 141 |    3.603 +/-  1.085 |   -1.914 +/-  0.729 |  -10.444 +/-  1.002 |    1.784 +/-  0.478 |    0.002 +/-  0.004 |   -6.969 +/-  1.314
CYS 142 |    4.132 +/-  1.078 |   -2.805 +/-  0.579 |   -1.199 +/-  1.056 |    0.274 +/-  0.497 |    0.000 +/-  0.000 |    0.402 +/-  1.216
ARG 143 |    3.679 +/-  1.107 |   -1.663 +/-  0.835 |    4.473 +/-  1.564 |  -12.726 +/-  1.525 |    0.005 +/-  0.008 |   -6.232 +/-  1.587
ILE 144 |    3.971 +/-  1.076 |   -0.953 +/-  0.775 |  -16.738 +/-  0.923 |    2.532 +/-  0.521 |    0.014 +/-  0.012 |  -11.173 +/-  1.303
LEU 145 |    4.275 +/-  1.294 |   -2.019 +/-  0.709 |   -9.435 +/-  0.936 |    1.389 +/-  0.411 |    0.000 +/-  0.000 |   -5.789 +/-  1.523
LEU 146 |    4.288 +/-  1.189 |   -2.265 +/-  0.686 |  -11.813 +/-  1.097 |    1.314 +/-  0.569 |    0.000 +/-  0.003 |   -8.476 +/-  1.516
GLN 147 |    4.129 +/-  0.990 |   -1.491 +/-  0.739 |  -13.953 +/-  1.264 |    1.904 +/-  0.636 |    0.007 +/-  0.009 |   -9.404 +/-  1.355
TYR 148 |    4.229 +/-  1.059 |   -1.247 +/-  0.903 |  -10.835 +/-  0.879 |    1.727 +/-  0.566 |    0.002 +/-  0.003 |   -6.123 +/-  1.274
LEU 149 |    3.887 +/-  1.130 |   -2.561 +/-  0.586 |   -4.413 +/-  0.840 |    0.843 +/-  0.562 |    0.000 +/-  0.000 |   -2.245 +/-  1.141
LYS 150 |    3.636 +/-  0.976 |   -2.424 +/-  0.531 |    2.718 +/-  1.620 |  -13.053 +/-  1.140 |    0.002 +/-  0.003 |   -9.121 +/-  1.406
GLN 151 |    4.038 +/-  1.283 |   -2.305 +/-  0.637 |  -17.561 +/-  1.219 |    0.351 +/-  0.901 |    0.009 +/-  0.011 |  -15.468 +/-  1.369
GLU 152 |    3.851 +/-  1.116 |   -1.418 +/-  0.815 |  -22.188 +/-  1.300 |    8.794 +/-  1.152 |    0.000 +/-  0.000 |  -10.962 +/-  1.235
SER 153 |    3.893 +/-  1.145 |   -2.218 +/-  0.761 |  -14.160 +/-  1.296 |    2.720 +/-  0.768 |    0.000 +/-  0.001 |   -9.764 +/-  1.516
ILE 154 |    4.120 +/-  1.179 |   -0.924 +/-  0.769 |  -13.171 +/-  2.082 |    1.408 +/-  1.435 |    0.028 +/-  0.028 |   -8.539 +/-  1.436
ASP 155 |    5.112 +/-  0.957 |   -1.637 +/-  0.680 |  -15.471 +/-  2.787 |    7.997 +/-  2.275 |    0.111 +/-  0.053 |   -3.889 +/-  1.340
LYS 156 |    3.759 +/-  1.112 |   -0.402 +/-  0.828 |   10.923 +/-  2.100 |  -13.947 +/-  1.757 |    0.195 +/-  0.042 |    0.529 +/-  1.657
LYS 157 |    4.239 +/-  1.119 |   -0.331 +/-  0.711 |    8.114 +/-  2.365 |  -15.071 +/-  1.940 |    0.139 +/-  0.036 |   -2.911 +/-  1.621
ARG 158 |    4.392 +/-  1.200 |    0.171 +/-  0.670 |    8.114 +/-  2.578 |  -16.961 +/-  2.100 |    0.211 +/-  0.029 |   -4.073 +/-  1.604
LYS 159 |    3.697 +/-  1.132 |   -0.172 +/-  0.937 |   -7.040 +/-  3.217 |  -11.211 +/-  2.853 |    0.053 +/-  0.027 |  -14.674 +/-  1.397
GLU 160 |    3.918 +/-  1.032 |   -0.403 +/-  0.616 |  -19.594 +/-  3.045 |    4.567 +/-  2.719 |    0.141 +/-  0.052 |  -11.371 +/-  1.475
PHE 161 |    3.861 +/-  1.130 |   -0.866 +/-  0.690 |   -7.904 +/-  3.661 |   -2.480 +/-  2.696 |    0.087 +/-  0.052 |   -7.303 +/-  1.675
ASP 162 |    4.895 +/-  1.034 |   -1.099 +/-  0.570 |  -15.820 +/-  2.102 |    6.349 +/-  1.716 |    0.097 +/-  0.026 |   -5.577 +/-  1.341
THR 163 |    4.837 +/-  1.101 |   -0.285 +/-  0.783 |  -11.950 +/-  1.967 |   -1.323 +/-  1.283 |    0.066 +/-  0.028 |   -8.654 +/-  1.687
ASN 164 |    4.035 +/-  1.132 |    0.076 +/-  0.815 |   -6.867 +/-  2.455 |   -1.676 +/-  2.382 |    0.155 +/-  0.097 |   -4.277 +/-  1.322
GLY 165 |    4.230 +/-  1.264 |   -1.311 +/-  0.541 |   -5.613 +/-  2.350 |   -5.583 +/-  1.840 |    0.370 +/-  0.092 |   -7.907 +/-  1.389
TRP 166 |    4.212 +/-  0.971 |   -0.701 +/-  0.640 |   -7.058 +/-  1.489 |   -2.926 +/-  1.211 |    0.140 +/-  0.038 |   -6.332 +/-  1.243
GLN 167 |    3.913 +/-  1.108 |   -1.442 +/-  0.732 |   -8.572 +/-  1.466 |    1.042 +/-  0.744 |    0.029 +/-  0.017 |   -5.030 +/-  1.618
LEU 168 |    3.690 +/-  0.915 |   -0.942 +/-  0.691 |   -6.642 +/-  1.162 |   -0.285 +/-  1.041 |    0.136 +/-  0.042 |   -4.043 +/-  1.188
PHE 169 |    3.857 +/-  1.021 |   -0.931 +/-  0.796 |   -9.696 +/-  1.459 |   -0.793 +/-  0.744 |    0.035 +/-  0.018 |   -7.528 +/-  1.294
SER 170 |    4.878 +/-  1.243 |   -0.793 +/-  0.554 |   -1.148 +/-  1.402 |   -2.428 +/-  1.227 |    0.136 +/-  0.030 |    0.644 +/-  1.622
LYS 171 |    3.994 +/-  1.246 |   -0.306 +/-  0.582 |   21.047 +/-  1.230 |  -20.978 +/-  1.332 |    0.107 +/-  0.031 |    3.864 +/-  1.712
LYS 172 |    3.799 +/-  1.148 |   -0.375 +/-  0.657 |    6.367 +/-  1.679 |  -19.182 +/-  1.720 |    0.144 +/-  0.052 |   -9.247 +/-  1.413
SER 173 |    4.354 +/-  1.198 |   -0.800 +/-  0.636 |  -13.805 +/-  2.135 |   -0.525 +/-  1.400 |    0.093 +/-  0.029 |  -10.684 +/-  1.686
GLN 174 |    4.249 +/-  1.300 |   -0.193 +/-  0.654 |   -7.583 +/-  1.661 |   -4.207 +/-  1.579 |    0.219 +/-  0.053 |   -7.516 +/-  1.298
GLU 175 |    4.274 +/-  1.042 |    0.264 +/-  0.867 |  -11.618 +/-  2.608 |    1.151 +/-  1.814 |    0.146 +/-  0.050 |   -5.783 +/-  1.227
ILE 176 |    5.516 +/-  1.414 |    0.253 +/-  0.709 |    1.482 +/-  1.955 |   -2.598 +/-  1.435 |    0.043 +/-  0.025 |    4.697 +/-  1.572
PRO 177 |    5.981 +/-  0.983 |   -0.909 +/-  0.788 |  -18.378 +/-  1.295 |    8.401 +/-  0.865 |    0.072 +/-  0.012 |   -4.833 +/-  1.269
GLN 178 |    4.104 +/-  1.283 |   -0.962 +/-  0.704 |   -8.803 +/-  0.915 |    0.076 +/-  0.740 |    0.129 +/-  0.034 |   -5.456 +/-  1.695
GLN 179 |    4.326 +/-  1.294 |   -0.914 +/-  0.691 |   -6.297 +/-  0.966 |   -1.444 +/-  0.999 |    0.109 +/-  0.040 |   -4.221 +/-  1.460
MET 180 |    4.246 +/-  1.085 |    0.637 +/-  0.904 |   -7.338 +/-  0.936 |   -1.993 +/-  0.594 |    0.270 +/-  0.036 |   -4.178 +/-  1.587
ASN 181 |    4.537 +/-  1.060 |   -0.493 +/-  0.833 |   -8.328 +/-  2.255 |   -0.939 +/-  0.579 |    0.038 +/-  0.015 |   -5.186 +/-  2.158
GLY 182 |    4.488 +/-  1.314 |   -2.044 +/-  1.208 |   -7.331 +/-  2.200 |   -2.458 +/-  1.219 |    0.072 +/-  0.033 |   -7.275 +/-  2.137
SER 183 |    6.231 +/-  1.416 |   -2.520 +/-  0.713 |  -14.841 +/-  1.152 |    2.938 +/-  0.781 |    0.000 +/-  0.000 |   -8.191 +/-  1.750
ASP 184 |    5.151 +/-  1.169 |   -0.775 +/-  0.888 |  -21.991 +/-  1.358 |    8.312 +/-  0.620 |    0.000 +/-  0.000 |   -9.302 +/-  1.306
ALA 185 |    4.087 +/-  1.115 |   -2.379 +/-  0.696 |   -9.770 +/-  0.960 |    2.780 +/-  0.682 |    0.000 +/-  0.001 |   -5.282 +/-  1.266
GLY 186 |    3.645 +/-  0.964 |   -3.321 +/-  0.607 |   -6.995 +/-  0.898 |   -1.358 +/-  0.519 |    0.000 +/-  0.000 |   -8.030 +/-  1.339
MET 187 |    3.890 +/-  1.056 |   -1.711 +/-  1.020 |  -11.859 +/-  0.893 |    1.635 +/-  0.527 |    0.000 +/-  0.000 |   -8.045 +/-  1.359
PHE 188 |    4.222 +/-  1.146 |   -1.947 +/-  0.780 |  -12.050 +/-  0.963 |    1.096 +/-  0.431 |    0.000 +/-  0.000 |   -8.679 +/-  1.349
ALA 189 |    3.663 +/-  1.167 |   -2.548 +/-  0.674 |  -10.125 +/-  0.911 |    1.909 +/-  0.432 |    0.001 +/-  0.002 |   -7.099 +/-  1.207
CYS 190 |    4.240 +/-  1.187 |   -2.381 +/-  0.605 |   -1.921 +/-  0.925 |   -0.421 +/-  0.430 |    0.002 +/-  0.003 |   -0.480 +/-  1.279
LYS 191 |    3.953 +/-  1.006 |   -1.383 +/-  0.866 |   -1.167 +/-  1.246 |   -7.976 +/-  0.819 |    0.002 +/-  0.003 |   -6.570 +/-  1.367
TYR 192 |    3.648 +/-  1.079 |   -1.633 +/-  0.975 |  -15.385 +/-  1.146 |    0.505 +/-  0.492 |    0.000 +/-  0.000 |  -12.865 +/-  1.650
ALA 193 |    3.806 +/-  1.272 |   -1.839 +/-  0.809 |  -12.952 +/-  1.248 |    0.548 +/-  0.450 |    0.000 +/-  0.000 |  -10.437 +/-  1.437
ASP 194 |    5.396 +/-  1.219 |   -2.232 +/-  0.740 |  -17.382 +/-  1.241 |    3.896 +/-  0.791 |    0.001 +/-  0.003 |  -10.321 +/-  1.473
CYS 195 |    4.260 +/-  1.029 |   -2.446 +/-  0.700 |   -5.114 +/-  0.964 |   -2.817 +/-  0.592 |    0.002 +/-  0.002 |   -6.115 +/-  1.211
ILE 196 |    4.326 +/-  1.151 |   -1.345 +/-  0.779 |   -7.345 +/-  1.025 |   -1.038 +/-  0.675 |    0.018 +/-  0.013 |   -5.386 +/-  1.422
THR 197 |    5.257 +/-  1.347 |   -1.363 +/-  0.710 |   -6.998 +/-  0.921 |   -0.686 +/-  0.566 |    0.005 +/-  0.006 |   -3.784 +/-  1.433
LYS 198 |    4.996 +/-  1.176 |   -1.091 +/-  0.783 |   -6.499 +/-  1.976 |   -4.914 +/-  1.252 |    0.024 +/-  0.031 |   -7.484 +/-  1.338
ASP 199 |    6.350 +/-  1.123 |   -0.590 +/-  0.586 |  -11.573 +/-  1.514 |    0.462 +/-  1.085 |    0.195 +/-  0.020 |   -5.157 +/-  1.574
ARG 200 |    5.055 +/-  1.123 |    0.136 +/-  0.801 |    9.861 +/-  1.274 |  -10.080 +/-  1.064 |    0.087 +/-  0.023 |    5.059 +/-  1.392
PRO 201 |    5.985 +/-  1.138 |   -0.862 +/-  0.586 |  -15.766 +/-  1.561 |    6.027 +/-  1.252 |    0.090 +/-  0.013 |   -4.526 +/-  1.310
ILE 202 |    4.186 +/-  1.254 |   -0.564 +/-  0.745 |   -4.061 +/-  1.339 |   -2.246 +/-  1.140 |    0.074 +/-  0.028 |   -2.610 +/-  1.631
ASN 203 |    4.550 +/-  1.247 |   -0.533 +/-  0.814 |  -11.185 +/-  2.855 |    0.800 +/-  2.075 |    0.029 +/-  0.046 |   -6.339 +/-  1.480
PHE 204 |    4.224 +/-  1.150 |   -0.623 +/-  0.742 |   -6.146 +/-  1.494 |   -1.952 +/-  0.957 |    0.089 +/-  0.047 |   -4.408 +/-  1.630
THR 205 |    4.437 +/-  0.997 |   -0.544 +/-  0.840 |  -11.103 +/-  1.475 |    0.208 +/-  0.621 |    0.032 +/-  0.018 |   -6.970 +/-  1.462
GLN 206 |    4.200 +/-  1.279 |   -0.752 +/-  0.747 |   -7.807 +/-  1.053 |   -0.012 +/-  0.707 |    0.042 +/-  0.021 |   -4.330 +/-  1.305
GLN 207 |    4.130 +/-  1.111 |   -0.537 +/-  0.723 |   -6.585 +/-  1.425 |   -1.552 +/-  1.132 |    0.137 +/-  0.052 |   -4.407 +/-  1.254
HIE 208 |    4.186 +/-  1.245 |   -1.380 +/-  0.793 |  -10.368 +/-  1.123 |   -0.979 +/-  0.478 |    0.025 +/-  0.015 |   -8.516 +/-  1.469
MET 209 |    6.450 +/-  1.125 |   -1.118 +/-  0.728 |   -5.172 +/-  0.833 |    2.629 +/-  0.573 |    0.000 +/-  0.001 |    2.788 +/-  1.304
PRO 210 |    6.063 +/-  1.142 |   -2.178 +/-  0.521 |  -19.717 +/-  1.382 |    8.337 +/-  0.955 |    0.008 +/-  0.012 |   -7.487 +/-  1.182
TYR 211 |    3.760 +/-  1.055 |   -1.367 +/-  0.856 |  -11.250 +/-  0.964 |    0.616 +/-  0.676 |    0.011 +/-  0.008 |   -8.231 +/-  1.324
PHE 212 |    3.746 +/-  1.011 |   -2.354 +/-  0.760 |   -3.614 +/-  0.998 |    0.180 +/-  0.479 |    0.005 +/-  0.004 |   -2.036 +/-  1.123
ARG 213 |    3.908 +/-  1.123 |   -2.371 +/-  0.787 |    7.631 +/-  1.482 |   -9.435 +/-  1.167 |    0.004 +/-  0.004 |   -0.263 +/-  1.575
LYS 214 |    3.876 +/-  1.302 |   -1.922 +/-  0.737 |    3.268 +/-  1.629 |   -8.927 +/-  1.204 |    0.010 +/-  0.008 |   -3.694 +/-  1.755
ARG 215 |    3.657 +/-  1.130 |   -1.821 +/-  0.761 |   -6.275 +/-  1.639 |   -7.983 +/-  0.957 |    0.000 +/-  0.000 |  -12.423 +/-  1.614
MET 216 |    3.894 +/-  1.100 |   -2.299 +/-  0.733 |  -13.822 +/-  0.819 |    0.511 +/-  0.417 |    0.002 +/-  0.003 |  -11.715 +/-  1.392
VAL 217 |    4.599 +/-  1.035 |   -1.496 +/-  0.852 |  -13.251 +/-  0.784 |    0.109 +/-  0.472 |    0.000 +/-  0.000 |  -10.039 +/-  1.265
TRP 218 |    3.910 +/-  1.086 |   -2.366 +/-  0.820 |  -13.466 +/-  1.044 |   -0.835 +/-  0.632 |    0.006 +/-  0.006 |  -12.752 +/-  1.265
GLU 219 |    4.222 +/-  1.216 |   -2.608 +/-  0.668 |  -16.675 +/-  1.227 |    4.642 +/-  0.822 |    0.001 +/-  0.001 |  -10.418 +/-  1.395
ILE 220 |    4.066 +/-  1.023 |   -1.438 +/-  0.795 |  -12.138 +/-  1.096 |    3.023 +/-  0.454 |    0.000 +/-  0.000 |   -6.486 +/-  1.298
LEU 221 |    4.217 +/-  1.164 |   -0.691 +/-  0.887 |  -12.335 +/-  1.503 |    0.855 +/-  0.700 |    0.056 +/-  0.018 |   -7.897 +/-  1.355
HIE 222 |    4.736 +/-  1.432 |   -0.495 +/-  0.754 |   -6.995 +/-  2.783 |   -0.443 +/-  1.812 |    0.134 +/-  0.037 |   -3.063 +/-  1.596
ARG 223 |    4.489 +/-  1.174 |   -0.641 +/-  0.693 |    4.833 +/-  1.539 |   -7.051 +/-  1.347 |    0.035 +/-  0.024 |    1.665 +/-  1.582
LYS 224 |    3.675 +/-  1.214 |   -1.673 +/-  0.567 |    1.669 +/-  1.480 |  -10.593 +/-  1.275 |    0.019 +/-  0.015 |   -6.903 +/-  1.535
LEU 225 |    5.138 +/-  1.163 |   -1.116 +/-  0.657 |   -5.073 +/-  1.512 |    0.225 +/-  1.246 |    0.078 +/-  0.039 |   -0.748 +/-  1.494
LEU 226 |    6.245 +/-  1.363 |    1.333 +/-  1.462 | -105.889 +/-  9.457 |   25.930 +/-  6.616 |    0.068 +/-  0.057 |  -72.314 +/-  3.117
ILE 227 |    5.270 +/-  1.275 |   -0.784 +/-  0.873 |   15.757 +/-  7.135 |  -77.039 +/-  6.459 |    0.249 +/-  0.038 |  -56.548 +/-  2.599
LYS 228 |    3.879 +/-  0.968 |   -1.367 +/-  0.695 |   13.705 +/-  2.037 |  -17.435 +/-  1.420 |    0.007 +/-  0.008 |   -1.211 +/-  1.710
LEU 229 |    3.659 +/-  1.012 |   -0.774 +/-  0.831 |   -8.850 +/-  1.303 |    2.551 +/-  0.742 |    0.009 +/-  0.009 |   -3.404 +/-  1.216
LYS 230 |    3.517 +/-  0.922 |   -1.790 +/-  0.629 |    3.901 +/-  1.661 |  -11.108 +/-  1.066 |    0.002 +/-  0.003 |   -5.478 +/-  1.475
VAL 231 |    4.083 +/-  1.054 |   -1.037 +/-  0.827 |  -16.602 +/-  1.057 |    0.564 +/-  0.697 |    0.000 +/-  0.000 |  -12.991 +/-  1.349
ILE 232 |    4.109 +/-  1.187 |   -1.218 +/-  0.742 |  -13.226 +/-  1.228 |    1.280 +/-  0.569 |    0.014 +/-  0.010 |   -9.042 +/-  1.561
GLY 233 |    4.014 +/-  1.231 |   -1.994 +/-  0.700 |   -9.120 +/-  1.725 |   -3.137 +/-  1.103 |    0.044 +/-  0.024 |  -10.193 +/-  1.458
GLN 234 |    4.377 +/-  1.240 |   -0.518 +/-  0.524 |   -8.337 +/-  1.246 |   -2.863 +/-  0.886 |    0.253 +/-  0.051 |   -7.088 +/-  1.444
ASP 235 |    5.082 +/-  1.436 |    1.838 +/-  1.090 |  -12.299 +/-  3.180 |   -0.205 +/-  1.852 |    0.253 +/-  0.025 |   -5.332 +/-  1.766
SER 236 |    5.455 +/-  1.361 |    0.187 +/-  0.713 |   -9.760 +/-  1.404 |   -3.518 +/-  1.027 |    0.146 +/-  0.054 |   -7.490 +/-  1.256
SER 237 |    4.379 +/-  0.993 |   -0.128 +/-  0.779 |  -12.311 +/-  2.476 |   -1.423 +/-  1.656 |    0.094 +/-  0.016 |   -9.389 +/-  1.355
GLU 238 |    3.870 +/-  1.072 |   -0.416 +/-  0.663 |  -10.273 +/-  2.860 |    2.590 +/-  2.293 |    0.144 +/-  0.056 |   -4.085 +/-  1.373
ILE 239 |    4.401 +/-  1.055 |   -1.296 +/-  0.633 |   -8.938 +/-  1.353 |    0.282 +/-  0.579 |    0.026 +/-  0.014 |   -5.526 +/-  1.560
HIE 240 |    3.854 +/-  1.092 |   -0.965 +/-  0.640 |   -5.868 +/-  1.192 |   -4.688 +/-  0.929 |    0.139 +/-  0.039 |   -7.528 +/-  1.321
PHE 241 |    3.907 +/-  1.072 |   -0.442 +/-  0.879 |   -2.567 +/-  1.156 |   -1.518 +/-  0.758 |    0.057 +/-  0.022 |   -0.563 +/-  1.400
LYS 242 |    3.903 +/-  1.032 |   -0.186 +/-  0.568 |   16.410 +/-  1.321 |  -21.680 +/-  1.348 |    0.198 +/-  0.041 |   -1.355 +/-  1.591
VAL 243 |    4.822 +/-  1.265 |    0.387 +/-  0.882 |  -14.163 +/-  1.262 |    0.684 +/-  0.809 |    0.099 +/-  0.027 |   -8.170 +/-  1.287
LYS 244 |    3.975 +/-  1.154 |   -0.215 +/-  0.890 |   17.106 +/-  2.119 |  -25.432 +/-  1.332 |    0.085 +/-  0.035 |   -4.480 +/-  1.756
MET 245 |    4.644 +/-  1.077 |   -1.572 +/-  0.748 |  -13.662 +/-  1.122 |   -1.290 +/-  0.733 |    0.049 +/-  0.016 |  -11.831 +/-  1.386
THR 246 |    4.957 +/-  1.088 |    0.067 +/-  0.742 |  -10.577 +/-  1.308 |   -4.288 +/-  1.228 |    0.068 +/-  0.028 |   -9.772 +/-  1.319
THR 247 |    4.818 +/-  1.148 |   -0.919 +/-  0.701 |   -9.443 +/-  1.579 |   -1.972 +/-  1.111 |    0.048 +/-  0.020 |   -7.469 +/-  1.337
HIE 248 |    3.974 +/-  0.944 |   -1.565 +/-  0.630 |   -6.597 +/-  1.566 |    0.632 +/-  1.180 |    0.034 +/-  0.021 |   -3.521 +/-  1.516
LEU 249 |    4.335 +/-  1.051 |   -1.195 +/-  0.742 |   -6.611 +/-  1.242 |    2.370 +/-  0.730 |    0.002 +/-  0.004 |   -1.098 +/-  1.124
LYS 250 |    4.033 +/-  1.114 |   -1.242 +/-  0.770 |   17.298 +/-  1.632 |  -18.956 +/-  1.351 |    0.009 +/-  0.011 |    1.141 +/-  1.486
LYS 251 |    3.773 +/-  1.028 |   -0.986 +/-  0.775 |    8.507 +/-  2.219 |  -20.436 +/-  1.389 |    0.042 +/-  0.028 |   -9.100 +/-  1.651
LEU 252 |    4.627 +/-  1.298 |   -1.710 +/-  0.759 |   -6.201 +/-  0.982 |   -0.568 +/-  0.655 |    0.014 +/-  0.016 |   -3.838 +/-  1.558
LYS 253 |    3.457 +/-  1.230 |   -1.559 +/-  0.846 |    1.282 +/-  1.550 |  -14.851 +/-  0.983 |    0.001 +/-  0.002 |  -11.671 +/-  1.709
GLU 254 |    3.765 +/-  1.040 |   -1.253 +/-  0.751 |  -23.635 +/-  1.647 |    4.689 +/-  1.217 |    0.003 +/-  0.005 |  -16.431 +/-  1.275
SER 255 |    4.198 +/-  1.055 |   -1.450 +/-  0.677 |  -11.066 +/-  1.272 |   -1.283 +/-  0.823 |    0.039 +/-  0.026 |   -9.563 +/-  1.231
TYR 256 |    3.587 +/-  0.984 |   -1.421 +/-  1.037 |  -10.070 +/-  1.122 |   -0.596 +/-  0.685 |    0.001 +/-  0.003 |   -8.498 +/-  1.389
CYS 257 |    3.887 +/-  0.958 |   -2.032 +/-  0.662 |   -8.176 +/-  1.313 |   -2.165 +/-  0.677 |    0.017 +/-  0.011 |   -8.470 +/-  1.457
GLN 258 |    4.065 +/-  1.114 |   -0.656 +/-  0.664 |   -0.140 +/-  1.214 |   -3.478 +/-  0.863 |    0.183 +/-  0.047 |   -0.026 +/-  1.465
ARG 259 |    3.880 +/-  1.105 |   -0.511 +/-  0.565 |    1.658 +/-  1.637 |  -13.720 +/-  1.395 |    0.260 +/-  0.034 |   -8.434 +/-  1.390
GLN 260 |    4.240 +/-  1.194 |    0.013 +/-  0.742 |  -12.236 +/-  1.132 |   -2.947 +/-  0.801 |    0.178 +/-  0.022 |  -10.752 +/-  1.240
GLY 261 |    3.957 +/-  1.049 |   -0.594 +/-  0.564 |   -5.836 +/-  1.193 |   -5.059 +/-  0.640 |    0.473 +/-  0.027 |   -7.058 +/-  1.224
VAL 262 |    5.519 +/-  1.168 |    0.231 +/-  0.690 |   -1.655 +/-  1.140 |   -0.114 +/-  0.738 |    0.032 +/-  0.015 |    4.013 +/-  1.329
PRO 263 |    6.091 +/-  1.220 |   -1.539 +/-  0.698 |  -14.821 +/-  1.238 |    5.019 +/-  0.931 |    0.065 +/-  0.022 |   -5.184 +/-  1.187
MET 264 |    4.246 +/-  1.241 |   -1.274 +/-  0.724 |   -8.468 +/-  1.041 |    0.605 +/-  0.925 |    0.080 +/-  0.023 |   -4.812 +/-  1.322
ASN 265 |    4.896 +/-  1.138 |   -0.383 +/-  0.799 |  -11.649 +/-  2.033 |   -1.489 +/-  0.987 |    0.082 +/-  0.021 |   -8.543 +/-  1.754
SER 266 |    5.102 +/-  1.134 |   -0.800 +/-  0.866 |  -11.080 +/-  1.140 |    1.035 +/-  0.491 |    0.000 +/-  0.001 |   -5.743 +/-  1.682
LEU 267 |    3.872 +/-  0.992 |   -1.721 +/-  0.886 |   -1.504 +/-  0.926 |    3.537 +/-  1.099 |    0.021 +/-  0.010 |    4.205 +/-  1.336
ARG 268 |    3.428 +/-  1.033 |   -1.454 +/-  0.852 |    7.759 +/-  1.557 |  -13.710 +/-  1.356 |    0.002 +/-  0.004 |   -3.976 +/-  1.577
PHE 269 |    3.574 +/-  0.908 |   -2.097 +/-  0.726 |  -14.815 +/-  0.998 |    2.806 +/-  0.706 |    0.003 +/-  0.003 |  -10.529 +/-  1.466
LEU 270 |    3.933 +/-  1.218 |   -1.974 +/-  0.676 |   -9.120 +/-  0.959 |    0.696 +/-  0.558 |    0.000 +/-  0.001 |   -6.464 +/-  1.363
PHE 271 |    3.689 +/-  0.995 |   -1.500 +/-  0.723 |  -10.400 +/-  1.294 |   -0.037 +/-  0.765 |    0.009 +/-  0.008 |   -8.239 +/-  1.327
GLU 272 |    4.173 +/-  1.046 |   -1.221 +/-  0.583 |   -9.808 +/-  1.944 |    2.473 +/-  1.822 |    0.052 +/-  0.023 |   -4.331 +/-  1.490
GLY 273 |    4.256 +/-  1.379 |   -2.317 +/-  0.547 |   -6.816 +/-  1.357 |   -3.279 +/-  1.060 |    0.070 +/-  0.035 |   -8.085 +/-  1.523
GLN 274 |    4.066 +/-  1.261 |   -1.100 +/-  0.774 |   -3.190 +/-  1.236 |    0.894 +/-  0.589 |    0.023 +/-  0.015 |    0.693 +/-  1.495
ARG 275 |    3.952 +/-  1.140 |   -0.756 +/-  0.689 |   12.716 +/-  1.580 |  -17.000 +/-  1.461 |    0.062 +/-  0.027 |   -1.026 +/-  1.542
ILE 276 |    4.081 +/-  1.136 |   -0.022 +/-  0.806 |  -22.648 +/-  1.618 |    4.472 +/-  0.998 |    0.027 +/-  0.016 |  -14.090 +/-  1.448
ALA 277 |    3.965 +/-  1.074 |   -1.118 +/-  0.697 |  -10.331 +/-  1.362 |    1.516 +/-  0.894 |    0.088 +/-  0.019 |   -5.881 +/-  1.256
ASP 278 |    4.910 +/-  1.242 |   -0.916 +/-  0.656 |  -18.659 +/-  2.452 |    9.214 +/-  2.124 |    0.068 +/-  0.029 |   -5.382 +/-  1.554
ASN 279 |    4.502 +/-  1.250 |   -0.472 +/-  0.617 |   -4.709 +/-  1.664 |   -2.910 +/-  1.220 |    0.074 +/-  0.036 |   -3.515 +/-  1.342
HIE 280 |    4.014 +/-  1.151 |   -2.039 +/-  0.668 |  -11.627 +/-  1.504 |    0.666 +/-  0.790 |    0.000 +/-  0.001 |   -8.985 +/-  1.584
THR 281 |    5.754 +/-  1.195 |   -0.454 +/-  0.934 |   -2.424 +/-  1.036 |   -1.319 +/-  0.520 |    0.000 +/-  0.000 |    1.557 +/-  1.473
PRO 282 |    6.182 +/-  1.250 |   -2.670 +/-  0.691 |  -13.129 +/-  1.371 |    7.211 +/-  1.059 |    0.002 +/-  0.004 |   -2.404 +/-  1.434
LYS 283 |    3.803 +/-  1.199 |   -1.167 +/-  0.548 |    6.392 +/-  1.854 |  -18.819 +/-  1.589 |    0.109 +/-  0.025 |   -9.682 +/-  1.458
GLU 284 |    3.708 +/-  1.045 |   -0.678 +/-  0.535 |  -16.161 +/-  1.838 |    0.749 +/-  1.580 |    0.203 +/-  0.030 |  -12.179 +/-  1.087
LEU 285 |    4.177 +/-  1.047 |   -0.508 +/-  0.630 |   -6.028 +/-  1.230 |   -2.890 +/-  0.974 |    0.139 +/-  0.039 |   -5.110 +/-  1.397
GLY 286 |    4.073 +/-  1.251 |   -0.969 +/-  0.522 |   -5.825 +/-  1.522 |   -7.669 +/-  1.131 |    0.410 +/-  0.047 |   -9.980 +/-  1.405
MET 287 |    4.583 +/-  1.374 |   -0.732 +/-  0.643 |  -11.227 +/-  1.830 |   -1.354 +/-  1.423 |    0.068 +/-  0.030 |   -8.662 +/-  1.575
GLU 288 |    4.147 +/-  1.070 |   -0.731 +/-  0.765 |  -14.339 +/-  2.303 |    3.504 +/-  1.354 |    0.036 +/-  0.025 |   -7.384 +/-  1.662
GLU 289 |    4.295 +/-  1.078 |   -0.774 +/-  0.882 |  -18.158 +/-  2.978 |    4.779 +/-  1.940 |    0.026 +/-  0.019 |   -9.832 +/-  1.654
GLU 290 |    4.329 +/-  1.056 |    0.223 +/-  0.734 |  -12.286 +/-  3.410 |    0.648 +/-  1.880 |    0.138 +/-  0.046 |   -6.948 +/-  1.973
ASP 291 |    5.258 +/-  1.172 |   -0.605 +/-  0.719 |  -12.889 +/-  4.118 |    4.459 +/-  2.400 |    0.046 +/-  0.018 |   -3.731 +/-  2.039
VAL 292 |    4.608 +/-  1.273 |   -0.553 +/-  0.805 |   -8.607 +/-  1.489 |   -0.900 +/-  0.823 |    0.041 +/-  0.024 |   -5.410 +/-  1.646
ILE 293 |    4.189 +/-  1.240 |   -0.933 +/-  0.842 |  -13.852 +/-  1.075 |   -0.243 +/-  0.602 |    0.000 +/-  0.001 |  -10.839 +/-  1.461
GLU 294 |    4.039 +/-  1.208 |   -1.332 +/-  0.789 |  -19.628 +/-  1.313 |    8.708 +/-  0.619 |    0.001 +/-  0.002 |   -8.212 +/-  1.361
VAL 295 |    4.737 +/-  1.148 |   -1.885 +/-  0.672 |   -9.565 +/-  1.214 |   -0.664 +/-  0.593 |    0.009 +/-  0.006 |   -7.368 +/-  1.285
TYR 296 |    3.742 +/-  1.071 |   -1.332 +/-  0.889 |  -13.567 +/-  1.293 |    1.740 +/-  0.569 |    0.002 +/-  0.003 |   -9.415 +/-  1.624
GLN 297 |    4.052 +/-  1.004 |   -1.470 +/-  0.697 |   -9.402 +/-  1.774 |    0.089 +/-  1.271 |    0.023 +/-  0.033 |   -6.708 +/-  1.214
GLU 298 |    4.212 +/-  1.205 |   -0.860 +/-  0.738 |  -11.325 +/-  1.585 |    2.309 +/-  1.290 |    0.098 +/-  0.026 |   -5.565 +/-  1.437
GLN 299 |    3.978 +/-  1.099 |   -1.472 +/-  0.861 |   -8.254 +/-  1.127 |   -0.568 +/-  0.621 |    0.046 +/-  0.017 |   -6.271 +/-  1.424
THR 300 |    4.539 +/-  1.050 |   -0.522 +/-  0.911 |  -11.712 +/-  1.227 |    0.457 +/-  0.636 |    0.033 +/-  0.017 |   -7.205 +/-  1.413
GLY 301 |    4.336 +/-  1.238 |   -3.756 +/-  0.610 |    0.451 +/-  0.951 |   -1.443 +/-  0.472 |    0.000 +/-  0.002 |   -0.412 +/-  1.478
GLY 302 |    4.712 +/-  1.237 |   -3.183 +/-  0.937 |  -27.197 +/-  3.235 |   -0.387 +/-  0.922 |    0.002 +/-  0.006 |  -26.053 +/-  2.958
GLY 303 |    3.859 +/-  1.394 |    0.166 +/-  0.698 |   21.446 +/-  5.897 | -116.006 +/-  4.999 |    0.675 +/-  0.087 |  -89.860 +/-  1.670
LEU 304 |    4.089 +/-  1.139 |    0.413 +/-  0.539 |    1.574 +/-  2.096 |   -2.516 +/-  2.104 |    0.239 +/-  0.052 |    3.799 +/-  1.517
LYS 305 |    3.779 +/-  1.163 |    0.183 +/-  0.546 |   23.707 +/-  1.978 |  -27.866 +/-  1.795 |    0.205 +/-  0.054 |    0.008 +/-  1.733
LYS 306 |    3.686 +/-  1.080 |   -0.150 +/-  0.671 |   13.562 +/-  1.950 |  -24.700 +/-  1.736 |    0.161 +/-  0.059 |   -7.442 +/-  1.538
LEU 307 |    3.975 +/-  1.280 |   -0.324 +/-  0.741 |  -13.657 +/-  1.500 |    0.635 +/-  1.169 |    0.051 +/-  0.018 |   -9.320 +/-  1.606
ALA 308 |    3.622 +/-  1.161 |   -1.026 +/-  0.579 |  -11.590 +/-  1.279 |    0.859 +/-  0.847 |    0.096 +/-  0.033 |   -8.038 +/-  1.186
GLU 309 |    3.947 +/-  1.133 |   -0.868 +/-  0.783 |  -20.834 +/-  1.485 |    9.324 +/-  1.058 |    0.024 +/-  0.029 |   -8.407 +/-  1.254
ALA 310 |    3.624 +/-  1.290 |   -1.364 +/-  0.773 |   -6.622 +/-  2.463 |    0.266 +/-  1.468 |    0.046 +/-  0.026 |   -4.050 +/-  1.580
LEU 311 |    4.060 +/-  1.139 |   -1.186 +/-  0.844 |   -4.205 +/-  1.436 |    0.268 +/-  0.955 |    0.034 +/-  0.020 |   -1.029 +/-  1.530
LYS 312 |    3.829 +/-  1.114 |   -1.338 +/-  0.901 |    3.987 +/-  1.796 |  -12.954 +/-  1.002 |    0.015 +/-  0.011 |   -6.462 +/-  1.604
LEU 313 |    4.404 +/-  1.035 |   -1.157 +/-  0.786 |  -16.494 +/-  1.033 |    0.811 +/-  0.561 |    0.006 +/-  0.011 |  -12.431 +/-  1.348
SER 314 |    4.435 +/-  1.147 |   -1.250 +/-  0.691 |  -14.521 +/-  1.155 |   -0.155 +/-  0.696 |    0.041 +/-  0.022 |  -11.450 +/-  1.344
ALA 315 |    3.537 +/-  1.105 |   -1.330 +/-  0.827 |   -5.257 +/-  1.402 |    0.872 +/-  0.580 |    0.025 +/-  0.017 |   -2.154 +/-  1.395
LYS 316 |    3.545 +/-  1.143 |   -1.770 +/-  0.687 |    6.234 +/-  2.004 |  -13.552 +/-  1.271 |    0.001 +/-  0.003 |   -5.543 +/-  1.594
LEU 317 |    4.090 +/-  1.107 |   -1.056 +/-  0.579 |  -13.040 +/-  1.140 |   -0.889 +/-  0.920 |    0.058 +/-  0.027 |  -10.838 +/-  1.252
MET 318 |    4.120 +/-  1.098 |   -1.094 +/-  0.747 |  -11.488 +/-  1.158 |    0.037 +/-  0.828 |    0.063 +/-  0.031 |   -8.363 +/-  1.402
GLY 319 |    3.921 +/-  1.102 |   -1.565 +/-  0.930 |   -9.923 +/-  1.470 |   -2.612 +/-  0.781 |    0.022 +/-  0.032 |  -10.157 +/-  1.404
GLN 320 |    4.297 +/-  1.184 |   -0.626 +/-  0.668 |   -8.734 +/-  1.426 |   -2.471 +/-  1.461 |    0.114 +/-  0.054 |   -7.420 +/-  1.291
ALA 321 |    3.935 +/-  1.068 |   -0.073 +/-  0.737 |   -5.332 +/-  1.925 |   -2.785 +/-  1.689 |    0.291 +/-  0.067 |   -3.965 +/-  1.668
MET 322 |    4.282 +/-  1.164 |   -0.022 +/-  0.693 |   -9.062 +/-  1.821 |   -1.374 +/-  1.630 |    0.186 +/-  0.069 |   -5.990 +/-  1.530
ALA 323 |    3.697 +/-  1.059 |   -0.619 +/-  0.523 |   -0.186 +/-  2.696 |   -1.427 +/-  2.272 |    0.109 +/-  0.062 |    1.574 +/-  1.574
LYS 324 |    4.983 +/-  1.112 |   -0.622 +/-  0.791 |   15.182 +/-  2.383 |  -15.769 +/-  2.411 |    0.119 +/-  0.066 |    3.894 +/-  1.690
ARG 325 |    5.237 +/-  1.518 |   -0.269 +/-  1.073 |  -86.813 +/- 17.422 |    9.898 +/- 16.750 |    0.340 +/-  0.191 |  -71.607 +/-  2.216

Receptor:
Total Energy Decomposition:
Residue |       Internal      |    van der Waals    |    Electrostatic    |   Polar Solvation   |   Non-Polar Solv.   |       TOTAL
-------------------------------------------------------------------------------------------------------------------------------------------
GLU   1 |   17.836 +/-  2.825 |   -0.694 +/-  1.855 | -126.388 +/-  6.493 |  -22.604 +/-  4.421 |    0.425 +/-  0.064 | -131.425 +/-  3.704
PHE   2 |   17.776 +/-  2.860 |    0.678 +/-  1.276 |    5.777 +/-  1.545 |   -5.144 +/-  1.390 |    1.016 +/-  0.251 |   20.103 +/-  3.082
PRO   3 |   21.095 +/-  2.485 |   -0.708 +/-  0.955 |   -6.518 +/-  1.039 |   -5.596 +/-  0.661 |    0.908 +/-  0.092 |    9.182 +/-  2.532
GLU   4 |   19.202 +/-  2.964 |   -0.260 +/-  1.496 |  -66.472 +/-  4.930 |   -6.055 +/-  4.179 |    0.477 +/-  0.064 |  -53.108 +/-  3.044
ILE   5 |   19.362 +/-  3.163 |    1.490 +/-  1.409 |   -6.434 +/-  0.975 |   -5.040 +/-  0.880 |    1.240 +/-  0.087 |   10.618 +/-  3.395
THR   6 |   15.202 +/-  2.507 |   -1.531 +/-  1.450 |  -41.151 +/-  3.827 |   -0.700 +/-  3.130 |    0.319 +/-  0.064 |  -27.861 +/-  2.615
GLU   7 |   18.200 +/-  2.916 |   -1.732 +/-  1.440 |  -37.155 +/- 11.901 |  -36.238 +/- 12.127 |    0.933 +/-  0.148 |  -55.992 +/-  3.007
GLU   8 |   18.824 +/-  3.419 |   -0.574 +/-  1.620 |  -45.329 +/-  8.267 |  -29.135 +/-  7.778 |    0.826 +/-  0.091 |  -55.388 +/-  3.083
MET   9 |   14.880 +/-  2.385 |   -8.448 +/-  1.062 |  -12.367 +/-  1.690 |    0.826 +/-  1.141 |    0.091 +/-  0.040 |   -5.017 +/-  2.388
GLU  10 |   17.888 +/-  3.049 |   -3.418 +/-  1.532 |  -72.561 +/- 13.476 |    3.999 +/- 12.320 |    0.415 +/-  0.124 |  -53.677 +/-  3.178
LYS  11 |   17.826 +/-  3.172 |   -2.900 +/-  1.439 |    8.205 +/- 14.146 |  -45.981 +/- 13.210 |    1.026 +/-  0.132 |  -21.824 +/-  3.437
GLU  12 |   18.466 +/-  2.698 |   -3.044 +/-  1.567 |  -50.399 +/-  6.408 |  -26.841 +/-  6.142 |    0.514 +/-  0.089 |  -61.305 +/-  2.897
ILE  13 |   17.685 +/-  2.836 |   -4.044 +/-  1.607 |   -6.657 +/-  1.504 |   -0.783 +/-  0.810 |    0.151 +/-  0.047 |    6.352 +/-  3.193
LYS  14 |   17.959 +/-  3.829 |   -3.028 +/-  1.085 |   24.505 +/-  9.079 |  -58.461 +/-  9.001 |    1.088 +/-  0.117 |  -17.936 +/-  4.557
ASN  15 |   22.127 +/-  2.873 |   -1.961 +/-  1.072 |  -90.708 +/-  4.657 |   -9.964 +/-  4.024 |    0.876 +/-  0.112 |  -79.630 +/-  2.800
VAL  16 |   14.406 +/-  2.407 |   -1.072 +/-  1.300 |  -28.927 +/-  1.683 |   -0.560 +/-  1.235 |    0.542 +/-  0.096 |  -15.612 +/-  2.868
PHE  17 |   16.965 +/-  2.818 |   -2.338 +/-  1.608 |    3.970 +/-  2.179 |   -7.373 +/-  2.113 |    0.574 +/-  0.294 |   11.798 +/-  3.585
ARG  18 |   22.678 +/-  3.729 |   -1.198 +/-  1.477 | -153.751 +/- 11.836 |  -45.200 +/- 10.243 |    1.144 +/-  0.177 | -176.326 +/-  3.900
ASN  19 |   21.562 +/-  2.892 |   -0.886 +/-  1.014 |  -85.155 +/-  3.528 |  -13.478 +/-  2.295 |    1.043 +/-  0.082 |  -76.914 +/-  2.647
GLY  20 |    5.437 +/-  1.807 |   -1.571 +/-  0.733 |   -7.094 +/-  1.329 |   -3.048 +/-  1.035 |    0.325 +/-  0.045 |   -5.951 +/-  1.888
ASN  21 |   22.643 +/-  2.810 |   -2.240 +/-  1.053 |  -90.173 +/-  3.079 |   -9.105 +/-  2.297 |    0.760 +/-  0.057 |  -78.114 +/-  2.657
GLN  22 |   24.784 +/-  2.788 |   -3.814 +/-  1.390 |  -77.743 +/-  4.374 |   -7.423 +/-  3.312 |    0.722 +/-  0.125 |  -63.475 +/-  2.897
ASP  23 |   13.601 +/-  2.405 |   -1.494 +/-  1.127 |  -43.726 +/-  5.702 |  -31.910 +/-  5.725 |    0.718 +/-  0.065 |  -62.811 +/-  2.660
GLU  24 |   17.343 +/-  2.611 |   -2.047 +/-  1.513 |  -75.437 +/- 19.087 |   -3.331 +/- 15.260 |    0.500 +/-  0.109 |  -62.973 +/-  4.409
VAL  25 |   13.686 +/-  2.548 |   -2.791 +/-  1.082 |  -20.824 +/-  1.054 |   -2.900 +/-  0.793 |    0.542 +/-  0.046 |  -12.288 +/-  2.695
LEU  26 |   16.246 +/-  2.984 |   -4.403 +/-  1.334 |  -30.507 +/-  1.208 |    0.174 +/-  0.926 |    0.194 +/-  0.056 |  -18.296 +/-  2.989
SER  27 |   10.832 +/-  1.958 |   -5.353 +/-  1.113 |  -18.946 +/-  1.351 |   -1.932 +/-  0.866 |    0.000 +/-  0.002 |  -15.398 +/-  2.124
GLU  28 |   19.633 +/-  3.115 |   -1.427 +/-  1.793 |  -65.145 +/-  8.085 |  -10.022 +/-  5.822 |    0.661 +/-  0.043 |  -56.299 +/-  3.744
ALA  29 |    8.164 +/-  2.237 |   -4.053 +/-  0.907 |    1.301 +/-  1.093 |   -3.618 +/-  0.706 |    0.065 +/-  0.028 |    1.860 +/-  2.163
PHE  30 |   17.990 +/-  3.017 |   -2.779 +/-  1.297 |    5.437 +/-  1.756 |   -6.033 +/-  1.012 |    0.473 +/-  0.072 |   15.087 +/-  3.230
ARG  31 |   25.283 +/-  4.008 |   -1.009 +/-  1.594 | -141.801 +/-  8.214 |  -55.472 +/-  6.643 |    1.369 +/-  0.071 | -171.631 +/-  3.570
LEU  32 |   15.879 +/-  2.695 |   -2.450 +/-  1.262 |  -34.333 +/-  1.659 |   -0.200 +/-  0.938 |    0.412 +/-  0.056 |  -20.692 +/-  2.625
THR  33 |   16.240 +/-  2.338 |   -3.032 +/-  0.918 |  -27.509 +/-  1.853 |   -8.718 +/-  2.274 |    0.503 +/-  0.045 |  -22.517 +/-  2.358
ILE  34 |   18.628 +/-  2.780 |   -6.100 +/-  1.412 |  -14.823 +/-  1.142 |    0.729 +/-  0.421 |    0.000 +/-  0.001 |   -1.565 +/-  3.013
THR  35 |   15.924 +/-  2.281 |   -5.013 +/-  1.299 |  -37.724 +/-  1.703 |    2.694 +/-  0.660 |    0.160 +/-  0.021 |  -23.958 +/-  2.278
ARG  36 |   22.718 +/-  3.877 |   -8.685 +/-  1.893 | -161.033 +/-  8.346 |  -26.557 +/-  5.997 |    0.132 +/-  0.064 | -173.426 +/-  4.785
LYS  37 |   19.268 +/-  3.292 |   -4.226 +/-  1.302 |   -9.750 +/-  6.766 |  -26.387 +/-  6.572 |    0.772 +/-  0.068 |  -20.323 +/-  4.002
ASP  38 |   13.186 +/-  2.345 |   -5.369 +/-  1.418 |  -82.264 +/-  7.395 |   -0.908 +/-  5.741 |    0.027 +/-  0.016 |  -75.328 +/-  2.936
ILE  39 |   18.075 +/-  3.274 |   -5.105 +/-  1.558 |  -13.480 +/-  1.051 |    0.611 +/-  0.625 |    0.065 +/-  0.054 |    0.167 +/-  3.127
GLN  40 |   24.349 +/-  2.873 |   -3.561 +/-  1.298 |  -80.084 +/-  2.421 |   -5.949 +/-  1.345 |    0.568 +/-  0.130 |  -64.676 +/-  2.805
THR  41 |   16.730 +/-  2.313 |   -5.644 +/-  1.120 |  -37.155 +/-  1.253 |   -1.003 +/-  0.825 |    0.177 +/-  0.020 |  -26.895 +/-  2.639
LEU  42 |   17.714 +/-  2.814 |   -6.478 +/-  1.620 |  -34.716 +/-  1.167 |    1.633 +/-  0.498 |    0.006 +/-  0.006 |  -21.842 +/-  2.859
ASN  43 |   23.936 +/-  2.842 |   -4.165 +/-  1.341 |  -89.065 +/-  3.746 |   -7.384 +/-  2.093 |    0.508 +/-  0.093 |  -76.171 +/-  2.668
HIE  44 |   36.115 +/-  2.792 |   -5.696 +/-  1.168 |  -10.796 +/-  1.441 |  -11.245 +/-  1.251 |    0.898 +/-  0.080 |    9.276 +/-  2.871
LEU  45 |   17.109 +/-  2.889 |   -1.359 +/-  1.199 |  -29.089 +/-  1.402 |   -1.914 +/-  0.830 |    0.640 +/-  0.060 |  -14.612 +/-  2.675
ASN  46 |   20.374 +/-  2.777 |   -2.838 +/-  1.186 |  -92.202 +/-  1.753 |   -6.715 +/-  1.170 |    0.462 +/-  0.062 |  -80.918 +/-  2.478
TRP  47 |   21.600 +/-  3.432 |   -2.056 +/-  1.107 |    3.307 +/-  0.958 |   -6.553 +/-  0.508 |    1.276 +/-  0.087 |   17.574 +/-  3.597
LEU  48 |   17.871 +/-  3.260 |   -7.088 +/-  1.340 |  -29.967 +/-  1.032 |    1.264 +/-  0.576 |    0.039 +/-  0.011 |  -17.881 +/-  3.139
ASN  49 |   23.451 +/-  2.885 |   -6.790 +/-  1.178 |  -89.665 +/-  1.957 |   -5.422 +/-  0.931 |    0.212 +/-  0.022 |  -78.215 +/-  2.844
ASP  50 |   15.390 +/-  2.405 |   -3.453 +/-  1.190 |  -56.836 +/-  3.604 |  -19.130 +/-  3.606 |    0.417 +/-  0.095 |  -63.613 +/-  2.353
GLU  51 |   18.130 +/-  2.770 |   -4.837 +/-  1.025 |  -33.323 +/-  3.815 |  -37.134 +/-  3.728 |    0.492 +/-  0.051 |  -56.672 +/-  2.691
ILE  52 |   19.530 +/-  3.000 |   -8.515 +/-  1.507 |  -11.988 +/-  0.891 |    1.237 +/-  0.365 |    0.000 +/-  0.000 |    0.264 +/-  2.739
ILE  53 |   17.462 +/-  2.959 |   -6.495 +/-  1.391 |  -14.556 +/-  1.097 |    0.717 +/-  0.506 |    0.008 +/-  0.011 |   -2.863 +/-  2.845
ASN  54 |   22.801 +/-  2.915 |   -5.628 +/-  1.114 |  -96.312 +/-  2.728 |    0.163 +/-  2.148 |    0.194 +/-  0.041 |  -78.782 +/-  2.948
PHE  55 |   16.134 +/-  3.138 |   -8.214 +/-  1.141 |  -11.570 +/-  1.037 |    0.962 +/-  0.514 |    0.003 +/-  0.003 |   -2.685 +/-  3.332
TYR  56 |   16.930 +/-  2.956 |   -8.608 +/-  1.398 |  -33.494 +/-  3.139 |   -1.183 +/-  1.616 |    0.063 +/-  0.019 |  -26.292 +/-  3.660
MET  57 |   17.003 +/-  2.922 |   -9.311 +/-  1.195 |  -10.496 +/-  0.873 |    0.032 +/-  0.600 |    0.013 +/-  0.009 |   -2.760 +/-  3.063
ASN  58 |   22.409 +/-  2.721 |   -6.166 +/-  1.059 |  -93.240 +/-  2.071 |   -1.066 +/-  1.316 |    0.120 +/-  0.031 |  -77.944 +/-  2.576
MET  59 |   16.151 +/-  2.548 |  -10.490 +/-  1.115 |   -8.441 +/-  1.121 |    1.660 +/-  0.708 |    0.006 +/-  0.007 |   -1.114 +/-  2.752
LEU  60 |   17.041 +/-  2.950 |   -7.360 +/-  1.272 |  -31.949 +/-  1.125 |    1.098 +/-  0.518 |    0.041 +/-  0.019 |  -21.130 +/-  3.136
MET  61 |   15.344 +/-  2.794 |   -6.986 +/-  1.334 |  -14.853 +/-  1.467 |    0.376 +/-  0.938 |    0.329 +/-  0.051 |   -5.791 +/-  2.830
GLU  62 |   17.344 +/-  2.914 |   -2.668 +/-  1.422 |  -98.167 +/- 10.030 |   24.925 +/-  8.307 |    0.269 +/-  0.069 |  -58.297 +/-  3.776
ARG  63 |   22.691 +/-  3.921 |   -4.890 +/-  1.552 | -159.720 +/-  8.359 |  -35.064 +/-  6.692 |    0.546 +/-  0.084 | -176.436 +/-  3.745
SER  64 |   11.953 +/-  2.374 |   -3.918 +/-  1.119 |  -10.793 +/-  1.469 |   -5.805 +/-  1.131 |    0.052 +/-  0.026 |   -8.510 +/-  2.513
LYS  65 |   17.765 +/-  3.337 |   -0.806 +/-  1.256 |   21.763 +/-  8.719 |  -58.070 +/-  8.178 |    1.214 +/-  0.101 |  -18.133 +/-  4.037
GLU  66 |   17.675 +/-  2.873 |   -2.379 +/-  1.411 |  -54.461 +/-  8.895 |  -16.573 +/-  8.032 |    0.723 +/-  0.083 |  -55.015 +/-  2.943
LYS  67 |   18.040 +/-  3.527 |    0.103 +/-  1.251 |   36.543 +/-  8.857 |  -70.396 +/-  8.355 |    1.563 +/-  0.095 |  -14.147 +/-  3.477
GLY  68 |    5.679 +/-  1.607 |   -0.714 +/-  0.566 |  -10.676 +/-  2.335 |   -4.091 +/-  1.689 |    0.569 +/-  0.069 |   -9.233 +/-  1.689
LEU  69 |   18.239 +/-  2.979 |   -2.300 +/-  1.183 |  -17.120 +/-  1.293 |   -4.329 +/-  0.837 |    0.322 +/-  0.063 |   -5.187 +/-  3.087
PRO  70 |   20.659 +/-  2.098 |   -5.309 +/-  0.951 |   -8.364 +/-  1.038 |   -1.695 +/-  0.717 |    0.140 +/-  0.044 |    5.432 +/-  2.321
SER  71 |   10.846 +/-  1.838 |   -3.415 +/-  1.250 |  -16.098 +/-  2.421 |   -0.905 +/-  1.764 |    0.246 +/-  0.039 |   -9.326 +/-  2.132
VAL  72 |   15.011 +/-  2.688 |   -5.102 +/-  1.416 |  -23.585 +/-  0.902 |   -0.353 +/-  0.600 |    0.053 +/-  0.018 |  -13.976 +/-  2.598
HIE  73 |   34.886 +/-  3.104 |   -8.461 +/-  1.116 |  -17.471 +/-  1.652 |   -7.743 +/-  1.108 |    0.166 +/-  0.047 |    1.377 +/-  3.242
ALA  74 |    7.250 +/-  1.949 |   -4.238 +/-  0.783 |   -3.389 +/-  1.232 |   -1.488 +/-  1.173 |    0.073 +/-  0.025 |   -1.792 +/-  2.120
PHE  75 |   16.090 +/-  2.834 |   -5.854 +/-  1.223 |   -0.121 +/-  1.270 |   -7.648 +/-  1.461 |    0.115 +/-  0.040 |    2.582 +/-  2.882
ASN  76 |   23.788 +/-  2.821 |   -3.870 +/-  1.255 |  -89.547 +/-  3.202 |   -3.327 +/-  2.046 |    0.446 +/-  0.095 |  -72.510 +/-  2.725
THR  77 |   16.423 +/-  2.831 |   -4.395 +/-  1.240 |  -32.514 +/-  1.769 |   -4.601 +/-  1.644 |    0.066 +/-  0.026 |  -25.022 +/-  2.873
PHE  78 |   17.795 +/-  3.462 |   -1.031 +/-  1.315 |  -11.023 +/-  1.262 |    0.171 +/-  0.678 |    0.868 +/-  0.061 |    6.781 +/-  3.485
PHE  79 |   15.737 +/-  2.983 |   -7.522 +/-  1.322 |  -10.151 +/-  0.936 |    1.088 +/-  0.482 |    0.004 +/-  0.006 |   -0.844 +/-  3.427
PHE  80 |   15.482 +/-  2.407 |   -6.365 +/-  1.100 |   -9.308 +/-  0.991 |   -0.709 +/-  0.504 |    0.076 +/-  0.033 |   -0.826 +/-  2.471
THR  81 |   16.257 +/-  2.452 |   -2.700 +/-  1.292 |  -31.233 +/-  2.198 |   -3.738 +/-  1.189 |    0.426 +/-  0.087 |  -20.988 +/-  2.713
LYS  82 |   17.905 +/-  2.502 |   -5.970 +/-  1.227 |   76.945 +/-  3.522 | -103.273 +/-  3.503 |    0.536 +/-  0.065 |  -13.858 +/-  2.922
LEU  83 |   17.774 +/-  2.828 |   -6.703 +/-  1.302 |  -30.178 +/-  0.970 |   -0.372 +/-  0.696 |    0.055 +/-  0.023 |  -19.424 +/-  2.849
LYS  84 |   17.507 +/-  3.545 |   -3.537 +/-  1.200 |   59.644 +/-  5.903 |  -93.019 +/-  5.992 |    0.918 +/-  0.101 |  -18.487 +/-  3.875
THR  85 |   15.688 +/-  2.886 |   -0.233 +/-  1.225 |  -35.117 +/-  1.786 |   -8.872 +/-  1.352 |    0.808 +/-  0.042 |  -27.725 +/-  2.901
ALA  86 |    8.649 +/-  2.243 |   -0.956 +/-  0.929 |   -4.636 +/-  2.131 |   -1.776 +/-  1.308 |    0.428 +/-  0.058 |    1.709 +/-  2.433
GLY  87 |    5.842 +/-  1.555 |   -2.320 +/-  0.933 |   -8.193 +/-  1.382 |   -1.037 +/-  1.023 |    0.225 +/-  0.030 |   -5.484 +/-  1.583
TYR  88 |   17.653 +/-  3.687 |   -5.526 +/-  1.453 |  -32.993 +/-  2.191 |   -1.582 +/-  1.141 |    0.174 +/-  0.058 |  -22.275 +/-  3.947
GLN  89 |   23.582 +/-  2.624 |   -1.899 +/-  1.015 |  -74.607 +/-  3.602 |   -8.620 +/-  3.523 |    1.037 +/-  0.094 |  -60.507 +/-  2.507
ALA  90 |    7.978 +/-  2.108 |   -2.602 +/-  0.897 |   -8.275 +/-  1.503 |    3.263 +/-  0.857 |    0.155 +/-  0.044 |    0.519 +/-  2.311
VAL  91 |   16.776 +/-  2.872 |   -5.338 +/-  1.352 |  -22.784 +/-  1.486 |    0.686 +/-  0.613 |    0.000 +/-  0.001 |  -10.660 +/-  3.114
LYS  92 |   18.652 +/-  3.522 |   -4.998 +/-  1.558 |   81.577 +/-  8.286 | -106.321 +/-  7.380 |    0.661 +/-  0.083 |  -10.430 +/-  3.782
ARG  93 |   22.558 +/-  3.926 |   -2.194 +/-  1.003 |  -64.112 +/-  5.040 | -131.652 +/-  4.463 |    1.435 +/-  0.070 | -173.965 +/-  3.777
TRP  94 |   23.145 +/-  3.785 |   -5.142 +/-  1.191 |    0.627 +/-  1.516 |  -11.861 +/-  1.124 |    0.780 +/-  0.067 |    7.549 +/-  3.964
THR  95 |   17.392 +/-  2.407 |   -3.540 +/-  1.505 |  -35.964 +/-  2.060 |   -0.946 +/-  0.999 |    0.008 +/-  0.010 |  -23.049 +/-  2.621
LYS  96 |   18.087 +/-  2.852 |   -2.406 +/-  1.302 |  128.310 +/-  6.651 | -147.454 +/-  5.807 |    0.902 +/-  0.090 |   -2.561 +/-  3.107
LYS  97 |   19.387 +/-  3.093 |    0.403 +/-  0.940 |   92.716 +/-  7.411 | -127.376 +/-  6.927 |    1.629 +/-  0.071 |  -13.241 +/-  3.223
VAL  98 |   14.951 +/-  2.611 |   -1.356 +/-  0.995 |  -31.561 +/-  1.393 |   -0.800 +/-  0.984 |    0.385 +/-  0.087 |  -18.382 +/-  2.627
ASP  99 |   15.273 +/-  2.199 |   -1.259 +/-  1.544 | -112.531 +/-  5.894 |   34.662 +/-  4.843 |    0.383 +/-  0.059 |  -63.471 +/-  2.566
VAL 100 |   15.706 +/-  2.065 |   -4.936 +/-  1.273 |  -22.933 +/-  1.077 |   -4.496 +/-  0.789 |    0.006 +/-  0.004 |  -16.653 +/-  2.270
PHE 101 |   15.984 +/-  2.850 |   -3.776 +/-  1.186 |   -5.867 +/-  1.614 |   -5.828 +/-  1.240 |    0.430 +/-  0.057 |    0.943 +/-  2.866
SER 102 |   11.642 +/-  2.276 |   -0.401 +/-  1.095 |   -8.497 +/-  1.466 |   -7.705 +/-  1.261 |    0.594 +/-  0.028 |   -4.367 +/-  2.390
VAL 103 |   15.737 +/-  2.520 |   -4.245 +/-  1.419 |  -28.016 +/-  1.253 |   -0.912 +/-  1.103 |    0.172 +/-  0.033 |  -17.264 +/-  2.557
ASP 104 |   14.482 +/-  2.422 |   -4.492 +/-  1.299 |  -59.635 +/-  4.527 |  -13.888 +/-  3.920 |    0.338 +/-  0.033 |  -63.195 +/-  2.610
ILE 105 |   17.878 +/-  2.903 |   -6.530 +/-  1.493 |   -9.968 +/-  0.837 |   -0.544 +/-  0.379 |    0.001 +/-  0.003 |    0.837 +/-  2.782
LEU 106 |   17.866 +/-  2.650 |   -6.761 +/-  1.258 |  -30.506 +/-  1.300 |    0.448 +/-  0.439 |    0.002 +/-  0.004 |  -18.951 +/-  2.592
LEU 107 |   16.132 +/-  2.946 |   -7.374 +/-  1.172 |  -30.399 +/-  1.351 |    2.187 +/-  0.427 |    0.000 +/-  0.001 |  -19.453 +/-  3.100
VAL 108 |   15.944 +/-  2.382 |   -3.982 +/-  1.477 |  -21.393 +/-  0.879 |    1.028 +/-  0.425 |    0.005 +/-  0.007 |   -8.397 +/-  2.556
PRO 109 |   21.226 +/-  2.458 |   -6.866 +/-  0.969 |   -6.917 +/-  1.042 |   -0.005 +/-  0.758 |    0.011 +/-  0.009 |    7.448 +/-  2.636
ILE 110 |   17.159 +/-  2.510 |   -5.364 +/-  1.583 |   -9.622 +/-  1.178 |   -1.788 +/-  0.449 |    0.026 +/-  0.022 |    0.410 +/-  2.444
HIE 111 |   33.459 +/-  2.455 |   -7.117 +/-  0.935 |  -18.920 +/-  1.411 |   -4.565 +/-  1.374 |    0.580 +/-  0.065 |    3.437 +/-  2.442
LEU 112 |   18.015 +/-  3.415 |   -0.966 +/-  1.401 |  -29.499 +/-  1.230 |   -2.613 +/-  0.615 |    0.715 +/-  0.141 |  -14.349 +/-  3.336
GLY 113 |    5.994 +/-  1.791 |   -1.434 +/-  0.525 |   -7.064 +/-  1.075 |   -4.283 +/-  0.839 |    0.472 +/-  0.052 |   -6.314 +/-  1.796
VAL 114 |   16.082 +/-  2.501 |    1.521 +/-  1.425 |  -23.212 +/-  1.239 |   -3.988 +/-  0.497 |    0.895 +/-  0.104 |   -8.702 +/-  2.739
HIE 115 |   34.172 +/-  2.658 |   -7.126 +/-  1.261 |  -25.208 +/-  1.949 |   -1.731 +/-  0.872 |    0.224 +/-  0.055 |    0.331 +/-  2.541
TRP 116 |   22.527 +/-  3.690 |  -11.997 +/-  1.203 |   -3.353 +/-  2.259 |   -1.873 +/-  1.102 |    0.107 +/-  0.023 |    5.412 +/-  3.864
CYS 117 |   11.089 +/-  2.038 |   -6.218 +/-  0.987 |   -0.285 +/-  1.357 |   -0.942 +/-  0.761 |    0.006 +/-  0.008 |    3.649 +/-  2.374
LEU 118 |   17.323 +/-  2.509 |   -7.249 +/-  1.243 |  -33.097 +/-  0.854 |    1.734 +/-  0.389 |    0.001 +/-  0.002 |  -21.288 +/-  2.558
ALA 119 |    7.136 +/-  1.754 |   -4.478 +/-  0.858 |   -4.669 +/-  0.934 |   -1.146 +/-  0.405 |    0.001 +/-  0.002 |   -3.156 +/-  1.803
VAL 120 |   14.092 +/-  2.521 |   -5.434 +/-  1.076 |  -28.437 +/-  0.975 |    2.132 +/-  0.348 |    0.030 +/-  0.011 |  -17.619 +/-  2.499
VAL 121 |   13.931 +/-  2.501 |   -5.350 +/-  1.366 |  -29.755 +/-  1.087 |   -1.381 +/-  0.341 |    0.001 +/-  0.003 |  -22.554 +/-  2.491
ASP 122 |   16.716 +/-  2.656 |   -6.023 +/-  1.542 | -113.159 +/-  9.797 |   28.723 +/-  6.760 |    0.085 +/-  0.037 |  -73.659 +/-  4.496
PHE 123 |   16.263 +/-  3.167 |   -6.535 +/-  1.057 |   -0.695 +/-  1.588 |   -1.475 +/-  1.173 |    0.264 +/-  0.044 |    7.822 +/-  3.153
ARG 124 |   21.924 +/-  3.916 |   -2.427 +/-  1.664 | -167.533 +/-  8.915 |  -27.378 +/-  6.379 |    0.784 +/-  0.049 | -174.630 +/-  4.158
LYS 125 |   18.571 +/-  3.111 |   -2.680 +/-  1.583 |   38.221 +/-  7.270 |  -63.264 +/-  8.497 |    1.003 +/-  0.135 |   -8.148 +/-  3.632
LYS 126 |   18.373 +/-  3.410 |   -4.843 +/-  1.309 |   30.603 +/-  8.592 |  -64.651 +/-  8.210 |    0.684 +/-  0.093 |  -19.834 +/-  3.552
ASN 127 |   20.602 +/-  3.042 |   -6.230 +/-  0.905 |  -83.871 +/-  2.936 |   -9.386 +/-  1.690 |    0.236 +/-  0.052 |  -78.649 +/-  3.044
ILE 128 |   17.558 +/-  2.769 |   -6.511 +/-  1.507 |  -13.677 +/-  1.083 |    1.452 +/-  0.441 |    0.000 +/-  0.001 |   -1.178 +/-  2.948
THR 129 |   16.310 +/-  2.423 |   -4.613 +/-  1.057 |  -36.610 +/-  1.224 |   -4.320 +/-  0.742 |    0.127 +/-  0.039 |  -29.106 +/-  2.511
TYR 130 |   17.726 +/-  2.799 |   -8.069 +/-  1.188 |  -25.681 +/-  2.028 |   -4.508 +/-  1.813 |    0.073 +/-  0.036 |  -20.459 +/-  3.078
TYR 131 |   16.591 +/-  3.033 |   -6.261 +/-  1.175 |  -27.023 +/-  1.306 |   -6.296 +/-  0.725 |    0.266 +/-  0.049 |  -22.723 +/-  3.420
ASP 132 |   16.918 +/-  2.742 |   -4.515 +/-  1.578 |  -92.086 +/-  6.191 |   17.208 +/-  5.093 |    0.132 +/-  0.024 |  -62.343 +/-  3.232
SER 133 |   11.911 +/-  2.172 |   -5.123 +/-  1.173 |  -15.743 +/-  1.565 |   -2.518 +/-  1.220 |    0.001 +/-  0.001 |  -11.472 +/-  2.300
MET 134 |   16.519 +/-  3.094 |   -4.859 +/-  1.195 |   -7.284 +/-  2.237 |   -3.347 +/-  1.539 |    0.720 +/-  0.096 |    1.750 +/-  3.426
GLY 135 |    5.563 +/-  1.918 |   -1.217 +/-  1.135 |  -12.493 +/-  3.026 |   -1.192 +/-  1.544 |    0.233 +/-  0.050 |   -9.107 +/-  2.295
GLY 136 |    5.556 +/-  1.767 |   -2.199 +/-  0.607 |   -1.455 +/-  2.285 |   -6.256 +/-  1.866 |    0.267 +/-  0.064 |   -4.087 +/-  1.793
ILE 137 |   17.290 +/-  2.797 |   -4.259 +/-  1.194 |   -7.025 +/-  1.368 |   -2.316 +/-  1.108 |    0.203 +/-  0.039 |    3.893 +/-  2.840
ASN 138 |   22.686 +/-  2.490 |   -4.991 +/-  0.986 |  -90.861 +/-  2.375 |   -4.140 +/-  1.202 |    0.464 +/-  0.061 |  -76.842 +/-  2.753
ASN 139 |   22.853 +/-  2.831 |   -5.000 +/-  0.948 |  -93.538 +/-  3.702 |   -5.550 +/-  2.652 |    0.368 +/-  0.097 |  -80.866 +/-  3.012
GLU 140 |   17.574 +/-  2.794 |   -2.208 +/-  1.623 | -106.518 +/-  7.812 |   29.362 +/-  7.273 |    0.628 +/-  0.084 |  -61.161 +/-  2.535
ALA 141 |    7.425 +/-  2.085 |   -4.724 +/-  0.929 |   -7.028 +/-  1.017 |    0.291 +/-  0.505 |    0.014 +/-  0.013 |   -4.023 +/-  2.196
CYS 142 |   10.636 +/-  2.288 |   -8.163 +/-  0.912 |    3.445 +/-  1.372 |   -0.486 +/-  0.727 |    0.000 +/-  0.001 |    5.432 +/-  2.378
ARG 143 |   22.088 +/-  3.791 |   -4.507 +/-  1.663 | -134.140 +/-  8.396 |  -64.604 +/-  6.927 |    0.854 +/-  0.116 | -180.308 +/-  4.022
ILE 144 |   16.965 +/-  2.740 |   -4.536 +/-  1.353 |  -17.306 +/-  0.925 |    1.339 +/-  0.510 |    0.203 +/-  0.074 |   -3.336 +/-  2.908
LEU 145 |   17.076 +/-  3.260 |   -6.753 +/-  1.174 |  -31.094 +/-  1.101 |    1.106 +/-  0.456 |    0.003 +/-  0.005 |  -19.663 +/-  3.279
LEU 146 |   17.327 +/-  2.913 |   -6.065 +/-  1.414 |  -33.398 +/-  1.251 |    0.480 +/-  0.643 |    0.139 +/-  0.058 |  -21.517 +/-  3.357
GLN 147 |   24.467 +/-  2.403 |   -4.720 +/-  1.191 |  -78.046 +/-  3.581 |   -6.112 +/-  2.554 |    0.605 +/-  0.097 |  -63.806 +/-  2.780
TYR 148 |   18.990 +/-  2.873 |   -6.837 +/-  1.366 |  -31.438 +/-  1.692 |   -1.035 +/-  0.654 |    0.005 +/-  0.005 |  -20.315 +/-  2.966
LEU 149 |   16.216 +/-  2.889 |   -7.862 +/-  1.187 |  -25.915 +/-  0.861 |    0.487 +/-  0.580 |    0.000 +/-  0.001 |  -17.074 +/-  2.903
LYS 150 |   17.976 +/-  3.377 |   -6.232 +/-  1.392 |   47.841 +/- 15.737 |  -78.469 +/- 14.190 |    0.535 +/-  0.100 |  -18.348 +/-  4.221
GLN 151 |   24.023 +/-  3.230 |   -6.296 +/-  1.002 |  -79.701 +/-  3.150 |   -8.930 +/-  2.975 |    0.492 +/-  0.083 |  -70.412 +/-  2.985
GLU 152 |   18.064 +/-  2.647 |   -4.900 +/-  1.991 | -138.979 +/-  5.052 |   59.981 +/-  4.632 |    0.007 +/-  0.006 |  -65.827 +/-  2.801
SER 153 |   10.019 +/-  2.173 |   -5.605 +/-  1.129 |  -16.817 +/-  1.810 |    1.145 +/-  1.136 |    0.033 +/-  0.018 |  -11.225 +/-  2.409
ILE 154 |   18.020 +/-  3.245 |   -2.611 +/-  1.616 |  -14.056 +/-  2.024 |   -0.111 +/-  1.388 |    0.642 +/-  0.080 |    1.884 +/-  3.281
ASP 155 |   17.736 +/-  2.680 |   -3.906 +/-  1.405 | -135.066 +/- 13.844 |   60.111 +/- 12.349 |    0.301 +/-  0.088 |  -60.823 +/-  2.866
LYS 156 |   17.683 +/-  2.901 |   -4.163 +/-  1.506 |   45.282 +/-  7.768 |  -75.192 +/-  6.186 |    0.426 +/-  0.070 |  -15.964 +/-  3.508
LYS 157 |   18.640 +/-  3.113 |   -2.725 +/-  1.457 |   43.643 +/-  6.477 |  -71.307 +/-  6.047 |    0.679 +/-  0.086 |  -11.071 +/-  4.025
ARG 158 |   23.201 +/-  3.742 |   -0.788 +/-  1.524 |  -98.218 +/-  6.503 |  -93.379 +/-  5.657 |    1.552 +/-  0.121 | -167.631 +/-  2.917
LYS 159 |   17.920 +/-  3.326 |   -1.632 +/-  1.310 |   41.397 +/- 13.285 |  -81.533 +/- 12.540 |    1.080 +/-  0.112 |  -22.768 +/-  3.971
GLU 160 |   17.749 +/-  2.510 |   -1.012 +/-  1.247 |  -81.246 +/- 16.551 |    3.475 +/- 15.978 |    0.996 +/-  0.121 |  -60.038 +/-  2.548
PHE 161 |   16.616 +/-  3.199 |   -5.078 +/-  1.169 |   -5.415 +/-  3.645 |   -4.485 +/-  2.710 |    0.200 +/-  0.065 |    1.838 +/-  3.678
ASP 162 |   15.873 +/-  2.598 |   -1.417 +/-  1.444 |  -84.530 +/-  6.483 |    8.660 +/-  6.219 |    0.645 +/-  0.057 |  -60.769 +/-  2.848
THR 163 |   16.227 +/-  2.439 |   -1.999 +/-  1.262 |  -32.749 +/-  2.545 |   -6.460 +/-  2.023 |    0.422 +/-  0.095 |  -24.559 +/-  2.700
ASN 164 |   20.641 +/-  2.824 |   -0.274 +/-  1.093 |  -89.830 +/-  3.909 |   -8.451 +/-  3.193 |    0.933 +/-  0.105 |  -76.981 +/-  2.978
GLY 165 |    5.814 +/-  1.714 |   -1.629 +/-  0.598 |   -6.402 +/-  2.285 |   -4.580 +/-  1.810 |    0.388 +/-  0.093 |   -6.409 +/-  1.675
TRP 166 |   22.893 +/-  3.368 |  -10.232 +/-  1.184 |    0.951 +/-  2.153 |   -5.992 +/-  1.845 |    0.210 +/-  0.058 |    7.831 +/-  3.355
GLN 167 |   23.898 +/-  3.049 |   -3.802 +/-  1.422 |  -71.762 +/-  3.288 |   -8.845 +/-  2.369 |    0.732 +/-  0.111 |  -59.778 +/-  3.107
LEU 168 |   16.289 +/-  2.693 |   -4.374 +/-  1.474 |  -27.258 +/-  1.197 |   -1.567 +/-  1.020 |    0.335 +/-  0.055 |  -16.575 +/-  2.925
PHE 169 |   17.128 +/-  3.054 |   -2.819 +/-  1.248 |   -7.545 +/-  1.510 |   -3.068 +/-  0.880 |    0.544 +/-  0.085 |    4.240 +/-  3.051
SER 170 |   12.380 +/-  2.552 |   -2.272 +/-  0.853 |    0.417 +/-  2.381 |  -10.520 +/-  1.848 |    0.515 +/-  0.068 |    0.520 +/-  2.932
LYS 171 |   17.884 +/-  3.422 |   -0.743 +/-  0.981 |   70.764 +/-  3.214 |  -93.550 +/-  3.577 |    1.388 +/-  0.065 |   -4.257 +/-  3.557
LYS 172 |   17.554 +/-  2.977 |   -2.912 +/-  1.505 |   28.000 +/-  7.242 |  -59.909 +/-  7.535 |    0.690 +/-  0.163 |  -16.577 +/-  3.240
SER 173 |   11.235 +/-  2.331 |   -2.189 +/-  0.986 |  -13.243 +/-  4.476 |   -7.939 +/-  3.779 |    0.397 +/-  0.072 |  -11.740 +/-  2.613
GLN 174 |   24.268 +/-  3.247 |   -0.781 +/-  1.268 |  -70.930 +/-  5.884 |  -14.862 +/-  5.321 |    1.236 +/-  0.137 |  -61.070 +/-  2.980
GLU 175 |   18.464 +/-  2.807 |   -0.435 +/-  1.537 |  -49.888 +/- 12.892 |  -22.830 +/- 12.051 |    1.003 +/-  0.100 |  -53.686 +/-  3.041
ILE 176 |   19.752 +/-  2.993 |   -2.161 +/-  1.324 |    1.803 +/-  1.982 |   -4.813 +/-  1.466 |    0.315 +/-  0.072 |   14.896 +/-  3.029
PRO 177 |   20.887 +/-  2.530 |   -4.925 +/-  1.163 |  -10.215 +/-  1.164 |    0.291 +/-  0.635 |    0.134 +/-  0.033 |    6.173 +/-  2.734
GLN 178 |   24.479 +/-  2.965 |   -4.716 +/-  1.382 |  -82.859 +/-  2.666 |   -1.782 +/-  1.765 |    0.318 +/-  0.063 |  -64.560 +/-  3.473
GLN 179 |   25.568 +/-  3.079 |   -7.670 +/-  1.385 |  -74.091 +/-  2.163 |   -4.373 +/-  1.424 |    0.131 +/-  0.044 |  -60.436 +/-  3.317
MET 180 |   16.433 +/-  2.626 |   -1.248 +/-  1.363 |   -4.245 +/-  1.261 |   -5.933 +/-  0.846 |    1.185 +/-  0.105 |    6.192 +/-  2.852
ASN 181 |   22.288 +/-  3.280 |   -1.744 +/-  0.985 |  -87.744 +/-  3.063 |   -9.370 +/-  1.257 |    0.704 +/-  0.077 |  -75.867 +/-  3.408
GLY 182 |    6.094 +/-  1.985 |   -0.890 +/-  1.238 |   -5.857 +/-  1.338 |   -4.795 +/-  0.904 |    0.320 +/-  0.060 |   -5.128 +/-  2.054
SER 183 |   15.075 +/-  2.761 |   -2.502 +/-  1.122 |  -14.655 +/-  1.660 |   -2.746 +/-  1.462 |    0.211 +/-  0.061 |   -4.618 +/-  2.830
ASP 184 |   15.367 +/-  2.479 |   -3.409 +/-  1.287 |  -86.505 +/-  4.153 |    8.964 +/-  3.414 |    0.029 +/-  0.013 |  -65.555 +/-  2.566
ALA 185 |    8.149 +/-  2.023 |   -4.777 +/-  0.792 |   -4.101 +/-  0.947 |    0.024 +/-  0.778 |    0.053 +/-  0.013 |   -0.653 +/-  2.080
GLY 186 |    4.987 +/-  1.366 |   -4.171 +/-  0.697 |   -8.273 +/-  0.942 |   -0.759 +/-  0.514 |    0.011 +/-  0.005 |   -8.204 +/-  1.613
MET 187 |   16.461 +/-  2.768 |  -10.080 +/-  1.404 |   -9.796 +/-  0.927 |   -0.598 +/-  0.549 |    0.023 +/-  0.008 |   -3.990 +/-  2.924
PHE 188 |   17.700 +/-  3.398 |   -9.223 +/-  1.147 |  -10.783 +/-  1.080 |   -1.286 +/-  0.512 |    0.002 +/-  0.003 |   -3.590 +/-  3.483
ALA 189 |    7.517 +/-  2.248 |   -5.782 +/-  0.812 |   -7.055 +/-  0.972 |    0.574 +/-  0.418 |    0.008 +/-  0.010 |   -4.738 +/-  2.261
CYS 190 |   10.616 +/-  2.117 |   -7.362 +/-  0.959 |    2.531 +/-  1.020 |   -1.331 +/-  0.529 |    0.004 +/-  0.004 |    4.458 +/-  2.172
LYS 191 |   17.993 +/-  3.348 |   -7.102 +/-  1.599 |   -4.075 +/-  4.133 |  -26.525 +/-  3.136 |    0.055 +/-  0.021 |  -19.655 +/-  3.998
TYR 192 |   17.617 +/-  3.273 |   -8.356 +/-  1.385 |  -34.644 +/-  1.473 |   -2.616 +/-  0.595 |    0.003 +/-  0.004 |  -27.996 +/-  3.450
ALA 193 |    7.527 +/-  2.355 |   -5.064 +/-  1.000 |  -10.088 +/-  1.281 |   -0.263 +/-  0.421 |    0.000 +/-  0.000 |   -7.888 +/-  2.442
ASP 194 |   17.832 +/-  2.905 |   -4.570 +/-  1.571 |  -96.950 +/-  4.991 |   10.562 +/-  4.180 |    0.076 +/-  0.032 |  -73.051 +/-  2.953
CYS 195 |   10.294 +/-  1.753 |   -7.934 +/-  0.957 |   -1.401 +/-  1.133 |   -2.777 +/-  0.760 |    0.002 +/-  0.003 |   -1.815 +/-  1.807
ILE 196 |   18.524 +/-  2.933 |   -5.390 +/-  1.439 |   -8.109 +/-  1.025 |   -1.982 +/-  0.705 |    0.103 +/-  0.024 |    3.146 +/-  3.156
THR 197 |   16.958 +/-  2.562 |   -4.807 +/-  1.271 |  -30.926 +/-  1.290 |   -1.139 +/-  0.849 |    0.031 +/-  0.014 |  -19.884 +/-  2.577
LYS 198 |   19.679 +/-  2.993 |   -4.429 +/-  1.294 |    1.325 +/-  8.498 |  -33.024 +/-  8.490 |    0.449 +/-  0.105 |  -15.999 +/-  3.699
ASP 199 |   18.737 +/-  2.414 |   -2.340 +/-  1.327 |  -71.725 +/-  6.802 |   -6.441 +/-  6.056 |    0.542 +/-  0.068 |  -61.227 +/-  3.090
ARG 200 |   24.184 +/-  3.959 |   -3.318 +/-  1.830 | -170.584 +/-  6.607 |  -21.097 +/-  4.162 |    0.315 +/-  0.106 | -170.500 +/-  4.294
PRO 201 |   20.890 +/-  2.374 |   -1.604 +/-  0.810 |   -6.835 +/-  1.579 |   -3.093 +/-  1.125 |    0.835 +/-  0.073 |   10.193 +/-  2.462
ILE 202 |   17.918 +/-  2.933 |   -3.543 +/-  1.353 |   -4.841 +/-  1.280 |   -3.588 +/-  1.106 |    0.189 +/-  0.058 |    6.135 +/-  2.763
ASN 203 |   22.353 +/-  2.597 |   -2.231 +/-  1.097 |  -91.739 +/-  3.166 |   -5.592 +/-  2.430 |    0.645 +/-  0.085 |  -76.565 +/-  2.378
PHE 204 |   17.404 +/-  3.386 |   -5.926 +/-  1.233 |   -4.372 +/-  1.709 |   -4.565 +/-  1.111 |    0.089 +/-  0.048 |    2.631 +/-  3.753
THR 205 |   15.932 +/-  2.215 |   -2.105 +/-  1.290 |  -32.768 +/-  2.262 |   -3.869 +/-  1.897 |    0.494 +/-  0.072 |  -22.316 +/-  2.824
GLN 206 |   24.070 +/-  3.490 |   -4.152 +/-  1.292 |  -85.597 +/-  1.859 |   -1.240 +/-  0.709 |    0.160 +/-  0.038 |  -66.759 +/-  3.078
GLN 207 |   24.665 +/-  3.201 |   -1.505 +/-  1.089 |  -68.387 +/-  3.396 |  -13.728 +/-  2.733 |    1.131 +/-  0.091 |  -57.825 +/-  3.024
HIE 208 |   34.321 +/-  2.752 |   -6.428 +/-  1.170 |  -20.096 +/-  2.993 |   -4.516 +/-  2.322 |    0.590 +/-  0.085 |    3.870 +/-  3.297
MET 209 |   19.915 +/-  2.809 |   -8.818 +/-  1.207 |   -3.565 +/-  1.017 |    0.371 +/-  0.555 |    0.003 +/-  0.004 |    7.906 +/-  2.880
PRO 210 |   21.048 +/-  2.569 |   -4.520 +/-  0.862 |   -9.485 +/-  1.004 |   -1.448 +/-  0.658 |    0.405 +/-  0.068 |    6.000 +/-  2.508
TYR 211 |   17.216 +/-  2.856 |   -4.221 +/-  1.319 |  -31.335 +/-  1.991 |   -3.361 +/-  0.996 |    0.317 +/-  0.094 |  -21.385 +/-  2.989
PHE 212 |   16.279 +/-  2.970 |   -8.130 +/-  1.255 |   -2.443 +/-  1.001 |   -2.541 +/-  0.559 |    0.056 +/-  0.025 |    3.221 +/-  2.876
ARG 213 |   22.860 +/-  3.579 |  -10.472 +/-  1.442 | -173.426 +/-  4.188 |  -16.088 +/-  3.405 |    0.015 +/-  0.010 | -177.111 +/-  3.355
LYS 214 |   18.178 +/-  2.865 |   -5.737 +/-  1.363 |   12.443 +/- 10.668 |  -38.818 +/- 10.618 |    0.480 +/-  0.096 |  -13.454 +/-  4.334
ARG 215 |   22.747 +/-  3.624 |   -6.491 +/-  1.753 | -200.940 +/-  7.247 |   -9.820 +/-  4.205 |    0.139 +/-  0.059 | -194.365 +/-  4.516
MET 216 |   16.023 +/-  2.827 |  -10.816 +/-  1.080 |  -12.505 +/-  0.930 |   -0.133 +/-  0.430 |    0.017 +/-  0.010 |   -7.413 +/-  3.181
VAL 217 |   15.238 +/-  2.566 |   -4.526 +/-  1.461 |  -28.642 +/-  0.832 |   -0.238 +/-  0.440 |    0.079 +/-  0.029 |  -18.088 +/-  2.770
TRP 218 |   22.758 +/-  2.726 |   -9.901 +/-  1.234 |   -7.791 +/-  2.874 |   -2.239 +/-  1.348 |    0.377 +/-  0.068 |    3.203 +/-  3.362
GLU 219 |   19.367 +/-  3.057 |   -8.101 +/-  1.675 |  -69.667 +/-  4.219 |    1.135 +/-  3.727 |    0.019 +/-  0.011 |  -57.248 +/-  3.094
ILE 220 |   17.391 +/-  2.714 |   -7.275 +/-  1.341 |  -13.482 +/-  1.108 |    2.212 +/-  0.447 |    0.000 +/-  0.000 |   -1.153 +/-  2.589
LEU 221 |   17.372 +/-  3.103 |   -4.673 +/-  1.427 |  -34.024 +/-  1.570 |    0.430 +/-  0.686 |    0.139 +/-  0.068 |  -20.755 +/-  3.055
HIE 222 |   35.455 +/-  2.659 |   -5.159 +/-  1.059 |  -18.844 +/-  4.776 |   -2.903 +/-  3.648 |    0.624 +/-  0.093 |    9.172 +/-  2.746
ARG 223 |   24.490 +/-  3.493 |   -4.009 +/-  1.506 | -181.733 +/-  5.878 |  -11.615 +/-  5.493 |    0.661 +/-  0.070 | -172.206 +/-  3.344
LYS 224 |   17.709 +/-  3.278 |   -3.258 +/-  1.186 |   30.353 +/-  7.796 |  -60.313 +/-  8.682 |    1.054 +/-  0.145 |  -14.456 +/-  3.824
LEU 225 |   17.276 +/-  3.160 |   -4.959 +/-  1.375 |  -25.547 +/-  1.547 |   -0.242 +/-  1.269 |    0.112 +/-  0.042 |  -13.359 +/-  3.411
LEU 226 |   21.790 +/-  3.197 |    0.836 +/-  1.922 | -129.143 +/- 10.906 |   14.852 +/-  7.780 |    0.764 +/-  0.069 |  -90.901 +/-  4.277

Sidechain Energy Decomposition:
Residue |       Internal      |    van der Waals    |    Electrostatic    |   Polar Solvation   |   Non-Polar Solv.   |       TOTAL
-------------------------------------------------------------------------------------------------------------------------------------------
GLU   1 |   13.272 +/-  2.200 |   -1.069 +/-  1.462 |  -95.818 +/-  4.503 |   16.312 +/-  3.389 |    0.103 +/-  0.041 |  -67.200 +/-  2.895
PHE   2 |   12.527 +/-  2.415 |    0.464 +/-  1.084 |    1.729 +/-  0.356 |   -2.024 +/-  0.404 |    0.933 +/-  0.248 |   13.630 +/-  2.701
PRO   3 |   15.190 +/-  1.952 |   -0.291 +/-  0.552 |    3.725 +/-  0.534 |   -4.202 +/-  0.491 |    0.741 +/-  0.063 |   15.164 +/-  2.126
GLU   4 |   15.109 +/-  2.530 |   -0.135 +/-  1.437 |  -61.447 +/-  4.660 |   -3.098 +/-  4.058 |    0.296 +/-  0.066 |  -49.274 +/-  2.744
ILE   5 |   14.733 +/-  2.567 |    1.016 +/-  1.098 |   -2.360 +/-  0.256 |   -0.323 +/-  0.172 |    1.044 +/-  0.087 |   14.109 +/-  2.654
THR   6 |   10.620 +/-  1.999 |   -1.057 +/-  1.120 |  -27.682 +/-  2.640 |    0.488 +/-  2.098 |    0.201 +/-  0.066 |  -17.430 +/-  2.012
GLU   7 |   14.036 +/-  2.393 |   -1.101 +/-  0.882 |  -24.821 +/- 10.979 |  -36.614 +/- 11.252 |    0.867 +/-  0.123 |  -47.634 +/-  2.340
GLU   8 |   14.612 +/-  2.793 |   -0.596 +/-  1.112 |  -33.900 +/-  8.306 |  -29.088 +/-  7.959 |    0.799 +/-  0.080 |  -48.173 +/-  2.633
MET   9 |   10.983 +/-  1.923 |   -6.923 +/-  0.682 |   -0.091 +/-  1.101 |    0.071 +/-  0.719 |    0.077 +/-  0.038 |    4.117 +/-  1.980
GLU  10 |   14.043 +/-  2.586 |   -1.866 +/-  1.240 |  -64.502 +/- 13.104 |    1.809 +/- 11.856 |    0.410 +/-  0.121 |  -50.106 +/-  2.834
LYS  11 |   14.064 +/-  2.782 |   -1.698 +/-  1.129 |   18.172 +/- 13.973 |  -43.043 +/- 13.108 |    1.001 +/-  0.128 |  -11.504 +/-  3.111
GLU  12 |   14.449 +/-  2.252 |   -2.260 +/-  0.986 |  -32.956 +/-  5.707 |  -28.028 +/-  5.673 |    0.484 +/-  0.089 |  -48.312 +/-  2.251
ILE  13 |   13.522 +/-  2.372 |   -3.603 +/-  1.131 |   -1.399 +/-  0.274 |   -0.613 +/-  0.179 |    0.145 +/-  0.047 |    8.052 +/-  2.483
LYS  14 |   14.033 +/-  3.229 |   -2.101 +/-  0.894 |   30.170 +/-  8.661 |  -51.835 +/-  8.663 |    0.965 +/-  0.117 |   -8.768 +/-  3.883
ASN  15 |   17.746 +/-  2.290 |   -1.572 +/-  0.709 |  -79.473 +/-  3.431 |   -7.615 +/-  2.945 |    0.680 +/-  0.092 |  -70.234 +/-  2.083
VAL  16 |   10.069 +/-  1.971 |   -1.211 +/-  0.783 |  -15.838 +/-  0.333 |   -0.201 +/-  0.154 |    0.412 +/-  0.077 |   -6.769 +/-  2.221
PHE  17 |   12.814 +/-  2.315 |   -1.706 +/-  1.266 |    1.600 +/-  0.649 |   -2.008 +/-  0.384 |    0.484 +/-  0.266 |   11.184 +/-  2.837
ARG  18 |   18.646 +/-  3.395 |   -1.330 +/-  1.145 | -151.805 +/- 11.564 |  -35.569 +/-  9.581 |    1.075 +/-  0.180 | -168.983 +/-  3.680
ASN  19 |   17.342 +/-  2.380 |   -0.684 +/-  0.545 |  -76.961 +/-  2.314 |   -9.539 +/-  1.701 |    0.874 +/-  0.067 |  -68.968 +/-  1.921
GLY  20 |    1.456 +/-  0.593 |   -0.417 +/-  0.174 |   -0.709 +/-  0.127 |    0.852 +/-  0.117 |    0.006 +/-  0.004 |    1.188 +/-  0.596
ASN  21 |   18.086 +/-  2.359 |   -1.632 +/-  0.656 |  -78.996 +/-  2.118 |   -8.234 +/-  1.730 |    0.614 +/-  0.057 |  -70.162 +/-  2.121
GLN  22 |   20.467 +/-  2.349 |   -2.235 +/-  1.076 |  -66.930 +/-  4.421 |   -6.644 +/-  3.348 |    0.694 +/-  0.128 |  -54.647 +/-  2.449
ASP  23 |    9.159 +/-  1.886 |   -1.410 +/-  0.710 |  -34.622 +/-  5.014 |  -28.475 +/-  5.173 |    0.634 +/-  0.064 |  -54.714 +/-  1.913
GLU  24 |   13.534 +/-  2.161 |   -0.930 +/-  1.386 |  -65.654 +/- 18.862 |   -2.520 +/- 14.941 |    0.442 +/-  0.110 |  -55.129 +/-  4.199
VAL  25 |    9.718 +/-  2.197 |   -2.118 +/-  0.780 |  -16.371 +/-  0.321 |   -0.140 +/-  0.098 |    0.383 +/-  0.046 |   -8.527 +/-  2.328
LEU  26 |   12.196 +/-  2.342 |   -3.740 +/-  1.040 |  -21.570 +/-  0.437 |   -0.358 +/-  0.205 |    0.141 +/-  0.047 |  -13.331 +/-  2.456
SER  27 |    6.600 +/-  1.278 |   -3.503 +/-  0.702 |   -3.927 +/-  1.011 |   -2.012 +/-  0.830 |    0.000 +/-  0.000 |   -2.843 +/-  1.435
GLU  28 |   15.180 +/-  2.687 |   -1.292 +/-  1.084 |  -55.470 +/-  5.823 |   -8.869 +/-  5.160 |    0.584 +/-  0.044 |  -49.866 +/-  2.645
ALA  29 |    4.018 +/-  1.311 |   -2.173 +/-  0.485 |    2.508 +/-  0.188 |   -0.602 +/-  0.129 |    0.010 +/-  0.016 |    3.762 +/-  1.273
PHE  30 |   13.099 +/-  2.362 |   -2.202 +/-  0.986 |    2.803 +/-  0.562 |   -2.463 +/-  0.344 |    0.397 +/-  0.066 |   11.634 +/-  2.530
ARG  31 |   20.435 +/-  3.603 |   -1.001 +/-  1.330 | -143.744 +/-  7.552 |  -44.111 +/-  5.927 |    1.064 +/-  0.074 | -167.356 +/-  3.039
LEU  32 |   12.019 +/-  2.390 |   -1.978 +/-  0.990 |  -21.514 +/-  0.400 |   -0.411 +/-  0.183 |    0.362 +/-  0.057 |  -11.521 +/-  2.357
THR  33 |   11.443 +/-  1.662 |   -2.061 +/-  0.529 |  -19.957 +/-  1.572 |   -5.270 +/-  1.660 |    0.473 +/-  0.036 |  -15.371 +/-  1.696
ILE  34 |   14.462 +/-  2.402 |   -5.139 +/-  1.059 |   -1.695 +/-  0.176 |   -0.492 +/-  0.111 |    0.000 +/-  0.000 |    7.136 +/-  2.393
THR  35 |   11.332 +/-  1.700 |   -3.958 +/-  0.746 |  -27.536 +/-  1.276 |    1.139 +/-  0.467 |    0.160 +/-  0.021 |  -18.864 +/-  1.916
ARG  36 |   18.899 +/-  3.494 |   -6.689 +/-  1.634 | -160.956 +/-  7.502 |  -25.776 +/-  5.043 |    0.131 +/-  0.063 | -174.391 +/-  4.355
LYS  37 |   15.664 +/-  2.867 |   -2.738 +/-  1.135 |    4.493 +/-  7.071 |  -26.159 +/-  6.611 |    0.752 +/-  0.064 |   -7.989 +/-  3.760
ASP  38 |    9.173 +/-  1.852 |   -3.452 +/-  1.159 |  -62.408 +/-  6.965 |   -4.255 +/-  5.520 |    0.027 +/-  0.016 |  -60.914 +/-  2.283
ILE  39 |   13.972 +/-  2.657 |   -4.068 +/-  1.291 |   -1.394 +/-  0.161 |   -0.581 +/-  0.170 |    0.063 +/-  0.054 |    7.992 +/-  2.585
GLN  40 |   20.215 +/-  2.536 |   -2.740 +/-  0.906 |  -65.782 +/-  2.319 |   -7.143 +/-  1.361 |    0.561 +/-  0.130 |  -54.888 +/-  2.335
THR  41 |   12.013 +/-  1.880 |   -3.427 +/-  0.786 |  -25.145 +/-  0.820 |   -2.138 +/-  0.533 |    0.164 +/-  0.023 |  -18.532 +/-  2.128
LEU  42 |   13.122 +/-  2.349 |   -5.409 +/-  1.119 |  -22.585 +/-  0.413 |    0.047 +/-  0.165 |    0.005 +/-  0.005 |  -14.819 +/-  2.384
ASN  43 |   18.597 +/-  2.390 |   -2.733 +/-  0.832 |  -80.068 +/-  3.096 |   -6.404 +/-  1.816 |    0.470 +/-  0.088 |  -70.139 +/-  2.242
HIE  44 |   30.840 +/-  2.293 |   -3.305 +/-  0.802 |   -6.476 +/-  1.050 |   -7.561 +/-  1.074 |    0.841 +/-  0.057 |   14.339 +/-  2.291
LEU  45 |   12.815 +/-  2.475 |   -0.913 +/-  1.049 |  -21.954 +/-  0.410 |   -1.167 +/-  0.121 |    0.610 +/-  0.062 |  -10.609 +/-  2.531
ASN  46 |   16.043 +/-  2.359 |   -2.680 +/-  0.738 |  -79.098 +/-  1.423 |   -6.429 +/-  0.987 |    0.428 +/-  0.064 |  -71.735 +/-  2.087
TRP  47 |   17.995 +/-  3.089 |   -1.170 +/-  0.807 |    6.344 +/-  0.642 |   -3.190 +/-  0.394 |    1.144 +/-  0.085 |   21.123 +/-  3.169
LEU  48 |   13.591 +/-  2.834 |   -6.108 +/-  1.095 |  -21.375 +/-  0.355 |    0.077 +/-  0.143 |    0.000 +/-  0.000 |  -13.815 +/-  2.664
ASN  49 |   18.473 +/-  2.216 |   -4.485 +/-  0.814 |  -80.226 +/-  1.630 |   -4.974 +/-  0.810 |    0.150 +/-  0.020 |  -71.062 +/-  2.212
ASP  50 |   10.990 +/-  2.016 |   -2.409 +/-  0.722 |  -41.661 +/-  2.882 |  -20.015 +/-  3.130 |    0.391 +/-  0.094 |  -52.703 +/-  1.768
GLU  51 |   14.083 +/-  2.325 |   -3.377 +/-  0.716 |  -21.775 +/-  3.159 |  -37.720 +/-  3.366 |    0.487 +/-  0.050 |  -48.302 +/-  2.308
ILE  52 |   14.882 +/-  2.471 |   -6.398 +/-  1.138 |   -1.932 +/-  0.167 |   -0.408 +/-  0.100 |    0.000 +/-  0.000 |    6.144 +/-  2.427
ILE  53 |   13.588 +/-  2.576 |   -5.379 +/-  1.028 |   -1.388 +/-  0.159 |   -0.679 +/-  0.135 |    0.008 +/-  0.010 |    6.150 +/-  2.481
ASN  54 |   18.396 +/-  2.451 |   -4.067 +/-  0.585 |  -82.638 +/-  2.618 |   -1.793 +/-  2.121 |    0.189 +/-  0.039 |  -69.913 +/-  2.316
PHE  55 |   12.656 +/-  2.752 |   -6.593 +/-  0.847 |    1.642 +/-  0.286 |   -1.641 +/-  0.223 |    0.003 +/-  0.003 |    6.066 +/-  2.811
TYR  56 |   13.293 +/-  2.503 |   -6.270 +/-  1.150 |  -22.427 +/-  2.924 |   -2.427 +/-  1.620 |    0.063 +/-  0.019 |  -17.769 +/-  3.069
MET  57 |   13.053 +/-  2.521 |   -7.382 +/-  0.700 |    1.359 +/-  0.419 |   -0.952 +/-  0.379 |    0.012 +/-  0.009 |    6.090 +/-  2.566
ASN  58 |   17.702 +/-  2.116 |   -4.178 +/-  0.804 |  -82.668 +/-  1.526 |   -2.226 +/-  0.873 |    0.116 +/-  0.029 |  -71.254 +/-  2.012
MET  59 |   12.108 +/-  2.426 |   -8.273 +/-  0.732 |    1.818 +/-  0.616 |   -0.785 +/-  0.644 |    0.002 +/-  0.005 |    4.871 +/-  2.623
LEU  60 |   13.161 +/-  2.565 |   -5.054 +/-  1.062 |  -22.100 +/-  0.384 |    0.086 +/-  0.161 |    0.031 +/-  0.016 |  -13.876 +/-  2.791
MET  61 |   11.501 +/-  2.228 |   -6.025 +/-  0.705 |    0.850 +/-  0.649 |   -0.831 +/-  0.689 |    0.312 +/-  0.047 |    5.807 +/-  2.320
GLU  62 |   13.385 +/-  2.353 |   -1.565 +/-  1.242 |  -89.681 +/-  9.773 |   22.502 +/-  7.807 |    0.243 +/-  0.058 |  -55.116 +/-  3.339
ARG  63 |   19.029 +/-  3.639 |   -4.360 +/-  1.197 | -154.394 +/-  7.466 |  -31.170 +/-  5.925 |    0.472 +/-  0.082 | -170.424 +/-  3.496
SER  64 |    7.100 +/-  1.476 |   -2.618 +/-  0.834 |   -4.538 +/-  0.973 |   -1.704 +/-  0.703 |    0.028 +/-  0.015 |   -1.732 +/-  1.753
LYS  65 |   13.756 +/-  2.982 |   -1.112 +/-  0.977 |   29.595 +/-  8.620 |  -52.555 +/-  8.100 |    0.976 +/-  0.109 |   -9.339 +/-  3.582
GLU  66 |   13.635 +/-  2.268 |   -1.844 +/-  1.056 |  -49.352 +/-  8.788 |  -12.815 +/-  8.281 |    0.656 +/-  0.086 |  -49.720 +/-  2.456
LYS  67 |   14.055 +/-  3.118 |   -0.035 +/-  0.790 |   37.761 +/-  8.100 |  -61.489 +/-  7.667 |    1.348 +/-  0.057 |   -8.360 +/-  3.128
GLY  68 |    1.554 +/-  0.553 |   -0.243 +/-  0.227 |    0.052 +/-  0.194 |    0.334 +/-  0.187 |    0.019 +/-  0.008 |    1.717 +/-  0.518
LEU  69 |   12.831 +/-  2.481 |   -2.546 +/-  0.904 |  -21.526 +/-  0.500 |   -0.441 +/-  0.195 |    0.220 +/-  0.067 |  -11.462 +/-  2.564
PRO  70 |   14.742 +/-  1.745 |   -3.872 +/-  0.663 |    2.101 +/-  0.770 |   -1.547 +/-  0.756 |    0.091 +/-  0.039 |   11.515 +/-  1.833
SER  71 |    6.605 +/-  1.303 |   -1.741 +/-  1.002 |   -5.895 +/-  1.948 |   -0.831 +/-  1.620 |    0.242 +/-  0.037 |   -1.620 +/-  1.547
VAL  72 |   10.402 +/-  2.278 |   -4.002 +/-  1.034 |  -16.003 +/-  0.312 |    0.017 +/-  0.090 |    0.001 +/-  0.001 |   -9.586 +/-  2.284
HIE  73 |   30.561 +/-  2.553 |   -7.018 +/-  0.751 |   -4.795 +/-  1.244 |   -7.125 +/-  0.997 |    0.165 +/-  0.047 |   11.788 +/-  2.603
ALA  74 |    3.727 +/-  1.350 |   -2.642 +/-  0.354 |    2.823 +/-  0.133 |   -0.757 +/-  0.107 |    0.013 +/-  0.010 |    3.164 +/-  1.418
PHE  75 |   12.118 +/-  2.315 |   -4.503 +/-  0.921 |    1.625 +/-  0.901 |   -2.215 +/-  0.343 |    0.078 +/-  0.030 |    7.103 +/-  2.617
ASN  76 |   18.851 +/-  2.437 |   -2.933 +/-  0.837 |  -81.830 +/-  2.745 |   -4.075 +/-  2.244 |    0.405 +/-  0.083 |  -69.583 +/-  2.261
THR  77 |   11.406 +/-  2.199 |   -3.245 +/-  0.673 |  -19.757 +/-  1.140 |   -4.083 +/-  1.133 |    0.054 +/-  0.024 |  -15.625 +/-  2.294
PHE  78 |   13.411 +/-  2.776 |   -0.332 +/-  0.899 |    1.699 +/-  0.742 |   -2.168 +/-  0.512 |    0.865 +/-  0.061 |   13.476 +/-  2.935
PHE  79 |   11.954 +/-  2.563 |   -5.641 +/-  0.877 |    2.846 +/-  0.344 |   -2.294 +/-  0.191 |    0.004 +/-  0.006 |    6.869 +/-  2.779
PHE  80 |   11.799 +/-  2.156 |   -4.736 +/-  0.797 |    3.062 +/-  0.321 |   -3.020 +/-  0.298 |    0.076 +/-  0.033 |    7.181 +/-  2.329
THR  81 |   11.722 +/-  2.064 |   -2.237 +/-  0.703 |  -20.019 +/-  1.540 |   -5.019 +/-  1.149 |    0.414 +/-  0.084 |  -15.138 +/-  2.106
LYS  82 |   14.322 +/-  2.253 |   -4.074 +/-  0.857 |   70.726 +/-  3.113 |  -89.450 +/-  3.152 |    0.515 +/-  0.067 |   -7.960 +/-  2.757
LEU  83 |   13.491 +/-  2.331 |   -4.859 +/-  1.044 |  -20.977 +/-  0.368 |   -1.232 +/-  0.123 |    0.032 +/-  0.015 |  -13.546 +/-  2.382
LYS  84 |   13.844 +/-  2.976 |   -3.003 +/-  0.703 |   55.891 +/-  5.355 |  -76.261 +/-  5.326 |    0.730 +/-  0.107 |   -8.799 +/-  3.237
THR  85 |   10.792 +/-  2.122 |   -0.676 +/-  0.809 |  -21.231 +/-  1.142 |   -4.082 +/-  1.048 |    0.546 +/-  0.038 |  -14.651 +/-  2.156
ALA  86 |    4.191 +/-  1.290 |   -0.819 +/-  0.530 |    4.030 +/-  0.174 |   -2.148 +/-  0.123 |    0.253 +/-  0.050 |    5.507 +/-  1.428
GLY  87 |    1.648 +/-  0.574 |   -0.542 +/-  0.162 |   -1.554 +/-  0.134 |    1.708 +/-  0.126 |    0.017 +/-  0.006 |    1.277 +/-  0.563
TYR  88 |   13.768 +/-  3.091 |   -4.664 +/-  1.119 |  -20.638 +/-  1.471 |   -3.303 +/-  0.635 |    0.116 +/-  0.048 |  -14.721 +/-  3.378
GLN  89 |   19.691 +/-  2.258 |   -1.396 +/-  0.734 |  -63.584 +/-  3.229 |   -9.909 +/-  3.000 |    0.901 +/-  0.086 |  -54.297 +/-  2.211
ALA  90 |    4.103 +/-  1.366 |   -2.031 +/-  0.423 |    4.476 +/-  0.206 |   -2.496 +/-  0.125 |    0.048 +/-  0.035 |    4.100 +/-  1.522
VAL  91 |   11.574 +/-  2.200 |   -5.094 +/-  0.787 |  -15.713 +/-  0.276 |   -0.516 +/-  0.117 |    0.000 +/-  0.000 |   -9.748 +/-  2.344
LYS  92 |   14.528 +/-  3.041 |   -3.544 +/-  1.343 |   64.913 +/-  7.822 |  -86.855 +/-  6.859 |    0.656 +/-  0.083 |  -10.303 +/-  2.965
ARG  93 |   18.435 +/-  3.475 |   -1.397 +/-  0.639 |  -78.167 +/-  5.111 | -106.225 +/-  4.475 |    1.377 +/-  0.063 | -165.977 +/-  3.199
TRP  94 |   19.172 +/-  3.293 |   -4.584 +/-  0.870 |   11.450 +/-  1.268 |   -6.638 +/-  0.660 |    0.587 +/-  0.055 |   19.988 +/-  3.403
THR  95 |   12.231 +/-  1.849 |   -2.986 +/-  1.086 |  -30.368 +/-  1.218 |    1.657 +/-  0.393 |    0.003 +/-  0.006 |  -19.463 +/-  1.895
LYS  96 |   13.891 +/-  2.460 |   -2.239 +/-  0.840 |  102.212 +/-  5.300 | -122.090 +/-  4.779 |    0.838 +/-  0.083 |   -7.388 +/-  2.920
LYS  97 |   14.623 +/-  2.697 |    0.371 +/-  0.720 |   82.100 +/-  6.557 | -103.170 +/-  6.046 |    1.261 +/-  0.068 |   -4.814 +/-  2.864
VAL  98 |   10.403 +/-  2.049 |   -1.757 +/-  0.740 |  -15.580 +/-  0.437 |   -0.855 +/-  0.146 |    0.268 +/-  0.100 |   -7.521 +/-  2.020
ASP  99 |   10.517 +/-  1.797 |   -1.216 +/-  1.049 |  -96.411 +/-  4.986 |   31.039 +/-  4.254 |    0.298 +/-  0.047 |  -55.772 +/-  2.208
VAL 100 |   11.200 +/-  1.633 |   -3.778 +/-  0.843 |  -15.625 +/-  0.296 |   -0.774 +/-  0.104 |    0.002 +/-  0.003 |   -8.975 +/-  1.708
PHE 101 |   12.207 +/-  2.499 |   -3.562 +/-  0.869 |    2.351 +/-  0.497 |   -1.881 +/-  0.236 |    0.222 +/-  0.046 |    9.339 +/-  2.609
SER 102 |    6.941 +/-  1.397 |   -0.701 +/-  0.775 |   -1.808 +/-  0.996 |   -3.913 +/-  0.799 |    0.316 +/-  0.034 |    0.836 +/-  1.536
VAL 103 |   10.922 +/-  2.044 |   -3.878 +/-  0.832 |  -16.107 +/-  0.345 |   -0.544 +/-  0.136 |    0.110 +/-  0.033 |   -9.497 +/-  2.040
ASP 104 |   10.158 +/-  1.992 |   -2.835 +/-  1.041 |  -47.323 +/-  3.903 |  -17.026 +/-  3.436 |    0.326 +/-  0.033 |  -56.701 +/-  2.059
ILE 105 |   13.721 +/-  2.558 |   -5.315 +/-  1.012 |   -1.742 +/-  0.190 |   -0.472 +/-  0.112 |    0.001 +/-  0.003 |    6.194 +/-  2.353
LEU 106 |   13.749 +/-  2.183 |   -4.666 +/-  0.923 |  -21.373 +/-  0.410 |   -0.984 +/-  0.153 |    0.002 +/-  0.004 |  -13.272 +/-  2.194
LEU 107 |   12.421 +/-  2.358 |   -5.246 +/-  0.942 |  -21.874 +/-  0.342 |    0.044 +/-  0.120 |    0.000 +/-  0.001 |  -14.655 +/-  2.372
VAL 108 |   10.395 +/-  2.005 |   -3.009 +/-  0.946 |  -15.069 +/-  0.271 |   -0.600 +/-  0.144 |    0.003 +/-  0.005 |   -8.280 +/-  2.144
PRO 109 |   15.178 +/-  1.869 |   -4.747 +/-  0.555 |    5.825 +/-  0.676 |   -4.686 +/-  0.526 |    0.010 +/-  0.009 |   11.580 +/-  1.877
ILE 110 |   13.115 +/-  2.245 |   -4.103 +/-  1.146 |   -0.799 +/-  0.201 |   -1.319 +/-  0.130 |    0.025 +/-  0.021 |    6.919 +/-  2.281
HIE 111 |   29.827 +/-  1.973 |   -5.710 +/-  0.581 |  -10.479 +/-  0.984 |   -3.004 +/-  0.751 |    0.497 +/-  0.050 |   11.131 +/-  2.096
LEU 112 |   13.667 +/-  2.975 |   -0.500 +/-  1.125 |  -21.578 +/-  0.458 |   -1.309 +/-  0.242 |    0.608 +/-  0.177 |   -9.112 +/-  3.007
GLY 113 |    1.623 +/-  0.630 |   -0.261 +/-  0.157 |   -0.747 +/-  0.077 |    0.924 +/-  0.075 |    0.025 +/-  0.009 |    1.564 +/-  0.634
VAL 114 |   11.052 +/-  2.148 |    0.345 +/-  0.817 |  -16.080 +/-  0.397 |   -0.594 +/-  0.061 |    0.710 +/-  0.078 |   -4.567 +/-  2.325
HIE 115 |   30.041 +/-  2.230 |   -5.808 +/-  0.872 |  -14.075 +/-  1.537 |   -0.846 +/-  0.783 |    0.217 +/-  0.055 |    9.529 +/-  2.322
TRP 116 |   18.443 +/-  3.226 |   -9.655 +/-  0.941 |    6.655 +/-  0.916 |   -2.295 +/-  0.474 |    0.106 +/-  0.023 |   13.255 +/-  3.359
CYS 117 |    6.942 +/-  1.476 |   -4.679 +/-  0.575 |    6.225 +/-  0.966 |   -1.142 +/-  0.773 |    0.003 +/-  0.007 |    7.350 +/-  1.527
LEU 118 |   13.083 +/-  2.087 |   -5.726 +/-  0.935 |  -22.101 +/-  0.369 |   -0.232 +/-  0.122 |    0.001 +/-  0.002 |  -14.975 +/-  2.177
ALA 119 |    3.590 +/-  1.137 |   -2.719 +/-  0.429 |    3.474 +/-  0.138 |   -1.370 +/-  0.100 |    0.000 +/-  0.001 |    2.976 +/-  1.253
VAL 120 |    9.704 +/-  1.929 |   -3.748 +/-  0.798 |  -15.832 +/-  0.291 |   -0.221 +/-  0.119 |    0.027 +/-  0.010 |  -10.070 +/-  1.995
VAL 121 |    9.775 +/-  2.030 |   -4.045 +/-  0.864 |  -15.724 +/-  0.295 |   -0.423 +/-  0.128 |    0.001 +/-  0.003 |  -10.415 +/-  2.098
ASP 122 |   11.729 +/-  2.084 |   -3.557 +/-  1.213 |  -91.907 +/-  9.088 |   22.341 +/-  6.354 |    0.085 +/-  0.037 |  -61.309 +/-  3.708
PHE 123 |   12.465 +/-  2.648 |   -4.813 +/-  0.877 |    2.953 +/-  0.442 |   -1.996 +/-  0.277 |    0.186 +/-  0.043 |    8.795 +/-  2.806
ARG 124 |   18.032 +/-  3.667 |   -2.412 +/-  1.464 | -172.147 +/-  7.970 |  -18.100 +/-  5.385 |    0.478 +/-  0.048 | -174.149 +/-  3.982
LYS 125 |   14.124 +/-  2.731 |   -2.361 +/-  1.317 |   35.224 +/-  7.148 |  -52.710 +/-  8.348 |    0.819 +/-  0.147 |   -4.905 +/-  2.866
LYS 126 |   13.785 +/-  2.917 |   -3.598 +/-  0.875 |   37.520 +/-  7.888 |  -57.340 +/-  7.684 |    0.683 +/-  0.093 |   -8.950 +/-  3.066
ASN 127 |   16.499 +/-  2.529 |   -4.147 +/-  0.708 |  -73.499 +/-  2.575 |   -9.038 +/-  1.634 |    0.233 +/-  0.051 |  -69.953 +/-  2.517
ILE 128 |   13.401 +/-  2.119 |   -5.128 +/-  1.223 |   -0.848 +/-  0.176 |   -1.271 +/-  0.123 |    0.000 +/-  0.001 |    6.154 +/-  2.265
THR 129 |   11.654 +/-  1.881 |   -3.108 +/-  0.690 |  -21.871 +/-  0.780 |   -4.034 +/-  0.578 |    0.127 +/-  0.039 |  -17.231 +/-  2.131
TYR 130 |   13.920 +/-  2.631 |   -6.517 +/-  0.777 |  -17.314 +/-  1.791 |   -6.037 +/-  1.756 |    0.064 +/-  0.036 |  -15.884 +/-  2.775
TYR 131 |   13.006 +/-  2.595 |   -4.386 +/-  0.794 |  -15.128 +/-  0.622 |   -6.849 +/-  0.652 |    0.241 +/-  0.046 |  -13.117 +/-  2.904
ASP 132 |   11.811 +/-  2.011 |   -3.242 +/-  1.207 |  -76.578 +/-  5.419 |   12.921 +/-  4.695 |    0.106 +/-  0.026 |  -54.981 +/-  2.469
SER 133 |    7.292 +/-  1.428 |   -3.406 +/-  0.800 |   -3.362 +/-  0.893 |   -2.689 +/-  0.842 |    0.000 +/-  0.001 |   -2.165 +/-  1.644
MET 134 |   12.048 +/-  2.439 |   -4.169 +/-  0.865 |    1.679 +/-  0.966 |   -1.678 +/-  0.705 |    0.572 +/-  0.092 |    8.453 +/-  2.646
GLY 135 |    1.522 +/-  0.683 |   -0.507 +/-  0.149 |   -0.614 +/-  0.147 |    0.789 +/-  0.125 |    0.016 +/-  0.009 |    1.205 +/-  0.660
GLY 136 |    1.513 +/-  0.656 |   -0.484 +/-  0.174 |   -1.142 +/-  0.130 |    1.245 +/-  0.124 |    0.007 +/-  0.007 |    1.138 +/-  0.634
ILE 137 |   13.347 +/-  2.391 |   -3.883 +/-  1.056 |   -0.209 +/-  0.277 |   -1.583 +/-  0.167 |    0.080 +/-  0.033 |    7.752 +/-  2.492
ASN 138 |   18.285 +/-  2.214 |   -2.841 +/-  0.633 |  -83.055 +/-  1.873 |   -4.199 +/-  1.126 |    0.416 +/-  0.063 |  -71.395 +/-  2.018
ASN 139 |   18.321 +/-  2.337 |   -3.178 +/-  0.649 |  -82.416 +/-  3.569 |   -4.520 +/-  2.586 |    0.328 +/-  0.096 |  -71.465 +/-  2.514
GLU 140 |   13.695 +/-  2.441 |   -1.175 +/-  1.256 |  -86.313 +/-  7.594 |   22.463 +/-  7.003 |    0.602 +/-  0.085 |  -50.727 +/-  2.286
ALA 141 |    3.819 +/-  1.359 |   -2.811 +/-  0.412 |    3.760 +/-  0.202 |   -1.794 +/-  0.138 |    0.012 +/-  0.011 |    2.985 +/-  1.427
CYS 142 |    6.502 +/-  1.709 |   -5.359 +/-  0.618 |    5.144 +/-  0.664 |   -1.254 +/-  0.402 |    0.000 +/-  0.001 |    5.033 +/-  1.786
ARG 143 |   18.411 +/-  3.481 |   -2.846 +/-  1.367 | -135.982 +/-  7.539 |  -54.467 +/-  6.028 |    0.849 +/-  0.114 | -174.035 +/-  3.530
ILE 144 |   12.993 +/-  2.335 |   -3.587 +/-  1.080 |   -0.084 +/-  0.196 |   -1.610 +/-  0.141 |    0.188 +/-  0.069 |    7.900 +/-  2.350
LEU 145 |   12.800 +/-  2.671 |   -4.736 +/-  0.916 |  -21.205 +/-  0.372 |   -0.718 +/-  0.148 |    0.003 +/-  0.004 |  -13.857 +/-  2.628
LEU 146 |   13.040 +/-  2.315 |   -3.801 +/-  1.040 |  -21.285 +/-  0.435 |   -1.121 +/-  0.206 |    0.138 +/-  0.058 |  -13.029 +/-  2.576
GLN 147 |   20.335 +/-  2.191 |   -3.231 +/-  0.824 |  -63.775 +/-  3.607 |   -8.305 +/-  2.504 |    0.598 +/-  0.095 |  -54.378 +/-  2.598
TYR 148 |   14.759 +/-  2.577 |   -5.593 +/-  1.057 |  -20.070 +/-  1.460 |   -3.226 +/-  0.483 |    0.002 +/-  0.003 |  -14.129 +/-  2.669
LEU 149 |   12.326 +/-  2.501 |   -5.302 +/-  0.964 |  -21.095 +/-  0.371 |   -0.766 +/-  0.117 |    0.000 +/-  0.001 |  -14.837 +/-  2.690
LYS 150 |   14.338 +/-  2.962 |   -3.809 +/-  1.166 |   45.919 +/- 14.944 |  -66.191 +/- 13.386 |    0.533 +/-  0.100 |   -9.210 +/-  3.737
GLN 151 |   19.983 +/-  2.560 |   -3.994 +/-  0.717 |  -61.782 +/-  2.834 |   -9.596 +/-  2.540 |    0.482 +/-  0.083 |  -54.906 +/-  2.230
GLU 152 |   14.212 +/-  2.226 |   -3.485 +/-  1.547 | -116.088 +/-  4.333 |   50.495 +/-  3.682 |    0.007 +/-  0.006 |  -54.859 +/-  2.574
SER 153 |    6.124 +/-  1.593 |   -3.388 +/-  0.756 |   -2.362 +/-  1.124 |   -1.873 +/-  0.646 |    0.033 +/-  0.018 |   -1.466 +/-  1.704
ILE 154 |   13.898 +/-  2.715 |   -1.689 +/-  1.269 |   -0.780 +/-  0.372 |   -1.615 +/-  0.256 |    0.614 +/-  0.074 |   10.429 +/-  2.879
ASP 155 |   12.625 +/-  2.369 |   -2.272 +/-  1.180 | -118.704 +/- 11.960 |   51.269 +/- 10.631 |    0.191 +/-  0.065 |  -56.891 +/-  2.459
LYS 156 |   13.924 +/-  2.643 |   -3.763 +/-  1.173 |   33.539 +/-  6.304 |  -60.380 +/-  4.834 |    0.230 +/-  0.052 |  -16.451 +/-  3.268
LYS 157 |   14.398 +/-  2.743 |   -2.396 +/-  1.121 |   35.091 +/-  5.224 |  -55.799 +/-  5.116 |    0.540 +/-  0.075 |   -8.165 +/-  3.615
ARG 158 |   18.809 +/-  3.591 |   -0.961 +/-  1.239 | -106.747 +/-  6.049 |  -76.008 +/-  5.300 |    1.341 +/-  0.116 | -163.566 +/-  2.799
LYS 159 |   14.224 +/-  2.793 |   -1.461 +/-  0.839 |   49.026 +/- 11.802 |  -70.914 +/- 10.996 |    1.027 +/-  0.118 |   -8.097 +/-  3.478
GLU 160 |   13.828 +/-  2.259 |   -0.610 +/-  0.915 |  -62.184 +/- 15.474 |   -0.554 +/- 14.950 |    0.855 +/-  0.107 |  -48.665 +/-  2.418
PHE 161 |   12.757 +/-  2.854 |   -4.213 +/-  0.903 |    2.414 +/-  0.480 |   -1.928 +/-  0.338 |    0.113 +/-  0.058 |    9.142 +/-  3.153
ASP 162 |   10.979 +/-  2.032 |   -0.319 +/-  1.047 |  -69.819 +/-  5.622 |    3.424 +/-  5.198 |    0.548 +/-  0.048 |  -55.187 +/-  2.351
THR 163 |   11.394 +/-  1.902 |   -1.715 +/-  0.749 |  -21.098 +/-  2.459 |   -4.839 +/-  2.086 |    0.357 +/-  0.091 |  -15.901 +/-  2.203
ASN 164 |   16.607 +/-  2.341 |   -0.351 +/-  0.598 |  -83.078 +/-  2.696 |   -6.660 +/-  1.421 |    0.778 +/-  0.043 |  -72.704 +/-  2.502
GLY 165 |    1.585 +/-  0.567 |   -0.319 +/-  0.182 |   -0.692 +/-  0.178 |    0.906 +/-  0.156 |    0.018 +/-  0.007 |    1.498 +/-  0.581
TRP 166 |   18.679 +/-  3.178 |   -9.532 +/-  0.914 |    7.978 +/-  1.220 |   -3.031 +/-  1.159 |    0.070 +/-  0.037 |   14.165 +/-  3.164
GLN 167 |   19.988 +/-  2.830 |   -2.360 +/-  1.060 |  -63.475 +/-  2.953 |   -9.601 +/-  2.202 |    0.703 +/-  0.119 |  -54.745 +/-  2.566
LEU 168 |   12.600 +/-  2.504 |   -3.432 +/-  1.222 |  -20.887 +/-  0.413 |   -1.002 +/-  0.200 |    0.199 +/-  0.039 |  -12.522 +/-  2.586
PHE 169 |   13.269 +/-  2.669 |   -1.890 +/-  0.841 |    2.045 +/-  0.684 |   -2.164 +/-  0.444 |    0.508 +/-  0.081 |   11.769 +/-  2.768
SER 170 |    7.504 +/-  1.728 |   -1.479 +/-  0.425 |    0.792 +/-  1.506 |   -7.316 +/-  1.138 |    0.379 +/-  0.052 |   -0.120 +/-  1.871
LYS 171 |   13.890 +/-  2.866 |   -0.438 +/-  0.601 |   53.742 +/-  2.627 |  -76.573 +/-  2.799 |    1.281 +/-  0.052 |   -8.097 +/-  2.975
LYS 172 |   13.754 +/-  2.559 |   -2.538 +/-  1.179 |   25.627 +/-  6.853 |  -44.689 +/-  7.027 |    0.547 +/-  0.144 |   -7.299 +/-  3.013
SER 173 |    6.878 +/-  1.595 |   -1.390 +/-  0.695 |   -0.283 +/-  3.138 |   -6.565 +/-  3.047 |    0.304 +/-  0.069 |   -1.056 +/-  1.864
GLN 174 |   20.017 +/-  2.793 |   -0.589 +/-  0.872 |  -64.194 +/-  5.350 |   -9.801 +/-  4.743 |    1.017 +/-  0.121 |  -53.549 +/-  2.478
GLU 175 |   14.189 +/-  2.308 |   -0.700 +/-  0.931 |  -41.315 +/- 10.728 |  -20.933 +/- 10.607 |    0.857 +/-  0.093 |  -47.902 +/-  2.459
ILE 176 |   14.234 +/-  2.318 |   -2.416 +/-  1.057 |   -0.486 +/-  0.330 |   -1.352 +/-  0.222 |    0.272 +/-  0.073 |   10.252 +/-  2.367
PRO 177 |   14.910 +/-  1.942 |   -4.020 +/-  0.717 |    4.903 +/-  0.952 |   -4.824 +/-  0.804 |    0.062 +/-  0.031 |   11.031 +/-  2.114
GLN 178 |   20.380 +/-  2.567 |   -3.767 +/-  1.068 |  -74.619 +/-  2.704 |   -1.110 +/-  1.595 |    0.189 +/-  0.049 |  -58.927 +/-  2.719
GLN 179 |   21.243 +/-  2.418 |   -6.791 +/-  1.091 |  -68.706 +/-  2.034 |   -1.689 +/-  1.242 |    0.022 +/-  0.020 |  -55.921 +/-  2.842
MET 180 |   12.184 +/-  2.334 |   -2.017 +/-  0.824 |    1.785 +/-  0.651 |   -2.021 +/-  0.547 |    0.910 +/-  0.113 |   10.841 +/-  2.379
ASN 181 |   17.751 +/-  2.693 |   -1.660 +/-  0.483 |  -78.273 +/-  1.925 |   -8.554 +/-  1.112 |    0.664 +/-  0.078 |  -70.072 +/-  2.308
GLY 182 |    1.608 +/-  0.807 |   -0.464 +/-  0.163 |   -0.550 +/-  0.163 |    0.674 +/-  0.122 |    0.005 +/-  0.006 |    1.274 +/-  0.817
SER 183 |    8.843 +/-  1.792 |   -0.751 +/-  1.054 |   -5.106 +/-  1.324 |   -1.991 +/-  0.852 |    0.124 +/-  0.036 |    1.118 +/-  1.721
ASP 184 |   10.221 +/-  1.906 |   -3.154 +/-  1.044 |  -69.948 +/-  3.738 |    5.307 +/-  3.152 |    0.028 +/-  0.013 |  -57.545 +/-  2.023
ALA 185 |    4.057 +/-  1.325 |   -2.749 +/-  0.404 |    3.008 +/-  0.250 |   -0.893 +/-  0.105 |    0.042 +/-  0.012 |    3.465 +/-  1.343
GLY 186 |    1.344 +/-  0.487 |   -1.156 +/-  0.202 |   -0.693 +/-  0.084 |    0.576 +/-  0.066 |    0.000 +/-  0.000 |    0.071 +/-  0.510
MET 187 |   12.571 +/-  2.235 |   -8.415 +/-  0.779 |    1.773 +/-  0.407 |   -1.656 +/-  0.320 |    0.023 +/-  0.008 |    4.297 +/-  2.272
PHE 188 |   13.479 +/-  2.885 |   -7.297 +/-  0.886 |    1.177 +/-  0.354 |   -2.078 +/-  0.329 |    0.002 +/-  0.003 |    5.282 +/-  2.864
ALA 189 |    3.854 +/-  1.475 |   -3.249 +/-  0.319 |    2.851 +/-  0.180 |   -0.890 +/-  0.106 |    0.007 +/-  0.009 |    2.574 +/-  1.537
CYS 190 |    6.379 +/-  1.439 |   -4.990 +/-  0.528 |    4.869 +/-  0.585 |   -1.173 +/-  0.281 |    0.002 +/-  0.002 |    5.086 +/-  1.493
LYS 191 |   14.040 +/-  2.992 |   -5.724 +/-  1.301 |    1.736 +/-  3.962 |  -22.873 +/-  2.933 |    0.053 +/-  0.020 |  -12.768 +/-  3.626
TYR 192 |   13.969 +/-  2.811 |   -6.726 +/-  0.963 |  -19.410 +/-  0.900 |   -2.885 +/-  0.367 |    0.003 +/-  0.004 |  -15.049 +/-  2.844
ALA 193 |    3.720 +/-  1.437 |   -3.227 +/-  0.414 |    2.757 +/-  0.162 |   -0.655 +/-  0.091 |    0.000 +/-  0.000 |    2.596 +/-  1.507
ASP 194 |   12.437 +/-  2.330 |   -2.340 +/-  1.266 |  -82.212 +/-  4.809 |    9.295 +/-  3.740 |    0.074 +/-  0.032 |  -62.746 +/-  2.487
CYS 195 |    6.029 +/-  1.245 |   -5.488 +/-  0.506 |    3.978 +/-  0.637 |   -0.232 +/-  0.557 |    0.001 +/-  0.001 |    4.287 +/-  1.378
ILE 196 |   14.195 +/-  2.566 |   -4.046 +/-  1.080 |   -0.845 +/-  0.185 |   -0.827 +/-  0.135 |    0.085 +/-  0.022 |    8.562 +/-  2.715
THR 197 |   11.701 +/-  1.678 |   -3.444 +/-  0.859 |  -23.769 +/-  0.969 |   -0.591 +/-  0.605 |    0.025 +/-  0.012 |  -16.078 +/-  1.840
LYS 198 |   14.685 +/-  2.823 |   -3.338 +/-  0.939 |   10.806 +/-  7.559 |  -31.072 +/-  7.865 |    0.425 +/-  0.097 |   -8.495 +/-  3.614
ASP 199 |   12.388 +/-  1.838 |   -1.749 +/-  1.046 |  -62.621 +/-  6.084 |   -4.436 +/-  5.487 |    0.347 +/-  0.067 |  -56.072 +/-  2.106
ARG 200 |   19.133 +/-  3.720 |   -3.454 +/-  1.559 | -177.167 +/-  6.037 |  -14.279 +/-  3.540 |    0.228 +/-  0.105 | -175.539 +/-  3.953
PRO 201 |   14.904 +/-  1.789 |   -0.742 +/-  0.497 |    6.122 +/-  0.731 |   -6.308 +/-  0.701 |    0.744 +/-  0.069 |   14.719 +/-  1.913
ILE 202 |   13.736 +/-  2.435 |   -2.981 +/-  0.888 |   -1.241 +/-  0.201 |   -0.847 +/-  0.157 |    0.114 +/-  0.042 |    8.781 +/-  2.248
ASN 203 |   17.800 +/-  2.100 |   -1.700 +/-  0.661 |  -80.589 +/-  3.936 |   -6.332 +/-  3.303 |    0.617 +/-  0.101 |  -70.203 +/-  1.871
PHE 204 |   13.174 +/-  2.890 |   -5.307 +/-  0.965 |    1.587 +/-  0.375 |   -2.335 +/-  0.296 |    0.001 +/-  0.002 |    7.121 +/-  3.286
THR 205 |   11.493 +/-  1.868 |   -1.576 +/-  0.776 |  -21.832 +/-  1.504 |   -3.738 +/-  1.519 |    0.462 +/-  0.071 |  -15.191 +/-  2.447
GLN 206 |   19.870 +/-  2.924 |   -3.487 +/-  1.029 |  -78.782 +/-  1.798 |    0.032 +/-  0.423 |    0.115 +/-  0.036 |  -62.252 +/-  2.591
GLN 207 |   20.534 +/-  2.774 |   -1.134 +/-  0.784 |  -62.874 +/-  2.547 |  -10.797 +/-  2.214 |    0.947 +/-  0.097 |  -53.323 +/-  2.564
HIE 208 |   30.130 +/-  2.457 |   -5.101 +/-  0.731 |   -9.173 +/-  2.833 |   -3.929 +/-  2.262 |    0.565 +/-  0.091 |   12.491 +/-  2.783
MET 209 |   13.464 +/-  2.279 |   -7.761 +/-  0.927 |    1.038 +/-  0.480 |   -1.303 +/-  0.308 |    0.003 +/-  0.004 |    5.441 +/-  2.263
PRO 210 |   14.985 +/-  1.976 |   -2.520 +/-  0.592 |    5.256 +/-  0.949 |   -5.146 +/-  0.929 |    0.395 +/-  0.062 |   12.970 +/-  2.057
TYR 211 |   13.461 +/-  2.466 |   -2.932 +/-  0.957 |  -20.781 +/-  1.648 |   -3.155 +/-  0.858 |    0.305 +/-  0.091 |  -13.102 +/-  2.648
PHE 212 |   12.533 +/-  2.700 |   -5.795 +/-  0.751 |    0.904 +/-  0.437 |   -2.189 +/-  0.355 |    0.050 +/-  0.025 |    5.504 +/-  2.681
ARG 213 |   18.953 +/-  3.219 |   -8.124 +/-  1.122 | -174.872 +/-  3.479 |  -12.129 +/-  2.479 |    0.011 +/-  0.009 | -176.162 +/-  2.677
LYS 214 |   14.304 +/-  2.434 |   -3.842 +/-  1.083 |   14.701 +/-  9.772 |  -34.928 +/-  9.644 |    0.469 +/-  0.098 |   -9.296 +/-  3.616
ARG 215 |   19.088 +/-  3.525 |   -4.679 +/-  1.559 | -189.247 +/-  6.623 |   -6.947 +/-  3.735 |    0.139 +/-  0.059 | -181.646 +/-  3.907
MET 216 |   12.132 +/-  2.267 |   -8.523 +/-  0.672 |    0.953 +/-  0.441 |   -0.033 +/-  0.260 |    0.015 +/-  0.009 |    4.544 +/-  2.461
VAL 217 |   10.643 +/-  2.266 |   -3.037 +/-  0.996 |  -15.566 +/-  0.284 |   -0.054 +/-  0.151 |    0.079 +/-  0.029 |   -7.935 +/-  2.429
TRP 218 |   18.846 +/-  2.468 |   -7.539 +/-  0.889 |    5.757 +/-  2.793 |   -1.467 +/-  1.410 |    0.372 +/-  0.068 |   15.969 +/-  2.978
GLU 219 |   15.139 +/-  2.555 |   -5.496 +/-  1.435 |  -56.270 +/-  3.836 |   -0.220 +/-  3.403 |    0.018 +/-  0.011 |  -46.828 +/-  2.642
ILE 220 |   13.325 +/-  2.459 |   -5.842 +/-  0.972 |   -1.729 +/-  0.153 |   -0.261 +/-  0.118 |    0.000 +/-  0.000 |    5.494 +/-  2.364
LEU 221 |   13.154 +/-  2.559 |   -3.986 +/-  1.073 |  -22.042 +/-  0.425 |   -0.097 +/-  0.174 |    0.082 +/-  0.061 |  -12.888 +/-  2.558
HIE 222 |   30.721 +/-  2.077 |   -4.667 +/-  0.876 |  -11.098 +/-  4.489 |   -3.173 +/-  3.410 |    0.491 +/-  0.085 |   12.273 +/-  2.279
ARG 223 |   20.001 +/-  3.113 |   -3.371 +/-  1.239 | -181.381 +/-  5.213 |   -9.602 +/-  4.867 |    0.626 +/-  0.067 | -173.727 +/-  2.994
LYS 224 |   14.036 +/-  2.788 |   -1.588 +/-  0.974 |   32.464 +/-  7.011 |  -53.416 +/-  7.830 |    1.035 +/-  0.137 |   -7.470 +/-  3.152
LEU 225 |   12.141 +/-  2.603 |   -3.845 +/-  1.077 |  -20.649 +/-  0.445 |   -0.274 +/-  0.171 |    0.034 +/-  0.013 |  -12.592 +/-  2.906
LEU 226 |   15.539 +/-  2.466 |   -0.499 +/-  1.082 |  -36.605 +/-  1.940 |    2.227 +/-  1.389 |    0.696 +/-  0.089 |  -18.643 +/-  2.625

Backbone Energy Decomposition:
Residue |       Internal      |    van der Waals    |    Electrostatic    |   Polar Solvation   |   Non-Polar Solv.   |       TOTAL
-------------------------------------------------------------------------------------------------------------------------------------------
GLU   1 |    4.564 +/-  1.523 |    0.375 +/-  0.928 |  -30.570 +/-  5.780 |  -38.916 +/-  4.868 |    0.322 +/-  0.048 |  -64.225 +/-  2.590
PHE   2 |    5.248 +/-  1.107 |    0.214 +/-  0.736 |    4.048 +/-  1.465 |   -3.120 +/-  1.303 |    0.083 +/-  0.032 |    6.473 +/-  1.219
PRO   3 |    5.905 +/-  1.194 |   -0.417 +/-  0.553 |  -10.243 +/-  1.068 |   -1.394 +/-  0.743 |    0.167 +/-  0.043 |   -5.981 +/-  1.355
GLU   4 |    4.093 +/-  1.132 |   -0.125 +/-  0.605 |   -5.025 +/-  1.163 |   -2.957 +/-  1.248 |    0.180 +/-  0.062 |   -3.834 +/-  1.312
ILE   5 |    4.629 +/-  1.384 |    0.475 +/-  0.678 |   -4.074 +/-  1.028 |   -4.717 +/-  0.899 |    0.196 +/-  0.034 |   -3.491 +/-  1.685
THR   6 |    4.581 +/-  1.098 |   -0.473 +/-  0.694 |  -13.469 +/-  1.767 |   -1.188 +/-  1.501 |    0.118 +/-  0.053 |  -10.431 +/-  1.401
GLU   7 |    4.164 +/-  1.216 |   -0.630 +/-  0.880 |  -12.334 +/-  2.361 |    0.376 +/-  2.003 |    0.066 +/-  0.051 |   -8.358 +/-  1.634
GLU   8 |    4.212 +/-  1.260 |    0.021 +/-  1.013 |  -11.429 +/-  1.845 |   -0.047 +/-  1.233 |    0.027 +/-  0.020 |   -7.215 +/-  1.419
MET   9 |    3.898 +/-  1.140 |   -1.524 +/-  0.738 |  -12.276 +/-  1.436 |    0.755 +/-  0.882 |    0.014 +/-  0.011 |   -9.134 +/-  1.273
GLU  10 |    3.846 +/-  1.088 |   -1.552 +/-  0.867 |   -8.059 +/-  1.606 |    2.190 +/-  1.396 |    0.005 +/-  0.009 |   -3.571 +/-  1.481
LYS  11 |    3.762 +/-  1.211 |   -1.202 +/-  0.799 |   -9.967 +/-  2.390 |   -2.938 +/-  1.526 |    0.024 +/-  0.020 |  -10.320 +/-  1.493
GLU  12 |    4.017 +/-  1.046 |   -0.785 +/-  1.017 |  -17.443 +/-  1.856 |    1.187 +/-  1.267 |    0.030 +/-  0.020 |  -12.993 +/-  1.488
ILE  13 |    4.163 +/-  1.280 |   -0.441 +/-  0.948 |   -5.258 +/-  1.393 |   -0.170 +/-  0.724 |    0.006 +/-  0.006 |   -1.700 +/-  1.646
LYS  14 |    3.926 +/-  1.362 |   -0.927 +/-  0.530 |   -5.664 +/-  2.238 |   -6.626 +/-  1.638 |    0.123 +/-  0.045 |   -9.169 +/-  1.579
ASN  15 |    4.381 +/-  1.227 |   -0.389 +/-  0.750 |  -11.235 +/-  2.436 |   -2.349 +/-  1.976 |    0.196 +/-  0.064 |   -9.396 +/-  1.605
VAL  16 |    4.336 +/-  1.020 |    0.139 +/-  0.811 |  -13.089 +/-  1.683 |   -0.359 +/-  1.207 |    0.129 +/-  0.051 |   -8.843 +/-  1.489
PHE  17 |    4.152 +/-  1.328 |   -0.633 +/-  0.711 |    2.370 +/-  2.426 |   -5.365 +/-  2.217 |    0.090 +/-  0.038 |    0.614 +/-  1.599
ARG  18 |    4.032 +/-  1.240 |    0.132 +/-  0.882 |   -1.946 +/-  1.817 |   -9.631 +/-  1.476 |    0.069 +/-  0.024 |   -7.344 +/-  1.615
ASN  19 |    4.220 +/-  1.026 |   -0.202 +/-  0.733 |   -8.194 +/-  2.231 |   -3.939 +/-  1.450 |    0.170 +/-  0.045 |   -7.946 +/-  1.553
GLY  20 |    3.982 +/-  1.310 |   -1.154 +/-  0.659 |   -6.385 +/-  1.351 |   -3.900 +/-  1.073 |    0.318 +/-  0.044 |   -7.139 +/-  1.541
ASN  21 |    4.557 +/-  1.190 |   -0.608 +/-  0.667 |  -11.176 +/-  1.474 |   -0.871 +/-  0.943 |    0.145 +/-  0.026 |   -7.952 +/-  1.345
GLN  22 |    4.317 +/-  1.058 |   -1.578 +/-  0.728 |  -10.814 +/-  1.398 |   -0.779 +/-  1.002 |    0.028 +/-  0.013 |   -8.827 +/-  1.238
ASP  23 |    4.442 +/-  1.107 |   -0.083 +/-  0.743 |   -9.105 +/-  1.277 |   -3.435 +/-  1.000 |    0.085 +/-  0.019 |   -8.096 +/-  1.447
GLU  24 |    3.810 +/-  1.200 |   -1.117 +/-  0.733 |   -9.784 +/-  1.325 |   -0.811 +/-  0.797 |    0.058 +/-  0.016 |   -7.844 +/-  1.464
VAL  25 |    3.968 +/-  0.877 |   -0.673 +/-  0.576 |   -4.453 +/-  0.983 |   -2.761 +/-  0.798 |    0.158 +/-  0.021 |   -3.761 +/-  1.198
LEU  26 |    4.050 +/-  1.197 |   -0.664 +/-  0.667 |   -8.937 +/-  1.114 |    0.532 +/-  0.890 |    0.054 +/-  0.035 |   -4.965 +/-  1.401
SER  27 |    4.232 +/-  1.097 |   -1.850 +/-  0.699 |  -15.019 +/-  1.033 |    0.080 +/-  0.453 |    0.000 +/-  0.002 |  -12.555 +/-  1.349
GLU  28 |    4.453 +/-  1.298 |   -0.135 +/-  0.975 |   -9.675 +/-  2.669 |   -1.152 +/-  1.009 |    0.077 +/-  0.028 |   -6.432 +/-  2.233
ALA  29 |    4.146 +/-  1.261 |   -1.880 +/-  0.662 |   -1.207 +/-  1.041 |   -3.016 +/-  0.660 |    0.055 +/-  0.017 |   -1.902 +/-  1.242
PHE  30 |    4.891 +/-  1.250 |   -0.577 +/-  0.758 |    2.634 +/-  1.642 |   -3.570 +/-  0.982 |    0.076 +/-  0.013 |    3.453 +/-  1.552
ARG  31 |    4.848 +/-  1.225 |   -0.009 +/-  0.632 |    1.943 +/-  1.714 |  -11.362 +/-  1.417 |    0.305 +/-  0.029 |   -4.275 +/-  1.645
LEU  32 |    3.861 +/-  1.114 |   -0.472 +/-  0.703 |  -12.820 +/-  1.560 |    0.211 +/-  0.903 |    0.050 +/-  0.018 |   -9.170 +/-  1.370
THR  33 |    4.796 +/-  1.099 |   -0.971 +/-  0.573 |   -7.553 +/-  1.075 |   -3.449 +/-  0.977 |    0.030 +/-  0.017 |   -7.146 +/-  1.267
ILE  34 |    4.167 +/-  1.163 |   -0.961 +/-  0.876 |  -13.128 +/-  1.119 |    1.221 +/-  0.418 |    0.000 +/-  0.001 |   -8.702 +/-  1.715
THR  35 |    4.592 +/-  1.026 |   -1.054 +/-  0.907 |  -10.188 +/-  1.118 |    1.555 +/-  0.422 |    0.000 +/-  0.000 |   -5.095 +/-  1.199
ARG  36 |    3.818 +/-  1.119 |   -1.997 +/-  0.711 |   -0.076 +/-  1.766 |   -0.781 +/-  1.391 |    0.001 +/-  0.003 |    0.965 +/-  1.419
LYS  37 |    3.604 +/-  1.288 |   -1.488 +/-  0.714 |  -14.243 +/-  1.649 |   -0.227 +/-  1.256 |    0.020 +/-  0.021 |  -12.334 +/-  1.450
ASP  38 |    4.013 +/-  1.085 |   -1.917 +/-  0.921 |  -19.857 +/-  1.407 |    3.347 +/-  0.738 |    0.000 +/-  0.000 |  -14.414 +/-  1.469
ILE  39 |    4.103 +/-  1.214 |   -1.038 +/-  0.743 |  -12.086 +/-  1.012 |    1.193 +/-  0.598 |    0.003 +/-  0.004 |   -7.826 +/-  1.420
GLN  40 |    4.134 +/-  1.073 |   -0.821 +/-  0.826 |  -14.302 +/-  1.229 |    1.194 +/-  0.599 |    0.007 +/-  0.008 |   -9.788 +/-  1.432
THR  41 |    4.717 +/-  0.944 |   -2.217 +/-  0.606 |  -12.010 +/-  0.806 |    1.135 +/-  0.448 |    0.013 +/-  0.009 |   -8.363 +/-  1.235
LEU  42 |    4.592 +/-  1.042 |   -1.069 +/-  0.876 |  -12.132 +/-  1.110 |    1.586 +/-  0.422 |    0.001 +/-  0.003 |   -7.022 +/-  1.458
ASN  43 |    5.340 +/-  1.348 |   -1.433 +/-  0.792 |   -8.997 +/-  1.575 |   -0.980 +/-  1.108 |    0.037 +/-  0.023 |   -6.032 +/-  1.325
HIE  44 |    5.275 +/-  1.215 |   -2.391 +/-  0.632 |   -4.320 +/-  1.139 |   -3.685 +/-  0.802 |    0.057 +/-  0.039 |   -5.063 +/-  1.345
LEU  45 |    4.294 +/-  1.134 |   -0.446 +/-  0.793 |   -7.135 +/-  1.379 |   -0.747 +/-  0.823 |    0.030 +/-  0.016 |   -4.004 +/-  1.345
ASN  46 |    4.331 +/-  1.162 |   -0.158 +/-  0.814 |  -13.104 +/-  0.970 |   -0.287 +/-  0.456 |    0.034 +/-  0.010 |   -9.183 +/-  1.336
TRP  47 |    3.605 +/-  0.981 |   -0.886 +/-  0.563 |   -3.037 +/-  0.655 |   -3.363 +/-  0.390 |    0.132 +/-  0.017 |   -3.549 +/-  1.143
LEU  48 |    4.281 +/-  1.142 |   -0.981 +/-  0.677 |   -8.592 +/-  0.997 |    1.187 +/-  0.540 |    0.039 +/-  0.011 |   -4.066 +/-  1.588
ASN  49 |    4.978 +/-  1.357 |   -2.305 +/-  0.631 |   -9.439 +/-  0.903 |   -0.448 +/-  0.413 |    0.061 +/-  0.010 |   -7.152 +/-  1.363
ASP  50 |    4.400 +/-  1.100 |   -1.045 +/-  0.757 |  -15.175 +/-  1.223 |    0.885 +/-  0.802 |    0.025 +/-  0.007 |  -10.910 +/-  1.325
GLU  51 |    4.047 +/-  1.224 |   -1.460 +/-  0.715 |  -11.549 +/-  1.319 |    0.586 +/-  0.704 |    0.005 +/-  0.005 |   -8.370 +/-  1.369
ILE  52 |    4.648 +/-  1.270 |   -2.117 +/-  0.687 |  -10.056 +/-  0.880 |    1.645 +/-  0.360 |    0.000 +/-  0.000 |   -5.880 +/-  1.259
ILE  53 |    3.874 +/-  1.070 |   -1.116 +/-  0.855 |  -13.168 +/-  1.054 |    1.396 +/-  0.475 |    0.000 +/-  0.000 |   -9.013 +/-  1.259
ASN  54 |    4.405 +/-  1.024 |   -1.561 +/-  0.813 |  -13.674 +/-  1.080 |    1.956 +/-  0.556 |    0.006 +/-  0.006 |   -8.869 +/-  1.198
PHE  55 |    3.478 +/-  1.027 |   -1.621 +/-  0.723 |  -13.212 +/-  0.916 |    2.603 +/-  0.414 |    0.000 +/-  0.000 |   -8.752 +/-  1.305
TYR  56 |    3.637 +/-  1.064 |   -2.338 +/-  0.765 |  -11.066 +/-  0.881 |    1.244 +/-  0.376 |    0.000 +/-  0.000 |   -8.523 +/-  1.506
MET  57 |    3.950 +/-  1.084 |   -1.929 +/-  0.894 |  -11.855 +/-  0.780 |    0.984 +/-  0.427 |    0.000 +/-  0.001 |   -8.850 +/-  1.269
ASN  58 |    4.706 +/-  1.251 |   -1.988 +/-  0.682 |  -10.572 +/-  1.003 |    1.160 +/-  0.680 |    0.004 +/-  0.005 |   -6.690 +/-  1.531
MET  59 |    4.043 +/-  1.151 |   -2.217 +/-  0.729 |  -10.259 +/-  0.991 |    2.445 +/-  0.588 |    0.003 +/-  0.003 |   -5.985 +/-  1.371
LEU  60 |    3.880 +/-  1.088 |   -2.305 +/-  0.630 |   -9.849 +/-  1.072 |    1.012 +/-  0.486 |    0.009 +/-  0.007 |   -7.253 +/-  1.367
MET  61 |    3.842 +/-  1.150 |   -0.961 +/-  0.973 |  -15.703 +/-  1.367 |    1.207 +/-  0.634 |    0.016 +/-  0.013 |  -11.599 +/-  1.354
GLU  62 |    3.959 +/-  1.138 |   -1.104 +/-  0.726 |   -8.486 +/-  2.069 |    2.424 +/-  1.412 |    0.027 +/-  0.018 |   -3.180 +/-  1.453
ARG  63 |    3.663 +/-  1.212 |   -0.530 +/-  0.844 |   -5.325 +/-  1.560 |   -3.894 +/-  1.166 |    0.074 +/-  0.019 |   -6.012 +/-  1.638
SER  64 |    4.854 +/-  1.360 |   -1.300 +/-  0.609 |   -6.255 +/-  1.045 |   -4.101 +/-  0.848 |    0.023 +/-  0.015 |   -6.778 +/-  1.517
LYS  65 |    4.009 +/-  1.160 |    0.306 +/-  0.649 |   -7.832 +/-  1.759 |   -5.515 +/-  1.248 |    0.238 +/-  0.049 |   -8.794 +/-  1.699
GLU  66 |    4.040 +/-  1.155 |   -0.535 +/-  0.682 |   -5.109 +/-  1.869 |   -3.759 +/-  1.485 |    0.067 +/-  0.025 |   -5.296 +/-  1.431
LYS  67 |    3.986 +/-  1.190 |    0.138 +/-  0.775 |   -1.219 +/-  3.494 |   -8.907 +/-  2.444 |    0.215 +/-  0.063 |   -5.787 +/-  1.913
GLY  68 |    4.125 +/-  1.158 |   -0.471 +/-  0.550 |  -10.728 +/-  2.490 |   -4.425 +/-  1.839 |    0.550 +/-  0.068 |  -10.949 +/-  1.424
LEU  69 |    5.408 +/-  1.179 |    0.246 +/-  0.681 |    4.406 +/-  1.123 |   -3.888 +/-  0.757 |    0.102 +/-  0.037 |    6.275 +/-  1.371
PRO  70 |    5.917 +/-  1.010 |   -1.437 +/-  0.566 |  -10.465 +/-  1.096 |   -0.148 +/-  0.856 |    0.049 +/-  0.012 |   -6.083 +/-  1.318
SER  71 |    4.241 +/-  1.092 |   -1.674 +/-  0.726 |  -10.203 +/-  1.350 |   -0.074 +/-  0.447 |    0.004 +/-  0.006 |   -7.706 +/-  1.407
VAL  72 |    4.610 +/-  1.162 |   -1.100 +/-  0.792 |   -7.582 +/-  0.914 |   -0.370 +/-  0.580 |    0.053 +/-  0.018 |   -4.390 +/-  1.295
HIE  73 |    4.325 +/-  1.092 |   -1.442 +/-  0.833 |  -12.676 +/-  1.162 |   -0.618 +/-  0.547 |    0.001 +/-  0.003 |  -10.410 +/-  1.398
ALA  74 |    3.523 +/-  1.006 |   -1.595 +/-  0.610 |   -6.212 +/-  1.224 |   -0.731 +/-  1.172 |    0.060 +/-  0.021 |   -4.956 +/-  1.172
PHE  75 |    3.972 +/-  1.236 |   -1.350 +/-  0.624 |   -1.747 +/-  1.604 |   -5.433 +/-  1.446 |    0.037 +/-  0.020 |   -4.522 +/-  1.231
ASN  76 |    4.937 +/-  1.269 |   -0.936 +/-  0.766 |   -7.717 +/-  2.170 |    0.748 +/-  1.027 |    0.041 +/-  0.019 |   -2.927 +/-  1.589
THR  77 |    5.017 +/-  1.304 |   -1.151 +/-  0.714 |  -12.757 +/-  1.077 |   -0.519 +/-  1.061 |    0.012 +/-  0.011 |   -9.398 +/-  1.504
PHE  78 |    4.384 +/-  1.181 |   -0.699 +/-  0.806 |  -12.722 +/-  1.259 |    2.339 +/-  0.527 |    0.003 +/-  0.005 |   -6.695 +/-  1.338
PHE  79 |    3.783 +/-  1.205 |   -1.880 +/-  0.733 |  -12.997 +/-  0.789 |    3.382 +/-  0.471 |    0.000 +/-  0.000 |   -7.712 +/-  1.466
PHE  80 |    3.682 +/-  1.045 |   -1.630 +/-  0.775 |  -12.371 +/-  0.867 |    2.311 +/-  0.431 |    0.000 +/-  0.001 |   -8.007 +/-  1.089
THR  81 |    4.535 +/-  0.936 |   -0.464 +/-  0.940 |  -11.215 +/-  1.576 |    1.281 +/-  0.703 |    0.012 +/-  0.013 |   -5.850 +/-  1.419
LYS  82 |    3.582 +/-  0.979 |   -1.895 +/-  0.753 |    6.218 +/-  1.453 |  -13.824 +/-  0.967 |    0.020 +/-  0.015 |   -5.898 +/-  1.510
LEU  83 |    4.283 +/-  1.065 |   -1.844 +/-  0.708 |   -9.201 +/-  0.957 |    0.861 +/-  0.665 |    0.024 +/-  0.013 |   -5.878 +/-  1.187
LYS  84 |    3.663 +/-  1.127 |   -0.534 +/-  0.819 |    3.753 +/-  1.293 |  -16.757 +/-  1.038 |    0.187 +/-  0.027 |   -9.688 +/-  1.487
THR  85 |    4.896 +/-  1.410 |    0.444 +/-  0.789 |  -13.886 +/-  1.145 |   -4.790 +/-  0.578 |    0.262 +/-  0.020 |  -13.074 +/-  1.651
ALA  86 |    4.458 +/-  1.369 |   -0.137 +/-  0.748 |   -8.666 +/-  2.172 |    0.372 +/-  1.323 |    0.175 +/-  0.044 |   -3.798 +/-  1.670
GLY  87 |    4.194 +/-  1.074 |   -1.778 +/-  0.850 |   -6.639 +/-  1.439 |   -2.745 +/-  1.095 |    0.208 +/-  0.030 |   -6.761 +/-  1.258
TYR  88 |    3.885 +/-  1.148 |   -0.863 +/-  0.816 |  -12.355 +/-  1.270 |    1.722 +/-  0.831 |    0.057 +/-  0.019 |   -7.554 +/-  1.504
GLN  89 |    3.891 +/-  1.111 |   -0.504 +/-  0.633 |  -11.023 +/-  1.265 |    1.289 +/-  1.384 |    0.136 +/-  0.037 |   -6.210 +/-  1.266
ALA  90 |    3.875 +/-  1.168 |   -0.571 +/-  0.759 |  -12.750 +/-  1.474 |    5.758 +/-  0.847 |    0.107 +/-  0.024 |   -3.581 +/-  1.407
VAL  91 |    5.202 +/-  1.319 |   -0.244 +/-  0.930 |   -7.072 +/-  1.453 |    1.202 +/-  0.613 |    0.000 +/-  0.001 |   -0.912 +/-  1.435
LYS  92 |    4.124 +/-  1.272 |   -1.453 +/-  0.748 |   16.663 +/-  1.926 |  -19.466 +/-  1.364 |    0.005 +/-  0.007 |   -0.127 +/-  1.730
ARG  93 |    4.122 +/-  1.326 |   -0.797 +/-  0.751 |   14.055 +/-  1.723 |  -25.427 +/-  1.566 |    0.058 +/-  0.019 |   -7.988 +/-  1.893
TRP  94 |    3.972 +/-  1.104 |   -0.558 +/-  0.670 |  -10.823 +/-  1.054 |   -5.223 +/-  0.937 |    0.192 +/-  0.030 |  -12.439 +/-  1.269
THR  95 |    5.161 +/-  1.187 |   -0.554 +/-  0.736 |   -5.595 +/-  1.618 |   -2.603 +/-  0.954 |    0.005 +/-  0.006 |   -3.586 +/-  1.587
LYS  96 |    4.196 +/-  1.153 |   -0.167 +/-  0.792 |   26.098 +/-  2.634 |  -25.364 +/-  1.881 |    0.064 +/-  0.024 |    4.827 +/-  1.688
LYS  97 |    4.764 +/-  1.210 |    0.032 +/-  0.501 |   10.615 +/-  1.957 |  -24.207 +/-  1.558 |    0.368 +/-  0.036 |   -8.427 +/-  1.426
VAL  98 |    4.548 +/-  1.164 |    0.401 +/-  0.769 |  -15.981 +/-  1.513 |    0.055 +/-  0.969 |    0.117 +/-  0.051 |  -10.861 +/-  1.477
ASP  99 |    4.756 +/-  0.901 |   -0.043 +/-  0.962 |  -16.120 +/-  2.318 |    3.623 +/-  1.134 |    0.085 +/-  0.025 |   -7.699 +/-  1.474
VAL 100 |    4.507 +/-  1.003 |   -1.158 +/-  0.689 |   -7.308 +/-  0.984 |   -3.721 +/-  0.785 |    0.004 +/-  0.003 |   -7.678 +/-  1.420
PHE 101 |    3.777 +/-  1.133 |   -0.215 +/-  0.615 |   -8.218 +/-  1.607 |   -3.948 +/-  1.230 |    0.208 +/-  0.033 |   -8.396 +/-  1.218
SER 102 |    4.701 +/-  1.240 |    0.299 +/-  0.616 |   -6.689 +/-  0.961 |   -3.792 +/-  0.964 |    0.277 +/-  0.025 |   -5.204 +/-  1.414
VAL 103 |    4.815 +/-  1.129 |   -0.367 +/-  0.819 |  -11.909 +/-  1.049 |   -0.368 +/-  1.058 |    0.062 +/-  0.022 |   -7.767 +/-  1.309
ASP 104 |    4.324 +/-  0.987 |   -1.657 +/-  0.713 |  -12.312 +/-  1.236 |    3.139 +/-  0.788 |    0.011 +/-  0.008 |   -6.495 +/-  1.481
ILE 105 |    4.157 +/-  1.010 |   -1.215 +/-  0.868 |   -8.226 +/-  0.816 |   -0.072 +/-  0.384 |    0.000 +/-  0.000 |   -5.356 +/-  1.308
LEU 106 |    4.118 +/-  1.014 |   -2.095 +/-  0.785 |   -9.133 +/-  1.150 |    1.432 +/-  0.414 |    0.000 +/-  0.000 |   -5.679 +/-  1.221
LEU 107 |    3.711 +/-  1.189 |   -2.128 +/-  0.665 |   -8.525 +/-  1.342 |    2.143 +/-  0.404 |    0.000 +/-  0.000 |   -4.799 +/-  1.513
VAL 108 |    5.550 +/-  0.954 |   -0.973 +/-  0.923 |   -6.324 +/-  0.867 |    1.628 +/-  0.398 |    0.002 +/-  0.003 |   -0.118 +/-  1.214
PRO 109 |    6.048 +/-  1.060 |   -2.120 +/-  0.668 |  -12.743 +/-  1.065 |    4.681 +/-  0.854 |    0.001 +/-  0.002 |   -4.133 +/-  1.375
ILE 110 |    4.044 +/-  1.007 |   -1.262 +/-  0.823 |   -8.823 +/-  1.125 |   -0.469 +/-  0.449 |    0.001 +/-  0.002 |   -6.509 +/-  1.267
HIE 111 |    3.632 +/-  1.057 |   -1.407 +/-  0.621 |   -8.441 +/-  1.116 |   -1.561 +/-  0.856 |    0.083 +/-  0.034 |   -7.694 +/-  1.319
LEU 112 |    4.347 +/-  1.244 |   -0.466 +/-  0.818 |   -7.921 +/-  1.168 |   -1.304 +/-  0.622 |    0.107 +/-  0.055 |   -5.237 +/-  1.287
GLY 113 |    4.372 +/-  1.323 |   -1.173 +/-  0.488 |   -6.317 +/-  1.109 |   -5.207 +/-  0.880 |    0.447 +/-  0.051 |   -7.878 +/-  1.489
VAL 114 |    5.030 +/-  1.221 |    1.177 +/-  0.792 |   -7.133 +/-  1.006 |   -3.395 +/-  0.503 |    0.185 +/-  0.034 |   -4.135 +/-  1.407
HIE 115 |    4.131 +/-  1.059 |   -1.318 +/-  0.713 |  -11.132 +/-  1.018 |   -0.885 +/-  0.444 |    0.007 +/-  0.007 |   -9.198 +/-  1.242
TRP 116 |    4.084 +/-  1.114 |   -2.342 +/-  0.603 |  -10.008 +/-  1.985 |    0.422 +/-  0.907 |    0.001 +/-  0.002 |   -7.843 +/-  1.640
CYS 117 |    4.147 +/-  1.075 |   -1.539 +/-  0.715 |   -6.510 +/-  0.965 |    0.199 +/-  0.368 |    0.003 +/-  0.003 |   -3.700 +/-  1.283
LEU 118 |    4.240 +/-  1.174 |   -1.523 +/-  0.844 |  -10.996 +/-  0.904 |    1.966 +/-  0.367 |    0.000 +/-  0.000 |   -6.312 +/-  1.290
ALA 119 |    3.546 +/-  1.022 |   -1.759 +/-  0.792 |   -8.143 +/-  0.923 |    0.224 +/-  0.390 |    0.000 +/-  0.001 |   -6.132 +/-  1.161
VAL 120 |    4.388 +/-  1.187 |   -1.686 +/-  0.689 |  -12.605 +/-  0.952 |    2.353 +/-  0.329 |    0.002 +/-  0.003 |   -7.549 +/-  1.328
VAL 121 |    4.156 +/-  1.120 |   -1.305 +/-  0.842 |  -14.032 +/-  1.025 |   -0.959 +/-  0.323 |    0.000 +/-  0.000 |  -12.139 +/-  1.486
ASP 122 |    4.987 +/-  1.048 |   -2.466 +/-  0.694 |  -21.253 +/-  1.417 |    6.382 +/-  0.705 |    0.000 +/-  0.001 |  -12.350 +/-  1.640
PHE 123 |    3.798 +/-  1.267 |   -1.722 +/-  0.546 |   -3.648 +/-  1.509 |    0.521 +/-  1.171 |    0.078 +/-  0.026 |   -0.973 +/-  1.353
ARG 124 |    3.892 +/-  1.045 |   -0.015 +/-  0.596 |    4.614 +/-  1.711 |   -9.278 +/-  1.400 |    0.306 +/-  0.029 |   -0.482 +/-  1.495
LYS 125 |    4.448 +/-  1.100 |   -0.319 +/-  0.678 |    2.998 +/-  1.941 |  -10.554 +/-  1.239 |    0.185 +/-  0.030 |   -3.242 +/-  1.903
LYS 126 |    4.588 +/-  1.107 |   -1.245 +/-  0.782 |   -6.918 +/-  1.871 |   -7.311 +/-  1.081 |    0.001 +/-  0.002 |  -10.884 +/-  1.701
ASN 127 |    4.103 +/-  1.186 |   -2.083 +/-  0.618 |  -10.372 +/-  1.090 |   -0.348 +/-  0.438 |    0.003 +/-  0.004 |   -8.697 +/-  1.463
ILE 128 |    4.156 +/-  1.154 |   -1.383 +/-  0.670 |  -12.829 +/-  1.102 |    2.723 +/-  0.477 |    0.000 +/-  0.001 |   -7.332 +/-  1.425
THR 129 |    4.656 +/-  1.134 |   -1.506 +/-  0.679 |  -14.739 +/-  0.914 |   -0.286 +/-  0.355 |    0.000 +/-  0.001 |  -11.875 +/-  1.240
TYR 130 |    3.807 +/-  1.007 |   -1.552 +/-  0.704 |   -8.368 +/-  0.901 |    1.529 +/-  0.629 |    0.009 +/-  0.010 |   -4.575 +/-  1.310
TYR 131 |    3.585 +/-  1.009 |   -1.875 +/-  0.738 |  -11.895 +/-  1.056 |    0.553 +/-  0.387 |    0.025 +/-  0.011 |   -9.607 +/-  1.192
ASP 132 |    5.107 +/-  1.359 |   -1.273 +/-  0.714 |  -15.508 +/-  1.633 |    4.287 +/-  0.902 |    0.026 +/-  0.015 |   -7.361 +/-  1.469
SER 133 |    4.619 +/-  1.227 |   -1.717 +/-  0.744 |  -12.381 +/-  1.139 |    0.171 +/-  0.570 |    0.000 +/-  0.000 |   -9.307 +/-  1.402
MET 134 |    4.471 +/-  1.195 |   -0.690 +/-  0.699 |   -8.962 +/-  1.956 |   -1.669 +/-  1.272 |    0.148 +/-  0.049 |   -6.703 +/-  1.451
GLY 135 |    4.041 +/-  1.321 |   -0.710 +/-  1.080 |  -11.879 +/-  3.006 |   -1.981 +/-  1.537 |    0.217 +/-  0.045 |  -10.313 +/-  1.923
GLY 136 |    4.043 +/-  1.237 |   -1.715 +/-  0.563 |   -0.313 +/-  2.300 |   -7.501 +/-  1.905 |    0.260 +/-  0.060 |   -5.225 +/-  1.443
ILE 137 |    3.943 +/-  1.194 |   -0.376 +/-  0.557 |   -6.816 +/-  1.255 |   -0.733 +/-  1.065 |    0.123 +/-  0.037 |   -3.859 +/-  1.351
ASN 138 |    4.401 +/-  0.959 |   -2.150 +/-  0.555 |   -7.806 +/-  1.589 |    0.059 +/-  0.638 |    0.048 +/-  0.015 |   -5.447 +/-  1.677
ASN 139 |    4.532 +/-  1.140 |   -1.822 +/-  0.666 |  -11.121 +/-  1.194 |   -1.030 +/-  0.566 |    0.041 +/-  0.011 |   -9.401 +/-  1.599
GLU 140 |    3.878 +/-  0.999 |   -1.033 +/-  0.811 |  -20.204 +/-  1.281 |    6.900 +/-  0.919 |    0.026 +/-  0.013 |  -10.434 +/-  1.180
ALA 141 |    3.606 +/-  1.086 |   -1.913 +/-  0.727 |  -10.788 +/-  1.003 |    2.085 +/-  0.479 |    0.002 +/-  0.004 |   -7.008 +/-  1.310
CYS 142 |    4.134 +/-  1.081 |   -2.803 +/-  0.578 |   -1.700 +/-  1.058 |    0.768 +/-  0.492 |    0.000 +/-  0.000 |    0.399 +/-  1.211
ARG 143 |    3.678 +/-  1.110 |   -1.662 +/-  0.835 |    1.843 +/-  1.577 |  -10.137 +/-  1.498 |    0.005 +/-  0.008 |   -6.273 +/-  1.580
ILE 144 |    3.972 +/-  1.077 |   -0.949 +/-  0.775 |  -17.222 +/-  0.913 |    2.949 +/-  0.525 |    0.014 +/-  0.012 |  -11.236 +/-  1.299
LEU 145 |    4.276 +/-  1.291 |   -2.017 +/-  0.709 |   -9.889 +/-  0.968 |    1.824 +/-  0.429 |    0.000 +/-  0.000 |   -5.805 +/-  1.518
LEU 146 |    4.288 +/-  1.188 |   -2.264 +/-  0.686 |  -12.113 +/-  1.102 |    1.600 +/-  0.564 |    0.000 +/-  0.003 |   -8.489 +/-  1.513
GLN 147 |    4.132 +/-  0.990 |   -1.489 +/-  0.739 |  -14.272 +/-  1.275 |    2.194 +/-  0.634 |    0.007 +/-  0.009 |   -9.428 +/-  1.354
TYR 148 |    4.231 +/-  1.055 |   -1.244 +/-  0.903 |  -11.367 +/-  0.870 |    2.191 +/-  0.562 |    0.003 +/-  0.004 |   -6.187 +/-  1.271
LEU 149 |    3.891 +/-  1.132 |   -2.560 +/-  0.585 |   -4.820 +/-  0.844 |    1.253 +/-  0.560 |    0.000 +/-  0.000 |   -2.236 +/-  1.142
LYS 150 |    3.638 +/-  0.977 |   -2.423 +/-  0.531 |    1.922 +/-  1.587 |  -12.277 +/-  1.138 |    0.002 +/-  0.003 |   -9.139 +/-  1.400
GLN 151 |    4.039 +/-  1.283 |   -2.302 +/-  0.637 |  -17.919 +/-  1.209 |    0.667 +/-  0.905 |    0.009 +/-  0.011 |  -15.506 +/-  1.373
GLU 152 |    3.852 +/-  1.116 |   -1.415 +/-  0.815 |  -22.890 +/-  1.294 |    9.486 +/-  1.144 |    0.000 +/-  0.000 |  -10.968 +/-  1.236
SER 153 |    3.895 +/-  1.142 |   -2.217 +/-  0.760 |  -14.455 +/-  1.306 |    3.018 +/-  0.769 |    0.000 +/-  0.001 |   -9.759 +/-  1.511
ILE 154 |    4.122 +/-  1.180 |   -0.922 +/-  0.770 |  -13.275 +/-  2.094 |    1.503 +/-  1.434 |    0.028 +/-  0.028 |   -8.544 +/-  1.438
ASP 155 |    5.111 +/-  0.955 |   -1.634 +/-  0.680 |  -16.361 +/-  2.781 |    8.842 +/-  2.238 |    0.111 +/-  0.053 |   -3.931 +/-  1.339
LYS 156 |    3.759 +/-  1.110 |   -0.399 +/-  0.828 |   11.743 +/-  2.080 |  -14.812 +/-  1.732 |    0.196 +/-  0.042 |    0.487 +/-  1.653
LYS 157 |    4.242 +/-  1.117 |   -0.330 +/-  0.712 |    8.553 +/-  2.355 |  -15.509 +/-  1.928 |    0.139 +/-  0.036 |   -2.905 +/-  1.622
ARG 158 |    4.392 +/-  1.200 |    0.173 +/-  0.670 |    8.529 +/-  2.538 |  -17.371 +/-  2.049 |    0.211 +/-  0.029 |   -4.065 +/-  1.603
LYS 159 |    3.696 +/-  1.126 |   -0.172 +/-  0.938 |   -7.629 +/-  3.199 |  -10.619 +/-  2.834 |    0.053 +/-  0.027 |  -14.671 +/-  1.390
GLU 160 |    3.921 +/-  1.034 |   -0.402 +/-  0.616 |  -19.062 +/-  3.070 |    4.029 +/-  2.750 |    0.141 +/-  0.052 |  -11.373 +/-  1.475
PHE 161 |    3.860 +/-  1.131 |   -0.865 +/-  0.691 |   -7.829 +/-  3.688 |   -2.557 +/-  2.723 |    0.087 +/-  0.052 |   -7.304 +/-  1.678
ASP 162 |    4.895 +/-  1.035 |   -1.098 +/-  0.571 |  -14.712 +/-  2.105 |    5.236 +/-  1.731 |    0.097 +/-  0.026 |   -5.582 +/-  1.340
THR 163 |    4.832 +/-  1.103 |   -0.284 +/-  0.783 |  -11.650 +/-  1.963 |   -1.621 +/-  1.282 |    0.066 +/-  0.027 |   -8.658 +/-  1.689
ASN 164 |    4.034 +/-  1.133 |    0.077 +/-  0.815 |   -6.752 +/-  2.513 |   -1.791 +/-  2.489 |    0.155 +/-  0.096 |   -4.277 +/-  1.323
GLY 165 |    4.230 +/-  1.263 |   -1.310 +/-  0.540 |   -5.710 +/-  2.353 |   -5.486 +/-  1.854 |    0.370 +/-  0.092 |   -7.907 +/-  1.388
TRP 166 |    4.214 +/-  0.973 |   -0.700 +/-  0.640 |   -7.027 +/-  1.487 |   -2.961 +/-  1.213 |    0.140 +/-  0.038 |   -6.334 +/-  1.243
GLN 167 |    3.910 +/-  1.108 |   -1.442 +/-  0.732 |   -8.287 +/-  1.463 |    0.755 +/-  0.743 |    0.029 +/-  0.017 |   -5.034 +/-  1.621
LEU 168 |    3.689 +/-  0.916 |   -0.942 +/-  0.690 |   -6.370 +/-  1.142 |   -0.566 +/-  1.018 |    0.136 +/-  0.042 |   -4.053 +/-  1.188
PHE 169 |    3.858 +/-  1.023 |   -0.929 +/-  0.796 |   -9.590 +/-  1.443 |   -0.904 +/-  0.725 |    0.035 +/-  0.018 |   -7.530 +/-  1.296
SER 170 |    4.876 +/-  1.242 |   -0.793 +/-  0.554 |   -0.375 +/-  1.389 |   -3.204 +/-  1.202 |    0.136 +/-  0.030 |    0.640 +/-  1.622
LYS 171 |    3.993 +/-  1.252 |   -0.305 +/-  0.582 |   17.022 +/-  1.219 |  -16.977 +/-  1.301 |    0.107 +/-  0.032 |    3.840 +/-  1.716
LYS 172 |    3.800 +/-  1.149 |   -0.374 +/-  0.656 |    2.373 +/-  1.692 |  -15.220 +/-  1.699 |    0.144 +/-  0.052 |   -9.277 +/-  1.413
SER 173 |    4.357 +/-  1.203 |   -0.799 +/-  0.637 |  -12.960 +/-  2.141 |   -1.374 +/-  1.420 |    0.093 +/-  0.029 |  -10.684 +/-  1.689
GLN 174 |    4.251 +/-  1.299 |   -0.192 +/-  0.654 |   -6.737 +/-  1.628 |   -5.061 +/-  1.544 |    0.218 +/-  0.053 |   -7.520 +/-  1.295
GLU 175 |    4.275 +/-  1.049 |    0.265 +/-  0.866 |   -8.573 +/-  2.539 |   -1.897 +/-  1.760 |    0.146 +/-  0.050 |   -5.784 +/-  1.234
ILE 176 |    5.518 +/-  1.415 |    0.255 +/-  0.708 |    2.289 +/-  1.959 |   -3.461 +/-  1.430 |    0.043 +/-  0.025 |    4.645 +/-  1.573
PRO 177 |    5.977 +/-  0.980 |   -0.905 +/-  0.789 |  -15.118 +/-  1.258 |    5.116 +/-  0.814 |    0.072 +/-  0.012 |   -4.858 +/-  1.268
GLN 178 |    4.099 +/-  1.285 |   -0.949 +/-  0.704 |   -8.240 +/-  0.892 |   -0.672 +/-  0.733 |    0.129 +/-  0.034 |   -5.633 +/-  1.696
GLN 179 |    4.325 +/-  1.293 |   -0.879 +/-  0.691 |   -5.386 +/-  0.949 |   -2.684 +/-  1.012 |    0.109 +/-  0.040 |   -4.515 +/-  1.460
MET 180 |    4.250 +/-  1.090 |    0.768 +/-  0.919 |   -6.030 +/-  0.992 |   -3.912 +/-  0.599 |    0.275 +/-  0.036 |   -4.649 +/-  1.554
ASN 181 |    4.537 +/-  1.066 |   -0.084 +/-  0.846 |   -9.472 +/-  2.486 |   -0.816 +/-  0.677 |    0.040 +/-  0.014 |   -5.795 +/-  2.182
GLY 182 |    4.486 +/-  1.310 |   -0.426 +/-  1.201 |   -5.307 +/-  1.380 |   -5.469 +/-  0.873 |    0.315 +/-  0.059 |   -6.401 +/-  1.751
SER 183 |    6.232 +/-  1.419 |   -1.751 +/-  0.513 |   -9.549 +/-  1.450 |   -0.755 +/-  0.908 |    0.087 +/-  0.035 |   -5.736 +/-  1.823
ASP 184 |    5.146 +/-  1.168 |   -0.256 +/-  0.894 |  -16.557 +/-  1.481 |    3.657 +/-  0.574 |    0.000 +/-  0.001 |   -8.010 +/-  1.433
ALA 185 |    4.092 +/-  1.118 |   -2.028 +/-  0.640 |   -7.108 +/-  0.944 |    0.917 +/-  0.813 |    0.010 +/-  0.007 |   -4.118 +/-  1.208
GLY 186 |    3.643 +/-  0.964 |   -3.014 +/-  0.601 |   -7.580 +/-  0.935 |   -1.335 +/-  0.519 |    0.011 +/-  0.005 |   -8.275 +/-  1.322
MET 187 |    3.891 +/-  1.056 |   -1.665 +/-  1.020 |  -11.569 +/-  0.894 |    1.057 +/-  0.495 |    0.000 +/-  0.000 |   -8.287 +/-  1.354
PHE 188 |    4.222 +/-  1.149 |   -1.927 +/-  0.781 |  -11.960 +/-  0.968 |    0.792 +/-  0.386 |    0.000 +/-  0.000 |   -8.872 +/-  1.350
ALA 189 |    3.663 +/-  1.168 |   -2.533 +/-  0.674 |   -9.906 +/-  0.909 |    1.464 +/-  0.414 |    0.001 +/-  0.002 |   -7.312 +/-  1.202
CYS 190 |    4.237 +/-  1.188 |   -2.372 +/-  0.604 |   -2.337 +/-  0.954 |   -0.158 +/-  0.424 |    0.003 +/-  0.003 |   -0.628 +/-  1.274
LYS 191 |    3.953 +/-  1.001 |   -1.379 +/-  0.865 |   -5.811 +/-  1.232 |   -3.653 +/-  0.708 |    0.002 +/-  0.003 |   -6.887 +/-  1.354
TYR 192 |    3.648 +/-  1.081 |   -1.630 +/-  0.977 |  -15.234 +/-  1.150 |    0.269 +/-  0.478 |    0.000 +/-  0.000 |  -12.947 +/-  1.643
ALA 193 |    3.807 +/-  1.272 |   -1.837 +/-  0.808 |  -12.845 +/-  1.251 |    0.392 +/-  0.448 |    0.000 +/-  0.000 |  -10.483 +/-  1.438
ASP 194 |    5.395 +/-  1.215 |   -2.230 +/-  0.740 |  -14.739 +/-  1.242 |    1.267 +/-  0.773 |    0.001 +/-  0.003 |  -10.305 +/-  1.464
CYS 195 |    4.266 +/-  1.026 |   -2.445 +/-  0.699 |   -5.378 +/-  0.960 |   -2.545 +/-  0.583 |    0.002 +/-  0.002 |   -6.101 +/-  1.208
ILE 196 |    4.330 +/-  1.151 |   -1.344 +/-  0.779 |   -7.265 +/-  1.036 |   -1.155 +/-  0.684 |    0.018 +/-  0.014 |   -5.416 +/-  1.421
THR 197 |    5.256 +/-  1.341 |   -1.363 +/-  0.709 |   -7.157 +/-  0.912 |   -0.548 +/-  0.564 |    0.005 +/-  0.006 |   -3.805 +/-  1.428
LYS 198 |    4.994 +/-  1.173 |   -1.091 +/-  0.783 |   -9.480 +/-  1.935 |   -1.952 +/-  1.226 |    0.024 +/-  0.031 |   -7.504 +/-  1.333
ASP 199 |    6.349 +/-  1.122 |   -0.591 +/-  0.585 |   -9.104 +/-  1.485 |   -2.005 +/-  1.035 |    0.195 +/-  0.020 |   -5.155 +/-  1.572
ARG 200 |    5.051 +/-  1.117 |    0.136 +/-  0.801 |    6.584 +/-  1.247 |   -6.818 +/-  1.027 |    0.087 +/-  0.023 |    5.040 +/-  1.391
PRO 201 |    5.987 +/-  1.138 |   -0.861 +/-  0.586 |  -12.957 +/-  1.537 |    3.215 +/-  1.210 |    0.090 +/-  0.013 |   -4.527 +/-  1.306
ILE 202 |    4.182 +/-  1.248 |   -0.562 +/-  0.746 |   -3.600 +/-  1.307 |   -2.741 +/-  1.105 |    0.074 +/-  0.028 |   -2.647 +/-  1.620
ASN 203 |    4.552 +/-  1.252 |   -0.531 +/-  0.815 |  -11.151 +/-  2.894 |    0.740 +/-  2.133 |    0.029 +/-  0.046 |   -6.361 +/-  1.484
PHE 204 |    4.231 +/-  1.159 |   -0.619 +/-  0.742 |   -5.959 +/-  1.518 |   -2.230 +/-  0.967 |    0.088 +/-  0.047 |   -4.490 +/-  1.627
THR 205 |    4.439 +/-  0.997 |   -0.529 +/-  0.840 |  -10.936 +/-  1.458 |   -0.131 +/-  0.633 |    0.032 +/-  0.017 |   -7.125 +/-  1.452
GLN 206 |    4.201 +/-  1.280 |   -0.665 +/-  0.740 |   -6.815 +/-  1.041 |   -1.272 +/-  0.716 |    0.045 +/-  0.022 |   -4.507 +/-  1.316
GLN 207 |    4.130 +/-  1.112 |   -0.371 +/-  0.695 |   -5.514 +/-  1.258 |   -2.930 +/-  0.934 |    0.184 +/-  0.041 |   -4.502 +/-  1.236
HIE 208 |    4.191 +/-  1.246 |   -1.327 +/-  0.803 |  -10.923 +/-  1.053 |   -0.587 +/-  0.415 |    0.026 +/-  0.015 |   -8.620 +/-  1.448
MET 209 |    6.451 +/-  1.127 |   -1.056 +/-  0.727 |   -4.603 +/-  0.852 |    1.674 +/-  0.417 |    0.000 +/-  0.001 |    2.465 +/-  1.254
PRO 210 |    6.063 +/-  1.145 |   -2.000 +/-  0.503 |  -14.742 +/-  1.335 |    3.698 +/-  0.975 |    0.010 +/-  0.013 |   -6.970 +/-  1.156
TYR 211 |    3.756 +/-  1.049 |   -1.290 +/-  0.854 |  -10.554 +/-  0.978 |   -0.206 +/-  0.585 |    0.012 +/-  0.008 |   -8.282 +/-  1.300
PHE 212 |    3.746 +/-  1.010 |   -2.335 +/-  0.759 |   -3.348 +/-  0.979 |   -0.352 +/-  0.463 |    0.005 +/-  0.004 |   -2.284 +/-  1.116
ARG 213 |    3.908 +/-  1.128 |   -2.349 +/-  0.783 |    1.446 +/-  1.413 |   -3.959 +/-  1.112 |    0.004 +/-  0.004 |   -0.950 +/-  1.537
LYS 214 |    3.874 +/-  1.300 |   -1.895 +/-  0.733 |   -2.259 +/-  1.559 |   -3.890 +/-  1.164 |    0.011 +/-  0.010 |   -4.158 +/-  1.766
ARG 215 |    3.659 +/-  1.132 |   -1.813 +/-  0.762 |  -11.692 +/-  1.541 |   -2.873 +/-  0.844 |    0.000 +/-  0.000 |  -12.718 +/-  1.607
MET 216 |    3.891 +/-  1.101 |   -2.293 +/-  0.733 |  -13.458 +/-  0.799 |   -0.100 +/-  0.387 |    0.002 +/-  0.003 |  -11.958 +/-  1.384
VAL 217 |    4.596 +/-  1.030 |   -1.489 +/-  0.852 |  -13.076 +/-  0.781 |   -0.184 +/-  0.436 |    0.000 +/-  0.000 |  -10.153 +/-  1.248
TRP 218 |    3.912 +/-  1.088 |   -2.362 +/-  0.820 |  -13.549 +/-  1.023 |   -0.772 +/-  0.573 |    0.006 +/-  0.006 |  -12.766 +/-  1.267
GLU 219 |    4.227 +/-  1.217 |   -2.605 +/-  0.669 |  -13.397 +/-  1.232 |    1.355 +/-  0.835 |    0.001 +/-  0.001 |  -10.420 +/-  1.390
ILE 220 |    4.066 +/-  1.022 |   -1.433 +/-  0.796 |  -11.753 +/-  1.071 |    2.473 +/-  0.433 |    0.000 +/-  0.000 |   -6.647 +/-  1.291
LEU 221 |    4.218 +/-  1.164 |   -0.687 +/-  0.888 |  -11.982 +/-  1.504 |    0.527 +/-  0.686 |    0.056 +/-  0.018 |   -7.867 +/-  1.354
HIE 222 |    4.734 +/-  1.429 |   -0.492 +/-  0.754 |   -7.746 +/-  2.769 |    0.270 +/-  1.798 |    0.134 +/-  0.037 |   -3.101 +/-  1.597
ARG 223 |    4.489 +/-  1.172 |   -0.638 +/-  0.692 |   -0.351 +/-  1.565 |   -2.013 +/-  1.345 |    0.035 +/-  0.025 |    1.521 +/-  1.564
LYS 224 |    3.673 +/-  1.211 |   -1.670 +/-  0.567 |   -2.111 +/-  1.452 |   -6.897 +/-  1.233 |    0.019 +/-  0.015 |   -6.986 +/-  1.523
LEU 225 |    5.135 +/-  1.161 |   -1.114 +/-  0.658 |   -4.898 +/-  1.527 |    0.032 +/-  1.260 |    0.078 +/-  0.039 |   -0.767 +/-  1.491
LEU 226 |    6.251 +/-  1.371 |    1.335 +/-  1.462 |  -92.538 +/-  9.307 |   12.626 +/-  6.479 |    0.069 +/-  0.057 |  -72.258 +/-  3.109

Ligand:
Total Energy Decomposition:
Residue |       Internal      |    van der Waals    |    Electrostatic    |   Polar Solvation   |   Non-Polar Solv.   |       TOTAL
-------------------------------------------------------------------------------------------------------------------------------------------
ILE   1 |   20.658 +/-  2.864 |   -5.071 +/-  1.706 |  -20.334 +/-  8.448 |  -44.706 +/-  7.499 |    0.289 +/-  0.056 |  -49.163 +/-  3.892
LYS   2 |   17.476 +/-  2.498 |   -3.712 +/-  1.734 |    2.600 +/- 21.405 |  -30.138 +/- 20.494 |    0.609 +/-  0.187 |  -13.166 +/-  3.234
LEU   3 |   15.994 +/-  2.447 |   -4.976 +/-  1.193 |  -29.883 +/-  1.414 |    2.224 +/-  0.791 |    0.015 +/-  0.012 |  -16.625 +/-  2.504
LYS   4 |   17.312 +/-  3.046 |   -5.733 +/-  1.404 |  -21.443 +/- 13.582 |   -7.730 +/- 12.985 |    0.352 +/-  0.142 |  -17.243 +/-  3.987
VAL   5 |   13.711 +/-  2.274 |   -5.259 +/-  1.203 |  -32.254 +/-  1.093 |    0.237 +/-  0.745 |    0.005 +/-  0.008 |  -23.559 +/-  2.516
ILE   6 |   17.722 +/-  3.121 |   -3.840 +/-  1.361 |  -13.477 +/-  1.343 |   -0.833 +/-  0.723 |    0.377 +/-  0.062 |   -0.050 +/-  3.244
GLY   7 |    5.539 +/-  1.694 |   -3.018 +/-  0.770 |   -7.657 +/-  1.881 |   -4.582 +/-  1.355 |    0.044 +/-  0.024 |   -9.674 +/-  1.844
GLN   8 |   25.126 +/-  3.715 |   -2.894 +/-  1.127 |  -72.111 +/-  4.286 |  -12.015 +/-  3.830 |    0.808 +/-  0.126 |  -61.087 +/-  3.220
ASP   9 |   14.909 +/-  2.721 |    2.180 +/-  1.793 |  -45.381 +/-  6.335 |  -32.566 +/-  5.178 |    0.666 +/-  0.060 |  -60.192 +/-  2.855
SER  10 |   13.911 +/-  2.633 |    0.228 +/-  1.152 |  -12.320 +/-  2.443 |   -8.153 +/-  2.014 |    0.701 +/-  0.091 |   -5.633 +/-  2.577
SER  11 |   11.524 +/-  2.152 |   -0.495 +/-  1.333 |  -19.548 +/-  2.838 |   -2.886 +/-  2.146 |    0.254 +/-  0.077 |  -11.150 +/-  2.442
GLU  12 |   18.030 +/-  2.864 |   -2.146 +/-  1.172 |  -30.558 +/-  9.443 |  -38.958 +/-  8.791 |    0.669 +/-  0.077 |  -52.962 +/-  2.923
ILE  13 |   18.683 +/-  2.575 |   -3.827 +/-  1.447 |   -8.504 +/-  1.337 |   -2.534 +/-  0.665 |    0.269 +/-  0.073 |    4.087 +/-  2.691
HIE  14 |   34.573 +/-  2.678 |   -5.111 +/-  1.424 |  -20.732 +/-  6.373 |   -4.048 +/-  5.116 |    0.734 +/-  0.118 |    5.416 +/-  3.146
PHE  15 |   16.972 +/-  3.010 |   -4.044 +/-  1.353 |    1.638 +/-  1.356 |   -5.090 +/-  0.910 |    0.316 +/-  0.083 |    9.791 +/-  3.327
LYS  16 |   18.273 +/-  3.364 |   -1.487 +/-  1.114 |   57.059 +/-  5.692 |  -85.398 +/-  5.883 |    1.333 +/-  0.087 |  -10.220 +/-  3.698
VAL  17 |   16.250 +/-  2.489 |   -1.886 +/-  1.393 |  -28.237 +/-  1.395 |   -1.007 +/-  0.992 |    0.279 +/-  0.072 |  -14.601 +/-  2.351
LYS  18 |   18.056 +/-  2.858 |   -0.998 +/-  1.191 |   69.781 +/-  4.989 | -102.234 +/-  4.141 |    1.298 +/-  0.099 |  -14.097 +/-  3.398
MET  19 |   17.384 +/-  2.766 |   -5.861 +/-  1.174 |   -9.428 +/-  2.474 |   -5.605 +/-  2.058 |    0.589 +/-  0.090 |   -2.921 +/-  2.929
THR  20 |   16.756 +/-  2.318 |   -0.939 +/-  1.201 |  -32.408 +/-  2.652 |   -8.901 +/-  2.046 |    0.613 +/-  0.093 |  -24.878 +/-  2.569
THR  21 |   15.775 +/-  2.199 |   -3.102 +/-  1.227 |  -31.701 +/-  2.157 |   -4.312 +/-  1.716 |    0.246 +/-  0.119 |  -23.092 +/-  2.286
HIE  22 |   34.180 +/-  2.669 |   -6.093 +/-  1.097 |  -16.598 +/-  3.705 |   -2.616 +/-  3.268 |    0.655 +/-  0.104 |    9.528 +/-  2.812
LEU  23 |   16.920 +/-  2.712 |   -5.914 +/-  1.506 |  -28.269 +/-  1.361 |    2.049 +/-  0.875 |    0.008 +/-  0.008 |  -15.207 +/-  2.963
LYS  24 |   18.934 +/-  3.286 |   -3.566 +/-  1.504 |   37.771 +/- 10.909 |  -63.994 +/-  9.372 |    0.690 +/-  0.090 |  -10.164 +/-  3.382
LYS  25 |   17.125 +/-  3.283 |   -2.471 +/-  1.292 |   59.257 +/-  9.208 |  -92.583 +/-  8.296 |    1.158 +/-  0.121 |  -17.515 +/-  3.613
LEU  26 |   18.693 +/-  3.233 |   -5.361 +/-  1.472 |  -27.073 +/-  1.254 |   -1.643 +/-  0.767 |    0.082 +/-  0.052 |  -15.301 +/-  3.270
LYS  27 |   17.744 +/-  3.591 |   -7.578 +/-  1.163 |   30.894 +/-  6.646 |  -61.032 +/-  6.214 |    0.170 +/-  0.050 |  -19.801 +/-  4.107
GLU  28 |   17.183 +/-  2.403 |   -4.081 +/-  1.109 |  -71.049 +/-  8.829 |   -8.746 +/-  8.805 |    0.594 +/-  0.118 |  -66.098 +/-  2.244
SER  29 |   11.318 +/-  2.116 |   -3.663 +/-  1.091 |   -9.960 +/-  2.757 |   -7.780 +/-  2.622 |    0.315 +/-  0.081 |   -9.769 +/-  2.310
TYR  30 |   17.200 +/-  3.270 |   -7.476 +/-  1.530 |  -28.359 +/-  2.416 |   -4.771 +/-  1.639 |    0.027 +/-  0.019 |  -23.379 +/-  3.717
CYS  31 |    9.860 +/-  1.790 |   -6.081 +/-  1.048 |   -4.602 +/-  1.536 |   -2.290 +/-  1.029 |    0.041 +/-  0.022 |   -3.072 +/-  2.267
GLN  32 |   23.806 +/-  2.973 |   -2.190 +/-  1.176 |  -65.114 +/-  4.173 |  -12.942 +/-  2.586 |    1.043 +/-  0.095 |  -55.396 +/-  3.583
ARG  33 |   22.330 +/-  3.790 |   -3.504 +/-  1.357 | -147.941 +/- 10.130 |  -47.356 +/- 10.294 |    1.211 +/-  0.189 | -175.261 +/-  3.517
GLN  34 |   23.970 +/-  3.394 |   -4.010 +/-  1.330 |  -79.249 +/-  2.422 |   -9.058 +/-  1.647 |    0.410 +/-  0.075 |  -67.937 +/-  3.445
GLY  35 |    5.362 +/-  1.442 |   -0.952 +/-  0.630 |   -6.187 +/-  1.233 |   -4.605 +/-  0.685 |    0.490 +/-  0.029 |   -5.892 +/-  1.484
VAL  36 |   15.393 +/-  2.431 |   -1.775 +/-  1.478 |  -17.041 +/-  1.236 |   -1.229 +/-  0.684 |    0.230 +/-  0.063 |   -4.423 +/-  2.301
PRO  37 |   21.295 +/-  2.332 |   -3.059 +/-  1.008 |   -5.617 +/-  1.161 |   -4.024 +/-  0.603 |    0.686 +/-  0.047 |    9.281 +/-  2.375
MET  38 |   15.827 +/-  2.773 |   -5.634 +/-  1.227 |   -6.539 +/-  2.336 |   -2.373 +/-  1.940 |    0.451 +/-  0.129 |    1.732 +/-  2.978
ASN  39 |   23.431 +/-  2.917 |   -0.754 +/-  0.946 |  -84.363 +/-  2.238 |  -14.149 +/-  1.718 |    1.021 +/-  0.035 |  -74.813 +/-  2.666
SER  40 |   12.720 +/-  2.052 |   -1.927 +/-  1.304 |  -17.797 +/-  2.086 |   -0.313 +/-  0.998 |    0.153 +/-  0.032 |   -7.164 +/-  2.432
LEU  41 |   16.198 +/-  2.800 |   -6.951 +/-  1.245 |  -24.766 +/-  1.640 |    3.632 +/-  0.869 |    0.038 +/-  0.014 |  -11.849 +/-  3.020
ARG  42 |   23.676 +/-  4.040 |   -7.680 +/-  1.490 | -140.591 +/-  6.364 |  -50.099 +/-  5.287 |    0.461 +/-  0.037 | -174.233 +/-  3.493
PHE  43 |   15.824 +/-  2.727 |   -8.451 +/-  1.053 |  -14.224 +/-  1.084 |    1.262 +/-  0.992 |    0.011 +/-  0.009 |   -5.578 +/-  2.783
LEU  44 |   17.127 +/-  2.938 |   -5.269 +/-  1.085 |  -30.081 +/-  1.300 |   -1.021 +/-  0.857 |    0.276 +/-  0.038 |  -18.968 +/-  3.175
PHE  45 |   15.747 +/-  2.874 |   -5.242 +/-  1.238 |  -12.456 +/-  1.519 |    1.046 +/-  1.100 |    0.096 +/-  0.044 |   -0.809 +/-  2.821
GLU  46 |   18.743 +/-  2.402 |   -0.320 +/-  1.104 |   22.211 +/-  4.085 |  -92.990 +/-  3.765 |    1.087 +/-  0.057 |  -51.270 +/-  2.514
GLY  47 |    5.815 +/-  1.864 |   -1.009 +/-  0.561 |   -8.807 +/-  1.205 |   -2.321 +/-  1.065 |    0.424 +/-  0.041 |   -5.899 +/-  1.791
GLN  48 |   23.984 +/-  3.269 |   -2.316 +/-  1.272 |  -66.498 +/-  4.556 |  -10.600 +/-  3.826 |    0.968 +/-  0.083 |  -54.462 +/-  3.059
ARG  49 |   22.767 +/-  4.037 |   -4.185 +/-  1.431 | -114.723 +/-  4.422 |  -73.250 +/-  3.826 |    1.045 +/-  0.063 | -168.347 +/-  3.333
ILE  50 |   17.612 +/-  2.824 |   -4.402 +/-  1.540 |  -24.273 +/-  1.695 |    4.567 +/-  1.049 |    0.032 +/-  0.017 |   -6.465 +/-  2.982
ALA  51 |    7.873 +/-  1.837 |   -2.441 +/-  0.746 |   -5.297 +/-  1.594 |   -1.825 +/-  1.123 |    0.367 +/-  0.035 |   -1.323 +/-  1.929
ASP  52 |   15.780 +/-  3.092 |   -1.612 +/-  1.161 |  -87.398 +/- 10.534 |   12.281 +/-  9.995 |    0.617 +/-  0.086 |  -60.331 +/-  2.611
ASN  53 |   21.482 +/-  3.130 |   -1.628 +/-  1.077 |  -82.467 +/-  3.941 |  -11.613 +/-  3.126 |    0.835 +/-  0.104 |  -73.390 +/-  2.916
HIE  54 |   34.165 +/-  2.891 |   -7.970 +/-  1.244 |  -23.804 +/-  2.166 |   -0.333 +/-  1.699 |    0.341 +/-  0.073 |    2.398 +/-  3.324
THR  55 |   17.941 +/-  2.293 |   -4.483 +/-  1.411 |  -21.674 +/-  2.470 |  -10.061 +/-  2.127 |    0.104 +/-  0.037 |  -18.174 +/-  2.228
PRO  56 |   21.408 +/-  2.414 |   -8.119 +/-  1.077 |    3.169 +/-  1.048 |   -7.608 +/-  0.799 |    0.002 +/-  0.004 |    8.852 +/-  2.459
LYS  57 |   18.088 +/-  3.242 |   -3.278 +/-  0.899 |   33.833 +/-  9.630 |  -70.129 +/-  9.653 |    1.095 +/-  0.063 |  -20.391 +/-  3.419
GLU  58 |   16.413 +/-  2.550 |   -3.160 +/-  1.188 |  -29.861 +/- 11.824 |  -47.636 +/- 11.645 |    0.842 +/-  0.059 |  -63.403 +/-  2.609
LEU  59 |   16.703 +/-  3.057 |   -4.277 +/-  1.508 |  -22.877 +/-  1.215 |   -8.759 +/-  0.890 |    0.275 +/-  0.066 |  -18.935 +/-  3.200
GLY  60 |    5.638 +/-  1.707 |   -1.393 +/-  0.553 |   -2.838 +/-  1.688 |  -10.543 +/-  1.226 |    0.428 +/-  0.046 |   -8.708 +/-  1.729
MET  61 |   16.066 +/-  2.981 |   -7.400 +/-  1.253 |  -15.221 +/-  2.123 |    2.525 +/-  1.759 |    0.074 +/-  0.031 |   -3.956 +/-  3.288
GLU  62 |   17.715 +/-  2.668 |   -2.298 +/-  1.222 |    0.776 +/-  9.652 |  -72.835 +/-  9.198 |    0.853 +/-  0.054 |  -55.789 +/-  2.844
GLU  63 |   18.155 +/-  2.755 |   -2.817 +/-  1.466 |  -65.732 +/- 10.993 |   -9.156 +/- 11.001 |    0.606 +/-  0.086 |  -58.945 +/-  3.013
GLU  64 |   17.505 +/-  2.552 |    0.246 +/-  1.433 |  -34.582 +/- 15.474 |  -41.234 +/- 14.248 |    0.933 +/-  0.082 |  -57.132 +/-  2.954
ASP  65 |   16.981 +/-  3.060 |   -2.459 +/-  1.382 |    5.860 +/-  7.980 |  -75.424 +/-  6.199 |    0.338 +/-  0.049 |  -54.704 +/-  2.758
VAL  66 |   14.672 +/-  2.767 |   -2.251 +/-  1.237 |  -21.626 +/-  1.602 |   -4.980 +/-  0.960 |    0.371 +/-  0.045 |  -13.814 +/-  2.976
ILE  67 |   17.938 +/-  3.238 |   -5.582 +/-  1.472 |  -14.607 +/-  1.296 |   -1.910 +/-  0.812 |    0.011 +/-  0.011 |   -4.151 +/-  3.243
GLU  68 |   18.774 +/-  2.348 |   -3.132 +/-  1.470 |  -17.284 +/-  5.150 |  -55.715 +/-  4.957 |    0.491 +/-  0.045 |  -56.865 +/-  2.331
VAL  69 |   14.852 +/-  2.479 |   -6.722 +/-  1.294 |  -23.042 +/-  1.282 |   -3.935 +/-  0.644 |    0.014 +/-  0.007 |  -18.833 +/-  2.392
TYR  70 |   16.996 +/-  3.001 |   -2.273 +/-  1.451 |  -36.794 +/-  2.890 |    0.158 +/-  2.015 |    0.649 +/-  0.068 |  -21.263 +/-  3.436
GLN  71 |   23.389 +/-  2.836 |   -3.805 +/-  1.039 |  -70.840 +/-  2.498 |  -11.607 +/-  1.988 |    0.596 +/-  0.131 |  -62.267 +/-  2.815
GLU  72 |   18.898 +/-  3.032 |   -2.118 +/-  1.213 |  -55.649 +/-  5.488 |  -16.021 +/-  5.008 |    0.537 +/-  0.048 |  -54.353 +/-  2.654
GLN  73 |   24.846 +/-  3.549 |   -0.129 +/-  1.252 |  -67.567 +/-  2.710 |  -15.197 +/-  1.818 |    1.183 +/-  0.090 |  -56.863 +/-  3.797
THR  74 |   16.392 +/-  2.400 |    1.390 +/-  1.048 |  -26.947 +/-  1.614 |  -12.309 +/-  1.433 |    1.023 +/-  0.039 |  -20.451 +/-  2.380
GLY  75 |    5.896 +/-  1.802 |    0.311 +/-  0.555 |    3.212 +/-  0.619 |   -7.821 +/-  0.474 |    0.609 +/-  0.023 |    2.206 +/-  1.691
GLY  76 |    6.496 +/-  1.738 |    0.019 +/-  0.440 |  -22.389 +/-  1.474 |   -8.188 +/-  1.265 |    0.675 +/-  0.028 |  -23.387 +/-  1.655
GLY  77 |    5.880 +/-  1.949 |   -0.147 +/-  0.699 |    8.035 +/-  7.076 | -113.670 +/-  6.190 |    0.981 +/-  0.099 |  -98.921 +/-  2.137
LEU  78 |   16.571 +/-  2.737 |    1.936 +/-  1.150 |  -19.088 +/-  2.271 |   -4.519 +/-  2.137 |    1.321 +/-  0.142 |   -3.779 +/-  2.984
LYS  79 |   17.406 +/-  3.081 |    0.226 +/-  1.009 |   76.297 +/-  4.754 | -102.469 +/-  4.704 |    1.482 +/-  0.119 |   -7.059 +/-  3.324
LYS  80 |   17.446 +/-  3.015 |   -1.401 +/-  1.300 |   70.121 +/-  5.421 | -101.925 +/-  5.180 |    1.124 +/-  0.190 |  -14.635 +/-  3.228
LEU  81 |   16.827 +/-  3.083 |    0.209 +/-  1.428 |  -34.463 +/-  1.567 |   -0.968 +/-  1.281 |    0.975 +/-  0.119 |  -17.421 +/-  3.261
ALA  82 |    7.404 +/-  1.919 |   -1.511 +/-  0.636 |   -7.840 +/-  1.329 |   -1.505 +/-  0.951 |    0.587 +/-  0.072 |   -2.865 +/-  1.947
GLU  83 |   18.334 +/-  2.400 |   -1.091 +/-  1.207 |  -57.951 +/-  5.857 |  -16.330 +/-  6.048 |    1.002 +/-  0.079 |  -56.037 +/-  2.427
ALA  84 |    7.495 +/-  2.516 |   -2.826 +/-  0.865 |   -2.347 +/-  2.394 |   -2.176 +/-  1.387 |    0.306 +/-  0.067 |    0.452 +/-  2.593
LEU  85 |   16.414 +/-  2.694 |   -2.242 +/-  1.420 |  -24.968 +/-  1.714 |   -1.917 +/-  1.022 |    0.735 +/-  0.123 |  -11.978 +/-  2.990
LYS  86 |   17.985 +/-  3.018 |   -1.893 +/-  1.114 |   -9.104 +/-  1.992 |  -15.495 +/-  1.211 |    0.687 +/-  0.059 |   -7.820 +/-  2.700
LEU  87 |   17.266 +/-  2.918 |   -1.600 +/-  1.255 |  -37.551 +/-  1.224 |   -0.789 +/-  0.629 |    0.763 +/-  0.088 |  -21.910 +/-  2.986
SER  88 |   11.767 +/-  2.396 |   -2.936 +/-  0.861 |  -13.644 +/-  3.336 |   -7.447 +/-  2.983 |    0.415 +/-  0.100 |  -11.845 +/-  2.583
ALA  89 |    7.256 +/-  2.086 |   -2.233 +/-  0.871 |    0.904 +/-  1.100 |   -2.119 +/-  0.548 |    0.430 +/-  0.037 |    4.239 +/-  2.058
LYS  90 |   16.597 +/-  2.972 |   -2.421 +/-  0.935 |   53.275 +/-  5.181 |  -84.025 +/-  4.734 |    1.138 +/-  0.086 |  -15.436 +/-  3.093
LEU  91 |   17.087 +/-  2.851 |   -1.523 +/-  1.186 |  -33.265 +/-  1.233 |   -3.357 +/-  0.949 |    0.878 +/-  0.099 |  -20.180 +/-  3.146
MET  92 |   15.421 +/-  2.643 |   -3.138 +/-  1.076 |   -8.343 +/-  1.337 |   -4.059 +/-  1.041 |    0.977 +/-  0.090 |    0.857 +/-  2.732
GLY  93 |    5.401 +/-  1.502 |   -1.437 +/-  0.955 |  -10.958 +/-  1.339 |   -2.779 +/-  0.762 |    0.165 +/-  0.049 |   -9.609 +/-  1.583
GLN  94 |   24.304 +/-  3.341 |   -1.764 +/-  1.241 |  -68.991 +/-  4.120 |  -15.600 +/-  3.700 |    0.883 +/-  0.156 |  -61.167 +/-  2.962
ALA  95 |    7.976 +/-  1.910 |   -0.819 +/-  0.952 |   -1.903 +/-  1.874 |   -4.717 +/-  1.628 |    0.663 +/-  0.077 |    1.200 +/-  2.460
MET  96 |   15.996 +/-  2.674 |   -1.784 +/-  1.081 |   -6.357 +/-  1.841 |   -5.261 +/-  1.632 |    1.123 +/-  0.110 |    3.717 +/-  2.828
ALA  97 |    7.414 +/-  1.883 |   -0.815 +/-  0.737 |    4.286 +/-  2.070 |   -5.349 +/-  1.685 |    0.539 +/-  0.061 |    6.073 +/-  1.891
LYS  98 |   19.347 +/-  2.712 |    0.348 +/-  1.206 |   41.963 +/-  9.731 |  -67.133 +/-  8.924 |    1.510 +/-  0.138 |   -3.964 +/-  2.970
ARG  99 |   26.288 +/-  3.754 |    0.483 +/-  1.234 | -202.599 +/- 13.090 |  -76.914 +/- 12.980 |    2.133 +/-  0.165 | -250.608 +/-  3.165

Sidechain Energy Decomposition:
Residue |       Internal      |    van der Waals    |    Electrostatic    |   Polar Solvation   |   Non-Polar Solv.   |       TOTAL
-------------------------------------------------------------------------------------------------------------------------------------------
ILE   1 |   15.390 +/-  2.515 |   -4.289 +/-  1.183 |   -0.920 +/-  1.118 |   -2.636 +/-  0.785 |    0.041 +/-  0.035 |    7.585 +/-  2.598
LYS   2 |   13.591 +/-  2.306 |   -2.350 +/-  1.463 |   -3.310 +/- 20.913 |  -20.373 +/- 20.047 |    0.602 +/-  0.185 |  -11.839 +/-  2.740
LEU   3 |   12.332 +/-  2.127 |   -4.206 +/-  0.982 |  -20.566 +/-  0.385 |   -0.704 +/-  0.231 |    0.006 +/-  0.008 |  -13.137 +/-  2.042
LYS   4 |   13.798 +/-  2.691 |   -3.954 +/-  1.150 |  -16.713 +/- 12.985 |   -5.074 +/- 12.726 |    0.349 +/-  0.143 |  -11.594 +/-  3.841
VAL   5 |    9.627 +/-  1.741 |   -4.232 +/-  0.827 |  -15.450 +/-  0.295 |   -0.408 +/-  0.148 |    0.005 +/-  0.008 |  -10.457 +/-  1.923
ILE   6 |   13.612 +/-  2.610 |   -2.652 +/-  0.971 |   -2.991 +/-  0.276 |    0.704 +/-  0.186 |    0.363 +/-  0.061 |    9.036 +/-  2.677
GLY   7 |    1.526 +/-  0.562 |   -1.062 +/-  0.208 |    0.658 +/-  0.172 |   -0.450 +/-  0.153 |    0.000 +/-  0.000 |    0.673 +/-  0.593
GLN   8 |   20.747 +/-  3.108 |   -2.451 +/-  0.948 |  -66.008 +/-  4.209 |   -6.684 +/-  3.912 |    0.555 +/-  0.154 |  -53.842 +/-  2.491
ASP   9 |    9.825 +/-  1.899 |    0.317 +/-  1.155 |  -40.515 +/-  4.034 |  -24.948 +/-  3.919 |    0.415 +/-  0.061 |  -54.906 +/-  1.988
SER  10 |    8.458 +/-  1.717 |    0.026 +/-  0.917 |   -3.217 +/-  2.052 |   -3.920 +/-  1.956 |    0.555 +/-  0.051 |    1.901 +/-  1.839
SER  11 |    7.144 +/-  1.568 |   -0.376 +/-  1.062 |   -9.852 +/-  1.590 |    1.161 +/-  0.574 |    0.160 +/-  0.075 |   -1.763 +/-  1.869
GLU  12 |   14.158 +/-  2.300 |   -1.734 +/-  0.997 |  -25.434 +/-  8.487 |  -36.373 +/-  8.037 |    0.526 +/-  0.062 |  -48.857 +/-  2.399
ILE  13 |   14.283 +/-  2.341 |   -2.535 +/-  1.193 |   -1.477 +/-  0.242 |   -0.915 +/-  0.188 |    0.243 +/-  0.072 |    9.599 +/-  2.374
HIE  14 |   30.718 +/-  2.319 |   -4.148 +/-  1.052 |  -12.993 +/-  6.115 |   -1.190 +/-  4.978 |    0.596 +/-  0.128 |   12.982 +/-  2.751
PHE  15 |   13.060 +/-  2.553 |   -3.604 +/-  1.012 |    2.683 +/-  0.510 |   -2.057 +/-  0.323 |    0.259 +/-  0.083 |   10.341 +/-  2.857
LYS  16 |   14.371 +/-  2.921 |   -1.302 +/-  0.790 |   49.017 +/-  5.621 |  -72.035 +/-  5.900 |    1.135 +/-  0.089 |   -8.815 +/-  2.989
VAL  17 |   11.428 +/-  1.883 |   -2.275 +/-  1.001 |  -15.395 +/-  0.320 |   -0.374 +/-  0.225 |    0.180 +/-  0.062 |   -6.437 +/-  1.843
LYS  18 |   14.081 +/-  2.583 |   -0.785 +/-  0.855 |   59.887 +/-  3.846 |  -83.980 +/-  3.467 |    1.213 +/-  0.123 |   -9.585 +/-  3.073
MET  19 |   12.739 +/-  2.347 |   -4.291 +/-  0.860 |    2.352 +/-  2.069 |   -2.440 +/-  1.824 |    0.540 +/-  0.093 |    8.900 +/-  2.501
THR  20 |   11.801 +/-  1.852 |   -1.008 +/-  0.679 |  -22.040 +/-  1.919 |   -4.390 +/-  1.363 |    0.546 +/-  0.081 |  -15.091 +/-  2.071
THR  21 |   10.955 +/-  1.549 |   -2.185 +/-  0.915 |  -23.976 +/-  1.977 |   -0.615 +/-  1.841 |    0.199 +/-  0.109 |  -15.623 +/-  1.775
HIE  22 |   30.205 +/-  2.329 |   -4.532 +/-  0.784 |   -8.842 +/-  3.486 |   -4.293 +/-  3.093 |    0.621 +/-  0.099 |   13.159 +/-  2.405
LEU  23 |   12.587 +/-  2.326 |   -4.727 +/-  1.109 |  -22.133 +/-  0.367 |    0.233 +/-  0.173 |    0.006 +/-  0.006 |  -14.033 +/-  2.544
LYS  24 |   14.904 +/-  2.896 |   -2.334 +/-  1.188 |   26.953 +/- 10.474 |  -51.237 +/-  9.204 |    0.681 +/-  0.089 |  -11.032 +/-  3.410
LYS  25 |   13.355 +/-  2.948 |   -1.491 +/-  0.908 |   57.282 +/-  8.730 |  -78.582 +/-  8.047 |    1.116 +/-  0.131 |   -8.320 +/-  3.106
LEU  26 |   14.070 +/-  2.721 |   -3.657 +/-  1.119 |  -21.161 +/-  0.526 |   -0.614 +/-  0.261 |    0.068 +/-  0.056 |  -11.294 +/-  2.729
LYS  27 |   14.289 +/-  3.061 |   -6.029 +/-  0.807 |   35.929 +/-  6.088 |  -52.060 +/-  5.715 |    0.169 +/-  0.050 |   -7.702 +/-  3.373
GLU  28 |   13.420 +/-  2.090 |   -2.837 +/-  0.873 |  -51.349 +/-  8.307 |   -9.661 +/-  8.529 |    0.591 +/-  0.116 |  -49.837 +/-  1.805
SER  29 |    7.118 +/-  1.489 |   -2.217 +/-  0.631 |    0.725 +/-  2.203 |   -6.086 +/-  2.283 |    0.277 +/-  0.072 |   -0.184 +/-  1.776
TYR  30 |   13.613 +/-  3.107 |   -6.060 +/-  1.073 |  -18.864 +/-  2.422 |   -3.410 +/-  1.841 |    0.026 +/-  0.018 |  -14.695 +/-  3.402
CYS  31 |    5.973 +/-  1.249 |   -4.059 +/-  0.839 |    3.404 +/-  0.669 |    0.055 +/-  0.567 |    0.024 +/-  0.015 |    5.397 +/-  1.450
GLN  32 |   19.741 +/-  2.693 |   -1.539 +/-  0.863 |  -65.480 +/-  3.885 |   -8.961 +/-  2.572 |    0.861 +/-  0.112 |  -55.379 +/-  2.993
ARG  33 |   18.450 +/-  3.489 |   -2.997 +/-  1.179 | -143.252 +/-  9.632 |  -39.899 +/-  9.679 |    0.951 +/-  0.190 | -166.747 +/-  3.093
GLN  34 |   19.730 +/-  2.764 |   -4.028 +/-  0.979 |  -67.849 +/-  2.106 |   -5.206 +/-  1.357 |    0.232 +/-  0.072 |  -57.121 +/-  2.876
GLY  35 |    1.404 +/-  0.498 |   -0.368 +/-  0.207 |    0.173 +/-  0.134 |    0.043 +/-  0.124 |    0.017 +/-  0.007 |    1.269 +/-  0.527
VAL  36 |    9.874 +/-  1.791 |   -2.029 +/-  1.063 |  -16.077 +/-  0.304 |    0.015 +/-  0.107 |    0.198 +/-  0.061 |   -8.019 +/-  1.773
PRO  37 |   15.204 +/-  1.648 |   -1.600 +/-  0.513 |    4.496 +/-  0.701 |   -4.524 +/-  0.682 |    0.621 +/-  0.048 |   14.197 +/-  1.822
MET  38 |   11.582 +/-  2.305 |   -4.494 +/-  0.848 |    1.060 +/-  1.857 |   -1.180 +/-  1.532 |    0.370 +/-  0.118 |    7.337 +/-  2.509
ASN  39 |   18.539 +/-  2.425 |   -0.577 +/-  0.470 |  -77.592 +/-  1.615 |   -9.986 +/-  1.113 |    0.909 +/-  0.031 |  -68.708 +/-  1.966
SER  40 |    7.618 +/-  1.353 |   -1.429 +/-  0.946 |   -7.933 +/-  1.614 |   -0.000 +/-  0.953 |    0.153 +/-  0.032 |   -1.591 +/-  1.460
LEU  41 |   12.327 +/-  2.477 |   -5.378 +/-  0.922 |  -22.194 +/-  0.414 |   -0.081 +/-  0.148 |    0.017 +/-  0.009 |  -15.309 +/-  2.684
ARG  42 |   20.248 +/-  3.767 |   -6.411 +/-  0.981 | -144.905 +/-  5.882 |  -37.587 +/-  4.721 |    0.459 +/-  0.036 | -168.196 +/-  3.160
PHE  43 |   12.250 +/-  2.338 |   -6.460 +/-  0.745 |    1.623 +/-  0.330 |   -2.403 +/-  0.388 |    0.008 +/-  0.007 |    5.018 +/-  2.476
LEU  44 |   13.193 +/-  2.462 |   -3.446 +/-  0.978 |  -22.313 +/-  0.492 |    0.104 +/-  0.219 |    0.275 +/-  0.038 |  -12.186 +/-  2.736
PHE  45 |   12.054 +/-  2.385 |   -3.985 +/-  0.872 |   -0.380 +/-  0.724 |    0.549 +/-  0.595 |    0.087 +/-  0.043 |    8.325 +/-  2.458
GLU  46 |   14.578 +/-  2.121 |   -0.524 +/-  0.764 |   22.498 +/-  3.382 |  -83.740 +/-  3.165 |    0.805 +/-  0.056 |  -46.383 +/-  2.014
GLY  47 |    1.558 +/-  0.553 |   -0.300 +/-  0.215 |    0.568 +/-  0.108 |   -0.444 +/-  0.103 |    0.019 +/-  0.006 |    1.401 +/-  0.580
GLN  48 |   19.919 +/-  2.898 |   -1.520 +/-  0.767 |  -66.501 +/-  3.849 |   -7.535 +/-  3.503 |    0.943 +/-  0.089 |  -54.693 +/-  2.599
ARG  49 |   18.813 +/-  3.717 |   -3.614 +/-  1.068 | -119.854 +/-  3.622 |  -61.784 +/-  2.969 |    0.979 +/-  0.056 | -165.461 +/-  2.931
ILE  50 |   13.526 +/-  2.369 |   -4.461 +/-  1.122 |   -0.797 +/-  0.242 |   -0.600 +/-  0.152 |    0.004 +/-  0.004 |    7.673 +/-  2.505
ALA  51 |    3.907 +/-  1.227 |   -1.394 +/-  0.320 |    2.838 +/-  0.242 |   -0.963 +/-  0.171 |    0.278 +/-  0.039 |    4.666 +/-  1.248
ASP  52 |   10.869 +/-  2.466 |   -0.739 +/-  0.833 |  -74.548 +/- 11.144 |    8.790 +/- 10.433 |    0.549 +/-  0.080 |  -55.078 +/-  2.261
ASN  53 |   16.983 +/-  2.356 |   -1.175 +/-  0.716 |  -78.406 +/-  3.242 |   -8.003 +/-  2.603 |    0.761 +/-  0.092 |  -69.840 +/-  2.137
HIE  54 |   30.149 +/-  2.354 |   -5.945 +/-  0.794 |   -9.700 +/-  1.820 |   -3.349 +/-  1.512 |    0.341 +/-  0.073 |   11.497 +/-  2.569
THR  55 |   12.187 +/-  1.809 |   -4.038 +/-  0.868 |  -21.157 +/-  1.848 |   -6.748 +/-  1.856 |    0.104 +/-  0.037 |  -19.652 +/-  2.001
PRO  56 |   15.224 +/-  1.814 |   -5.457 +/-  0.730 |    6.223 +/-  0.872 |   -4.905 +/-  0.765 |    0.000 +/-  0.001 |   11.085 +/-  1.981
LYS  57 |   14.287 +/-  2.845 |   -2.120 +/-  0.669 |   36.138 +/-  8.805 |  -59.890 +/-  8.632 |    0.986 +/-  0.062 |  -10.598 +/-  3.024
GLU  58 |   12.707 +/-  2.235 |   -2.499 +/-  0.877 |  -24.266 +/- 10.492 |  -37.773 +/- 10.485 |    0.638 +/-  0.066 |  -51.194 +/-  2.419
LEU  59 |   12.523 +/-  2.524 |   -3.817 +/-  1.109 |  -22.271 +/-  0.413 |   -0.268 +/-  0.181 |    0.127 +/-  0.047 |  -13.705 +/-  2.627
GLY  60 |    1.567 +/-  0.561 |   -0.467 +/-  0.170 |    1.020 +/-  0.184 |   -0.768 +/-  0.176 |    0.016 +/-  0.007 |    1.369 +/-  0.538
MET  61 |   11.484 +/-  2.502 |   -6.701 +/-  0.937 |   -2.929 +/-  0.680 |    2.952 +/-  0.651 |    0.006 +/-  0.005 |    4.811 +/-  2.648
GLU  62 |   13.572 +/-  2.124 |   -1.606 +/-  0.775 |    4.614 +/-  8.464 |  -65.855 +/-  8.467 |    0.817 +/-  0.060 |  -48.459 +/-  2.121
GLU  63 |   13.865 +/-  2.453 |   -2.054 +/-  1.074 |  -56.009 +/- 11.254 |   -5.529 +/- 10.960 |    0.580 +/-  0.078 |  -49.146 +/-  2.619
GLU  64 |   13.176 +/-  2.240 |   -0.013 +/-  1.184 |  -32.965 +/- 15.569 |  -31.131 +/- 14.143 |    0.794 +/-  0.084 |  -50.140 +/-  2.554
ASP  65 |   11.723 +/-  2.447 |   -1.932 +/-  1.003 |   10.407 +/-  4.810 |  -71.273 +/-  4.741 |    0.283 +/-  0.045 |  -50.793 +/-  2.234
VAL  66 |   10.063 +/-  2.241 |   -1.823 +/-  0.745 |  -17.183 +/-  0.360 |    0.530 +/-  0.172 |    0.319 +/-  0.045 |   -8.095 +/-  2.310
ILE  67 |   13.747 +/-  2.597 |   -4.695 +/-  1.181 |   -1.515 +/-  0.182 |   -0.626 +/-  0.124 |    0.011 +/-  0.011 |    6.922 +/-  2.533
GLU  68 |   14.734 +/-  1.979 |   -1.897 +/-  1.065 |   -5.449 +/-  4.711 |  -56.779 +/-  4.621 |    0.490 +/-  0.044 |  -48.901 +/-  1.801
VAL  69 |   10.119 +/-  1.927 |   -4.940 +/-  0.851 |  -15.847 +/-  0.273 |   -0.268 +/-  0.120 |    0.005 +/-  0.005 |  -10.931 +/-  1.966
TYR  70 |   13.259 +/-  2.563 |   -1.204 +/-  0.997 |  -23.021 +/-  2.483 |   -1.917 +/-  1.813 |    0.647 +/-  0.070 |  -12.237 +/-  2.826
GLN  71 |   19.336 +/-  2.486 |   -2.832 +/-  0.906 |  -62.422 +/-  1.631 |   -9.528 +/-  1.294 |    0.549 +/-  0.106 |  -54.897 +/-  2.409
GLU  72 |   14.686 +/-  2.506 |   -1.708 +/-  0.933 |  -51.873 +/-  5.187 |  -11.075 +/-  4.527 |    0.438 +/-  0.034 |  -49.533 +/-  2.066
GLN  73 |   20.870 +/-  3.131 |   -0.395 +/-  0.820 |  -62.281 +/-  2.462 |  -11.845 +/-  1.706 |    0.987 +/-  0.086 |  -52.664 +/-  3.000
THR  74 |   11.858 +/-  1.907 |    0.070 +/-  0.640 |  -19.865 +/-  0.907 |   -6.247 +/-  1.015 |    0.721 +/-  0.035 |  -13.463 +/-  1.945
GLY  75 |    1.562 +/-  0.665 |    0.182 +/-  0.237 |   -0.541 +/-  0.090 |    0.808 +/-  0.081 |    0.009 +/-  0.003 |    2.021 +/-  0.699
GLY  76 |    1.783 +/-  0.630 |    0.236 +/-  0.236 |   -9.462 +/-  0.739 |    7.587 +/-  0.687 |    0.012 +/-  0.005 |    0.155 +/-  0.644
GLY  77 |    2.022 +/-  0.887 |   -0.316 +/-  0.068 |    6.221 +/-  1.235 |  -17.176 +/-  1.120 |    0.306 +/-  0.030 |   -8.943 +/-  0.911
LEU  78 |   12.484 +/-  2.373 |    1.519 +/-  0.907 |  -21.178 +/-  0.524 |   -1.453 +/-  0.268 |    1.083 +/-  0.134 |   -7.546 +/-  2.487
LYS  79 |   13.627 +/-  2.627 |    0.037 +/-  0.706 |   57.968 +/-  3.948 |  -79.877 +/-  3.885 |    1.277 +/-  0.109 |   -6.968 +/-  2.750
LYS  80 |   13.758 +/-  2.648 |   -1.265 +/-  1.013 |   61.621 +/-  4.835 |  -82.048 +/-  4.583 |    0.964 +/-  0.189 |   -6.970 +/-  2.800
LEU  81 |   12.850 +/-  2.435 |    0.491 +/-  1.093 |  -20.948 +/-  0.457 |   -1.317 +/-  0.248 |    0.925 +/-  0.120 |   -7.999 +/-  2.442
ALA  82 |    3.781 +/-  1.198 |   -0.784 +/-  0.261 |    3.450 +/-  0.261 |   -1.556 +/-  0.228 |    0.484 +/-  0.046 |    5.375 +/-  1.245
GLU  83 |   14.386 +/-  2.132 |   -0.718 +/-  0.767 |  -40.955 +/-  5.109 |  -21.997 +/-  5.767 |    0.942 +/-  0.075 |  -48.342 +/-  2.183
ALA  84 |    3.869 +/-  1.523 |   -1.562 +/-  0.397 |    3.799 +/-  0.295 |   -1.893 +/-  0.244 |    0.260 +/-  0.060 |    4.474 +/-  1.542
LEU  85 |   12.351 +/-  2.181 |   -1.207 +/-  0.993 |  -20.884 +/-  0.533 |   -1.717 +/-  0.202 |    0.701 +/-  0.122 |  -10.757 +/-  2.275
LYS  86 |   14.154 +/-  2.739 |   -1.312 +/-  0.718 |   -7.713 +/-  1.262 |   -6.077 +/-  0.744 |    0.658 +/-  0.058 |   -0.290 +/-  2.720
LEU  87 |   12.861 +/-  2.641 |   -0.862 +/-  0.941 |  -21.376 +/-  0.473 |   -1.337 +/-  0.192 |    0.744 +/-  0.084 |   -9.969 +/-  2.537
SER  88 |    7.332 +/-  1.705 |   -1.850 +/-  0.462 |    0.409 +/-  3.179 |   -6.653 +/-  2.857 |    0.374 +/-  0.096 |   -0.389 +/-  1.921
ALA  89 |    3.715 +/-  1.368 |   -1.423 +/-  0.354 |    3.179 +/-  0.180 |   -1.367 +/-  0.136 |    0.338 +/-  0.025 |    4.442 +/-  1.359
LYS  90 |   13.058 +/-  2.456 |   -1.634 +/-  0.645 |   50.847 +/-  4.135 |  -72.933 +/-  3.975 |    1.056 +/-  0.080 |   -9.606 +/-  2.727
LEU  91 |   12.998 +/-  2.290 |   -0.660 +/-  1.044 |  -21.000 +/-  0.517 |   -1.568 +/-  0.205 |    0.820 +/-  0.098 |   -9.409 +/-  2.527
MET  92 |   11.307 +/-  2.098 |   -2.331 +/-  0.696 |    2.298 +/-  0.687 |   -2.579 +/-  0.630 |    0.913 +/-  0.080 |    9.608 +/-  2.139
GLY  93 |    1.483 +/-  0.506 |   -0.734 +/-  0.169 |   -0.617 +/-  0.126 |    0.809 +/-  0.115 |    0.011 +/-  0.008 |    0.952 +/-  0.537
GLN  94 |   20.006 +/-  2.937 |   -1.583 +/-  0.825 |  -61.389 +/-  3.598 |  -11.738 +/-  3.148 |    0.743 +/-  0.140 |  -53.960 +/-  2.520
ALA  95 |    4.045 +/-  1.273 |   -0.847 +/-  0.410 |    2.665 +/-  0.251 |   -0.888 +/-  0.201 |    0.372 +/-  0.052 |    5.347 +/-  1.335
MET  96 |   11.720 +/-  2.167 |   -2.020 +/-  0.685 |    2.151 +/-  0.494 |   -2.391 +/-  0.446 |    0.901 +/-  0.103 |   10.361 +/-  2.190
ALA  97 |    3.718 +/-  1.374 |   -0.798 +/-  0.368 |    2.727 +/-  0.205 |   -0.942 +/-  0.184 |    0.353 +/-  0.048 |    5.058 +/-  1.444
LYS  98 |   14.364 +/-  2.196 |    0.101 +/-  0.963 |   31.488 +/-  9.475 |  -53.877 +/-  8.433 |    1.245 +/-  0.121 |   -6.679 +/-  2.471
ARG  99 |   21.050 +/-  3.548 |    0.461 +/-  0.940 | -144.737 +/-  4.414 |  -57.185 +/-  4.003 |    1.548 +/-  0.151 | -178.863 +/-  2.862

Backbone Energy Decomposition:
Residue |       Internal      |    van der Waals    |    Electrostatic    |   Polar Solvation   |   Non-Polar Solv.   |       TOTAL
-------------------------------------------------------------------------------------------------------------------------------------------
ILE   1 |    5.269 +/-  1.273 |   -0.782 +/-  0.873 |  -19.414 +/-  7.457 |  -42.069 +/-  6.785 |    0.248 +/-  0.038 |  -56.748 +/-  2.594
LYS   2 |    3.885 +/-  0.969 |   -1.363 +/-  0.694 |    5.910 +/-  2.092 |   -9.765 +/-  1.460 |    0.007 +/-  0.008 |   -1.327 +/-  1.708
LEU   3 |    3.662 +/-  1.012 |   -0.770 +/-  0.831 |   -9.317 +/-  1.339 |    2.928 +/-  0.756 |    0.009 +/-  0.009 |   -3.488 +/-  1.216
LYS   4 |    3.514 +/-  0.921 |   -1.779 +/-  0.630 |   -4.731 +/-  1.654 |   -2.656 +/-  1.045 |    0.002 +/-  0.003 |   -5.650 +/-  1.463
VAL   5 |    4.083 +/-  1.058 |   -1.027 +/-  0.826 |  -16.804 +/-  1.067 |    0.645 +/-  0.736 |    0.000 +/-  0.000 |  -13.102 +/-  1.346
ILE   6 |    4.109 +/-  1.184 |   -1.188 +/-  0.742 |  -10.485 +/-  1.338 |   -1.537 +/-  0.723 |    0.014 +/-  0.010 |   -9.087 +/-  1.545
GLY   7 |    4.012 +/-  1.226 |   -1.956 +/-  0.700 |   -8.315 +/-  1.884 |   -4.133 +/-  1.323 |    0.044 +/-  0.024 |  -10.347 +/-  1.451
GLN   8 |    4.379 +/-  1.241 |   -0.443 +/-  0.521 |   -6.103 +/-  1.377 |   -5.331 +/-  1.013 |    0.254 +/-  0.051 |   -7.245 +/-  1.432
ASP   9 |    5.084 +/-  1.428 |    1.863 +/-  1.089 |   -4.866 +/-  3.711 |   -7.619 +/-  2.362 |    0.252 +/-  0.026 |   -5.286 +/-  1.746
SER  10 |    5.453 +/-  1.359 |    0.202 +/-  0.711 |   -9.102 +/-  1.394 |   -4.233 +/-  0.969 |    0.146 +/-  0.054 |   -7.534 +/-  1.248
SER  11 |    4.380 +/-  0.995 |   -0.119 +/-  0.779 |   -9.696 +/-  2.806 |   -4.046 +/-  2.014 |    0.094 +/-  0.016 |   -9.387 +/-  1.352
GLU  12 |    3.872 +/-  1.071 |   -0.411 +/-  0.663 |   -5.124 +/-  2.928 |   -2.585 +/-  2.346 |    0.143 +/-  0.056 |   -4.105 +/-  1.368
ILE  13 |    4.400 +/-  1.053 |   -1.292 +/-  0.633 |   -7.027 +/-  1.372 |   -1.619 +/-  0.664 |    0.026 +/-  0.015 |   -5.512 +/-  1.560
HIE  14 |    3.856 +/-  1.096 |   -0.963 +/-  0.640 |   -7.739 +/-  1.173 |   -2.858 +/-  0.924 |    0.139 +/-  0.039 |   -7.566 +/-  1.319
PHE  15 |    3.912 +/-  1.074 |   -0.440 +/-  0.879 |   -1.045 +/-  1.143 |   -3.033 +/-  0.790 |    0.057 +/-  0.023 |   -0.549 +/-  1.397
LYS  16 |    3.902 +/-  1.032 |   -0.185 +/-  0.568 |    8.042 +/-  1.346 |  -13.363 +/-  1.393 |    0.198 +/-  0.042 |   -1.405 +/-  1.586
VAL  17 |    4.822 +/-  1.266 |    0.389 +/-  0.881 |  -12.842 +/-  1.309 |   -0.632 +/-  0.893 |    0.099 +/-  0.027 |   -8.164 +/-  1.286
LYS  18 |    3.974 +/-  1.154 |   -0.214 +/-  0.890 |    9.894 +/-  2.183 |  -18.253 +/-  1.362 |    0.086 +/-  0.035 |   -4.513 +/-  1.751
MET  19 |    4.645 +/-  1.078 |   -1.570 +/-  0.749 |  -11.780 +/-  1.121 |   -3.165 +/-  0.765 |    0.049 +/-  0.016 |  -11.821 +/-  1.385
THR  20 |    4.955 +/-  1.089 |    0.069 +/-  0.743 |  -10.367 +/-  1.331 |   -4.511 +/-  1.262 |    0.068 +/-  0.028 |   -9.786 +/-  1.319
THR  21 |    4.820 +/-  1.148 |   -0.917 +/-  0.701 |   -7.725 +/-  1.570 |   -3.696 +/-  1.106 |    0.048 +/-  0.019 |   -7.469 +/-  1.336
HIE  22 |    3.975 +/-  0.947 |   -1.561 +/-  0.630 |   -7.756 +/-  1.686 |    1.677 +/-  1.286 |    0.035 +/-  0.021 |   -3.631 +/-  1.510
LEU  23 |    4.333 +/-  1.049 |   -1.187 +/-  0.742 |   -6.137 +/-  1.372 |    1.815 +/-  0.812 |    0.002 +/-  0.004 |   -1.174 +/-  1.124
LYS  24 |    4.030 +/-  1.113 |   -1.233 +/-  0.771 |   10.818 +/-  1.670 |  -12.757 +/-  1.390 |    0.009 +/-  0.011 |    0.868 +/-  1.452
LYS  25 |    3.770 +/-  1.029 |   -0.980 +/-  0.776 |    1.975 +/-  2.334 |  -14.001 +/-  1.415 |    0.042 +/-  0.028 |   -9.195 +/-  1.641
LEU  26 |    4.623 +/-  1.299 |   -1.704 +/-  0.760 |   -5.912 +/-  1.037 |   -1.029 +/-  0.672 |    0.015 +/-  0.016 |   -4.007 +/-  1.551
LYS  27 |    3.455 +/-  1.229 |   -1.549 +/-  0.845 |   -5.035 +/-  1.553 |   -8.972 +/-  0.979 |    0.001 +/-  0.002 |  -12.100 +/-  1.665
GLU  28 |    3.763 +/-  1.040 |   -1.243 +/-  0.751 |  -19.699 +/-  1.641 |    0.916 +/-  1.236 |    0.002 +/-  0.005 |  -16.261 +/-  1.275
SER  29 |    4.200 +/-  1.058 |   -1.446 +/-  0.677 |  -10.685 +/-  1.254 |   -1.694 +/-  0.803 |    0.039 +/-  0.026 |   -9.586 +/-  1.230
TYR  30 |    3.587 +/-  0.983 |   -1.416 +/-  1.037 |   -9.495 +/-  1.121 |   -1.361 +/-  0.644 |    0.001 +/-  0.003 |   -8.683 +/-  1.375
CYS  31 |    3.887 +/-  0.956 |   -2.022 +/-  0.662 |   -8.006 +/-  1.325 |   -2.345 +/-  0.680 |    0.017 +/-  0.011 |   -8.469 +/-  1.450
GLN  32 |    4.065 +/-  1.113 |   -0.650 +/-  0.664 |    0.367 +/-  1.189 |   -3.981 +/-  0.837 |    0.182 +/-  0.047 |   -0.017 +/-  1.462
ARG  33 |    3.880 +/-  1.106 |   -0.507 +/-  0.565 |   -4.689 +/-  1.626 |   -7.457 +/-  1.405 |    0.259 +/-  0.034 |   -8.514 +/-  1.378
GLN  34 |    4.240 +/-  1.193 |    0.019 +/-  0.741 |  -11.401 +/-  1.143 |   -3.852 +/-  0.786 |    0.178 +/-  0.022 |  -10.816 +/-  1.236
GLY  35 |    3.958 +/-  1.051 |   -0.584 +/-  0.563 |   -6.361 +/-  1.276 |   -4.648 +/-  0.731 |    0.473 +/-  0.028 |   -7.162 +/-  1.225
VAL  36 |    5.519 +/-  1.168 |    0.254 +/-  0.690 |   -0.964 +/-  1.109 |   -1.244 +/-  0.672 |    0.032 +/-  0.016 |    3.596 +/-  1.314
PRO  37 |    6.091 +/-  1.223 |   -1.459 +/-  0.701 |  -10.113 +/-  1.223 |    0.500 +/-  0.797 |    0.065 +/-  0.023 |   -4.916 +/-  1.163
MET  38 |    4.245 +/-  1.240 |   -1.140 +/-  0.727 |   -7.598 +/-  1.099 |   -1.193 +/-  0.878 |    0.081 +/-  0.023 |   -5.606 +/-  1.291
ASN  39 |    4.893 +/-  1.136 |   -0.176 +/-  0.688 |   -6.771 +/-  1.759 |   -4.163 +/-  1.194 |    0.112 +/-  0.024 |   -6.105 +/-  1.427
SER  40 |    5.101 +/-  1.131 |   -0.497 +/-  0.862 |   -9.864 +/-  1.238 |   -0.313 +/-  0.491 |    0.000 +/-  0.001 |   -5.573 +/-  1.574
LEU  41 |    3.871 +/-  0.990 |   -1.573 +/-  0.913 |   -2.572 +/-  1.698 |    3.713 +/-  0.891 |    0.021 +/-  0.010 |    3.460 +/-  1.265
ARG  42 |    3.428 +/-  1.032 |   -1.269 +/-  0.843 |    4.314 +/-  1.457 |  -12.512 +/-  0.996 |    0.002 +/-  0.004 |   -6.036 +/-  1.451
PHE  43 |    3.573 +/-  0.905 |   -1.991 +/-  0.725 |  -15.847 +/-  1.063 |    3.665 +/-  0.821 |    0.003 +/-  0.003 |  -10.597 +/-  1.437
LEU  44 |    3.934 +/-  1.219 |   -1.823 +/-  0.676 |   -7.768 +/-  1.188 |   -1.125 +/-  0.770 |    0.001 +/-  0.001 |   -6.782 +/-  1.320
PHE  45 |    3.693 +/-  0.994 |   -1.257 +/-  0.721 |  -12.076 +/-  1.371 |    0.497 +/-  0.942 |    0.009 +/-  0.008 |   -9.134 +/-  1.263
GLU  46 |    4.165 +/-  1.040 |    0.204 +/-  0.579 |   -0.287 +/-  1.601 |   -9.250 +/-  1.352 |    0.282 +/-  0.038 |   -4.887 +/-  1.375
GLY  47 |    4.257 +/-  1.382 |   -0.709 +/-  0.488 |   -9.375 +/-  1.220 |   -1.877 +/-  1.073 |    0.405 +/-  0.040 |   -7.300 +/-  1.437
GLN  48 |    4.065 +/-  1.261 |   -0.796 +/-  0.777 |    0.003 +/-  1.402 |   -3.066 +/-  0.783 |    0.025 +/-  0.014 |    0.231 +/-  1.455
ARG  49 |    3.954 +/-  1.145 |   -0.571 +/-  0.684 |    5.130 +/-  1.691 |  -11.466 +/-  1.523 |    0.066 +/-  0.029 |   -2.886 +/-  1.447
ILE  50 |    4.085 +/-  1.136 |    0.059 +/-  0.807 |  -23.476 +/-  1.682 |    5.167 +/-  1.060 |    0.028 +/-  0.016 |  -14.137 +/-  1.434
ALA  51 |    3.966 +/-  1.075 |   -1.047 +/-  0.704 |   -8.135 +/-  1.477 |   -0.862 +/-  1.034 |    0.089 +/-  0.019 |   -5.990 +/-  1.235
ASP  52 |    4.911 +/-  1.240 |   -0.873 +/-  0.657 |  -12.850 +/-  2.473 |    3.491 +/-  2.114 |    0.068 +/-  0.028 |   -5.254 +/-  1.541
ASN  53 |    4.499 +/-  1.248 |   -0.453 +/-  0.617 |   -4.061 +/-  1.695 |   -3.610 +/-  1.266 |    0.075 +/-  0.037 |   -3.550 +/-  1.334
HIE  54 |    4.016 +/-  1.152 |   -2.025 +/-  0.668 |  -14.105 +/-  1.399 |    3.015 +/-  0.740 |    0.000 +/-  0.001 |   -9.098 +/-  1.576
THR  55 |    5.753 +/-  1.188 |   -0.445 +/-  0.934 |   -0.517 +/-  1.074 |   -3.313 +/-  0.514 |    0.000 +/-  0.000 |    1.478 +/-  1.459
PRO  56 |    6.183 +/-  1.257 |   -2.662 +/-  0.690 |   -3.055 +/-  1.326 |   -2.702 +/-  1.132 |    0.002 +/-  0.004 |   -2.234 +/-  1.435
LYS  57 |    3.801 +/-  1.200 |   -1.159 +/-  0.548 |   -2.304 +/-  1.828 |  -10.240 +/-  1.535 |    0.109 +/-  0.025 |   -9.793 +/-  1.458
GLU  58 |    3.705 +/-  1.042 |   -0.661 +/-  0.535 |   -5.595 +/-  1.792 |   -9.863 +/-  1.550 |    0.203 +/-  0.030 |  -12.210 +/-  1.082
LEU  59 |    4.180 +/-  1.047 |   -0.460 +/-  0.630 |   -0.606 +/-  1.173 |   -8.491 +/-  0.857 |    0.148 +/-  0.035 |   -5.229 +/-  1.387
GLY  60 |    4.071 +/-  1.246 |   -0.926 +/-  0.521 |   -3.857 +/-  1.672 |   -9.775 +/-  1.202 |    0.412 +/-  0.047 |  -10.076 +/-  1.399
MET  61 |    4.582 +/-  1.375 |   -0.699 +/-  0.644 |  -12.292 +/-  2.003 |   -0.427 +/-  1.607 |    0.069 +/-  0.030 |   -8.767 +/-  1.572
GLU  62 |    4.144 +/-  1.070 |   -0.692 +/-  0.771 |   -3.838 +/-  1.918 |   -6.980 +/-  1.232 |    0.036 +/-  0.025 |   -7.330 +/-  1.651
GLU  63 |    4.290 +/-  1.075 |   -0.764 +/-  0.882 |   -9.723 +/-  2.946 |   -3.627 +/-  1.926 |    0.026 +/-  0.019 |   -9.798 +/-  1.645
GLU  64 |    4.329 +/-  1.057 |    0.260 +/-  0.735 |   -1.617 +/-  3.921 |  -10.103 +/-  2.307 |    0.139 +/-  0.046 |   -6.992 +/-  1.953
ASP  65 |    5.258 +/-  1.176 |   -0.526 +/-  0.716 |   -4.547 +/-  4.266 |   -4.151 +/-  2.593 |    0.055 +/-  0.016 |   -3.911 +/-  1.996
VAL  66 |    4.609 +/-  1.278 |   -0.428 +/-  0.814 |   -4.443 +/-  1.440 |   -5.510 +/-  0.892 |    0.052 +/-  0.027 |   -5.720 +/-  1.651
ILE  67 |    4.191 +/-  1.240 |   -0.887 +/-  0.842 |  -13.092 +/-  1.242 |   -1.285 +/-  0.795 |    0.000 +/-  0.001 |  -11.073 +/-  1.443
GLU  68 |    4.040 +/-  1.204 |   -1.235 +/-  0.792 |  -11.834 +/-  1.211 |    1.064 +/-  0.651 |    0.001 +/-  0.002 |   -7.965 +/-  1.340
VAL  69 |    4.733 +/-  1.154 |   -1.782 +/-  0.671 |   -7.194 +/-  1.256 |   -3.667 +/-  0.634 |    0.009 +/-  0.006 |   -7.902 +/-  1.240
TYR  70 |    3.737 +/-  1.071 |   -1.069 +/-  0.883 |  -13.773 +/-  1.492 |    2.075 +/-  0.795 |    0.002 +/-  0.003 |   -9.027 +/-  1.544
GLN  71 |    4.053 +/-  1.009 |   -0.973 +/-  0.663 |   -8.417 +/-  1.884 |   -2.079 +/-  1.445 |    0.047 +/-  0.038 |   -7.369 +/-  1.142
GLU  72 |    4.212 +/-  1.210 |   -0.410 +/-  0.704 |   -3.776 +/-  1.488 |   -4.945 +/-  1.287 |    0.099 +/-  0.026 |   -4.821 +/-  1.400
GLN  73 |    3.976 +/-  1.098 |    0.265 +/-  0.633 |   -5.286 +/-  0.854 |   -3.351 +/-  0.748 |    0.196 +/-  0.022 |   -4.200 +/-  1.456
THR  74 |    4.533 +/-  1.048 |    1.320 +/-  0.623 |   -7.083 +/-  0.914 |   -6.061 +/-  0.692 |    0.302 +/-  0.025 |   -6.988 +/-  1.177
GLY  75 |    4.334 +/-  1.240 |    0.128 +/-  0.419 |    3.752 +/-  0.651 |   -8.629 +/-  0.498 |    0.600 +/-  0.022 |    0.186 +/-  1.225
GLY  76 |    4.714 +/-  1.236 |   -0.217 +/-  0.306 |  -12.927 +/-  1.583 |  -15.775 +/-  1.314 |    0.664 +/-  0.028 |  -23.542 +/-  1.312
GLY  77 |    3.858 +/-  1.395 |    0.169 +/-  0.697 |    1.814 +/-  6.035 |  -96.493 +/-  5.228 |    0.675 +/-  0.087 |  -89.978 +/-  1.644
LEU  78 |    4.087 +/-  1.144 |    0.417 +/-  0.540 |    2.091 +/-  2.130 |   -3.066 +/-  2.099 |    0.239 +/-  0.051 |    3.767 +/-  1.515
LYS  79 |    3.778 +/-  1.168 |    0.189 +/-  0.546 |   18.329 +/-  1.967 |  -22.593 +/-  1.785 |    0.205 +/-  0.054 |   -0.091 +/-  1.728
LYS  80 |    3.689 +/-  1.076 |   -0.136 +/-  0.672 |    8.499 +/-  1.854 |  -19.877 +/-  1.661 |    0.160 +/-  0.059 |   -7.665 +/-  1.522
LEU  81 |    3.976 +/-  1.282 |   -0.282 +/-  0.743 |  -13.515 +/-  1.485 |    0.349 +/-  1.179 |    0.050 +/-  0.018 |   -9.421 +/-  1.585
ALA  82 |    3.623 +/-  1.163 |   -0.726 +/-  0.551 |  -11.290 +/-  1.251 |    0.051 +/-  0.858 |    0.103 +/-  0.035 |   -8.240 +/-  1.195
GLU  83 |    3.948 +/-  1.136 |   -0.373 +/-  0.755 |  -16.996 +/-  1.446 |    5.667 +/-  1.025 |    0.060 +/-  0.033 |   -7.695 +/-  1.236
ALA  84 |    3.626 +/-  1.286 |   -1.264 +/-  0.772 |   -6.146 +/-  2.442 |   -0.283 +/-  1.450 |    0.046 +/-  0.026 |   -4.022 +/-  1.563
LEU  85 |    4.063 +/-  1.137 |   -1.035 +/-  0.844 |   -4.083 +/-  1.446 |   -0.200 +/-  0.939 |    0.034 +/-  0.020 |   -1.221 +/-  1.516
LYS  86 |    3.831 +/-  1.115 |   -0.581 +/-  0.893 |   -1.391 +/-  1.572 |   -9.418 +/-  1.001 |    0.029 +/-  0.014 |   -7.530 +/-  1.451
LEU  87 |    4.405 +/-  1.041 |   -0.738 +/-  0.772 |  -16.175 +/-  1.053 |    0.548 +/-  0.546 |    0.019 +/-  0.012 |  -11.941 +/-  1.334
SER  88 |    4.435 +/-  1.147 |   -1.086 +/-  0.693 |  -14.053 +/-  1.145 |   -0.794 +/-  0.681 |    0.041 +/-  0.022 |  -11.456 +/-  1.334
ALA  89 |    3.541 +/-  1.107 |   -0.810 +/-  0.716 |   -2.275 +/-  1.096 |   -0.752 +/-  0.562 |    0.093 +/-  0.025 |   -0.203 +/-  1.174
LYS  90 |    3.539 +/-  1.141 |   -0.788 +/-  0.657 |    2.428 +/-  1.843 |  -11.092 +/-  1.206 |    0.083 +/-  0.019 |   -5.830 +/-  1.438
LEU  91 |    4.088 +/-  1.112 |   -0.863 +/-  0.583 |  -12.266 +/-  1.089 |   -1.789 +/-  0.863 |    0.058 +/-  0.027 |  -10.771 +/-  1.227
MET  92 |    4.114 +/-  1.099 |   -0.807 +/-  0.746 |  -10.641 +/-  1.167 |   -1.480 +/-  0.770 |    0.064 +/-  0.030 |   -8.751 +/-  1.303
GLY  93 |    3.918 +/-  1.100 |   -0.703 +/-  0.935 |  -10.341 +/-  1.338 |   -3.588 +/-  0.771 |    0.153 +/-  0.044 |  -10.561 +/-  1.273
GLN  94 |    4.297 +/-  1.186 |   -0.181 +/-  0.660 |   -7.601 +/-  1.398 |   -3.862 +/-  1.367 |    0.141 +/-  0.061 |   -7.206 +/-  1.284
ALA  95 |    3.931 +/-  1.061 |    0.028 +/-  0.739 |   -4.567 +/-  1.952 |   -3.829 +/-  1.718 |    0.290 +/-  0.066 |   -4.147 +/-  1.615
MET  96 |    4.276 +/-  1.164 |    0.235 +/-  0.709 |   -8.508 +/-  1.737 |   -2.869 +/-  1.575 |    0.222 +/-  0.062 |   -6.644 +/-  1.455
ALA  97 |    3.696 +/-  1.055 |   -0.018 +/-  0.549 |    1.559 +/-  2.065 |   -4.407 +/-  1.714 |    0.185 +/-  0.051 |    1.015 +/-  1.346
LYS  98 |    4.983 +/-  1.110 |    0.247 +/-  0.594 |   10.475 +/-  2.056 |  -13.256 +/-  1.806 |    0.266 +/-  0.044 |    2.715 +/-  1.458
ARG  99 |    5.238 +/-  1.519 |    0.022 +/-  0.696 |  -57.862 +/- 12.196 |  -19.729 +/- 12.025 |    0.585 +/-  0.110 |  -71.745 +/-  1.619

DELTAS:
Total Energy Decomposition:
Residue |  Location |       Internal      |    van der Waals    |    Electrostatic    |   Polar Solvation   |    Non-Polar Solv.  |       TOTAL
-------------------------------------------------------------------------------------------------------------------------------------------------------
GLU   1 | R GLU   1 |   -0.006 +/-  3.993 |   -0.005 +/-  2.624 |   -0.508 +/-  9.080 |    0.563 +/-  6.178 |   -0.000 +/-  0.091 |    0.043 +/-  5.240
PHE   2 | R PHE   2 |    0.009 +/-  4.040 |   -0.004 +/-  1.806 |   -0.413 +/-  2.192 |    0.424 +/-  1.972 |   -0.001 +/-  0.356 |    0.015 +/-  4.358
PRO   3 | R PRO   3 |   -0.002 +/-  3.517 |   -0.004 +/-  1.351 |    0.110 +/-  1.518 |   -0.107 +/-  0.950 |   -0.000 +/-  0.131 |   -0.003 +/-  3.581
GLU   4 | R GLU   4 |    0.001 +/-  4.193 |   -0.008 +/-  2.115 |  -19.458 +/-  7.135 |   19.473 +/-  6.027 |    0.000 +/-  0.091 |    0.008 +/-  4.303
ILE   5 | R ILE   5 |    0.007 +/-  4.472 |   -0.024 +/-  1.991 |    0.424 +/-  1.411 |   -0.383 +/-  1.241 |   -0.001 +/-  0.124 |    0.022 +/-  4.805
THR   6 | R THR   6 |    0.004 +/-  3.549 |   -0.029 +/-  2.055 |   -0.490 +/-  5.471 |    0.554 +/-  4.461 |   -0.002 +/-  0.092 |    0.038 +/-  3.702
GLU   7 | R GLU   7 |    0.013 +/-  4.123 |   -0.012 +/-  2.029 |  -29.455 +/- 22.691 |   29.131 +/- 22.554 |   -0.064 +/-  0.248 |   -0.387 +/-  4.488
GLU   8 | R GLU   8 |   -0.007 +/-  4.836 |   -0.015 +/-  2.290 |  -20.577 +/- 12.391 |   20.560 +/- 11.718 |    0.001 +/-  0.129 |   -0.038 +/-  4.367
MET   9 | R MET   9 |   -0.001 +/-  3.373 |   -0.033 +/-  1.502 |   -0.213 +/-  2.436 |    0.310 +/-  1.679 |    0.000 +/-  0.056 |    0.063 +/-  3.384
GLU  10 | R GLU  10 |   -0.004 +/-  4.313 |   -0.109 +/-  2.224 |  -37.297 +/- 23.759 |   35.174 +/- 21.070 |   -0.146 +/-  0.206 |   -2.383 +/-  5.191
LYS  11 | R LYS  11 |    0.001 +/-  4.487 |   -0.031 +/-  2.035 |   21.526 +/- 20.273 |  -21.418 +/- 18.953 |    0.000 +/-  0.187 |    0.078 +/-  4.880
GLU  12 | R GLU  12 |    0.004 +/-  3.818 |   -0.011 +/-  2.214 |  -20.860 +/-  9.594 |   20.863 +/-  9.233 |    0.001 +/-  0.126 |   -0.004 +/-  4.103
ILE  13 | R ILE  13 |    0.005 +/-  4.008 |   -0.075 +/-  2.265 |    0.253 +/-  2.053 |   -0.075 +/-  1.147 |   -0.011 +/-  0.069 |    0.096 +/-  4.530
LYS  14 | R LYS  14 |    0.004 +/-  5.416 |   -0.161 +/-  1.576 |   27.500 +/- 14.137 |  -26.861 +/- 13.573 |   -0.053 +/-  0.189 |    0.430 +/-  6.536
ASN  15 | R ASN  15 |   -0.009 +/-  4.062 |   -0.007 +/-  1.515 |   -0.015 +/-  6.586 |    0.043 +/-  5.701 |   -0.000 +/-  0.158 |    0.012 +/-  3.957
VAL  16 | R VAL  16 |    0.001 +/-  3.402 |   -0.007 +/-  1.839 |    0.095 +/-  2.417 |   -0.026 +/-  1.786 |   -0.000 +/-  0.135 |    0.062 +/-  4.059
PHE  17 | R PHE  17 |   -0.005 +/-  3.986 |   -0.042 +/-  2.272 |    0.326 +/-  3.224 |   -0.304 +/-  3.137 |   -0.005 +/-  0.413 |   -0.031 +/-  5.079
ARG  18 | R ARG  18 |    0.007 +/-  5.268 |   -0.012 +/-  2.090 |   24.064 +/- 16.735 |  -23.959 +/- 14.531 |    0.001 +/-  0.250 |    0.101 +/-  5.506
ASN  19 | R ASN  19 |   -0.007 +/-  4.086 |   -0.011 +/-  1.434 |    0.157 +/-  5.075 |   -0.058 +/-  3.382 |   -0.001 +/-  0.116 |    0.081 +/-  3.749
GLY  20 | R GLY  20 |   -0.008 +/-  2.556 |   -0.009 +/-  1.037 |   -0.197 +/-  1.864 |    0.281 +/-  1.442 |   -0.000 +/-  0.063 |    0.066 +/-  2.669
ASN  21 | R ASN  21 |    0.005 +/-  3.980 |   -0.071 +/-  1.490 |   -0.645 +/-  4.189 |    0.903 +/-  3.047 |    0.000 +/-  0.081 |    0.192 +/-  3.768
GLN  22 | R GLN  22 |   -0.005 +/-  3.941 |   -0.424 +/-  1.950 |   -0.221 +/-  6.170 |    0.677 +/-  4.715 |   -0.012 +/-  0.174 |    0.015 +/-  4.127
ASP  23 | R ASP  23 |   -0.007 +/-  3.398 |   -0.716 +/-  1.626 |  -40.491 +/-  8.763 |   40.501 +/-  8.550 |   -0.212 +/-  0.099 |   -0.924 +/-  3.781
GLU  24 | R GLU  24 |    0.003 +/-  3.697 |   -0.107 +/-  2.140 |  -27.330 +/- 26.317 |   27.041 +/- 20.851 |   -0.001 +/-  0.154 |   -0.395 +/-  6.268
VAL  25 | R VAL  25 |    0.001 +/-  3.605 |   -0.133 +/-  1.530 |    0.434 +/-  1.507 |   -0.146 +/-  1.170 |   -0.004 +/-  0.065 |    0.152 +/-  3.809
LEU  26 | R LEU  26 |   -0.001 +/-  4.223 |   -0.036 +/-  1.887 |    0.513 +/-  1.714 |   -0.275 +/-  1.332 |    0.001 +/-  0.079 |    0.202 +/-  4.233
SER  27 | R SER  27 |    0.004 +/-  2.773 |   -0.030 +/-  1.574 |   -0.741 +/-  1.914 |    0.703 +/-  1.241 |    0.000 +/-  0.004 |   -0.064 +/-  3.009
GLU  28 | R GLU  28 |   -0.014 +/-  4.392 |   -0.057 +/-  2.535 |  -23.082 +/- 11.563 |   23.119 +/-  8.288 |   -0.000 +/-  0.061 |   -0.034 +/-  5.315
ALA  29 | R ALA  29 |   -0.003 +/-  3.162 |   -0.027 +/-  1.282 |   -0.886 +/-  1.557 |    1.025 +/-  0.991 |    0.000 +/-  0.040 |    0.108 +/-  3.060
PHE  30 | R PHE  30 |   -0.004 +/-  4.259 |   -0.056 +/-  1.835 |   -0.272 +/-  2.443 |    0.544 +/-  1.404 |    0.000 +/-  0.103 |    0.213 +/-  4.565
ARG  31 | R ARG  31 |    0.008 +/-  5.670 |   -0.381 +/-  2.274 |   13.262 +/- 11.424 |  -12.388 +/-  9.203 |   -0.056 +/-  0.104 |    0.446 +/-  5.045
LEU  32 | R LEU  32 |   -0.007 +/-  3.813 |   -0.836 +/-  1.808 |    1.871 +/-  2.327 |   -0.927 +/-  1.299 |   -0.210 +/-  0.072 |   -0.109 +/-  3.725
THR  33 | R THR  33 |    0.002 +/-  3.308 |   -0.380 +/-  1.296 |   -1.789 +/-  2.458 |    2.944 +/-  3.105 |   -0.025 +/-  0.070 |    0.752 +/-  3.360
ILE  34 | R ILE  34 |   -0.007 +/-  3.930 |   -0.188 +/-  1.999 |   -0.050 +/-  1.613 |    0.460 +/-  0.609 |    0.000 +/-  0.001 |    0.215 +/-  4.278
THR  35 | R THR  35 |   -0.002 +/-  3.225 |   -0.642 +/-  1.903 |   -1.529 +/-  2.524 |   -0.736 +/-  0.952 |   -0.099 +/-  0.030 |   -3.008 +/-  3.255
ARG  36 | R ARG  36 |    0.006 +/-  5.488 |   -0.114 +/-  2.680 |   28.014 +/- 11.747 |  -27.139 +/-  8.506 |   -0.001 +/-  0.091 |    0.767 +/-  6.782
LYS  37 | R LYS  37 |    0.001 +/-  4.653 |   -1.170 +/-  2.041 |    3.048 +/-  9.894 |   -0.210 +/-  9.613 |   -0.478 +/-  0.092 |    1.192 +/-  6.081
ASP  38 | R ASP  38 |   -0.004 +/-  3.315 |   -0.874 +/-  2.005 |  -26.469 +/- 10.904 |   24.874 +/-  7.942 |   -0.023 +/-  0.017 |   -2.496 +/-  4.782
ILE  39 | R ILE  39 |   -0.004 +/-  4.624 |   -0.070 +/-  2.201 |   -0.411 +/-  1.495 |    0.618 +/-  0.962 |   -0.000 +/-  0.076 |    0.133 +/-  4.433
GLN  40 | R GLN  40 |    0.004 +/-  4.063 |   -0.117 +/-  1.833 |   -1.202 +/-  3.662 |    1.654 +/-  2.088 |   -0.002 +/-  0.184 |    0.336 +/-  4.003
THR  41 | R THR  41 |   -0.004 +/-  3.270 |   -0.526 +/-  1.600 |   -0.761 +/-  1.804 |    0.966 +/-  1.246 |   -0.042 +/-  0.029 |   -0.366 +/-  3.750
LEU  42 | R LEU  42 |   -0.004 +/-  3.979 |   -0.102 +/-  2.292 |   -0.143 +/-  1.641 |    0.271 +/-  0.734 |   -0.000 +/-  0.008 |    0.022 +/-  4.053
ASN  43 | R ASN  43 |    0.004 +/-  4.012 |   -0.344 +/-  1.913 |   -2.581 +/-  5.880 |    2.910 +/-  3.455 |   -0.079 +/-  0.142 |   -0.090 +/-  3.808
HIE  44 | R HIE  44 |   -0.003 +/-  3.948 |   -2.836 +/-  2.080 |   -2.612 +/-  3.583 |    4.159 +/-  2.991 |   -0.589 +/-  0.194 |   -1.881 +/-  4.391
LEU  45 | R LEU  45 |    0.003 +/-  4.087 |   -3.889 +/-  1.771 |   -0.352 +/-  1.986 |    2.663 +/-  1.151 |   -0.586 +/-  0.071 |   -2.161 +/-  3.876
ASN  46 | R ASN  46 |   -0.008 +/-  3.923 |   -0.672 +/-  1.835 |   -7.376 +/-  3.148 |    7.240 +/-  1.937 |   -0.193 +/-  0.092 |   -1.009 +/-  3.745
TRP  47 | R TRP  47 |    0.002 +/-  4.848 |   -7.654 +/-  1.752 |   -3.674 +/-  1.901 |    2.964 +/-  1.038 |   -1.000 +/-  0.101 |   -9.363 +/-  5.190
LEU  48 | R LEU  48 |    0.006 +/-  4.610 |   -1.657 +/-  1.907 |   -2.334 +/-  1.562 |    1.396 +/-  0.777 |   -0.039 +/-  0.011 |   -2.627 +/-  4.476
ASN  49 | R ASN  49 |    0.004 +/-  4.077 |   -1.639 +/-  1.855 |   -9.607 +/-  2.936 |    7.572 +/-  1.316 |   -0.210 +/-  0.022 |   -3.881 +/-  4.183
ASP  50 | R ASP  50 |   -0.002 +/-  3.402 |   -1.896 +/-  1.871 |  -56.170 +/-  5.714 |   47.201 +/-  5.319 |   -0.382 +/-  0.098 |  -11.250 +/-  3.746
GLU  51 | R GLU  51 |    0.005 +/-  3.921 |   -0.258 +/-  1.728 |  -70.556 +/-  6.680 |   65.872 +/-  6.318 |   -0.407 +/-  0.058 |   -5.344 +/-  3.895
ILE  52 | R ILE  52 |    0.005 +/-  4.245 |   -0.195 +/-  2.129 |    0.096 +/-  1.251 |    0.386 +/-  0.521 |    0.000 +/-  0.000 |    0.292 +/-  3.877
ILE  53 | R ILE  53 |    0.001 +/-  4.186 |   -0.232 +/-  1.970 |    0.729 +/-  1.529 |   -0.174 +/-  0.757 |    0.000 +/-  0.015 |    0.324 +/-  4.023
ASN  54 | R ASN  54 |   -0.007 +/-  4.120 |   -0.391 +/-  1.575 |    4.418 +/-  3.844 |   -2.737 +/-  2.940 |   -0.058 +/-  0.052 |    1.225 +/-  4.206
PHE  55 | R PHE  55 |   -0.002 +/-  4.442 |   -0.120 +/-  1.615 |    1.310 +/-  1.443 |   -1.332 +/-  0.788 |    0.000 +/-  0.004 |   -0.144 +/-  4.728
TYR  56 | R TYR  56 |   -0.003 +/-  4.178 |   -0.034 +/-  1.978 |    0.689 +/-  4.433 |   -0.702 +/-  2.273 |   -0.000 +/-  0.026 |   -0.051 +/-  5.187
MET  57 | R MET  57 |    0.008 +/-  4.134 |   -0.041 +/-  1.691 |    1.087 +/-  1.235 |   -0.886 +/-  0.903 |    0.000 +/-  0.013 |    0.168 +/-  4.347
ASN  58 | R ASN  58 |    0.002 +/-  3.854 |   -0.076 +/-  1.496 |    2.439 +/-  2.911 |   -1.915 +/-  1.897 |   -0.001 +/-  0.043 |    0.450 +/-  3.660
MET  59 | R MET  59 |   -0.007 +/-  3.601 |   -0.021 +/-  1.577 |    0.494 +/-  1.542 |   -0.396 +/-  0.989 |    0.000 +/-  0.010 |    0.071 +/-  3.895
LEU  60 | R LEU  60 |   -0.006 +/-  4.169 |   -0.012 +/-  1.799 |    0.483 +/-  1.595 |   -0.361 +/-  0.744 |    0.000 +/-  0.027 |    0.104 +/-  4.436
MET  61 | R MET  61 |    0.001 +/-  3.948 |   -0.047 +/-  1.888 |    0.838 +/-  2.061 |   -0.731 +/-  1.256 |   -0.003 +/-  0.073 |    0.057 +/-  4.009
GLU  62 | R GLU  62 |   -0.001 +/-  4.123 |   -0.016 +/-  2.012 |  -12.174 +/- 14.417 |   12.178 +/- 11.870 |    0.001 +/-  0.098 |   -0.012 +/-  5.361
ARG  63 | R ARG  63 |   -0.006 +/-  5.544 |   -0.006 +/-  2.194 |   15.820 +/- 11.877 |  -15.735 +/-  9.550 |    0.000 +/-  0.118 |    0.073 +/-  5.297
SER  64 | R SER  64 |    0.002 +/-  3.358 |   -0.003 +/-  1.582 |    0.505 +/-  2.078 |   -0.489 +/-  1.605 |   -0.000 +/-  0.037 |    0.015 +/-  3.555
LYS  65 | R LYS  65 |    0.003 +/-  4.716 |   -0.007 +/-  1.777 |   10.330 +/- 12.105 |  -10.222 +/- 11.320 |   -0.001 +/-  0.144 |    0.103 +/-  5.708
GLU  66 | R GLU  66 |    0.001 +/-  4.061 |   -0.001 +/-  1.996 |  -11.753 +/- 12.465 |   11.755 +/- 11.260 |   -0.000 +/-  0.116 |    0.001 +/-  4.160
LYS  67 | R LYS  67 |    0.000 +/-  4.992 |   -0.002 +/-  1.769 |    9.785 +/- 12.437 |   -9.789 +/- 11.726 |   -0.000 +/-  0.134 |   -0.006 +/-  4.917
GLY  68 | R GLY  68 |   -0.000 +/-  2.276 |   -0.000 +/-  0.801 |   -0.062 +/-  3.275 |    0.063 +/-  2.362 |    0.000 +/-  0.098 |    0.001 +/-  2.393
LEU  69 | R LEU  69 |    0.001 +/-  4.218 |   -0.001 +/-  1.672 |    0.312 +/-  1.832 |   -0.294 +/-  1.193 |    0.000 +/-  0.089 |    0.019 +/-  4.369
PRO  70 | R PRO  70 |   -0.005 +/-  2.961 |   -0.002 +/-  1.345 |   -0.264 +/-  1.462 |    0.266 +/-  1.011 |    0.000 +/-  0.063 |   -0.005 +/-  3.278
SER  71 | R SER  71 |   -0.002 +/-  2.594 |   -0.003 +/-  1.767 |    0.078 +/-  3.399 |   -0.055 +/-  2.464 |   -0.000 +/-  0.056 |    0.018 +/-  3.012
VAL  72 | R VAL  72 |    0.002 +/-  3.800 |   -0.007 +/-  2.002 |    0.208 +/-  1.298 |   -0.051 +/-  0.873 |   -0.000 +/-  0.025 |    0.151 +/-  3.671
HIE  73 | R HIE  73 |   -0.004 +/-  4.383 |   -0.071 +/-  1.576 |   -1.182 +/-  2.370 |    1.400 +/-  1.584 |   -0.011 +/-  0.068 |    0.132 +/-  4.579
ALA  74 | R ALA  74 |   -0.000 +/-  2.757 |   -0.046 +/-  1.107 |    0.007 +/-  1.602 |    0.325 +/-  1.474 |   -0.001 +/-  0.034 |    0.285 +/-  3.004
PHE  75 | R PHE  75 |    0.000 +/-  4.015 |   -0.236 +/-  1.707 |   -1.717 +/-  1.687 |    1.958 +/-  1.888 |   -0.019 +/-  0.053 |   -0.014 +/-  4.102
ASN  76 | R ASN  76 |   -0.002 +/-  3.990 |   -1.318 +/-  1.721 |    2.663 +/-  4.160 |   -0.015 +/-  2.392 |   -0.299 +/-  0.107 |    1.029 +/-  3.871
THR  77 | R THR  77 |   -0.000 +/-  4.003 |   -0.698 +/-  1.791 |    0.753 +/-  2.571 |   -0.416 +/-  2.286 |   -0.035 +/-  0.036 |   -0.397 +/-  4.181
PHE  78 | R PHE  78 |   -0.005 +/-  4.895 |   -4.317 +/-  2.074 |    1.387 +/-  1.874 |   -1.041 +/-  1.169 |   -0.744 +/-  0.119 |   -4.720 +/-  5.232
PHE  79 | R PHE  79 |    0.005 +/-  4.215 |   -0.234 +/-  1.869 |    1.251 +/-  1.338 |   -1.164 +/-  0.698 |   -0.000 +/-  0.008 |   -0.143 +/-  4.859
PHE  80 | R PHE  80 |   -0.001 +/-  3.404 |   -0.074 +/-  1.557 |    0.976 +/-  1.381 |   -0.935 +/-  0.728 |   -0.000 +/-  0.046 |   -0.033 +/-  3.498
THR  81 | R THR  81 |    0.002 +/-  3.469 |   -0.303 +/-  1.830 |   -0.699 +/-  3.102 |    1.148 +/-  1.789 |   -0.055 +/-  0.118 |    0.093 +/-  3.840
LYS  82 | R LYS  82 |   -0.007 +/-  3.539 |   -0.527 +/-  1.871 |  -42.678 +/-  6.429 |   40.142 +/-  5.936 |   -0.251 +/-  0.091 |   -3.320 +/-  4.240
LEU  83 | R LEU  83 |    0.002 +/-  3.997 |   -0.052 +/-  1.841 |    0.461 +/-  1.351 |   -0.390 +/-  0.960 |    0.000 +/-  0.033 |    0.022 +/-  4.026
LYS  84 | R LYS  84 |    0.002 +/-  5.018 |   -0.040 +/-  1.697 |   12.104 +/-  9.191 |  -11.792 +/-  9.305 |    0.001 +/-  0.142 |    0.275 +/-  5.519
THR  85 | R THR  85 |   -0.002 +/-  4.080 |   -0.100 +/-  1.729 |   -1.266 +/-  2.629 |    1.601 +/-  2.114 |   -0.010 +/-  0.067 |    0.224 +/-  4.102
ALA  86 | R ALA  86 |    0.001 +/-  3.176 |   -0.043 +/-  1.314 |    0.236 +/-  2.997 |   -0.134 +/-  1.759 |   -0.000 +/-  0.081 |    0.061 +/-  3.446
GLY  87 | R GLY  87 |    0.004 +/-  2.201 |   -0.017 +/-  1.319 |    1.602 +/-  1.910 |   -1.565 +/-  1.406 |    0.000 +/-  0.043 |    0.023 +/-  2.243
TYR  88 | R TYR  88 |   -0.015 +/-  5.210 |   -0.037 +/-  2.054 |    1.733 +/-  3.055 |   -1.770 +/-  1.599 |    0.000 +/-  0.083 |   -0.089 +/-  5.582
GLN  89 | R GLN  89 |   -0.004 +/-  3.707 |   -0.056 +/-  1.437 |    2.215 +/-  5.275 |   -1.818 +/-  5.139 |    0.000 +/-  0.133 |    0.337 +/-  3.551
ALA  90 | R ALA  90 |    0.001 +/-  2.981 |   -0.166 +/-  1.264 |    2.841 +/-  2.107 |   -2.646 +/-  1.169 |   -0.000 +/-  0.063 |    0.030 +/-  3.301
VAL  91 | R VAL  91 |   -0.006 +/-  4.060 |   -0.187 +/-  1.912 |    0.750 +/-  1.995 |   -0.422 +/-  0.799 |    0.000 +/-  0.001 |    0.135 +/-  4.420
LYS  92 | R LYS  92 |    0.006 +/-  4.975 |   -0.110 +/-  2.203 |  -13.916 +/- 12.394 |   14.355 +/- 11.180 |    0.001 +/-  0.117 |    0.336 +/-  5.369
ARG  93 | R ARG  93 |   -0.010 +/-  5.554 |   -1.205 +/-  1.857 |  -82.752 +/- 10.354 |   73.879 +/-  8.529 |   -0.748 +/-  0.102 |  -10.837 +/-  5.917
TRP  94 | R TRP  94 |    0.006 +/-  5.354 |   -4.953 +/-  1.740 |   -8.228 +/-  2.445 |    5.115 +/-  1.698 |   -0.702 +/-  0.077 |   -8.762 +/-  5.588
THR  95 | R THR  95 |   -0.005 +/-  3.403 |   -0.232 +/-  2.122 |    0.222 +/-  2.866 |   -0.153 +/-  1.395 |   -0.000 +/-  0.015 |   -0.168 +/-  3.700
LYS  96 | R LYS  96 |    0.004 +/-  4.033 |   -0.443 +/-  1.913 |  -53.641 +/- 16.137 |   52.506 +/- 14.293 |   -0.159 +/-  0.127 |   -1.734 +/-  4.670
LYS  97 | R LYS  97 |   -0.001 +/-  4.373 |   -0.450 +/-  1.414 |  -25.005 +/- 13.411 |   25.810 +/- 13.430 |   -0.159 +/-  0.201 |    0.196 +/-  4.646
VAL  98 | R VAL  98 |   -0.015 +/-  3.698 |   -0.179 +/-  1.406 |    0.972 +/-  1.950 |   -0.801 +/-  1.354 |   -0.045 +/-  0.132 |   -0.069 +/-  3.721
ASP  99 | R ASP  99 |    0.006 +/-  3.111 |   -0.014 +/-  2.185 |   -1.319 +/-  8.226 |    1.379 +/-  6.735 |   -0.000 +/-  0.083 |    0.052 +/-  3.627
VAL 100 | R VAL 100 |   -0.001 +/-  2.919 |   -0.015 +/-  1.800 |   -0.617 +/-  1.527 |    0.673 +/-  1.109 |    0.000 +/-  0.006 |    0.041 +/-  3.212
PHE 101 | R PHE 101 |   -0.003 +/-  4.023 |   -0.008 +/-  1.678 |   -0.407 +/-  2.245 |    0.385 +/-  1.709 |    0.000 +/-  0.081 |   -0.032 +/-  4.046
SER 102 | R SER 102 |    0.003 +/-  3.221 |   -0.003 +/-  1.549 |   -0.474 +/-  2.075 |    0.498 +/-  1.744 |    0.000 +/-  0.040 |    0.024 +/-  3.384
VAL 103 | R VAL 103 |   -0.006 +/-  3.566 |   -0.005 +/-  2.006 |    0.261 +/-  1.770 |   -0.215 +/-  1.554 |    0.000 +/-  0.046 |    0.035 +/-  3.617
ASP 104 | R ASP 104 |    0.005 +/-  3.431 |   -0.002 +/-  1.836 |   -8.918 +/-  6.435 |    8.939 +/-  5.542 |   -0.000 +/-  0.047 |    0.024 +/-  3.693
ILE 105 | R ILE 105 |    0.011 +/-  4.107 |   -0.004 +/-  2.113 |    0.215 +/-  1.199 |   -0.157 +/-  0.539 |   -0.000 +/-  0.004 |    0.065 +/-  3.935
LEU 106 | R LEU 106 |   -0.001 +/-  3.749 |   -0.014 +/-  1.779 |   -0.302 +/-  1.817 |    0.464 +/-  0.598 |   -0.000 +/-  0.005 |    0.147 +/-  3.669
LEU 107 | R LEU 107 |    0.001 +/-  4.168 |   -0.017 +/-  1.658 |    0.620 +/-  1.933 |   -0.429 +/-  0.589 |    0.000 +/-  0.002 |    0.175 +/-  4.392
VAL 108 | R VAL 108 |    0.002 +/-  3.370 |   -0.027 +/-  2.089 |   -0.261 +/-  1.245 |    0.607 +/-  0.587 |    0.000 +/-  0.009 |    0.321 +/-  3.618
PRO 109 | R PRO 109 |    0.001 +/-  3.484 |   -0.072 +/-  1.372 |    1.146 +/-  1.476 |   -0.927 +/-  1.061 |   -0.000 +/-  0.013 |    0.148 +/-  3.737
ILE 110 | R ILE 110 |    0.002 +/-  3.548 |   -0.103 +/-  2.238 |   -0.766 +/-  1.664 |    1.027 +/-  0.655 |   -0.000 +/-  0.032 |    0.159 +/-  3.456
HIE 111 | R HIE 111 |   -0.002 +/-  3.474 |   -2.350 +/-  1.414 |   -0.657 +/-  2.625 |    1.120 +/-  2.169 |   -0.378 +/-  0.090 |   -2.267 +/-  3.609
LEU 112 | R LEU 112 |    0.005 +/-  4.830 |   -0.247 +/-  1.980 |   -1.228 +/-  1.757 |    1.434 +/-  0.907 |   -0.001 +/-  0.200 |   -0.038 +/-  4.716
GLY 113 | R GLY 113 |   -0.002 +/-  2.530 |   -0.527 +/-  0.744 |    1.633 +/-  1.712 |   -0.629 +/-  1.366 |   -0.021 +/-  0.076 |    0.455 +/-  2.546
VAL 114 | R VAL 114 |   -0.000 +/-  3.533 |   -3.265 +/-  2.200 |   -5.252 +/-  2.015 |    4.919 +/-  0.803 |   -0.677 +/-  0.151 |   -4.275 +/-  3.978
HIE 115 | R HIE 115 |   -0.001 +/-  3.762 |   -1.740 +/-  1.838 |   -1.120 +/-  2.933 |    1.123 +/-  1.234 |   -0.038 +/-  0.074 |   -1.777 +/-  3.845
TRP 116 | R TRP 116 |   -0.011 +/-  5.224 |   -2.629 +/-  1.699 |   -0.272 +/-  3.186 |   -0.194 +/-  1.434 |   -0.101 +/-  0.024 |   -3.207 +/-  5.384
CYS 117 | R CYS 117 |    0.001 +/-  2.878 |   -0.057 +/-  1.396 |   -0.421 +/-  1.881 |    0.371 +/-  1.056 |   -0.000 +/-  0.011 |   -0.106 +/-  3.354
LEU 118 | R LEU 118 |    0.005 +/-  3.548 |   -0.023 +/-  1.758 |   -0.228 +/-  1.200 |    0.392 +/-  0.570 |    0.000 +/-  0.003 |    0.146 +/-  3.623
ALA 119 | R ALA 119 |   -0.003 +/-  2.481 |   -0.009 +/-  1.213 |   -0.153 +/-  1.313 |    0.160 +/-  0.558 |   -0.000 +/-  0.002 |   -0.004 +/-  2.550
VAL 120 | R VAL 120 |    0.003 +/-  3.566 |   -0.006 +/-  1.521 |   -0.117 +/-  1.381 |    0.166 +/-  0.498 |   -0.000 +/-  0.016 |    0.045 +/-  3.536
VAL 121 | R VAL 121 |   -0.004 +/-  3.536 |   -0.005 +/-  1.931 |   -0.132 +/-  1.540 |    0.171 +/-  0.492 |    0.000 +/-  0.004 |    0.030 +/-  3.522
ASP 122 | R ASP 122 |   -0.009 +/-  3.756 |   -0.002 +/-  2.182 |  -10.990 +/- 13.782 |   10.971 +/-  9.485 |   -0.000 +/-  0.052 |   -0.031 +/-  6.357
PHE 123 | R PHE 123 |   -0.003 +/-  4.473 |   -0.004 +/-  1.495 |   -0.020 +/-  2.254 |    0.006 +/-  1.671 |   -0.000 +/-  0.063 |   -0.021 +/-  4.457
ARG 124 | R ARG 124 |    0.008 +/-  5.541 |   -0.001 +/-  2.352 |   11.455 +/- 12.528 |  -11.438 +/-  8.949 |   -0.000 +/-  0.069 |    0.024 +/-  5.881
LYS 125 | R LYS 125 |   -0.003 +/-  4.403 |   -0.001 +/-  2.238 |   11.833 +/- 10.223 |  -11.823 +/- 11.947 |   -0.001 +/-  0.191 |    0.005 +/-  5.140
LYS 126 | R LYS 126 |    0.003 +/-  4.825 |   -0.001 +/-  1.852 |    7.684 +/- 12.018 |   -7.686 +/- 11.495 |   -0.000 +/-  0.131 |   -0.001 +/-  5.028
ASN 127 | R ASN 127 |    0.003 +/-  4.304 |   -0.002 +/-  1.279 |    0.480 +/-  4.199 |   -0.468 +/-  2.425 |   -0.000 +/-  0.074 |    0.012 +/-  4.305
ILE 128 | R ILE 128 |    0.010 +/-  3.913 |   -0.003 +/-  2.130 |   -0.093 +/-  1.537 |    0.131 +/-  0.624 |   -0.000 +/-  0.002 |    0.045 +/-  4.169
THR 129 | R THR 129 |    0.001 +/-  3.425 |   -0.004 +/-  1.495 |    0.193 +/-  1.719 |   -0.172 +/-  1.053 |    0.000 +/-  0.055 |    0.018 +/-  3.550
TYR 130 | R TYR 130 |    0.005 +/-  3.962 |   -0.018 +/-  1.681 |    0.066 +/-  2.692 |   -0.056 +/-  2.365 |    0.000 +/-  0.051 |   -0.003 +/-  4.354
TYR 131 | R TYR 131 |   -0.012 +/-  4.289 |   -0.014 +/-  1.661 |   -0.150 +/-  1.863 |    0.163 +/-  1.034 |   -0.000 +/-  0.069 |   -0.013 +/-  4.839
ASP 132 | R ASP 132 |    0.005 +/-  3.882 |   -0.031 +/-  2.230 |  -24.336 +/-  9.170 |   24.441 +/-  7.544 |    0.000 +/-  0.034 |    0.078 +/-  4.586
SER 133 | R SER 133 |    0.005 +/-  3.072 |   -0.092 +/-  1.659 |   -0.213 +/-  2.219 |    0.124 +/-  1.771 |   -0.000 +/-  0.002 |   -0.176 +/-  3.257
MET 134 | R MET 134 |   -0.002 +/-  4.378 |   -0.389 +/-  1.708 |   -0.372 +/-  3.188 |    0.492 +/-  2.183 |   -0.038 +/-  0.140 |   -0.309 +/-  4.884
GLY 135 | R GLY 135 |   -0.001 +/-  2.713 |   -0.013 +/-  1.605 |    0.205 +/-  4.298 |   -0.187 +/-  2.237 |    0.000 +/-  0.071 |    0.005 +/-  3.250
GLY 136 | R GLY 136 |   -0.002 +/-  2.499 |   -0.005 +/-  0.859 |   -0.197 +/-  3.293 |    0.221 +/-  2.697 |    0.000 +/-  0.091 |    0.017 +/-  2.539
ILE 137 | R ILE 137 |   -0.002 +/-  3.958 |   -0.006 +/-  1.689 |   -0.355 +/-  1.871 |    0.393 +/-  1.503 |   -0.000 +/-  0.055 |    0.031 +/-  4.018
ASN 138 | R ASN 138 |    0.004 +/-  3.520 |   -0.008 +/-  1.395 |    1.349 +/-  3.405 |   -1.294 +/-  1.702 |   -0.000 +/-  0.086 |    0.051 +/-  3.894
ASN 139 | R ASN 139 |   -0.010 +/-  4.003 |   -0.003 +/-  1.341 |    0.704 +/-  5.219 |   -0.689 +/-  3.733 |   -0.001 +/-  0.137 |    0.001 +/-  4.262
GLU 140 | R GLU 140 |   -0.001 +/-  3.953 |   -0.004 +/-  2.296 |  -11.052 +/- 10.758 |   11.085 +/- 10.005 |    0.000 +/-  0.119 |    0.028 +/-  3.583
ALA 141 | R ALA 141 |   -0.004 +/-  2.949 |   -0.004 +/-  1.315 |    0.782 +/-  1.451 |   -0.736 +/-  0.718 |    0.000 +/-  0.019 |    0.037 +/-  3.109
CYS 142 | R CYS 142 |   -0.004 +/-  3.235 |   -0.004 +/-  1.290 |    0.462 +/-  1.940 |   -0.463 +/-  1.044 |   -0.000 +/-  0.001 |   -0.008 +/-  3.367
ARG 143 | R ARG 143 |    0.002 +/-  5.364 |   -0.004 +/-  2.352 |   10.954 +/- 12.040 |  -10.935 +/-  9.998 |   -0.000 +/-  0.164 |    0.016 +/-  5.693
ILE 144 | R ILE 144 |    0.001 +/-  3.875 |   -0.012 +/-  1.915 |    0.712 +/-  1.327 |   -0.633 +/-  0.725 |    0.000 +/-  0.105 |    0.069 +/-  4.114
LEU 145 | R LEU 145 |    0.002 +/-  4.614 |   -0.009 +/-  1.661 |    0.733 +/-  1.538 |   -0.676 +/-  0.635 |    0.000 +/-  0.007 |    0.050 +/-  4.642
LEU 146 | R LEU 146 |    0.004 +/-  4.113 |   -0.003 +/-  2.000 |    0.522 +/-  1.770 |   -0.510 +/-  0.912 |   -0.000 +/-  0.082 |    0.013 +/-  4.744
GLN 147 | R GLN 147 |   -0.000 +/-  3.402 |   -0.005 +/-  1.683 |    0.325 +/-  5.206 |   -0.286 +/-  3.786 |   -0.000 +/-  0.136 |    0.034 +/-  3.932
TYR 148 | R TYR 148 |   -0.003 +/-  4.062 |   -0.023 +/-  1.932 |    0.055 +/-  2.388 |   -0.044 +/-  0.880 |   -0.000 +/-  0.007 |   -0.014 +/-  4.197
LEU 149 | R LEU 149 |    0.002 +/-  4.080 |   -0.005 +/-  1.679 |    0.615 +/-  1.219 |   -0.596 +/-  0.821 |   -0.000 +/-  0.001 |    0.015 +/-  4.102
LYS 150 | R LYS 150 |   -0.001 +/-  4.773 |   -0.003 +/-  1.967 |    5.294 +/- 22.453 |   -5.303 +/- 20.223 |   -0.000 +/-  0.142 |   -0.013 +/-  5.970
GLN 151 | R GLN 151 |   -0.005 +/-  4.570 |   -0.008 +/-  1.417 |    0.720 +/-  4.473 |   -0.646 +/-  4.233 |    0.000 +/-  0.118 |    0.060 +/-  4.222
GLU 152 | R GLU 152 |    0.001 +/-  3.745 |   -0.018 +/-  2.815 |    5.821 +/-  7.249 |   -5.790 +/-  6.635 |    0.000 +/-  0.008 |    0.015 +/-  3.968
SER 153 | R SER 153 |   -0.002 +/-  3.075 |   -0.002 +/-  1.597 |    0.250 +/-  2.540 |   -0.252 +/-  1.598 |   -0.000 +/-  0.026 |   -0.006 +/-  3.410
ILE 154 | R ILE 154 |   -0.002 +/-  4.591 |   -0.004 +/-  2.284 |    0.108 +/-  2.851 |   -0.099 +/-  1.966 |    0.000 +/-  0.114 |    0.004 +/-  4.641
ASP 155 | R ASP 155 |   -0.005 +/-  3.789 |   -0.014 +/-  1.987 |   10.129 +/- 19.609 |   -9.933 +/- 17.483 |   -0.001 +/-  0.125 |    0.176 +/-  4.071
LYS 156 | R LYS 156 |   -0.004 +/-  4.106 |   -0.030 +/-  2.129 |  -10.925 +/- 11.068 |   11.328 +/-  8.862 |   -0.001 +/-  0.099 |    0.368 +/-  4.973
LYS 157 | R LYS 157 |   -0.009 +/-  4.401 |   -0.005 +/-  2.061 |    0.351 +/-  8.959 |   -0.365 +/-  8.377 |   -0.000 +/-  0.121 |   -0.029 +/-  5.693
ARG 158 | R ARG 158 |    0.001 +/-  5.291 |   -0.006 +/-  2.155 |   -3.679 +/-  9.152 |    3.629 +/-  7.946 |   -0.001 +/-  0.170 |   -0.056 +/-  4.125
LYS 159 | R LYS 159 |    0.007 +/-  4.710 |   -0.001 +/-  1.852 |    3.595 +/- 18.631 |   -3.620 +/- 17.580 |   -0.000 +/-  0.159 |   -0.019 +/-  5.621
GLU 160 | R GLU 160 |   -0.003 +/-  3.549 |   -0.001 +/-  1.763 |   -3.793 +/- 23.539 |    3.819 +/- 22.711 |    0.000 +/-  0.171 |    0.023 +/-  3.605
PHE 161 | R PHE 161 |    0.007 +/-  4.527 |   -0.003 +/-  1.652 |    0.032 +/-  5.134 |   -0.036 +/-  3.812 |    0.000 +/-  0.093 |   -0.000 +/-  5.206
ASP 162 | R ASP 162 |    0.001 +/-  3.671 |   -0.001 +/-  2.042 |   -6.643 +/-  9.173 |    6.659 +/-  8.816 |    0.000 +/-  0.080 |    0.015 +/-  4.026
THR 163 | R THR 163 |    0.000 +/-  3.448 |   -0.002 +/-  1.783 |   -0.138 +/-  3.582 |    0.139 +/-  2.839 |    0.000 +/-  0.135 |   -0.001 +/-  3.820
ASN 164 | R ASN 164 |    0.007 +/-  3.995 |   -0.001 +/-  1.545 |   -0.232 +/-  5.494 |    0.231 +/-  4.455 |    0.000 +/-  0.149 |    0.006 +/-  4.215
GLY 165 | R GLY 165 |    0.000 +/-  2.426 |   -0.000 +/-  0.845 |   -0.117 +/-  3.221 |    0.117 +/-  2.541 |   -0.000 +/-  0.131 |   -0.000 +/-  2.372
TRP 166 | R TRP 166 |   -0.008 +/-  4.764 |   -0.002 +/-  1.676 |   -0.170 +/-  3.044 |    0.160 +/-  2.607 |    0.000 +/-  0.082 |   -0.020 +/-  4.749
GLN 167 | R GLN 167 |   -0.004 +/-  4.312 |   -0.001 +/-  2.013 |    0.083 +/-  4.737 |   -0.079 +/-  3.438 |   -0.000 +/-  0.156 |   -0.000 +/-  4.392
LEU 168 | R LEU 168 |   -0.001 +/-  3.808 |   -0.002 +/-  2.085 |   -0.064 +/-  1.706 |    0.079 +/-  1.457 |   -0.000 +/-  0.078 |    0.011 +/-  4.138
PHE 169 | R PHE 169 |   -0.009 +/-  4.321 |   -0.002 +/-  1.765 |    0.120 +/-  2.141 |   -0.118 +/-  1.253 |   -0.001 +/-  0.120 |   -0.010 +/-  4.317
SER 170 | R SER 170 |    0.001 +/-  3.607 |   -0.001 +/-  1.207 |   -0.444 +/-  3.359 |    0.446 +/-  2.603 |    0.001 +/-  0.097 |    0.003 +/-  4.145
LYS 171 | R LYS 171 |   -0.004 +/-  4.837 |   -0.002 +/-  1.388 |   16.612 +/-  4.968 |  -16.581 +/-  5.421 |   -0.000 +/-  0.092 |    0.025 +/-  5.026
LYS 172 | R LYS 172 |   -0.007 +/-  4.210 |   -0.006 +/-  2.128 |   22.872 +/- 10.699 |  -22.690 +/- 11.227 |    0.000 +/-  0.230 |    0.169 +/-  4.588
SER 173 | R SER 173 |   -0.008 +/-  3.293 |   -0.002 +/-  1.394 |   -0.410 +/-  6.276 |    0.415 +/-  5.274 |    0.000 +/-  0.102 |   -0.004 +/-  3.691
GLN 174 | R GLN 174 |    0.002 +/-  4.597 |   -0.004 +/-  1.794 |   -0.329 +/-  8.357 |    0.345 +/-  7.557 |   -0.000 +/-  0.194 |    0.014 +/-  4.219
GLU 175 | R GLU 175 |   -0.003 +/-  3.967 |   -0.003 +/-  2.175 |  -16.883 +/- 18.358 |   16.879 +/- 17.165 |    0.001 +/-  0.141 |   -0.009 +/-  4.295
ILE 176 | R ILE 176 |    0.001 +/-  4.233 |   -0.006 +/-  1.874 |   -0.308 +/-  2.805 |    0.368 +/-  2.080 |   -0.000 +/-  0.102 |    0.055 +/-  4.283
PRO 177 | R PRO 177 |    0.003 +/-  3.576 |   -0.009 +/-  1.644 |    0.201 +/-  1.667 |   -0.152 +/-  0.915 |    0.000 +/-  0.047 |    0.042 +/-  3.865
GLN 178 | R GLN 178 |   -0.000 +/-  4.195 |   -0.029 +/-  1.955 |   -0.229 +/-  3.710 |    0.491 +/-  2.446 |   -0.000 +/-  0.090 |    0.231 +/-  4.909
GLN 179 | R GLN 179 |    0.004 +/-  4.354 |   -0.319 +/-  2.015 |   -2.387 +/-  3.296 |    0.830 +/-  1.953 |   -0.015 +/-  0.063 |   -1.887 +/-  4.810
MET 180 | R MET 180 |   -0.008 +/-  3.709 |   -0.576 +/-  1.921 |   -0.642 +/-  1.785 |    1.362 +/-  1.190 |   -0.125 +/-  0.170 |    0.011 +/-  4.037
ASN 181 | R ASN 181 |   -0.004 +/-  4.632 |   -2.663 +/-  1.545 |   -1.356 +/-  4.491 |    4.386 +/-  2.204 |   -0.538 +/-  0.131 |   -0.175 +/-  4.835
GLY 182 | R GLY 182 |    0.004 +/-  2.812 |   -2.074 +/-  1.756 |   -2.878 +/-  2.481 |    3.763 +/-  1.492 |   -0.247 +/-  0.069 |   -1.432 +/-  3.086
SER 183 | R SER 183 |    0.002 +/-  3.902 |   -2.635 +/-  1.681 |   -6.085 +/-  2.690 |    3.663 +/-  1.969 |   -0.209 +/-  0.062 |   -5.265 +/-  4.054
ASP 184 | R ASP 184 |    0.007 +/-  3.510 |   -0.906 +/-  1.831 |  -31.495 +/-  6.505 |   30.333 +/-  5.315 |   -0.002 +/-  0.019 |   -2.064 +/-  3.593
ALA 185 | R ALA 185 |   -0.010 +/-  2.857 |   -0.935 +/-  1.165 |   -1.933 +/-  1.344 |    1.143 +/-  1.027 |   -0.052 +/-  0.013 |   -1.788 +/-  2.950
GLY 186 | R GLY 186 |    0.003 +/-  1.932 |   -0.399 +/-  0.987 |    0.014 +/-  1.303 |    0.480 +/-  0.717 |   -0.011 +/-  0.005 |    0.087 +/-  2.289
MET 187 | R MET 187 |   -0.004 +/-  3.909 |   -0.102 +/-  1.986 |    0.149 +/-  1.317 |    0.068 +/-  0.782 |    0.000 +/-  0.012 |    0.112 +/-  4.132
PHE 188 | R PHE 188 |   -0.003 +/-  4.803 |   -0.098 +/-  1.621 |    0.295 +/-  1.519 |   -0.313 +/-  0.766 |    0.000 +/-  0.004 |   -0.119 +/-  4.921
ALA 189 | R ALA 189 |    0.003 +/-  3.179 |   -0.034 +/-  1.148 |    0.457 +/-  1.374 |   -0.209 +/-  0.605 |    0.000 +/-  0.014 |    0.216 +/-  3.201
CYS 190 | R CYS 190 |   -0.001 +/-  2.989 |   -0.027 +/-  1.356 |    0.438 +/-  1.430 |   -0.390 +/-  0.759 |   -0.000 +/-  0.006 |    0.020 +/-  3.075
LYS 191 | R LYS 191 |   -0.003 +/-  4.738 |   -0.016 +/-  2.262 |   20.428 +/-  5.877 |  -20.133 +/-  4.641 |    0.000 +/-  0.029 |    0.276 +/-  5.659
TYR 192 | R TYR 192 |    0.002 +/-  4.630 |   -0.019 +/-  1.958 |    0.287 +/-  2.083 |   -0.303 +/-  0.856 |   -0.000 +/-  0.006 |   -0.033 +/-  4.886
ALA 193 | R ALA 193 |    0.003 +/-  3.331 |   -0.005 +/-  1.414 |    0.463 +/-  1.809 |   -0.401 +/-  0.600 |    0.000 +/-  0.000 |    0.060 +/-  3.455
ASP 194 | R ASP 194 |    0.005 +/-  4.104 |   -0.008 +/-  2.221 |  -17.618 +/-  7.109 |   17.553 +/-  6.011 |    0.000 +/-  0.046 |   -0.067 +/-  4.179
CYS 195 | R CYS 195 |   -0.009 +/-  2.481 |   -0.003 +/-  1.354 |    0.250 +/-  1.609 |   -0.260 +/-  1.088 |   -0.000 +/-  0.004 |   -0.022 +/-  2.560
ILE 196 | R ILE 196 |   -0.002 +/-  4.141 |   -0.006 +/-  2.035 |    0.331 +/-  1.443 |   -0.278 +/-  0.987 |   -0.000 +/-  0.034 |    0.044 +/-  4.456
THR 197 | R THR 197 |    0.001 +/-  3.626 |   -0.003 +/-  1.798 |    0.261 +/-  1.826 |   -0.241 +/-  1.207 |    0.000 +/-  0.019 |    0.018 +/-  3.648
LYS 198 | R LYS 198 |    0.005 +/-  4.234 |   -0.003 +/-  1.830 |   16.309 +/- 11.806 |  -16.265 +/- 11.765 |   -0.000 +/-  0.149 |    0.045 +/-  5.241
ASP 199 | R ASP 199 |    0.002 +/-  3.412 |   -0.000 +/-  1.878 |  -13.060 +/-  9.666 |   13.052 +/-  8.613 |    0.000 +/-  0.097 |   -0.006 +/-  4.375
ARG 200 | R ARG 200 |    0.002 +/-  5.601 |   -0.002 +/-  2.588 |   16.848 +/-  9.372 |  -16.716 +/-  6.013 |   -0.000 +/-  0.151 |    0.131 +/-  6.072
PRO 201 | R PRO 201 |   -0.011 +/-  3.359 |   -0.001 +/-  1.146 |   -0.209 +/-  2.236 |    0.214 +/-  1.595 |   -0.000 +/-  0.103 |   -0.008 +/-  3.487
ILE 202 | R ILE 202 |    0.009 +/-  4.149 |   -0.004 +/-  1.913 |    0.014 +/-  1.836 |    0.025 +/-  1.590 |   -0.000 +/-  0.083 |    0.043 +/-  3.909
ASN 203 | R ASN 203 |    0.001 +/-  3.678 |   -0.003 +/-  1.552 |   -0.037 +/-  4.530 |    0.070 +/-  3.434 |   -0.000 +/-  0.120 |    0.031 +/-  3.362
PHE 204 | R PHE 204 |   -0.009 +/-  4.791 |   -0.016 +/-  1.744 |    0.150 +/-  2.400 |   -0.178 +/-  1.567 |    0.000 +/-  0.068 |   -0.052 +/-  5.314
THR 205 | R THR 205 |    0.000 +/-  3.133 |   -0.035 +/-  1.826 |   -0.043 +/-  3.240 |    0.212 +/-  2.665 |    0.000 +/-  0.102 |    0.135 +/-  4.001
GLN 206 | R GLN 206 |   -0.005 +/-  4.932 |   -0.405 +/-  1.832 |   -0.012 +/-  2.623 |    0.480 +/-  1.013 |   -0.031 +/-  0.065 |    0.027 +/-  4.329
GLN 207 | R GLN 207 |    0.001 +/-  4.532 |   -0.520 +/-  1.650 |   -0.317 +/-  4.820 |    1.079 +/-  3.814 |   -0.148 +/-  0.178 |    0.095 +/-  4.298
HIE 208 | R HIE 208 |   -0.002 +/-  3.891 |   -0.108 +/-  1.636 |   -0.101 +/-  4.276 |    0.241 +/-  3.279 |   -0.001 +/-  0.121 |    0.030 +/-  4.670
MET 209 | R MET 209 |   -0.005 +/-  3.973 |   -0.152 +/-  1.702 |    0.189 +/-  1.452 |    0.143 +/-  0.916 |   -0.000 +/-  0.006 |    0.175 +/-  4.089
PRO 210 | R PRO 210 |   -0.001 +/-  3.632 |   -1.262 +/-  1.473 |   -0.244 +/-  1.673 |    0.316 +/-  1.169 |   -0.263 +/-  0.154 |   -1.453 +/-  3.671
TYR 211 | R TYR 211 |    0.005 +/-  4.045 |   -0.177 +/-  1.878 |   -0.232 +/-  2.832 |    0.326 +/-  1.497 |   -0.011 +/-  0.137 |   -0.089 +/-  4.246
PHE 212 | R PHE 212 |    0.001 +/-  4.196 |   -0.047 +/-  1.772 |    0.088 +/-  1.418 |    0.027 +/-  0.820 |   -0.000 +/-  0.035 |    0.069 +/-  4.070
ARG 213 | R ARG 213 |    0.000 +/-  5.053 |   -0.265 +/-  2.045 |   33.711 +/-  6.156 |  -31.150 +/-  5.077 |    0.000 +/-  0.014 |    2.297 +/-  4.802
LYS 214 | R LYS 214 |    0.004 +/-  4.054 |   -0.083 +/-  2.140 |   16.138 +/- 18.159 |  -16.531 +/- 16.221 |   -0.222 +/-  0.165 |   -0.694 +/-  6.792
ARG 215 | R ARG 215 |   -0.001 +/-  5.127 |   -0.019 +/-  2.481 |   19.608 +/- 10.277 |  -19.435 +/-  6.067 |    0.000 +/-  0.084 |    0.153 +/-  6.384
MET 216 | R MET 216 |    0.000 +/-  3.996 |   -0.030 +/-  1.528 |    0.335 +/-  1.370 |   -0.104 +/-  0.623 |   -0.000 +/-  0.013 |    0.202 +/-  4.504
VAL 217 | R VAL 217 |    0.001 +/-  3.633 |   -0.028 +/-  2.068 |    0.386 +/-  1.180 |   -0.150 +/-  0.641 |   -0.002 +/-  0.041 |    0.207 +/-  3.930
TRP 218 | R TRP 218 |   -0.006 +/-  3.851 |   -0.014 +/-  1.746 |    0.134 +/-  4.041 |   -0.160 +/-  1.906 |   -0.000 +/-  0.096 |   -0.047 +/-  4.752
GLU 219 | R GLU 219 |   -0.011 +/-  4.326 |   -0.010 +/-  2.368 |  -20.000 +/-  6.038 |   19.993 +/-  5.326 |   -0.000 +/-  0.015 |   -0.028 +/-  4.379
ILE 220 | R ILE 220 |   -0.004 +/-  3.834 |   -0.025 +/-  1.897 |    0.367 +/-  1.596 |   -0.155 +/-  0.643 |   -0.000 +/-  0.001 |    0.184 +/-  3.663
LEU 221 | R LEU 221 |    0.002 +/-  4.391 |   -0.013 +/-  2.018 |    0.244 +/-  2.227 |   -0.199 +/-  0.991 |   -0.000 +/-  0.096 |    0.034 +/-  4.326
HIE 222 | R HIE 222 |   -0.007 +/-  3.767 |   -0.006 +/-  1.497 |    0.329 +/-  6.678 |   -0.295 +/-  5.075 |    0.000 +/-  0.131 |    0.022 +/-  3.886
ARG 223 | R ARG 223 |    0.005 +/-  4.941 |   -0.015 +/-  2.129 |   23.167 +/-  8.166 |  -22.919 +/-  7.521 |    0.000 +/-  0.099 |    0.238 +/-  4.747
LYS 224 | R LYS 224 |   -0.002 +/-  4.636 |   -0.006 +/-  1.676 |   16.398 +/- 10.682 |  -16.341 +/- 11.937 |    0.000 +/-  0.205 |    0.049 +/-  5.413
LEU 225 | R LEU 225 |    0.010 +/-  4.470 |   -0.007 +/-  1.945 |    0.196 +/-  2.177 |   -0.127 +/-  1.787 |   -0.000 +/-  0.060 |    0.072 +/-  4.828
LEU 226 | R LEU 226 |   -0.010 +/-  4.517 |   -0.004 +/-  2.718 |  -17.030 +/- 15.541 |   16.952 +/- 11.115 |   -0.001 +/-  0.099 |   -0.094 +/-  6.053
ILE 227 | L ILE   1 |    0.004 +/-  4.055 |   -0.011 +/-  2.413 |   40.649 +/- 11.681 |  -40.401 +/- 10.345 |    0.000 +/-  0.080 |    0.241 +/-  5.510
LYS 228 | L LYS   2 |   -0.012 +/-  3.525 |   -0.010 +/-  2.451 |   42.080 +/- 28.280 |  -41.829 +/- 26.963 |    0.000 +/-  0.264 |    0.229 +/-  4.572
LEU 229 | L LEU   3 |   -0.004 +/-  3.464 |   -0.017 +/-  1.689 |    1.351 +/-  1.964 |   -1.223 +/-  1.098 |    0.000 +/-  0.017 |    0.106 +/-  3.549
LYS 230 | L LYS   4 |    0.011 +/-  4.310 |   -0.033 +/-  1.985 |   50.020 +/- 18.726 |  -49.548 +/- 17.626 |    0.000 +/-  0.201 |    0.452 +/-  5.679
VAL 231 | L VAL   5 |   -0.007 +/-  3.210 |   -0.031 +/-  1.701 |    0.706 +/-  1.533 |   -0.524 +/-  1.032 |   -0.000 +/-  0.011 |    0.144 +/-  3.559
ILE 232 | L ILE   6 |    0.002 +/-  4.412 |   -0.090 +/-  1.926 |   -0.958 +/-  1.835 |    1.064 +/-  0.926 |   -0.001 +/-  0.086 |    0.016 +/-  4.595
GLY 233 | L GLY   7 |    0.002 +/-  2.400 |   -0.048 +/-  1.089 |   -1.947 +/-  2.555 |    2.122 +/-  1.781 |   -0.000 +/-  0.034 |    0.129 +/-  2.613
GLN 234 | L GLN   8 |    0.001 +/-  5.259 |   -0.617 +/-  1.572 |   -1.501 +/-  5.509 |    2.721 +/-  4.726 |   -0.085 +/-  0.153 |    0.519 +/-  4.548
ASP 235 | L ASP   9 |   -0.005 +/-  3.849 |   -0.054 +/-  2.536 |  -37.285 +/-  8.969 |   37.279 +/-  7.346 |    0.001 +/-  0.085 |   -0.064 +/-  4.056
SER 236 | L SER  10 |    0.004 +/-  3.728 |   -0.035 +/-  1.634 |    0.680 +/-  3.430 |   -0.517 +/-  2.788 |   -0.001 +/-  0.129 |    0.131 +/-  3.644
SER 237 | L SER  11 |   -0.002 +/-  3.043 |   -0.018 +/-  1.886 |   -1.631 +/-  3.815 |    1.625 +/-  2.754 |    0.000 +/-  0.108 |   -0.026 +/-  3.459
GLU 238 | L GLU  12 |   -0.005 +/-  4.053 |   -0.016 +/-  1.656 |  -41.503 +/- 13.933 |   41.515 +/- 13.036 |    0.001 +/-  0.109 |   -0.008 +/-  4.141
ILE 239 | L ILE  13 |   -0.000 +/-  3.645 |   -0.012 +/-  2.045 |   -1.050 +/-  1.868 |    1.045 +/-  0.877 |   -0.000 +/-  0.103 |   -0.017 +/-  3.809
HIE 240 | L HIE  14 |   -0.009 +/-  3.784 |   -0.008 +/-  2.014 |    1.381 +/-  9.067 |   -1.339 +/-  7.276 |    0.000 +/-  0.167 |    0.024 +/-  4.448
PHE 241 | L PHE  15 |    0.004 +/-  4.251 |   -0.011 +/-  1.915 |   -0.903 +/-  1.930 |    0.878 +/-  1.264 |   -0.000 +/-  0.117 |   -0.032 +/-  4.706
LYS 242 | L LYS  16 |   -0.003 +/-  4.762 |   -0.004 +/-  1.575 |   33.137 +/-  7.570 |  -33.064 +/-  7.696 |   -0.000 +/-  0.123 |    0.067 +/-  5.235
VAL 243 | L VAL  17 |    0.007 +/-  3.519 |   -0.005 +/-  1.970 |   -0.683 +/-  1.945 |    0.692 +/-  1.342 |   -0.000 +/-  0.102 |    0.011 +/-  3.323
LYS 244 | L LYS  18 |   -0.009 +/-  4.042 |   -0.004 +/-  1.685 |   28.880 +/-  7.239 |  -28.835 +/-  5.985 |   -0.001 +/-  0.140 |    0.032 +/-  4.808
MET 245 | L MET  19 |   -0.008 +/-  3.912 |   -0.009 +/-  1.661 |   -0.844 +/-  3.216 |    0.837 +/-  2.609 |   -0.001 +/-  0.128 |   -0.024 +/-  4.147
THR 246 | L THR  20 |    0.003 +/-  3.278 |   -0.005 +/-  1.698 |    0.339 +/-  3.789 |   -0.320 +/-  2.912 |    0.000 +/-  0.131 |    0.018 +/-  3.635
THR 247 | L THR  21 |   -0.003 +/-  3.109 |   -0.006 +/-  1.736 |   -0.686 +/-  2.963 |    0.713 +/-  2.316 |   -0.001 +/-  0.169 |    0.017 +/-  3.234
HIE 248 | L HIE  22 |    0.002 +/-  3.767 |   -0.017 +/-  1.553 |    0.475 +/-  5.073 |   -0.336 +/-  4.433 |   -0.001 +/-  0.147 |    0.123 +/-  3.971
LEU 249 | L LEU  23 |   -0.002 +/-  3.838 |   -0.028 +/-  2.130 |    0.698 +/-  1.840 |   -0.524 +/-  1.177 |    0.000 +/-  0.012 |    0.145 +/-  4.185
LYS 250 | L LYS  24 |    0.007 +/-  4.650 |   -0.067 +/-  2.126 |   21.333 +/- 15.744 |  -20.819 +/- 13.667 |   -0.001 +/-  0.128 |    0.455 +/-  4.759
LYS 251 | L LYS  25 |    0.003 +/-  4.637 |   -0.014 +/-  1.828 |   26.142 +/- 14.145 |  -26.071 +/- 12.913 |    0.001 +/-  0.171 |    0.060 +/-  5.108
LEU 252 | L LEU  26 |    0.014 +/-  4.571 |   -0.017 +/-  2.082 |    0.716 +/-  1.732 |   -0.505 +/-  1.074 |    0.000 +/-  0.074 |    0.209 +/-  4.644
LYS 253 | L LYS  27 |    0.000 +/-  5.075 |   -0.076 +/-  1.645 |   26.533 +/-  9.258 |  -24.940 +/-  8.576 |    0.000 +/-  0.071 |    1.517 +/-  5.860
GLU 254 | L GLU  28 |    0.005 +/-  3.402 |   -0.036 +/-  1.570 |  -20.144 +/- 12.404 |   20.283 +/- 12.300 |   -0.000 +/-  0.166 |    0.108 +/-  3.180
SER 255 | L SER  29 |    0.001 +/-  2.991 |   -0.009 +/-  1.542 |    0.493 +/-  3.863 |   -0.448 +/-  3.677 |   -0.000 +/-  0.114 |    0.037 +/-  3.267
TYR 256 | L TYR  30 |   -0.010 +/-  4.625 |   -0.036 +/-  2.165 |    0.308 +/-  3.396 |   -0.202 +/-  2.300 |    0.000 +/-  0.027 |    0.060 +/-  5.268
CYS 257 | L CYS  31 |    0.001 +/-  2.534 |   -0.035 +/-  1.482 |   -0.072 +/-  2.165 |   -0.072 +/-  1.481 |    0.000 +/-  0.030 |   -0.178 +/-  3.224
GLN 258 | L GLN  32 |   -0.000 +/-  4.197 |   -0.016 +/-  1.663 |   -0.036 +/-  6.053 |    0.076 +/-  3.812 |   -0.001 +/-  0.135 |    0.022 +/-  5.063
ARG 259 | L ARG  33 |    0.007 +/-  5.359 |   -0.011 +/-  1.921 |   30.297 +/- 13.614 |  -30.180 +/- 13.780 |   -0.000 +/-  0.266 |    0.113 +/-  4.984
GLN 260 | L GLN  34 |   -0.005 +/-  4.798 |   -0.027 +/-  1.880 |   -0.061 +/-  3.422 |    0.271 +/-  2.413 |    0.000 +/-  0.106 |    0.178 +/-  4.871
GLY 261 | L GLY  35 |   -0.001 +/-  2.039 |   -0.012 +/-  0.891 |   -0.086 +/-  1.685 |    0.194 +/-  0.902 |    0.001 +/-  0.041 |    0.095 +/-  2.099
VAL 262 | L VAL  36 |    0.008 +/-  3.437 |   -0.069 +/-  2.091 |   -0.167 +/-  1.780 |    0.748 +/-  1.018 |   -0.000 +/-  0.089 |    0.520 +/-  3.262
PRO 263 | L PRO  37 |   -0.001 +/-  3.296 |   -0.306 +/-  1.426 |   -1.663 +/-  1.580 |    1.584 +/-  0.874 |   -0.052 +/-  0.078 |   -0.438 +/-  3.393
MET 264 | L MET  38 |    0.004 +/-  3.923 |   -0.283 +/-  1.731 |   -0.973 +/-  3.232 |    1.916 +/-  2.673 |   -0.004 +/-  0.180 |    0.659 +/-  4.228
ASN 265 | L ASN  39 |    0.007 +/-  4.129 |   -2.805 +/-  1.573 |  -12.100 +/-  5.455 |    9.924 +/-  3.058 |   -0.824 +/-  0.055 |   -5.797 +/-  4.372
SER 266 | L SER  40 |   -0.002 +/-  2.905 |   -0.787 +/-  1.830 |    0.452 +/-  2.896 |    0.131 +/-  1.350 |   -0.045 +/-  0.044 |   -0.251 +/-  3.521
LEU 267 | L LEU  41 |   -0.002 +/-  3.960 |   -0.262 +/-  1.752 |    1.834 +/-  1.917 |   -0.745 +/-  1.432 |   -0.000 +/-  0.019 |    0.825 +/-  4.322
ARG 268 | L ARG  42 |    0.004 +/-  5.716 |   -2.111 +/-  2.281 |  -10.615 +/-  9.446 |   12.845 +/-  7.556 |   -0.424 +/-  0.049 |   -0.300 +/-  5.273
PHE 269 | L PHE  43 |    0.007 +/-  3.856 |   -0.211 +/-  1.489 |    1.464 +/-  1.472 |   -1.792 +/-  1.330 |    0.000 +/-  0.012 |   -0.532 +/-  3.935
LEU 270 | L LEU  44 |   -0.002 +/-  4.158 |   -1.957 +/-  1.573 |    0.098 +/-  1.665 |    1.196 +/-  1.037 |   -0.268 +/-  0.039 |   -0.932 +/-  4.563
PHE 271 | L PHE  45 |   -0.009 +/-  4.068 |   -0.927 +/-  1.758 |    2.646 +/-  2.057 |   -2.015 +/-  1.390 |   -0.026 +/-  0.061 |   -0.330 +/-  3.989
GLU 272 | L GLU  46 |    0.013 +/-  3.396 |   -2.328 +/-  1.798 | -135.061 +/- 16.037 |  133.248 +/- 14.009 |   -0.818 +/-  0.136 |   -4.946 +/-  4.505
GLY 273 | L GLY  47 |   -0.001 +/-  2.633 |   -2.267 +/-  0.862 |    0.681 +/-  1.808 |    0.354 +/-  1.494 |   -0.353 +/-  0.054 |   -1.587 +/-  2.602
GLN 274 | L GLN  48 |    0.006 +/-  4.622 |   -1.254 +/-  1.814 |   -0.352 +/-  5.368 |    3.004 +/-  4.343 |   -0.222 +/-  0.143 |    1.182 +/-  4.333
ARG 275 | L ARG  49 |    0.004 +/-  5.704 |   -0.292 +/-  2.216 |   -9.326 +/-  7.466 |    5.986 +/-  6.264 |   -0.637 +/-  0.091 |   -4.264 +/-  4.973
ILE 276 | L ILE  50 |   -0.002 +/-  3.997 |   -0.169 +/-  2.177 |    2.075 +/-  2.349 |   -1.845 +/-  1.438 |   -0.000 +/-  0.024 |    0.060 +/-  4.223
ALA 277 | L ALA  51 |   -0.004 +/-  2.597 |   -0.204 +/-  1.041 |   -1.102 +/-  2.179 |    1.303 +/-  1.489 |   -0.034 +/-  0.062 |   -0.041 +/-  2.741
ASP 278 | L ASP  52 |   -0.004 +/-  4.375 |   -0.175 +/-  1.642 |  -22.486 +/- 15.167 |   23.206 +/- 14.207 |   -0.014 +/-  0.121 |    0.528 +/-  3.721
ASN 279 | L ASN  53 |    0.003 +/-  4.421 |   -0.060 +/-  1.530 |    0.158 +/-  5.617 |    0.079 +/-  4.463 |   -0.002 +/-  0.149 |    0.178 +/-  4.133
HIE 280 | L HIE  54 |   -0.013 +/-  4.091 |   -0.121 +/-  1.760 |    1.851 +/-  2.905 |   -1.746 +/-  2.155 |   -0.001 +/-  0.105 |   -0.031 +/-  4.713
THR 281 | L THR  55 |    0.001 +/-  3.243 |   -0.018 +/-  1.996 |   -2.429 +/-  3.399 |    2.482 +/-  2.900 |   -0.000 +/-  0.052 |    0.036 +/-  3.157
PRO 282 | L PRO  56 |    0.001 +/-  3.410 |   -0.018 +/-  1.524 |   -2.364 +/-  1.491 |    2.256 +/-  1.069 |   -0.000 +/-  0.006 |   -0.125 +/-  3.473
LYS 283 | L LYS  57 |    0.005 +/-  4.584 |   -0.015 +/-  1.271 |   38.801 +/- 12.707 |  -38.637 +/- 12.709 |   -0.002 +/-  0.090 |    0.152 +/-  4.834
GLU 284 | L GLU  58 |    0.003 +/-  3.613 |   -0.046 +/-  1.679 |  -50.215 +/- 15.172 |   50.353 +/- 14.907 |   -0.000 +/-  0.083 |    0.094 +/-  3.689
LEU 285 | L LEU  59 |   -0.002 +/-  4.318 |   -0.122 +/-  2.134 |   -4.260 +/-  1.740 |    4.611 +/-  1.331 |   -0.012 +/-  0.097 |    0.215 +/-  4.526
GLY 286 | L GLY  60 |    0.004 +/-  2.419 |   -0.052 +/-  0.782 |   -3.676 +/-  2.300 |    3.799 +/-  1.705 |   -0.001 +/-  0.064 |    0.073 +/-  2.452
MET 287 | L MET  61 |   -0.004 +/-  4.213 |   -0.109 +/-  1.773 |    4.103 +/-  2.862 |   -3.900 +/-  2.347 |   -0.001 +/-  0.044 |    0.089 +/-  4.657
GLU 288 | L GLU  62 |    0.006 +/-  3.776 |   -0.123 +/-  1.723 |  -62.047 +/- 11.595 |   62.002 +/- 10.833 |   -0.001 +/-  0.076 |   -0.163 +/-  4.045
GLU 289 | L GLU  63 |    0.011 +/-  3.897 |   -0.018 +/-  2.074 |  -44.266 +/- 15.386 |   44.154 +/- 15.377 |    0.000 +/-  0.122 |   -0.119 +/-  4.267
GLU 290 | L GLU  64 |    0.002 +/-  3.609 |   -0.064 +/-  2.027 |  -53.009 +/- 20.887 |   53.017 +/- 19.137 |    0.000 +/-  0.115 |   -0.054 +/-  4.189
ASP 291 | L ASP  65 |    0.010 +/-  4.320 |    0.791 +/-  2.299 | -103.765 +/- 12.642 |   98.937 +/-  9.822 |   -0.207 +/-  0.066 |   -4.234 +/-  3.932
VAL 292 | L VAL  66 |   -0.007 +/-  3.911 |   -0.243 +/-  1.748 |   -2.801 +/-  2.251 |    3.352 +/-  1.262 |   -0.018 +/-  0.064 |    0.282 +/-  4.203
ILE 293 | L ILE  67 |   -0.005 +/-  4.581 |   -0.106 +/-  2.080 |    0.376 +/-  1.723 |   -0.053 +/-  1.019 |   -0.000 +/-  0.016 |    0.212 +/-  4.592
GLU 294 | L GLU  68 |   -0.008 +/-  3.320 |   -0.281 +/-  2.205 | -106.857 +/-  8.748 |  104.690 +/-  7.453 |   -0.289 +/-  0.061 |   -2.744 +/-  3.623
VAL 295 | L VAL  69 |    0.003 +/-  3.501 |   -0.186 +/-  1.830 |   -1.905 +/-  1.783 |    2.779 +/-  0.896 |    0.000 +/-  0.010 |    0.691 +/-  3.405
TYR 296 | L TYR  70 |    0.009 +/-  4.251 |   -3.591 +/-  2.107 |    2.713 +/-  3.748 |   -1.658 +/-  2.431 |   -0.508 +/-  0.086 |   -3.035 +/-  5.014
GLN 297 | L GLN  71 |    0.000 +/-  4.008 |   -0.708 +/-  1.492 |   -1.087 +/-  3.409 |    2.809 +/-  2.728 |   -0.025 +/-  0.183 |    0.990 +/-  4.038
GLU 298 | L GLU  72 |    0.005 +/-  4.287 |   -1.320 +/-  2.024 |  -49.302 +/-  8.283 |   40.828 +/-  6.925 |   -0.292 +/-  0.061 |  -10.082 +/-  4.338
GLN 299 | L GLN  73 |   -0.000 +/-  5.016 |   -5.869 +/-  1.995 |   -5.309 +/-  4.148 |    8.404 +/-  2.548 |   -0.902 +/-  0.137 |   -3.676 +/-  5.297
THR 300 | L THR  74 |    0.009 +/-  3.394 |   -4.789 +/-  1.705 |   -5.168 +/-  2.481 |    8.575 +/-  1.953 |   -0.649 +/-  0.052 |   -2.022 +/-  3.457
GLY 301 | L GLY  75 |    0.001 +/-  2.546 |   -5.077 +/-  0.943 |   -3.990 +/-  1.114 |    7.538 +/-  0.647 |   -0.609 +/-  0.023 |   -2.137 +/-  2.544
GLY 302 | L GLY  76 |   -0.004 +/-  2.457 |   -4.374 +/-  1.118 |  -22.363 +/-  4.132 |   20.491 +/-  1.882 |   -0.673 +/-  0.029 |   -6.924 +/-  3.767
GLY 303 | L GLY  77 |    0.004 +/-  2.755 |   -0.004 +/-  0.990 |   23.633 +/-  9.913 |  -23.501 +/-  8.589 |    0.000 +/-  0.140 |    0.133 +/-  3.039
LEU 304 | L LEU  78 |    0.003 +/-  3.874 |   -0.013 +/-  1.628 |   -0.001 +/-  3.195 |    0.040 +/-  3.029 |    0.001 +/-  0.202 |    0.029 +/-  4.226
LYS 305 | L LYS  79 |   -0.004 +/-  4.356 |   -0.031 +/-  1.431 |   26.539 +/-  7.006 |  -26.267 +/-  6.866 |   -0.003 +/-  0.174 |    0.235 +/-  4.710
LYS 306 | L LYS  80 |   -0.011 +/-  4.261 |   -0.041 +/-  1.839 |   22.981 +/-  7.874 |  -22.622 +/-  7.583 |   -0.000 +/-  0.269 |    0.307 +/-  4.565
LEU 307 | L LEU  81 |   -0.001 +/-  4.358 |   -0.091 +/-  2.022 |    0.406 +/-  2.228 |   -0.256 +/-  1.810 |   -0.001 +/-  0.168 |    0.057 +/-  4.617
ALA 308 | L ALA  82 |   -0.003 +/-  2.712 |   -0.602 +/-  0.956 |    0.645 +/-  1.903 |   -0.110 +/-  1.342 |   -0.111 +/-  0.106 |   -0.182 +/-  2.774
GLU 309 | L GLU  83 |    0.001 +/-  3.393 |   -1.497 +/-  1.803 |  -25.733 +/-  8.837 |   27.099 +/-  9.104 |   -0.258 +/-  0.129 |   -0.388 +/-  3.459
ALA 310 | L ALA  84 |    0.000 +/-  3.567 |   -0.142 +/-  1.225 |    0.288 +/-  3.401 |   -0.199 +/-  1.978 |   -0.001 +/-  0.094 |   -0.054 +/-  3.681
LEU 311 | L LEU  85 |    0.000 +/-  3.813 |   -0.296 +/-  2.003 |    0.493 +/-  2.428 |   -0.102 +/-  1.466 |   -0.004 +/-  0.177 |    0.091 +/-  4.246
LYS 312 | L LYS  86 |    0.003 +/-  4.268 |   -5.611 +/-  1.742 |    4.119 +/-  3.081 |   -3.772 +/-  2.057 |   -0.565 +/-  0.069 |   -5.826 +/-  4.059
LEU 313 | L LEU  87 |    0.001 +/-  4.120 |   -1.121 +/-  1.793 |    0.186 +/-  1.719 |   -0.211 +/-  0.890 |   -0.087 +/-  0.120 |   -1.232 +/-  4.231
SER 314 | L SER  88 |    0.002 +/-  3.385 |   -0.236 +/-  1.217 |    0.239 +/-  4.713 |    0.068 +/-  4.222 |    0.000 +/-  0.142 |    0.073 +/-  3.671
ALA 315 | L ALA  89 |   -0.009 +/-  2.946 |   -1.679 +/-  1.323 |   -2.251 +/-  1.835 |    0.986 +/-  0.808 |   -0.318 +/-  0.049 |   -3.271 +/-  3.086
LYS 316 | L LYS  90 |    0.004 +/-  4.207 |   -4.570 +/-  1.481 |   14.349 +/-  7.673 |   -7.979 +/-  7.028 |   -0.756 +/-  0.111 |    1.048 +/-  4.820
LEU 317 | L LEU  91 |   -0.002 +/-  4.024 |   -0.343 +/-  1.675 |   -0.323 +/-  1.785 |    0.462 +/-  1.382 |    0.001 +/-  0.141 |   -0.204 +/-  4.452
MET 318 | L MET  92 |    0.006 +/-  3.737 |   -1.019 +/-  1.536 |   -0.427 +/-  1.900 |    1.239 +/-  1.483 |   -0.098 +/-  0.133 |   -0.299 +/-  3.905
GLY 319 | L GLY  93 |    0.001 +/-  2.124 |   -1.228 +/-  1.350 |   -0.202 +/-  1.992 |    1.450 +/-  1.103 |   -0.141 +/-  0.059 |   -0.121 +/-  2.303
GLN 320 | L GLN  94 |   -0.002 +/-  4.725 |   -1.578 +/-  1.878 |   -2.598 +/-  5.789 |    3.926 +/-  5.187 |   -0.206 +/-  0.219 |   -0.458 +/-  4.323
ALA 321 | L ALA  95 |    0.004 +/-  2.705 |   -0.151 +/-  1.344 |   -0.048 +/-  2.635 |    0.338 +/-  2.287 |    0.000 +/-  0.110 |    0.142 +/-  3.518
MET 322 | L MET  96 |    0.011 +/-  3.779 |   -1.638 +/-  1.786 |    0.084 +/-  2.638 |    1.379 +/-  2.337 |   -0.385 +/-  0.278 |   -0.551 +/-  3.952
ALA 323 | L ALA  97 |    0.002 +/-  2.665 |   -1.655 +/-  1.096 |   -0.826 +/-  3.379 |    2.163 +/-  2.798 |   -0.372 +/-  0.105 |   -0.689 +/-  2.856
LYS 324 | L LYS  98 |   -0.003 +/-  3.831 |   -1.534 +/-  1.933 |   15.554 +/- 20.397 |  -13.307 +/- 19.187 |   -0.309 +/-  0.264 |    0.401 +/-  4.380
ARG 325 | L ARG  99 |   -0.010 +/-  5.311 |   -2.439 +/-  2.611 |  -20.497 +/- 24.397 |   20.590 +/- 22.705 |   -0.828 +/-  0.422 |   -3.184 +/-  5.711

Sidechain Energy Decomposition:
Residue |  Location |       Internal      |    van der Waals    |    Electrostatic    |   Polar Solvation   |    Non-Polar Solv.  |       TOTAL
-------------------------------------------------------------------------------------------------------------------------------------------------------
GLU   1 | R GLU   1 |   -0.005 +/-  3.107 |   -0.004 +/-  2.069 |  -14.828 +/-  6.476 |   14.794 +/-  4.877 |   -0.000 +/-  0.058 |   -0.043 +/-  4.090
PHE   2 | R PHE   2 |    0.008 +/-  3.419 |   -0.003 +/-  1.534 |    0.260 +/-  0.503 |   -0.261 +/-  0.570 |   -0.001 +/-  0.352 |    0.004 +/-  3.826
PRO   3 | R PRO   3 |   -0.004 +/-  2.762 |   -0.002 +/-  0.780 |    3.008 +/-  0.779 |   -3.003 +/-  0.728 |    0.000 +/-  0.090 |   -0.002 +/-  3.008
GLU   4 | R GLU   4 |    0.003 +/-  3.581 |   -0.004 +/-  2.032 |  -16.119 +/-  6.725 |   16.106 +/-  5.828 |    0.000 +/-  0.094 |   -0.015 +/-  3.878
ILE   5 | R ILE   5 |    0.006 +/-  3.630 |   -0.019 +/-  1.552 |    0.541 +/-  0.373 |   -0.540 +/-  0.260 |   -0.002 +/-  0.123 |   -0.013 +/-  3.754
THR   6 | R THR   6 |    0.002 +/-  2.829 |   -0.010 +/-  1.585 |    0.096 +/-  3.724 |   -0.102 +/-  2.952 |    0.000 +/-  0.093 |   -0.015 +/-  2.847
GLU   7 | R GLU   7 |    0.007 +/-  3.380 |    0.011 +/-  1.286 |  -25.407 +/- 21.141 |   25.096 +/- 21.124 |   -0.064 +/-  0.210 |   -0.356 +/-  3.517
GLU   8 | R GLU   8 |   -0.006 +/-  3.952 |   -0.007 +/-  1.572 |  -16.813 +/- 12.253 |   16.812 +/- 11.774 |    0.001 +/-  0.114 |   -0.013 +/-  3.726
MET   9 | R MET   9 |   -0.001 +/-  2.720 |   -0.021 +/-  0.967 |    0.550 +/-  1.706 |   -0.569 +/-  1.146 |    0.000 +/-  0.054 |   -0.041 +/-  2.808
GLU  10 | R GLU  10 |   -0.003 +/-  3.656 |   -0.073 +/-  1.801 |  -33.041 +/- 23.113 |   30.897 +/- 20.323 |   -0.146 +/-  0.200 |   -2.365 +/-  4.744
LYS  11 | R LYS  11 |    0.001 +/-  3.939 |   -0.019 +/-  1.597 |   16.467 +/- 20.004 |  -16.432 +/- 18.744 |    0.000 +/-  0.181 |    0.017 +/-  4.410
GLU  12 | R GLU  12 |    0.002 +/-  3.184 |   -0.006 +/-  1.395 |  -17.103 +/-  8.357 |   17.094 +/-  8.360 |    0.001 +/-  0.126 |   -0.013 +/-  3.183
ILE  13 | R ILE  13 |    0.005 +/-  3.356 |   -0.064 +/-  1.603 |    0.829 +/-  0.361 |   -0.784 +/-  0.260 |   -0.011 +/-  0.069 |   -0.024 +/-  3.522
LYS  14 | R LYS  14 |    0.001 +/-  4.568 |   -0.149 +/-  1.308 |   21.844 +/- 13.566 |  -21.268 +/- 13.182 |   -0.052 +/-  0.193 |    0.374 +/-  5.584
ASN  15 | R ASN  15 |   -0.003 +/-  3.239 |   -0.004 +/-  1.001 |    0.177 +/-  4.859 |   -0.162 +/-  4.190 |   -0.000 +/-  0.130 |    0.008 +/-  2.943
VAL  16 | R VAL  16 |    0.002 +/-  2.785 |   -0.004 +/-  1.108 |    0.412 +/-  0.472 |   -0.392 +/-  0.217 |   -0.000 +/-  0.109 |    0.017 +/-  3.139
PHE  17 | R PHE  17 |   -0.005 +/-  3.277 |   -0.037 +/-  1.786 |    0.525 +/-  0.976 |   -0.578 +/-  0.605 |   -0.005 +/-  0.373 |   -0.099 +/-  4.025
ARG  18 | R ARG  18 |    0.003 +/-  4.797 |   -0.008 +/-  1.620 |   18.067 +/- 16.110 |  -18.016 +/- 13.361 |    0.001 +/-  0.254 |    0.048 +/-  5.186
ASN  19 | R ASN  19 |   -0.006 +/-  3.359 |   -0.007 +/-  0.770 |    0.007 +/-  3.360 |    0.033 +/-  2.539 |   -0.001 +/-  0.094 |    0.027 +/-  2.712
GLY  20 | R GLY  20 |   -0.001 +/-  0.840 |   -0.002 +/-  0.247 |   -0.677 +/-  0.179 |    0.670 +/-  0.168 |    0.000 +/-  0.006 |   -0.010 +/-  0.843
ASN  21 | R ASN  21 |    0.008 +/-  3.341 |   -0.049 +/-  0.929 |   -0.261 +/-  2.863 |    0.377 +/-  2.270 |    0.000 +/-  0.081 |    0.076 +/-  3.002
GLN  22 | R GLN  22 |   -0.001 +/-  3.325 |   -0.203 +/-  1.490 |    1.011 +/-  6.237 |   -0.568 +/-  4.786 |   -0.012 +/-  0.178 |    0.227 +/-  3.473
ASP  23 | R ASP  23 |   -0.008 +/-  2.664 |   -0.509 +/-  1.113 |  -34.118 +/-  7.898 |   34.264 +/-  7.671 |   -0.208 +/-  0.100 |   -0.579 +/-  2.785
GLU  24 | R GLU  24 |   -0.000 +/-  3.057 |   -0.039 +/-  1.960 |  -22.130 +/- 26.053 |   22.143 +/- 20.448 |   -0.000 +/-  0.156 |   -0.028 +/-  5.976
VAL  25 | R VAL  25 |   -0.002 +/-  3.107 |   -0.104 +/-  1.103 |    0.515 +/-  0.462 |   -0.486 +/-  0.150 |   -0.003 +/-  0.065 |   -0.080 +/-  3.293
LEU  26 | R LEU  26 |   -0.003 +/-  3.311 |   -0.023 +/-  1.472 |    0.647 +/-  0.623 |   -0.541 +/-  0.309 |    0.000 +/-  0.067 |    0.081 +/-  3.467
SER  27 | R SER  27 |    0.006 +/-  1.811 |   -0.011 +/-  0.994 |    0.817 +/-  1.431 |   -0.879 +/-  1.188 |    0.000 +/-  0.000 |   -0.067 +/-  2.034
GLU  28 | R GLU  28 |   -0.015 +/-  3.788 |   -0.038 +/-  1.534 |  -19.437 +/-  8.338 |   19.475 +/-  7.319 |   -0.000 +/-  0.062 |   -0.016 +/-  3.746
ALA  29 | R ALA  29 |   -0.001 +/-  1.852 |   -0.008 +/-  0.686 |    0.686 +/-  0.268 |   -0.677 +/-  0.181 |    0.000 +/-  0.023 |    0.000 +/-  1.800
PHE  30 | R PHE  30 |   -0.003 +/-  3.332 |   -0.025 +/-  1.394 |    0.285 +/-  0.793 |   -0.315 +/-  0.483 |    0.000 +/-  0.094 |   -0.058 +/-  3.567
ARG  31 | R ARG  31 |    0.007 +/-  5.099 |   -0.203 +/-  1.891 |    8.539 +/- 10.556 |   -8.591 +/-  8.262 |   -0.016 +/-  0.103 |   -0.264 +/-  4.284
LEU  32 | R LEU  32 |   -0.006 +/-  3.379 |   -0.729 +/-  1.414 |    0.597 +/-  0.582 |   -0.311 +/-  0.267 |   -0.209 +/-  0.074 |   -0.657 +/-  3.324
THR  33 | R THR  33 |    0.001 +/-  2.351 |   -0.243 +/-  0.743 |   -0.102 +/-  2.186 |    0.656 +/-  2.331 |   -0.022 +/-  0.058 |    0.289 +/-  2.402
ILE  34 | R ILE  34 |   -0.006 +/-  3.397 |   -0.119 +/-  1.499 |    0.701 +/-  0.245 |   -0.684 +/-  0.161 |    0.000 +/-  0.000 |   -0.108 +/-  3.383
THR  35 | R THR  35 |    0.001 +/-  2.406 |   -0.532 +/-  1.133 |   -1.440 +/-  1.839 |   -1.312 +/-  0.651 |   -0.099 +/-  0.030 |   -3.381 +/-  2.735
ARG  36 | R ARG  36 |    0.007 +/-  4.946 |   -0.055 +/-  2.312 |   21.243 +/- 10.595 |  -21.420 +/-  7.210 |   -0.001 +/-  0.089 |   -0.226 +/-  6.195
LYS  37 | R LYS  37 |    0.003 +/-  4.054 |   -1.029 +/-  1.811 |   -2.948 +/- 10.147 |    4.141 +/-  9.463 |   -0.478 +/-  0.088 |   -0.311 +/-  5.611
ASP  38 | R ASP  38 |    0.002 +/-  2.619 |   -0.746 +/-  1.639 |  -21.509 +/- 10.183 |   20.283 +/-  7.513 |   -0.023 +/-  0.017 |   -1.993 +/-  3.856
ILE  39 | R ILE  39 |    0.000 +/-  3.753 |   -0.037 +/-  1.825 |    0.801 +/-  0.230 |   -0.778 +/-  0.246 |   -0.000 +/-  0.076 |   -0.014 +/-  3.657
GLN  40 | R GLN  40 |    0.004 +/-  3.586 |   -0.073 +/-  1.280 |    1.464 +/-  3.571 |   -1.193 +/-  2.205 |   -0.002 +/-  0.184 |    0.201 +/-  3.321
THR  41 | R THR  41 |   -0.004 +/-  2.657 |   -0.433 +/-  1.122 |    0.578 +/-  1.190 |   -0.868 +/-  0.829 |   -0.042 +/-  0.032 |   -0.768 +/-  3.032
LEU  42 | R LEU  42 |   -0.000 +/-  3.320 |   -0.055 +/-  1.583 |    0.506 +/-  0.574 |   -0.435 +/-  0.252 |   -0.000 +/-  0.007 |    0.015 +/-  3.372
ASN  43 | R ASN  43 |    0.003 +/-  3.378 |   -0.243 +/-  1.205 |   -0.325 +/-  5.076 |    0.504 +/-  3.163 |   -0.078 +/-  0.135 |   -0.141 +/-  3.209
HIE  44 | R HIE  44 |   -0.001 +/-  3.241 |   -2.589 +/-  1.689 |   -4.390 +/-  3.520 |    5.018 +/-  2.737 |   -0.579 +/-  0.175 |   -2.541 +/-  3.676
LEU  45 | R LEU  45 |    0.006 +/-  3.504 |   -3.188 +/-  1.576 |    0.974 +/-  0.624 |   -0.382 +/-  0.256 |   -0.559 +/-  0.072 |   -3.149 +/-  3.603
ASN  46 | R ASN  46 |   -0.007 +/-  3.333 |   -0.179 +/-  1.247 |   -9.944 +/-  2.804 |    8.526 +/-  1.868 |   -0.160 +/-  0.093 |   -1.763 +/-  3.118
TRP  47 | R TRP  47 |    0.000 +/-  4.365 |   -6.654 +/-  1.299 |   -1.713 +/-  1.402 |    1.156 +/-  0.751 |   -0.913 +/-  0.100 |   -8.124 +/-  4.596
LEU  48 | R LEU  48 |    0.006 +/-  4.005 |   -0.520 +/-  1.543 |    0.464 +/-  0.494 |   -0.448 +/-  0.222 |   -0.000 +/-  0.000 |   -0.498 +/-  3.763
ASN  49 | R ASN  49 |    0.001 +/-  3.134 |   -1.144 +/-  1.346 |   -7.989 +/-  2.481 |    5.187 +/-  1.033 |   -0.149 +/-  0.020 |   -4.093 +/-  3.290
ASP  50 | R ASP  50 |   -0.002 +/-  2.850 |   -1.422 +/-  1.364 |  -50.788 +/-  4.890 |   42.215 +/-  4.750 |   -0.360 +/-  0.097 |  -10.357 +/-  3.290
GLU  51 | R GLU  51 |    0.002 +/-  3.291 |    0.152 +/-  1.406 |  -65.905 +/-  5.816 |   61.027 +/-  5.756 |   -0.406 +/-  0.058 |   -5.130 +/-  3.357
ILE  52 | R ILE  52 |    0.002 +/-  3.497 |   -0.117 +/-  1.609 |    0.741 +/-  0.240 |   -0.717 +/-  0.152 |    0.000 +/-  0.000 |   -0.091 +/-  3.436
ILE  53 | R ILE  53 |    0.001 +/-  3.642 |   -0.188 +/-  1.458 |    0.657 +/-  0.228 |   -0.565 +/-  0.200 |    0.000 +/-  0.015 |   -0.095 +/-  3.513
ASN  54 | R ASN  54 |   -0.003 +/-  3.466 |   -0.335 +/-  0.832 |    3.101 +/-  3.462 |   -2.083 +/-  2.710 |   -0.058 +/-  0.050 |    0.622 +/-  3.259
PHE  55 | R PHE  55 |   -0.003 +/-  3.891 |   -0.085 +/-  1.199 |    0.660 +/-  0.394 |   -0.959 +/-  0.316 |    0.000 +/-  0.004 |   -0.386 +/-  3.980
TYR  56 | R TYR  56 |   -0.004 +/-  3.541 |   -0.021 +/-  1.626 |    0.682 +/-  4.119 |   -0.834 +/-  2.278 |   -0.000 +/-  0.026 |   -0.177 +/-  4.341
MET  57 | R MET  57 |    0.006 +/-  3.564 |   -0.029 +/-  0.990 |    0.790 +/-  0.546 |   -0.763 +/-  0.564 |    0.000 +/-  0.013 |    0.005 +/-  3.634
ASN  58 | R ASN  58 |    0.001 +/-  2.995 |   -0.062 +/-  1.136 |    1.672 +/-  2.135 |   -1.342 +/-  1.219 |   -0.000 +/-  0.040 |    0.269 +/-  2.852
MET  59 | R MET  59 |   -0.003 +/-  3.429 |   -0.014 +/-  1.035 |    0.342 +/-  0.782 |   -0.348 +/-  0.833 |   -0.000 +/-  0.007 |   -0.023 +/-  3.711
LEU  60 | R LEU  60 |   -0.003 +/-  3.625 |   -0.008 +/-  1.501 |    0.420 +/-  0.543 |   -0.340 +/-  0.237 |    0.000 +/-  0.023 |    0.068 +/-  3.948
MET  61 | R MET  61 |    0.001 +/-  3.149 |   -0.043 +/-  0.999 |    0.720 +/-  0.850 |   -0.700 +/-  0.876 |   -0.003 +/-  0.068 |   -0.025 +/-  3.286
GLU  62 | R GLU  62 |   -0.002 +/-  3.327 |   -0.011 +/-  1.758 |  -10.573 +/- 14.017 |   10.596 +/- 11.129 |    0.001 +/-  0.082 |    0.009 +/-  4.744
ARG  63 | R ARG  63 |   -0.003 +/-  5.144 |   -0.004 +/-  1.693 |   12.437 +/- 10.596 |  -12.425 +/-  8.435 |    0.000 +/-  0.115 |    0.005 +/-  4.945
SER  64 | R SER  64 |    0.002 +/-  2.090 |   -0.002 +/-  1.180 |    0.648 +/-  1.379 |   -0.646 +/-  0.999 |   -0.000 +/-  0.021 |    0.001 +/-  2.482
LYS  65 | R LYS  65 |    0.003 +/-  4.211 |   -0.007 +/-  1.383 |    7.798 +/- 11.921 |   -7.706 +/- 11.178 |   -0.000 +/-  0.154 |    0.087 +/-  5.067
GLU  66 | R GLU  66 |    0.002 +/-  3.204 |   -0.001 +/-  1.494 |  -10.084 +/- 12.341 |   10.086 +/- 11.627 |   -0.000 +/-  0.121 |    0.002 +/-  3.470
LYS  67 | R LYS  67 |    0.000 +/-  4.411 |   -0.001 +/-  1.117 |    7.539 +/- 11.282 |   -7.544 +/- 10.677 |   -0.000 +/-  0.080 |   -0.007 +/-  4.424
GLY  68 | R GLY  68 |   -0.000 +/-  0.782 |   -0.000 +/-  0.321 |   -0.287 +/-  0.271 |    0.286 +/-  0.261 |   -0.000 +/-  0.011 |   -0.000 +/-  0.733
LEU  69 | R LEU  69 |   -0.000 +/-  3.513 |   -0.001 +/-  1.278 |    0.318 +/-  0.712 |   -0.314 +/-  0.282 |    0.001 +/-  0.095 |    0.004 +/-  3.629
PRO  70 | R PRO  70 |   -0.004 +/-  2.467 |   -0.001 +/-  0.938 |    2.117 +/-  1.076 |   -2.112 +/-  1.053 |   -0.000 +/-  0.056 |    0.000 +/-  2.594
SER  71 | R SER  71 |   -0.005 +/-  1.841 |   -0.001 +/-  1.416 |    0.440 +/-  2.733 |   -0.444 +/-  2.258 |   -0.000 +/-  0.053 |   -0.010 +/-  2.187
VAL  72 | R VAL  72 |   -0.000 +/-  3.223 |   -0.004 +/-  1.463 |    0.279 +/-  0.443 |   -0.232 +/-  0.131 |    0.000 +/-  0.001 |    0.042 +/-  3.230
HIE  73 | R HIE  73 |   -0.004 +/-  3.604 |   -0.063 +/-  1.061 |   -1.098 +/-  1.818 |    1.160 +/-  1.457 |   -0.011 +/-  0.068 |   -0.016 +/-  3.670
ALA  74 | R ALA  74 |    0.001 +/-  1.910 |   -0.014 +/-  0.500 |    0.438 +/-  0.198 |   -0.421 +/-  0.164 |   -0.000 +/-  0.014 |    0.005 +/-  2.006
PHE  75 | R PHE  75 |   -0.001 +/-  3.279 |   -0.177 +/-  1.283 |   -0.087 +/-  1.317 |   -0.167 +/-  0.508 |   -0.017 +/-  0.041 |   -0.449 +/-  3.744
ASN  76 | R ASN  76 |   -0.002 +/-  3.446 |   -1.179 +/-  1.163 |    0.844 +/-  3.304 |    0.797 +/-  2.492 |   -0.293 +/-  0.094 |    0.167 +/-  3.200
THR  77 | R THR  77 |    0.004 +/-  3.109 |   -0.502 +/-  0.989 |   -0.290 +/-  1.761 |    0.120 +/-  1.530 |   -0.032 +/-  0.031 |   -0.701 +/-  3.330
PHE  78 | R PHE  78 |   -0.007 +/-  3.925 |   -4.050 +/-  1.489 |    0.250 +/-  0.979 |   -0.171 +/-  0.737 |   -0.743 +/-  0.117 |   -4.721 +/-  4.462
PHE  79 | R PHE  79 |    0.004 +/-  3.622 |   -0.140 +/-  1.242 |   -0.012 +/-  0.480 |   -0.172 +/-  0.280 |   -0.000 +/-  0.008 |   -0.320 +/-  3.927
PHE  80 | R PHE  80 |   -0.001 +/-  3.048 |   -0.041 +/-  1.127 |    0.275 +/-  0.445 |   -0.371 +/-  0.421 |   -0.000 +/-  0.046 |   -0.138 +/-  3.296
THR  81 | R THR  81 |    0.001 +/-  2.918 |   -0.239 +/-  0.991 |   -0.686 +/-  2.218 |    0.996 +/-  1.703 |   -0.055 +/-  0.114 |    0.017 +/-  2.975
LYS  82 | R LYS  82 |   -0.005 +/-  3.184 |   -0.445 +/-  1.386 |  -41.141 +/-  5.467 |   38.241 +/-  5.228 |   -0.250 +/-  0.094 |   -3.601 +/-  3.878
LEU  83 | R LEU  83 |    0.003 +/-  3.296 |   -0.029 +/-  1.476 |    0.174 +/-  0.517 |   -0.147 +/-  0.179 |   -0.000 +/-  0.021 |    0.001 +/-  3.367
LYS  84 | R LYS  84 |    0.002 +/-  4.212 |   -0.027 +/-  0.995 |   11.594 +/-  8.293 |  -11.455 +/-  8.259 |    0.001 +/-  0.151 |    0.116 +/-  4.613
THR  85 | R THR  85 |   -0.004 +/-  2.999 |   -0.081 +/-  1.144 |   -0.567 +/-  1.818 |    0.767 +/-  1.718 |   -0.010 +/-  0.063 |    0.105 +/-  3.052
ALA  86 | R ALA  86 |   -0.000 +/-  1.827 |   -0.025 +/-  0.751 |   -0.283 +/-  0.250 |    0.284 +/-  0.185 |   -0.000 +/-  0.071 |   -0.024 +/-  2.022
GLY  87 | R GLY  87 |    0.002 +/-  0.813 |   -0.003 +/-  0.230 |    0.066 +/-  0.192 |   -0.071 +/-  0.181 |   -0.000 +/-  0.009 |   -0.006 +/-  0.797
TYR  88 | R TYR  88 |   -0.012 +/-  4.368 |   -0.024 +/-  1.583 |    0.339 +/-  2.059 |   -0.422 +/-  0.870 |    0.000 +/-  0.068 |   -0.120 +/-  4.776
GLN  89 | R GLN  89 |   -0.001 +/-  3.191 |   -0.031 +/-  1.039 |    0.116 +/-  4.616 |    0.031 +/-  4.248 |    0.001 +/-  0.122 |    0.116 +/-  3.129
ALA  90 | R ALA  90 |    0.000 +/-  1.930 |   -0.057 +/-  0.599 |   -0.459 +/-  0.302 |    0.476 +/-  0.184 |    0.000 +/-  0.050 |   -0.039 +/-  2.152
VAL  91 | R VAL  91 |   -0.008 +/-  3.110 |   -0.108 +/-  1.113 |    0.094 +/-  0.394 |    0.065 +/-  0.174 |    0.000 +/-  0.000 |    0.043 +/-  3.311
LYS  92 | R LYS  92 |    0.010 +/-  4.293 |   -0.052 +/-  1.898 |   -9.991 +/- 11.594 |    9.723 +/- 10.210 |    0.001 +/-  0.117 |   -0.310 +/-  4.187
ARG  93 | R ARG  93 |   -0.006 +/-  4.915 |   -0.568 +/-  1.446 |  -77.563 +/-  9.970 |   66.655 +/-  8.241 |   -0.711 +/-  0.093 |  -12.194 +/-  5.125
TRP  94 | R TRP  94 |    0.007 +/-  4.659 |   -4.232 +/-  1.361 |   -8.347 +/-  2.140 |    4.482 +/-  0.995 |   -0.543 +/-  0.060 |   -8.632 +/-  4.851
THR  95 | R THR  95 |   -0.005 +/-  2.612 |   -0.096 +/-  1.534 |    1.130 +/-  1.717 |   -1.194 +/-  0.579 |    0.000 +/-  0.009 |   -0.164 +/-  2.682
LYS  96 | R LYS  96 |    0.000 +/-  3.480 |   -0.244 +/-  1.329 |  -48.737 +/- 14.014 |   46.803 +/- 12.887 |   -0.134 +/-  0.121 |   -2.312 +/-  4.314
LYS  97 | R LYS  97 |    0.003 +/-  3.817 |   -0.378 +/-  1.091 |  -22.103 +/- 12.206 |   22.648 +/- 12.436 |   -0.156 +/-  0.209 |    0.015 +/-  4.126
VAL  98 | R VAL  98 |   -0.009 +/-  2.901 |   -0.147 +/-  1.057 |   -0.051 +/-  0.624 |    0.135 +/-  0.190 |   -0.045 +/-  0.148 |   -0.117 +/-  2.859
ASP  99 | R ASP  99 |    0.007 +/-  2.543 |   -0.007 +/-  1.484 |   -0.982 +/-  7.026 |    1.032 +/-  5.947 |   -0.000 +/-  0.066 |    0.050 +/-  3.125
VAL 100 | R VAL 100 |   -0.000 +/-  2.306 |   -0.010 +/-  1.193 |    0.043 +/-  0.419 |   -0.004 +/-  0.147 |    0.000 +/-  0.004 |    0.029 +/-  2.416
PHE 101 | R PHE 101 |   -0.002 +/-  3.533 |   -0.006 +/-  1.229 |   -0.009 +/-  0.706 |   -0.002 +/-  0.336 |   -0.000 +/-  0.066 |   -0.019 +/-  3.687
SER 102 | R SER 102 |    0.002 +/-  1.976 |   -0.001 +/-  1.097 |   -0.081 +/-  1.413 |    0.091 +/-  1.135 |   -0.000 +/-  0.048 |    0.011 +/-  2.174
VAL 103 | R VAL 103 |   -0.005 +/-  2.893 |   -0.004 +/-  1.178 |    0.137 +/-  0.486 |   -0.110 +/-  0.191 |    0.000 +/-  0.046 |    0.017 +/-  2.888
ASP 104 | R ASP 104 |   -0.001 +/-  2.818 |   -0.001 +/-  1.471 |   -7.381 +/-  5.548 |    7.391 +/-  4.871 |   -0.000 +/-  0.046 |    0.007 +/-  2.910
ILE 105 | R ILE 105 |    0.006 +/-  3.620 |   -0.002 +/-  1.432 |    0.364 +/-  0.272 |   -0.357 +/-  0.165 |   -0.000 +/-  0.004 |    0.011 +/-  3.331
LEU 106 | R LEU 106 |    0.000 +/-  3.088 |   -0.011 +/-  1.306 |    0.071 +/-  0.580 |   -0.025 +/-  0.214 |   -0.000 +/-  0.005 |    0.035 +/-  3.103
LEU 107 | R LEU 107 |   -0.003 +/-  3.337 |   -0.009 +/-  1.333 |    0.388 +/-  0.491 |   -0.339 +/-  0.185 |    0.000 +/-  0.002 |    0.038 +/-  3.355
VAL 108 | R VAL 108 |    0.003 +/-  2.835 |   -0.017 +/-  1.337 |    0.101 +/-  0.380 |   -0.033 +/-  0.203 |   -0.000 +/-  0.007 |    0.055 +/-  3.034
PRO 109 | R PRO 109 |    0.002 +/-  2.651 |   -0.044 +/-  0.785 |    2.895 +/-  1.023 |   -2.740 +/-  0.814 |    0.000 +/-  0.013 |    0.113 +/-  2.658
ILE 110 | R ILE 110 |    0.002 +/-  3.180 |   -0.048 +/-  1.620 |    0.405 +/-  0.296 |   -0.390 +/-  0.200 |    0.000 +/-  0.030 |   -0.031 +/-  3.230
HIE 111 | R HIE 111 |   -0.008 +/-  2.791 |   -2.196 +/-  0.993 |   -2.064 +/-  2.025 |    1.968 +/-  1.281 |   -0.376 +/-  0.065 |   -2.675 +/-  3.110
LEU 112 | R LEU 112 |    0.003 +/-  4.207 |   -0.102 +/-  1.590 |    0.611 +/-  0.654 |   -0.570 +/-  0.385 |   -0.002 +/-  0.250 |   -0.059 +/-  4.249
GLY 113 | R GLY 113 |    0.000 +/-  0.891 |   -0.072 +/-  0.222 |   -0.574 +/-  0.182 |    0.531 +/-  0.178 |   -0.000 +/-  0.012 |   -0.115 +/-  0.895
VAL 114 | R VAL 114 |   -0.001 +/-  3.036 |   -2.584 +/-  1.265 |    0.834 +/-  0.538 |   -0.416 +/-  0.143 |   -0.498 +/-  0.134 |   -2.665 +/-  3.303
HIE 115 | R HIE 115 |    0.001 +/-  3.155 |   -0.895 +/-  1.268 |   -2.227 +/-  2.561 |    1.634 +/-  1.198 |   -0.031 +/-  0.074 |   -1.518 +/-  3.566
TRP 116 | R TRP 116 |   -0.010 +/-  4.567 |   -2.414 +/-  1.327 |    0.347 +/-  1.360 |   -0.917 +/-  0.649 |   -0.101 +/-  0.024 |   -3.096 +/-  4.607
CYS 117 | R CYS 117 |    0.002 +/-  2.087 |   -0.028 +/-  0.813 |   -0.235 +/-  1.327 |    0.222 +/-  1.052 |   -0.000 +/-  0.010 |   -0.039 +/-  2.161
LEU 118 | R LEU 118 |    0.002 +/-  2.951 |   -0.015 +/-  1.321 |    0.393 +/-  0.525 |   -0.326 +/-  0.192 |    0.000 +/-  0.003 |    0.053 +/-  3.077
ALA 119 | R ALA 119 |   -0.001 +/-  1.604 |   -0.004 +/-  0.606 |    0.412 +/-  0.206 |   -0.399 +/-  0.154 |   -0.000 +/-  0.002 |    0.007 +/-  1.770
VAL 120 | R VAL 120 |    0.001 +/-  2.728 |   -0.004 +/-  1.128 |    0.284 +/-  0.414 |   -0.259 +/-  0.172 |   -0.000 +/-  0.015 |    0.022 +/-  2.821
VAL 121 | R VAL 121 |   -0.002 +/-  2.870 |   -0.003 +/-  1.222 |    0.089 +/-  0.415 |   -0.055 +/-  0.181 |    0.000 +/-  0.004 |    0.029 +/-  2.966
ASP 122 | R ASP 122 |   -0.004 +/-  2.944 |   -0.001 +/-  1.716 |   -9.144 +/- 12.793 |    9.131 +/-  8.924 |   -0.000 +/-  0.052 |   -0.017 +/-  5.240
PHE 123 | R PHE 123 |   -0.001 +/-  3.745 |   -0.004 +/-  1.241 |    0.075 +/-  0.630 |   -0.086 +/-  0.394 |   -0.000 +/-  0.061 |   -0.016 +/-  3.970
ARG 124 | R ARG 124 |    0.005 +/-  5.188 |   -0.001 +/-  2.069 |    9.166 +/- 11.207 |   -9.154 +/-  7.560 |   -0.000 +/-  0.068 |    0.016 +/-  5.632
LYS 125 | R LYS 125 |   -0.003 +/-  3.863 |   -0.001 +/-  1.863 |    9.711 +/- 10.099 |   -9.706 +/- 11.754 |   -0.000 +/-  0.208 |    0.001 +/-  4.057
LYS 126 | R LYS 126 |    0.003 +/-  4.130 |   -0.001 +/-  1.237 |    5.711 +/- 11.031 |   -5.728 +/- 10.761 |   -0.000 +/-  0.131 |   -0.014 +/-  4.341
ASN 127 | R ASN 127 |    0.000 +/-  3.574 |   -0.001 +/-  1.001 |    0.412 +/-  3.675 |   -0.410 +/-  2.347 |   -0.000 +/-  0.072 |    0.001 +/-  3.557
ILE 128 | R ILE 128 |    0.005 +/-  2.998 |   -0.002 +/-  1.729 |    0.254 +/-  0.250 |   -0.249 +/-  0.178 |   -0.000 +/-  0.002 |    0.007 +/-  3.205
THR 129 | R THR 129 |    0.001 +/-  2.664 |   -0.002 +/-  0.975 |    0.019 +/-  1.095 |   -0.025 +/-  0.821 |    0.000 +/-  0.055 |   -0.006 +/-  3.018
TYR 130 | R TYR 130 |    0.003 +/-  3.722 |   -0.015 +/-  1.099 |    0.605 +/-  2.337 |   -0.662 +/-  2.292 |    0.000 +/-  0.052 |   -0.069 +/-  3.925
TYR 131 | R TYR 131 |   -0.008 +/-  3.668 |   -0.008 +/-  1.123 |    0.346 +/-  0.871 |   -0.370 +/-  0.918 |   -0.000 +/-  0.065 |   -0.042 +/-  4.108
ASP 132 | R ASP 132 |    0.003 +/-  2.849 |   -0.022 +/-  1.706 |  -20.774 +/-  8.017 |   20.791 +/-  6.939 |    0.000 +/-  0.037 |   -0.002 +/-  3.506
SER 133 | R SER 133 |    0.002 +/-  2.022 |   -0.064 +/-  1.132 |    0.522 +/-  1.260 |   -0.593 +/-  1.222 |   -0.000 +/-  0.001 |   -0.133 +/-  2.330
MET 134 | R MET 134 |   -0.001 +/-  3.448 |   -0.366 +/-  1.287 |    0.641 +/-  1.393 |   -0.559 +/-  1.107 |   -0.038 +/-  0.144 |   -0.324 +/-  3.780
GLY 135 | R GLY 135 |   -0.000 +/-  0.966 |   -0.003 +/-  0.210 |   -0.660 +/-  0.216 |    0.653 +/-  0.188 |    0.000 +/-  0.013 |   -0.010 +/-  0.932
GLY 136 | R GLY 136 |   -0.000 +/-  0.928 |   -0.001 +/-  0.245 |   -0.554 +/-  0.194 |    0.550 +/-  0.188 |    0.000 +/-  0.010 |   -0.006 +/-  0.897
ILE 137 | R ILE 137 |   -0.002 +/-  3.382 |   -0.004 +/-  1.494 |    0.420 +/-  0.389 |   -0.417 +/-  0.236 |   -0.000 +/-  0.046 |   -0.002 +/-  3.523
ASN 138 | R ASN 138 |    0.001 +/-  3.123 |   -0.006 +/-  0.896 |    1.111 +/-  2.661 |   -1.076 +/-  1.556 |   -0.000 +/-  0.088 |    0.031 +/-  2.849
ASN 139 | R ASN 139 |   -0.008 +/-  3.303 |   -0.002 +/-  0.918 |    0.335 +/-  5.035 |   -0.327 +/-  3.647 |   -0.000 +/-  0.136 |   -0.002 +/-  3.553
GLU 140 | R GLU 140 |    0.002 +/-  3.455 |   -0.003 +/-  1.777 |   -9.712 +/- 10.387 |    9.732 +/-  9.595 |    0.000 +/-  0.120 |    0.020 +/-  3.235
ALA 141 | R ALA 141 |   -0.001 +/-  1.923 |   -0.003 +/-  0.582 |    0.439 +/-  0.292 |   -0.435 +/-  0.206 |    0.000 +/-  0.016 |   -0.001 +/-  2.019
CYS 142 | R CYS 142 |   -0.001 +/-  2.418 |   -0.002 +/-  0.873 |   -0.039 +/-  0.928 |    0.031 +/-  0.574 |   -0.000 +/-  0.001 |   -0.010 +/-  2.526
ARG 143 | R ARG 143 |    0.001 +/-  4.926 |   -0.003 +/-  1.935 |    8.323 +/- 10.831 |   -8.345 +/-  8.604 |   -0.000 +/-  0.160 |   -0.024 +/-  4.995
ILE 144 | R ILE 144 |    0.001 +/-  3.301 |   -0.008 +/-  1.528 |    0.228 +/-  0.278 |   -0.216 +/-  0.206 |    0.000 +/-  0.097 |    0.006 +/-  3.321
LEU 145 | R LEU 145 |    0.003 +/-  3.777 |   -0.007 +/-  1.296 |    0.279 +/-  0.527 |   -0.241 +/-  0.217 |    0.000 +/-  0.006 |    0.034 +/-  3.717
LEU 146 | R LEU 146 |    0.004 +/-  3.270 |   -0.002 +/-  1.471 |    0.223 +/-  0.615 |   -0.223 +/-  0.292 |   -0.000 +/-  0.081 |    0.001 +/-  3.639
GLN 147 | R GLN 147 |    0.003 +/-  3.103 |   -0.003 +/-  1.165 |    0.006 +/-  5.263 |    0.004 +/-  3.703 |   -0.000 +/-  0.134 |    0.011 +/-  3.678
TYR 148 | R TYR 148 |   -0.001 +/-  3.641 |   -0.020 +/-  1.495 |   -0.478 +/-  2.042 |    0.420 +/-  0.645 |    0.000 +/-  0.005 |   -0.078 +/-  3.773
LEU 149 | R LEU 149 |    0.006 +/-  3.531 |   -0.004 +/-  1.363 |    0.208 +/-  0.526 |   -0.186 +/-  0.164 |   -0.000 +/-  0.001 |    0.024 +/-  3.800
LYS 150 | R LYS 150 |    0.001 +/-  4.185 |   -0.002 +/-  1.648 |    4.498 +/- 21.329 |   -4.528 +/- 19.091 |   -0.000 +/-  0.141 |   -0.030 +/-  5.284
GLN 151 | R GLN 151 |   -0.004 +/-  3.622 |   -0.005 +/-  1.014 |    0.362 +/-  4.017 |   -0.331 +/-  3.601 |    0.000 +/-  0.117 |    0.022 +/-  3.154
GLU 152 | R GLU 152 |    0.001 +/-  3.148 |   -0.015 +/-  2.187 |    5.119 +/-  6.206 |   -5.097 +/-  5.279 |    0.000 +/-  0.008 |    0.009 +/-  3.647
SER 153 | R SER 153 |    0.000 +/-  2.254 |   -0.001 +/-  1.070 |   -0.046 +/-  1.584 |    0.046 +/-  0.915 |   -0.000 +/-  0.026 |   -0.001 +/-  2.410
ILE 154 | R ILE 154 |   -0.000 +/-  3.845 |   -0.002 +/-  1.795 |    0.003 +/-  0.529 |   -0.004 +/-  0.369 |    0.001 +/-  0.104 |   -0.002 +/-  4.075
ASP 155 | R ASP 155 |   -0.006 +/-  3.345 |   -0.011 +/-  1.669 |    9.238 +/- 16.933 |   -9.087 +/- 15.036 |   -0.001 +/-  0.092 |    0.134 +/-  3.494
LYS 156 | R LYS 156 |   -0.004 +/-  3.740 |   -0.027 +/-  1.658 |  -10.105 +/-  8.959 |   10.463 +/-  6.912 |   -0.000 +/-  0.074 |    0.326 +/-  4.629
LYS 157 | R LYS 157 |   -0.006 +/-  3.877 |   -0.004 +/-  1.585 |    0.789 +/-  7.203 |   -0.802 +/-  7.075 |   -0.001 +/-  0.106 |   -0.023 +/-  5.116
ARG 158 | R ARG 158 |    0.002 +/-  5.077 |   -0.005 +/-  1.753 |   -3.263 +/-  8.527 |    3.219 +/-  7.457 |   -0.001 +/-  0.164 |   -0.048 +/-  3.954
LYS 159 | R LYS 159 |    0.006 +/-  3.951 |   -0.000 +/-  1.186 |    3.006 +/- 16.493 |   -3.027 +/- 15.355 |   -0.000 +/-  0.166 |   -0.016 +/-  4.919
GLU 160 | R GLU 160 |    0.001 +/-  3.195 |   -0.001 +/-  1.294 |   -3.261 +/- 22.007 |    3.282 +/- 21.242 |    0.000 +/-  0.152 |    0.021 +/-  3.420
PHE 161 | R PHE 161 |    0.006 +/-  4.040 |   -0.002 +/-  1.277 |    0.106 +/-  0.680 |   -0.113 +/-  0.480 |    0.000 +/-  0.082 |   -0.002 +/-  4.465
ASP 162 | R ASP 162 |    0.000 +/-  2.869 |   -0.000 +/-  1.482 |   -5.535 +/-  7.961 |    5.546 +/-  7.384 |    0.000 +/-  0.068 |    0.010 +/-  3.320
THR 163 | R THR 163 |   -0.004 +/-  2.691 |   -0.002 +/-  1.058 |    0.161 +/-  3.455 |   -0.160 +/-  2.933 |    0.000 +/-  0.129 |   -0.004 +/-  3.118
ASN 164 | R ASN 164 |    0.007 +/-  3.314 |   -0.000 +/-  0.846 |   -0.117 +/-  3.839 |    0.116 +/-  2.035 |    0.000 +/-  0.061 |    0.005 +/-  3.545
GLY 165 | R GLY 165 |    0.000 +/-  0.803 |    0.000 +/-  0.257 |   -0.214 +/-  0.255 |    0.215 +/-  0.223 |   -0.000 +/-  0.010 |    0.000 +/-  0.823
TRP 166 | R TRP 166 |   -0.006 +/-  4.496 |   -0.002 +/-  1.293 |   -0.139 +/-  1.727 |    0.125 +/-  1.636 |    0.000 +/-  0.053 |   -0.022 +/-  4.477
GLN 167 | R GLN 167 |   -0.006 +/-  4.003 |   -0.000 +/-  1.500 |    0.369 +/-  4.277 |   -0.365 +/-  3.223 |   -0.000 +/-  0.168 |   -0.004 +/-  3.629
LEU 168 | R LEU 168 |   -0.003 +/-  3.541 |   -0.001 +/-  1.728 |    0.208 +/-  0.584 |   -0.202 +/-  0.289 |   -0.001 +/-  0.056 |    0.001 +/-  3.657
PHE 169 | R PHE 169 |   -0.007 +/-  3.778 |   -0.001 +/-  1.189 |    0.226 +/-  0.968 |   -0.229 +/-  0.630 |   -0.001 +/-  0.115 |   -0.012 +/-  3.918
SER 170 | R SER 170 |   -0.001 +/-  2.440 |   -0.000 +/-  0.601 |    0.329 +/-  2.138 |   -0.329 +/-  1.627 |    0.001 +/-  0.074 |   -0.001 +/-  2.641
LYS 171 | R LYS 171 |   -0.005 +/-  4.055 |   -0.001 +/-  0.851 |   12.586 +/-  4.019 |  -12.580 +/-  4.241 |   -0.000 +/-  0.073 |    0.001 +/-  4.208
LYS 172 | R LYS 172 |   -0.006 +/-  3.622 |   -0.006 +/-  1.667 |   18.878 +/- 10.144 |  -18.728 +/- 10.469 |    0.000 +/-  0.203 |    0.139 +/-  4.268
SER 173 | R SER 173 |   -0.005 +/-  2.255 |   -0.001 +/-  0.984 |    0.435 +/-  4.387 |   -0.434 +/-  4.249 |    0.000 +/-  0.098 |   -0.004 +/-  2.635
GLN 174 | R GLN 174 |    0.004 +/-  3.952 |   -0.002 +/-  1.234 |    0.518 +/-  7.621 |   -0.509 +/-  6.758 |   -0.000 +/-  0.171 |    0.010 +/-  3.508
GLU 175 | R GLU 175 |   -0.002 +/-  3.263 |   -0.002 +/-  1.316 |  -13.838 +/- 15.250 |   13.831 +/- 15.076 |    0.001 +/-  0.131 |   -0.009 +/-  3.477
ILE 176 | R ILE 176 |    0.004 +/-  3.276 |   -0.004 +/-  1.495 |    0.499 +/-  0.461 |   -0.496 +/-  0.307 |   -0.000 +/-  0.104 |    0.002 +/-  3.348
PRO 177 | R PRO 177 |   -0.001 +/-  2.746 |   -0.005 +/-  1.014 |    3.461 +/-  1.388 |   -3.437 +/-  1.191 |   -0.000 +/-  0.044 |    0.017 +/-  2.991
GLN 178 | R GLN 178 |   -0.005 +/-  3.632 |   -0.016 +/-  1.511 |    0.334 +/-  3.770 |   -0.258 +/-  2.201 |   -0.000 +/-  0.070 |    0.055 +/-  3.843
GLN 179 | R GLN 179 |    0.003 +/-  3.421 |   -0.284 +/-  1.618 |   -1.476 +/-  3.075 |   -0.410 +/-  1.689 |   -0.015 +/-  0.023 |   -2.182 +/-  4.046
MET 180 | R MET 180 |   -0.004 +/-  3.297 |   -0.445 +/-  1.214 |    0.666 +/-  0.912 |   -0.557 +/-  0.730 |   -0.120 +/-  0.179 |   -0.460 +/-  3.372
ASN 181 | R ASN 181 |   -0.004 +/-  3.808 |   -2.254 +/-  0.970 |   -2.500 +/-  3.180 |    4.509 +/-  1.999 |   -0.536 +/-  0.134 |   -0.784 +/-  3.354
GLY 182 | R GLY 182 |    0.002 +/-  1.145 |   -0.457 +/-  0.242 |   -0.854 +/-  0.258 |    0.752 +/-  0.183 |   -0.003 +/-  0.008 |   -0.559 +/-  1.182
SER 183 | R SER 183 |    0.002 +/-  2.533 |   -1.865 +/-  1.486 |   -0.793 +/-  1.967 |   -0.030 +/-  1.336 |   -0.122 +/-  0.036 |   -2.809 +/-  2.615
ASP 184 | R ASP 184 |    0.001 +/-  2.697 |   -0.386 +/-  1.475 |  -26.062 +/-  5.909 |   25.677 +/-  4.881 |   -0.002 +/-  0.019 |   -0.772 +/-  2.889
ALA 185 | R ALA 185 |   -0.006 +/-  1.871 |   -0.584 +/-  0.595 |    0.728 +/-  0.341 |   -0.719 +/-  0.164 |   -0.042 +/-  0.012 |   -0.623 +/-  1.899
GLY 186 | R GLY 186 |    0.001 +/-  0.688 |   -0.092 +/-  0.283 |   -0.571 +/-  0.127 |    0.503 +/-  0.105 |    0.000 +/-  0.000 |   -0.159 +/-  0.722
MET 187 | R MET 187 |   -0.004 +/-  3.156 |   -0.056 +/-  1.102 |    0.438 +/-  0.585 |   -0.509 +/-  0.429 |    0.000 +/-  0.012 |   -0.130 +/-  3.211
PHE 188 | R PHE 188 |   -0.002 +/-  4.078 |   -0.078 +/-  1.253 |    0.385 +/-  0.492 |   -0.617 +/-  0.479 |    0.000 +/-  0.004 |   -0.312 +/-  4.051
ALA 189 | R ALA 189 |    0.003 +/-  2.086 |   -0.019 +/-  0.452 |    0.675 +/-  0.258 |   -0.655 +/-  0.161 |    0.000 +/-  0.013 |    0.004 +/-  2.173
CYS 190 | R CYS 190 |   -0.004 +/-  2.031 |   -0.019 +/-  0.746 |    0.022 +/-  0.825 |   -0.127 +/-  0.409 |    0.000 +/-  0.004 |   -0.127 +/-  2.108
LYS 191 | R LYS 191 |   -0.003 +/-  4.234 |   -0.012 +/-  1.839 |   15.784 +/-  5.605 |  -15.810 +/-  4.261 |    0.000 +/-  0.029 |   -0.040 +/-  5.129
TYR 192 | R TYR 192 |    0.002 +/-  3.977 |   -0.017 +/-  1.362 |    0.438 +/-  1.282 |   -0.539 +/-  0.528 |   -0.000 +/-  0.006 |   -0.115 +/-  4.027
ALA 193 | R ALA 193 |    0.004 +/-  2.033 |   -0.003 +/-  0.585 |    0.570 +/-  0.234 |   -0.557 +/-  0.136 |    0.000 +/-  0.000 |    0.013 +/-  2.132
ASP 194 | R ASP 194 |    0.004 +/-  3.293 |   -0.006 +/-  1.790 |  -14.974 +/-  6.849 |   14.924 +/-  5.366 |    0.000 +/-  0.045 |   -0.051 +/-  3.516
CYS 195 | R CYS 195 |   -0.004 +/-  1.760 |   -0.002 +/-  0.716 |   -0.015 +/-  0.900 |    0.012 +/-  0.793 |   -0.000 +/-  0.002 |   -0.008 +/-  1.948
ILE 196 | R ILE 196 |    0.001 +/-  3.626 |   -0.005 +/-  1.526 |    0.412 +/-  0.260 |   -0.394 +/-  0.193 |   -0.000 +/-  0.032 |    0.014 +/-  3.836
THR 197 | R THR 197 |    0.000 +/-  2.374 |   -0.003 +/-  1.216 |    0.102 +/-  1.373 |   -0.103 +/-  0.860 |    0.000 +/-  0.016 |   -0.003 +/-  2.603
LYS 198 | R LYS 198 |    0.003 +/-  3.992 |   -0.003 +/-  1.328 |   13.328 +/- 10.457 |  -13.302 +/- 10.872 |   -0.000 +/-  0.137 |    0.026 +/-  5.118
ASP 199 | R ASP 199 |    0.001 +/-  2.599 |   -0.001 +/-  1.479 |  -10.590 +/-  8.623 |   10.585 +/-  7.780 |    0.000 +/-  0.095 |   -0.005 +/-  2.980
ARG 200 | R ARG 200 |   -0.003 +/-  5.261 |   -0.002 +/-  2.205 |   13.571 +/-  8.548 |  -13.454 +/-  5.098 |    0.000 +/-  0.149 |    0.112 +/-  5.587
PRO 201 | R PRO 201 |   -0.010 +/-  2.532 |   -0.001 +/-  0.703 |    2.600 +/-  1.051 |   -2.598 +/-  1.007 |   -0.000 +/-  0.097 |   -0.009 +/-  2.706
ILE 202 | R ILE 202 |    0.005 +/-  3.443 |   -0.003 +/-  1.256 |    0.474 +/-  0.281 |   -0.470 +/-  0.217 |   -0.000 +/-  0.059 |    0.006 +/-  3.178
ASN 203 | R ASN 203 |    0.003 +/-  2.978 |   -0.002 +/-  0.936 |   -0.003 +/-  5.576 |    0.010 +/-  4.664 |   -0.000 +/-  0.142 |    0.009 +/-  2.651
PHE 204 | R PHE 204 |   -0.002 +/-  4.093 |   -0.012 +/-  1.365 |    0.337 +/-  0.530 |   -0.455 +/-  0.427 |   -0.000 +/-  0.003 |   -0.133 +/-  4.655
THR 205 | R THR 205 |    0.002 +/-  2.640 |   -0.020 +/-  1.099 |    0.124 +/-  2.170 |   -0.126 +/-  2.162 |    0.000 +/-  0.101 |   -0.020 +/-  3.472
GLN 206 | R GLN 206 |   -0.004 +/-  4.132 |   -0.318 +/-  1.443 |    0.980 +/-  2.555 |   -0.781 +/-  0.637 |   -0.028 +/-  0.062 |   -0.151 +/-  3.646
GLN 207 | R GLN 207 |    0.001 +/-  3.927 |   -0.355 +/-  1.173 |    0.754 +/-  3.600 |   -0.299 +/-  3.105 |   -0.101 +/-  0.157 |    0.000 +/-  3.627
HIE 208 | R HIE 208 |    0.002 +/-  3.477 |   -0.054 +/-  1.026 |   -0.655 +/-  4.011 |    0.633 +/-  3.163 |   -0.001 +/-  0.129 |   -0.075 +/-  3.944
MET 209 | R MET 209 |   -0.005 +/-  3.222 |   -0.090 +/-  1.306 |    0.758 +/-  0.676 |   -0.812 +/-  0.458 |   -0.000 +/-  0.006 |   -0.149 +/-  3.203
PRO 210 | R PRO 210 |   -0.000 +/-  2.794 |   -1.083 +/-  1.080 |    4.732 +/-  1.492 |   -4.323 +/-  1.458 |   -0.260 +/-  0.147 |   -0.935 +/-  2.995
TYR 211 | R TYR 211 |    0.001 +/-  3.489 |   -0.100 +/-  1.361 |    0.465 +/-  2.341 |   -0.496 +/-  1.228 |   -0.010 +/-  0.131 |   -0.139 +/-  3.758
PHE 212 | R PHE 212 |    0.001 +/-  3.812 |   -0.028 +/-  1.060 |    0.355 +/-  0.619 |   -0.505 +/-  0.509 |   -0.000 +/-  0.035 |   -0.178 +/-  3.789
ARG 213 | R ARG 213 |   -0.000 +/-  4.546 |   -0.242 +/-  1.585 |   27.526 +/-  5.203 |  -25.674 +/-  3.820 |    0.000 +/-  0.013 |    1.610 +/-  3.824
LYS 214 | R LYS 214 |    0.002 +/-  3.444 |   -0.055 +/-  1.789 |   10.611 +/- 16.692 |  -11.494 +/- 14.890 |   -0.221 +/-  0.167 |   -1.158 +/-  5.720
ARG 215 | R ARG 215 |    0.002 +/-  4.990 |   -0.010 +/-  2.206 |   14.191 +/-  9.364 |  -14.325 +/-  5.308 |    0.000 +/-  0.084 |   -0.143 +/-  5.531
MET 216 | R MET 216 |   -0.003 +/-  3.204 |   -0.024 +/-  0.951 |    0.699 +/-  0.685 |   -0.714 +/-  0.349 |   -0.000 +/-  0.013 |   -0.041 +/-  3.485
VAL 217 | R VAL 217 |   -0.002 +/-  3.204 |   -0.022 +/-  1.411 |    0.561 +/-  0.406 |   -0.444 +/-  0.236 |   -0.002 +/-  0.041 |    0.092 +/-  3.436
TRP 218 | R TRP 218 |   -0.004 +/-  3.485 |   -0.010 +/-  1.257 |    0.051 +/-  3.937 |   -0.097 +/-  1.981 |   -0.000 +/-  0.096 |   -0.060 +/-  4.209
GLU 219 | R GLU 219 |   -0.006 +/-  3.614 |   -0.006 +/-  2.029 |  -16.722 +/-  5.511 |   16.706 +/-  4.863 |   -0.000 +/-  0.015 |   -0.029 +/-  3.736
ILE 220 | R ILE 220 |   -0.004 +/-  3.476 |   -0.019 +/-  1.375 |    0.752 +/-  0.221 |   -0.706 +/-  0.168 |   -0.000 +/-  0.001 |    0.023 +/-  3.345
LEU 221 | R LEU 221 |    0.004 +/-  3.621 |   -0.009 +/-  1.517 |    0.597 +/-  0.611 |   -0.527 +/-  0.258 |   -0.000 +/-  0.086 |    0.064 +/-  3.619
HIE 222 | R HIE 222 |   -0.009 +/-  2.941 |   -0.004 +/-  1.239 |   -0.421 +/-  6.238 |    0.417 +/-  4.714 |    0.000 +/-  0.120 |   -0.016 +/-  3.225
ARG 223 | R ARG 223 |    0.004 +/-  4.405 |   -0.012 +/-  1.753 |   17.983 +/-  7.228 |  -17.882 +/-  6.649 |    0.001 +/-  0.094 |    0.094 +/-  4.243
LYS 224 | R LYS 224 |   -0.003 +/-  3.940 |   -0.004 +/-  1.377 |   12.617 +/-  9.540 |  -12.645 +/- 10.694 |    0.000 +/-  0.194 |   -0.034 +/-  4.459
LEU 225 | R LEU 225 |    0.008 +/-  3.684 |   -0.005 +/-  1.523 |    0.371 +/-  0.625 |   -0.321 +/-  0.247 |   -0.000 +/-  0.019 |    0.053 +/-  4.114
LEU 226 | R LEU 226 |   -0.004 +/-  3.484 |   -0.002 +/-  1.530 |   -3.679 +/-  2.751 |    3.647 +/-  1.980 |   -0.001 +/-  0.126 |   -0.039 +/-  3.709
ILE 227 | L ILE   1 |    0.003 +/-  3.558 |   -0.009 +/-  1.673 |    5.478 +/-  1.536 |   -5.432 +/-  1.074 |    0.000 +/-  0.049 |    0.040 +/-  3.676
LYS 228 | L LYS   2 |   -0.006 +/-  3.254 |   -0.007 +/-  2.068 |   34.285 +/- 27.575 |  -34.159 +/- 26.336 |    0.000 +/-  0.261 |    0.113 +/-  3.874
LEU 229 | L LEU   3 |   -0.001 +/-  3.013 |   -0.013 +/-  1.389 |    0.883 +/-  0.535 |   -0.847 +/-  0.294 |   -0.000 +/-  0.012 |    0.023 +/-  2.893
LYS 230 | L LYS   4 |    0.009 +/-  3.806 |   -0.022 +/-  1.625 |   41.388 +/- 17.758 |  -41.096 +/- 17.110 |    0.000 +/-  0.202 |    0.280 +/-  5.477
VAL 231 | L VAL   5 |   -0.007 +/-  2.458 |   -0.020 +/-  1.169 |    0.504 +/-  0.413 |   -0.444 +/-  0.204 |   -0.000 +/-  0.011 |    0.033 +/-  2.717
ILE 232 | L ILE   6 |    0.003 +/-  3.691 |   -0.060 +/-  1.375 |    1.783 +/-  0.432 |   -1.753 +/-  0.303 |   -0.001 +/-  0.085 |   -0.028 +/-  3.789
GLY 233 | L GLY   7 |    0.000 +/-  0.796 |   -0.010 +/-  0.294 |   -1.142 +/-  0.250 |    1.127 +/-  0.221 |   -0.000 +/-  0.001 |   -0.025 +/-  0.839
GLN 234 | L GLN   8 |    0.003 +/-  4.399 |   -0.542 +/-  1.301 |    0.733 +/-  5.312 |    0.252 +/-  4.729 |   -0.084 +/-  0.179 |    0.363 +/-  3.517
ASP 235 | L ASP   9 |   -0.003 +/-  2.683 |   -0.028 +/-  1.634 |  -29.852 +/-  5.917 |   29.866 +/-  5.684 |    0.000 +/-  0.086 |   -0.018 +/-  2.814
SER 236 | L SER  10 |    0.002 +/-  2.430 |   -0.020 +/-  1.300 |    1.337 +/-  2.767 |   -1.231 +/-  2.597 |   -0.001 +/-  0.072 |    0.087 +/-  2.596
SER 237 | L SER  11 |   -0.002 +/-  2.217 |   -0.009 +/-  1.503 |    0.984 +/-  2.331 |   -0.998 +/-  0.863 |    0.000 +/-  0.106 |   -0.024 +/-  2.649
GLU 238 | L GLU  12 |   -0.003 +/-  3.252 |   -0.011 +/-  1.409 |  -36.354 +/- 12.601 |   36.340 +/- 11.951 |    0.001 +/-  0.088 |   -0.027 +/-  3.395
ILE 239 | L ILE  13 |   -0.001 +/-  3.313 |   -0.007 +/-  1.688 |    0.861 +/-  0.339 |   -0.856 +/-  0.264 |    0.000 +/-  0.102 |   -0.003 +/-  3.361
HIE 240 | L HIE  14 |   -0.008 +/-  3.276 |   -0.006 +/-  1.488 |   -0.491 +/-  8.667 |    0.491 +/-  7.068 |    0.001 +/-  0.180 |   -0.014 +/-  3.885
PHE 241 | L PHE  15 |    0.009 +/-  3.609 |   -0.008 +/-  1.432 |    0.619 +/-  0.725 |   -0.637 +/-  0.453 |   -0.000 +/-  0.118 |   -0.018 +/-  4.045
LYS 242 | L LYS  16 |   -0.003 +/-  4.131 |   -0.002 +/-  1.118 |   24.769 +/-  7.343 |  -24.746 +/-  7.630 |   -0.000 +/-  0.126 |    0.017 +/-  4.227
VAL 243 | L VAL  17 |    0.006 +/-  2.667 |   -0.004 +/-  1.416 |    0.639 +/-  0.446 |   -0.625 +/-  0.305 |   -0.000 +/-  0.088 |    0.017 +/-  2.607
LYS 244 | L LYS  18 |   -0.010 +/-  3.652 |   -0.003 +/-  1.209 |   21.668 +/-  5.686 |  -21.656 +/-  5.078 |   -0.000 +/-  0.174 |   -0.001 +/-  4.345
MET 245 | L MET  19 |   -0.007 +/-  3.322 |   -0.007 +/-  1.217 |    1.038 +/-  2.607 |   -1.037 +/-  2.254 |   -0.001 +/-  0.132 |   -0.014 +/-  3.543
THR 246 | L THR  20 |    0.001 +/-  2.619 |   -0.003 +/-  0.959 |    0.549 +/-  2.765 |   -0.543 +/-  1.946 |   -0.000 +/-  0.115 |    0.004 +/-  2.929
THR 247 | L THR  21 |   -0.001 +/-  2.189 |   -0.003 +/-  1.294 |    1.033 +/-  2.716 |   -1.011 +/-  2.516 |   -0.001 +/-  0.154 |    0.017 +/-  2.509
HIE 248 | L HIE  22 |    0.002 +/-  3.289 |   -0.012 +/-  1.109 |   -0.685 +/-  4.726 |    0.709 +/-  4.171 |   -0.001 +/-  0.140 |    0.014 +/-  3.397
LEU 249 | L LEU  23 |   -0.005 +/-  3.290 |   -0.020 +/-  1.568 |    1.172 +/-  0.519 |   -1.079 +/-  0.238 |    0.000 +/-  0.009 |    0.069 +/-  3.596
LYS 250 | L LYS  24 |    0.004 +/-  4.098 |   -0.057 +/-  1.678 |   14.854 +/- 15.119 |  -14.619 +/- 13.308 |   -0.000 +/-  0.126 |    0.181 +/-  4.813
LYS 251 | L LYS  25 |    0.000 +/-  4.163 |   -0.008 +/-  1.285 |   19.609 +/- 13.435 |  -19.636 +/- 12.450 |    0.000 +/-  0.185 |   -0.035 +/-  4.387
LEU 252 | L LEU  26 |    0.010 +/-  3.850 |   -0.011 +/-  1.583 |    1.006 +/-  0.740 |   -0.965 +/-  0.361 |    0.000 +/-  0.080 |    0.041 +/-  3.868
LYS 253 | L LYS  27 |   -0.001 +/-  4.324 |   -0.066 +/-  1.140 |   20.216 +/-  8.446 |  -19.061 +/-  7.838 |    0.000 +/-  0.071 |    1.088 +/-  4.808
GLU 254 | L GLU  28 |    0.003 +/-  2.956 |   -0.026 +/-  1.236 |  -16.209 +/- 11.636 |   16.510 +/- 11.909 |   -0.001 +/-  0.164 |    0.278 +/-  2.558
SER 255 | L SER  29 |    0.003 +/-  2.106 |   -0.004 +/-  0.893 |    0.874 +/-  3.074 |   -0.858 +/-  3.196 |   -0.000 +/-  0.101 |    0.014 +/-  2.514
TYR 256 | L TYR  30 |   -0.010 +/-  4.395 |   -0.031 +/-  1.518 |    0.883 +/-  3.422 |   -0.967 +/-  2.588 |    0.000 +/-  0.026 |   -0.125 +/-  4.817
CYS 257 | L CYS  31 |    0.001 +/-  1.767 |   -0.025 +/-  1.187 |    0.099 +/-  0.935 |   -0.252 +/-  0.818 |    0.000 +/-  0.021 |   -0.177 +/-  2.053
GLN 258 | L GLN  32 |   -0.000 +/-  3.802 |   -0.011 +/-  1.220 |    0.470 +/-  5.636 |   -0.427 +/-  3.802 |   -0.001 +/-  0.160 |    0.031 +/-  4.230
ARG 259 | L ARG  33 |    0.008 +/-  4.935 |   -0.007 +/-  1.668 |   23.950 +/- 12.875 |  -23.917 +/- 12.866 |   -0.001 +/-  0.268 |    0.033 +/-  4.378
GLN 260 | L GLN  34 |   -0.005 +/-  3.908 |   -0.021 +/-  1.383 |    0.774 +/-  2.987 |   -0.634 +/-  1.993 |    0.000 +/-  0.102 |    0.114 +/-  4.066
GLY 261 | L GLY  35 |   -0.000 +/-  0.706 |   -0.002 +/-  0.293 |   -0.610 +/-  0.190 |    0.605 +/-  0.178 |    0.000 +/-  0.011 |   -0.008 +/-  0.746
VAL 262 | L VAL  36 |    0.008 +/-  2.536 |   -0.046 +/-  1.504 |    0.524 +/-  0.431 |   -0.382 +/-  0.158 |   -0.000 +/-  0.087 |    0.103 +/-  2.511
PRO 263 | L PRO  37 |   -0.001 +/-  2.328 |   -0.227 +/-  0.735 |    3.046 +/-  1.061 |   -2.935 +/-  1.036 |   -0.052 +/-  0.081 |   -0.169 +/-  2.589
MET 264 | L MET  38 |    0.003 +/-  3.259 |   -0.149 +/-  1.195 |   -0.103 +/-  2.682 |    0.118 +/-  2.171 |   -0.003 +/-  0.165 |   -0.134 +/-  3.557
ASN 265 | L ASN  39 |    0.004 +/-  3.431 |   -2.598 +/-  1.017 |   -7.222 +/-  4.159 |    7.251 +/-  2.195 |   -0.793 +/-  0.057 |   -3.359 +/-  3.280
SER 266 | L SER  40 |   -0.003 +/-  1.913 |   -0.484 +/-  1.322 |    1.668 +/-  2.231 |   -1.217 +/-  1.224 |   -0.045 +/-  0.043 |   -0.081 +/-  2.118
LEU 267 | L LEU  41 |   -0.003 +/-  3.504 |   -0.114 +/-  1.306 |    0.766 +/-  0.596 |   -0.569 +/-  0.231 |    0.000 +/-  0.013 |    0.080 +/-  3.794
ARG 268 | L ARG  42 |    0.004 +/-  5.330 |   -1.925 +/-  1.582 |  -14.060 +/-  8.842 |   14.043 +/-  6.685 |   -0.424 +/-  0.048 |   -2.361 +/-  4.778
PHE 269 | L PHE  43 |    0.006 +/-  3.304 |   -0.105 +/-  1.053 |    0.432 +/-  0.465 |   -0.933 +/-  0.570 |    0.000 +/-  0.010 |   -0.600 +/-  3.506
LEU 270 | L LEU  44 |   -0.001 +/-  3.484 |   -1.806 +/-  1.432 |    1.450 +/-  0.660 |   -0.625 +/-  0.297 |   -0.268 +/-  0.039 |   -1.250 +/-  3.919
PHE 271 | L PHE  45 |   -0.004 +/-  3.372 |   -0.684 +/-  1.236 |    0.970 +/-  0.918 |   -1.481 +/-  0.729 |   -0.026 +/-  0.059 |   -1.226 +/-  3.447
GLU 272 | L GLU  46 |    0.005 +/-  2.996 |   -0.903 +/-  1.408 | -125.540 +/- 14.936 |  121.525 +/- 12.770 |   -0.588 +/-  0.135 |   -5.501 +/-  4.016
GLY 273 | L GLY  47 |   -0.001 +/-  0.780 |   -0.658 +/-  0.319 |   -1.879 +/-  0.170 |    1.756 +/-  0.161 |   -0.019 +/-  0.006 |   -0.801 +/-  0.830
GLN 274 | L GLN  48 |    0.004 +/-  4.100 |   -0.950 +/-  1.119 |    2.841 +/-  4.501 |   -0.955 +/-  3.976 |   -0.221 +/-  0.147 |    0.719 +/-  3.672
ARG 275 | L ARG  49 |    0.005 +/-  5.254 |   -0.106 +/-  1.755 |  -16.912 +/-  6.280 |   11.520 +/-  5.014 |   -0.633 +/-  0.081 |   -6.125 +/-  4.396
ILE 276 | L ILE  50 |    0.001 +/-  3.354 |   -0.087 +/-  1.588 |    1.247 +/-  0.321 |   -1.150 +/-  0.208 |   -0.000 +/-  0.005 |    0.012 +/-  3.549
ALA 277 | L ALA  51 |   -0.003 +/-  1.735 |   -0.133 +/-  0.462 |    1.094 +/-  0.343 |   -1.075 +/-  0.242 |   -0.032 +/-  0.066 |   -0.149 +/-  1.772
ASP 278 | L ASP  52 |   -0.003 +/-  3.487 |   -0.132 +/-  1.178 |  -16.677 +/- 15.861 |   17.483 +/- 14.706 |   -0.013 +/-  0.111 |    0.657 +/-  3.212
ASN 279 | L ASN  53 |    0.001 +/-  3.329 |   -0.041 +/-  1.021 |    0.806 +/-  4.604 |   -0.621 +/-  3.693 |   -0.002 +/-  0.132 |    0.142 +/-  3.028
HIE 280 | L HIE  54 |   -0.010 +/-  3.332 |   -0.107 +/-  1.122 |   -0.627 +/-  2.292 |    0.603 +/-  1.825 |   -0.001 +/-  0.104 |   -0.144 +/-  3.649
THR 281 | L THR  55 |    0.000 +/-  2.557 |   -0.009 +/-  1.226 |   -0.522 +/-  2.537 |    0.487 +/-  2.539 |   -0.000 +/-  0.052 |   -0.044 +/-  2.833
PRO 282 | L PRO  56 |    0.002 +/-  2.567 |   -0.010 +/-  1.033 |    7.710 +/-  1.272 |   -7.657 +/-  1.113 |   -0.000 +/-  0.001 |    0.046 +/-  2.803
LYS 283 | L LYS  57 |    0.003 +/-  4.024 |   -0.008 +/-  0.946 |   30.105 +/- 11.446 |  -30.057 +/- 11.190 |   -0.002 +/-  0.089 |    0.041 +/-  4.278
GLU 284 | L GLU  58 |    0.000 +/-  3.162 |   -0.028 +/-  1.240 |  -39.649 +/- 13.401 |   39.741 +/- 13.382 |    0.000 +/-  0.094 |    0.064 +/-  3.422
LEU 285 | L LEU  59 |    0.001 +/-  3.565 |   -0.075 +/-  1.569 |    1.162 +/-  0.569 |   -0.990 +/-  0.243 |   -0.003 +/-  0.066 |    0.096 +/-  3.713
GLY 286 | L GLY  60 |    0.002 +/-  0.795 |   -0.009 +/-  0.239 |   -1.708 +/-  0.254 |    1.693 +/-  0.243 |    0.001 +/-  0.010 |   -0.023 +/-  0.763
MET 287 | L MET  61 |   -0.005 +/-  3.538 |   -0.076 +/-  1.326 |    3.037 +/-  0.837 |   -2.973 +/-  0.803 |   -0.000 +/-  0.008 |   -0.016 +/-  3.744
GLU 288 | L GLU  62 |    0.003 +/-  3.009 |   -0.084 +/-  1.095 |  -51.545 +/-  9.769 |   51.518 +/-  9.718 |   -0.001 +/-  0.084 |   -0.110 +/-  3.013
GLU 289 | L GLU  63 |    0.006 +/-  3.470 |   -0.008 +/-  1.519 |  -35.831 +/- 15.672 |   35.748 +/- 15.306 |    0.000 +/-  0.109 |   -0.085 +/-  3.705
GLU 290 | L GLU  64 |    0.002 +/-  3.169 |   -0.027 +/-  1.675 |  -42.339 +/- 21.028 |   42.266 +/- 18.901 |    0.000 +/-  0.119 |   -0.098 +/-  3.626
ASP 291 | L ASP  65 |    0.011 +/-  3.457 |    0.870 +/-  1.850 |  -95.423 +/-  8.261 |   90.327 +/-  7.652 |   -0.198 +/-  0.058 |   -4.413 +/-  3.140
VAL 292 | L VAL  66 |   -0.007 +/-  3.171 |   -0.119 +/-  1.059 |    1.363 +/-  0.485 |   -1.258 +/-  0.233 |   -0.007 +/-  0.062 |   -0.027 +/-  3.269
ILE 293 | L ILE  67 |   -0.003 +/-  3.674 |   -0.060 +/-  1.669 |    1.136 +/-  0.258 |   -1.095 +/-  0.167 |   -0.000 +/-  0.016 |   -0.022 +/-  3.584
GLU 294 | L GLU  68 |   -0.007 +/-  2.797 |   -0.184 +/-  1.657 |  -99.063 +/-  8.138 |   97.046 +/-  6.933 |   -0.289 +/-  0.061 |   -2.497 +/-  3.144
VAL 295 | L VAL  69 |   -0.001 +/-  2.724 |   -0.083 +/-  1.202 |    0.465 +/-  0.387 |   -0.224 +/-  0.189 |    0.000 +/-  0.007 |    0.158 +/-  2.782
TYR 296 | L TYR  70 |    0.005 +/-  3.629 |   -3.328 +/-  1.475 |    2.507 +/-  3.226 |   -1.322 +/-  2.224 |   -0.508 +/-  0.087 |   -2.647 +/-  4.090
GLN 297 | L GLN  71 |    0.002 +/-  3.515 |   -0.211 +/-  1.284 |   -0.102 +/-  2.328 |    0.641 +/-  1.813 |   -0.001 +/-  0.150 |    0.329 +/-  3.416
GLU 298 | L GLU  72 |    0.004 +/-  3.547 |   -0.871 +/-  1.679 |  -41.753 +/-  7.604 |   33.574 +/-  6.014 |   -0.292 +/-  0.043 |   -9.338 +/-  3.631
GLN 299 | L GLN  73 |   -0.002 +/-  4.424 |   -4.131 +/-  1.369 |   -2.340 +/-  3.690 |    5.620 +/-  2.465 |   -0.751 +/-  0.140 |   -1.605 +/-  4.211
THR 300 | L THR  74 |    0.003 +/-  2.696 |   -2.947 +/-  0.983 |   -0.538 +/-  1.455 |    2.056 +/-  1.531 |   -0.379 +/-  0.049 |   -1.805 +/-  2.703
GLY 301 | L GLY  75 |   -0.001 +/-  0.941 |   -1.192 +/-  0.359 |   -0.688 +/-  0.143 |    0.351 +/-  0.127 |   -0.009 +/-  0.003 |   -1.539 +/-  0.983
GLY 302 | L GLY  76 |   -0.002 +/-  0.890 |   -1.408 +/-  0.349 |   -8.093 +/-  1.521 |    5.102 +/-  1.154 |   -0.012 +/-  0.005 |   -4.412 +/-  1.207
GLY 303 | L GLY  77 |    0.003 +/-  1.254 |   -0.001 +/-  0.096 |    4.001 +/-  1.751 |   -3.988 +/-  1.582 |    0.000 +/-  0.042 |    0.015 +/-  1.287
LEU 304 | L LEU  78 |    0.001 +/-  3.362 |   -0.009 +/-  1.284 |    0.515 +/-  0.734 |   -0.510 +/-  0.379 |    0.001 +/-  0.189 |   -0.002 +/-  3.523
LYS 305 | L LYS  79 |   -0.005 +/-  3.716 |   -0.024 +/-  1.000 |   21.161 +/-  5.905 |  -20.994 +/-  5.686 |   -0.003 +/-  0.158 |    0.136 +/-  3.906
LYS 306 | L LYS  80 |   -0.008 +/-  3.742 |   -0.027 +/-  1.434 |   17.919 +/-  6.843 |  -17.800 +/-  6.563 |   -0.001 +/-  0.267 |    0.084 +/-  3.964
LEU 307 | L LEU  81 |   -0.000 +/-  3.443 |   -0.049 +/-  1.547 |    0.549 +/-  0.652 |   -0.542 +/-  0.356 |   -0.001 +/-  0.169 |   -0.044 +/-  3.455
ALA 308 | L ALA  82 |   -0.003 +/-  1.695 |   -0.303 +/-  0.396 |    0.945 +/-  0.377 |   -0.918 +/-  0.330 |   -0.104 +/-  0.075 |   -0.383 +/-  1.760
GLU 309 | L GLU  83 |    0.002 +/-  3.014 |   -1.003 +/-  1.180 |  -21.895 +/-  7.753 |   23.442 +/-  8.664 |   -0.222 +/-  0.115 |    0.324 +/-  3.057
ALA 310 | L ALA  84 |    0.002 +/-  2.157 |   -0.042 +/-  0.561 |    0.764 +/-  0.415 |   -0.749 +/-  0.341 |   -0.001 +/-  0.084 |   -0.026 +/-  2.185
LEU 311 | L LEU  85 |    0.004 +/-  3.085 |   -0.145 +/-  1.405 |    0.615 +/-  0.757 |   -0.570 +/-  0.289 |   -0.004 +/-  0.174 |   -0.101 +/-  3.215
LYS 312 | L LYS  86 |    0.005 +/-  3.872 |   -4.854 +/-  1.175 |   -1.259 +/-  1.894 |   -0.236 +/-  1.443 |   -0.550 +/-  0.067 |   -6.894 +/-  4.057
LEU 313 | L LEU  87 |    0.002 +/-  3.729 |   -0.701 +/-  1.357 |    0.505 +/-  0.666 |   -0.474 +/-  0.281 |   -0.073 +/-  0.115 |   -0.742 +/-  3.585
SER 314 | L SER  88 |    0.003 +/-  2.408 |   -0.072 +/-  0.654 |    0.707 +/-  4.499 |   -0.572 +/-  4.045 |   -0.000 +/-  0.137 |    0.066 +/-  2.727
ALA 315 | L ALA  89 |   -0.005 +/-  1.934 |   -1.159 +/-  0.572 |    0.731 +/-  0.294 |   -0.638 +/-  0.216 |   -0.249 +/-  0.036 |   -1.320 +/-  1.946
LYS 316 | L LYS  90 |   -0.001 +/-  3.475 |   -3.587 +/-  1.068 |   10.542 +/-  6.086 |   -5.518 +/-  5.998 |   -0.675 +/-  0.107 |    0.761 +/-  4.133
LEU 317 | L LEU  91 |   -0.003 +/-  3.234 |   -0.149 +/-  1.478 |    0.451 +/-  0.733 |   -0.437 +/-  0.290 |    0.001 +/-  0.138 |   -0.137 +/-  3.564
MET 318 | L MET  92 |   -0.000 +/-  2.968 |   -0.731 +/-  1.018 |    0.420 +/-  0.994 |   -0.278 +/-  0.893 |   -0.097 +/-  0.123 |   -0.687 +/-  3.027
GLY 319 | L GLY  93 |   -0.002 +/-  0.714 |   -0.367 +/-  0.258 |   -0.621 +/-  0.192 |    0.474 +/-  0.180 |   -0.010 +/-  0.009 |   -0.525 +/-  0.765
GLN 320 | L GLN  94 |   -0.002 +/-  4.152 |   -1.133 +/-  1.291 |   -1.465 +/-  5.031 |    2.535 +/-  4.353 |   -0.180 +/-  0.195 |   -0.244 +/-  3.659
ALA 321 | L ALA  95 |   -0.000 +/-  1.800 |   -0.050 +/-  0.579 |    0.716 +/-  0.368 |   -0.706 +/-  0.291 |   -0.000 +/-  0.074 |   -0.040 +/-  1.886
MET 322 | L MET  96 |    0.005 +/-  3.066 |   -1.381 +/-  1.268 |    0.638 +/-  0.799 |   -0.117 +/-  0.760 |   -0.349 +/-  0.262 |   -1.204 +/-  3.121
ALA 323 | L ALA  97 |    0.000 +/-  1.941 |   -1.053 +/-  0.636 |    0.919 +/-  0.319 |   -0.817 +/-  0.284 |   -0.296 +/-  0.068 |   -1.247 +/-  2.079
LYS 324 | L LYS  98 |   -0.003 +/-  3.101 |   -0.665 +/-  1.485 |   10.847 +/- 19.139 |  -10.794 +/- 17.350 |   -0.162 +/-  0.237 |   -0.778 +/-  3.798
ARG 325 | L ARG  99 |   -0.008 +/-  5.017 |   -2.149 +/-  2.098 |    8.455 +/- 17.537 |   -9.037 +/- 14.458 |   -0.583 +/-  0.330 |   -3.323 +/-  5.199

Backbone Energy Decomposition:
Residue |  Location |       Internal      |    van der Waals    |    Electrostatic    |   Polar Solvation   |    Non-Polar Solv.  |       TOTAL
-------------------------------------------------------------------------------------------------------------------------------------------------------
GLU   1 | R GLU   1 |   -0.002 +/-  2.153 |   -0.001 +/-  1.312 |   14.320 +/-  8.121 |  -14.231 +/-  6.831 |    0.000 +/-  0.068 |    0.086 +/-  3.664
PHE   2 | R PHE   2 |    0.001 +/-  1.562 |   -0.002 +/-  1.041 |   -0.673 +/-  2.081 |    0.685 +/-  1.852 |   -0.000 +/-  0.045 |    0.011 +/-  1.723
PRO   3 | R PRO   3 |    0.002 +/-  1.691 |   -0.001 +/-  0.782 |   -2.897 +/-  1.569 |    2.896 +/-  1.036 |   -0.000 +/-  0.061 |   -0.002 +/-  1.917
GLU   4 | R GLU   4 |   -0.002 +/-  1.601 |   -0.004 +/-  0.856 |   -3.338 +/-  1.631 |    3.367 +/-  1.741 |    0.000 +/-  0.088 |    0.024 +/-  1.856
ILE   5 | R ILE   5 |    0.000 +/-  1.958 |   -0.005 +/-  0.958 |   -0.117 +/-  1.476 |    0.157 +/-  1.263 |    0.000 +/-  0.048 |    0.036 +/-  2.386
THR   6 | R THR   6 |    0.003 +/-  1.554 |   -0.019 +/-  0.983 |   -0.586 +/-  2.539 |    0.656 +/-  2.105 |   -0.002 +/-  0.075 |    0.052 +/-  1.989
GLU   7 | R GLU   7 |    0.006 +/-  1.720 |   -0.024 +/-  1.249 |   -4.048 +/-  3.508 |    4.035 +/-  3.024 |   -0.001 +/-  0.072 |   -0.031 +/-  2.323
GLU   8 | R GLU   8 |   -0.001 +/-  1.781 |   -0.008 +/-  1.431 |   -3.764 +/-  2.650 |    3.747 +/-  1.795 |    0.000 +/-  0.028 |   -0.026 +/-  2.008
MET   9 | R MET   9 |   -0.000 +/-  1.613 |   -0.012 +/-  1.043 |   -0.763 +/-  1.956 |    0.879 +/-  1.189 |    0.000 +/-  0.016 |    0.103 +/-  1.808
GLU  10 | R GLU  10 |   -0.001 +/-  1.538 |   -0.037 +/-  1.231 |   -4.256 +/-  2.295 |    4.277 +/-  1.970 |   -0.000 +/-  0.013 |   -0.018 +/-  2.094
LYS  11 | R LYS  11 |   -0.000 +/-  1.712 |   -0.012 +/-  1.129 |    5.059 +/-  3.326 |   -4.987 +/-  2.207 |    0.000 +/-  0.028 |    0.060 +/-  2.114
GLU  12 | R GLU  12 |    0.002 +/-  1.481 |   -0.005 +/-  1.436 |   -3.757 +/-  2.770 |    3.769 +/-  1.942 |    0.000 +/-  0.028 |    0.009 +/-  2.108
ILE  13 | R ILE  13 |   -0.000 +/-  1.808 |   -0.011 +/-  1.338 |   -0.577 +/-  1.927 |    0.709 +/-  1.052 |   -0.000 +/-  0.009 |    0.120 +/-  2.354
LYS  14 | R LYS  14 |    0.004 +/-  1.927 |   -0.012 +/-  0.748 |    5.657 +/-  3.054 |   -5.592 +/-  2.250 |   -0.000 +/-  0.064 |    0.056 +/-  2.238
ASN  15 | R ASN  15 |   -0.005 +/-  1.734 |   -0.003 +/-  1.061 |   -0.192 +/-  3.444 |    0.205 +/-  2.789 |   -0.000 +/-  0.091 |    0.004 +/-  2.268
VAL  16 | R VAL  16 |   -0.001 +/-  1.442 |   -0.003 +/-  1.147 |   -0.317 +/-  2.419 |    0.365 +/-  1.747 |   -0.000 +/-  0.072 |    0.045 +/-  2.112
PHE  17 | R PHE  17 |   -0.001 +/-  1.875 |   -0.005 +/-  1.005 |   -0.199 +/-  3.622 |    0.274 +/-  3.352 |   -0.000 +/-  0.054 |    0.069 +/-  2.265
ARG  18 | R ARG  18 |    0.004 +/-  1.756 |   -0.005 +/-  1.247 |    5.997 +/-  2.662 |   -5.943 +/-  2.225 |    0.000 +/-  0.034 |    0.054 +/-  2.288
ASN  19 | R ASN  19 |   -0.001 +/-  1.451 |   -0.004 +/-  1.037 |    0.149 +/-  3.188 |   -0.091 +/-  2.077 |    0.000 +/-  0.064 |    0.054 +/-  2.199
GLY  20 | R GLY  20 |   -0.007 +/-  1.851 |   -0.008 +/-  0.932 |    0.480 +/-  1.894 |   -0.389 +/-  1.496 |   -0.000 +/-  0.062 |    0.077 +/-  2.178
ASN  21 | R ASN  21 |   -0.003 +/-  1.684 |   -0.023 +/-  0.943 |   -0.385 +/-  2.069 |    0.527 +/-  1.319 |   -0.000 +/-  0.037 |    0.116 +/-  1.910
GLN  22 | R GLN  22 |   -0.004 +/-  1.489 |   -0.221 +/-  1.042 |   -1.232 +/-  1.986 |    1.245 +/-  1.435 |   -0.000 +/-  0.018 |   -0.212 +/-  1.772
ASP  23 | R ASP  23 |    0.001 +/-  1.565 |   -0.207 +/-  1.054 |   -6.374 +/-  1.736 |    6.237 +/-  1.499 |   -0.003 +/-  0.027 |   -0.345 +/-  2.031
GLU  24 | R GLU  24 |    0.003 +/-  1.702 |   -0.068 +/-  1.036 |   -5.200 +/-  1.947 |    4.898 +/-  1.189 |   -0.000 +/-  0.023 |   -0.367 +/-  2.085
VAL  25 | R VAL  25 |    0.003 +/-  1.243 |   -0.030 +/-  0.814 |   -0.081 +/-  1.403 |    0.340 +/-  1.174 |   -0.000 +/-  0.030 |    0.232 +/-  1.703
LEU  26 | R LEU  26 |    0.002 +/-  1.697 |   -0.013 +/-  0.944 |   -0.134 +/-  1.577 |    0.266 +/-  1.284 |    0.000 +/-  0.049 |    0.121 +/-  1.996
SER  27 | R SER  27 |   -0.002 +/-  1.550 |   -0.019 +/-  0.989 |   -1.558 +/-  1.479 |    1.582 +/-  0.663 |   -0.000 +/-  0.004 |    0.003 +/-  1.912
GLU  28 | R GLU  28 |    0.001 +/-  1.836 |   -0.019 +/-  1.379 |   -3.645 +/-  3.840 |    3.643 +/-  1.461 |   -0.000 +/-  0.040 |   -0.019 +/-  3.168
ALA  29 | R ALA  29 |   -0.002 +/-  1.782 |   -0.019 +/-  0.937 |   -1.573 +/-  1.489 |    1.701 +/-  0.929 |    0.000 +/-  0.024 |    0.108 +/-  1.759
PHE  30 | R PHE  30 |   -0.000 +/-  1.769 |   -0.031 +/-  1.073 |   -0.557 +/-  2.282 |    0.859 +/-  1.364 |    0.000 +/-  0.018 |    0.271 +/-  2.206
ARG  31 | R ARG  31 |    0.001 +/-  1.732 |   -0.177 +/-  0.900 |    4.723 +/-  2.425 |   -3.796 +/-  1.972 |   -0.040 +/-  0.049 |    0.710 +/-  2.347
LEU  32 | R LEU  32 |   -0.001 +/-  1.572 |   -0.108 +/-  0.998 |    1.274 +/-  2.193 |   -0.616 +/-  1.243 |   -0.001 +/-  0.026 |    0.548 +/-  1.957
THR  33 | R THR  33 |    0.001 +/-  1.556 |   -0.137 +/-  0.812 |   -1.687 +/-  1.502 |    2.288 +/-  1.325 |   -0.002 +/-  0.023 |    0.463 +/-  1.798
ILE  34 | R ILE  34 |   -0.001 +/-  1.644 |   -0.068 +/-  1.239 |   -0.752 +/-  1.585 |    1.144 +/-  0.608 |    0.000 +/-  0.001 |    0.322 +/-  2.452
THR  35 | R THR  35 |   -0.003 +/-  1.451 |   -0.111 +/-  1.281 |   -0.089 +/-  1.598 |    0.576 +/-  0.652 |    0.000 +/-  0.000 |    0.373 +/-  1.732
ARG  36 | R ARG  36 |   -0.001 +/-  1.581 |   -0.059 +/-  1.006 |    6.772 +/-  2.447 |   -5.719 +/-  1.942 |   -0.000 +/-  0.004 |    0.992 +/-  2.018
LYS  37 | R LYS  37 |   -0.002 +/-  1.817 |   -0.141 +/-  1.012 |    5.996 +/-  2.297 |   -4.350 +/-  1.718 |    0.000 +/-  0.030 |    1.503 +/-  2.128
ASP  38 | R ASP  38 |   -0.006 +/-  1.533 |   -0.127 +/-  1.302 |   -4.961 +/-  2.014 |    4.591 +/-  1.103 |    0.000 +/-  0.000 |   -0.503 +/-  2.112
ILE  39 | R ILE  39 |   -0.004 +/-  1.713 |   -0.033 +/-  1.050 |   -1.212 +/-  1.432 |    1.396 +/-  0.924 |    0.000 +/-  0.005 |    0.147 +/-  2.039
GLN  40 | R GLN  40 |   -0.001 +/-  1.519 |   -0.045 +/-  1.168 |   -2.666 +/-  1.793 |    2.846 +/-  0.916 |    0.000 +/-  0.012 |    0.135 +/-  2.053
THR  41 | R THR  41 |    0.000 +/-  1.335 |   -0.094 +/-  0.858 |   -1.339 +/-  1.177 |    1.834 +/-  0.699 |   -0.000 +/-  0.013 |    0.402 +/-  1.751
LEU  42 | R LEU  42 |   -0.004 +/-  1.474 |   -0.047 +/-  1.239 |   -0.648 +/-  1.566 |    0.706 +/-  0.622 |   -0.000 +/-  0.004 |    0.007 +/-  2.081
ASN  43 | R ASN  43 |    0.001 +/-  1.904 |   -0.101 +/-  1.119 |   -2.256 +/-  2.227 |    2.407 +/-  1.596 |   -0.000 +/-  0.033 |    0.050 +/-  1.896
HIE  44 | R HIE  44 |   -0.002 +/-  1.717 |   -0.247 +/-  0.908 |    1.778 +/-  1.554 |   -0.859 +/-  1.105 |   -0.010 +/-  0.054 |    0.660 +/-  1.930
LEU  45 | R LEU  45 |   -0.003 +/-  1.601 |   -0.700 +/-  1.135 |   -1.326 +/-  1.901 |    3.045 +/-  1.120 |   -0.028 +/-  0.017 |    0.988 +/-  1.987
ASN  46 | R ASN  46 |   -0.001 +/-  1.645 |   -0.494 +/-  1.146 |    2.567 +/-  1.523 |   -1.285 +/-  0.843 |   -0.033 +/-  0.011 |    0.754 +/-  2.007
TRP  47 | R TRP  47 |    0.002 +/-  1.385 |   -1.000 +/-  0.830 |   -1.961 +/-  1.271 |    1.808 +/-  0.725 |   -0.087 +/-  0.021 |   -1.239 +/-  1.650
LEU  48 | R LEU  48 |   -0.000 +/-  1.617 |   -1.138 +/-  0.985 |   -2.798 +/-  1.472 |    1.844 +/-  0.716 |   -0.038 +/-  0.011 |   -2.130 +/-  2.318
ASN  49 | R ASN  49 |    0.003 +/-  1.919 |   -0.495 +/-  0.932 |   -1.618 +/-  1.310 |    2.384 +/-  0.652 |   -0.061 +/-  0.010 |    0.212 +/-  1.994
ASP  50 | R ASP  50 |   -0.001 +/-  1.559 |   -0.474 +/-  1.113 |   -5.382 +/-  1.641 |    4.986 +/-  1.083 |   -0.023 +/-  0.008 |   -0.893 +/-  1.868
GLU  51 | R GLU  51 |    0.003 +/-  1.729 |   -0.410 +/-  1.017 |   -4.651 +/-  1.746 |    4.845 +/-  0.979 |   -0.001 +/-  0.006 |   -0.214 +/-  1.917
ILE  52 | R ILE  52 |    0.003 +/-  1.795 |   -0.078 +/-  0.971 |   -0.645 +/-  1.233 |    1.103 +/-  0.514 |    0.000 +/-  0.000 |    0.382 +/-  1.791
ILE  53 | R ILE  53 |    0.000 +/-  1.515 |   -0.044 +/-  1.209 |    0.073 +/-  1.467 |    0.391 +/-  0.706 |    0.000 +/-  0.000 |    0.420 +/-  1.801
ASN  54 | R ASN  54 |   -0.004 +/-  1.446 |   -0.055 +/-  1.149 |    1.317 +/-  1.510 |   -0.655 +/-  0.796 |   -0.000 +/-  0.009 |    0.603 +/-  1.733
PHE  55 | R PHE  55 |    0.001 +/-  1.457 |   -0.035 +/-  1.022 |    0.650 +/-  1.280 |   -0.373 +/-  0.653 |    0.000 +/-  0.001 |    0.242 +/-  1.867
TYR  56 | R TYR  56 |    0.001 +/-  1.501 |   -0.012 +/-  1.082 |    0.006 +/-  1.256 |    0.131 +/-  0.569 |    0.000 +/-  0.000 |    0.127 +/-  2.146
MET  57 | R MET  57 |    0.002 +/-  1.537 |   -0.012 +/-  1.264 |    0.296 +/-  1.106 |   -0.123 +/-  0.608 |    0.000 +/-  0.002 |    0.163 +/-  1.807
ASN  58 | R ASN  58 |    0.001 +/-  1.772 |   -0.015 +/-  0.964 |    0.768 +/-  1.420 |   -0.573 +/-  0.984 |   -0.000 +/-  0.007 |    0.181 +/-  2.174
MET  59 | R MET  59 |   -0.003 +/-  1.628 |   -0.008 +/-  1.032 |    0.152 +/-  1.397 |   -0.047 +/-  0.863 |    0.000 +/-  0.005 |    0.093 +/-  1.942
LEU  60 | R LEU  60 |   -0.002 +/-  1.538 |   -0.004 +/-  0.891 |    0.062 +/-  1.517 |   -0.020 +/-  0.698 |   -0.000 +/-  0.009 |    0.036 +/-  1.934
MET  61 | R MET  61 |   -0.000 +/-  1.627 |   -0.005 +/-  1.376 |    0.118 +/-  1.943 |   -0.031 +/-  0.892 |   -0.000 +/-  0.018 |    0.082 +/-  1.924
GLU  62 | R GLU  62 |    0.002 +/-  1.613 |   -0.005 +/-  1.027 |   -1.600 +/-  2.948 |    1.582 +/-  2.022 |    0.000 +/-  0.026 |   -0.021 +/-  2.057
ARG  63 | R ARG  63 |   -0.003 +/-  1.712 |   -0.002 +/-  1.194 |    3.383 +/-  2.235 |   -3.310 +/-  1.687 |    0.000 +/-  0.027 |    0.068 +/-  2.318
SER  64 | R SER  64 |    0.000 +/-  1.922 |   -0.001 +/-  0.862 |   -0.143 +/-  1.460 |    0.158 +/-  1.189 |   -0.000 +/-  0.021 |    0.014 +/-  2.145
LYS  65 | R LYS  65 |    0.001 +/-  1.639 |   -0.000 +/-  0.918 |    2.532 +/-  2.476 |   -2.516 +/-  1.753 |   -0.000 +/-  0.069 |    0.016 +/-  2.400
GLU  66 | R GLU  66 |   -0.000 +/-  1.637 |    0.000 +/-  0.965 |   -1.669 +/-  2.658 |    1.669 +/-  2.134 |    0.000 +/-  0.036 |   -0.001 +/-  2.027
LYS  67 | R LYS  67 |   -0.000 +/-  1.685 |   -0.001 +/-  1.096 |    2.246 +/-  4.872 |   -2.245 +/-  3.410 |    0.000 +/-  0.090 |    0.000 +/-  2.705
GLY  68 | R GLY  68 |   -0.000 +/-  1.641 |    0.000 +/-  0.778 |    0.224 +/-  3.490 |   -0.224 +/-  2.569 |    0.000 +/-  0.096 |    0.001 +/-  2.017
LEU  69 | R LEU  69 |    0.001 +/-  1.666 |   -0.000 +/-  0.963 |   -0.006 +/-  1.588 |    0.019 +/-  1.078 |   -0.000 +/-  0.053 |    0.015 +/-  1.938
PRO  70 | R PRO  70 |   -0.001 +/-  1.423 |   -0.001 +/-  0.800 |   -2.381 +/-  1.561 |    2.378 +/-  1.216 |    0.000 +/-  0.017 |   -0.005 +/-  1.859
SER  71 | R SER  71 |    0.003 +/-  1.544 |   -0.001 +/-  1.028 |   -0.363 +/-  1.896 |    0.389 +/-  0.632 |    0.000 +/-  0.008 |    0.029 +/-  1.990
VAL  72 | R VAL  72 |    0.002 +/-  1.643 |   -0.003 +/-  1.120 |   -0.071 +/-  1.310 |    0.181 +/-  0.843 |   -0.000 +/-  0.025 |    0.109 +/-  1.831
HIE  73 | R HIE  73 |   -0.000 +/-  1.542 |   -0.008 +/-  1.178 |   -0.084 +/-  1.629 |    0.240 +/-  0.747 |    0.000 +/-  0.004 |    0.148 +/-  1.980
ALA  74 | R ALA  74 |   -0.001 +/-  1.422 |   -0.032 +/-  0.863 |   -0.431 +/-  1.595 |    0.745 +/-  1.477 |   -0.001 +/-  0.030 |    0.280 +/-  1.663
PHE  75 | R PHE  75 |    0.002 +/-  1.748 |   -0.059 +/-  0.879 |   -1.630 +/-  2.125 |    2.125 +/-  1.854 |   -0.002 +/-  0.028 |    0.436 +/-  1.757
ASN  76 | R ASN  76 |    0.000 +/-  1.795 |   -0.139 +/-  1.074 |    1.819 +/-  3.020 |   -0.812 +/-  1.380 |   -0.006 +/-  0.024 |    0.862 +/-  2.294
THR  77 | R THR  77 |   -0.004 +/-  1.844 |   -0.196 +/-  1.014 |    1.044 +/-  1.512 |   -0.536 +/-  1.413 |   -0.003 +/-  0.015 |    0.304 +/-  2.155
PHE  78 | R PHE  78 |    0.002 +/-  1.671 |   -0.268 +/-  1.141 |    1.137 +/-  1.854 |   -0.870 +/-  0.770 |   -0.001 +/-  0.008 |   -0.000 +/-  1.915
PHE  79 | R PHE  79 |    0.001 +/-  1.707 |   -0.094 +/-  1.035 |    1.263 +/-  1.131 |   -0.992 +/-  0.678 |   -0.000 +/-  0.000 |    0.177 +/-  2.101
PHE  80 | R PHE  80 |    0.001 +/-  1.479 |   -0.033 +/-  1.097 |    0.701 +/-  1.218 |   -0.563 +/-  0.640 |   -0.000 +/-  0.001 |    0.104 +/-  1.545
THR  81 | R THR  81 |    0.000 +/-  1.323 |   -0.064 +/-  1.329 |   -0.013 +/-  2.199 |    0.152 +/-  1.029 |    0.000 +/-  0.018 |    0.076 +/-  2.018
LYS  82 | R LYS  82 |   -0.002 +/-  1.386 |   -0.081 +/-  1.064 |   -1.537 +/-  2.143 |    1.901 +/-  1.409 |   -0.000 +/-  0.021 |    0.281 +/-  2.155
LEU  83 | R LEU  83 |   -0.001 +/-  1.502 |   -0.023 +/-  1.001 |    0.287 +/-  1.330 |   -0.243 +/-  0.906 |    0.000 +/-  0.018 |    0.020 +/-  1.679
LYS  84 | R LYS  84 |    0.000 +/-  1.595 |   -0.013 +/-  1.159 |    0.509 +/-  1.943 |   -0.337 +/-  1.581 |   -0.000 +/-  0.037 |    0.159 +/-  2.110
THR  85 | R THR  85 |    0.002 +/-  1.994 |   -0.019 +/-  1.115 |   -0.698 +/-  1.553 |    0.834 +/-  0.781 |    0.000 +/-  0.028 |    0.119 +/-  2.336
ALA  86 | R ALA  86 |    0.002 +/-  1.937 |   -0.018 +/-  1.057 |    0.519 +/-  3.051 |   -0.418 +/-  1.788 |   -0.000 +/-  0.062 |    0.085 +/-  2.368
GLY  87 | R GLY  87 |    0.001 +/-  1.521 |   -0.014 +/-  1.203 |    1.536 +/-  1.986 |   -1.494 +/-  1.504 |    0.000 +/-  0.043 |    0.029 +/-  1.782
TYR  88 | R TYR  88 |   -0.002 +/-  1.625 |   -0.013 +/-  1.155 |    1.393 +/-  1.764 |   -1.347 +/-  1.166 |    0.000 +/-  0.027 |    0.031 +/-  2.142
GLN  89 | R GLN  89 |   -0.003 +/-  1.573 |   -0.026 +/-  0.895 |    2.099 +/-  1.780 |   -1.849 +/-  1.947 |   -0.000 +/-  0.052 |    0.222 +/-  1.800
ALA  90 | R ALA  90 |    0.000 +/-  1.654 |   -0.110 +/-  1.070 |    3.300 +/-  2.064 |   -3.122 +/-  1.157 |   -0.000 +/-  0.034 |    0.069 +/-  2.031
VAL  91 | R VAL  91 |    0.002 +/-  1.864 |   -0.079 +/-  1.316 |    0.655 +/-  1.944 |   -0.487 +/-  0.795 |    0.000 +/-  0.001 |    0.091 +/-  2.052
LYS  92 | R LYS  92 |   -0.003 +/-  1.798 |   -0.058 +/-  1.058 |   -3.925 +/-  2.731 |    4.632 +/-  1.954 |   -0.000 +/-  0.010 |    0.646 +/-  2.474
ARG  93 | R ARG  93 |   -0.004 +/-  1.876 |   -0.637 +/-  1.050 |   -5.189 +/-  2.458 |    7.224 +/-  2.095 |   -0.037 +/-  0.024 |    1.357 +/-  2.740
TRP  94 | R TRP  94 |   -0.002 +/-  1.558 |   -0.721 +/-  0.951 |    0.119 +/-  1.756 |    0.633 +/-  1.480 |   -0.159 +/-  0.038 |   -0.130 +/-  1.886
THR  95 | R THR  95 |   -0.000 +/-  1.678 |   -0.136 +/-  1.036 |   -0.908 +/-  2.219 |    1.040 +/-  1.311 |   -0.000 +/-  0.009 |   -0.004 +/-  2.250
LYS  96 | R LYS  96 |    0.004 +/-  1.632 |   -0.199 +/-  1.119 |   -4.905 +/-  3.933 |    5.704 +/-  2.782 |   -0.025 +/-  0.032 |    0.579 +/-  2.419
LYS  97 | R LYS  97 |   -0.004 +/-  1.708 |   -0.072 +/-  0.707 |   -2.903 +/-  2.866 |    3.163 +/-  2.282 |   -0.003 +/-  0.050 |    0.181 +/-  2.019
VAL  98 | R VAL  98 |   -0.006 +/-  1.647 |   -0.032 +/-  1.086 |    1.023 +/-  2.133 |   -0.936 +/-  1.340 |   -0.000 +/-  0.073 |    0.048 +/-  2.092
ASP  99 | R ASP  99 |   -0.001 +/-  1.274 |   -0.007 +/-  1.361 |   -0.337 +/-  3.238 |    0.346 +/-  1.557 |    0.000 +/-  0.036 |    0.001 +/-  2.086
VAL 100 | R VAL 100 |   -0.001 +/-  1.421 |   -0.005 +/-  0.974 |   -0.660 +/-  1.393 |    0.677 +/-  1.101 |   -0.000 +/-  0.004 |    0.012 +/-  2.011
PHE 101 | R PHE 101 |   -0.001 +/-  1.601 |   -0.002 +/-  0.870 |   -0.398 +/-  2.231 |    0.387 +/-  1.690 |    0.000 +/-  0.047 |   -0.013 +/-  1.722
SER 102 | R SER 102 |    0.001 +/-  1.756 |   -0.002 +/-  0.871 |   -0.393 +/-  1.361 |    0.407 +/-  1.332 |    0.000 +/-  0.035 |    0.013 +/-  2.001
VAL 103 | R VAL 103 |   -0.001 +/-  1.597 |   -0.001 +/-  1.159 |    0.124 +/-  1.480 |   -0.104 +/-  1.493 |   -0.000 +/-  0.031 |    0.018 +/-  1.849
ASP 104 | R ASP 104 |    0.006 +/-  1.400 |   -0.001 +/-  1.009 |   -1.537 +/-  1.746 |    1.549 +/-  1.113 |   -0.000 +/-  0.011 |    0.017 +/-  2.098
ILE 105 | R ILE 105 |    0.005 +/-  1.430 |   -0.002 +/-  1.228 |   -0.149 +/-  1.168 |    0.200 +/-  0.546 |    0.000 +/-  0.000 |    0.054 +/-  1.849
LEU 106 | R LEU 106 |   -0.001 +/-  1.432 |   -0.004 +/-  1.110 |   -0.373 +/-  1.604 |    0.489 +/-  0.558 |    0.000 +/-  0.000 |    0.111 +/-  1.725
LEU 107 | R LEU 107 |    0.004 +/-  1.680 |   -0.008 +/-  0.940 |    0.232 +/-  1.915 |   -0.091 +/-  0.547 |    0.000 +/-  0.001 |    0.137 +/-  2.152
VAL 108 | R VAL 108 |   -0.001 +/-  1.351 |   -0.010 +/-  1.306 |   -0.362 +/-  1.233 |    0.640 +/-  0.557 |    0.000 +/-  0.005 |    0.266 +/-  1.722
PRO 109 | R PRO 109 |   -0.001 +/-  1.498 |   -0.028 +/-  0.946 |   -1.750 +/-  1.578 |    1.813 +/-  1.209 |   -0.000 +/-  0.002 |    0.035 +/-  1.950
ILE 110 | R ILE 110 |   -0.001 +/-  1.418 |   -0.055 +/-  1.163 |   -1.171 +/-  1.580 |    1.416 +/-  0.644 |   -0.000 +/-  0.003 |    0.190 +/-  1.796
HIE 111 | R HIE 111 |    0.005 +/-  1.498 |   -0.154 +/-  0.878 |    1.407 +/-  1.591 |   -0.848 +/-  1.265 |   -0.002 +/-  0.048 |    0.408 +/-  1.888
LEU 112 | R LEU 112 |    0.001 +/-  1.760 |   -0.146 +/-  1.157 |   -1.838 +/-  1.687 |    2.004 +/-  0.930 |    0.000 +/-  0.078 |    0.022 +/-  1.839
GLY 113 | R GLY 113 |   -0.002 +/-  1.868 |   -0.455 +/-  0.691 |    2.206 +/-  1.789 |   -1.159 +/-  1.458 |   -0.021 +/-  0.075 |    0.569 +/-  2.116
VAL 114 | R VAL 114 |    0.001 +/-  1.726 |   -0.681 +/-  1.302 |   -6.086 +/-  1.772 |    5.335 +/-  0.834 |   -0.178 +/-  0.035 |   -1.610 +/-  2.216
HIE 115 | R HIE 115 |   -0.002 +/-  1.497 |   -0.845 +/-  1.028 |    1.106 +/-  1.434 |   -0.511 +/-  0.679 |   -0.007 +/-  0.007 |   -0.259 +/-  1.752
TRP 116 | R TRP 116 |   -0.001 +/-  1.577 |   -0.215 +/-  0.856 |   -0.619 +/-  2.779 |    0.724 +/-  1.230 |   -0.000 +/-  0.002 |   -0.111 +/-  2.354
CYS 117 | R CYS 117 |   -0.001 +/-  1.520 |   -0.029 +/-  1.012 |   -0.187 +/-  1.350 |    0.149 +/-  0.502 |   -0.000 +/-  0.005 |   -0.068 +/-  1.819
LEU 118 | R LEU 118 |    0.003 +/-  1.660 |   -0.007 +/-  1.193 |   -0.621 +/-  1.269 |    0.719 +/-  0.534 |    0.000 +/-  0.000 |    0.093 +/-  1.834
ALA 119 | R ALA 119 |   -0.002 +/-  1.448 |   -0.005 +/-  1.120 |   -0.564 +/-  1.301 |    0.560 +/-  0.546 |   -0.000 +/-  0.001 |   -0.011 +/-  1.642
VAL 120 | R VAL 120 |    0.002 +/-  1.681 |   -0.003 +/-  0.974 |   -0.401 +/-  1.345 |    0.424 +/-  0.468 |    0.000 +/-  0.004 |    0.023 +/-  1.882
VAL 121 | R VAL 121 |   -0.002 +/-  1.582 |   -0.002 +/-  1.191 |   -0.221 +/-  1.452 |    0.226 +/-  0.467 |    0.000 +/-  0.000 |    0.002 +/-  2.100
ASP 122 | R ASP 122 |   -0.005 +/-  1.486 |   -0.001 +/-  0.982 |   -1.847 +/-  1.990 |    1.839 +/-  0.990 |    0.000 +/-  0.001 |   -0.013 +/-  2.321
PHE 123 | R PHE 123 |   -0.002 +/-  1.789 |    0.000 +/-  0.773 |   -0.095 +/-  2.140 |    0.092 +/-  1.666 |   -0.000 +/-  0.037 |   -0.005 +/-  1.912
ARG 124 | R ARG 124 |    0.004 +/-  1.477 |    0.000 +/-  0.843 |    2.289 +/-  2.419 |   -2.285 +/-  1.971 |    0.000 +/-  0.041 |    0.008 +/-  2.115
LYS 125 | R LYS 125 |   -0.000 +/-  1.557 |   -0.000 +/-  0.960 |    2.122 +/-  2.726 |   -2.117 +/-  1.754 |   -0.000 +/-  0.043 |    0.004 +/-  2.691
LYS 126 | R LYS 126 |   -0.001 +/-  1.564 |   -0.001 +/-  1.106 |    1.973 +/-  2.647 |   -1.958 +/-  1.529 |   -0.000 +/-  0.002 |    0.013 +/-  2.405
ASN 127 | R ASN 127 |    0.003 +/-  1.679 |   -0.001 +/-  0.874 |    0.068 +/-  1.550 |   -0.058 +/-  0.621 |   -0.000 +/-  0.005 |    0.011 +/-  2.072
ILE 128 | R ILE 128 |    0.005 +/-  1.630 |   -0.001 +/-  0.947 |   -0.347 +/-  1.564 |    0.380 +/-  0.678 |   -0.000 +/-  0.001 |    0.037 +/-  2.015
THR 129 | R THR 129 |   -0.001 +/-  1.601 |   -0.002 +/-  0.960 |    0.173 +/-  1.289 |   -0.147 +/-  0.496 |   -0.000 +/-  0.001 |    0.023 +/-  1.752
TYR 130 | R TYR 130 |    0.002 +/-  1.423 |   -0.003 +/-  0.996 |   -0.539 +/-  1.288 |    0.606 +/-  0.907 |    0.000 +/-  0.014 |    0.066 +/-  1.853
TYR 131 | R TYR 131 |   -0.004 +/-  1.426 |   -0.006 +/-  1.044 |   -0.495 +/-  1.510 |    0.533 +/-  0.576 |   -0.000 +/-  0.015 |    0.028 +/-  1.688
ASP 132 | R ASP 132 |    0.002 +/-  1.921 |   -0.009 +/-  1.009 |   -3.562 +/-  2.343 |    3.650 +/-  1.299 |   -0.000 +/-  0.021 |    0.081 +/-  2.078
SER 133 | R SER 133 |    0.003 +/-  1.735 |   -0.027 +/-  1.052 |   -0.735 +/-  1.624 |    0.717 +/-  0.839 |   -0.000 +/-  0.001 |   -0.042 +/-  1.987
MET 134 | R MET 134 |   -0.001 +/-  1.690 |   -0.023 +/-  0.988 |   -1.013 +/-  2.733 |    1.052 +/-  1.733 |    0.000 +/-  0.070 |    0.014 +/-  2.055
GLY 135 | R GLY 135 |   -0.000 +/-  1.869 |   -0.009 +/-  1.528 |    0.865 +/-  4.278 |   -0.841 +/-  2.239 |    0.000 +/-  0.063 |    0.015 +/-  2.724
GLY 136 | R GLY 136 |   -0.002 +/-  1.749 |   -0.004 +/-  0.796 |    0.358 +/-  3.318 |   -0.329 +/-  2.759 |   -0.000 +/-  0.085 |    0.023 +/-  2.043
ILE 137 | R ILE 137 |   -0.000 +/-  1.687 |   -0.002 +/-  0.788 |   -0.775 +/-  1.724 |    0.810 +/-  1.452 |   -0.000 +/-  0.052 |    0.032 +/-  1.911
ASN 138 | R ASN 138 |    0.003 +/-  1.357 |   -0.002 +/-  0.785 |    0.238 +/-  2.226 |   -0.218 +/-  0.901 |    0.000 +/-  0.021 |    0.020 +/-  2.375
ASN 139 | R ASN 139 |   -0.002 +/-  1.613 |   -0.001 +/-  0.942 |    0.369 +/-  1.693 |   -0.362 +/-  0.796 |   -0.000 +/-  0.015 |    0.003 +/-  2.262
GLU 140 | R GLU 140 |   -0.003 +/-  1.414 |   -0.001 +/-  1.147 |   -1.340 +/-  1.829 |    1.353 +/-  1.289 |   -0.000 +/-  0.018 |    0.008 +/-  1.672
ALA 141 | R ALA 141 |   -0.002 +/-  1.535 |   -0.002 +/-  1.029 |    0.343 +/-  1.417 |   -0.301 +/-  0.676 |    0.000 +/-  0.005 |    0.038 +/-  1.855
CYS 142 | R CYS 142 |   -0.003 +/-  1.527 |   -0.002 +/-  0.818 |    0.501 +/-  1.495 |   -0.494 +/-  0.699 |    0.000 +/-  0.000 |    0.003 +/-  1.716
ARG 143 | R ARG 143 |    0.001 +/-  1.568 |   -0.002 +/-  1.181 |    2.631 +/-  2.221 |   -2.590 +/-  2.137 |    0.000 +/-  0.011 |    0.040 +/-  2.239
ILE 144 | R ILE 144 |   -0.001 +/-  1.523 |   -0.004 +/-  1.096 |    0.484 +/-  1.298 |   -0.417 +/-  0.740 |   -0.000 +/-  0.017 |    0.063 +/-  1.840
LEU 145 | R LEU 145 |   -0.001 +/-  1.828 |   -0.002 +/-  1.003 |    0.454 +/-  1.347 |   -0.435 +/-  0.594 |   -0.000 +/-  0.000 |    0.016 +/-  2.151
LEU 146 | R LEU 146 |    0.001 +/-  1.681 |   -0.001 +/-  0.970 |    0.300 +/-  1.555 |   -0.287 +/-  0.801 |    0.000 +/-  0.004 |    0.012 +/-  2.142
GLN 147 | R GLN 147 |   -0.003 +/-  1.400 |   -0.002 +/-  1.046 |    0.319 +/-  1.795 |   -0.290 +/-  0.898 |   -0.000 +/-  0.012 |    0.024 +/-  1.915
TYR 148 | R TYR 148 |   -0.003 +/-  1.495 |   -0.003 +/-  1.276 |    0.533 +/-  1.237 |   -0.464 +/-  0.797 |   -0.000 +/-  0.005 |    0.063 +/-  1.800
LEU 149 | R LEU 149 |   -0.004 +/-  1.599 |   -0.001 +/-  0.828 |    0.407 +/-  1.191 |   -0.410 +/-  0.794 |    0.000 +/-  0.000 |   -0.009 +/-  1.614
LYS 150 | R LYS 150 |   -0.002 +/-  1.380 |   -0.002 +/-  0.751 |    0.796 +/-  2.268 |   -0.776 +/-  1.611 |    0.000 +/-  0.005 |    0.017 +/-  1.984
GLN 151 | R GLN 151 |   -0.001 +/-  1.814 |   -0.003 +/-  0.901 |    0.358 +/-  1.717 |   -0.315 +/-  1.277 |   -0.000 +/-  0.015 |    0.038 +/-  1.939
GLU 152 | R GLU 152 |   -0.001 +/-  1.579 |   -0.003 +/-  1.152 |    0.702 +/-  1.834 |   -0.693 +/-  1.624 |    0.000 +/-  0.000 |    0.005 +/-  1.747
SER 153 | R SER 153 |   -0.002 +/-  1.617 |   -0.002 +/-  1.076 |    0.295 +/-  1.840 |   -0.297 +/-  1.087 |    0.000 +/-  0.001 |   -0.006 +/-  2.141
ILE 154 | R ILE 154 |   -0.002 +/-  1.668 |   -0.002 +/-  1.088 |    0.105 +/-  2.953 |   -0.095 +/-  2.029 |   -0.000 +/-  0.039 |    0.005 +/-  2.032
ASP 155 | R ASP 155 |    0.001 +/-  1.352 |   -0.003 +/-  0.962 |    0.890 +/-  3.937 |   -0.845 +/-  3.192 |   -0.000 +/-  0.074 |    0.042 +/-  1.894
LYS 156 | R LYS 156 |    0.000 +/-  1.572 |   -0.003 +/-  1.171 |   -0.820 +/-  2.955 |    0.866 +/-  2.467 |   -0.001 +/-  0.060 |    0.042 +/-  2.340
LYS 157 | R LYS 157 |   -0.003 +/-  1.581 |   -0.002 +/-  1.006 |   -0.439 +/-  3.338 |    0.438 +/-  2.736 |    0.000 +/-  0.051 |   -0.005 +/-  2.294
ARG 158 | R ARG 158 |   -0.001 +/-  1.697 |   -0.001 +/-  0.947 |   -0.415 +/-  3.618 |    0.410 +/-  2.934 |   -0.000 +/-  0.041 |   -0.008 +/-  2.267
LYS 159 | R LYS 159 |    0.001 +/-  1.597 |   -0.001 +/-  1.325 |    0.589 +/-  4.537 |   -0.592 +/-  4.021 |   -0.000 +/-  0.038 |   -0.003 +/-  1.971
[truncated: 25,234 more chars]
