# Supplementary material for: K739 is preferentially targeted over K725 in the deSUMOylation process of neuronal nitric oxide synthase
Source: Front Chem. 2025 Sep 4;13:1672437. doi: 10.3389/fchem.2025.1672437 (PMC12445055; doi:10.3389/fchem.2025.1672437)
Supplement: Supplementary file 2 [file DataSheet2.zip › raw-data/739-N3/hbond-details-1.out]

#Acceptor            DonorH         Donor   Frames         Frac      AvgDist       AvgAng
GLY_302@O      GLN_179@HE21   GLN_179@NE2     1598       0.7990       2.8085     158.8606
THR_300@O       HIE_111@HE2   HIE_111@NE2     1424       0.7120       2.8402     157.1807
ASP_291@OD1     ARG_93@HH12    ARG_93@NH1     1239       0.6195       2.7831     160.7027
GLU_272@OE1     ARG_93@HH21    ARG_93@NH2     1096       0.5480       2.7899     151.1031
GLU_272@OE1       ARG_93@HE     ARG_93@NE     1075       0.5375       2.8214     152.6676
GLY_302@O         ALA_185@H     ALA_185@N     1056       0.5280       2.8849     162.9604
GLU_298@OE2     ASN_49@HD22    ASN_49@ND2     1036       0.5180       2.7957     163.1269
ASP_291@OD2     ARG_93@HH22    ARG_93@NH2      865       0.4325       2.8297     160.6499
GLN_299@O          ASP_50@H      ASP_50@N      846       0.4230       2.8777     147.3982
ASP_291@OD1     ARG_93@HH22    ARG_93@NH2      752       0.3760       2.8154     156.8840
GLU_298@OE1     ASN_49@HD22    ASN_49@ND2      732       0.3660       2.7906     163.3794
ARG_275@O       ARG_31@HH11    ARG_31@NH1      686       0.3430       2.8368     162.3488
GLU_272@OE2     ARG_93@HH21    ARG_93@NH2      628       0.3140       2.7983     153.0652
ASP_291@OD2     ARG_93@HH12    ARG_93@NH1      557       0.2785       2.7952     160.5031
GLU_272@OE2       ARG_93@HE     ARG_93@NE      544       0.2720       2.8168     152.9307
GLU_294@OE1      TRP_94@HE1    TRP_94@NE1      536       0.2680       2.8342     157.2648
ALA_315@O      ASN_181@HD21   ASN_181@ND2      505       0.2525       2.8416     162.7147
GLU_294@OE2      TRP_94@HE1    TRP_94@NE1      445       0.2225       2.8360     158.1458
ASN_265@O        LYS_37@HZ2     LYS_37@NZ      389       0.1945       2.8369     158.3953
ASN_265@O        LYS_37@HZ1     LYS_37@NZ      378       0.1890       2.8410     158.8442
GLY_302@O         SER_183@H     SER_183@N      372       0.1860       2.8154     152.2467
GLU_298@OE2      LYS_37@HZ1     LYS_37@NZ      355       0.1775       2.7994     152.8702
ASN_265@O        LYS_37@HZ3     LYS_37@NZ      355       0.1775       2.8323     159.0375
GLU_298@OE2      LYS_37@HZ3     LYS_37@NZ      340       0.1700       2.8029     153.6631
GLU_298@OE2      LYS_37@HZ2     LYS_37@NZ      337       0.1685       2.8054     152.5770
GLU_298@OE1      LYS_37@HZ1     LYS_37@NZ      334       0.1670       2.8151     153.5763
GLU_272@OE1      LYS_96@HZ3     LYS_96@NZ      332       0.1660       2.7808     156.6842
GLU_272@OE1      LYS_96@HZ2     LYS_96@NZ      328       0.1640       2.7885     157.5479
GLU_294@OE2      LYS_82@HZ1     LYS_82@NZ      317       0.1585       2.7934     152.7814
GLU_298@OE1      LYS_37@HZ2     LYS_37@NZ      312       0.1560       2.8267     153.0682
GLU_294@OE2      LYS_82@HZ3     LYS_82@NZ      306       0.1530       2.7890     152.6338
GLU_272@OE1      LYS_96@HZ1     LYS_96@NZ      299       0.1495       2.7830     155.6940
GLU_294@OE1      LYS_82@HZ2     LYS_82@NZ      299       0.1495       2.7958     153.3111
GLU_298@OE1      LYS_37@HZ3     LYS_37@NZ      273       0.1365       2.8060     152.8639
GLU_294@OE2      LYS_82@HZ2     LYS_82@NZ      272       0.1360       2.7908     152.8477
GLU_294@OE1      LYS_82@HZ3     LYS_82@NZ      266       0.1330       2.7960     153.4239
GLU_272@OE2      LYS_96@HZ3     LYS_96@NZ      264       0.1320       2.8035     155.7499
GLU_272@OE2      LYS_96@HZ2     LYS_96@NZ      259       0.1295       2.8004     156.1278
GLU_272@OE2      LYS_96@HZ1     LYS_96@NZ      257       0.1285       2.7989     156.1264
GLU_294@OE1      LYS_82@HZ1     LYS_82@NZ      256       0.1280       2.7918     152.9900
GLN_320@OE1      HIE_44@HE2    HIE_44@NE2      171       0.0855       2.8492     157.5707
GLY_301@O          LEU_48@H      LEU_48@N      133       0.0665       2.8856     147.0549
GLY_273@O       ASN_76@HD22    ASN_76@ND2      128       0.0640       2.8706     149.1785
GLY_301@H       TRP_116@HE1   TRP_116@NE1      112       0.0560       2.8830     142.6208
GLN_299@OE1      THR_77@HG1    THR_77@OG1      106       0.0530       2.7347     160.0543
ARG_275@O         ARG_31@HE     ARG_31@NE      103       0.0515       2.8346     152.7095
GLY_302@O         ASP_184@H     ASP_184@N       95       0.0475       2.8461     145.9118
GLU_284@OE2     ARG_31@HH12    ARG_31@NH1       94       0.0470       2.7938     158.1499
GLU_284@OE1     ARG_31@HH22    ARG_31@NH2       93       0.0465       2.8011     156.2021
ARG_325@OXT     LYS_214@HZ2    LYS_214@NZ       90       0.0450       2.7855     158.0431
GLU_284@OE1     ARG_31@HH12    ARG_31@NH1       90       0.0450       2.8123     157.2429
THR_300@HA        ASN_49@HA     ASN_49@CA       82       0.0410       2.9503     157.7333
GLU_284@OE2     ARG_31@HH22    ARG_31@NH2       77       0.0385       2.7940     157.1325
ARG_275@O       ARG_31@HH21    ARG_31@NH2       74       0.0370       2.8248     150.3227
ASN_279@OD1     ARG_31@HH21    ARG_31@NH2       70       0.0350       2.8281     155.9319
ALA_323@O        HIE_44@HE2    HIE_44@NE2       59       0.0295       2.8604     157.5568
ARG_268@HH22     GLU_51@HB2     GLU_51@CB       56       0.0280       2.9196     154.6825
GLN_274@OE1     ARG_31@HH22    ARG_31@NH2       53       0.0265       2.8165     153.6425
ASN_265@OD1      LYS_37@HZ2     LYS_37@NZ       51       0.0255       2.8237     151.6325
GLN_274@OE1      LYS_97@HZ2     LYS_97@NZ       51       0.0255       2.8318     152.6543
ARG_325@OXT     LYS_214@HZ3    LYS_214@NZ       48       0.0240       2.7948     156.0282
GLY_302@HA3      SER_183@HA    SER_183@CA       47       0.0235       2.9206     141.8969
ASN_265@OD1      LYS_37@HZ3     LYS_37@NZ       46       0.0230       2.7881     150.4973
TYR_296@HH       LYS_82@HZ1     LYS_82@NZ       46       0.0230       2.8832     147.7741
ARG_325@OXT     LYS_214@HZ1    LYS_214@NZ       44       0.0220       2.7628     157.9271
GLN_274@OE1      LYS_97@HZ1     LYS_97@NZ       44       0.0220       2.8227     154.0678
GLN_274@OE1     ARG_31@HH12    ARG_31@NH1       44       0.0220       2.8477     153.4144
ASN_265@OD1      LYS_37@HZ1     LYS_37@NZ       42       0.0210       2.8141     151.4498
ARG_325@O       LYS_214@HZ2    LYS_214@NZ       40       0.0200       2.7762     154.8564
TYR_296@HH       LYS_82@HZ3     LYS_82@NZ       38       0.0190       2.8887     146.5332
GLN_299@OE1      THR_81@HG1    THR_81@OG1       36       0.0180       2.7924     159.5443
TYR_296@HH       LYS_82@HZ2     LYS_82@NZ       35       0.0175       2.8783     145.9738
GLN_274@OE1      LYS_97@HZ3     LYS_97@NZ       34       0.0170       2.8004     155.6046
ARG_325@O       LYS_214@HZ1    LYS_214@NZ       33       0.0165       2.7901     156.1924
GLU_272@OE2      LYS_97@HZ2     LYS_97@NZ       32       0.0160       2.7688     153.6232
ARG_325@O       LYS_214@HZ3    LYS_214@NZ       31       0.0155       2.7979     158.4367
TYR_296@HH       TRP_94@HZ2    TRP_94@CZ2       29       0.0145       2.9062     148.7524
GLN_299@HB2      ASP_50@HB3     ASP_50@CB       29       0.0145       2.9614     144.6876
GLU_272@OE2      LYS_97@HZ3     LYS_97@NZ       27       0.0135       2.7520     154.3758
GLY_301@O       TRP_116@HE1   TRP_116@NE1       26       0.0130       2.8835     143.2776
MET_322@O      GLN_207@HE21   GLN_207@NE2       23       0.0115       2.8819     157.6636
GLU_272@OE2      LYS_97@HZ1     LYS_97@NZ       22       0.0110       2.7369     161.1742
TYR_296@OH       LYS_82@HZ3     LYS_82@NZ       22       0.0110       2.8958     153.9618
GLU_272@OE1      LYS_97@HZ2     LYS_97@NZ       20       0.0100       2.7387     155.9250
ASN_265@OD1     GLN_22@HE21    GLN_22@NE2       20       0.0100       2.8743     160.3317
GLY_302@HA2       ALA_185@H     ALA_185@N       19       0.0095       2.8437     139.0969
LYS_316@HE3       ASN_46@HA     ASN_46@CA       19       0.0095       2.9217     147.2048
GLY_273@HA3       TRP_94@HA     TRP_94@CA       18       0.0090       2.9321     145.8676
TYR_296@OH       LYS_82@HZ1     LYS_82@NZ       17       0.0085       2.8895     151.6414
LYS_324@O      GLN_207@HE21   GLN_207@NE2       15       0.0075       2.8743     161.1943
ARG_268@HD3       PHE_78@HZ     PHE_78@CZ       15       0.0075       2.9346     146.1022
GLU_272@OE1      LYS_97@HZ1     LYS_97@NZ       13       0.0065       2.7442     156.0631
GLU_272@OE1      LYS_97@HZ3     LYS_97@NZ       13       0.0065       2.7446     158.1877
TYR_296@OH       LYS_82@HZ2     LYS_82@NZ       13       0.0065       2.9032     150.1040
ALA_315@HB3      TRP_47@HE1    TRP_47@NE1       12       0.0060       2.7807     144.3797
GLN_274@OE1     ARG_31@HH11    ARG_31@NH1       11       0.0055       2.8158     162.1962
LEU_311@HB3       GLY_182@H     GLY_182@N       11       0.0055       2.8298     147.2096
ALA_315@HB1      TRP_47@HE1    TRP_47@NE1       11       0.0055       2.9070     148.9151
GLU_272@HG2      ARG_93@HG2     ARG_93@CG       11       0.0055       2.9270     139.0734
TYR_296@HH       LYS_82@HE3     LYS_82@CE       11       0.0055       2.9422     141.6320
GLY_301@H        TRP_47@HB3     TRP_47@CB       11       0.0055       2.9480     153.7127
ASN_279@OD1       ARG_31@HE     ARG_31@NE       10       0.0050       2.8759     149.2643
LYS_312@HA      GLY_182@HA3    GLY_182@CA       10       0.0050       2.9115     146.9751
ARG_325@OXT      LYS_14@HZ2     LYS_14@NZ        9       0.0045       2.8369     155.2069
LYS_312@HE2     MET_134@HE1    MET_134@CE        9       0.0045       2.8720     149.1659
ASN_265@HD22      ASP_23@HA     ASP_23@CA        9       0.0045       2.9327     139.5753
LEU_313@HG       TRP_47@HH2    TRP_47@CH2        9       0.0045       2.9376     140.9967
LYS_316@HB2      TRP_47@HH2    TRP_47@CH2        9       0.0045       2.9491     139.2647
GLY_302@H        HIE_115@HA    HIE_115@CA        9       0.0045       2.9541     138.8724
GLU_298@CD       LYS_37@HZ1     LYS_37@NZ        9       0.0045       2.9788     150.5707
ALA_315@HB2      TRP_47@HE1    TRP_47@NE1        8       0.0040       2.8453     143.4257
ALA_315@HB3       GLY_182@H     GLY_182@N        8       0.0040       2.8731     143.2128
LEU_313@HA       TRP_47@HZ2    TRP_47@CZ2        8       0.0040       2.9331     142.0613
THR_300@HA      TRP_116@HZ2   TRP_116@CZ2        8       0.0040       2.9444     143.3116
ASN_265@HD21     LYS_37@HE3     LYS_37@CE        8       0.0040       2.9551     147.0844
GLU_272@HG2       ARG_93@HE     ARG_93@NE        7       0.0035       2.7929     142.9181
ALA_315@HB1       GLY_182@H     GLY_182@N        7       0.0035       2.7936     138.2122
LYS_312@HE2     MET_134@HE2    MET_134@CE        7       0.0035       2.8189     144.9619
LYS_305@HE3     MET_134@HB3    MET_134@CB        7       0.0035       2.8832     148.3029
THR_300@H       HIE_111@HE2   HIE_111@NE2        7       0.0035       2.9093     144.2594
LYS_316@HB2      TRP_47@HE1    TRP_47@NE1        7       0.0035       2.9116     138.4602
SER_266@HG       LYS_37@HZ2     LYS_37@NZ        7       0.0035       2.9126     147.9442
HIE_280@HE1      ARG_31@HD3     ARG_31@CD        7       0.0035       2.9356     146.7509
TYR_296@HE1      TRP_94@HZ2    TRP_94@CZ2        7       0.0035       2.9464     143.1940
GLY_319@H      ASN_181@HD21   ASN_181@ND2        7       0.0035       2.9509     143.1600
GLY_302@HA2     ALA_185@HB1    ALA_185@CB        7       0.0035       2.9520     141.4656
LYS_316@HE2      LEU_45@HB2     LEU_45@CB        7       0.0035       2.9588     142.1166
GLN_299@HG2      ASP_50@HB3     ASP_50@CB        7       0.0035       2.9647     139.9047
ARG_325@OXT      LYS_14@HZ3     LYS_14@NZ        6       0.0030       2.7450     156.9671
ARG_325@O        LYS_14@HZ2     LYS_14@NZ        6       0.0030       2.8859     154.9204
LYS_312@HE3      SER_183@HA    SER_183@CA        6       0.0030       2.9114     150.2552
GLU_272@HG2      ARG_93@HB3     ARG_93@CB        6       0.0030       2.9276     142.8970
ALA_315@HB3      TRP_47@HZ2    TRP_47@CZ2        6       0.0030       2.9327     141.1064
LYS_312@HE3     HIE_115@HB2    HIE_115@CB        5       0.0025       2.8647     136.4290
GLN_274@OE1     ARG_31@HH21    ARG_31@NH2        5       0.0025       2.8651     143.1676
ASN_279@OD1     ARG_31@HH11    ARG_31@NH1        5       0.0025       2.8775     148.8065
LYS_324@H       PRO_210@HG2    PRO_210@CG        5       0.0025       2.8781     146.5504
LEU_311@O         GLY_182@H     GLY_182@N        5       0.0025       2.8903     143.3191
SER_266@HG       LYS_37@HZ1     LYS_37@NZ        5       0.0025       2.8919     146.8838
TYR_296@HH       LYS_82@HE2     LYS_82@CE        5       0.0025       2.9325     143.9561
ASN_265@HD21     LYS_37@HB3     LYS_37@CB        5       0.0025       2.9665     149.0954
ARG_325@O        LYS_14@HZ1     LYS_14@NZ        4       0.0020       2.8061     155.1331
MET_322@O      GLN_207@HE22   GLN_207@NE2        4       0.0020       2.8126     162.0120
ARG_325@O       ASN_19@HD22    ASN_19@ND2        4       0.0020       2.8526     167.0595
GLY_273@HA2       TRP_94@HA     TRP_94@CA        4       0.0020       2.8716     139.8864
LYS_305@HE2     MET_134@HB3    MET_134@CB        4       0.0020       2.8991     151.2770
ASN_265@HD21     THR_35@HG1    THR_35@OG1        4       0.0020       2.9197     140.4896
LYS_316@HG3      LEU_45@HB3     LEU_45@CB        4       0.0020       2.9276     142.2483
ALA_308@HB3     MET_134@HE1    MET_134@CE        4       0.0020       2.9304     137.9249
TYR_296@HH       TRP_94@HE1    TRP_94@NE1        4       0.0020       2.9339     148.4489
LYS_312@HD3      VAL_114@HB    VAL_114@CB        4       0.0020       2.9389     136.3749
ALA_315@HB2      TRP_47@HZ2    TRP_47@CZ2        4       0.0020       2.9562     138.9946
ARG_275@HB2      ARG_31@HB2     ARG_31@CB        4       0.0020       2.9614     137.3995
ALA_277@HB2      ARG_31@HD3     ARG_31@CD        4       0.0020       2.9825     143.2511
LYS_305@HE2    VAL_114@HG12   VAL_114@CG1        3       0.0015       2.7690     136.9945
ARG_325@O        HIE_44@HE2    HIE_44@NE2        3       0.0015       2.7825     162.0013
GLU_290@OE1     ARG_93@HH22    ARG_93@NH2        3       0.0015       2.7920     157.2216
LEU_270@HD13    ASN_76@HD21    ASN_76@ND2        3       0.0015       2.7964     141.4017
MET_322@HE1     MET_180@HG3    MET_180@CG        3       0.0015       2.7986     138.4913
GLU_272@O        LYS_97@HZ2     LYS_97@NZ        3       0.0015       2.8160     162.4005
GLN_299@OE1     HIE_111@HE2   HIE_111@NE2        3       0.0015       2.8369     143.3289
GLN_320@OE1     ASN_46@HD21    ASN_46@ND2        3       0.0015       2.8466     160.7588
LEU_285@O        LYS_96@HZ1     LYS_96@NZ        3       0.0015       2.8721     154.9313
ASN_279@OD1     ARG_31@HH22    ARG_31@NH2        3       0.0015       2.8791     151.2264
LYS_305@HE2     MET_134@HG2    MET_134@CG        3       0.0015       2.8797     149.5840
ALA_277@HB3       ARG_31@HE     ARG_31@NE        3       0.0015       2.8855     141.7167
LYS_312@HE2     MET_134@HE3    MET_134@CE        3       0.0015       2.8921     145.0178
LEU_311@HD13      GLY_182@H     GLY_182@N        3       0.0015       2.8984     148.7976
LEU_285@O        LYS_96@HZ3     LYS_96@NZ        3       0.0015       2.9006     153.4086
ARG_268@HH22    ASN_49@HD22    ASN_49@ND2        3       0.0015       2.9006     141.2768
GLN_274@HE21     LYS_97@HE2     LYS_97@CE        3       0.0015       2.9086     144.9631
GLN_299@NE2      THR_77@HG1    THR_77@OG1        3       0.0015       2.9137     151.0935
ALA_277@HB3      ARG_31@HD3     ARG_31@CD        3       0.0015       2.9239     140.3250
GLN_299@HE21     PHE_78@HE1    PHE_78@CE1        3       0.0015       2.9270     138.0421
GLY_273@HA2      TRP_94@HD1    TRP_94@CD1        3       0.0015       2.9324     140.4309
ALA_308@HA      MET_134@HE2    MET_134@CE        3       0.0015       2.9331     151.3802
ALA_315@HB2       GLY_182@H     GLY_182@N        3       0.0015       2.9341     138.4443
ASN_265@HD22    THR_35@HG23    THR_35@CG2        3       0.0015       2.9364     148.4737
HIE_280@ND1     ARG_31@HH21    ARG_31@NH2        3       0.0015       2.9377     149.3389
ARG_275@HH12    LEU_32@HD22    LEU_32@CD2        3       0.0015       2.9406     138.6120
LYS_316@HZ2       ASN_46@HA     ASN_46@CA        3       0.0015       2.9438     146.1560
GLY_302@HA2     ALA_185@HB3    ALA_185@CB        3       0.0015       2.9456     136.6642
ALA_308@HB3     MET_134@HE3    MET_134@CE        3       0.0015       2.9572     144.2418
GLN_299@HG2       PHE_78@HZ     PHE_78@CZ        3       0.0015       2.9636     139.9889
ALA_315@HB2     GLY_182@HA3    GLY_182@CA        3       0.0015       2.9649     149.8037
GLU_298@CD       LYS_37@HZ2     LYS_37@NZ        3       0.0015       2.9751     151.6299
GLU_294@CD       LYS_82@HZ1     LYS_82@NZ        3       0.0015       2.9812     145.2509
LEU_270@HD23    ASN_76@HD21    ASN_76@ND2        2       0.0010       2.6964     137.0724
ARG_325@OXT      LYS_14@HZ1     LYS_14@NZ        2       0.0010       2.7822     149.2103
ASN_279@O       ARG_31@HH21    ARG_31@NH2        2       0.0010       2.8119     151.4603
SER_266@HG       LYS_37@HZ3     LYS_37@NZ        2       0.0010       2.8148     143.0633
LYS_312@HE3     GLY_182@HA3    GLY_182@CA        2       0.0010       2.8185     142.5996
LEU_311@HD11      GLY_182@H     GLY_182@N        2       0.0010       2.8199     152.4778
GLN_234@HE21      PHE_78@HZ     PHE_78@CZ        2       0.0010       2.8205     139.4842
GLU_290@OE1     ARG_93@HH12    ARG_93@NH1        2       0.0010       2.8239     153.0770
ARG_325@OXT    GLN_207@HE21   GLN_207@NE2        2       0.0010       2.8302     169.8874
ARG_325@OXT      HIE_44@HE2    HIE_44@NE2        2       0.0010       2.8482     150.2684
GLN_299@HE21     PHE_78@HB2     PHE_78@CB        2       0.0010       2.8535     142.8920
ALA_323@HB1      HIE_44@HE2    HIE_44@NE2        2       0.0010       2.8676     152.4080
HIE_280@HE1       ARG_31@HE     ARG_31@NE        2       0.0010       2.8702     142.2370
ARG_325@HH12    LYS_214@HZ1    LYS_214@NZ        2       0.0010       2.8729     141.4210
GLN_299@HE21     THR_77@HG1    THR_77@OG1        2       0.0010       2.8755     151.1029
GLN_274@OE1       ARG_31@HE     ARG_31@NE        2       0.0010       2.8795     152.0057
GLN_234@HE21     PHE_78@HE2    PHE_78@CE2        2       0.0010       2.8809     153.5674
LYS_305@HG3     MET_134@HG2    MET_134@CG        2       0.0010       2.8809     139.5780
LYS_312@HZ1     ALA_185@HB3    ALA_185@CB        2       0.0010       2.8835     140.3990
LYS_305@HE3     GLY_135@HA3    GLY_135@CA        2       0.0010       2.8886     137.4155
ARG_275@HB2      ARG_31@HD2     ARG_31@CD        2       0.0010       2.8928     139.3291
ARG_268@HH21     GLU_51@HG2     GLU_51@CG        2       0.0010       2.8933     138.4129
ALA_315@HB1     GLY_182@HA3    GLY_182@CA        2       0.0010       2.8941     142.1560
ASN_265@HD21    THR_35@HG22    THR_35@CG2        2       0.0010       2.8943     137.0253
ALA_277@HB1      ARG_31@HD3     ARG_31@CD        2       0.0010       2.9007     141.1189
ARG_275@H        ARG_31@HD3     ARG_31@CD        2       0.0010       2.9027     151.4423
LYS_312@HG3     GLY_182@HA3    GLY_182@CA        2       0.0010       2.9040     146.4186
LYS_324@HD3    GLN_207@HE21   GLN_207@NE2        2       0.0010       2.9043     148.3465
ARG_325@HG2     LYS_214@HE2    LYS_214@CE        2       0.0010       2.9056     143.7216
LYS_312@HB2     MET_134@HE2    MET_134@CE        2       0.0010       2.9147     136.9187
GLY_319@HA3     LEU_45@HD13    LEU_45@CD1        2       0.0010       2.9179     140.7479
THR_300@HA      TRP_116@HE1   TRP_116@NE1        2       0.0010       2.9201     138.4076
GLY_302@HA2     ALA_185@HB2    ALA_185@CB        2       0.0010       2.9207     137.1336
ALA_277@HB1       ARG_31@HE     ARG_31@NE        2       0.0010       2.9213     138.3773
ARG_268@HG3       PHE_78@HZ     PHE_78@CZ        2       0.0010       2.9245     148.3611
LYS_312@HB2    VAL_114@HG22   VAL_114@CG2        2       0.0010       2.9258     144.2323
LEU_270@HD22    ASN_76@HD21    ASN_76@ND2        2       0.0010       2.9276     137.7171
LYS_305@HE3     MET_134@HB2    MET_134@CB        2       0.0010       2.9276     144.5287
GLU_272@HB3      LYS_96@HE2     LYS_96@CE        2       0.0010       2.9283     149.9202
LYS_312@HE2    VAL_114@HG21   VAL_114@CG2        2       0.0010       2.9312     156.6737
LYS_312@HB2     MET_134@HE1    MET_134@CE        2       0.0010       2.9391     139.4515
MET_322@HE3     ASN_181@HB3    ASN_181@CB        2       0.0010       2.9392     141.1744
MET_322@HE2     GLN_206@HG2    GLN_206@CG        2       0.0010       2.9397     140.5312
ALA_308@HB2     MET_134@HE2    MET_134@CE        2       0.0010       2.9476     140.9302
LYS_316@HE2       ASN_46@HA     ASN_46@CA        2       0.0010       2.9525     148.3232
ASN_265@HD21    GLN_22@HE21    GLN_22@NE2        2       0.0010       2.9526     156.6954
LYS_305@HD2     GLY_135@HA3    GLY_135@CA        2       0.0010       2.9536     136.5550
GLN_299@HE22     THR_77@HG1    THR_77@OG1        2       0.0010       2.9539     141.9897
GLU_272@HB3      LYS_96@HE3     LYS_96@CE        2       0.0010       2.9546     156.0300
ALA_315@HB1      TRP_47@HZ2    TRP_47@CZ2        2       0.0010       2.9590     142.6043
GLN_299@HG3      PHE_78@HE2    PHE_78@CE2        2       0.0010       2.9598     140.1364
GLU_298@CD       LYS_37@HZ3     LYS_37@NZ        2       0.0010       2.9626     147.9679
LYS_316@HZ1       ASN_46@HA     ASN_46@CA        2       0.0010       2.9626     146.9608
LYS_316@HG3      TRP_47@HH2    TRP_47@CH2        2       0.0010       2.9655     138.2134
LYS_316@HB2      TRP_47@HZ2    TRP_47@CZ2        2       0.0010       2.9659     143.8051
LYS_324@O       LYS_214@HZ2    LYS_214@NZ        2       0.0010       2.9664     141.6960
ALA_323@HB3      HIE_44@HE1    HIE_44@CE1        2       0.0010       2.9703     158.9082
THR_300@HG23     TRP_47@HE3    TRP_47@CE3        2       0.0010       2.9716     146.0590
GLN_299@HE21     PHE_78@HE2    PHE_78@CE2        2       0.0010       2.9720     148.1786
GLN_299@HG3      ASP_50@HB3     ASP_50@CB        2       0.0010       2.9731     155.6310
LYS_316@HE3      LEU_45@HB2     LEU_45@CB        2       0.0010       2.9749     142.9657
LEU_311@HD23     ASN_181@HA    ASN_181@CA        2       0.0010       2.9750     137.3778
ALA_277@HB1      ARG_31@HG2     ARG_31@CG        2       0.0010       2.9759     141.8276
ARG_275@HH22      LEU_32@HA     LEU_32@CA        2       0.0010       2.9762     173.3759
GLN_299@HE21     PHE_78@HD2    PHE_78@CD2        2       0.0010       2.9770     148.7498
ARG_325@OXT     ASN_19@HD21    ASN_19@ND2        2       0.0010       2.9773     161.4131
ARG_275@HB2      ARG_31@HB3     ARG_31@CB        2       0.0010       2.9773     159.4579
LYS_312@HD3    VAL_114@HG23   VAL_114@CG2        2       0.0010       2.9773     140.0923
GLY_303@HA3    GLN_178@HE21   GLN_178@NE2        2       0.0010       2.9778     137.8738
THR_300@HB        ASN_49@HA     ASN_49@CA        2       0.0010       2.9814     140.1018
LYS_312@HE2    VAL_114@HG23   VAL_114@CG2        2       0.0010       2.9825     156.6818
LYS_316@HD2      TRP_47@HH2    TRP_47@CH2        2       0.0010       2.9849     136.7429
LYS_305@HZ3     GLY_136@HA2    GLY_136@CA        2       0.0010       2.9914     149.7573
LEU_304@HB3     MET_180@HG2    MET_180@CG        2       0.0010       2.9938     145.4604
GLU_309@HG3      TRP_47@HZ3    TRP_47@CZ3        2       0.0010       2.9941     143.6521
MET_322@HE3     ASN_46@HD21    ASN_46@ND2        1       0.0005       2.4870     140.4713
GLN_299@HE21    THR_81@HG22    THR_81@CG2        1       0.0005       2.5988     136.0096
ARG_325@OXT     GLN_40@HE21    GLN_40@NE2        1       0.0005       2.6317     157.5521
LYS_316@HG3      TRP_47@HE1    TRP_47@NE1        1       0.0005       2.6594     136.5887
ASN_265@HB2      LYS_37@HZ1     LYS_37@NZ        1       0.0005       2.6650     141.1138
GLN_274@HE21     ARG_31@HB3     ARG_31@CB        1       0.0005       2.6758     140.4115
ARG_325@OXT     GLN_40@HE22    GLN_40@NE2        1       0.0005       2.6824     151.6300
LYS_305@HB2    GLN_178@HE21   GLN_178@NE2        1       0.0005       2.6824     145.4670
LEU_311@HG        GLY_182@H     GLY_182@N        1       0.0005       2.6965     137.1400
GLU_284@OE2     ARG_31@HH21    ARG_31@NH2        1       0.0005       2.7001     175.1958
ARG_325@HD3     LYS_214@HZ1    LYS_214@NZ        1       0.0005       2.7084     140.5119
ASP_278@OD1      THR_33@HG1    THR_33@OG1        1       0.0005       2.7132     149.1136
ASN_265@HD21     LYS_37@HZ2     LYS_37@NZ        1       0.0005       2.7181     138.9380
LYS_312@HZ1     ALA_185@HB1    ALA_185@CB        1       0.0005       2.7221     145.6253
GLN_320@OE1     GLN_40@HE21    GLN_40@NE2        1       0.0005       2.7258     148.2308
ARG_325@O       GLN_22@HE22    GLN_22@NE2        1       0.0005       2.7292     139.7681
TYR_296@OH       TRP_94@HE1    TRP_94@NE1        1       0.0005       2.7350     139.4238
GLY_303@O      GLN_178@HE21   GLN_178@NE2        1       0.0005       2.7421     157.2823
ASN_279@OD1     ARG_31@HH12    ARG_31@NH1        1       0.0005       2.7558     150.7148
GLU_272@O        LYS_97@HZ1     LYS_97@NZ        1       0.0005       2.7599     152.4752
ARG_325@O       ASN_46@HD21    ASN_46@ND2        1       0.0005       2.7608     176.5240
VAL_292@HG12    ARG_93@HH12    ARG_93@NH1        1       0.0005       2.7711     143.3236
ARG_325@O       GLN_22@HE21    GLN_22@NE2        1       0.0005       2.7767     154.7178
GLY_303@H2      GLN_178@HG3    GLN_178@CG        1       0.0005       2.7769     150.7006
THR_300@HG1       ASN_49@HA     ASN_49@CA        1       0.0005       2.7806     137.2998
ARG_325@O        LYS_14@HZ3     LYS_14@NZ        1       0.0005       2.7819     168.6860
GLN_299@HE21      PHE_78@HA     PHE_78@CA        1       0.0005       2.7865     135.2883
LYS_312@HE2     HIE_115@HB2    HIE_115@CB        1       0.0005       2.7882     137.9066
ALA_321@HA       LEU_45@HB2     LEU_45@CB        1       0.0005       2.7965     136.5765
MET_322@HE3     LEU_45@HD11    LEU_45@CD1        1       0.0005       2.7990     143.5862
LYS_305@HE2      VAL_114@HB    VAL_114@CB        1       0.0005       2.8003     149.0846
LYS_324@O       LYS_214@HZ1    LYS_214@NZ        1       0.0005       2.8007     139.7115
LEU_270@HD12    ASN_76@HD21    ASN_76@ND2        1       0.0005       2.8009     142.4443
ARG_325@OXT    GLN_207@HE22   GLN_207@NE2        1       0.0005       2.8028     147.6724
LEU_285@O        LYS_96@HZ2     LYS_96@NZ        1       0.0005       2.8092     143.6697
ARG_325@HH12     LYS_14@HE2     LYS_14@CE        1       0.0005       2.8167     142.4900
LYS_324@O       LYS_214@HZ3    LYS_214@NZ        1       0.0005       2.8198     143.6350
MET_322@HG3    GLN_207@HE21   GLN_207@NE2        1       0.0005       2.8218     142.2151
MET_318@HE1    ASN_181@HD21   ASN_181@ND2        1       0.0005       2.8234     136.2597
LYS_312@HZ1     ALA_185@HB2    ALA_185@CB        1       0.0005       2.8316     137.6062
LYS_305@HE2     GLN_178@HB2    GLN_178@CB        1       0.0005       2.8325     160.7975
LEU_311@HD12      GLY_182@H     GLY_182@N        1       0.0005       2.8405     164.4491
SER_266@OG       LYS_37@HZ3     LYS_37@NZ        1       0.0005       2.8509     135.3265
LYS_316@HE3    VAL_114@HG23   VAL_114@CG2        1       0.0005       2.8520     138.1751
LYS_312@HD2    VAL_114@HG23   VAL_114@CG2        1       0.0005       2.8539     135.1007
LYS_324@O       GLN_40@HE21    GLN_40@NE2        1       0.0005       2.8604     140.5801
ALA_277@HA       ARG_31@HD3     ARG_31@CD        1       0.0005       2.8608     145.4348
GLN_274@HE21     LYS_97@HE3     LYS_97@CE        1       0.0005       2.8623     138.7888
TYR_296@HH       LYS_82@HD2     LYS_82@CD        1       0.0005       2.8631     138.5058
LYS_324@O      GLN_207@HE22   GLN_207@NE2        1       0.0005       2.8648     154.2252
LYS_312@HE3     MET_134@HE3    MET_134@CE        1       0.0005       2.8650     171.5548
ASN_265@HD21    THR_35@HG23    THR_35@CG2        1       0.0005       2.8652     157.2416
ASN_265@HD22     LYS_37@HE3     LYS_37@CE        1       0.0005       2.8666     157.3371
GLY_302@HA2       GLY_186@H     GLY_186@N        1       0.0005       2.8680     145.6827
LEU_304@HA      MET_180@HE1    MET_180@CE        1       0.0005       2.8693     136.4024
LYS_305@HZ2     GLY_135@HA3    GLY_135@CA        1       0.0005       2.8710     137.9075
GLN_299@HE22    THR_77@HG22    THR_77@CG2        1       0.0005       2.8727     142.9400
LYS_316@HZ1    VAL_114@HG13   VAL_114@CG1        1       0.0005       2.8752     142.4634
ALA_308@HB1     MET_134@HE2    MET_134@CE        1       0.0005       2.8761     153.1177
LYS_305@HB2       GLY_136@H     GLY_136@N        1       0.0005       2.8787     171.0362
ALA_308@HB2      MET_180@HA    MET_180@CA        1       0.0005       2.8818     139.3131
LYS_305@HB3     GLY_135@HA2    GLY_135@CA        1       0.0005       2.8824     136.6277
GLY_303@H1      MET_180@HB2    MET_180@CB        1       0.0005       2.8839     154.6640
ARG_325@OXT     GLN_22@HE21    GLN_22@NE2        1       0.0005       2.8856     159.3595
LYS_324@H       PRO_210@HB3    PRO_210@CB        1       0.0005       2.8864     141.6458
MET_318@HE1     LEU_45@HD23    LEU_45@CD2        1       0.0005       2.8884     136.8570
LYS_305@HE2     ASN_138@HB2    ASN_138@CB        1       0.0005       2.8885     158.7195
ALA_323@HA      PRO_210@HG3    PRO_210@CG        1       0.0005       2.8897     139.5118
MET_318@HE1     ASN_181@HB2    ASN_181@CB        1       0.0005       2.8900     135.3633
GLU_290@OE2     ARG_93@HH12    ARG_93@NH1        1       0.0005       2.8910     156.8076
ALA_323@HB1     LEU_45@HD12    LEU_45@CD1        1       0.0005       2.8936     136.0942
ASN_265@HB2      LYS_37@HE3     LYS_37@CE        1       0.0005       2.8947     135.2099
THR_300@HG21      ASN_49@HA     ASN_49@CA        1       0.0005       2.8952     135.9290
LEU_285@HD22    ARG_31@HH12    ARG_31@NH1        1       0.0005       2.8954     144.0867
LYS_324@H       PRO_210@HG3    PRO_210@CG        1       0.0005       2.8955     169.4831
ALA_308@HB2     MET_134@HG3    MET_134@CG        1       0.0005       2.8958     135.9576
LEU_307@HB2     MET_180@HE2    MET_180@CE        1       0.0005       2.8967     136.2093
ASN_265@HB2      LYS_37@HD3     LYS_37@CD        1       0.0005       2.8973     141.6690
ASN_265@HD21    GLN_22@HE22    GLN_22@NE2        1       0.0005       2.8980     172.8987
MET_322@HG2    GLN_207@HE21   GLN_207@NE2        1       0.0005       2.8987     153.0937
LYS_312@HE3     MET_134@HE2    MET_134@CE        1       0.0005       2.9026     137.2610
GLN_299@HE22      PHE_78@HZ     PHE_78@CZ        1       0.0005       2.9035     163.4910
LYS_316@HD2    VAL_114@HG23   VAL_114@CG2        1       0.0005       2.9069     140.0000
LYS_312@HG2      TRP_47@HZ2    TRP_47@CZ2        1       0.0005       2.9093     140.9281
LYS_312@HD2     MET_134@HE2    MET_134@CE        1       0.0005       2.9094     143.3244
LYS_316@HE2      LEU_45@HB3     LEU_45@CB        1       0.0005       2.9108     136.0148
GLN_299@HB2     TRP_116@HH2   TRP_116@CH2        1       0.0005       2.9119     136.7436
LYS_305@HE3     MET_134@HG3    MET_134@CG        1       0.0005       2.9144     146.4434
GLN_299@HE22     ASP_50@HB3     ASP_50@CB        1       0.0005       2.9144     139.9129
LYS_312@HB2    VAL_114@HG23   VAL_114@CG2        1       0.0005       2.9148     135.1820
ARG_275@HH12    LEU_32@HD21    LEU_32@CD2        1       0.0005       2.9153     143.2279
ARG_325@OXT     ASN_43@HD22    ASN_43@ND2        1       0.0005       2.9161     148.6227
HIE_280@HE2      ARG_31@HD3     ARG_31@CD        1       0.0005       2.9163     138.8574
MET_322@HE2      LEU_45@HB2     LEU_45@CB        1       0.0005       2.9163     137.4312
LYS_305@HE2      MET_134@HA    MET_134@CA        1       0.0005       2.9165     142.8563
ARG_325@HH12    LYS_214@HZ3    LYS_214@NZ        1       0.0005       2.9180     144.7295
GLN_320@HG2      HIE_44@HE2    HIE_44@NE2        1       0.0005       2.9193     139.2358
ALA_321@O      GLN_207@HE21   GLN_207@NE2        1       0.0005       2.9195     168.7742
LYS_324@HD2    GLN_207@HE21   GLN_207@NE2        1       0.0005       2.9196     140.5472
GLU_309@HB2     MET_134@HE1    MET_134@CE        1       0.0005       2.9205     143.1316
ASN_265@HD22     GLN_22@HG3     GLN_22@CG        1       0.0005       2.9217     154.5776
LEU_311@HD22     ASN_181@HA    ASN_181@CA        1       0.0005       2.9218     150.7039
LEU_270@HD13     PHE_78@HD2    PHE_78@CD2        1       0.0005       2.9229     135.3053
LYS_312@HD2     GLY_182@HA2    GLY_182@CA        1       0.0005       2.9229     140.2770
LYS_312@HD3    VAL_114@HG11   VAL_114@CG1        1       0.0005       2.9229     135.6438
GLN_320@HG2      HIE_44@HE1    HIE_44@CE1        1       0.0005       2.9245     135.4089
GLN_274@HE21     LYS_97@HZ3     LYS_97@NZ        1       0.0005       2.9251     137.9773
LEU_304@HD13    MET_180@HB2    MET_180@CB        1       0.0005       2.9253     139.3282
LYS_312@HZ1      SER_183@HA    SER_183@CA        1       0.0005       2.9269     137.9921
LEU_311@HB2       GLY_182@H     GLY_182@N        1       0.0005       2.9286     146.4078
ARG_325@HH12    ASN_43@HD21    ASN_43@ND2        1       0.0005       2.9313     139.3642
HIE_280@HE1      ARG_31@HD2     ARG_31@CD        1       0.0005       2.9346     135.9834
GLU_272@HG3      LYS_96@HZ3     LYS_96@NZ        1       0.0005       2.9351     152.6953
ALA_315@HB2     ASN_181@HB3    ASN_181@CB        1       0.0005       2.9353     138.0033
LEU_311@HB2     MET_134@HE2    MET_134@CE        1       0.0005       2.9358     142.9369
ALA_308@HB1     MET_134@HG3    MET_134@CG        1       0.0005       2.9361     149.1712
LEU_304@HB3      MET_180@HA    MET_180@CA        1       0.0005       2.9362     155.8251
LYS_312@HE3      HIE_115@HA    HIE_115@CA        1       0.0005       2.9366     140.5724
LYS_312@HZ1      HIE_115@HA    HIE_115@CA        1       0.0005       2.9367     142.1483
LYS_312@HA       TRP_47@HZ2    TRP_47@CZ2        1       0.0005       2.9371     146.0572
GLN_299@HE22     PHE_78@HE1    PHE_78@CE1        1       0.0005       2.9375     139.3601
MET_322@HE1      LEU_45@HB2     LEU_45@CB        1       0.0005       2.9381     138.4820
ASN_265@HB3      LYS_37@HZ3     LYS_37@NZ        1       0.0005       2.9382     152.6080
LYS_312@HE2      SER_183@HA    SER_183@CA        1       0.0005       2.9392     140.1973
ASN_265@ND2     GLN_22@HE21    GLN_22@NE2        1       0.0005       2.9395     168.4554
THR_300@HG22     TRP_47@HE3    TRP_47@CE3        1       0.0005       2.9398     138.5926
LEU_311@HD12     ASN_181@HA    ASN_181@CA        1       0.0005       2.9399     136.8711
ALA_321@HA      LEU_45@HD13    LEU_45@CD1        1       0.0005       2.9408     135.3344
ALA_308@HA      MET_134@HE1    MET_134@CE        1       0.0005       2.9409     138.4744
GLN_299@HE22    HIE_111@HB3    HIE_111@CB        1       0.0005       2.9412     145.1548
MET_322@HE3     LEU_45@HD13    LEU_45@CD1        1       0.0005       2.9417     141.5076
MET_322@HE2     MET_180@HB2    MET_180@CB        1       0.0005       2.9417     144.3741
GLN_274@HE21     LYS_97@HB3     LYS_97@CB        1       0.0005       2.9419     141.7634
MET_322@HG3     ASN_181@HB3    ASN_181@CB        1       0.0005       2.9427     138.8702
GLN_320@HG2     LEU_45@HD11    LEU_45@CD1        1       0.0005       2.9434     135.0529
ALA_315@O      ASN_181@HD22   ASN_181@ND2        1       0.0005       2.9443     151.4723
LEU_304@HG      MET_180@HE3    MET_180@CE        1       0.0005       2.9454     135.8373
GLU_309@HG3      TRP_47@HH2    TRP_47@CH2        1       0.0005       2.9471     159.8508
LYS_316@HA       TRP_47@HH2    TRP_47@CH2        1       0.0005       2.9484     144.9786
ARG_275@HG3     LEU_32@HD23    LEU_32@CD2        1       0.0005       2.9506     139.5971
LEU_311@HB2     GLY_182@HA3    GLY_182@CA        1       0.0005       2.9506     136.5656
ALA_315@HB1      TRP_47@HH2    TRP_47@CH2        1       0.0005       2.9511     137.6267
LEU_307@HG      MET_180@HE2    MET_180@CE        1       0.0005       2.9518     147.5462
THR_300@HG1      TRP_47@HE3    TRP_47@CE3        1       0.0005       2.9519     164.8343
MET_318@HE2      LEU_45@HB2     LEU_45@CB        1       0.0005       2.9532     142.7375
GLN_234@OE1      LYS_82@HZ1     LYS_82@NZ        1       0.0005       2.9536     152.6772
GLN_320@OE1     GLN_40@HE22    GLN_40@NE2        1       0.0005       2.9546     155.9153
ALA_315@HB3    VAL_114@HG12   VAL_114@CG1        1       0.0005       2.9549     139.4960
LEU_304@HD21    MET_180@HE3    MET_180@CE        1       0.0005       2.9550     151.9074
LEU_304@HD13    MET_180@HE3    MET_180@CE        1       0.0005       2.9551     139.0661
GLY_303@HA3     GLY_136@HA2    GLY_136@CA        1       0.0005       2.9557     137.4617
GLU_309@HA     VAL_114@HG21   VAL_114@CG2        1       0.0005       2.9559     141.1320
LEU_307@HD11    MET_180@HE2    MET_180@CE        1       0.0005       2.9561     145.1122
GLY_303@H3     GLN_178@HE21   GLN_178@NE2        1       0.0005       2.9566     152.4457
LEU_311@HD12    MET_180@HG2    MET_180@CG        1       0.0005       2.9568     135.3059
LEU_304@HD12    MET_180@HB2    MET_180@CB        1       0.0005       2.9573     139.9649
ALA_321@O        HIE_44@HE2    HIE_44@NE2        1       0.0005       2.9575     154.9020
GLU_272@HG2      LYS_97@HE3     LYS_97@CE        1       0.0005       2.9577     149.9736
LYS_305@HE3     GLY_136@HA2    GLY_136@CA        1       0.0005       2.9580     139.0352
THR_300@HG22      ASN_49@HA     ASN_49@CA        1       0.0005       2.9584     138.1467
ASN_265@HB2      LYS_37@HE2     LYS_37@CE        1       0.0005       2.9587     153.1099
LEU_313@HB2      TRP_47@HH2    TRP_47@CH2        1       0.0005       2.9588     138.0396
ALA_308@HB1     MET_134@HE1    MET_134@CE        1       0.0005       2.9596     142.7873
LYS_312@HG2     MET_134@HE3    MET_134@CE        1       0.0005       2.9597     137.1526
ALA_277@HB2      ARG_31@HG2     ARG_31@CG        1       0.0005       2.9598     135.2832
LYS_316@HE3      TRP_47@HH2    TRP_47@CH2        1       0.0005       2.9606     160.5439
ALA_323@HA      PRO_210@HG2    PRO_210@CG        1       0.0005       2.9612     143.4229
LEU_270@HD11     PHE_78@HD1    PHE_78@CD1        1       0.0005       2.9617     136.5182
GLY_319@HA3     LEU_45@HD21    LEU_45@CD2        1       0.0005       2.9623     138.4639
ASN_265@HD21      ASP_23@HA     ASP_23@CA        1       0.0005       2.9625     135.1735
LEU_270@HD22     PHE_78@HD1    PHE_78@CD1        1       0.0005       2.9637     149.9420
LYS_316@HD2    VAL_114@HG11   VAL_114@CG1        1       0.0005       2.9642     144.2122
THR_300@HG21     TRP_47@HE3    TRP_47@CE3        1       0.0005       2.9649     137.6951
LYS_305@HG2     MET_134@HG2    MET_134@CG        1       0.0005       2.9653     146.8599
LYS_312@HD2     MET_134@HE1    MET_134@CE        1       0.0005       2.9660     135.5194
LEU_270@HD11    ASN_76@HD21    ASN_76@ND2        1       0.0005       2.9663     145.1811
LEU_304@HD23    GLN_178@HG3    GLN_178@CG        1       0.0005       2.9683     137.4806
ALA_308@HB1     MET_134@HE3    MET_134@CE        1       0.0005       2.9688     160.1737
GLN_299@HE22    TRP_116@HH2   TRP_116@CH2        1       0.0005       2.9693     138.5053
LEU_307@HB3     MET_180@HE3    MET_180@CE        1       0.0005       2.9699     139.4367
MET_322@HE3      HIE_44@HE1    HIE_44@CE1        1       0.0005       2.9705     136.1562
MET_318@HE3     LEU_45@HD13    LEU_45@CD1        1       0.0005       2.9709     136.7186
GLN_274@NE2     ARG_31@HH12    ARG_31@NH1        1       0.0005       2.9717     172.1607
LYS_305@HZ1    LEU_112@HD11   LEU_112@CD1        1       0.0005       2.9717     144.6350
LEU_304@HD12    MET_180@HG2    MET_180@CG        1       0.0005       2.9720     142.6609
GLU_272@HG3      LYS_96@HZ1     LYS_96@NZ        1       0.0005       2.9721     145.8949
LYS_312@HE3     ALA_185@HB2    ALA_185@CB        1       0.0005       2.9722     138.4138
MET_322@HE1     GLN_206@HG2    GLN_206@CG        1       0.0005       2.9722     138.0236
LEU_304@HD12    MET_180@HG3    MET_180@CG        1       0.0005       2.9727     144.9873
ARG_325@HH21    ASN_43@HD21    ASN_43@ND2        1       0.0005       2.9727     154.2921
ALA_323@HB2      HIE_44@HE1    HIE_44@CE1        1       0.0005       2.9739     137.6802
GLU_298@HG3      ASN_49@HB2     ASN_49@CB        1       0.0005       2.9741     141.4878
GLN_320@HA      LEU_45@HD13    LEU_45@CD1        1       0.0005       2.9744     139.7555
GLY_303@HA2     GLY_136@HA3    GLY_136@CA        1       0.0005       2.9744     147.3819
THR_300@HG21     ASN_49@HB3     ASN_49@CB        1       0.0005       2.9745     140.5003
LYS_305@HE2    VAL_114@HG11   VAL_114@CG1        1       0.0005       2.9746     139.2034
ASN_265@HD22    THR_35@HG22    THR_35@CG2        1       0.0005       2.9758     148.9852
MET_318@HE2      LEU_45@HB3     LEU_45@CB        1       0.0005       2.9761     145.3564
GLY_273@HA3      TRP_94@HB3     TRP_94@CB        1       0.0005       2.9764     137.1322
GLU_309@HA      MET_134@HE3    MET_134@CE        1       0.0005       2.9766     162.8562
ALA_308@HB2     MET_134@HE1    MET_134@CE        1       0.0005       2.9773     161.5840
ARG_275@HH12    LEU_32@HD23    LEU_32@CD2        1       0.0005       2.9775     135.5477
GLN_299@HE22      THR_77@HB     THR_77@CB        1       0.0005       2.9781     142.0221
GLU_309@HA     VAL_114@HG22   VAL_114@CG2        1       0.0005       2.9784     153.3589
LYS_305@HE2       GLY_136@H     GLY_136@N        1       0.0005       2.9798     155.9754
GLN_274@HE21     LYS_97@HD2     LYS_97@CD        1       0.0005       2.9802     145.8437
ASN_265@HD21     ASP_23@HB3     ASP_23@CB        1       0.0005       2.9803     144.9915
ARG_268@HD3      PHE_78@HE1    PHE_78@CE1        1       0.0005       2.9805     141.6923
LYS_316@HE3      LEU_45@HB3     LEU_45@CB        1       0.0005       2.9808     165.6335
LYS_316@HD3    VAL_114@HG11   VAL_114@CG1        1       0.0005       2.9811     137.8059
GLU_309@HG3    VAL_114@HG13   VAL_114@CG1        1       0.0005       2.9822     138.8620
ILE_276@HD13    ARG_31@HH21    ARG_31@NH2        1       0.0005       2.9823     141.6257
ALA_308@HB3     GLY_182@HA2    GLY_182@CA        1       0.0005       2.9825     143.1257
MET_322@HE3      LEU_45@HB2     LEU_45@CB        1       0.0005       2.9830     139.8889
GLN_299@O         ASN_49@HA     ASN_49@CA        1       0.0005       2.9841     136.8862
LYS_312@HG2     MET_134@HE2    MET_134@CE        1       0.0005       2.9844     141.3275
LEU_311@HD12    MET_134@HE3    MET_134@CE        1       0.0005       2.9847     139.9476
GLU_272@CD       LYS_96@HZ1     LYS_96@NZ        1       0.0005       2.9847     135.6804
ASN_265@OD1      LYS_37@HE2     LYS_37@CE        1       0.0005       2.9850     138.3462
MET_318@HE2     LEU_45@HD21    LEU_45@CD2        1       0.0005       2.9850     164.5305
ALA_308@HB2     MET_134@HG2    MET_134@CG        1       0.0005       2.9861     160.9352
GLU_309@HG3    VAL_114@HG21   VAL_114@CG2        1       0.0005       2.9869     147.8470
ASP_291@CG      ARG_93@HH22    ARG_93@NH2        1       0.0005       2.9894     144.2980
GLN_299@HG2      PHE_78@HE1    PHE_78@CE1        1       0.0005       2.9915     160.4202
ARG_325@HH22    ASN_43@HD21    ASN_43@ND2        1       0.0005       2.9916     147.5859
GLY_303@H1     GLN_178@HE21   GLN_178@NE2        1       0.0005       2.9916     136.5234
ALA_308@HB3     MET_134@HE2    MET_134@CE        1       0.0005       2.9919     157.0652
GLU_272@HA       ARG_93@HG2     ARG_93@CG        1       0.0005       2.9919     135.3498
LYS_305@HE2     MET_180@HE2    MET_180@CE        1       0.0005       2.9921     137.3816
GLY_273@HA2     ASN_76@HD21    ASN_76@ND2        1       0.0005       2.9925     141.1161
LEU_311@HD13     ASN_181@HA    ASN_181@CA        1       0.0005       2.9931     136.7984
LEU_307@HD23    MET_180@HG2    MET_180@CG        1       0.0005       2.9936     135.3181
GLU_284@CD      ARG_31@HH22    ARG_31@NH2        1       0.0005       2.9938     142.3371
GLY_319@HA3     LEU_45@HD11    LEU_45@CD1        1       0.0005       2.9939     148.2377
ASN_265@OD1      LYS_37@HE3     LYS_37@CE        1       0.0005       2.9949     143.3987
GLU_272@CD      ARG_93@HH21    ARG_93@NH2        1       0.0005       2.9961     137.5756
ALA_315@HB2      TRP_47@HH2    TRP_47@CH2        1       0.0005       2.9962     137.6734
ALA_308@HB3     MET_134@HB3    MET_134@CB        1       0.0005       2.9964     135.1073
THR_300@HG22     ASN_49@HB3     ASN_49@CB        1       0.0005       2.9967     135.0387
LYS_312@HD3     HIE_115@HB2    HIE_115@CB        1       0.0005       2.9970     141.0420
GLU_309@HA      MET_134@HE2    MET_134@CE        1       0.0005       2.9973     145.7830
GLY_273@HA3      TRP_94@HD1    TRP_94@CD1        1       0.0005       2.9974     142.4633
ARG_268@HG2      PHE_78@HE1    PHE_78@CE1        1       0.0005       2.9974     144.2104
ASN_265@HB3     THR_35@HG21    THR_35@CG2        1       0.0005       2.9979     144.4328
LYS_312@HE3    VAL_114@HG21   VAL_114@CG2        1       0.0005       2.9986     142.4828
ALA_323@HB2     LEU_45@HD23    LEU_45@CD2        1       0.0005       2.9986     142.1600
ALA_323@HB3     LEU_45@HD11    LEU_45@CD1        1       0.0005       2.9988     154.5135
ALA_323@HB3      HIE_44@HE2    HIE_44@NE2        1       0.0005       2.9991     154.1012
GLU_272@CD       LYS_96@HZ3     LYS_96@NZ        1       0.0005       2.9997     145.3234
GLY_319@HA3     LEU_45@HD23    LEU_45@CD2        1       0.0005       2.9998     138.1262
ALA_315@HB2    VAL_114@HG13   VAL_114@CG1        1       0.0005       2.9999     137.3584
