# Supplementary material for: K739 is preferentially targeted over K725 in the deSUMOylation process of neuronal nitric oxide synthase
Source: Front Chem. 2025 Sep 4;13:1672437. doi: 10.3389/fchem.2025.1672437 (PMC12445055; doi:10.3389/fchem.2025.1672437)
Supplement: Supplementary file 2 [file DataSheet2.zip › raw-data/739-N3/hbond-details-2.out]

#Acceptor            DonorH         Donor   Frames         Frac      AvgDist       AvgAng
GLU_51@OE2     ARG_275@HH12   ARG_275@NH1     1427       0.7135       2.7572     163.3153
GLU_51@OE1     ARG_275@HH22   ARG_275@NH2     1361       0.6805       2.7839     162.1927
VAL_114@O         GLY_302@H     GLY_302@N     1118       0.5590       2.8749     160.1126
ASP_50@OD2     ARG_268@HH21   ARG_268@NH2     1074       0.5370       2.7517     160.7376
ASP_50@OD1       ARG_268@HE    ARG_268@NE      892       0.4460       2.8206     155.7182
ASP_50@OD1     ARG_268@HH21   ARG_268@NH2      878       0.4390       2.7613     160.9980
ASP_50@OD2       ARG_268@HE    ARG_268@NE      862       0.4310       2.8318     155.0199
GLY_182@O       LYS_312@HZ1    LYS_312@NZ      693       0.3465       2.8476     155.1394
GLU_51@OE1     ARG_275@HH12   ARG_275@NH1      596       0.2980       2.7666     161.6560
GLU_51@OE2     ARG_275@HH22   ARG_275@NH2      583       0.2915       2.7967     159.9507
LEU_48@O          GLY_301@H     GLY_301@N      518       0.2590       2.9005     155.3697
ASP_23@OD1     ASN_265@HD22   ASN_265@ND2      453       0.2265       2.8165     161.2873
ASP_23@OD2     ASN_265@HD22   ASN_265@ND2      420       0.2100       2.8193     162.0441
ASP_50@OD1        GLN_299@H     GLN_299@N      403       0.2015       2.8807     163.5598
ASP_50@OD2        GLN_299@H     GLN_299@N      350       0.1750       2.8888     163.8552
THR_35@OG1     ASN_265@HD21   ASN_265@ND2      228       0.1140       2.8964     162.8715
GLU_10@OE2     ARG_325@HH22   ARG_325@NH2      225       0.1125       2.7863     160.5932
GLU_10@OE1     ARG_325@HH12   ARG_325@NH1      214       0.1070       2.8104     158.4192
ASN_49@HA        THR_300@HA    THR_300@CA      199       0.0995       2.9389     145.2959
ASN_46@OD1      LYS_316@HZ2    LYS_316@NZ      175       0.0875       2.8141     154.7997
GLU_10@OE2     ARG_325@HH12   ARG_325@NH1      162       0.0810       2.8177     156.7765
ASN_46@OD1      LYS_316@HZ3    LYS_316@NZ      154       0.0770       2.8244     154.7002
THR_77@OG1     GLN_299@HE22   GLN_299@NE2      154       0.0770       2.8736     149.2103
GLU_10@OE1     ARG_325@HH22   ARG_325@NH2      138       0.0690       2.7787     161.0773
ASN_46@OD1      LYS_316@HZ1    LYS_316@NZ      138       0.0690       2.8204     152.9740
LEU_48@O        THR_300@HG1   THR_300@OG1      128       0.0640       2.7735     157.5370
ASP_23@OD2     ASN_265@HD21   ASN_265@ND2       86       0.0430       2.8498     158.5845
THR_77@O       GLN_299@HE21   GLN_299@NE2       80       0.0400       2.8938     151.7399
VAL_114@O       LYS_312@HZ1    LYS_312@NZ       73       0.0365       2.8675     156.1863
ASP_38@OD2     ASN_265@HD21   ASN_265@ND2       64       0.0320       2.8303     161.6366
ASP_23@OD1     ASN_265@HD21   ASN_265@ND2       62       0.0310       2.8456     156.7939
HIE_115@ND1     LYS_312@HZ1    LYS_312@NZ       56       0.0280       2.9380     150.5380
GLN_22@OE1     ASN_265@HD21   ASN_265@ND2       54       0.0270       2.8336     161.3326
GLU_10@OE2     ARG_325@HH21   ARG_325@NH2       41       0.0205       2.8132     157.2157
MET_134@O       LYS_305@HZ3    LYS_305@NZ       40       0.0200       2.8100     155.0100
SER_183@HA      GLY_302@HA3    GLY_302@CA       39       0.0195       2.9198     141.5172
THR_35@OG1     ASN_265@HD22   ASN_265@ND2       38       0.0190       2.8785     158.6422
TRP_47@O        THR_300@HG1   THR_300@OG1       35       0.0175       2.7318     149.9759
GLY_135@O        GLY_303@H2     GLY_303@N       35       0.0175       2.8772     152.1645
GLU_10@OE1     ARG_325@HH21   ARG_325@NH2       33       0.0165       2.7810     157.8377
GLY_135@O        GLY_303@H1     GLY_303@N       33       0.0165       2.8202     152.3163
ALA_185@H       GLY_302@HA2    GLY_302@CA       33       0.0165       2.8798     139.3550
GLY_135@O       LYS_305@HZ2    LYS_305@NZ       32       0.0160       2.8372     153.9070
ASP_132@OD1     LYS_305@HZ3    LYS_305@NZ       31       0.0155       2.7447     160.2529
GLY_135@O       LYS_305@HZ1    LYS_305@NZ       31       0.0155       2.7821     154.0511
GLN_178@OE1      GLY_303@H1     GLY_303@N       31       0.0155       2.8368     148.4517
GLY_135@O       LYS_305@HZ3    LYS_305@NZ       28       0.0140       2.8168     154.5101
ASP_132@OD1     LYS_305@HZ1    LYS_305@NZ       27       0.0135       2.7588     159.1189
MET_134@O       LYS_305@HZ2    LYS_305@NZ       27       0.0135       2.8444     154.6886
GLU_10@OE2       ARG_325@HE    ARG_325@NE       26       0.0130       2.8519     155.8777
GLN_178@OE1      GLY_303@H3     GLY_303@N       26       0.0130       2.8547     150.5090
ASP_132@OD1     LYS_305@HZ2    LYS_305@NZ       24       0.0120       2.7503     158.4235
ASP_50@OD2     GLN_299@HE22   GLN_299@NE2       24       0.0120       2.8308     160.8822
MET_134@O       LYS_305@HZ1    LYS_305@NZ       23       0.0115       2.8488     152.3627
GLU_10@OE1       ARG_325@HE    ARG_325@NE       23       0.0115       2.8716     155.9411
GLU_7@OE1      ARG_325@HH22   ARG_325@NH2       22       0.0110       2.7717     158.4309
GLU_7@OE2      ARG_325@HH22   ARG_325@NH2       22       0.0110       2.8087     161.7117
GLU_7@OE1      ARG_325@HH12   ARG_325@NH1       21       0.0105       2.8223     160.5286
TRP_94@HA       GLY_273@HA3    GLY_273@CA       20       0.0100       2.9394     145.3623
GLN_178@OE1      GLY_303@H2     GLY_303@N       19       0.0095       2.8449     147.0708
GLY_135@O        GLY_303@H3     GLY_303@N       19       0.0095       2.8773     151.2307
MET_134@HE1     LYS_312@HE2    LYS_312@CE       19       0.0095       2.9068     146.6465
MET_134@O        GLY_303@H3     GLY_303@N       18       0.0090       2.8166     152.3681
TRP_116@HE1       GLY_301@H     GLY_301@N       18       0.0090       2.8369     141.6575
THR_81@OG1     GLN_299@HE21   GLN_299@NE2       18       0.0090       2.9311     156.0883
HIE_111@ND1    GLN_299@HE22   GLN_299@NE2       17       0.0085       2.8566     151.8376
MET_134@O         LEU_304@H     LEU_304@N       17       0.0085       2.8672     156.7278
MET_134@O        GLY_303@H1     GLY_303@N       17       0.0085       2.8740     157.1244
GLY_182@HA3      LYS_312@HA    LYS_312@CA       15       0.0075       2.9166     142.0373
ASP_50@OD1     GLN_299@HE22   GLN_299@NE2       14       0.0070       2.8405     159.3107
MET_134@HE2     LYS_312@HE2    LYS_312@CE       14       0.0070       2.8979     153.4337
ARG_31@O       ARG_275@HH21   ARG_275@NH2       13       0.0065       2.8592     145.4945
ASN_46@HA       LYS_316@HE3    LYS_316@CE       12       0.0060       2.8776     142.7940
GLU_7@OE2      ARG_325@HH12   ARG_325@NH1       11       0.0055       2.7845     158.3961
MET_134@O        GLY_303@H2     GLY_303@N       11       0.0055       2.8032     151.6756
GLU_7@OE2      ARG_325@HH21   ARG_325@NH2       11       0.0055       2.8260     155.6708
GLN_178@OE1     LYS_305@HZ2    LYS_305@NZ       10       0.0050       2.7850     157.3024
MET_134@HE3     LYS_312@HE2    LYS_312@CE        9       0.0045       2.9008     145.1456
MET_134@HB3     LYS_305@HE3    LYS_305@CE        9       0.0045       2.9258     151.6087
TRP_94@HZ2      TYR_296@HE1   TYR_296@CE1        9       0.0045       2.9285     141.7198
GLY_182@H       ALA_315@HB3    ALA_315@CB        9       0.0045       2.9345     144.8781
ASN_49@HA      THR_300@HG22   THR_300@CG2        9       0.0045       2.9528     141.4237
ASP_132@OD2     LYS_305@HZ1    LYS_305@NZ        8       0.0040       2.7042     164.4212
GLN_178@OE1     LYS_305@HZ3    LYS_305@NZ        8       0.0040       2.7509     154.7621
ALA_185@HB1     LYS_312@HZ1    LYS_312@NZ        8       0.0040       2.7731     140.9529
GLN_207@OE1     LYS_324@HZ1    LYS_324@NZ        8       0.0040       2.8293     152.7195
THR_77@OG1     GLN_299@HE21   GLN_299@NE2        8       0.0040       2.8607     155.9581
GLY_182@H       ALA_315@HB1    ALA_315@CB        8       0.0040       2.9040     140.6965
ALA_185@HB3     GLY_302@HA2    GLY_302@CA        8       0.0040       2.9100     141.8897
THR_35@HG1     ASN_265@HD21   ASN_265@ND2        8       0.0040       2.9225     148.7635
PHE_78@HZ       ARG_268@HD3    ARG_268@CD        8       0.0040       2.9278     145.4015
ARG_93@HB3      GLU_272@HG2    GLU_272@CG        8       0.0040       2.9471     142.4891
ILE_137@O       LYS_305@HZ1    LYS_305@NZ        7       0.0035       2.7797     156.5265
TRP_47@HE1      ALA_315@HB3    ALA_315@CB        7       0.0035       2.7939     149.4062
GLU_10@OE1      LYS_324@HZ1    LYS_324@NZ        7       0.0035       2.8006     161.2535
GLU_10@OE2      LYS_324@HZ1    LYS_324@NZ        7       0.0035       2.8240     155.1049
GLU_7@OE2       LYS_324@HZ2    LYS_324@NZ        7       0.0035       2.8464     158.0581
GLN_178@OE1     LYS_305@HZ1    LYS_305@NZ        7       0.0035       2.8502     144.0368
SER_183@HA      LYS_312@HE3    LYS_312@CE        7       0.0035       2.8875     141.5498
TRP_116@HZ2      THR_300@HA    THR_300@CA        7       0.0035       2.9327     140.9502
HIE_115@HB2     LYS_312@HE3    LYS_312@CE        7       0.0035       2.9492     154.6821
GLU_7@OE1      ARG_325@HH21   ARG_325@NH2        6       0.0030       2.7573     154.6701
ASN_46@OD1     ARG_325@HH22   ARG_325@NH2        6       0.0030       2.7950     152.8880
GLN_207@OE1     LYS_324@HZ3    LYS_324@NZ        6       0.0030       2.7952     157.8031
GLU_7@OE1       LYS_324@HZ2    LYS_324@NZ        6       0.0030       2.8878     154.5730
ALA_185@HB1     GLY_302@HA2    GLY_302@CA        6       0.0030       2.9066     140.1999
ALA_185@HB2     GLY_302@HA2    GLY_302@CA        6       0.0030       2.9167     142.2187
TRP_47@HH2       LEU_313@HG    LEU_313@CG        6       0.0030       2.9190     143.0839
TRP_47@HZ2       LEU_313@HA    LEU_313@CA        6       0.0030       2.9433     140.6277
ASN_49@HA      THR_300@HG21   THR_300@CG2        6       0.0030       2.9478     141.3553
LEU_45@HB2      LYS_316@HE2    LYS_316@CE        6       0.0030       2.9508     145.3684
ARG_93@HG2      GLU_272@HG2    GLU_272@CG        6       0.0030       2.9524     148.6652
ASP_50@HB3      GLN_299@HB2    GLN_299@CB        6       0.0030       2.9550     150.9573
TRP_47@HH2      LYS_316@HB2    LYS_316@CB        6       0.0030       2.9558     143.6904
TRP_47@HZ2      LYS_312@HG3    LYS_312@CG        6       0.0030       2.9566     141.5950
ASN_49@HB3     THR_300@HG22   THR_300@CG2        6       0.0030       2.9579     141.5046
TRP_94@HZ2       TYR_296@HH    TYR_296@OH        5       0.0025       2.7070     139.8298
GLU_7@OE2       LYS_324@HZ1    LYS_324@NZ        5       0.0025       2.7384     150.8556
GLU_10@OE1      LYS_324@HZ3    LYS_324@NZ        5       0.0025       2.7411     155.7226
GLU_7@OE1       LYS_324@HZ1    LYS_324@NZ        5       0.0025       2.7446     149.0575
SER_173@OG      LYS_305@HZ1    LYS_305@NZ        5       0.0025       2.7833     148.3313
ILE_137@O       LYS_305@HZ2    LYS_305@NZ        5       0.0025       2.8113     154.6925
ILE_137@O       LYS_305@HZ3    LYS_305@NZ        5       0.0025       2.8361     159.9769
ASN_43@OD1     ARG_325@HH12   ARG_325@NH1        5       0.0025       2.8504     154.4004
TRP_47@HE1      ALA_315@HB1    ALA_315@CB        5       0.0025       2.8714     137.1342
GLY_182@H       LEU_311@HB3    LEU_311@CB        5       0.0025       2.8878     147.7678
ARG_93@HH22      PHE_271@HZ    PHE_271@CZ        5       0.0025       2.9015     143.2527
ARG_31@O         ARG_275@HE    ARG_275@NE        5       0.0025       2.9024     146.8922
ARG_31@HD3      HIE_280@HE1   HIE_280@CE1        5       0.0025       2.9256     156.8699
LEU_45@HB3      LYS_316@HG3    LYS_316@CG        5       0.0025       2.9433     147.2242
ARG_31@HB2      ARG_275@HB2    ARG_275@CB        5       0.0025       2.9536     139.7841
GLY_113@O       LYS_305@HZ1    LYS_305@NZ        4       0.0020       2.7624     149.2281
GLU_10@OE2      LYS_324@HZ2    LYS_324@NZ        4       0.0020       2.7800     156.2931
PHE_78@HE1     GLN_299@HE21   GLN_299@NE2        4       0.0020       2.7830     140.9728
ASP_132@OD2     LYS_305@HZ3    LYS_305@NZ        4       0.0020       2.7879     161.9341
THR_35@HG22    ASN_265@HD22   ASN_265@ND2        4       0.0020       2.8013     145.0570
VAL_114@HG12    LYS_305@HE2    LYS_305@CE        4       0.0020       2.8240     140.7881
HIE_44@ND1       ARG_325@HE    ARG_325@NE        4       0.0020       2.8580     152.9530
GLU_7@OE1       LYS_324@HZ3    LYS_324@NZ        4       0.0020       2.8626     158.1082
THR_35@HG23    ASN_265@HD22   ASN_265@ND2        4       0.0020       2.8716     147.4707
ARG_31@HH12     GLN_274@HB3    GLN_274@CB        4       0.0020       2.8741     145.3993
ASN_46@OD1     GLN_320@HE21   GLN_320@NE2        4       0.0020       2.8786     162.8537
ALA_185@HB3     LYS_312@HZ1    LYS_312@NZ        4       0.0020       2.8899     143.5477
MET_134@HB3     LYS_305@HE2    LYS_305@CE        4       0.0020       2.9057     147.1866
GLN_22@HE22    ASN_265@HD22   ASN_265@ND2        4       0.0020       2.9238     141.4486
TRP_47@HZ2      ALA_315@HB3    ALA_315@CB        4       0.0020       2.9413     142.8393
ARG_31@HE       HIE_280@HE1   HIE_280@CE1        4       0.0020       2.9439     144.3024
HIE_115@HB2     LYS_312@HE2    LYS_312@CE        4       0.0020       2.9494     154.6274
ARG_31@HD2      ARG_275@HB2    ARG_275@CB        4       0.0020       2.9621     141.7302
ASN_181@HD21    MET_318@HB3    MET_318@CB        4       0.0020       2.9666     155.7467
ASN_49@HB3     THR_300@HG23   THR_300@CG2        4       0.0020       2.9704     141.9171
GLU_7@OE2       LYS_324@HZ3    LYS_324@NZ        3       0.0015       2.7284     158.5269
ASN_46@OD1      LYS_324@HZ1    LYS_324@NZ        3       0.0015       2.7499     160.6152
GLY_136@O       LYS_305@HZ1    LYS_305@NZ        3       0.0015       2.7798     139.2621
ASP_50@OD2     GLN_299@HE21   GLN_299@NE2        3       0.0015       2.7813     142.0063
GLU_10@OE1      LYS_324@HZ2    LYS_324@NZ        3       0.0015       2.7903     165.8851
GLY_113@O       LYS_305@HZ3    LYS_305@NZ        3       0.0015       2.8006     157.0990
SER_173@OG      LYS_305@HZ3    LYS_305@NZ        3       0.0015       2.8230     148.7723
LYS_97@HD2     GLN_274@HE21   GLN_274@NE2        3       0.0015       2.8268     143.2930
GLN_207@OE1       LYS_324@H     LYS_324@N        3       0.0015       2.8383     163.5722
PRO_210@HG2       LYS_324@H     LYS_324@N        3       0.0015       2.8393     143.6271
GLN_207@O       LYS_324@HZ3    LYS_324@NZ        3       0.0015       2.8427     157.4437
SER_173@OG      LYS_305@HZ2    LYS_305@NZ        3       0.0015       2.8529     159.8060
LEU_112@O       LYS_316@HZ2    LYS_316@NZ        3       0.0015       2.8566     155.0730
GLN_207@OE1     LYS_324@HZ2    LYS_324@NZ        3       0.0015       2.8663     157.9382
PHE_78@HE2     GLN_234@HE21   GLN_234@NE2        3       0.0015       2.8724     150.8587
ARG_31@HD3      ALA_277@HB1    ALA_277@CB        3       0.0015       2.8744     138.8911
ASN_46@OD1     ARG_325@HH12   ARG_325@NH1        3       0.0015       2.8755     147.4372
TYR_130@OH      LYS_305@HZ2    LYS_305@NZ        3       0.0015       2.8798     148.5195
ARG_31@HH11     HIE_280@HE2   HIE_280@NE2        3       0.0015       2.8809     145.5846
ASN_49@HA       THR_300@HG1   THR_300@OG1        3       0.0015       2.8896     145.5693
GLY_182@HA3     LYS_312@HE3    LYS_312@CE        3       0.0015       2.8929     164.2379
ASP_50@HB3     GLN_299@HE22   GLN_299@NE2        3       0.0015       2.9004     143.0650
MET_180@HG3     MET_322@HE1    MET_322@CE        3       0.0015       2.9043     153.6714
ALA_185@HB2     LYS_312@HZ1    LYS_312@NZ        3       0.0015       2.9054     138.6983
ASN_76@HD21    LEU_270@HD12   LEU_270@CD1        3       0.0015       2.9056     138.4327
ASN_43@OD1     ARG_325@HH11   ARG_325@NH1        3       0.0015       2.9179     144.9410
TRP_47@HE1      LYS_316@HB2    LYS_316@CB        3       0.0015       2.9194     151.9750
HIE_111@HE2       THR_300@H     THR_300@N        3       0.0015       2.9206     137.8289
VAL_114@O       LYS_312@HE2    LYS_312@CE        3       0.0015       2.9225     137.4304
ASN_181@HB3     MET_322@HE3    MET_322@CE        3       0.0015       2.9238     138.3645
TRP_47@HE1      LYS_316@HD2    LYS_316@CD        3       0.0015       2.9243     153.7866
ASN_49@HD22    ARG_268@HH22   ARG_268@NH2        3       0.0015       2.9266     137.3239
ASP_50@HB3      GLN_299@HG3    GLN_299@CG        3       0.0015       2.9269     141.7368
TRP_94@HD1       GLU_272@HA    GLU_272@CA        3       0.0015       2.9428     148.0136
MET_134@HE3     ALA_308@HB3    ALA_308@CB        3       0.0015       2.9441     144.6232
TRP_47@HE1      LYS_312@HZ1    LYS_312@NZ        3       0.0015       2.9567     144.7649
TRP_47@HZ2      ALA_315@HB1    ALA_315@CB        3       0.0015       2.9611     139.1169
ASN_181@HA     LEU_311@HD23   LEU_311@CD2        3       0.0015       2.9621     137.9696
ASN_49@HB3     THR_300@HG21   THR_300@CG2        3       0.0015       2.9654     142.9856
PHE_78@HE1      ARG_268@HG2    ARG_268@CG        3       0.0015       2.9693     137.7803
ASN_49@HB2      GLU_298@HG3    GLU_298@CG        3       0.0015       2.9694     139.7712
PHE_78@HD1     GLN_299@HE21   GLN_299@NE2        3       0.0015       2.9707     141.9265
GLY_135@HA3     LYS_305@HD2    LYS_305@CD        3       0.0015       2.9707     144.1976
GLU_10@OE2      LYS_324@HZ3    LYS_324@NZ        2       0.0010       2.6833     162.8067
GLU_51@OE2     ARG_268@HH12   ARG_268@NH1        2       0.0010       2.7631     147.0965
ASN_46@OD1      LYS_324@HZ2    LYS_324@NZ        2       0.0010       2.7640     145.9311
ASP_132@OD2     LYS_305@HZ2    LYS_305@NZ        2       0.0010       2.7673     164.6611
ASN_46@HD21     MET_322@HE3    MET_322@CE        2       0.0010       2.7797     141.4132
GLY_113@O       LYS_305@HZ2    LYS_305@NZ        2       0.0010       2.7832     151.4066
THR_33@OG1     ARG_275@HH21   ARG_275@NH2        2       0.0010       2.7926     150.4011
GLN_207@O       LYS_324@HZ2    LYS_324@NZ        2       0.0010       2.7984     165.5311
LYS_37@HZ3       SER_266@HG    SER_266@OG        2       0.0010       2.8011     139.8699
ASN_49@HB3      THR_300@HG1   THR_300@OG1        2       0.0010       2.8097     139.2892
PHE_17@O       ARG_325@HH22   ARG_325@NH2        2       0.0010       2.8156     169.2171
GLN_40@OE1     ARG_325@HH12   ARG_325@NH1        2       0.0010       2.8228     157.1359
TRP_47@HE1      LYS_312@HG3    LYS_312@CG        2       0.0010       2.8264     141.7947
GLN_178@HB2     LYS_305@HE2    LYS_305@CE        2       0.0010       2.8324     141.0055
ARG_31@HH22     GLN_274@HB3    GLN_274@CB        2       0.0010       2.8326     146.1290
LYS_37@HZ2       SER_266@HG    SER_266@OG        2       0.0010       2.8330     137.6123
GLY_182@H      LEU_311@HD12   LEU_311@CD1        2       0.0010       2.8417     137.3387
ASP_38@OD1     ASN_265@HD21   ASN_265@ND2        2       0.0010       2.8449     168.5935
THR_33@O       ASN_265@HD22   ASN_265@ND2        2       0.0010       2.8546     138.1474
GLN_207@HE21    MET_322@HG2    MET_322@CG        2       0.0010       2.8548     146.5130
PHE_78@HZ      GLN_234@HE21   GLN_234@NE2        2       0.0010       2.8560     144.6772
LEU_112@O       LYS_316@HZ3    LYS_316@NZ        2       0.0010       2.8665     156.5556
PRO_210@HB3       LYS_324@H     LYS_324@N        2       0.0010       2.8691     145.8727
LEU_45@HB3      LYS_316@HE3    LYS_316@CE        2       0.0010       2.8712     145.1556
GLY_182@HA3     ALA_315@HB1    ALA_315@CB        2       0.0010       2.8729     139.4566
HIE_44@ND1     ARG_325@HH11   ARG_325@NH1        2       0.0010       2.8769     148.4006
GLY_182@HA2     LYS_312@HE2    LYS_312@CE        2       0.0010       2.8774     138.9835
VAL_114@HG21    LYS_312@HE2    LYS_312@CE        2       0.0010       2.8777     146.5173
GLY_182@H       ALA_315@HB2    ALA_315@CB        2       0.0010       2.8781     142.5864
GLY_20@O        LYS_324@HZ1    LYS_324@NZ        2       0.0010       2.8808     144.6644
TRP_94@O       GLN_274@HE21   GLN_274@NE2        2       0.0010       2.8835     148.8233
MET_134@HE2     ALA_308@HB3    ALA_308@CB        2       0.0010       2.8890     138.2194
TRP_47@HE1      ALA_315@HB2    ALA_315@CB        2       0.0010       2.8894     147.7058
PHE_78@CE1     GLN_299@HE21   GLN_299@NE2        2       0.0010       2.8931     139.5727
GLY_182@HA3     ALA_315@HB2    ALA_315@CB        2       0.0010       2.8994     141.3127
MET_134@HG2     LYS_305@HE2    LYS_305@CE        2       0.0010       2.9005     144.7919
GLN_22@HE22    ASN_265@HD21   ASN_265@ND2        2       0.0010       2.9023     158.6550
ASP_50@OD1     GLN_299@HE21   GLN_299@NE2        2       0.0010       2.9029     137.7603
TRP_47@O          GLY_301@H     GLY_301@N        2       0.0010       2.9032     160.7488
TRP_47@HD1      GLY_302@HA3    GLY_302@CA        2       0.0010       2.9039     141.2076
TRP_47@HB3        GLY_301@H     GLY_301@N        2       0.0010       2.9057     138.7123
MET_134@HE2     ALA_308@HB1    ALA_308@CB        2       0.0010       2.9063     147.4294
GLN_40@O       GLN_320@HE21   GLN_320@NE2        2       0.0010       2.9107     158.1461
PHE_78@HZ       GLN_299@HG2    GLN_299@CG        2       0.0010       2.9112     140.0521
HIE_44@ND1     GLN_320@HE21   GLN_320@NE2        2       0.0010       2.9119     151.2987
ASN_49@HD21    ARG_268@HH22   ARG_268@NH2        2       0.0010       2.9123     137.8786
SER_173@OG       GLY_303@H2     GLY_303@N        2       0.0010       2.9179     143.7769
LEU_45@HD22     GLY_319@HA3    GLY_319@CA        2       0.0010       2.9189     137.6632
MET_134@HE1     GLU_309@HB2    GLU_309@CB        2       0.0010       2.9199     140.9072
HIE_115@HA        GLY_302@H     GLY_302@N        2       0.0010       2.9207     135.8712
LYS_37@HD3      ASN_265@HB2    ASN_265@CB        2       0.0010       2.9225     140.5834
TRP_47@HH2      GLU_309@HG3    GLU_309@CG        2       0.0010       2.9238     142.9783
VAL_114@HG22    LYS_312@HB2    LYS_312@CB        2       0.0010       2.9265     143.8531
TRP_116@HH2    GLN_299@HE22   GLN_299@NE2        2       0.0010       2.9292     145.8584
TRP_47@HE3      GLY_301@HA2    GLY_301@CA        2       0.0010       2.9312     137.3211
MET_134@HE3      ALA_308@HA    ALA_308@CA        2       0.0010       2.9320     140.5807
ARG_31@HG2      ALA_277@HB1    ALA_277@CB        2       0.0010       2.9322     136.6391
MET_134@HB2     LYS_305@HE3    LYS_305@CE        2       0.0010       2.9343     143.6401
MET_134@HE2     ALA_308@HB2    ALA_308@CB        2       0.0010       2.9385     145.1459
ARG_31@HD3      ALA_277@HB3    ALA_277@CB        2       0.0010       2.9385     142.6726
LEU_45@HD11      GLN_320@HA    GLN_320@CA        2       0.0010       2.9390     137.9834
MET_134@HG2     LYS_305@HE3    LYS_305@CE        2       0.0010       2.9398     147.1516
HIE_44@HB2      ARG_325@HD3    ARG_325@CD        2       0.0010       2.9436     140.8363
TRP_47@HZ2       LYS_312@HA    LYS_312@CA        2       0.0010       2.9473     142.1906
PHE_78@HD2     GLN_299@HE21   GLN_299@NE2        2       0.0010       2.9492     142.8454
VAL_114@HG21    LYS_312@HD3    LYS_312@CD        2       0.0010       2.9511     140.8494
TRP_47@HE3     THR_300@HG22   THR_300@CG2        2       0.0010       2.9546     139.0121
ARG_31@HH11     HIE_280@HE1   HIE_280@CE1        2       0.0010       2.9564     136.7997
PHE_78@HE1      ARG_268@HD3    ARG_268@CD        2       0.0010       2.9585     136.5724
PHE_78@HE2      GLN_299@HG3    GLN_299@CG        2       0.0010       2.9596     137.2396
MET_134@HE2      GLU_309@HA    GLU_309@CA        2       0.0010       2.9610     137.2796
LEU_45@HD21     GLY_319@HA3    GLY_319@CA        2       0.0010       2.9616     142.5135
GLY_182@HA3     LYS_312@HD2    LYS_312@CD        2       0.0010       2.9616     148.7409
ASN_181@HA     LEU_311@HD22   LEU_311@CD2        2       0.0010       2.9617     149.7942
LEU_32@HD22     ARG_275@HG3    ARG_275@CG        2       0.0010       2.9620     148.9701
LEU_112@HD22    LYS_305@HE3    LYS_305@CE        2       0.0010       2.9662     140.7099
TRP_47@HE1      LYS_316@HG3    LYS_316@CG        2       0.0010       2.9664     149.7019
TRP_47@HH2      LYS_316@HG3    LYS_316@CG        2       0.0010       2.9685     138.9741
LEU_45@HD12      GLN_320@HA    GLN_320@CA        2       0.0010       2.9686     138.5678
LEU_32@HD23     ARG_275@HG3    ARG_275@CG        2       0.0010       2.9687     148.8408
LEU_45@HB2      LYS_316@HE3    LYS_316@CE        2       0.0010       2.9695     142.2797
VAL_114@HG23    LYS_312@HG2    LYS_312@CG        2       0.0010       2.9703     140.5263
MET_134@HE1     LYS_312@HG2    LYS_312@CG        2       0.0010       2.9741     147.5212
MET_134@HE2     LYS_312@HB2    LYS_312@CB        2       0.0010       2.9742     147.3018
ARG_31@HH12     HIE_280@HE1   HIE_280@CE1        2       0.0010       2.9743     159.0216
ASN_76@HD21    LEU_270@HD11   LEU_270@CD1        2       0.0010       2.9759     143.2819
PHE_78@HD1     LEU_270@HD12   LEU_270@CD1        2       0.0010       2.9782     145.6031
LYS_82@HZ1       TYR_296@HH    TYR_296@OH        2       0.0010       2.9802     136.9386
ASP_50@HB3      GLN_299@HG2    GLN_299@CG        2       0.0010       2.9807     138.8686
TRP_47@HZ2      LYS_316@HB2    LYS_316@CB        2       0.0010       2.9831     140.7574
GLU_51@HB2     ARG_268@HH22   ARG_268@NH2        1       0.0005       2.5688     143.9919
ASP_23@HB3     ASN_265@HD21   ASN_265@ND2        1       0.0005       2.5731     143.5289
ARG_93@HE       GLU_272@HG2    GLU_272@CG        1       0.0005       2.5835     135.0858
ARG_31@HB3     GLN_274@HE21   GLN_274@NE2        1       0.0005       2.5923     138.9841
THR_35@HG22    ASN_265@HD21   ASN_265@ND2        1       0.0005       2.6274     137.0679
GLN_207@OE1    ARG_325@HH21   ARG_325@NH2        1       0.0005       2.6435     158.2774
MET_134@HE3     LYS_312@HE3    LYS_312@CE        1       0.0005       2.6693     135.2601
GLY_136@O       LYS_305@HZ3    LYS_305@NZ        1       0.0005       2.6789     146.9951
GLN_22@OE1      LYS_324@HZ1    LYS_324@NZ        1       0.0005       2.6844     148.3835
GLU_10@OE2     ARG_325@HH11   ARG_325@NH1        1       0.0005       2.6964     153.2475
THR_77@HG21    GLN_299@HE22   GLN_299@NE2        1       0.0005       2.6972     144.8616
GLN_22@HE21     ARG_325@HD3    ARG_325@CD        1       0.0005       2.7198     167.5386
VAL_114@HB      LYS_305@HE2    LYS_305@CE        1       0.0005       2.7266     138.9913
THR_35@HG21    ASN_265@HD22   ASN_265@ND2        1       0.0005       2.7272     155.8003
PHE_78@HE2     GLN_299@HE21   GLN_299@NE2        1       0.0005       2.7339     158.2625
ASN_76@HD21    LEU_270@HD22   LEU_270@CD2        1       0.0005       2.7363     138.6623
ASN_138@HB2     LYS_305@HE2    LYS_305@CE        1       0.0005       2.7383     136.2035
GLY_182@H        LEU_311@HG    LEU_311@CG        1       0.0005       2.7533     135.5556
ASN_43@OD1     ARG_325@HH22   ARG_325@NH2        1       0.0005       2.7548     151.9338
GLU_7@OE2      ARG_325@HH11   ARG_325@NH1        1       0.0005       2.7626     140.1603
TYR_130@OH      LYS_305@HZ1    LYS_305@NZ        1       0.0005       2.7639     164.3235
SER_173@HB2     LYS_305@HE2    LYS_305@CE        1       0.0005       2.7726     144.2430
SER_173@OG       GLY_303@H1     GLY_303@N        1       0.0005       2.7758     139.0662
GLU_51@OE1     ARG_268@HH12   ARG_268@NH1        1       0.0005       2.7803     150.2312
TYR_130@HE2     LYS_305@HZ3    LYS_305@NZ        1       0.0005       2.7882     138.9774
ASN_19@OD1     ARG_325@HH12   ARG_325@NH1        1       0.0005       2.7951     162.7794
GLN_22@OE1      LYS_324@HZ2    LYS_324@NZ        1       0.0005       2.7968     143.3603
ARG_31@HD3       ALA_277@HA    ALA_277@CA        1       0.0005       2.7993     137.6731
ARG_31@HH12    LEU_285@HD22   LEU_285@CD2        1       0.0005       2.7993     149.1201
GLN_207@OE1    ARG_325@HH22   ARG_325@NH2        1       0.0005       2.8000     156.6747
ARG_31@HD3        ARG_275@H     ARG_275@N        1       0.0005       2.8036     137.7244
GLY_136@O       LYS_305@HZ2    LYS_305@NZ        1       0.0005       2.8058     141.6978
PHE_78@HB2     GLN_299@HE21   GLN_299@NE2        1       0.0005       2.8082     152.0595
GLN_22@OE1     ARG_325@HH22   ARG_325@NH2        1       0.0005       2.8116     150.0726
GLN_207@HE21     MET_322@HA    MET_322@CA        1       0.0005       2.8120     139.2279
MET_134@HG2     LYS_305@HG3    LYS_305@CG        1       0.0005       2.8181     135.4002
LEU_112@HD21    LYS_305@HE3    LYS_305@CE        1       0.0005       2.8190     141.7914
GLY_20@O       ARG_325@HH22   ARG_325@NH2        1       0.0005       2.8204     157.6524
ARG_93@HH21     GLU_272@HG2    GLU_272@CG        1       0.0005       2.8269     144.0749
MET_180@HE3     MET_322@HE3    MET_322@CE        1       0.0005       2.8273     153.0983
TRP_94@HD1      GLY_273@HA2    GLY_273@CA        1       0.0005       2.8315     140.0524
LEU_45@O        LYS_316@HZ3    LYS_316@NZ        1       0.0005       2.8323     151.2902
LYS_214@HZ1     ARG_325@HD3    ARG_325@CD        1       0.0005       2.8334     147.6750
GLY_136@H       LYS_305@HB2    LYS_305@CB        1       0.0005       2.8356     144.4944
VAL_114@HG11     LYS_316@HA    LYS_316@CA        1       0.0005       2.8356     138.9915
LYS_96@HE3      GLU_272@HB3    GLU_272@CB        1       0.0005       2.8416     137.2955
MET_180@HE2     LYS_305@HE3    LYS_305@CE        1       0.0005       2.8449     156.0343
GLY_182@HA3     LEU_311@HB3    LEU_311@CB        1       0.0005       2.8459     136.3570
GLY_113@O      GLN_299@HE21   GLN_299@NE2        1       0.0005       2.8492     138.9784
PRO_210@HB2      ARG_325@HA    ARG_325@CA        1       0.0005       2.8499     137.7618
ARG_31@HE       ALA_277@HB2    ALA_277@CB        1       0.0005       2.8506     148.4357
GLN_40@OE1      LYS_324@HZ2    LYS_324@NZ        1       0.0005       2.8524     149.6635
GLY_135@O         LEU_304@H     LEU_304@N        1       0.0005       2.8547     163.1720
LYS_97@HE2     GLN_274@HE21   GLN_274@NE2        1       0.0005       2.8549     135.5733
ASN_19@OD1      LYS_324@HZ2    LYS_324@NZ        1       0.0005       2.8565     157.5890
LEU_45@HD12     ALA_323@HB3    ALA_323@CB        1       0.0005       2.8587     137.8505
LEU_45@HB2       ALA_321@HA    ALA_321@CA        1       0.0005       2.8587     144.2156
ASN_181@HB3     ALA_315@HB3    ALA_315@CB        1       0.0005       2.8621     146.3887
GLN_40@OE1     ARG_325@HH22   ARG_325@NH2        1       0.0005       2.8630     145.7790
ASN_138@OD1     LYS_305@HZ3    LYS_305@NZ        1       0.0005       2.8685     162.1883
ASN_46@HA       LYS_316@HZ1    LYS_316@NZ        1       0.0005       2.8686     153.5740
MET_180@HE2      LEU_307@HG    LEU_307@CG        1       0.0005       2.8702     137.1751
ASN_181@HD21      GLY_319@H     GLY_319@N        1       0.0005       2.8702     136.7335
ASN_76@OD1     ARG_275@HH11   ARG_275@NH1        1       0.0005       2.8705     163.2167
ASN_76@HD21    LEU_270@HD21   LEU_270@CD2        1       0.0005       2.8717     137.5971
LYS_82@HZ3       TYR_296@HH    TYR_296@OH        1       0.0005       2.8742     140.4165
ASN_76@HD22    LEU_270@HD12   LEU_270@CD1        1       0.0005       2.8746     141.7784
GLY_136@HA3     GLY_303@HA2    GLY_303@CA        1       0.0005       2.8773     135.3838
HIE_44@HD2     GLN_320@HE21   GLN_320@NE2        1       0.0005       2.8781     150.2994
ARG_31@HH21    ILE_276@HG21   ILE_276@CG2        1       0.0005       2.8786     139.3800
ASN_181@HB3     MET_322@HE2    MET_322@CE        1       0.0005       2.8844     144.0094
MET_180@HG2    LEU_307@HD23   LEU_307@CD2        1       0.0005       2.8854     135.7484
GLY_135@HA2     LYS_305@HG3    LYS_305@CG        1       0.0005       2.8876     139.5498
ARG_31@HH12     HIE_280@HE2   HIE_280@NE2        1       0.0005       2.8880     140.2608
VAL_114@HG12    GLU_309@HG2    GLU_309@CG        1       0.0005       2.8903     137.8091
ASN_181@HB2     MET_318@HE1    MET_318@CE        1       0.0005       2.8920     135.5807
GLN_207@HG2     MET_322@HG3    MET_322@CG        1       0.0005       2.8926     140.8414
ASN_181@HB3     ALA_315@HB2    ALA_315@CB        1       0.0005       2.8940     135.2087
LYS_97@HZ1      GLU_272@HG3    GLU_272@CG        1       0.0005       2.8942     167.8682
ARG_31@HE       ALA_277@HB3    ALA_277@CB        1       0.0005       2.8949     144.3496
VAL_114@HG11    LYS_316@HG2    LYS_316@CG        1       0.0005       2.8956     136.3746
ARG_31@HH21     HIE_280@HE1   HIE_280@CE1        1       0.0005       2.8957     152.7474
LYS_96@HE2      GLU_272@HB3    GLU_272@CB        1       0.0005       2.8963     148.8349
VAL_114@HG23    LYS_316@HE3    LYS_316@CE        1       0.0005       2.8963     143.6233
THR_35@HG23    ASN_265@HD21   ASN_265@ND2        1       0.0005       2.8963     136.4573
VAL_114@HG23    LYS_312@HE2    LYS_312@CE        1       0.0005       2.8975     148.2482
MET_134@HE2    LEU_304@HD12   LEU_304@CD1        1       0.0005       2.8977     143.2310
HIE_44@ND1     GLN_320@HE22   GLN_320@NE2        1       0.0005       2.8981     159.8460
TRP_47@HH2      LYS_316@HE3    LYS_316@CE        1       0.0005       2.8997     147.5455
LYS_97@HE3      GLU_272@HG2    GLU_272@CG        1       0.0005       2.8998     141.8631
ARG_31@O       GLN_274@HE21   GLN_274@NE2        1       0.0005       2.8999     163.9788
GLY_136@HA2     LYS_305@HE3    LYS_305@CE        1       0.0005       2.9005     144.9079
VAL_114@HG21    LYS_316@HE3    LYS_316@CE        1       0.0005       2.9018     158.9561
LEU_32@HD21    ARG_275@HH11   ARG_275@NH1        1       0.0005       2.9023     137.6716
GLN_206@HG2     MET_322@HE1    MET_322@CE        1       0.0005       2.9032     135.4519
VAL_114@HG13   LEU_313@HD13   LEU_313@CD1        1       0.0005       2.9062     142.3906
GLU_28@OE2     ASN_279@HD22   ASN_279@ND2        1       0.0005       2.9070     137.8568
ARG_31@HH21    ILE_276@HD11   ILE_276@CD1        1       0.0005       2.9071     159.3476
GLY_182@HA3     LYS_312@HG3    LYS_312@CG        1       0.0005       2.9075     151.9232
PHE_30@O       GLN_274@HE21   GLN_274@NE2        1       0.0005       2.9081     162.6393
GLN_207@HE21    LYS_324@HZ3    LYS_324@NZ        1       0.0005       2.9085     138.2054
VAL_114@HG12    LYS_312@HE2    LYS_312@CE        1       0.0005       2.9107     149.9636
ARG_31@NH1      HIE_280@HE2   HIE_280@NE2        1       0.0005       2.9137     140.5119
GLY_182@HA3    LEU_311@HD23   LEU_311@CD2        1       0.0005       2.9137     151.7006
GLN_207@HE21    MET_322@HE2    MET_322@CE        1       0.0005       2.9148     135.7468
ASN_46@OD1     GLN_320@HE22   GLN_320@NE2        1       0.0005       2.9156     157.6496
GLY_113@O       LYS_305@HE3    LYS_305@CE        1       0.0005       2.9172     138.9793
LEU_45@HD13     MET_318@HG2    MET_318@CG        1       0.0005       2.9177     145.1849
PHE_78@HE2      ARG_268@HG2    ARG_268@CG        1       0.0005       2.9189     146.3687
VAL_114@HG13   LEU_313@HD22   LEU_313@CD2        1       0.0005       2.9190     136.0318
ARG_31@HD2     ASN_279@HD21   ASN_279@ND2        1       0.0005       2.9211     135.4023
MET_134@HE3     LEU_311@HB2    LEU_311@CB        1       0.0005       2.9219     139.9715
VAL_114@HG23    LYS_312@HD3    LYS_312@CD        1       0.0005       2.9226     137.2223
MET_180@HE1      LEU_304@HA    LEU_304@CA        1       0.0005       2.9237     142.8624
LEU_112@HD11    LYS_305@HZ1    LYS_305@NZ        1       0.0005       2.9239     148.4374
TYR_130@OH      LYS_305@HZ3    LYS_305@NZ        1       0.0005       2.9258     157.9767
HIE_44@HE1       ARG_325@HE    ARG_325@NE        1       0.0005       2.9262     150.1467
ASN_181@HA     LEU_311@HD12   LEU_311@CD1        1       0.0005       2.9267     137.1626
MET_134@HB3     ALA_308@HB3    ALA_308@CB        1       0.0005       2.9268     145.2641
LEU_32@HA       ARG_275@HD2    ARG_275@CD        1       0.0005       2.9278     142.3617
GLY_182@HA2      LEU_311@HG    LEU_311@CG        1       0.0005       2.9298     144.7876
PRO_210@HG2     LYS_324@HG2    LYS_324@CG        1       0.0005       2.9316     135.5129
GLY_113@O        GLY_303@H2     GLY_303@N        1       0.0005       2.9337     145.4196
ASN_46@HA       LYS_316@HZ2    LYS_316@NZ        1       0.0005       2.9340     168.3856
MET_180@HB2     MET_322@HE3    MET_322@CE        1       0.0005       2.9354     136.7267
ASN_49@HA      THR_300@HG23   THR_300@CG2        1       0.0005       2.9360     144.9319
ARG_31@HD2       ALA_277@HA    ALA_277@CA        1       0.0005       2.9360     140.4044
LYS_37@HZ1     ARG_268@HH22   ARG_268@NH2        1       0.0005       2.9365     148.2979
LEU_45@HD12     ALA_323@HB1    ALA_323@CB        1       0.0005       2.9367     141.0640
GLY_135@HA2     LYS_305@HB2    LYS_305@CB        1       0.0005       2.9371     142.8698
LEU_45@HG       LYS_316@HE2    LYS_316@CE        1       0.0005       2.9389     140.0010
LYS_97@HZ1      GLU_272@HG2    GLU_272@CG        1       0.0005       2.9391     162.3257
MET_180@HE2    LEU_307@HD21   LEU_307@CD2        1       0.0005       2.9394     141.2458
HIE_44@HE1      ARG_325@HB2    ARG_325@CB        1       0.0005       2.9395     144.2018
GLN_178@HB2    LEU_304@HD11   LEU_304@CD1        1       0.0005       2.9404     148.5775
GLN_179@HE21    LYS_312@HE2    LYS_312@CE        1       0.0005       2.9412     141.1629
LYS_14@HZ1      ARG_325@HD3    ARG_325@CD        1       0.0005       2.9413     139.5135
ASN_76@HD21    LEU_270@HD23   LEU_270@CD2        1       0.0005       2.9425     165.3111
LEU_112@O       LYS_305@HZ1    LYS_305@NZ        1       0.0005       2.9427     167.2341
VAL_114@HG13     GLU_309@HA    GLU_309@CA        1       0.0005       2.9429     139.2274
MET_180@HE1     MET_322@HE2    MET_322@CE        1       0.0005       2.9433     135.4451
GLN_207@O       LYS_324@HZ1    LYS_324@NZ        1       0.0005       2.9453     142.7206
GLY_182@HA2     ALA_308@HB3    ALA_308@CB        1       0.0005       2.9457     135.2970
MET_180@HG3      LEU_304@HA    LEU_304@CA        1       0.0005       2.9458     137.4055
GLN_178@HG3    LEU_304@HD23   LEU_304@CD2        1       0.0005       2.9462     135.0839
HIE_44@HE1      ALA_323@HB3    ALA_323@CB        1       0.0005       2.9466     147.4030
LEU_45@HD21     MET_318@HE2    MET_318@CE        1       0.0005       2.9472     155.5334
TRP_47@HH2      ALA_315@HB3    ALA_315@CB        1       0.0005       2.9502     135.4473
PHE_78@HZ        ARG_268@HE    ARG_268@NE        1       0.0005       2.9503     144.1127
VAL_114@HG21    LYS_312@HE3    LYS_312@CE        1       0.0005       2.9504     136.8290
PHE_78@HZ       ARG_268@HG3    ARG_268@CG        1       0.0005       2.9506     153.8282
LEU_45@HD11     MET_318@HG3    MET_318@CG        1       0.0005       2.9516     151.0646
HIE_44@HE2      ARG_325@HB2    ARG_325@CB        1       0.0005       2.9520     142.5689
MET_180@HA      LEU_304@HB3    LEU_304@CB        1       0.0005       2.9532     159.4531
GLN_178@HB2    LEU_304@HD13   LEU_304@CD1        1       0.0005       2.9542     137.4025
TRP_47@HE3     THR_300@HG21   THR_300@CG2        1       0.0005       2.9543     135.5733
GLU_7@OE2        ARG_325@HE    ARG_325@NE        1       0.0005       2.9548     147.6254
PRO_210@HG2      ALA_323@HA    ALA_323@CA        1       0.0005       2.9549     142.6065
GLY_113@HA3     LYS_305@HE2    LYS_305@CE        1       0.0005       2.9549     148.6337
MET_134@HB2     LYS_305@HZ3    LYS_305@NZ        1       0.0005       2.9556     139.6626
TRP_94@HH2      TYR_296@HE1   TYR_296@CE1        1       0.0005       2.9559     142.5010
LYS_37@HD2      ASN_265@HB2    ASN_265@CB        1       0.0005       2.9560     144.4145
VAL_114@HG23    LYS_312@HG3    LYS_312@CG        1       0.0005       2.9566     135.0591
MET_134@HE1     LYS_312@HB2    LYS_312@CB        1       0.0005       2.9576     156.9268
HIE_44@CE1       ARG_325@HE    ARG_325@NE        1       0.0005       2.9589     154.1469
TRP_94@HZ2     LEU_270@HD11   LEU_270@CD1        1       0.0005       2.9600     143.2341
PHE_78@HD1     LEU_270@HD11   LEU_270@CD1        1       0.0005       2.9601     151.2909
TRP_47@HH2      LYS_312@HB3    LYS_312@CB        1       0.0005       2.9603     139.7055
MET_134@HG3    LEU_304@HD13   LEU_304@CD1        1       0.0005       2.9621     137.5060
THR_77@HB      GLN_299@HE21   GLN_299@NE2        1       0.0005       2.9629     137.7654
MET_134@HE3     ALA_308@HB1    ALA_308@CB        1       0.0005       2.9634     138.2475
TRP_47@HZ2      ALA_315@HB2    ALA_315@CB        1       0.0005       2.9638     148.6698
ARG_31@HH11     GLN_274@HG2    GLN_274@CG        1       0.0005       2.9641     142.8503
THR_35@HG1     ASN_265@HD22   ASN_265@ND2        1       0.0005       2.9649     141.7978
MET_180@HE2     MET_322@HE1    MET_322@CE        1       0.0005       2.9651     136.1172
ARG_31@HB3      ALA_277@HB2    ALA_277@CB        1       0.0005       2.9654     139.7472
GLN_207@HG3     MET_322@HG2    MET_322@CG        1       0.0005       2.9657     136.4304
MET_134@HB2     ALA_308@HB2    ALA_308@CB        1       0.0005       2.9665     141.3065
GLN_178@HE21    GLY_303@HA3    GLY_303@CA        1       0.0005       2.9666     138.6090
LYS_37@HZ1       SER_266@HG    SER_266@OG        1       0.0005       2.9669     137.5594
LEU_45@HD23    GLN_320@HE21   GLN_320@NE2        1       0.0005       2.9669     144.9523
GLN_207@HE21    LYS_324@HD3    LYS_324@CD        1       0.0005       2.9675     157.7883
MET_134@HE1     LYS_305@HE3    LYS_305@CE        1       0.0005       2.9676     143.6863
ARG_31@HB3      ARG_275@HB2    ARG_275@CB        1       0.0005       2.9688     165.8524
MET_134@HG2     LYS_305@HG2    LYS_305@CG        1       0.0005       2.9692     147.4308
LEU_45@HD13      GLN_320@HA    GLN_320@CA        1       0.0005       2.9693     138.4699
PHE_78@HE1     GLN_234@HE21   GLN_234@NE2        1       0.0005       2.9700     153.4840
PHE_78@HZ         GLN_297@H     GLN_297@N        1       0.0005       2.9705     151.1617
MET_180@HA      ALA_308@HB2    ALA_308@CB        1       0.0005       2.9709     140.5605
THR_81@HG1     GLN_299@HE22   GLN_299@NE2        1       0.0005       2.9709     135.1539
MET_180@HG2     LEU_304@HB3    LEU_304@CB        1       0.0005       2.9715     147.5974
LEU_45@HB2      MET_322@HE3    MET_322@CE        1       0.0005       2.9722     142.9323
GLY_182@HA3     LYS_312@HE2    LYS_312@CE        1       0.0005       2.9724     167.4067
THR_81@HG21    GLN_234@HE21   GLN_234@NE2        1       0.0005       2.9725     144.1812
TRP_47@HB2       THR_300@HB    THR_300@CB        1       0.0005       2.9727     137.4510
ARG_31@HD2      ALA_277@HB2    ALA_277@CB        1       0.0005       2.9737     138.7089
MET_134@HE2      LYS_305@HA    LYS_305@CA        1       0.0005       2.9738     136.3013
SER_183@HA      LYS_312@HZ1    LYS_312@NZ        1       0.0005       2.9741     135.0043
LEU_45@HD23     MET_318@HE3    MET_318@CE        1       0.0005       2.9750     155.8174
THR_81@HG1     GLN_299@HE21   GLN_299@NE2        1       0.0005       2.9757     152.7790
MET_180@HE3     LEU_307@HB2    LEU_307@CB        1       0.0005       2.9758     166.4150
LEU_45@HB3       ALA_321@HA    ALA_321@CA        1       0.0005       2.9759     139.7955
MET_134@HE2    LEU_311@HD23   LEU_311@CD2        1       0.0005       2.9771     142.6197
THR_77@HG1     GLN_299@HE22   GLN_299@NE2        1       0.0005       2.9775     142.4869
MET_180@HE3     LEU_307@HB3    LEU_307@CB        1       0.0005       2.9778     140.3683
GLY_113@O       LYS_305@HE2    LYS_305@CE        1       0.0005       2.9780     141.3288
ARG_93@HH21      GLU_272@HA    GLU_272@CA        1       0.0005       2.9786     145.1652
MET_134@HE1     ALA_308@HB1    ALA_308@CB        1       0.0005       2.9788     143.4854
LEU_112@HD12    LYS_305@HE3    LYS_305@CE        1       0.0005       2.9797     150.2742
VAL_114@HG11    LYS_305@HE2    LYS_305@CE        1       0.0005       2.9798     139.8128
GLY_135@HA3     LYS_305@HE2    LYS_305@CE        1       0.0005       2.9799     138.3567
LEU_45@HD23     MET_318@HB3    MET_318@CB        1       0.0005       2.9805     141.1266
TRP_47@HB3       THR_300@HB    THR_300@CB        1       0.0005       2.9808     144.5001
TRP_94@HB3      GLY_273@HA3    GLY_273@CA        1       0.0005       2.9820     147.1678
HIE_44@HE2      ALA_323@HB1    ALA_323@CB        1       0.0005       2.9821     136.9473
SER_173@HG       GLY_303@H2     GLY_303@N        1       0.0005       2.9822     168.5392
MET_180@HE2    LEU_304@HD12   LEU_304@CD1        1       0.0005       2.9823     140.4222
PHE_17@O       ARG_325@HH12   ARG_325@NH1        1       0.0005       2.9825     137.2338
ARG_31@HD3      ALA_277@HB2    ALA_277@CB        1       0.0005       2.9831     142.4178
MET_180@HB2    LEU_304@HD12   LEU_304@CD1        1       0.0005       2.9837     144.3828
ARG_31@HG2      ARG_275@HB2    ARG_275@CB        1       0.0005       2.9842     148.5960
VAL_114@HG23    LYS_312@HD2    LYS_312@CD        1       0.0005       2.9843     138.9953
VAL_114@HG21     GLU_309@HA    GLU_309@CA        1       0.0005       2.9845     145.5864
MET_180@HB3      LEU_304@HG    LEU_304@CG        1       0.0005       2.9846     152.5635
PHE_78@HD2     LEU_270@HD12   LEU_270@CD1        1       0.0005       2.9846     140.4525
MET_134@HG3     LYS_305@HE3    LYS_305@CE        1       0.0005       2.9849     158.6755
MET_180@HE1    LEU_304@HD13   LEU_304@CD1        1       0.0005       2.9858     146.7904
MET_134@HA      LYS_305@HE2    LYS_305@CE        1       0.0005       2.9865     153.2687
MET_180@HA     LEU_304@HD11   LEU_304@CD1        1       0.0005       2.9874     136.7347
GLN_179@HG3     ALA_308@HB1    ALA_308@CB        1       0.0005       2.9877     142.4076
LEU_45@HD23     ALA_323@HB2    ALA_323@CB        1       0.0005       2.9884     139.5888
MET_180@HG2    LEU_311@HD11   LEU_311@CD1        1       0.0005       2.9885     136.6096
TRP_47@HE1      LYS_312@HE3    LYS_312@CE        1       0.0005       2.9888     138.2330
SER_173@OG       GLY_303@H3     GLY_303@N        1       0.0005       2.9890     164.2851
LYS_97@HE3     GLN_274@HE21   GLN_274@NE2        1       0.0005       2.9890     139.7446
MET_134@HE2     GLU_309@HB2    GLU_309@CB        1       0.0005       2.9898     146.5392
GLY_135@O       LYS_305@HE2    LYS_305@CE        1       0.0005       2.9910     144.5770
MET_180@HA      ALA_308@HB1    ALA_308@CB        1       0.0005       2.9911     135.5829
GLN_207@HE21    LYS_324@HE2    LYS_324@CE        1       0.0005       2.9912     151.8917
VAL_114@HB      LYS_312@HG2    LYS_312@CG        1       0.0005       2.9914     136.0519
MET_134@HE3      GLU_309@HA    GLU_309@CA        1       0.0005       2.9916     139.2735
VAL_114@HG12    ALA_315@HB1    ALA_315@CB        1       0.0005       2.9917     139.0999
VAL_114@HG22    LYS_312@HD2    LYS_312@CD        1       0.0005       2.9918     158.6581
MET_134@HE3     LYS_305@HG3    LYS_305@CG        1       0.0005       2.9920     147.4397
VAL_114@O       LYS_312@HE3    LYS_312@CE        1       0.0005       2.9922     150.4681
MET_180@HB2    LEU_304@HD13   LEU_304@CD1        1       0.0005       2.9925     148.1191
LEU_48@C        THR_300@HG1   THR_300@OG1        1       0.0005       2.9927     152.9612
HIE_44@HE1      MET_318@HE2    MET_318@CE        1       0.0005       2.9930     156.9052
MET_134@O       GLY_303@HA3    GLY_303@CA        1       0.0005       2.9932     135.0946
ARG_31@HH22    LEU_285@HD13   LEU_285@CD1        1       0.0005       2.9940     153.9221
MET_180@HB2     MET_322@HE1    MET_322@CE        1       0.0005       2.9948     147.2746
MET_134@HE2     LYS_312@HE3    LYS_312@CE        1       0.0005       2.9956     147.7702
PRO_210@HG2     LYS_324@HB2    LYS_324@CB        1       0.0005       2.9966     143.1657
PHE_78@HZ       GLN_234@HG2    GLN_234@CG        1       0.0005       2.9968     143.2955
VAL_114@HG13    LYS_312@HG3    LYS_312@CG        1       0.0005       2.9969     140.2202
LEU_45@HB3      MET_318@HE2    MET_318@CE        1       0.0005       2.9973     148.6221
LYS_37@HB3     ASN_265@HD21   ASN_265@ND2        1       0.0005       2.9974     142.3569
ARG_93@HE        GLU_272@HA    GLU_272@CA        1       0.0005       2.9974     153.0063
PRO_210@HG3     ALA_323@HB1    ALA_323@CB        1       0.0005       2.9974     144.5895
VAL_114@HG13    LYS_316@HG3    LYS_316@CG        1       0.0005       2.9977     145.6334
GLY_135@HA3     LYS_305@HD3    LYS_305@CD        1       0.0005       2.9979     166.4983
MET_134@HG3     LYS_305@HE2    LYS_305@CE        1       0.0005       2.9983     151.7123
VAL_114@HG21    LYS_312@HG2    LYS_312@CG        1       0.0005       2.9988     138.4119
LEU_45@HD23     MET_322@HG3    MET_322@CG        1       0.0005       2.9989     138.0606
LEU_45@HD11     GLN_320@HG2    GLN_320@CG        1       0.0005       2.9990     141.3497
LYS_37@HE2      ASN_265@HB2    ASN_265@CB        1       0.0005       2.9992     161.5901
MET_134@HE2     LYS_312@HD2    LYS_312@CD        1       0.0005       2.9998     148.2977
TRP_116@HD1     GLY_302@HA2    GLY_302@CA        1       0.0005       2.9999     139.2669
