# Supplementary material for: K739 is preferentially targeted over K725 in the deSUMOylation process of neuronal nitric oxide synthase
Source: Front Chem. 2025 Sep 4;13:1672437. doi: 10.3389/fchem.2025.1672437 (PMC12445055; doi:10.3389/fchem.2025.1672437)
Supplement: Supplementary file 2 [file DataSheet2.zip › raw-data/739-N3/hbond1.out]

#Frame   HB_00001[UU]
       1           11
       2           13
       3            9
       4            9
       5           12
       6           10
       7           15
       8           13
       9           13
      10           13
      11           12
      12            8
      13           12
      14           11
      15           11
      16           12
      17           15
      18           12
      19           15
      20           11
      21           13
      22           16
      23           11
      24           14
      25           15
      26           11
      27           13
      28           13
      29           12
      30           12
      31           12
      32           14
      33           11
      34           13
      35           16
      36           13
      37           13
      38           13
      39           12
      40           10
      41           14
      42           19
      43           13
      44           12
      45           10
      46           11
      47           10
      48           12
      49           11
      50           12
      51           10
      52           11
      53           11
      54           10
      55           12
      56           12
      57           10
      58            8
      59           11
      60           14
      61            9
      62           12
      63           13
      64            9
      65           10
      66           11
      67           11
      68           12
      69           10
      70           11
      71           10
      72            8
      73           13
      74           12
      75            7
      76           13
      77           10
      78           11
      79           10
      80            9
      81           10
      82           14
      83           12
      84           10
      85           10
      86           11
      87            9
      88           10
      89           13
      90           11
      91           13
      92           10
      93           13
      94           10
      95           11
      96           14
      97           13
      98           10
      99           12
     100           14
     101           13
     102            8
     103           10
     104           15
     105           12
     106           11
     107           10
     108           10
     109           11
     110           12
     111           11
     112           13
     113           14
     114           10
     115           13
     116           13
     117           13
     118           15
     119           14
     120           14
     121           14
     122           12
     123           13
     124           10
     125           13
     126           12
     127           13
     128           12
     129           14
     130           15
     131           12
     132           13
     133           15
     134           12
     135           11
     136           15
     137           14
     138           12
     139           11
     140           17
     141           12
     142           14
     143           13
     144           10
     145           14
     146           15
     147           16
     148           16
     149           13
     150           12
     151           14
     152           12
     153           14
     154           14
     155           13
     156           15
     157           11
     158           11
     159           11
     160           12
     161           15
     162           14
     163           15
     164           14
     165           10
     166           12
     167           13
     168           11
     169           19
     170           13
     171           11
     172           14
     173           10
     174           12
     175           13
     176           12
     177           11
     178           14
     179           13
     180           13
     181            9
     182           12
     183           12
     184           12
     185           14
     186           11
     187           13
     188           10
     189           12
     190            8
     191           13
     192           13
     193           12
     194           15
     195           12
     196           14
     197           10
     198           14
     199           12
     200           13
     201           14
     202           11
     203           13
     204           13
     205           14
     206           12
     207           13
     208           12
     209           13
     210           13
     211           12
     212           14
     213           15
     214           15
     215           13
     216           13
     217           12
     218            9
     219           10
     220           15
     221            8
     222           15
     223           16
     224           14
     225           19
     226           10
     227           11
     228           11
     229           11
     230           12
     231           15
     232           10
     233           10
     234           13
     235           15
     236           11
     237           12
     238           12
     239           11
     240           15
     241           14
     242           11
     243           14
     244            9
     245           12
     246           14
     247           11
     248           12
     249           10
     250           11
     251           11
     252           10
     253           14
     254           13
     255           15
     256           11
     257           10
     258           12
     259            9
     260           15
     261           11
     262           14
     263            8
     264            9
     265           11
     266           11
     267           13
     268           16
     269           12
     270           15
     271            9
     272           14
     273           10
     274           11
     275           11
     276           13
     277           13
     278           12
     279           11
     280           14
     281           13
     282           11
     283           14
     284           13
     285           15
     286           13
     287           10
     288           13
     289           10
     290           14
     291           14
     292           11
     293           14
     294           13
     295           16
     296           13
     297           11
     298           15
     299           17
     300           13
     301           14
     302           13
     303           13
     304           13
     305           13
     306           15
     307           13
     308           16
     309           13
     310           16
     311           12
     312           10
     313           17
     314           12
     315           11
     316           14
     317           12
     318            9
     319           10
     320           14
     321            9
     322            9
     323            7
     324           10
     325           10
     326            8
     327           12
     328           13
     329           12
     330           14
     331           16
     332           13
     333           11
     334           14
     335           16
     336           11
     337           13
     338           12
     339            9
     340           14
     341           12
     342            9
     343           14
     344           14
     345           10
     346           15
     347           11
     348            7
     349           13
     350           13
     351           11
     352           12
     353           13
     354           12
     355            8
     356           13
     357           10
     358           14
     359           14
     360            7
     361           12
     362           11
     363           14
     364           12
     365           14
     366           13
     367           11
     368           13
     369           13
     370            8
     371           11
     372           13
     373           14
     374           12
     375           12
     376           11
     377            8
     378           13
     379           13
     380           14
     381           14
     382           11
     383            8
     384            8
     385            8
     386           13
     387           13
     388           11
     389            8
     390           10
     391           12
     392           13
     393           10
     394           16
     395           15
     396           13
     397           13
     398           13
     399           16
     400           14
     401           13
     402           11
     403           13
     404           12
     405           12
     406           13
     407           13
     408           12
     409           15
     410           14
     411           13
     412           13
     413           12
     414           11
     415           14
     416           14
     417           14
     418           14
     419           13
     420           14
     421           15
     422           12
     423           12
     424           12
     425           14
     426           17
     427           20
     428           14
     429           14
     430           15
     431           12
     432           17
     433           13
     434           17
     435           13
     436           17
     437           15
     438           13
     439           14
     440           13
     441           12
     442           13
     443           16
     444           19
     445           13
     446           13
     447           13
     448           13
     449           12
     450           11
     451           13
     452           13
     453           12
     454           12
     455           13
     456           14
     457           12
     458           11
     459           12
     460           10
     461           13
     462           11
     463           15
     464           10
     465           13
     466           14
     467           11
     468           17
     469           11
     470           11
     471           13
     472            9
     473           16
     474           10
     475           13
     476           12
     477           12
     478           14
     479           14
     480           11
     481           12
     482           13
     483           14
     484           11
     485           13
     486           10
     487           12
     488           12
     489           14
     490           12
     491           12
     492           15
     493           15
     494           12
     495           11
     496            9
     497           11
     498           13
     499            7
     500           12
     501           12
     502           15
     503           14
     504           15
     505           12
     506           19
     507           10
     508           11
     509           14
     510           12
     511           15
     512           11
     513           13
     514           13
     515            9
     516           13
     517           14
     518           11
     519           13
     520           12
     521           12
     522           14
     523            9
     524           10
     525           12
     526            9
     527           12
     528           13
     529           12
     530           14
     531           11
     532           13
     533           12
     534           10
     535           13
     536           12
     537           14
     538           13
     539           13
     540           12
     541           10
     542           14
     543           10
     544           11
     545           11
     546           12
     547           15
     548           13
     549           14
     550           13
     551           12
     552           10
     553           14
     554           13
     555           14
     556           13
     557           14
     558           11
     559           13
     560           15
     561           15
     562           14
     563            9
     564           15
     565           17
     566           13
     567           12
     568           10
     569           15
     570           12
     571           12
     572           14
     573           14
     574           16
     575            9
     576           10
     577           11
     578           11
     579           13
     580           11
     581           15
     582           17
     583           10
     584           14
     585           14
     586           11
     587           14
     588           13
     589           20
     590           12
     591           11
     592           19
     593           12
     594           11
     595           13
     596           15
     597           12
     598           11
     599           11
     600           13
     601           11
     602           12
     603           11
     604            8
     605           13
     606            7
     607           13
     608           16
     609           12
     610           10
     611           15
     612           12
     613           11
     614            9
     615           12
     616           15
     617           11
     618            9
     619           11
     620           10
     621           11
     622           14
     623            8
     624           13
     625           11
     626           12
     627           12
     628           15
     629           17
     630           13
     631           10
     632           12
     633           12
     634           12
     635           13
     636           17
     637           13
     638           11
     639           12
     640           12
     641           11
     642           14
     643           11
     644           13
     645           12
     646           11
     647           14
     648           14
     649           15
     650           12
     651           17
     652           14
     653           15
     654           14
     655           12
     656           12
     657           14
     658           11
     659           12
     660           13
     661            9
     662           12
     663           10
     664           14
     665           11
     666           18
     667           16
     668           11
     669           13
     670           12
     671           13
     672           12
     673           13
     674           10
     675           11
     676           13
     677           12
     678           12
     679           14
     680           15
     681            9
     682           13
     683           11
     684           11
     685           16
     686           13
     687           12
     688           15
     689           11
     690           12
     691           13
     692           14
     693           13
     694           16
     695           15
     696           13
     697           15
     698           13
     699           12
     700           11
     701           12
     702           13
     703           12
     704           13
     705           13
     706           13
     707           15
     708           15
     709           12
     710           13
     711           11
     712           14
     713           17
     714           15
     715           15
     716           11
     717           13
     718           13
     719           10
     720           11
     721           17
     722           14
     723           11
     724           11
     725           12
     726           13
     727           13
     728           10
     729           15
     730           11
     731           14
     732           13
     733           15
     734           13
     735           12
     736           15
     737           11
     738           13
     739           14
     740           14
     741           18
     742           12
     743           13
     744           13
     745           13
     746           12
     747           16
     748           14
     749           14
     750           11
     751           16
     752           13
     753           13
     754           15
     755           14
     756           13
     757           12
     758           17
     759           17
     760           13
     761           15
     762           16
     763           15
     764           19
     765           14
     766           11
     767           14
     768           14
     769           13
     770           18
     771           12
     772           14
     773           17
     774           11
     775           14
     776           10
     777           13
     778            8
     779           11
     780           13
     781           15
     782           13
     783           12
     784           10
     785           13
     786           12
     787           12
     788           12
     789           14
     790           12
     791           11
     792           15
     793           11
     794           11
     795           14
     796           13
     797           12
     798           10
     799           14
     800           12
     801           13
     802           13
     803           11
     804           11
     805           12
     806           10
     807           13
     808           13
     809           16
     810            9
     811           10
     812            9
     813           12
     814           13
     815           13
     816            8
     817           16
     818           12
     819           12
     820           12
     821           15
     822           11
     823           11
     824           11
     825           14
     826           13
     827           13
     828           10
     829           10
     830           17
     831           12
     832           14
     833           11
     834           13
     835           12
     836           15
     837           16
     838           13
     839           11
     840           12
     841           14
     842           12
     843           12
     844           13
     845           11
     846           11
     847           12
     848           14
     849           12
     850           11
     851           12
     852           14
     853            9
     854           16
     855           15
     856           14
     857           18
     858           13
     859           15
     860           15
     861           16
     862           15
     863           10
     864           15
     865           10
     866           12
     867           11
     868           11
     869           12
     870           11
     871           13
     872           12
     873           13
     874           12
     875           14
     876           11
     877           11
     878           16
     879           14
     880           13
     881           14
     882           12
     883           14
     884           11
     885           12
     886           12
     887           12
     888           14
     889           13
     890           14
     891           13
     892           11
     893           12
     894           11
     895            8
     896           10
     897           11
     898           11
     899           11
     900            9
     901           13
     902            9
     903           10
     904           11
     905           11
     906           14
     907           14
     908           11
     909           11
     910           16
     911           12
     912           13
     913           11
     914           11
     915           15
     916           16
     917           11
     918           15
     919           14
     920           13
     921           12
     922            9
     923           13
     924           14
     925           14
     926           12
     927           12
     928           12
     929            9
     930           12
     931           12
     932           10
     933           10
     934            9
     935           14
     936           15
     937           13
     938           13
     939           13
     940           12
     941           10
     942           12
     943           14
     944           14
     945           15
     946           14
     947           11
     948           10
     949           11
     950           13
     951           13
     952           13
     953           13
     954           10
     955           11
     956           12
     957           13
     958           15
     959           15
     960           13
     961           13
     962           13
     963           16
     964           10
     965           13
     966           13
     967           12
     968           14
     969           13
     970           14
     971           13
     972            8
     973           10
     974           15
     975           11
     976           13
     977            9
     978           15
     979           18
     980           12
     981           10
     982           12
     983            9
     984            9
     985           13
     986           15
     987            9
     988           13
     989           13
     990           13
     991           13
     992           15
     993           12
     994           15
     995           12
     996           12
     997           10
     998           16
     999           11
    1000           11
    1001           14
    1002           15
    1003           17
    1004           17
    1005           11
    1006           14
    1007           15
    1008           16
    1009           15
    1010           14
    1011           11
    1012           15
    1013           15
    1014           12
    1015           10
    1016           13
    1017           13
    1018           13
    1019           15
    1020           13
    1021           13
    1022           14
    1023           13
    1024           11
    1025           12
    1026           12
    1027           15
    1028           12
    1029           10
    1030           14
    1031           13
    1032           15
    1033           12
    1034           12
    1035            8
    1036           15
    1037           14
    1038           15
    1039           14
    1040           12
    1041           12
    1042           12
    1043           12
    1044           13
    1045           14
    1046            7
    1047           14
    1048           11
    1049           10
    1050           10
    1051           12
    1052           11
    1053           10
    1054           10
    1055           11
    1056           13
    1057            8
    1058           13
    1059           16
    1060           11
    1061           14
    1062           13
    1063           13
    1064           12
    1065           12
    1066           13
    1067           10
    1068           13
    1069            9
    1070           12
    1071           11
    1072           14
    1073           10
    1074            9
    1075           11
    1076            9
    1077           10
    1078           10
    1079           10
    1080           11
    1081           10
    1082           11
    1083            7
    1084           14
    1085           10
    1086           12
    1087            9
    1088            9
    1089           11
    1090           11
    1091           11
    1092           12
    1093           12
    1094           15
    1095           17
    1096           12
    1097           11
    1098            9
    1099           11
    1100           14
    1101           12
    1102           11
    1103           15
    1104           11
    1105           14
    1106           13
    1107           11
    1108           13
    1109           16
    1110           16
    1111           11
    1112           12
    1113           16
    1114           13
    1115           13
    1116           13
    1117           14
    1118           11
    1119           12
    1120           16
    1121           12
    1122           14
    1123           14
    1124           12
    1125           13
    1126           14
    1127           13
    1128           15
    1129           13
    1130           13
    1131           14
    1132           13
    1133           12
    1134           13
    1135           13
    1136           15
    1137           16
    1138           14
    1139           13
    1140           12
    1141           11
    1142           10
    1143           13
    1144           14
    1145           15
    1146           13
    1147           13
    1148           14
    1149           13
    1150           18
    1151           15
    1152           14
    1153           13
    1154           13
    1155           15
    1156           15
    1157           15
    1158           16
    1159           12
    1160           14
    1161           10
    1162           12
    1163            9
    1164           13
    1165           11
    1166           14
    1167           10
    1168           12
    1169           17
    1170           13
    1171           13
    1172           10
    1173           16
    1174           17
    1175           13
    1176           10
    1177           14
    1178           14
    1179           15
    1180           14
    1181           14
    1182           14
    1183           14
    1184           18
    1185           11
    1186            9
    1187           13
    1188           15
    1189           11
    1190           12
    1191           17
    1192           19
    1193           14
    1194           11
    1195           10
    1196           13
    1197           15
    1198           13
    1199           12
    1200           13
    1201           12
    1202           10
    1203           12
    1204           10
    1205           15
    1206           10
    1207           13
    1208           14
    1209           12
    1210           11
    1211            7
    1212           13
    1213           12
    1214           13
    1215           13
    1216           13
    1217           12
    1218           14
    1219           13
    1220           15
    1221           13
    1222           14
    1223           17
    1224           16
    1225           15
    1226           11
    1227           15
    1228           16
    1229           14
    1230           14
    1231           14
    1232           10
    1233           13
    1234           13
    1235            9
    1236           15
    1237           14
    1238           13
    1239            8
    1240           16
    1241           13
    1242           11
    1243           12
    1244           14
    1245           13
    1246           15
    1247           14
    1248           13
    1249           13
    1250           13
    1251           15
    1252           15
    1253           13
    1254            9
    1255           11
    1256           11
    1257           12
    1258           10
    1259            9
    1260           14
    1261           10
    1262           12
    1263           13
    1264           15
    1265           11
    1266           11
    1267           16
    1268           16
    1269           13
    1270           15
    1271           15
    1272           14
    1273           14
    1274           15
    1275           14
    1276           12
    1277           16
    1278           14
    1279           13
    1280           15
    1281           14
    1282           13
    1283           12
    1284           15
    1285           14
    1286           18
    1287           12
    1288           15
    1289           15
    1290            9
    1291           11
    1292           14
    1293           14
    1294           13
    1295           16
    1296           12
    1297           16
    1298           18
    1299           14
    1300           11
    1301           14
    1302           15
    1303           18
    1304           12
    1305           15
    1306           11
    1307           14
    1308           14
    1309           12
    1310           14
    1311           16
    1312           16
    1313           13
    1314           14
    1315           14
    1316           18
    1317           13
    1318           13
    1319           14
    1320           11
    1321           13
    1322           15
    1323           16
    1324           14
    1325           14
    1326           16
    1327           16
    1328           15
    1329           14
    1330           15
    1331           11
    1332           12
    1333           13
    1334           14
    1335           13
    1336           12
    1337           14
    1338           13
    1339            9
    1340           13
    1341            8
    1342           16
    1343           14
    1344           14
    1345           14
    1346           15
    1347           13
    1348           15
    1349           17
    1350           12
    1351           17
    1352           14
    1353           13
    1354           17
    1355           14
    1356           14
    1357           17
    1358           17
    1359           18
    1360           16
    1361           15
    1362           14
    1363           15
    1364           15
    1365           15
    1366           15
    1367           13
    1368           11
    1369           12
    1370           13
    1371           13
    1372           16
    1373           11
    1374           13
    1375           11
    1376           13
    1377           15
    1378           11
    1379           16
    1380           15
    1381           12
    1382           18
    1383           12
    1384           18
    1385           16
    1386           13
    1387           16
    1388           13
    1389           16
    1390           19
    1391           15
    1392           16
    1393           14
    1394           13
    1395           14
    1396           18
    1397           14
    1398           14
    1399           16
    1400           17
    1401           15
    1402           17
    1403           15
    1404           14
    1405           14
    1406           14
    1407           15
    1408           15
    1409           17
    1410           11
    1411           10
    1412           13
    1413           16
    1414           16
    1415           15
    1416           13
    1417           13
    1418           14
    1419           13
    1420           14
    1421           15
    1422           14
    1423           13
    1424           13
    1425           11
    1426           14
    1427           14
    1428           16
    1429           10
    1430           13
    1431           12
    1432           19
    1433           12
    1434           21
    1435           14
    1436           12
    1437           16
    1438           17
    1439           14
    1440           15
    1441           12
    1442           15
    1443            9
    1444           18
    1445           13
    1446           13
    1447           10
    1448           16
    1449           16
    1450           13
    1451           15
    1452           15
    1453           15
    1454           12
    1455           16
    1456           12
    1457           14
    1458           19
    1459           14
    1460           14
    1461           12
    1462           19
    1463           17
    1464           13
    1465           12
    1466           15
    1467           15
    1468           13
    1469           11
    1470           11
    1471           15
    1472           15
    1473           14
    1474           11
    1475           13
    1476           13
    1477           16
    1478           11
    1479           14
    1480           10
    1481           11
    1482           13
    1483           15
    1484           16
    1485           12
    1486           17
    1487           11
    1488           15
    1489           15
    1490           15
    1491           17
    1492           15
    1493           14
    1494           18
    1495           15
    1496           11
    1497           14
    1498           22
    1499           17
    1500           12
    1501           14
    1502           14
    1503           13
    1504           15
    1505           14
    1506           15
    1507           13
    1508           13
    1509           16
    1510           11
    1511           12
    1512           12
    1513           13
    1514           11
    1515           15
    1516           16
    1517           13
    1518           14
    1519           13
    1520           15
    1521           13
    1522           16
    1523           17
    1524           14
    1525           11
    1526           13
    1527           14
    1528           12
    1529           13
    1530           14
    1531           11
    1532           15
    1533           14
    1534           13
    1535           14
    1536           14
    1537           12
    1538           15
    1539           13
    1540           12
    1541           15
    1542           16
    1543           15
    1544           14
    1545           14
    1546           16
    1547           13
    1548           13
    1549           17
    1550           12
    1551           11
    1552           13
    1553           12
    1554           18
    1555           17
    1556           16
    1557           16
    1558           15
    1559           14
    1560           18
    1561           16
    1562           15
    1563           14
    1564           10
    1565           18
    1566           13
    1567           16
    1568           12
    1569           13
    1570           12
    1571           14
    1572           13
    1573           14
    1574           14
    1575           12
    1576           13
    1577           14
    1578           14
    1579           17
    1580           13
    1581           18
    1582           13
    1583           13
    1584           13
    1585           10
    1586           14
    1587           11
    1588           14
    1589           12
    1590           12
    1591           14
    1592           12
    1593           14
    1594           17
    1595           17
    1596           14
    1597           20
    1598           14
    1599           14
    1600           13
    1601           20
    1602           15
    1603           11
    1604           11
    1605           14
    1606           15
    1607           15
    1608           12
    1609           14
    1610           16
    1611           14
    1612           16
    1613           20
    1614           18
    1615           13
    1616           14
    1617           18
    1618           16
    1619           14
    1620           11
    1621           14
    1622           13
    1623           11
    1624           12
    1625           12
    1626           11
    1627           10
    1628            9
    1629           11
    1630           14
    1631           14
    1632           17
    1633           14
    1634            9
    1635           12
    1636           15
    1637            9
    1638           11
    1639           15
    1640           14
    1641           15
    1642           14
    1643           11
    1644           15
    1645           11
    1646           16
    1647           11
    1648           11
    1649            7
    1650            9
    1651           13
    1652           12
    1653           17
    1654           13
    1655           10
    1656           12
    1657           12
    1658           10
    1659           14
    1660           13
    1661           12
    1662            9
    1663           10
    1664           12
    1665           11
    1666           14
    1667           10
    1668           12
    1669           12
    1670           14
    1671           13
    1672           13
    1673           12
    1674           12
    1675            8
    1676           13
    1677           14
    1678            9
    1679           12
    1680           14
    1681           12
    1682           14
    1683            9
    1684           12
    1685           10
    1686           14
    1687           13
    1688           11
    1689           11
    1690           13
    1691           10
    1692           10
    1693           19
    1694           13
    1695           11
    1696           16
    1697           13
    1698           16
    1699           17
    1700           17
    1701           20
    1702           13
    1703           14
    1704           13
    1705           14
    1706           11
    1707           12
    1708           11
    1709           14
    1710           13
    1711           13
    1712           15
    1713           15
    1714           15
    1715           11
    1716           14
    1717           15
    1718           12
    1719           13
    1720           14
    1721           12
    1722           16
    1723           17
    1724           15
    1725           15
    1726           17
    1727           17
    1728           15
    1729           16
    1730           16
    1731           12
    1732           16
    1733           18
    1734           17
    1735           16
    1736           14
    1737           13
    1738           20
    1739           15
    1740           16
    1741           15
    1742           14
    1743           20
    1744           15
    1745           16
    1746           15
    1747           13
    1748           18
    1749           12
    1750           15
    1751           15
    1752           14
    1753           13
    1754           10
    1755           11
    1756           15
    1757           14
    1758           14
    1759           13
    1760           19
    1761           16
    1762           14
    1763           11
    1764           14
    1765           11
    1766           12
    1767           14
    1768           14
    1769           15
    1770           19
    1771           17
    1772           16
    1773           14
    1774           13
    1775           13
    1776           17
    1777           14
    1778           14
    1779           11
    1780           13
    1781           12
    1782           13
    1783           14
    1784           15
    1785           16
    1786           19
    1787           15
    1788           16
    1789           16
    1790           16
    1791           18
    1792           12
    1793           18
    1794           19
    1795           18
    1796           15
    1797           21
    1798           15
    1799           15
    1800           18
    1801           18
    1802           16
    1803           17
    1804           16
    1805           16
    1806           12
    1807           21
    1808           18
    1809           18
    1810           20
    1811           17
    1812           16
    1813           13
    1814           17
    1815           18
    1816           16
    1817           16
    1818           13
    1819           16
    1820           17
    1821           13
    1822           21
    1823           14
    1824           13
    1825           19
    1826           13
    1827           12
    1828           19
    1829           14
    1830           16
    1831           14
    1832           13
    1833           14
    1834           14
    1835           16
    1836           11
    1837           15
    1838           15
    1839           14
    1840           16
    1841           14
    1842           11
    1843           10
    1844           13
    1845           14
    1846           16
    1847           15
    1848           14
    1849           15
    1850           16
    1851           11
    1852           14
    1853           12
    1854           11
    1855           14
    1856           15
    1857           16
    1858           15
    1859           17
    1860           15
    1861           12
    1862           17
    1863           11
    1864           16
    1865           15
    1866           11
    1867           13
    1868           16
    1869           15
    1870           12
    1871           14
    1872           16
    1873           14
    1874           12
    1875           18
    1876           14
    1877           14
    1878           15
    1879           13
    1880           16
    1881           14
    1882           14
    1883           14
    1884           18
    1885           15
    1886           17
    1887           14
    1888           16
    1889           13
    1890           18
    1891           15
    1892           11
    1893           14
    1894           15
    1895           19
    1896           16
    1897           16
    1898           18
    1899           14
    1900           17
    1901           16
    1902           13
    1903           15
    1904           15
    1905           14
    1906            9
    1907           13
    1908           13
    1909           12
    1910           16
    1911           11
    1912           14
    1913           13
    1914           14
    1915           14
    1916           12
    1917           12
    1918           12
    1919           14
    1920           11
    1921           11
    1922           15
    1923           11
    1924           14
    1925           15
    1926           16
    1927           15
    1928           16
    1929           17
    1930           16
    1931           16
    1932           12
    1933           18
    1934           14
    1935           16
    1936           10
    1937           15
    1938           14
    1939           19
    1940           13
    1941           20
    1942           16
    1943           17
    1944           13
    1945           16
    1946           13
    1947            9
    1948           11
    1949           16
    1950           15
    1951           14
    1952           19
    1953           13
    1954           13
    1955           14
    1956           17
    1957           13
    1958           18
    1959           15
    1960           12
    1961           12
    1962           11
    1963           15
    1964           11
    1965           14
    1966           11
    1967           15
    1968           10
    1969           13
    1970           14
    1971           12
    1972           11
    1973           15
    1974           12
    1975           12
    1976           13
    1977           11
    1978           15
    1979            8
    1980           11
    1981           13
    1982           14
    1983           14
    1984           11
    1985           12
    1986           15
    1987           14
    1988           12
    1989           10
    1990           11
    1991           12
    1992           16
    1993           12
    1994           15
    1995           12
    1996           14
    1997           13
    1998           14
    1999           16
    2000           14
