# Supplementary material for: K739 is preferentially targeted over K725 in the deSUMOylation process of neuronal nitric oxide synthase
Source: Front Chem. 2025 Sep 4;13:1672437. doi: 10.3389/fchem.2025.1672437 (PMC12445055; doi:10.3389/fchem.2025.1672437)
Supplement: Supplementary file 2 [file DataSheet2.zip › raw-data/739-N3/hbond2.out]

#Frame   HB_00002[UU]
       1            8
       2            9
       3            7
       4            5
       5            7
       6            7
       7           10
       8           11
       9            8
      10            7
      11            6
      12           11
      13            8
      14           10
      15            6
      16           11
      17            8
      18            8
      19            7
      20            6
      21            6
      22            7
      23            7
      24            9
      25           10
      26            7
      27            8
      28            9
      29            8
      30            6
      31           11
      32            9
      33           10
      34            8
      35            7
      36            8
      37            9
      38            7
      39            8
      40            6
      41            7
      42           10
      43            8
      44           12
      45            9
      46            9
      47            7
      48            8
      49            6
      50           11
      51            9
      52            7
      53            8
      54            7
      55            7
      56            7
      57            5
      58            8
      59            8
      60            6
      61           10
      62           11
      63           10
      64           10
      65            9
      66            8
      67            9
      68            8
      69            7
      70            7
      71            8
      72            6
      73           10
      74           11
      75            9
      76            8
      77            8
      78           10
      79            7
      80            8
      81            8
      82            8
      83            9
      84           10
      85           10
      86            8
      87            6
      88            9
      89            8
      90           12
      91            6
      92            6
      93            8
      94           10
      95            7
      96            5
      97            5
      98            6
      99            7
     100            5
     101            9
     102            6
     103            8
     104            8
     105            7
     106            7
     107            6
     108           10
     109           11
     110            6
     111           11
     112            9
     113            8
     114            9
     115            9
     116            8
     117            7
     118           10
     119            8
     120            6
     121            6
     122            9
     123            7
     124            6
     125           10
     126            7
     127            8
     128            7
     129           10
     130            8
     131            7
     132            6
     133            6
     134            7
     135           10
     136            9
     137            8
     138            9
     139            6
     140            8
     141            6
     142            7
     143            8
     144            7
     145            7
     146            9
     147            8
     148            9
     149            8
     150            9
     151            7
     152            7
     153            7
     154            6
     155            7
     156            7
     157           11
     158            6
     159            8
     160           11
     161           11
     162            7
     163            7
     164            8
     165            6
     166            7
     167           12
     168           11
     169           11
     170            5
     171            7
     172            9
     173           10
     174           11
     175            9
     176            8
     177            4
     178            7
     179            8
     180           12
     181            7
     182            8
     183            8
     184            5
     185            9
     186           12
     187            9
     188            8
     189            5
     190            6
     191            7
     192            7
     193            7
     194            5
     195           11
     196           12
     197            6
     198            7
     199            9
     200            5
     201            9
     202            8
     203           10
     204            9
     205           12
     206            8
     207            8
     208           11
     209           10
     210           12
     211            9
     212            5
     213            6
     214            9
     215            6
     216            6
     217            9
     218            6
     219            8
     220            8
     221            5
     222            8
     223           10
     224           12
     225            9
     226           10
     227            7
     228            7
     229            8
     230            9
     231            9
     232            9
     233            6
     234            8
     235           10
     236            8
     237            6
     238            7
     239           10
     240            7
     241            8
     242            9
     243           11
     244            7
     245            5
     246            6
     247            6
     248            8
     249           11
     250            8
     251            7
     252            7
     253            8
     254            6
     255            8
     256            8
     257            8
     258            9
     259            9
     260            8
     261           10
     262            8
     263           10
     264           10
     265            9
     266            6
     267            9
     268            8
     269            6
     270            8
     271            9
     272            7
     273            9
     274            8
     275            7
     276            7
     277            9
     278            6
     279            7
     280            5
     281            7
     282            7
     283            9
     284            7
     285            6
     286            6
     287           10
     288            9
     289            7
     290            8
     291            9
     292            7
     293            7
     294            9
     295           10
     296           10
     297           11
     298            9
     299            6
     300            9
     301            9
     302            9
     303            9
     304            9
     305           11
     306            7
     307            9
     308            7
     309           11
     310            7
     311            9
     312            8
     313            7
     314            6
     315            7
     316            8
     317            8
     318            8
     319            9
     320            6
     321            7
     322            7
     323            8
     324            5
     325            7
     326            8
     327           10
     328            9
     329            8
     330           11
     331            7
     332            7
     333           10
     334            7
     335            6
     336           10
     337           10
     338            8
     339           10
     340            6
     341            6
     342            7
     343            6
     344            7
     345            7
     346            8
     347            7
     348            7
     349            8
     350            9
     351            8
     352            9
     353            9
     354            6
     355            6
     356            8
     357            5
     358           10
     359            7
     360            3
     361            7
     362           10
     363            6
     364            8
     365            5
     366            6
     367            6
     368            8
     369            5
     370            6
     371            7
     372            7
     373            7
     374            7
     375            6
     376            7
     377            5
     378            9
     379            9
     380           11
     381            7
     382            8
     383            8
     384            9
     385            8
     386            6
     387            6
     388            7
     389            6
     390            6
     391            8
     392            6
     393            8
     394           10
     395           10
     396           10
     397            7
     398            9
     399            7
     400           10
     401            7
     402            8
     403            6
     404            8
     405            8
     406            7
     407            7
     408            6
     409            8
     410           12
     411            8
     412            9
     413            7
     414            8
     415            8
     416            7
     417            5
     418            7
     419            9
     420            6
     421            6
     422            8
     423            7
     424            6
     425            9
     426            8
     427            9
     428           10
     429            7
     430            9
     431            7
     432            6
     433            7
     434            6
     435            6
     436            5
     437            7
     438            9
     439            7
     440            6
     441            8
     442            4
     443            5
     444            7
     445            6
     446            7
     447            5
     448            5
     449            8
     450            4
     451            6
     452            6
     453            4
     454           11
     455           11
     456            7
     457            6
     458            7
     459            6
     460           11
     461            9
     462            6
     463            5
     464            6
     465            9
     466            6
     467            8
     468            7
     469            8
     470            8
     471           12
     472            6
     473            6
     474            7
     475            5
     476            7
     477            7
     478            7
     479            9
     480           11
     481            7
     482            6
     483            4
     484            7
     485            8
     486            9
     487            5
     488            9
     489            9
     490            8
     491            7
     492           10
     493            6
     494            7
     495            9
     496           11
     497            9
     498           10
     499            9
     500           11
     501            7
     502            8
     503            9
     504            8
     505            9
     506           13
     507            7
     508            8
     509           11
     510            8
     511            8
     512            7
     513            7
     514           11
     515            8
     516            7
     517            7
     518            7
     519            8
     520            9
     521            8
     522            7
     523            5
     524            6
     525            5
     526            7
     527            7
     528            7
     529            8
     530            7
     531            6
     532            8
     533            5
     534            9
     535            6
     536            6
     537            8
     538            6
     539            9
     540           10
     541            8
     542            8
     543           11
     544            6
     545            7
     546            8
     547            6
     548            9
     549            7
     550            8
     551           11
     552            5
     553           11
     554            6
     555           13
     556            9
     557            7
     558            6
     559            8
     560            8
     561            6
     562           11
     563            9
     564            9
     565            9
     566            7
     567            6
     568            6
     569            8
     570            7
     571            9
     572            8
     573           10
     574            9
     575            8
     576            8
     577            7
     578            5
     579           10
     580            9
     581            6
     582           10
     583           11
     584            8
     585            7
     586            8
     587           10
     588            7
     589           12
     590            9
     591           12
     592           10
     593            7
     594            6
     595            9
     596           10
     597            8
     598            7
     599            7
     600            8
     601            7
     602            9
     603           10
     604            8
     605           11
     606            9
     607           10
     608           10
     609            9
     610            8
     611            7
     612            8
     613            7
     614            7
     615            8
     616           11
     617            8
     618           10
     619            7
     620            8
     621            8
     622            8
     623            6
     624            9
     625            7
     626            7
     627            9
     628            6
     629            7
     630            8
     631            9
     632            8
     633            7
     634            7
     635           10
     636            9
     637           11
     638           11
     639           10
     640            9
     641            8
     642            8
     643           11
     644           11
     645           10
     646           10
     647           10
     648            9
     649            7
     650            9
     651            9
     652            9
     653            9
     654            8
     655            8
     656            7
     657            8
     658            9
     659            8
     660            9
     661            8
     662            7
     663           10
     664            6
     665            7
     666            7
     667            7
     668            6
     669            9
     670            9
     671           11
     672            7
     673            9
     674            7
     675            7
     676            8
     677           10
     678            8
     679           11
     680            7
     681           10
     682           10
     683            7
     684            6
     685            8
     686            5
     687            8
     688            6
     689            5
     690            8
     691            7
     692            7
     693            9
     694            9
     695            7
     696            8
     697            8
     698            8
     699            9
     700            9
     701            7
     702           11
     703            9
     704           12
     705            8
     706            7
     707            8
     708           10
     709            7
     710            6
     711            9
     712            8
     713            7
     714           11
     715           10
     716            8
     717           10
     718            9
     719            7
     720            8
     721            8
     722            6
     723            9
     724           10
     725            3
     726            8
     727            5
     728            8
     729           10
     730           10
     731            7
     732            9
     733            8
     734            5
     735            7
     736            7
     737            6
     738            8
     739            7
     740            5
     741            9
     742            8
     743           10
     744            7
     745            5
     746            8
     747           11
     748            7
     749            6
     750            8
     751            8
     752           10
     753            9
     754            6
     755            6
     756            6
     757            8
     758           10
     759            8
     760            7
     761            8
     762            7
     763           10
     764            8
     765            8
     766            8
     767            6
     768            7
     769            5
     770            8
     771            8
     772            6
     773            6
     774            7
     775           10
     776            9
     777            8
     778            8
     779            7
     780            8
     781            6
     782            6
     783            9
     784           10
     785            6
     786            8
     787            5
     788            8
     789            6
     790            6
     791            8
     792            8
     793            7
     794            7
     795            6
     796            8
     797            8
     798           10
     799            9
     800            6
     801            8
     802           11
     803            6
     804            7
     805            5
     806            8
     807            8
     808            5
     809            5
     810            6
     811            6
     812            6
     813            7
     814            5
     815            4
     816            5
     817            6
     818            7
     819            5
     820            7
     821            5
     822            5
     823            7
     824            6
     825            8
     826            6
     827            8
     828            7
     829            7
     830            7
     831           10
     832            5
     833            8
     834            8
     835            8
     836            7
     837            9
     838           10
     839            7
     840            9
     841            5
     842            8
     843            5
     844            6
     845            6
     846            9
     847            6
     848           10
     849            7
     850            8
     851           11
     852            9
     853            7
     854            8
     855            6
     856            9
     857           10
     858            7
     859            7
     860           12
     861            5
     862            4
     863            7
     864            9
     865            6
     866            5
     867            4
     868            8
     869            5
     870            7
     871            7
     872            7
     873            8
     874            6
     875            6
     876            6
     877            5
     878            6
     879            8
     880            6
     881            7
     882            4
     883            5
     884            6
     885            6
     886            6
     887            4
     888            8
     889            5
     890            7
     891            7
     892            6
     893           11
     894            5
     895            5
     896            7
     897            5
     898            5
     899            7
     900            5
     901            6
     902            7
     903            8
     904            7
     905            9
     906            7
     907            6
     908            8
     909            7
     910            5
     911            5
     912            9
     913            9
     914            7
     915            8
     916            8
     917           11
     918           10
     919            8
     920            9
     921            9
     922            9
     923            7
     924            8
     925           11
     926            7
     927            8
     928            7
     929            7
     930            9
     931            9
     932            8
     933            7
     934           11
     935            9
     936           12
     937            9
     938            7
     939            8
     940            5
     941            6
     942            6
     943            9
     944            6
     945            8
     946            7
     947            9
     948           10
     949           12
     950           10
     951            8
     952            7
     953            7
     954            8
     955           10
     956            8
     957           10
     958            6
     959            8
     960            7
     961            8
     962            8
     963            6
     964            9
     965            4
     966            7
     967            7
     968            7
     969           10
     970            5
     971            8
     972            3
     973            6
     974            8
     975            8
     976            6
     977            7
     978            7
     979            9
     980            9
     981            8
     982            8
     983            8
     984            6
     985            7
     986            7
     987            5
     988            6
     989            6
     990            7
     991            8
     992            9
     993            8
     994            6
     995            9
     996            7
     997            7
     998           12
     999            4
    1000            8
    1001            5
    1002            8
    1003           10
    1004            7
    1005            7
    1006            7
    1007            4
    1008            9
    1009            8
    1010            6
    1011            6
    1012           10
    1013            7
    1014            8
    1015            7
    1016            8
    1017            7
    1018            6
    1019            6
    1020            8
    1021            6
    1022            7
    1023            6
    1024            7
    1025            8
    1026            6
    1027           12
    1028            8
    1029            6
    1030            4
    1031            8
    1032            6
    1033            8
    1034            6
    1035            6
    1036            7
    1037            9
    1038            6
    1039            6
    1040            5
    1041            4
    1042            6
    1043            7
    1044            5
    1045            8
    1046            9
    1047            6
    1048            6
    1049            5
    1050            6
    1051            5
    1052            7
    1053            6
    1054           10
    1055            4
    1056            7
    1057            7
    1058            8
    1059            5
    1060            9
    1061            5
    1062            6
    1063            9
    1064            6
    1065            8
    1066            7
    1067            5
    1068            7
    1069            7
    1070            7
    1071            7
    1072           13
    1073            8
    1074            9
    1075           11
    1076            8
    1077            7
    1078            7
    1079            7
    1080            7
    1081            5
    1082            6
    1083            6
    1084            5
    1085            6
    1086            5
    1087            9
    1088            5
    1089            7
    1090            6
    1091            5
    1092            5
    1093            7
    1094            8
    1095            9
    1096            6
    1097            8
    1098            7
    1099            9
    1100            8
    1101            6
    1102            7
    1103            7
    1104            8
    1105            7
    1106            5
    1107            6
    1108            7
    1109            7
    1110            7
    1111            7
    1112            5
    1113            6
    1114            7
    1115            7
    1116            8
    1117            8
    1118            8
    1119            6
    1120            7
    1121            8
    1122            8
    1123            4
    1124            5
    1125            8
    1126            9
    1127            7
    1128            9
    1129            4
    1130           10
    1131            9
    1132           10
    1133            8
    1134            4
    1135            5
    1136            7
    1137            8
    1138           11
    1139            7
    1140            7
    1141            4
    1142            6
    1143            4
    1144            9
    1145            7
    1146           10
    1147            8
    1148           10
    1149            7
    1150            9
    1151            7
    1152            6
    1153            7
    1154            8
    1155            7
    1156            5
    1157            9
    1158            9
    1159           11
    1160            8
    1161            7
    1162            9
    1163            5
    1164            7
    1165            8
    1166            8
    1167            7
    1168            8
    1169            9
    1170            7
    1171            9
    1172            7
    1173            8
    1174           13
    1175            7
    1176            6
    1177            6
    1178            7
    1179            8
    1180            9
    1181            6
    1182            6
    1183            7
    1184            8
    1185           10
    1186           10
    1187            7
    1188            8
    1189            7
    1190            8
    1191            8
    1192            7
    1193            6
    1194            7
    1195            8
    1196            7
    1197            9
    1198            6
    1199            7
    1200            8
    1201            5
    1202            6
    1203           10
    1204            9
    1205            9
    1206            5
    1207            5
    1208            9
    1209            7
    1210            7
    1211            6
    1212            8
    1213            7
    1214            6
    1215            9
    1216            7
    1217            7
    1218            7
    1219            6
    1220            8
    1221            5
    1222            8
    1223            6
    1224            6
    1225            8
    1226            8
    1227            8
    1228            6
    1229            6
    1230            5
    1231            6
    1232            5
    1233            5
    1234            7
    1235            6
    1236            9
    1237            6
    1238            6
    1239            5
    1240            5
    1241            8
    1242            6
    1243            5
    1244            7
    1245            5
    1246            6
    1247            7
    1248            6
    1249            7
    1250            7
    1251            5
    1252            6
    1253            7
    1254            7
    1255            6
    1256            6
    1257            6
    1258            6
    1259            5
    1260            5
    1261            7
    1262            8
    1263            8
    1264           11
    1265            9
    1266            9
    1267            9
    1268            7
    1269            6
    1270            6
    1271            8
    1272            8
    1273            6
    1274            6
    1275            6
    1276            7
    1277            9
    1278            5
    1279            5
    1280            6
    1281            5
    1282            6
    1283            6
    1284            8
    1285            6
    1286            8
    1287            5
    1288            9
    1289            6
    1290           10
    1291            8
    1292            8
    1293            7
    1294            6
    1295            8
    1296            6
    1297            7
    1298            7
    1299            9
    1300            7
    1301            7
    1302            9
    1303            8
    1304            6
    1305            4
    1306            5
    1307            7
    1308            7
    1309            7
    1310            7
    1311            7
    1312            5
    1313            9
    1314            9
    1315            5
    1316            8
    1317            8
    1318            6
    1319            8
    1320            9
    1321           11
    1322            7
    1323            8
    1324            6
    1325            9
    1326            8
    1327            6
    1328            5
    1329            6
    1330            7
    1331            6
    1332            7
    1333            7
    1334            6
    1335           11
    1336            7
    1337            8
    1338            6
    1339            7
    1340            7
    1341            9
    1342            6
    1343            7
    1344            7
    1345            7
    1346            6
    1347            7
    1348            8
    1349            7
    1350            5
    1351            9
    1352            9
    1353            7
    1354            7
    1355            7
    1356            8
    1357           10
    1358            8
    1359            9
    1360            8
    1361            6
    1362            8
    1363            6
    1364            6
    1365            6
    1366            9
    1367            8
    1368            8
    1369            6
    1370            9
    1371            5
    1372           10
    1373            8
    1374            9
    1375           11
    1376           12
    1377            7
    1378            9
    1379            8
    1380           14
    1381           10
    1382           12
    1383            9
    1384           15
    1385            8
    1386           12
    1387            9
    1388           11
    1389           10
    1390            8
    1391           13
    1392            9
    1393            9
    1394           12
    1395           10
    1396           10
    1397           14
    1398            8
    1399           12
    1400            9
    1401           11
    1402            9
    1403           12
    1404           10
    1405           11
    1406            8
    1407           11
    1408           12
    1409           11
    1410           11
    1411           12
    1412           12
    1413           10
    1414           11
    1415            9
    1416           10
    1417            8
    1418            9
    1419           10
    1420           10
    1421            9
    1422            8
    1423            8
    1424            6
    1425           10
    1426            7
    1427            9
    1428           10
    1429            8
    1430           12
    1431           13
    1432           12
    1433            9
    1434           10
    1435            8
    1436            9
    1437           10
    1438           10
    1439           10
    1440            7
    1441            8
    1442            9
    1443            6
    1444           10
    1445            9
    1446            7
    1447            6
    1448            8
    1449            9
    1450            8
    1451            6
    1452            9
    1453            9
    1454            9
    1455            6
    1456            8
    1457           12
    1458           10
    1459            8
    1460           10
    1461            9
    1462            9
    1463            8
    1464            8
    1465           10
    1466           11
    1467            7
    1468           11
    1469            9
    1470            9
    1471           10
    1472            7
    1473            9
    1474            6
    1475           10
    1476            7
    1477            9
    1478            5
    1479            8
    1480            9
    1481           10
    1482           11
    1483           11
    1484           10
    1485            8
    1486            9
    1487            9
    1488            9
    1489           10
    1490            9
    1491           10
    1492            9
    1493            9
    1494           10
    1495           11
    1496           10
    1497            9
    1498           11
    1499            7
    1500            8
    1501            9
    1502            7
    1503            9
    1504            8
    1505           10
    1506            7
    1507            9
    1508            8
    1509            9
    1510            7
    1511            8
    1512            8
    1513            8
    1514            7
    1515            9
    1516           13
    1517            8
    1518            9
    1519           10
    1520            7
    1521            7
    1522           10
    1523            9
    1524           10
    1525            9
    1526            9
    1527           11
    1528           10
    1529           11
    1530           10
    1531            6
    1532           10
    1533           10
    1534           11
    1535            9
    1536            9
    1537            8
    1538            7
    1539           10
    1540            7
    1541            9
    1542           10
    1543            7
    1544            9
    1545            9
    1546            8
    1547           10
    1548            9
    1549            9
    1550            9
    1551           11
    1552            5
    1553            9
    1554            8
    1555            7
    1556            6
    1557            9
    1558            8
    1559            8
    1560            8
    1561           10
    1562            9
    1563           10
    1564            9
    1565            8
    1566           10
    1567            8
    1568           10
    1569            8
    1570            9
    1571            8
    1572            6
    1573            9
    1574            8
    1575           11
    1576            9
    1577            7
    1578            9
    1579            7
    1580            9
    1581            6
    1582           10
    1583            7
    1584            9
    1585           10
    1586            9
    1587            9
    1588            9
    1589            9
    1590           10
    1591            9
    1592           10
    1593           10
    1594            7
    1595            8
    1596           10
    1597           13
    1598            9
    1599           12
    1600            7
    1601           10
    1602            9
    1603           10
    1604           10
    1605           10
    1606           10
    1607           13
    1608           12
    1609           10
    1610           11
    1611            7
    1612           10
    1613            9
    1614            9
    1615           11
    1616           11
    1617            9
    1618            8
    1619           11
    1620           11
    1621           10
    1622           12
    1623           13
    1624           14
    1625           11
    1626           12
    1627           10
    1628            9
    1629           10
    1630            9
    1631            9
    1632            7
    1633            9
    1634            7
    1635            9
    1636            9
    1637            9
    1638            7
    1639           11
    1640            8
    1641            8
    1642            8
    1643            6
    1644            9
    1645            6
    1646            8
    1647           10
    1648            7
    1649           11
    1650           10
    1651           10
    1652            8
    1653           10
    1654            9
    1655           10
    1656           10
    1657            9
    1658           10
    1659            9
    1660           10
    1661            8
    1662            7
    1663           10
    1664           12
    1665           10
    1666           11
    1667           12
    1668           12
    1669            7
    1670           11
    1671           11
    1672            9
    1673           11
    1674           11
    1675            8
    1676           12
    1677           11
    1678           10
    1679            9
    1680            7
    1681           10
    1682            8
    1683           10
    1684            8
    1685            8
    1686           11
    1687           10
    1688            9
    1689           10
    1690           10
    1691            9
    1692            9
    1693           11
    1694           11
    1695            9
    1696            9
    1697            9
    1698           12
    1699            9
    1700           10
    1701            9
    1702           12
    1703            9
    1704            9
    1705           12
    1706           13
    1707            6
    1708            9
    1709           10
    1710            9
    1711            8
    1712            9
    1713           10
    1714           10
    1715            8
    1716            9
    1717            9
    1718            9
    1719            9
    1720           10
    1721            6
    1722           11
    1723            9
    1724            9
    1725           10
    1726           10
    1727           10
    1728            9
    1729           10
    1730           11
    1731           11
    1732            9
    1733            8
    1734           11
    1735            9
    1736           10
    1737           11
    1738            8
    1739           11
    1740            8
    1741            8
    1742            9
    1743           12
    1744            7
    1745            8
    1746            9
    1747            8
    1748           10
    1749           11
    1750            9
    1751           10
    1752            9
    1753            6
    1754           11
    1755            8
    1756            7
    1757            9
    1758           11
    1759            9
    1760            9
    1761           10
    1762            7
    1763            8
    1764           11
    1765            9
    1766            8
    1767            8
    1768            7
    1769           11
    1770           10
    1771           12
    1772            7
    1773           10
    1774            8
    1775            8
    1776            8
    1777            8
    1778            7
    1779            8
    1780           10
    1781            9
    1782           12
    1783            6
    1784           13
    1785            7
    1786           10
    1787            7
    1788            7
    1789            9
    1790           11
    1791           10
    1792           11
    1793           13
    1794           13
    1795            8
    1796           10
    1797           11
    1798           13
    1799            9
    1800            6
    1801            9
    1802            8
    1803           10
    1804           12
    1805            9
    1806            7
    1807           11
    1808            7
    1809            6
    1810            7
    1811            8
    1812            8
    1813            8
    1814           10
    1815            8
    1816            9
    1817           11
    1818            8
    1819            6
    1820            9
    1821           10
    1822           10
    1823            9
    1824           10
    1825            7
    1826            6
    1827            5
    1828            6
    1829            4
    1830            6
    1831            5
    1832            5
    1833            8
    1834            6
    1835            9
    1836            7
    1837            6
    1838            8
    1839            6
    1840            9
    1841            8
    1842            7
    1843            9
    1844           11
    1845            7
    1846            6
    1847            8
    1848           10
    1849           10
    1850            8
    1851            8
    1852            8
    1853            6
    1854            6
    1855            7
    1856            7
    1857            7
    1858            9
    1859            9
    1860            7
    1861            8
    1862            8
    1863            7
    1864            9
    1865            9
    1866           10
    1867            8
    1868            8
    1869            9
    1870           12
    1871            7
    1872            8
    1873            9
    1874           11
    1875            9
    1876            6
    1877            7
    1878            8
    1879            4
    1880           10
    1881            6
    1882           10
    1883            8
    1884            9
    1885            6
    1886            6
    1887            8
    1888            8
    1889            7
    1890            9
    1891            5
    1892            7
    1893            6
    1894            8
    1895            7
    1896            7
    1897            6
    1898            8
    1899            5
    1900            6
    1901            7
    1902            6
    1903            9
    1904            6
    1905            7
    1906            6
    1907            5
    1908            9
    1909           10
    1910            7
    1911            8
    1912            8
    1913            5
    1914           10
    1915            7
    1916            8
    1917            8
    1918           10
    1919            6
    1920            7
    1921            6
    1922            8
    1923            7
    1924            9
    1925            8
    1926            7
    1927            9
    1928            8
    1929            4
    1930           10
    1931            8
    1932            7
    1933           11
    1934           11
    1935            8
    1936           10
    1937           10
    1938            7
    1939            8
    1940            8
    1941            7
    1942            7
    1943            9
    1944           13
    1945           14
    1946            7
    1947            7
    1948           10
    1949            8
    1950           11
    1951           11
    1952           11
    1953           11
    1954           11
    1955           10
    1956           11
    1957           10
    1958            9
    1959           11
    1960           10
    1961            9
    1962            9
    1963            9
    1964           11
    1965            9
    1966            8
    1967            6
    1968            9
    1969           15
    1970           10
    1971           10
    1972            9
    1973           13
    1974            9
    1975           12
    1976           10
    1977            7
    1978            8
    1979            9
    1980            9
    1981            8
    1982           10
    1983            8
    1984            6
    1985            7
    1986           10
    1987            7
    1988           11
    1989           10
    1990            9
    1991           11
    1992           13
    1993            9
    1994            9
    1995            9
    1996           11
    1997           11
    1998           12
    1999           13
    2000            9
