# Supplementary material for: K739 is preferentially targeted over K725 in the deSUMOylation process of neuronal nitric oxide synthase
Source: Front Chem. 2025 Sep 4;13:1672437. doi: 10.3389/fchem.2025.1672437 (PMC12445055; doi:10.3389/fchem.2025.1672437)
Supplement: Supplementary file 2 [file DataSheet2.zip › raw-data/739-N3/mmgbsa.out]

| Run on Fri May  9 20:52:20 2025
|
|Input file:
|--------------------------------------------------------------
|&general
|	interval=1,
|	verbose=2,
|	keep_files=0,
|        startframe=1
|        endframe=96
|/
|&gb
|	igb=5,
|	saltcon=0.100,
|/
|&decomp
|	idecomp=2,
|	dec_verbose=3,
|	csv_format=0,
|/
|--------------------------------------------------------------
|MMPBSA.py Version=14.0
|Complex topology file:           cp.prmtop
|Receptor topology file:          rp.prmtop
|Ligand topology file:            lp.prmtop
|Initial mdcrd(s):                cp.nc
|Initial Receptor mdcrd(s):       rp.nc
|Initial Ligand mdcrd(s):         lp.nc
|
|Receptor mask:                  ":1-226"
|Ligand mask:                    ":227-325"
|
|Calculations performed using 96.0 complex frames.
|
|Generalized Born ESURF calculated using 'LCPO' surface areas
|
|All units are reported in kcal/mole.
-------------------------------------------------------------------------------
-------------------------------------------------------------------------------

GENERALIZED BORN:

Complex:
Energy Component            Average              Std. Dev.   Std. Err. of Mean
-------------------------------------------------------------------------------
BOND                      1023.8029               25.2641              2.5785
ANGLE                     2790.8727               37.5025              3.8276
DIHED                     1844.9237               23.2475              2.3727
VDWAALS                  -2597.1152               23.7752              2.4265
EEL                     -24522.5409              115.4267             11.7807
1-4 VDW                   1196.0551               15.8431              1.6170
1-4 EEL                  13899.9648               46.6394              4.7601
EGB                      -3818.7836               88.8345              9.0666
ESURF                      113.3433                1.8779              0.1917

G gas                    -6364.0368              117.6006             12.0026
G solv                   -3705.4403               87.8870              8.9699

TOTAL                   -10069.4771               55.0679              5.6203


Receptor:
Energy Component            Average              Std. Dev.   Std. Err. of Mean
-------------------------------------------------------------------------------
BOND                       727.7980               21.5240              2.1968
ANGLE                     1946.3982               28.8461              2.9441
DIHED                     1325.1411               18.5856              1.8969
VDWAALS                  -1821.2111               19.0069              1.9399
EEL                     -16918.0008               92.1687              9.4069
1-4 VDW                    853.6006               12.3748              1.2630
1-4 EEL                   9304.4831               36.6301              3.7385
EGB                      -2571.2799               75.1763              7.6727
ESURF                       82.7004                1.4112              0.1440

G gas                    -4581.7909               97.9380              9.9958
G solv                   -2488.5795               74.3853              7.5919

TOTAL                    -7070.3705               45.3285              4.6263


Ligand:
Energy Component            Average              Std. Dev.   Std. Err. of Mean
-------------------------------------------------------------------------------
BOND                       296.1124               14.7722              1.5077
ANGLE                      844.4537               20.9870              2.1420
DIHED                      519.7900               13.3811              1.3657
VDWAALS                   -632.1440               13.4568              1.3734
EEL                      -6788.5769               74.8207              7.6364
1-4 VDW                    342.4781                8.0530              0.8219
1-4 EEL                   4595.4977               24.2990              2.4800
EGB                      -2088.8588               63.4845              6.4794
ESURF                       53.4048                1.1770              0.1201

G gas                     -822.3889               76.5237              7.8102
G solv                   -2035.4540               62.9795              6.4278

TOTAL                    -2857.8430               30.0114              3.0630


Differences (Complex - Receptor - Ligand):
Energy Component            Average              Std. Dev.   Std. Err. of Mean
-------------------------------------------------------------------------------
BOND                        -0.1075               36.3287              3.7078
ANGLE                        0.0208               51.7589              5.2826
DIHED                       -0.0073               32.6332              3.3306
VDWAALS                   -143.7600               33.2808              3.3967
EEL                       -815.9632              165.5794             16.8994
1-4 VDW                     -0.0236               21.6562              2.2103
1-4 EEL                     -0.0161               64.0893              6.5411
EGB                        841.3552              132.5645             13.5298
ESURF                      -22.7619                2.6274              0.2682

DELTA G gas               -959.8570              171.1071             17.4635
DELTA G solv               818.5933              131.2392             13.3945

DELTA TOTAL               -141.2637               77.3811              7.8977


-------------------------------------------------------------------------------
-------------------------------------------------------------------------------
