# Supplementary material for: K739 is preferentially targeted over K725 in the deSUMOylation process of neuronal nitric oxide synthase
Source: Front Chem. 2025 Sep 4;13:1672437. doi: 10.3389/fchem.2025.1672437 (PMC12445055; doi:10.3389/fchem.2025.1672437)
Supplement: Supplementary file 2 [file DataSheet2.zip › raw-data/739-N3/rmsd.out]

#Frame     RMSD_00001
       1       0.0000
       2       0.9674
       3       1.2203
       4       1.2483
       5       1.3138
       6       1.5494
       7       1.3425
       8       1.4766
       9       1.6656
      10       1.4386
      11       1.5601
      12       1.4864
      13       1.3111
      14       1.5171
      15       1.4135
      16       1.4996
      17       1.3074
      18       1.4694
      19       1.3770
      20       1.4637
      21       1.4905
      22       1.4471
      23       1.7141
      24       1.6093
      25       1.7235
      26       1.6500
      27       1.3923
      28       1.3378
      29       1.3561
      30       1.7432
      31       1.7134
      32       1.6645
      33       1.8700
      34       1.8117
      35       1.9896
      36       1.6164
      37       1.5127
      38       1.5854
      39       1.7337
      40       1.5314
      41       1.7034
      42       1.6711
      43       1.5512
      44       1.6007
      45       1.6597
      46       1.6357
      47       1.5061
      48       1.5806
      49       1.6220
      50       1.5600
      51       1.4689
      52       1.3978
      53       1.5308
      54       1.7189
      55       1.4767
      56       1.6495
      57       1.5125
      58       1.6099
      59       1.6343
      60       1.8247
      61       2.6121
      62       2.5040
      63       2.0159
      64       2.3194
      65       2.2525
      66       2.2702
      67       2.5016
      68       2.5152
      69       2.3331
      70       2.9528
      71       2.6387
      72       2.6067
      73       2.3551
      74       2.4301
      75       2.2622
      76       2.2175
      77       2.1252
      78       2.2327
      79       2.2829
      80       2.4452
      81       2.4534
      82       2.3731
      83       2.3982
      84       2.0941
      85       2.4013
      86       2.2924
      87       2.3064
      88       2.7329
      89       2.1020
      90       2.5140
      91       2.8286
      92       2.5338
      93       2.8853
      94       2.5558
      95       2.4659
      96       2.6610
      97       2.7646
      98       2.9382
      99       2.5340
     100       2.5767
     101       2.7650
     102       2.7639
     103       3.1714
     104       2.6345
     105       3.0569
     106       2.9080
     107       2.7941
     108       2.8651
     109       2.5189
     110       2.7211
     111       2.9634
     112       2.9137
     113       2.7653
     114       2.5873
     115       2.1279
     116       2.6577
     117       2.6884
     118       2.6337
     119       2.2265
     120       2.1869
     121       2.3006
     122       2.5314
     123       2.4014
     124       2.6099
     125       2.0111
     126       2.6332
     127       2.2970
     128       2.3702
     129       2.2775
     130       2.2949
     131       2.7571
     132       2.5542
     133       2.2922
     134       2.2942
     135       2.1256
     136       2.0171
     137       2.3896
     138       2.2907
     139       2.2718
     140       1.9972
     141       2.5223
     142       2.5394
     143       2.3617
     144       2.5113
     145       2.3557
     146       2.3382
     147       2.1462
     148       2.1419
     149       2.0680
     150       2.1851
     151       2.4185
     152       2.3857
     153       2.4285
     154       2.1354
     155       2.2830
     156       2.5293
     157       2.5259
     158       2.8471
     159       2.8920
     160       2.6639
     161       2.3155
     162       2.6312
     163       2.7630
     164       2.4667
     165       2.9406
     166       2.8036
     167       2.5554
     168       2.3055
     169       2.6221
     170       2.6010
     171       2.3180
     172       2.5377
     173       2.6105
     174       2.4462
     175       2.3737
     176       2.0291
     177       2.9300
     178       2.6861
     179       2.7444
     180       3.0299
     181       2.6444
     182       2.7581
     183       2.5157
     184       2.6535
     185       2.4165
     186       2.2390
     187       2.5737
     188       2.5524
     189       2.4234
     190       2.5599
     191       2.6993
     192       3.0301
     193       3.0559
     194       2.8260
     195       2.6605
     196       2.3000
     197       2.5849
     198       2.6672
     199       2.2322
     200       2.8788
     201       3.0533
     202       3.1743
     203       2.7481
     204       2.8222
     205       2.9043
     206       3.1409
     207       3.3168
     208       2.9281
     209       3.3776
     210       3.0487
     211       3.1557
     212       3.3313
     213       3.4281
     214       3.2033
     215       3.2090
     216       3.3006
     217       3.2839
     218       3.0482
     219       2.8824
     220       2.9911
     221       3.0584
     222       2.9289
     223       2.5565
     224       3.1089
     225       2.9519
     226       2.6675
     227       3.0946
     228       2.9134
     229       2.9152
     230       3.2666
     231       2.7870
     232       2.6439
     233       2.5507
     234       2.6558
     235       3.3297
     236       2.7185
     237       2.5193
     238       2.7506
     239       2.7575
     240       2.7829
     241       3.0100
     242       2.6449
     243       2.9603
     244       2.9845
     245       2.5777
     246       2.4005
     247       2.5210
     248       2.8151
     249       2.9224
     250       2.5430
     251       2.5242
     252       2.6635
     253       2.5428
     254       2.5103
     255       2.6839
     256       2.7870
     257       2.9896
     258       3.1337
     259       3.3036
     260       3.1783
     261       2.9508
     262       3.0830
     263       3.2353
     264       3.3103
     265       3.4701
     266       3.5984
     267       3.4203
     268       3.2980
     269       3.2649
     270       3.4115
     271       3.8086
     272       3.6849
     273       3.5690
     274       3.8885
     275       3.8726
     276       3.5234
     277       3.5943
     278       3.5261
     279       3.6982
     280       3.8442
     281       3.3931
     282       3.8298
     283       3.8568
     284       4.1249
     285       3.6816
     286       3.3734
     287       3.7811
     288       3.7643
     289       3.5668
     290       3.9173
     291       3.8821
     292       3.8079
     293       3.3394
     294       3.7554
     295       3.3106
     296       3.1955
     297       3.2499
     298       2.6738
     299       2.3246
     300       2.6154
     301       2.7136
     302       2.6821
     303       2.7348
     304       2.6474
     305       2.9732
     306       2.7217
     307       2.3911
     308       2.5136
     309       2.6427
     310       2.3614
     311       2.4450
     312       2.0807
     313       2.3321
     314       2.1378
     315       1.8882
     316       2.6225
     317       2.3212
     318       2.6008
     319       2.1975
     320       2.2400
     321       2.7037
     322       2.1885
     323       2.3698
     324       2.3589
     325       2.3746
     326       2.2378
     327       2.4194
     328       2.2277
     329       2.5536
     330       2.1491
     331       1.8997
     332       2.4503
     333       2.5902
     334       2.5303
     335       2.8853
     336       2.4979
     337       2.4269
     338       2.4176
     339       2.6403
     340       2.6588
     341       2.5391
     342       2.7922
     343       2.6618
     344       2.7648
     345       2.5298
     346       2.5779
     347       2.6597
     348       2.5131
     349       3.0816
     350       2.5132
     351       2.5587
     352       2.8839
     353       2.8633
     354       2.3877
     355       2.6555
     356       2.9130
     357       2.7719
     358       2.3790
     359       2.6388
     360       3.0603
     361       2.7263
     362       3.0604
     363       3.3531
     364       3.1055
     365       2.7927
     366       3.0754
     367       2.7037
     368       2.5869
     369       2.8390
     370       2.9350
     371       2.8687
     372       3.2495
     373       2.9025
     374       2.7460
     375       2.9133
     376       2.6185
     377       2.8448
     378       2.7695
     379       2.6419
     380       2.9370
     381       2.9141
     382       2.8737
     383       3.3034
     384       3.0576
     385       3.3974
     386       3.1438
     387       3.0141
     388       2.5216
     389       2.8111
     390       2.8841
     391       3.0226
     392       3.2528
     393       3.2221
     394       2.8609
     395       2.8566
     396       2.6526
     397       2.9531
     398       2.8240
     399       3.2998
     400       3.4429
     401       3.0674
     402       3.0923
     403       2.9137
     404       2.9509
     405       2.9490
     406       2.2784
     407       2.1809
     408       2.4426
     409       2.1456
     410       2.7151
     411       2.6640
     412       2.3934
     413       2.6477
     414       2.1601
     415       2.9700
     416       2.7580
     417       2.7691
     418       2.7965
     419       2.5747
     420       2.5985
     421       2.3904
     422       2.7309
     423       2.4538
     424       2.6850
     425       2.8314
     426       2.5315
     427       2.5493
     428       2.4360
     429       2.3841
     430       2.9925
     431       2.5569
     432       2.6883
     433       2.7649
     434       2.6580
     435       2.3756
     436       2.5431
     437       2.7933
     438       2.8503
     439       2.8220
     440       2.7615
     441       2.5853
     442       2.3484
     443       2.5874
     444       2.4359
     445       2.4886
     446       2.6476
     447       2.4856
     448       2.7645
     449       2.6153
     450       2.9167
     451       3.1121
     452       2.5131
     453       2.8879
     454       2.6215
     455       2.5415
     456       2.4390
     457       2.4414
     458       2.3256
     459       2.7847
     460       2.4091
     461       2.6661
     462       2.7776
     463       2.6326
     464       2.3701
     465       2.5803
     466       2.0340
     467       2.2277
     468       2.2278
     469       2.2839
     470       2.4585
     471       1.9346
     472       2.0582
     473       2.3987
     474       2.6219
     475       2.4471
     476       2.7611
     477       2.9846
     478       2.7681
     479       3.1193
     480       2.8263
     481       2.9700
     482       3.1207
     483       2.8433
     484       3.1566
     485       2.7037
     486       2.8335
     487       2.8946
     488       2.5554
     489       2.8212
     490       3.3138
     491       2.6361
     492       2.9323
     493       2.6352
     494       3.0701
     495       2.9198
     496       2.6797
     497       2.5555
     498       2.3501
     499       2.5388
     500       2.8682
     501       3.1132
     502       2.6221
     503       2.7676
     504       2.6324
     505       3.0546
     506       3.0205
     507       2.9513
     508       2.4963
     509       2.8969
     510       2.7425
     511       2.8558
     512       2.6671
     513       2.4449
     514       2.8056
     515       2.4384
     516       2.9707
     517       2.8957
     518       3.1375
     519       3.1551
     520       3.0571
     521       3.0505
     522       3.4203
     523       2.8925
     524       3.2480
     525       2.7874
     526       3.1918
     527       2.9277
     528       2.7223
     529       3.0104
     530       2.6278
     531       2.7656
     532       2.9070
     533       2.8993
     534       2.8296
     535       2.7883
     536       2.4114
     537       3.1387
     538       3.0275
     539       3.1079
     540       2.9009
     541       2.9777
     542       2.7436
     543       2.9130
     544       2.9474
     545       2.9063
     546       3.3617
     547       2.9513
     548       3.1089
     549       2.9201
     550       3.0216
     551       3.0366
     552       2.9673
     553       2.8311
     554       3.0406
     555       2.9241
     556       3.3531
     557       2.8930
     558       2.5928
     559       2.9018
     560       3.0409
     561       2.8226
     562       3.0494
     563       3.0894
     564       3.0699
     565       3.1554
     566       2.9015
     567       2.7630
     568       2.8174
     569       2.4093
     570       2.3281
     571       2.7192
     572       2.9281
     573       3.3755
     574       3.4421
     575       3.1238
     576       2.7480
     577       2.8419
     578       2.9010
     579       2.6630
     580       3.1261
     581       3.0904
     582       3.3630
     583       2.9558
     584       3.2492
     585       3.3734
     586       2.9521
     587       2.6661
     588       2.7506
     589       2.5937
     590       2.4375
     591       2.5381
     592       2.7542
     593       2.9901
     594       2.9173
     595       2.7408
     596       2.7917
     597       2.9963
     598       3.0104
     599       2.7271
     600       2.8723
     601       2.7375
     602       2.8327
     603       2.6915
     604       2.7381
     605       2.6104
     606       2.3751
     607       2.2499
     608       2.5442
     609       2.1057
     610       2.2470
     611       2.2343
     612       2.2576
     613       2.5804
     614       2.0525
     615       2.1088
     616       2.3541
     617       2.2336
     618       2.2080
     619       2.3684
     620       1.9284
     621       1.9042
     622       2.1677
     623       1.9430
     624       2.0004
     625       2.1951
     626       1.7910
     627       1.6429
     628       1.7303
     629       2.0485
     630       1.8929
     631       2.4834
     632       2.0723
     633       2.7644
     634       2.5781
     635       2.6943
     636       2.7194
     637       2.5310
     638       3.0904
     639       3.0264
     640       2.5850
     641       2.9259
     642       2.9209
     643       2.8583
     644       2.9216
     645       3.0452
     646       2.7376
     647       2.6410
     648       3.0250
     649       2.9218
     650       2.9821
     651       3.2039
     652       3.0372
     653       3.1197
     654       2.8540
     655       3.3238
     656       3.0231
     657       3.0671
     658       3.1003
     659       3.0562
     660       3.1507
     661       2.7105
     662       2.7928
     663       3.0442
     664       2.9899
     665       3.2485
     666       3.3540
     667       3.4062
     668       3.3182
     669       3.2523
     670       2.9603
     671       3.4451
     672       3.2937
     673       2.9802
     674       3.3051
     675       3.7601
     676       3.7898
     677       3.2386
     678       3.1804
     679       2.9732
     680       3.3224
     681       3.8526
     682       3.5229
     683       3.0363
     684       3.0637
     685       3.1635
     686       3.1233
     687       2.9127
     688       2.9448
     689       2.9666
     690       2.9927
     691       2.9006
     692       2.6605
     693       2.7457
     694       2.7061
     695       2.6119
     696       3.0914
     697       2.7941
     698       3.1009
     699       3.0494
     700       2.8722
     701       2.6835
     702       2.8680
     703       2.7290
     704       3.1820
     705       3.2261
     706       3.1685
     707       3.0158
     708       3.4449
     709       2.8233
     710       3.0786
     711       3.3735
     712       2.6592
     713       2.7186
     714       2.6337
     715       2.7871
     716       2.9647
     717       3.0056
     718       2.6704
     719       2.6734
     720       2.6414
     721       3.1191
     722       2.5461
     723       2.7689
     724       2.7146
     725       2.6609
     726       2.8580
     727       3.0799
     728       2.9767
     729       2.6274
     730       2.6742
     731       2.6920
     732       2.5761
     733       3.0760
     734       2.5589
     735       2.4483
     736       2.8545
     737       2.5511
     738       2.7003
     739       2.7460
     740       2.4353
     741       2.6408
     742       3.2182
     743       2.7123
     744       2.6689
     745       2.6670
     746       2.7997
     747       2.6389
     748       2.8504
     749       3.3835
     750       3.2433
     751       3.2756
     752       3.2955
     753       3.3222
     754       3.5712
     755       3.5942
     756       3.8105
     757       3.5925
     758       3.7373
     759       3.9454
     760       3.9278
     761       3.6855
     762       3.4215
     763       3.6026
     764       3.6605
     765       3.5277
     766       3.3478
     767       3.4645
     768       3.6199
     769       3.5057
     770       3.2386
     771       3.5888
     772       3.9107
     773       3.6289
     774       3.6244
     775       3.6978
     776       3.1129
     777       3.9826
     778       3.7048
     779       3.8810
     780       3.7299
     781       3.9471
     782       4.0066
     783       3.6388
     784       3.7386
     785       3.9540
     786       3.5744
     787       3.6459
     788       3.7704
     789       4.0014
     790       3.8108
     791       3.6804
     792       3.6066
     793       3.7406
     794       3.7905
     795       4.0799
     796       3.7527
     797       3.9573
     798       3.6761
     799       3.9590
     800       3.7289
     801       3.7392
     802       3.9764
     803       3.4911
     804       3.6340
     805       3.8866
     806       3.6092
     807       3.6167
     808       3.4795
     809       3.4200
     810       3.5743
     811       3.7456
     812       3.4179
     813       3.7657
     814       3.5507
     815       3.6540
     816       3.7805
     817       3.1424
     818       3.3694
     819       3.8178
     820       3.8363
     821       3.6931
     822       3.7580
     823       4.0319
     824       3.7374
     825       3.8393
     826       3.9422
     827       3.7261
     828       3.6841
     829       3.4756
     830       3.4014
     831       3.7979
     832       3.7463
     833       3.7392
     834       3.7757
     835       3.6145
     836       3.6259
     837       3.8660
     838       3.7776
     839       3.7526
     840       3.7263
     841       3.6985
     842       3.5807
     843       3.4626
     844       3.5596
     845       3.4857
     846       3.6338
     847       4.0066
     848       3.3743
     849       3.4136
     850       3.9081
     851       3.4007
     852       3.3878
     853       3.3409
     854       4.0411
     855       4.1967
     856       3.9734
     857       4.0423
     858       4.0786
     859       4.1332
     860       4.1615
     861       4.0380
     862       4.0926
     863       4.0903
     864       4.0354
     865       3.7227
     866       3.7922
     867       3.7719
     868       3.8970
     869       4.0969
     870       3.8317
     871       4.0888
     872       3.9179
     873       3.9376
     874       3.8809
     875       4.0429
     876       4.1995
     877       4.0640
     878       3.8440
     879       3.5127
     880       3.7298
     881       3.8580
     882       3.4947
     883       3.8887
     884       3.7566
     885       3.8944
     886       4.2281
     887       4.0756
     888       3.7748
     889       3.9730
     890       3.8254
     891       3.8029
     892       3.6857
     893       3.8065
     894       3.5011
     895       2.8604
     896       2.9102
     897       3.0241
     898       3.3259
     899       3.1203
     900       3.2636
     901       3.9479
     902       3.7564
     903       3.5650
     904       3.7328
     905       3.7407
     906       3.6319
     907       3.5823
     908       3.7532
     909       3.6965
     910       3.5780
     911       3.7974
     912       3.5669
     913       3.8692
     914       3.7048
     915       3.4349
     916       3.9141
     917       3.9999
     918       4.0328
     919       3.9098
     920       3.3766
     921       3.5076
     922       3.6630
     923       3.9194
     924       4.1798
     925       3.6196
     926       4.0017
     927       3.4104
     928       3.6156
     929       3.8175
     930       3.7088
     931       3.5110
     932       3.7507
     933       4.1436
     934       3.8700
     935       4.1059
     936       3.7571
     937       4.2453
     938       4.0531
     939       3.7910
     940       3.8839
     941       3.8372
     942       3.7220
     943       3.3886
     944       3.7004
     945       3.9062
     946       3.9656
     947       3.1996
     948       3.7178
     949       3.5869
     950       3.3606
     951       3.4668
     952       3.3060
     953       3.5573
     954       3.6192
     955       3.5226
     956       3.4762
     957       3.6905
     958       3.3670
     959       3.6753
     960       3.4707
     961       3.3952
     962       3.4703
     963       3.4506
     964       3.8406
     965       3.7895
     966       3.7869
     967       3.7292
     968       3.6685
     969       3.9703
     970       4.0887
     971       4.1818
     972       3.9941
     973       4.0061
     974       3.8933
     975       4.0226
     976       3.6669
     977       3.7756
     978       3.6300
     979       3.6985
     980       3.8792
     981       3.7948
     982       3.7646
     983       3.6855
     984       3.8639
     985       3.5679
     986       3.7573
     987       3.8892
     988       3.7169
     989       3.7411
     990       3.9401
     991       3.4625
     992       3.5111
     993       3.7608
     994       3.4358
     995       3.4048
     996       3.5080
     997       3.5513
     998       4.1081
     999       4.2729
    1000       4.0447
    1001       3.6823
    1002       3.8021
    1003       3.6875
    1004       3.5148
    1005       3.7046
    1006       3.5683
    1007       3.4269
    1008       3.9857
    1009       4.0212
    1010       3.6723
    1011       3.8323
    1012       3.9758
    1013       3.7301
    1014       4.0066
    1015       3.7828
    1016       4.0340
    1017       4.0851
    1018       3.4551
    1019       3.4154
    1020       3.6747
    1021       3.6986
    1022       3.8433
    1023       3.5274
    1024       3.9481
    1025       3.9226
    1026       3.8012
    1027       3.7935
    1028       3.8890
    1029       3.9046
    1030       3.9707
    1031       3.9622
    1032       4.0298
    1033       4.0201
    1034       3.8590
    1035       3.9307
    1036       4.0896
    1037       4.1805
    1038       3.9514
    1039       3.8915
    1040       3.9966
    1041       3.8605
    1042       4.1967
    1043       3.8227
    1044       3.9215
    1045       3.7014
    1046       3.7515
    1047       3.5267
    1048       3.7453
    1049       3.9618
    1050       3.8699
    1051       3.9763
    1052       4.0546
    1053       3.7407
    1054       3.7943
    1055       3.5602
    1056       3.6480
    1057       3.9201
    1058       3.9488
    1059       3.7411
    1060       3.9211
    1061       3.8496
    1062       3.9946
    1063       4.0353
    1064       4.0218
    1065       3.4777
    1066       3.7436
    1067       3.7396
    1068       3.5661
    1069       3.7306
    1070       3.7010
    1071       3.6542
    1072       3.4730
    1073       3.5099
    1074       3.5945
    1075       3.6753
    1076       3.4990
    1077       3.8043
    1078       3.7037
    1079       3.5686
    1080       3.9078
    1081       4.3133
    1082       4.0971
    1083       4.0358
    1084       4.0059
    1085       3.7483
    1086       3.5907
    1087       3.6621
    1088       4.0072
    1089       3.5149
    1090       4.0989
    1091       3.6893
    1092       3.4310
    1093       3.5536
    1094       3.6717
    1095       3.4914
    1096       3.7007
    1097       3.5762
    1098       3.9316
    1099       3.9005
    1100       3.4430
    1101       3.6492
    1102       3.4096
    1103       3.4732
    1104       3.4183
    1105       3.2549
    1106       3.0910
    1107       3.2308
    1108       3.5415
    1109       3.6814
    1110       4.0443
    1111       4.3305
    1112       4.4323
    1113       4.3828
    1114       4.3684
    1115       4.4530
    1116       4.3412
    1117       4.4809
    1118       4.1149
    1119       4.2096
    1120       4.1623
    1121       4.0318
    1122       3.9715
    1123       3.9853
    1124       4.1052
    1125       4.1788
    1126       4.4198
    1127       3.8683
    1128       4.1115
    1129       3.7763
    1130       3.4627
    1131       3.8690
    1132       3.9479
    1133       4.1456
    1134       4.2269
    1135       4.0391
    1136       3.4700
    1137       3.7585
    1138       3.3968
    1139       3.3081
    1140       3.7141
    1141       3.4958
    1142       3.6613
    1143       3.4700
    1144       3.3965
    1145       3.4882
    1146       3.4418
    1147       3.5048
    1148       3.5546
    1149       3.3487
    1150       3.2481
    1151       3.3092
    1152       3.1978
    1153       3.3154
    1154       3.4195
    1155       3.3421
    1156       3.3419
    1157       3.4025
    1158       3.2990
    1159       3.3503
    1160       3.3650
    1161       3.2502
    1162       3.2076
    1163       3.2955
    1164       3.0373
    1165       3.3600
    1166       3.3135
    1167       3.1455
    1168       3.1107
    1169       3.3673
    1170       3.5257
    1171       3.8084
    1172       3.9043
    1173       3.9977
    1174       3.3737
    1175       3.2482
    1176       3.4592
    1177       3.3975
    1178       3.2906
    1179       3.2286
    1180       3.3915
    1181       3.6297
    1182       3.4089
    1183       3.7317
    1184       3.9567
    1185       3.7656
    1186       3.4303
    1187       3.3249
    1188       3.3171
    1189       3.1048
    1190       3.4464
    1191       3.7492
    1192       3.4633
    1193       3.2476
    1194       3.6364
    1195       3.6462
    1196       3.1925
    1197       3.2883
    1198       3.7772
    1199       3.9485
    1200       3.5496
    1201       3.5047
    1202       3.8476
    1203       3.5260
    1204       3.8885
    1205       3.7258
    1206       3.4027
    1207       3.6429
    1208       3.8538
    1209       3.8997
    1210       3.5225
    1211       3.6672
    1212       3.4481
    1213       3.9796
    1214       3.4906
    1215       3.8470
    1216       3.8881
    1217       3.5259
    1218       3.7482
    1219       3.5209
    1220       3.5229
    1221       3.8448
    1222       3.9345
    1223       4.1582
    1224       3.6728
    1225       3.2849
    1226       3.9799
    1227       4.0049
    1228       4.0582
    1229       4.1529
    1230       3.7439
    1231       3.9974
    1232       4.2546
    1233       4.4111
    1234       4.1401
    1235       4.3285
    1236       3.8940
    1237       3.8976
    1238       3.8188
    1239       3.9186
    1240       4.4378
    1241       4.2955
    1242       4.4810
    1243       4.3869
    1244       4.8946
    1245       4.9883
    1246       5.4245
    1247       5.6597
    1248       5.6650
    1249       5.5871
    1250       5.5632
    1251       5.5326
    1252       5.6251
    1253       5.5193
    1254       5.7264
    1255       5.6504
    1256       5.4548
    1257       5.5673
    1258       5.6012
    1259       5.6864
    1260       5.6932
    1261       5.7539
    1262       5.7143
    1263       5.5786
    1264       5.6155
    1265       5.5391
    1266       5.7407
    1267       5.7731
    1268       5.6281
    1269       5.6443
    1270       5.6334
    1271       5.5938
    1272       5.5510
    1273       5.4449
    1274       5.5672
    1275       5.5819
    1276       5.7036
    1277       5.6725
    1278       5.5770
    1279       5.5072
    1280       5.6272
    1281       5.6678
    1282       5.6201
    1283       5.5177
    1284       5.6637
    1285       5.6492
    1286       5.5995
    1287       5.5642
    1288       5.6108
    1289       5.6358
    1290       5.5782
    1291       5.8034
    1292       5.5607
    1293       5.6418
    1294       5.5248
    1295       5.3445
    1296       5.4961
    1297       5.4653
    1298       5.4132
    1299       5.4520
    1300       5.6134
    1301       5.6452
    1302       5.6044
    1303       5.5091
    1304       5.8427
    1305       5.7157
    1306       5.6500
    1307       5.6523
    1308       5.5641
    1309       5.6995
    1310       5.6132
    1311       5.7751
    1312       5.4183
    1313       5.5306
    1314       5.5068
    1315       5.2695
    1316       5.5227
    1317       5.4656
    1318       5.3958
    1319       5.5494
    1320       5.5518
    1321       5.4039
    1322       5.3864
    1323       5.4382
    1324       5.4372
    1325       5.3235
    1326       5.4659
    1327       5.4246
    1328       5.5946
    1329       5.5425
    1330       5.5901
    1331       5.7321
    1332       5.5932
    1333       5.6101
    1334       5.5418
    1335       5.4271
    1336       5.5321
    1337       5.5295
    1338       5.3113
    1339       5.4491
    1340       5.2414
    1341       5.4346
    1342       5.5246
    1343       5.5923
    1344       5.7294
    1345       5.5714
    1346       5.5533
    1347       5.6739
    1348       5.5644
    1349       5.5083
    1350       5.4343
    1351       5.4534
    1352       5.3165
    1353       5.4057
    1354       5.5644
    1355       5.6109
    1356       5.5264
    1357       5.6696
    1358       5.4876
    1359       5.3546
    1360       5.3586
    1361       5.6210
    1362       5.5875
    1363       5.4869
    1364       5.5397
    1365       5.6458
    1366       5.5748
    1367       5.4711
    1368       5.6905
    1369       5.3975
    1370       5.6654
    1371       5.6384
    1372       5.6211
    1373       5.7146
    1374       5.7435
    1375       5.6934
    1376       5.7652
    1377       5.5926
    1378       5.6649
    1379       5.6999
    1380       5.5321
    1381       5.5307
    1382       5.6379
    1383       5.5081
    1384       5.7278
    1385       5.6668
    1386       5.7475
    1387       5.5007
    1388       5.5687
    1389       5.6622
    1390       5.7030
    1391       5.6135
    1392       5.7183
    1393       5.5764
    1394       5.7201
    1395       5.7065
    1396       5.4913
    1397       5.6097
    1398       5.6342
    1399       5.6479
    1400       5.7290
    1401       5.8173
    1402       5.7432
    1403       5.6073
    1404       5.5646
    1405       5.9110
    1406       5.8308
    1407       5.8817
    1408       5.8674
    1409       5.6749
    1410       5.6311
    1411       5.7847
    1412       5.7938
    1413       5.6462
    1414       5.6467
    1415       5.7328
    1416       5.7473
    1417       5.5647
    1418       5.7760
    1419       5.4987
    1420       5.7742
    1421       5.5917
    1422       5.7599
    1423       5.7402
    1424       5.8278
    1425       5.7746
    1426       5.7959
    1427       5.7552
    1428       5.6691
    1429       5.5391
    1430       5.5769
    1431       5.5764
    1432       5.5721
    1433       5.7144
    1434       5.5721
    1435       5.6845
    1436       5.7735
    1437       5.6499
    1438       5.6091
    1439       5.5143
    1440       5.5894
    1441       5.3934
    1442       5.4919
    1443       5.5753
    1444       5.6048
    1445       5.4215
    1446       5.4882
    1447       5.5962
    1448       5.4455
    1449       5.7047
    1450       5.5801
    1451       5.4894
    1452       5.6135
    1453       5.5831
    1454       5.5164
    1455       5.4924
    1456       5.6353
    1457       5.5969
    1458       5.6135
    1459       5.7192
    1460       5.5842
    1461       5.6084
    1462       5.6403
    1463       5.7151
    1464       5.7336
    1465       5.6667
    1466       5.7210
    1467       5.9043
    1468       5.6866
    1469       5.5498
    1470       5.4874
    1471       5.6107
    1472       5.5445
    1473       5.4397
    1474       5.4986
    1475       5.4484
    1476       5.3655
    1477       5.5695
    1478       5.4475
    1479       5.5482
    1480       5.7267
    1481       5.8162
    1482       5.8954
    1483       5.7717
    1484       5.8911
    1485       5.8401
    1486       5.7712
    1487       5.8010
    1488       5.6783
    1489       5.7033
    1490       5.6629
    1491       5.7676
    1492       5.5116
    1493       5.7819
    1494       5.5433
    1495       5.5776
    1496       5.5077
    1497       5.6549
    1498       5.6746
    1499       5.7064
    1500       5.6087
    1501       5.6187
    1502       5.7793
    1503       5.6876
    1504       5.8769
    1505       5.7993
    1506       5.8787
    1507       5.6925
    1508       5.6173
    1509       5.7077
    1510       5.6683
    1511       5.8136
    1512       5.6232
    1513       5.8602
    1514       5.6661
    1515       5.5883
    1516       5.7184
    1517       5.6103
    1518       5.6363
    1519       5.6377
    1520       5.6407
    1521       5.9426
    1522       5.7541
    1523       5.5635
    1524       5.6475
    1525       5.7003
    1526       5.7936
    1527       5.7403
    1528       5.8993
    1529       5.7211
    1530       5.7484
    1531       5.9829
    1532       5.6749
    1533       5.6471
    1534       5.6680
    1535       5.7164
    1536       5.6196
    1537       5.7055
    1538       5.6549
    1539       5.7036
    1540       5.5808
    1541       5.6214
    1542       5.7480
    1543       5.5299
    1544       5.5625
    1545       5.6645
    1546       5.8599
    1547       5.7459
    1548       5.6378
    1549       5.6532
    1550       5.5424
    1551       5.6800
    1552       5.6535
    1553       5.6800
    1554       5.7778
    1555       5.7517
    1556       5.6225
    1557       5.6129
    1558       5.7604
    1559       5.7525
    1560       5.7249
    1561       5.7750
    1562       5.8733
    1563       5.9220
    1564       5.8241
    1565       5.8033
    1566       5.6800
    1567       5.8837
    1568       5.7927
    1569       5.5797
    1570       5.7035
    1571       5.6090
    1572       5.5997
    1573       5.6451
    1574       5.7182
    1575       5.7353
    1576       5.7359
    1577       5.8545
    1578       5.6904
    1579       5.6431
    1580       5.6787
    1581       5.7129
    1582       5.5881
    1583       5.5418
    1584       5.7110
    1585       5.6996
    1586       5.4828
    1587       5.8249
    1588       5.7620
    1589       5.7427
    1590       5.7831
    1591       5.7753
    1592       5.7821
    1593       5.8093
    1594       5.6768
    1595       5.6808
    1596       5.6316
    1597       5.5558
    1598       5.6513
    1599       5.6205
    1600       5.7375
    1601       5.7363
    1602       5.6763
    1603       5.4953
    1604       5.6043
    1605       5.5951
    1606       5.6416
    1607       5.5244
    1608       5.5143
    1609       5.4075
    1610       5.6330
    1611       5.4583
    1612       5.3800
    1613       5.3087
    1614       5.5364
    1615       5.2293
    1616       5.2562
    1617       5.5047
    1618       5.3864
    1619       5.3736
    1620       5.2626
    1621       5.3877
    1622       5.3650
    1623       5.5099
    1624       5.6238
    1625       5.4053
    1626       5.5214
    1627       5.5263
    1628       5.4711
    1629       5.7091
    1630       5.6154
    1631       5.5685
    1632       5.7975
    1633       5.6781
    1634       5.5164
    1635       5.5774
    1636       5.6548
    1637       5.6762
    1638       5.7748
    1639       5.6852
    1640       5.7256
    1641       5.6214
    1642       5.7034
    1643       5.3513
    1644       5.6471
    1645       5.6656
    1646       5.5524
    1647       5.6416
    1648       5.8356
    1649       5.7083
    1650       5.6155
    1651       5.6337
    1652       5.6627
    1653       5.6058
    1654       5.5710
    1655       5.6617
    1656       5.6957
    1657       5.5871
    1658       5.6783
    1659       5.7483
    1660       5.4325
    1661       5.7761
    1662       5.8311
    1663       5.5949
    1664       5.8746
    1665       6.0323
    1666       5.9062
    1667       5.9506
    1668       5.8243
    1669       5.9635
    1670       5.9070
    1671       5.8751
    1672       5.8487
    1673       5.8697
    1674       5.9390
    1675       5.9524
    1676       5.8461
    1677       5.6295
    1678       5.9265
    1679       5.8003
    1680       5.6743
    1681       5.5986
    1682       5.4971
    1683       5.6292
    1684       5.4707
    1685       5.6657
    1686       5.6718
    1687       5.7952
    1688       5.5955
    1689       5.4867
    1690       5.6675
    1691       5.6259
    1692       5.6681
    1693       5.6345
    1694       5.7147
    1695       5.6963
    1696       5.6158
    1697       5.6445
    1698       5.5246
    1699       5.6065
    1700       5.7017
    1701       5.5663
    1702       5.5869
    1703       5.5572
    1704       5.6238
    1705       5.5818
    1706       5.6063
    1707       5.4603
    1708       5.3921
    1709       5.4185
    1710       5.6603
    1711       5.7926
    1712       5.3343
    1713       5.5079
    1714       5.4643
    1715       5.5077
    1716       5.7475
    1717       5.4993
    1718       5.6639
    1719       5.4342
    1720       5.5884
    1721       5.6496
    1722       5.7481
    1723       5.8027
    1724       5.5392
    1725       5.6280
    1726       5.7233
    1727       5.6762
    1728       5.8306
    1729       5.6855
    1730       5.7283
    1731       5.6277
    1732       5.7539
    1733       5.6391
    1734       5.6992
    1735       5.4813
    1736       5.6544
    1737       5.8071
    1738       5.6187
    1739       5.6639
    1740       5.7523
    1741       5.6783
    1742       5.5874
    1743       5.6803
    1744       5.7155
    1745       5.7343
    1746       5.6228
    1747       5.7448
    1748       5.7992
    1749       5.8173
    1750       5.7136
    1751       5.5975
    1752       5.7143
    1753       5.7827
    1754       5.7383
    1755       5.7666
    1756       5.6719
    1757       5.6231
    1758       5.5595
    1759       5.5366
    1760       5.6393
    1761       5.6780
    1762       5.8919
    1763       5.4452
    1764       5.4987
    1765       5.7059
    1766       5.8773
    1767       5.6973
    1768       5.7200
    1769       5.6480
    1770       5.6840
    1771       5.4425
    1772       5.3736
    1773       5.3381
    1774       5.2085
    1775       5.3834
    1776       5.3162
    1777       5.4223
    1778       5.3414
    1779       5.5667
    1780       5.5285
    1781       5.5422
    1782       5.6946
    1783       5.6982
    1784       5.4741
    1785       5.3011
    1786       5.5005
    1787       5.4934
    1788       5.5052
    1789       5.5666
    1790       5.8004
    1791       5.7466
    1792       5.5942
    1793       5.5990
    1794       5.6173
    1795       5.5901
    1796       5.5707
    1797       5.4973
    1798       5.5090
    1799       5.5691
    1800       5.5144
    1801       5.4303
    1802       5.5977
    1803       5.8422
    1804       5.6250
    1805       5.5512
    1806       5.6314
    1807       5.5215
    1808       5.7827
    1809       5.8041
    1810       5.7613
    1811       5.7346
    1812       5.6461
    1813       5.7501
    1814       5.6048
    1815       5.6088
    1816       5.7558
    1817       5.6729
    1818       5.5527
    1819       5.5727
    1820       5.6333
    1821       5.7210
    1822       5.5903
    1823       5.5973
    1824       5.6965
    1825       5.8233
    1826       5.6989
    1827       5.6267
    1828       5.5570
    1829       5.5895
    1830       5.6332
    1831       5.5409
    1832       5.6219
    1833       5.5175
    1834       5.5056
    1835       5.6737
    1836       5.6443
    1837       5.5275
    1838       5.6148
    1839       5.6057
    1840       5.6448
    1841       5.7021
    1842       5.7183
    1843       5.8425
    1844       5.8388
    1845       5.6379
    1846       5.7675
    1847       5.7842
    1848       5.9383
    1849       5.8729
    1850       5.9038
    1851       5.8545
    1852       5.9085
    1853       5.7972
    1854       5.5937
    1855       5.6926
    1856       5.7065
    1857       5.5928
    1858       5.7123
    1859       5.7314
    1860       5.5320
    1861       5.8391
    1862       5.5396
    1863       5.8121
    1864       5.8022
    1865       5.6522
    1866       5.6364
    1867       5.8242
    1868       5.8938
    1869       5.8981
    1870       5.8150
    1871       5.6432
    1872       5.7537
    1873       5.8388
    1874       5.8153
    1875       5.7836
    1876       5.9162
    1877       5.8975
    1878       5.8682
    1879       5.6877
    1880       5.7471
    1881       5.5038
    1882       5.5615
    1883       5.7455
    1884       5.6169
    1885       5.6040
    1886       5.5318
    1887       5.5745
    1888       5.5696
    1889       5.4831
    1890       5.3865
    1891       5.6940
    1892       5.6280
    1893       5.5987
    1894       5.3452
    1895       5.4864
    1896       5.4668
    1897       5.5984
    1898       5.6040
    1899       5.6182
    1900       5.5120
    1901       5.3793
    1902       5.5412
    1903       5.4168
    1904       5.5096
    1905       5.3883
    1906       5.4855
    1907       5.4811
    1908       5.5984
    1909       5.4855
    1910       5.4459
    1911       5.2998
    1912       5.4723
    1913       5.3641
    1914       5.2580
    1915       5.7739
    1916       5.5337
    1917       5.6082
    1918       5.5399
    1919       5.5672
    1920       5.6548
    1921       5.5832
    1922       5.5299
    1923       5.2696
    1924       5.4079
    1925       5.3953
    1926       5.4604
    1927       5.7044
    1928       5.6762
    1929       5.6329
    1930       5.5157
    1931       5.4464
    1932       5.2899
    1933       5.3635
    1934       5.5892
    1935       5.5705
    1936       5.8077
    1937       5.6245
    1938       5.5393
    1939       5.7303
    1940       5.6057
    1941       5.7320
    1942       5.5947
    1943       5.7590
    1944       5.5555
    1945       5.4640
    1946       5.6619
    1947       5.6729
    1948       5.6524
    1949       5.5445
    1950       5.7951
    1951       5.7420
    1952       5.7705
    1953       5.4011
    1954       5.6839
    1955       5.6956
    1956       5.8393
    1957       5.8010
    1958       5.4347
    1959       5.3147
    1960       5.3809
    1961       5.4107
    1962       5.5274
    1963       5.4303
    1964       5.5192
    1965       5.6218
    1966       5.6225
    1967       5.5619
    1968       5.7784
    1969       5.5214
    1970       5.5527
    1971       5.6361
    1972       5.5582
    1973       5.4735
    1974       5.6168
    1975       5.4017
    1976       5.5847
    1977       5.7002
    1978       5.5162
    1979       5.6276
    1980       5.6848
    1981       5.5513
    1982       5.4926
    1983       5.4885
    1984       5.3787
    1985       5.4247
    1986       5.5734
    1987       5.6461
    1988       5.7341
    1989       5.7042
    1990       5.2556
    1991       5.6304
    1992       5.7393
    1993       5.5921
    1994       5.4380
    1995       5.7894
    1996       5.8446
    1997       5.8153
    1998       5.8355
    1999       5.8655
    2000       5.5728
