# Supplementary material for: K739 is preferentially targeted over K725 in the deSUMOylation process of neuronal nitric oxide synthase
Source: Front Chem. 2025 Sep 4;13:1672437. doi: 10.3389/fchem.2025.1672437 (PMC12445055; doi:10.3389/fchem.2025.1672437)
Supplement: Supplementary file 2 [file DataSheet2.zip › raw-data/739-N3/rmsf.out]

#Res        AtomicFlx
   1.000       0.9847
   2.000       2.5840
   3.000       2.4263
   4.000       1.4021
   5.000       2.0500
   6.000       1.4193
   7.000       2.2613
   8.000       1.8165
   9.000       1.0329
  10.000       1.4006
  11.000       1.9267
  12.000       1.4712
  13.000       1.0088
  14.000       1.8667
  15.000       1.9035
  16.000       1.6532
  17.000       2.1487
  18.000       2.2948
  19.000       1.9734
  20.000       1.1779
  21.000       1.3108
  22.000       1.5039
  23.000       1.1868
  24.000       1.0380
  25.000       0.8133
  26.000       0.8057
  27.000       0.5931
  28.000       1.0226
  29.000       1.0106
  30.000       1.7076
  31.000       2.8720
  32.000       0.9604
  33.000       0.9963
  34.000       0.5973
  35.000       0.6320
  36.000       0.7267
  37.000       0.7338
  38.000       0.4889
  39.000       0.6685
  40.000       1.1421
  41.000       0.4467
  42.000       0.4559
  43.000       0.7729
  44.000       1.0304
  45.000       0.7100
  46.000       0.4832
  47.000       0.5473
  48.000       0.4206
  49.000       0.4009
  50.000       0.6274
  51.000       0.6320
  52.000       0.4920
  53.000       0.5026
  54.000       0.5660
  55.000       0.4598
  56.000       0.5249
  57.000       0.7247
  58.000       0.8018
  59.000       0.7254
  60.000       0.6108
  61.000       0.8106
  62.000       1.0623
  63.000       0.9263
  64.000       0.6999
  65.000       1.4100
  66.000       1.7309
  67.000       2.4867
  68.000       1.1794
  69.000       0.9220
  70.000       0.6450
  71.000       0.5689
  72.000       0.6997
  73.000       0.6097
  74.000       0.6555
  75.000       1.1118
  76.000       0.8376
  77.000       0.9320
  78.000       1.5947
  79.000       0.5982
  80.000       0.6057
  81.000       0.7470
  82.000       0.8162
  83.000       0.6101
  84.000       1.0824
  85.000       0.9701
  86.000       0.8323
  87.000       0.6899
  88.000       0.6342
  89.000       1.5946
  90.000       0.8241
  91.000       0.8320
  92.000       1.0611
  93.000       0.7679
  94.000       0.6850
  95.000       0.6519
  96.000       1.1674
  97.000       1.7715
  98.000       1.1151
  99.000       0.8449
 100.000       0.6496
 101.000       0.7158
 102.000       0.8772
 103.000       0.6689
 104.000       0.7346
 105.000       0.6267
 106.000       0.7536
 107.000       0.6331
 108.000       0.5112
 109.000       0.5541
 110.000       0.5254
 111.000       0.5298
 112.000       1.0003
 113.000       0.6109
 114.000       0.7874
 115.000       0.4925
 116.000       0.4644
 117.000       0.4680
 118.000       0.5186
 119.000       0.4552
 120.000       0.5109
 121.000       0.5196
 122.000       0.6919
 123.000       0.6535
 124.000       0.6443
 125.000       1.1218
 126.000       0.9533
 127.000       0.6616
 128.000       0.5602
 129.000       0.5153
 130.000       0.5479
 131.000       0.7842
 132.000       0.5246
 133.000       0.7267
 134.000       1.1540
 135.000       0.6669
 136.000       0.7070
 137.000       0.6847
 138.000       0.6363
 139.000       0.6015
 140.000       1.1522
 141.000       0.5442
 142.000       0.5158
 143.000       1.4619
 144.000       0.6212
 145.000       0.6269
 146.000       0.6802
 147.000       1.2606
 148.000       0.5235
 149.000       0.6095
 150.000       1.1243
 151.000       0.9812
 152.000       0.5229
 153.000       0.6176
 154.000       0.8843
 155.000       0.8617
 156.000       0.6679
 157.000       0.9049
 158.000       1.8854
 159.000       1.6298
 160.000       1.8016
 161.000       1.0282
 162.000       1.6068
 163.000       1.4666
 164.000       2.1122
 165.000       1.2418
 166.000       0.7879
 167.000       1.4443
 168.000       0.8504
 169.000       0.9808
 170.000       0.8124
 171.000       1.5569
 172.000       1.1810
 173.000       1.2166
 174.000       2.1742
 175.000       1.6909
 176.000       0.8888
 177.000       0.6512
 178.000       0.6864
 179.000       0.8040
 180.000       1.4143
 181.000       0.8721
 182.000       0.7214
 183.000       0.5732
 184.000       0.4401
 185.000       0.4187
 186.000       0.4116
 187.000       0.5032
 188.000       0.4493
 189.000       0.4529
 190.000       0.4774
 191.000       0.5753
 192.000       0.4673
 193.000       0.4753
 194.000       0.5022
 195.000       0.5039
 196.000       0.5797
 197.000       0.6025
 198.000       1.0164
 199.000       0.8653
 200.000       0.5746
 201.000       0.7358
 202.000       0.7385
 203.000       1.1308
 204.000       0.6656
 205.000       0.9163
 206.000       0.5390
 207.000       1.3956
 208.000       0.9969
 209.000       0.5781
 210.000       0.5143
 211.000       0.6153
 212.000       0.4617
 213.000       0.3897
 214.000       0.8249
 215.000       0.5522
 216.000       0.5044
 217.000       0.6926
 218.000       0.7342
 219.000       0.6810
 220.000       0.5516
 221.000       0.7148
 222.000       1.2601
 223.000       0.8491
 224.000       1.3716
 225.000       0.7604
 226.000       1.2254
 227.000       0.9967
 228.000       1.3698
 229.000       0.8190
 230.000       1.1870
 231.000       0.7064
 232.000       1.0109
 233.000       0.6660
 234.000       1.3089
 235.000       1.2599
 236.000       1.5431
 237.000       1.1217
 238.000       1.4424
 239.000       1.2253
 240.000       1.5603
 241.000       1.1940
 242.000       1.6505
 243.000       1.2052
 244.000       1.6942
 245.000       1.3462
 246.000       1.2982
 247.000       1.1255
 248.000       1.6124
 249.000       0.7640
 250.000       1.5510
 251.000       1.7876
 252.000       1.1590
 253.000       0.6896
 254.000       1.3023
 255.000       0.9211
 256.000       0.6807
 257.000       0.9321
 258.000       1.4866
 259.000       1.7798
 260.000       0.8870
 261.000       0.8947
 262.000       0.8122
 263.000       0.8825
 264.000       1.0992
 265.000       1.1694
 266.000       0.5771
 267.000       0.7054
 268.000       0.5141
 269.000       0.4733
 270.000       0.7438
 271.000       0.7499
 272.000       0.9099
 273.000       0.7828
 274.000       1.3027
 275.000       0.5773
 276.000       0.6947
 277.000       0.9795
 278.000       1.8911
 279.000       1.8976
 280.000       0.9702
 281.000       0.8990
 282.000       0.8293
 283.000       1.4786
 284.000       1.4180
 285.000       0.9630
 286.000       1.0255
 287.000       0.9127
 288.000       1.3870
 289.000       1.2706
 290.000       1.4496
 291.000       0.9749
 292.000       0.8341
 293.000       0.5945
 294.000       0.7111
 295.000       0.5378
 296.000       0.6298
 297.000       0.9980
 298.000       0.6411
 299.000       0.9970
 300.000       0.5793
 301.000       0.4393
 302.000       0.4865
 303.000       8.2313
 304.000       7.7248
 305.000       7.1391
 306.000       5.3009
 307.000       2.3437
 308.000       1.3503
 309.000       1.6311
 310.000       1.0535
 311.000       1.3173
 312.000       0.8305
 313.000       1.1417
 314.000       0.9313
 315.000       0.7325
 316.000       0.7314
 317.000       1.2853
 318.000       1.4633
 319.000       0.8533
 320.000       1.4817
 321.000       1.5071
 322.000       2.0566
 323.000       1.3647
 324.000       3.1481
 325.000       3.7547
