# Supplementary material for: K739 is preferentially targeted over K725 in the deSUMOylation process of neuronal nitric oxide synthase
Source: Front Chem. 2025 Sep 4;13:1672437. doi: 10.3389/fchem.2025.1672437 (PMC12445055; doi:10.3389/fchem.2025.1672437)
Supplement: Supplementary file 2 [file DataSheet2.zip › raw-data/739-N3/senp-rmsd.out]

#Frame     RMSD_00001
       1       0.0000
       2       0.8202
       3       0.9500
       4       0.9466
       5       1.0618
       6       1.0646
       7       0.9875
       8       1.0556
       9       1.3172
      10       1.0953
      11       1.1699
      12       1.1860
      13       1.0514
      14       1.2139
      15       1.1545
      16       1.2921
      17       1.1661
      18       1.0861
      19       1.0857
      20       1.0217
      21       1.0963
      22       1.0743
      23       1.2141
      24       1.1098
      25       1.2328
      26       1.3187
      27       1.1801
      28       1.0928
      29       1.0540
      30       1.0701
      31       1.1595
      32       1.1214
      33       1.1093
      34       1.2907
      35       1.2821
      36       1.0978
      37       1.1488
      38       1.3017
      39       1.3659
      40       1.1842
      41       1.1582
      42       1.0835
      43       1.2734
      44       1.0892
      45       1.1911
      46       1.3971
      47       1.1625
      48       1.2002
      49       1.1091
      50       1.0675
      51       1.0587
      52       1.2066
      53       1.1054
      54       1.0807
      55       1.1123
      56       1.1182
      57       1.0547
      58       1.1134
      59       1.1456
      60       1.2038
      61       1.1536
      62       1.2481
      63       1.1387
      64       1.1658
      65       1.1396
      66       1.2170
      67       1.1898
      68       1.1170
      69       1.2273
      70       1.4353
      71       1.3683
      72       1.3209
      73       1.2514
      74       1.1927
      75       1.3070
      76       1.1398
      77       1.2874
      78       1.3410
      79       1.3495
      80       1.4445
      81       1.3796
      82       1.3018
      83       1.2267
      84       1.4508
      85       1.2739
      86       1.3603
      87       1.3250
      88       1.3003
      89       1.3471
      90       1.3044
      91       1.2936
      92       1.1908
      93       1.2374
      94       1.2533
      95       1.1019
      96       1.1349
      97       1.1557
      98       1.1299
      99       1.1627
     100       1.2259
     101       1.2054
     102       1.2420
     103       1.1653
     104       1.1517
     105       1.2848
     106       1.1774
     107       1.0793
     108       1.1710
     109       1.2189
     110       1.1285
     111       1.1583
     112       1.0815
     113       1.1502
     114       1.1495
     115       1.1103
     116       1.2060
     117       1.3166
     118       1.2247
     119       1.3317
     120       1.2484
     121       1.1883
     122       1.2579
     123       1.1971
     124       1.3320
     125       1.2383
     126       1.3368
     127       1.3303
     128       1.1757
     129       1.3305
     130       1.1875
     131       1.1129
     132       1.1472
     133       1.1296
     134       1.2382
     135       1.1655
     136       1.1605
     137       1.3461
     138       1.2330
     139       1.1971
     140       1.1039
     141       1.1744
     142       1.2407
     143       1.1579
     144       1.1380
     145       1.1973
     146       1.1661
     147       1.2172
     148       1.1210
     149       1.1576
     150       1.1843
     151       1.1460
     152       1.2322
     153       1.1889
     154       1.1622
     155       1.2194
     156       1.1924
     157       1.1574
     158       1.2219
     159       1.2621
     160       1.3986
     161       1.1264
     162       1.2035
     163       1.1430
     164       1.1535
     165       1.1524
     166       1.2665
     167       1.1522
     168       1.1336
     169       1.3093
     170       1.1655
     171       1.1666
     172       1.1896
     173       1.1066
     174       1.1222
     175       1.3041
     176       1.1922
     177       1.1201
     178       1.2448
     179       1.1569
     180       1.2122
     181       1.2279
     182       1.1288
     183       1.1728
     184       1.1835
     185       1.1414
     186       1.1719
     187       1.1486
     188       1.0988
     189       1.0740
     190       1.1909
     191       1.0999
     192       1.1608
     193       1.1960
     194       1.1725
     195       1.2361
     196       1.1028
     197       1.1769
     198       1.2105
     199       1.1165
     200       1.1172
     201       1.1445
     202       1.2333
     203       1.1299
     204       1.0978
     205       1.0981
     206       1.1244
     207       1.1804
     208       1.2206
     209       1.0928
     210       1.1806
     211       1.0013
     212       1.1619
     213       1.0099
     214       1.1118
     215       1.2750
     216       1.1152
     217       1.1648
     218       1.1511
     219       1.1348
     220       1.3082
     221       1.3635
     222       1.2036
     223       1.2009
     224       1.2928
     225       1.2690
     226       1.1702
     227       1.2362
     228       1.0412
     229       1.1169
     230       1.1767
     231       1.3923
     232       1.3192
     233       1.3057
     234       1.3170
     235       1.2950
     236       1.2437
     237       1.3543
     238       1.3645
     239       1.3596
     240       1.2971
     241       1.2938
     242       1.3749
     243       1.3515
     244       1.4431
     245       1.4983
     246       1.3188
     247       1.3299
     248       1.3091
     249       1.4981
     250       1.4069
     251       1.4464
     252       1.3657
     253       1.3033
     254       1.4310
     255       1.3023
     256       1.3028
     257       1.3320
     258       1.2984
     259       1.2265
     260       1.3612
     261       1.2546
     262       1.3064
     263       1.1421
     264       1.1996
     265       1.1873
     266       1.2026
     267       1.1427
     268       1.1967
     269       1.3355
     270       1.2950
     271       1.0873
     272       1.2479
     273       1.3110
     274       1.3450
     275       1.3868
     276       1.3966
     277       1.3801
     278       1.3047
     279       1.0349
     280       1.3154
     281       1.0895
     282       1.3772
     283       1.4310
     284       1.8636
     285       1.4698
     286       1.2329
     287       1.2553
     288       1.2624
     289       1.3213
     290       1.3211
     291       1.2925
     292       1.1997
     293       1.2314
     294       1.2980
     295       1.3110
     296       1.2403
     297       1.2516
     298       1.2317
     299       1.2151
     300       1.2285
     301       1.3600
     302       1.2224
     303       1.3091
     304       1.2727
     305       1.3368
     306       1.3625
     307       1.1308
     308       1.3225
     309       1.2103
     310       1.3345
     311       1.3976
     312       1.3390
     313       1.4250
     314       1.2222
     315       1.2201
     316       1.3822
     317       1.3622
     318       1.3643
     319       1.2482
     320       1.3579
     321       1.3246
     322       1.2446
     323       1.2691
     324       1.3994
     325       1.3379
     326       1.3219
     327       1.2851
     328       1.3079
     329       1.2705
     330       1.3816
     331       1.4744
     332       1.2664
     333       1.4431
     334       1.2087
     335       1.3097
     336       1.3411
     337       1.3224
     338       1.3494
     339       1.4121
     340       1.2462
     341       1.2538
     342       1.3978
     343       1.3493
     344       1.4093
     345       1.3146
     346       1.2505
     347       1.3106
     348       1.1419
     349       1.3086
     350       1.2477
     351       1.3021
     352       1.3036
     353       1.3504
     354       1.0396
     355       1.1902
     356       1.1431
     357       1.1686
     358       1.2992
     359       1.2347
     360       1.2631
     361       1.1945
     362       1.4358
     363       1.1184
     364       1.2085
     365       1.1870
     366       1.2702
     367       1.3669
     368       1.2731
     369       1.2653
     370       1.3497
     371       1.4598
     372       1.3694
     373       1.1854
     374       1.2338
     375       1.2995
     376       1.1676
     377       1.3533
     378       1.2943
     379       1.2636
     380       1.3071
     381       1.2759
     382       1.2327
     383       1.1612
     384       1.3235
     385       1.2507
     386       1.3281
     387       1.3083
     388       1.3064
     389       1.3387
     390       1.3581
     391       1.4082
     392       1.4231
     393       1.3708
     394       1.2535
     395       1.3288
     396       1.0981
     397       1.2508
     398       1.2141
     399       1.1561
     400       1.1924
     401       1.3052
     402       1.2409
     403       1.2692
     404       1.2052
     405       1.2924
     406       1.4016
     407       1.4586
     408       1.4085
     409       1.2390
     410       1.2324
     411       1.3216
     412       1.1968
     413       1.2884
     414       1.3051
     415       1.2635
     416       1.2542
     417       1.3409
     418       1.2982
     419       1.2185
     420       1.4059
     421       1.2854
     422       1.2821
     423       1.3106
     424       1.4973
     425       1.2276
     426       1.2344
     427       1.2997
     428       1.2632
     429       1.3515
     430       1.4769
     431       1.3046
     432       1.2491
     433       1.4193
     434       1.4235
     435       1.3431
     436       1.2769
     437       1.3305
     438       1.4007
     439       1.4535
     440       1.4308
     441       1.4322
     442       1.4005
     443       1.5181
     444       1.3627
     445       1.5205
     446       1.4171
     447       1.3936
     448       1.6509
     449       1.6100
     450       1.6220
     451       1.6388
     452       1.5303
     453       1.3761
     454       1.2557
     455       1.2177
     456       1.1779
     457       1.1264
     458       1.1721
     459       1.3390
     460       1.2999
     461       1.3040
     462       1.1790
     463       1.1781
     464       1.3217
     465       1.1990
     466       1.0799
     467       1.0440
     468       1.1950
     469       1.0539
     470       1.1959
     471       1.1130
     472       1.1621
     473       1.1884
     474       1.2301
     475       1.1964
     476       1.1551
     477       1.1456
     478       1.1483
     479       1.0409
     480       1.1417
     481       1.2637
     482       1.1424
     483       1.2307
     484       1.1427
     485       1.0743
     486       1.2111
     487       1.1786
     488       1.1456
     489       1.3049
     490       1.1965
     491       1.1792
     492       1.3597
     493       1.1695
     494       1.2279
     495       1.0275
     496       1.0784
     497       1.0510
     498       1.2771
     499       1.1408
     500       1.1084
     501       1.3339
     502       1.3932
     503       1.4415
     504       1.3090
     505       1.2495
     506       1.4206
     507       1.4365
     508       1.2922
     509       1.4502
     510       1.4481
     511       1.4324
     512       1.2858
     513       1.2909
     514       1.4242
     515       1.3921
     516       1.2441
     517       1.1613
     518       1.3498
     519       1.2003
     520       1.2694
     521       1.2261
     522       1.3274
     523       1.3382
     524       1.3197
     525       1.2552
     526       1.3660
     527       1.3918
     528       1.2169
     529       1.3491
     530       1.1830
     531       1.2981
     532       1.2030
     533       1.2461
     534       1.2780
     535       1.2291
     536       1.2432
     537       1.3547
     538       1.3589
     539       1.4799
     540       1.4505
     541       1.3091
     542       1.3846
     543       1.3333
     544       1.1707
     545       1.3247
     546       1.2634
     547       1.2148
     548       1.4273
     549       1.2588
     550       1.2380
     551       1.2885
     552       1.2899
     553       1.3019
     554       1.4220
     555       1.3393
     556       1.3281
     557       1.2973
     558       1.3429
     559       1.3275
     560       1.1809
     561       1.2345
     562       1.3011
     563       1.3621
     564       1.3050
     565       1.2819
     566       1.3533
     567       1.3860
     568       1.3649
     569       1.3370
     570       1.2712
     571       1.3979
     572       1.3593
     573       1.3512
     574       1.3952
     575       1.2388
     576       1.3282
     577       1.3148
     578       1.2735
     579       1.2109
     580       1.1621
     581       1.2736
     582       1.3777
     583       1.2354
     584       1.2929
     585       1.1436
     586       1.1242
     587       1.2124
     588       1.2551
     589       1.2352
     590       1.3758
     591       1.2755
     592       1.2688
     593       1.2659
     594       1.2620
     595       1.3256
     596       1.3054
     597       1.3250
     598       1.4337
     599       1.3082
     600       1.4369
     601       1.4599
     602       1.3458
     603       1.4116
     604       1.4083
     605       1.6353
     606       1.3893
     607       1.3072
     608       1.3465
     609       1.3817
     610       1.4997
     611       1.4037
     612       1.4823
     613       1.5603
     614       1.3053
     615       1.3053
     616       1.4837
     617       1.4960
     618       1.3599
     619       1.4255
     620       1.5995
     621       1.4592
     622       1.6446
     623       1.3886
     624       1.4257
     625       1.6476
     626       1.6774
     627       1.4607
     628       1.4049
     629       1.4432
     630       1.4127
     631       1.5441
     632       1.5917
     633       1.7984
     634       1.5337
     635       1.7033
     636       1.6540
     637       1.5621
     638       1.7376
     639       1.9348
     640       1.6592
     641       1.5356
     642       1.5794
     643       1.4961
     644       1.4090
     645       1.4824
     646       1.4591
     647       1.4473
     648       1.4238
     649       1.4387
     650       1.4708
     651       1.4905
     652       1.5255
     653       1.5633
     654       1.4870
     655       1.4912
     656       1.5949
     657       1.4307
     658       1.4834
     659       1.5137
     660       1.4495
     661       1.3894
     662       1.4385
     663       1.3903
     664       1.5510
     665       1.6964
     666       1.5567
     667       1.4879
     668       1.5161
     669       1.5211
     670       1.4456
     671       1.4922
     672       1.4440
     673       1.4880
     674       1.5583
     675       1.4636
     676       1.2660
     677       1.3371
     678       1.5696
     679       1.4361
     680       1.4913
     681       1.5053
     682       1.5355
     683       1.5399
     684       1.4724
     685       1.6145
     686       1.5023
     687       1.4370
     688       1.3991
     689       1.4771
     690       1.4924
     691       1.5838
     692       1.3607
     693       1.4329
     694       1.4886
     695       1.5333
     696       1.6334
     697       1.5360
     698       1.5612
     699       1.5966
     700       1.7490
     701       1.4932
     702       1.6441
     703       1.7392
     704       1.7348
     705       1.5208
     706       1.4356
     707       1.6400
     708       1.5407
     709       1.5994
     710       1.6298
     711       1.5416
     712       1.4818
     713       1.6493
     714       1.4535
     715       1.6443
     716       1.5975
     717       1.5907
     718       1.4713
     719       1.3378
     720       1.1977
     721       1.3918
     722       1.4404
     723       1.4794
     724       1.5005
     725       1.4592
     726       1.5150
     727       1.5537
     728       1.7497
     729       1.6694
     730       1.4401
     731       1.5213
     732       1.5274
     733       1.6457
     734       1.8299
     735       1.5670
     736       1.4450
     737       1.7475
     738       1.5537
     739       1.7024
     740       1.5967
     741       1.5692
     742       1.7622
     743       1.5681
     744       1.6688
     745       1.5337
     746       1.6359
     747       1.5462
     748       1.6389
     749       1.6886
     750       1.6856
     751       1.6195
     752       1.6332
     753       1.8971
     754       1.6160
     755       1.6779
     756       1.7614
     757       1.6467
     758       1.7744
     759       1.8336
     760       1.7857
     761       1.7022
     762       1.6924
     763       1.6771
     764       1.6709
     765       1.8029
     766       1.7780
     767       1.7009
     768       1.7190
     769       1.6985
     770       1.7545
     771       1.6753
     772       1.7624
     773       1.7561
     774       1.7565
     775       1.6465
     776       1.7121
     777       1.7125
     778       1.8022
     779       1.8052
     780       1.8334
     781       1.7729
     782       1.6878
     783       1.6602
     784       1.7711
     785       1.7108
     786       1.5312
     787       1.7619
     788       1.7558
     789       1.5995
     790       1.6748
     791       1.6165
     792       1.7352
     793       1.6217
     794       1.5111
     795       1.6978
     796       1.6590
     797       1.7766
     798       1.5811
     799       1.7269
     800       1.7540
     801       1.5283
     802       1.6068
     803       1.6706
     804       1.9143
     805       1.8235
     806       1.8051
     807       1.7989
     808       1.8029
     809       1.6637
     810       1.6704
     811       1.8469
     812       1.7300
     813       1.7126
     814       1.8016
     815       1.8200
     816       1.7485
     817       1.6836
     818       1.7622
     819       1.6307
     820       1.6911
     821       1.7037
     822       1.6751
     823       1.5533
     824       1.7737
     825       1.5521
     826       1.7716
     827       1.5488
     828       1.5935
     829       1.6714
     830       1.6051
     831       1.7429
     832       1.6469
     833       1.5687
     834       1.7019
     835       1.7283
     836       1.6821
     837       1.6574
     838       1.6728
     839       1.8090
     840       1.6234
     841       1.7746
     842       1.6842
     843       1.7285
     844       1.8097
     845       1.8515
     846       1.5162
     847       1.7600
     848       1.6050
     849       1.6020
     850       1.8001
     851       1.7104
     852       1.6274
     853       1.7516
     854       1.6455
     855       1.6751
     856       1.6874
     857       1.6894
     858       1.7510
     859       1.8581
     860       1.6615
     861       1.6916
     862       1.8251
     863       1.7457
     864       1.5565
     865       1.7263
     866       1.8719
     867       1.8723
     868       1.9417
     869       1.7690
     870       1.8663
     871       1.8156
     872       1.8314
     873       1.8902
     874       1.9918
     875       1.9772
     876       1.9714
     877       1.7955
     878       1.7489
     879       1.8765
     880       1.8598
     881       1.7522
     882       1.8796
     883       1.7241
     884       1.8300
     885       1.7522
     886       1.8391
     887       1.8259
     888       1.7535
     889       1.7749
     890       1.8251
     891       1.6964
     892       1.6346
     893       1.7381
     894       1.7521
     895       1.8179
     896       1.8015
     897       1.8091
     898       1.8653
     899       1.9847
     900       1.8412
     901       1.9900
     902       1.9999
     903       1.8183
     904       1.8901
     905       1.8295
     906       1.8724
     907       1.9253
     908       1.9478
     909       1.9092
     910       1.9213
     911       2.0268
     912       1.8702
     913       1.7910
     914       1.7963
     915       1.8955
     916       1.7040
     917       1.9198
     918       1.9249
     919       1.9686
     920       1.8126
     921       1.7652
     922       1.8544
     923       1.8049
     924       1.8334
     925       1.7106
     926       1.7901
     927       1.8092
     928       1.8614
     929       1.9934
     930       1.7058
     931       1.8723
     932       1.8913
     933       1.9233
     934       1.8211
     935       1.8533
     936       1.7278
     937       1.8537
     938       1.8974
     939       1.6336
     940       1.5980
     941       1.4982
     942       1.6417
     943       1.6388
     944       1.6833
     945       1.6452
     946       1.5380
     947       1.5813
     948       1.8604
     949       1.5954
     950       1.5521
     951       1.5107
     952       1.4786
     953       1.4398
     954       1.6052
     955       1.5601
     956       1.6044
     957       1.5765
     958       1.5122
     959       1.6778
     960       1.4999
     961       1.6075
     962       1.7364
     963       1.6176
     964       1.4544
     965       1.6460
     966       1.6531
     967       1.8182
     968       1.5735
     969       1.8261
     970       1.7798
     971       1.9035
     972       1.9728
     973       1.8736
     974       1.8654
     975       1.8902
     976       1.8703
     977       1.5052
     978       1.5508
     979       1.5199
     980       1.5911
     981       1.5793
     982       1.5873
     983       1.5249
     984       1.6838
     985       1.6751
     986       1.4813
     987       1.5366
     988       1.5843
     989       1.5315
     990       1.6336
     991       1.5051
     992       1.5495
     993       1.6306
     994       1.6047
     995       1.4806
     996       1.5688
     997       1.6426
     998       1.6293
     999       1.4856
    1000       1.5875
    1001       1.5919
    1002       1.5324
    1003       1.3540
    1004       1.4818
    1005       1.5794
    1006       1.5576
    1007       1.4947
    1008       1.8568
    1009       1.5574
    1010       1.5112
    1011       1.7419
    1012       1.8048
    1013       1.5903
    1014       1.6905
    1015       1.6631
    1016       1.7582
    1017       1.6558
    1018       1.6747
    1019       1.6032
    1020       1.7891
    1021       1.8348
    1022       1.7002
    1023       1.6895
    1024       1.7002
    1025       1.7835
    1026       1.5891
    1027       1.6124
    1028       1.5614
    1029       1.6130
    1030       1.6648
    1031       1.4802
    1032       1.8058
    1033       1.5931
    1034       1.5381
    1035       1.6393
    1036       1.5197
    1037       1.7176
    1038       1.8201
    1039       1.5987
    1040       1.7901
    1041       1.8529
    1042       2.0767
    1043       1.9619
    1044       1.9480
    1045       1.7575
    1046       1.9487
    1047       1.7069
    1048       1.7160
    1049       1.7031
    1050       1.8599
    1051       1.6630
    1052       1.7543
    1053       1.6858
    1054       1.6982
    1055       1.6690
    1056       1.6472
    1057       1.7278
    1058       1.7482
    1059       1.8431
    1060       1.7216
    1061       1.7100
    1062       1.9030
    1063       1.8274
    1064       1.9010
    1065       1.8835
    1066       1.7823
    1067       1.7760
    1068       1.7532
    1069       1.7736
    1070       1.8641
    1071       1.8977
    1072       1.8809
    1073       1.6486
    1074       1.7526
    1075       1.9062
    1076       1.8831
    1077       1.7760
    1078       1.8956
    1079       1.7931
    1080       1.8416
    1081       1.9404
    1082       1.9552
    1083       1.9051
    1084       1.7323
    1085       1.8294
    1086       1.7993
    1087       1.8374
    1088       1.8858
    1089       1.8810
    1090       1.8752
    1091       1.7056
    1092       1.7784
    1093       1.8834
    1094       1.8009
    1095       1.8213
    1096       1.8902
    1097       1.8476
    1098       1.7784
    1099       1.7278
    1100       1.8542
    1101       1.8409
    1102       1.5803
    1103       1.5167
    1104       1.6975
    1105       1.8116
    1106       1.7732
    1107       1.7253
    1108       1.7768
    1109       1.5918
    1110       1.7466
    1111       1.6209
    1112       1.7103
    1113       1.8163
    1114       1.7342
    1115       1.6940
    1116       1.6900
    1117       1.8967
    1118       1.6167
    1119       1.7828
    1120       1.6448
    1121       1.5708
    1122       1.6811
    1123       1.6910
    1124       1.7342
    1125       1.7508
    1126       1.7616
    1127       1.6113
    1128       1.7774
    1129       1.5939
    1130       1.5462
    1131       1.4658
    1132       1.8302
    1133       1.7142
    1134       1.7169
    1135       1.7293
    1136       1.5947
    1137       1.5847
    1138       1.6308
    1139       1.5457
    1140       1.5989
    1141       1.6874
    1142       1.5558
    1143       1.6136
    1144       1.5853
    1145       1.6254
    1146       1.6019
    1147       1.5568
    1148       1.5986
    1149       1.4849
    1150       1.5084
    1151       1.5883
    1152       1.6820
    1153       1.4560
    1154       1.5775
    1155       1.6254
    1156       1.5386
    1157       1.6691
    1158       1.6496
    1159       1.7687
    1160       1.7113
    1161       1.6269
    1162       1.6948
    1163       1.6924
    1164       1.5364
    1165       1.7259
    1166       1.7523
    1167       1.8381
    1168       1.6600
    1169       1.5843
    1170       1.5468
    1171       1.6251
    1172       1.7191
    1173       1.7682
    1174       1.5207
    1175       1.5878
    1176       1.7147
    1177       1.6424
    1178       1.5947
    1179       1.7058
    1180       1.7558
    1181       1.6854
    1182       1.7672
    1183       1.7859
    1184       1.9575
    1185       1.8439
    1186       1.8060
    1187       1.9810
    1188       1.7229
    1189       1.7586
    1190       1.6331
    1191       1.6954
    1192       1.7507
    1193       1.6677
    1194       1.8340
    1195       1.6857
    1196       1.8261
    1197       1.7045
    1198       1.7085
    1199       1.7962
    1200       1.7216
    1201       1.8669
    1202       1.9379
    1203       1.8893
    1204       1.7508
    1205       1.8853
    1206       1.8969
    1207       1.8475
    1208       1.8296
    1209       1.8696
    1210       1.7852
    1211       1.8164
    1212       1.7859
    1213       1.8214
    1214       1.9010
    1215       2.0115
    1216       1.9811
    1217       1.9523
    1218       1.8841
    1219       1.8469
    1220       1.9913
    1221       1.8960
    1222       1.8732
    1223       1.8871
    1224       1.8910
    1225       1.8879
    1226       1.8985
    1227       1.8129
    1228       1.9596
    1229       1.8750
    1230       1.9543
    1231       1.8982
    1232       1.9171
    1233       2.0506
    1234       1.9662
    1235       1.8196
    1236       1.8851
    1237       1.9148
    1238       1.8521
    1239       1.8460
    1240       1.9222
    1241       1.8167
    1242       1.7884
    1243       1.9370
    1244       1.9819
    1245       1.8499
    1246       1.7037
    1247       1.7871
    1248       1.7850
    1249       1.7602
    1250       1.9008
    1251       1.8727
    1252       1.7780
    1253       1.8144
    1254       1.7073
    1255       1.8811
    1256       1.8839
    1257       1.8871
    1258       1.8263
    1259       1.9503
    1260       1.8608
    1261       1.8614
    1262       1.9892
    1263       1.8293
    1264       2.1207
    1265       1.9661
    1266       2.1082
    1267       2.0129
    1268       1.6890
    1269       1.7291
    1270       1.7621
    1271       1.8179
    1272       2.0530
    1273       1.8586
    1274       1.7881
    1275       1.8381
    1276       1.9862
    1277       1.8100
    1278       1.8743
    1279       1.8130
    1280       1.8595
    1281       1.8863
    1282       1.9889
    1283       1.8221
    1284       1.8077
    1285       1.6918
    1286       1.7640
    1287       1.6940
    1288       1.8222
    1289       1.8756
    1290       1.7937
    1291       1.7806
    1292       1.7575
    1293       1.8687
    1294       1.6700
    1295       1.8121
    1296       1.9922
    1297       1.8481
    1298       1.7726
    1299       1.7506
    1300       1.9145
    1301       1.9152
    1302       1.9047
    1303       1.9098
    1304       2.1456
    1305       1.9516
    1306       1.7733
    1307       1.8079
    1308       1.8858
    1309       1.8394
    1310       1.7284
    1311       1.7802
    1312       1.9179
    1313       1.9495
    1314       1.7725
    1315       1.8127
    1316       1.8037
    1317       1.8097
    1318       1.7724
    1319       1.7136
    1320       1.6495
    1321       1.7443
    1322       1.8058
    1323       1.6223
    1324       1.7263
    1325       1.7312
    1326       1.5955
    1327       1.7216
    1328       1.6442
    1329       1.6143
    1330       1.5762
    1331       1.6874
    1332       1.6393
    1333       1.7027
    1334       1.5570
    1335       1.6049
    1336       1.5758
    1337       1.5811
    1338       1.5018
    1339       1.5562
    1340       1.6837
    1341       1.6412
    1342       1.5343
    1343       1.8122
    1344       1.9502
    1345       1.6599
    1346       1.5368
    1347       1.9008
    1348       1.8809
    1349       1.7595
    1350       1.6480
    1351       1.7075
    1352       1.7361
    1353       1.6729
    1354       1.6328
    1355       1.6527
    1356       1.6259
    1357       1.6043
    1358       1.7102
    1359       1.6624
    1360       1.4899
    1361       1.8268
    1362       1.8840
    1363       1.7356
    1364       1.8314
    1365       1.9847
    1366       1.9270
    1367       1.8590
    1368       2.0141
    1369       2.0217
    1370       1.7825
    1371       1.7601
    1372       2.0530
    1373       1.8220
    1374       1.8466
    1375       1.6439
    1376       1.7000
    1377       1.7430
    1378       1.7315
    1379       1.6907
    1380       1.6767
    1381       1.7079
    1382       1.8037
    1383       1.8352
    1384       2.0934
    1385       2.0700
    1386       2.0828
    1387       2.0293
    1388       2.0533
    1389       1.9230
    1390       1.8813
    1391       2.0828
    1392       1.8056
    1393       1.6999
    1394       1.6636
    1395       1.6910
    1396       1.7181
    1397       1.6046
    1398       1.8449
    1399       1.9047
    1400       1.9836
    1401       2.0599
    1402       1.8451
    1403       1.7176
    1404       1.6731
    1405       1.6869
    1406       1.7336
    1407       1.7733
    1408       1.8708
    1409       1.7340
    1410       1.8521
    1411       1.9445
    1412       1.8141
    1413       1.7230
    1414       1.6759
    1415       1.7948
    1416       1.7789
    1417       1.7770
    1418       1.7933
    1419       1.7635
    1420       1.7845
    1421       1.8430
    1422       1.8134
    1423       1.9312
    1424       1.7728
    1425       1.8511
    1426       1.8696
    1427       1.8428
    1428       1.8889
    1429       1.8705
    1430       1.7732
    1431       1.8004
    1432       1.6316
    1433       1.6326
    1434       1.7072
    1435       1.8922
    1436       1.8323
    1437       1.9705
    1438       1.8988
    1439       1.4680
    1440       1.8454
    1441       1.8396
    1442       1.8818
    1443       1.9543
    1444       1.7876
    1445       1.8744
    1446       1.9418
    1447       1.8696
    1448       1.8057
    1449       1.7274
    1450       1.7954
    1451       1.8877
    1452       1.8912
    1453       1.8647
    1454       1.8503
    1455       1.7491
    1456       1.7413
    1457       1.9290
    1458       1.9173
    1459       1.8125
    1460       1.7413
    1461       1.8532
    1462       1.8520
    1463       1.7888
    1464       2.0510
    1465       1.9129
    1466       2.0682
    1467       2.2802
    1468       2.0012
    1469       2.1304
    1470       2.0774
    1471       1.9777
    1472       2.0994
    1473       1.9853
    1474       2.1310
    1475       2.0424
    1476       2.1112
    1477       1.9828
    1478       2.1262
    1479       2.1270
    1480       2.1091
    1481       2.0879
    1482       2.0646
    1483       2.0560
    1484       2.2825
    1485       1.9147
    1486       1.8688
    1487       2.0123
    1488       1.8142
    1489       1.8310
    1490       1.9408
    1491       1.7902
    1492       1.9084
    1493       1.8972
    1494       1.8247
    1495       1.7045
    1496       1.8753
    1497       1.9949
    1498       1.9506
    1499       1.9880
    1500       1.8719
    1501       1.7360
    1502       1.8208
    1503       1.6941
    1504       1.7697
    1505       1.7487
    1506       1.7409
    1507       1.7931
    1508       1.8913
    1509       1.8469
    1510       1.5804
    1511       1.9315
    1512       1.9300
    1513       1.9421
    1514       1.8937
    1515       1.9657
    1516       1.9522
    1517       1.8936
    1518       1.8758
    1519       1.7352
    1520       2.0394
    1521       1.8392
    1522       1.8354
    1523       1.8434
    1524       1.7710
    1525       1.8301
    1526       1.9578
    1527       1.8667
    1528       1.9312
    1529       1.8333
    1530       1.8935
    1531       2.0707
    1532       2.0644
    1533       1.9707
    1534       1.7959
    1535       1.6818
    1536       1.7250
    1537       1.8223
    1538       1.7719
    1539       1.7975
    1540       1.9172
    1541       1.8348
    1542       2.0220
    1543       1.8894
    1544       1.8525
    1545       1.7847
    1546       1.9659
    1547       1.9681
    1548       1.8659
    1549       1.7847
    1550       1.9021
    1551       1.9028
    1552       1.7576
    1553       1.8947
    1554       1.9599
    1555       2.0340
    1556       1.8018
    1557       1.9013
    1558       1.7934
    1559       1.9173
    1560       1.8764
    1561       1.9492
    1562       1.9000
    1563       1.9176
    1564       1.7847
    1565       2.0104
    1566       1.7511
    1567       1.9972
    1568       1.8891
    1569       1.8274
    1570       1.7258
    1571       1.8518
    1572       1.8016
    1573       1.8403
    1574       1.8422
    1575       1.8942
    1576       1.9505
    1577       1.9919
    1578       1.9255
    1579       1.9102
    1580       1.9531
    1581       1.8994
    1582       1.9604
    1583       1.6498
    1584       1.7755
    1585       1.9861
    1586       1.7199
    1587       1.6445
    1588       1.7361
    1589       1.7072
    1590       1.7331
    1591       1.7859
    1592       1.7855
    1593       1.7874
    1594       1.9173
    1595       1.7837
    1596       1.7897
    1597       1.7713
    1598       1.6498
    1599       1.8246
    1600       1.7014
    1601       1.7242
    1602       1.7215
    1603       1.6618
    1604       1.7871
    1605       1.7798
    1606       1.7271
    1607       1.7108
    1608       1.5608
    1609       1.6914
    1610       1.8343
    1611       1.7784
    1612       1.8097
    1613       1.7923
    1614       1.5881
    1615       1.6650
    1616       1.8246
    1617       1.7402
    1618       1.8740
    1619       1.7693
    1620       1.6856
    1621       1.8040
    1622       1.7039
    1623       1.8030
    1624       1.9238
    1625       1.8507
    1626       1.8601
    1627       1.8295
    1628       1.6565
    1629       1.6967
    1630       1.9363
    1631       1.9335
    1632       1.9966
    1633       1.9151
    1634       1.8191
    1635       2.0480
    1636       1.9707
    1637       2.1050
    1638       1.9443
    1639       1.9337
    1640       1.8977
    1641       2.0524
    1642       1.9095
    1643       2.0288
    1644       2.1886
    1645       2.2530
    1646       2.1062
    1647       2.0388
    1648       2.3329
    1649       2.1126
    1650       1.9993
    1651       2.0011
    1652       2.1414
    1653       2.1780
    1654       2.0892
    1655       2.0582
    1656       2.1186
    1657       2.2900
    1658       2.1206
    1659       2.4275
    1660       2.0578
    1661       1.9879
    1662       1.9089
    1663       1.9136
    1664       1.9371
    1665       2.1400
    1666       2.0448
    1667       1.9564
    1668       1.9845
    1669       2.1135
    1670       2.1568
    1671       2.3130
    1672       2.2045
    1673       2.1083
    1674       2.2289
    1675       2.0269
    1676       2.1260
    1677       1.9256
    1678       2.0568
    1679       1.9786
    1680       1.7627
    1681       1.9230
    1682       1.8392
    1683       1.7109
    1684       1.8619
    1685       1.7866
    1686       1.8242
    1687       2.0501
    1688       1.8651
    1689       1.9633
    1690       1.9611
    1691       1.8433
    1692       1.8930
    1693       1.9689
    1694       1.8809
    1695       1.8811
    1696       1.9112
    1697       2.0086
    1698       1.9793
    1699       1.8931
    1700       1.8954
    1701       1.9442
    1702       1.9850
    1703       1.9453
    1704       1.7945
    1705       1.6905
    1706       1.8113
    1707       1.8807
    1708       1.7196
    1709       1.8320
    1710       1.7872
    1711       2.0118
    1712       1.8187
    1713       1.7940
    1714       1.8110
    1715       1.7527
    1716       1.7691
    1717       1.4893
    1718       1.6076
    1719       1.6797
    1720       1.7925
    1721       1.7342
    1722       1.7593
    1723       1.9403
    1724       1.8803
    1725       1.7993
    1726       1.7413
    1727       1.8753
    1728       1.8304
    1729       1.7984
    1730       1.8245
    1731       1.7602
    1732       1.9056
    1733       1.8657
    1734       1.8866
    1735       1.7139
    1736       1.8302
    1737       1.9117
    1738       1.6636
    1739       1.7450
    1740       2.0538
    1741       1.8038
    1742       1.6538
    1743       1.7250
    1744       1.7438
    1745       1.6856
    1746       1.7772
    1747       1.7973
    1748       1.8325
    1749       1.6929
    1750       1.7907
    1751       1.7421
    1752       1.7352
    1753       1.8684
    1754       1.7971
    1755       1.7938
    1756       1.7720
    1757       1.8238
    1758       1.7084
    1759       1.7101
    1760       1.7458
    1761       1.7956
    1762       1.8605
    1763       1.8075
    1764       1.7484
    1765       1.7582
    1766       1.8169
    1767       1.7792
    1768       1.8580
    1769       1.7976
    1770       1.7993
    1771       1.8327
    1772       1.7557
    1773       1.7079
    1774       1.6513
    1775       1.5941
    1776       1.6339
    1777       1.7747
    1778       1.6533
    1779       1.9993
    1780       1.8612
    1781       1.7705
    1782       1.9951
    1783       1.8127
    1784       1.9534
    1785       1.9434
    1786       1.8889
    1787       1.8592
    1788       1.9632
    1789       1.6624
    1790       1.7666
    1791       1.8923
    1792       1.5971
    1793       1.7948
    1794       1.8861
    1795       1.8036
    1796       1.7343
    1797       1.7894
    1798       1.8228
    1799       1.8061
    1800       1.5966
    1801       1.8761
    1802       1.6808
    1803       1.7618
    1804       1.7553
    1805       1.6202
    1806       1.6860
    1807       1.6667
    1808       1.7069
    1809       1.6982
    1810       1.6500
    1811       1.6663
    1812       1.7870
    1813       1.6381
    1814       1.5804
    1815       1.6501
    1816       1.6569
    1817       1.6091
    1818       1.5978
    1819       1.6208
    1820       1.6872
    1821       1.6740
    1822       1.5526
    1823       1.6704
    1824       1.7422
    1825       1.8906
    1826       1.6893
    1827       1.5343
    1828       1.5166
    1829       1.6970
    1830       1.6075
    1831       1.6794
    1832       1.7300
    1833       1.7242
    1834       1.6986
    1835       1.7095
    1836       1.9208
    1837       1.8670
    1838       1.8949
    1839       1.8968
    1840       1.6931
    1841       1.8744
    1842       1.7469
    1843       1.8471
    1844       1.9164
    1845       1.8739
    1846       1.8190
    1847       2.0240
    1848       1.8790
    1849       1.9338
    1850       2.0485
    1851       1.8204
    1852       1.9226
    1853       2.1166
    1854       1.9038
    1855       1.8562
    1856       1.9668
    1857       1.8477
    1858       1.7612
    1859       1.8369
    1860       1.6076
    1861       1.7932
    1862       1.8313
    1863       1.7078
    1864       1.6894
    1865       1.8291
    1866       1.6578
    1867       1.7588
    1868       1.8451
    1869       1.9670
    1870       1.7529
    1871       1.7380
    1872       1.7276
    1873       1.7229
    1874       1.7071
    1875       1.7951
    1876       1.9504
    1877       1.7775
    1878       1.9174
    1879       1.8457
    1880       1.9420
    1881       1.9613
    1882       2.0072
    1883       1.8766
    1884       1.7829
    1885       1.8993
    1886       1.9184
    1887       1.9590
    1888       1.8174
    1889       1.9679
    1890       1.8438
    1891       1.7237
    1892       1.8751
    1893       1.9097
    1894       1.8555
    1895       1.9805
    1896       1.9078
    1897       1.8157
    1898       1.9026
    1899       1.9058
    1900       1.8766
    1901       1.9510
    1902       1.9912
    1903       1.8105
    1904       1.9222
    1905       1.8656
    1906       1.8834
    1907       1.8608
    1908       1.8531
    1909       1.7872
    1910       1.8485
    1911       1.9581
    1912       1.9110
    1913       1.9922
    1914       1.8959
    1915       2.0518
    1916       1.8678
    1917       2.0890
    1918       1.8646
    1919       1.9354
    1920       1.8160
    1921       1.9378
    1922       1.9568
    1923       1.8909
    1924       1.8375
    1925       1.8813
    1926       1.8089
    1927       1.7605
    1928       1.8444
    1929       1.8978
    1930       1.8418
    1931       1.9119
    1932       1.8742
    1933       1.8618
    1934       1.8181
    1935       1.8433
    1936       1.9244
    1937       1.8894
    1938       1.9278
    1939       1.9904
    1940       1.9276
    1941       1.9064
    1942       1.8705
    1943       1.9018
    1944       1.8842
    1945       1.9288
    1946       1.8253
    1947       1.8777
    1948       1.8981
    1949       1.9688
    1950       1.8475
    1951       1.8596
    1952       2.0318
    1953       1.8981
    1954       1.8740
    1955       1.9498
    1956       2.0013
    1957       1.9853
    1958       1.8737
    1959       1.7740
    1960       1.8376
    1961       1.8610
    1962       1.9144
    1963       1.8955
    1964       1.8317
    1965       1.9338
    1966       1.7355
    1967       1.7915
    1968       1.9473
    1969       1.7504
    1970       1.8836
    1971       1.7438
    1972       1.8035
    1973       1.8427
    1974       1.8956
    1975       1.8956
    1976       1.7637
    1977       1.8669
    1978       1.8529
    1979       1.8273
    1980       1.7752
    1981       1.7773
    1982       1.9098
    1983       1.9630
    1984       1.8991
    1985       1.8774
    1986       1.7594
    1987       1.8575
    1988       1.7968
    1989       1.8640
    1990       1.9506
    1991       1.8770
    1992       1.8063
    1993       1.8942
    1994       1.7110
    1995       1.8060
    1996       1.8208
    1997       1.8574
    1998       1.7472
    1999       1.9200
    2000       1.8146
