# Supplementary material for: K739 is preferentially targeted over K725 in the deSUMOylation process of neuronal nitric oxide synthase
Source: Front Chem. 2025 Sep 4;13:1672437. doi: 10.3389/fchem.2025.1672437 (PMC12445055; doi:10.3389/fchem.2025.1672437)
Supplement: Supplementary file 2 [file DataSheet2.zip › raw-data/739-N3/sumo-peptide-rmsd.out]

#Frame     RMSD_00001
       1       0.0000
       2       1.0951
       3       1.0773
       4       1.2071
       5       1.3223
       6       1.8100
       7       1.4712
       8       1.6954
       9       1.5274
      10       1.5481
      11       1.6595
      12       1.6383
      13       1.3913
      14       1.7278
      15       1.2930
      16       1.3544
      17       1.2202
      18       1.6124
      19       1.4119
      20       1.9010
      21       1.7942
      22       1.5912
      23       1.8631
      24       1.7719
      25       1.8168
      26       1.4723
      27       1.5470
      28       1.5079
      29       1.4620
      30       2.2288
      31       2.0087
      32       1.9583
      33       2.5592
      34       2.1170
      35       2.4886
      36       2.1511
      37       1.9042
      38       1.9678
      39       2.0680
      40       1.9886
      41       2.4011
      42       2.3370
      43       1.7113
      44       1.9995
      45       2.0677
      46       1.6428
      47       1.5687
      48       1.8991
      49       2.0290
      50       1.8904
      51       1.5392
      52       1.5689
      53       1.7245
      54       2.0432
      55       1.7079
      56       2.0154
      57       1.7525
      58       1.8526
      59       1.7368
      60       2.1695
      61       3.4956
      62       3.3137
      63       2.6645
      64       3.0164
      65       2.8650
      66       3.1694
      67       3.3845
      68       3.5486
      69       2.9913
      70       4.0510
      71       3.5291
      72       3.7264
      73       3.2308
      74       3.3101
      75       2.9830
      76       3.1688
      77       2.8393
      78       2.7718
      79       3.0432
      80       3.3464
      81       3.2703
      82       3.1551
      83       3.2764
      84       2.6103
      85       3.2107
      86       3.0268
      87       3.0275
      88       3.8142
      89       2.4967
      90       3.2809
      91       3.9035
      92       3.4737
      93       3.8708
      94       3.2758
      95       3.3954
      96       3.6764
      97       3.8254
      98       4.0041
      99       3.6184
     100       3.7685
     101       3.7917
     102       3.8853
     103       4.3868
     104       3.5139
     105       4.4253
     106       4.1443
     107       3.8297
     108       4.2595
     109       3.5946
     110       4.1674
     111       4.1805
     112       4.2444
     113       3.9202
     114       3.5091
     115       2.6160
     116       3.5687
     117       3.5870
     118       3.6917
     119       2.9351
     120       2.9561
     121       3.2080
     122       3.4069
     123       3.3873
     124       3.5306
     125       2.4584
     126       3.6295
     127       2.9691
     128       3.3444
     129       3.0335
     130       3.1530
     131       3.7470
     132       3.5058
     133       3.2408
     134       3.0857
     135       2.7921
     136       2.5974
     137       3.0331
     138       2.8504
     139       2.9214
     140       2.5529
     141       3.5218
     142       3.5491
     143       3.0368
     144       3.2891
     145       2.8893
     146       3.1313
     147       2.6779
     148       2.9184
     149       2.6566
     150       2.9013
     151       3.3521
     152       3.2722
     153       3.3303
     154       2.7482
     155       2.9321
     156       3.5127
     157       3.4196
     158       3.9535
     159       4.0843
     160       3.6951
     161       2.9260
     162       3.5526
     163       3.8933
     164       3.2089
     165       4.2079
     166       3.7679
     167       3.4472
     168       2.7554
     169       3.4842
     170       3.4857
     171       3.0184
     172       3.3385
     173       3.7204
     174       3.1253
     175       2.9259
     176       2.5686
     177       4.0373
     178       3.6711
     179       3.7986
     180       4.1123
     181       3.5368
     182       4.0297
     183       3.4429
     184       3.6582
     185       3.2067
     186       2.9375
     187       3.6122
     188       3.3852
     189       3.0754
     190       3.2805
     191       3.5253
     192       4.2701
     193       4.5823
     194       3.8217
     195       3.4853
     196       2.9562
     197       3.5215
     198       3.4997
     199       3.0695
     200       4.0429
     201       4.4291
     202       4.3026
     203       3.9439
     204       3.9878
     205       4.2015
     206       4.4270
     207       4.5217
     208       3.9486
     209       4.7154
     210       4.4082
     211       4.6619
     212       4.5851
     213       4.9770
     214       4.6184
     215       4.5952
     216       4.5129
     217       4.6707
     218       4.0700
     219       3.9159
     220       4.4291
     221       4.2871
     222       4.2038
     223       3.6880
     224       4.5421
     225       4.0924
     226       3.6804
     227       4.2406
     228       4.2506
     229       4.3285
     230       4.8478
     231       3.7306
     232       3.6907
     233       3.5723
     234       3.5995
     235       4.8567
     236       3.7699
     237       3.5622
     238       3.7564
     239       3.8677
     240       4.1479
     241       4.4235
     242       3.3215
     243       3.9735
     244       4.0286
     245       3.6057
     246       3.3047
     247       3.4467
     248       4.0316
     249       4.1917
     250       3.3663
     251       3.3433
     252       3.6603
     253       3.4352
     254       3.3588
     255       3.7921
     256       3.8606
     257       4.3254
     258       4.5508
     259       5.0384
     260       4.6913
     261       4.4475
     262       4.7290
     263       5.0241
     264       5.0312
     265       5.3897
     266       5.3380
     267       5.3392
     268       4.9564
     269       4.9300
     270       5.1870
     271       5.8902
     272       5.3813
     273       5.5031
     274       5.7952
     275       5.6351
     276       5.1936
     277       5.4110
     278       4.9536
     279       5.6270
     280       5.6486
     281       5.0574
     282       5.6549
     283       5.4521
     284       5.4351
     285       5.3448
     286       4.7531
     287       5.7087
     288       5.6089
     289       5.0398
     290       5.6310
     291       5.5766
     292       5.5303
     293       5.0546
     294       5.7165
     295       4.9039
     296       4.1878
     297       4.2540
     298       3.7439
     299       2.8414
     300       3.4656
     301       3.6405
     302       3.4019
     303       3.1831
     304       3.1664
     305       3.1836
     306       2.8377
     307       2.3856
     308       2.8444
     309       3.0001
     310       2.6330
     311       2.4223
     312       2.1327
     313       2.5410
     314       2.2664
     315       1.9887
     316       2.7469
     317       2.2376
     318       2.7585
     319       2.4581
     320       2.4905
     321       2.9927
     322       2.6141
     323       3.0972
     324       2.5306
     325       2.6533
     326       2.6629
     327       2.5513
     328       2.3270
     329       2.7402
     330       2.0612
     331       1.9387
     332       2.9198
     333       3.3585
     334       3.3582
     335       3.5642
     336       2.9048
     337       2.7060
     338       3.0005
     339       3.4510
     340       3.3314
     341       3.0969
     342       3.5709
     343       3.5567
     344       3.8088
     345       3.4678
     346       3.4313
     347       3.6134
     348       3.1097
     349       4.3510
     350       3.5389
     351       3.4616
     352       3.9581
     353       3.8748
     354       3.2872
     355       3.7586
     356       3.9456
     357       3.7818
     358       2.7119
     359       3.4425
     360       3.8780
     361       3.7632
     362       3.8041
     363       4.4459
     364       4.0211
     365       3.6578
     366       3.7146
     367       3.3611
     368       3.3291
     369       3.7741
     370       3.5764
     371       3.4739
     372       4.2388
     373       3.9437
     374       3.6268
     375       3.9931
     376       3.5547
     377       3.8313
     378       3.7019
     379       3.4509
     380       3.9319
     381       3.6826
     382       3.8873
     383       4.7727
     384       3.9324
     385       4.7290
     386       4.1897
     387       4.0498
     388       3.3160
     389       3.8365
     390       3.7963
     391       4.1336
     392       4.3453
     393       4.3271
     394       4.0197
     395       3.6739
     396       3.6141
     397       4.1670
     398       3.9017
     399       4.5854
     400       4.7674
     401       4.3411
     402       4.3269
     403       4.1167
     404       4.0453
     405       4.0674
     406       2.8962
     407       2.6574
     408       3.1100
     409       2.7254
     410       3.5977
     411       3.3884
     412       3.2451
     413       3.5406
     414       2.6804
     415       3.9370
     416       3.3911
     417       3.7409
     418       3.3835
     419       2.9684
     420       2.9766
     421       2.9391
     422       3.4155
     423       2.6038
     424       3.0854
     425       3.6178
     426       2.8038
     427       3.0345
     428       2.7440
     429       2.6084
     430       3.7190
     431       3.1037
     432       3.5463
     433       3.4559
     434       3.3843
     435       2.8863
     436       3.1654
     437       3.4638
     438       3.5136
     439       3.2761
     440       3.5916
     441       3.0117
     442       2.7852
     443       3.2540
     444       2.9254
     445       2.7177
     446       3.2776
     447       3.0299
     448       3.2482
     449       3.0342
     450       3.4515
     451       3.8697
     452       2.7447
     453       3.6462
     454       3.2813
     455       3.2222
     456       3.0561
     457       3.1586
     458       2.8082
     459       3.2591
     460       2.7969
     461       3.0865
     462       3.4166
     463       3.1319
     464       2.6862
     465       3.1679
     466       2.3822
     467       2.5807
     468       2.5862
     469       3.1298
     470       2.8562
     471       2.3258
     472       2.6391
     473       2.9286
     474       3.3182
     475       3.0631
     476       3.4717
     477       3.9954
     478       3.9318
     479       4.4798
     480       3.9523
     481       4.3902
     482       4.6447
     483       3.8357
     484       4.6819
     485       3.8142
     486       3.8681
     487       3.9071
     488       3.4238
     489       3.8787
     490       4.4787
     491       3.4380
     492       3.8777
     493       3.7066
     494       4.1019
     495       3.9645
     496       3.8331
     497       3.5850
     498       3.1026
     499       3.6040
     500       4.0986
     501       4.3474
     502       3.4337
     503       3.8986
     504       3.5909
     505       4.1024
     506       4.0619
     507       3.9884
     508       3.2670
     509       3.7082
     510       3.7025
     511       3.7462
     512       3.7331
     513       3.0779
     514       3.7535
     515       3.1085
     516       4.0539
     517       3.9080
     518       4.2050
     519       4.5795
     520       4.1262
     521       4.1147
     522       4.4788
     523       3.7754
     524       4.1774
     525       3.5601
     526       4.3288
     527       3.6005
     528       3.4921
     529       3.9557
     530       3.2593
     531       3.3100
     532       3.9199
     533       3.9782
     534       3.7141
     535       3.9298
     536       3.2213
     537       4.0713
     538       4.0087
     539       3.9050
     540       3.7589
     541       3.9525
     542       3.2605
     543       3.5865
     544       4.0525
     545       3.9251
     546       4.6563
     547       3.9542
     548       4.0661
     549       3.8297
     550       3.9691
     551       3.9823
     552       3.6849
     553       3.5483
     554       3.9061
     555       3.7146
     556       4.3887
     557       3.4730
     558       3.5103
     559       3.7397
     560       4.3081
     561       3.6951
     562       4.1747
     563       3.7351
     564       4.0110
     565       4.3585
     566       3.8376
     567       3.3434
     568       3.8636
     569       3.0762
     570       3.2940
     571       3.7517
     572       4.1999
     573       4.7676
     574       4.6443
     575       4.2058
     576       3.6630
     577       4.0464
     578       3.9210
     579       3.7558
     580       4.2746
     581       4.2486
     582       4.7372
     583       4.1593
     584       4.4239
     585       5.0543
     586       4.2438
     587       3.5996
     588       3.7570
     589       3.5229
     590       3.2911
     591       3.5169
     592       3.6204
     593       3.9848
     594       3.5550
     595       3.7945
     596       3.8905
     597       4.2617
     598       4.1225
     599       3.4637
     600       3.5698
     601       3.4157
     602       3.4974
     603       3.1322
     604       3.0160
     605       3.1019
     606       2.4673
     607       2.2629
     608       2.8021
     609       2.4332
     610       2.2486
     611       2.7813
     612       2.4051
     613       3.1334
     614       2.2658
     615       2.4492
     616       2.2815
     617       2.4139
     618       2.5685
     619       2.9210
     620       1.9253
     621       1.9454
     622       2.4334
     623       2.1407
     624       2.2548
     625       2.2729
     626       1.5821
     627       1.6569
     628       1.8700
     629       2.3691
     630       2.2206
     631       3.0195
     632       2.1263
     633       3.1376
     634       3.2467
     635       2.9504
     636       3.3505
     637       3.0437
     638       4.0041
     639       3.5369
     640       2.9551
     641       3.8677
     642       3.8419
     643       3.9426
     644       4.2095
     645       4.5712
     646       3.8461
     647       3.7727
     648       4.3955
     649       4.1601
     650       4.0580
     651       4.6396
     652       4.5504
     653       4.4697
     654       4.1099
     655       4.9931
     656       4.2418
     657       4.5337
     658       4.4767
     659       4.5385
     660       4.6474
     661       3.8978
     662       3.9430
     663       4.3356
     664       4.1825
     665       4.7509
     666       4.9095
     667       5.1236
     668       4.9394
     669       4.7279
     670       4.3592
     671       5.0771
     672       4.9477
     673       4.4922
     674       5.0539
     675       5.6500
     676       5.9947
     677       5.0195
     678       4.5987
     679       4.1804
     680       4.7421
     681       5.6697
     682       5.1080
     683       4.1881
     684       4.2659
     685       4.4593
     686       4.4283
     687       4.0128
     688       4.1833
     689       4.1159
     690       4.0028
     691       4.0699
     692       3.6470
     693       3.6350
     694       3.7752
     695       3.5686
     696       4.3669
     697       3.5301
     698       4.1120
     699       4.0390
     700       3.5017
     701       3.3745
     702       3.6815
     703       3.2878
     704       3.9825
     705       4.2748
     706       4.1948
     707       3.9535
     708       4.7206
     709       3.5880
     710       3.8806
     711       4.2280
     712       3.3255
     713       3.0031
     714       3.4131
     715       3.6539
     716       3.8542
     717       3.8590
     718       3.4649
     719       3.8182
     720       3.6439
     721       4.4336
     722       3.3509
     723       3.5786
     724       3.1990
     725       3.3541
     726       3.4445
     727       3.9163
     728       3.6707
     729       3.2073
     730       3.5900
     731       3.5712
     732       3.1528
     733       3.8449
     734       2.6890
     735       2.7129
     736       3.5626
     737       3.0043
     738       3.5011
     739       2.8086
     740       2.7357
     741       3.2557
     742       4.1031
     743       3.5054
     744       3.0612
     745       3.0369
     746       3.3732
     747       3.4483
     748       3.7756
     749       4.4394
     750       4.1938
     751       4.3988
     752       4.6842
     753       4.3200
     754       5.0583
     755       4.9512
     756       5.3107
     757       5.1719
     758       5.3288
     759       5.8880
     760       5.6177
     761       5.2836
     762       5.0442
     763       5.3000
     764       5.5800
     765       5.3062
     766       4.9087
     767       5.1445
     768       5.5829
     769       5.3035
     770       4.5180
     771       5.3512
     772       5.9667
     773       5.3473
     774       5.0526
     775       5.5583
     776       4.3354
     777       6.2290
     778       5.3173
     779       5.6589
     780       5.4832
     781       6.1021
     782       6.2780
     783       5.2582
     784       5.4729
     785       5.9121
     786       5.1939
     787       5.1301
     788       5.2309
     789       5.7110
     790       5.5892
     791       5.2153
     792       5.2162
     793       5.4675
     794       5.2771
     795       5.6009
     796       5.3714
     797       5.5115
     798       5.2900
     799       5.7699
     800       5.3835
     801       5.3858
     802       5.6229
     803       4.9309
     804       5.1316
     805       5.4947
     806       4.6838
     807       4.9929
     808       4.7616
     809       4.6360
     810       4.9360
     811       4.8306
     812       4.6615
     813       5.1079
     814       4.8706
     815       4.9688
     816       5.2798
     817       4.3285
     818       4.5712
     819       5.4633
     820       5.3656
     821       5.2556
     822       5.5876
     823       6.1542
     824       5.2585
     825       5.4168
     826       5.7036
     827       5.3458
     828       5.3707
     829       4.9726
     830       4.8808
     831       5.3684
     832       5.5500
     833       5.7092
     834       5.4878
     835       5.2657
     836       5.2840
     837       5.6970
     838       5.5312
     839       5.4783
     840       5.7163
     841       5.4392
     842       5.1732
     843       5.1350
     844       5.1188
     845       5.1542
     846       5.3530
     847       6.1286
     848       4.9930
     849       5.1399
     850       5.7788
     851       5.0895
     852       5.1469
     853       4.9617
     854       6.1799
     855       5.9924
     856       5.7779
     857       6.0045
     858       6.0643
     859       6.0438
     860       6.1797
     861       6.0628
     862       6.0866
     863       5.9547
     864       5.9908
     865       5.6317
     866       5.6051
     867       5.5478
     868       5.7109
     869       6.2076
     870       5.5152
     871       5.9799
     872       5.3656
     873       5.6449
     874       5.4855
     875       5.6555
     876       5.9063
     877       5.8421
     878       5.8772
     879       5.0053
     880       5.3531
     881       5.5375
     882       4.6611
     883       5.6774
     884       5.3927
     885       5.3762
     886       5.8279
     887       5.8009
     888       5.3927
     889       5.5668
     890       5.2201
     891       5.4091
     892       5.2688
     893       5.2792
     894       4.9133
     895       3.9125
     896       3.8232
     897       3.9482
     898       4.4294
     899       3.9805
     900       4.4888
     901       5.3302
     902       5.1751
     903       4.9091
     904       5.1247
     905       5.0668
     906       4.8808
     907       4.8599
     908       5.1635
     909       5.2158
     910       4.7506
     911       5.3562
     912       4.7478
     913       5.4438
     914       5.4773
     915       4.8225
     916       5.6773
     917       5.5795
     918       5.5907
     919       5.6405
     920       4.7607
     921       4.9227
     922       5.1452
     923       5.4292
     924       6.0755
     925       5.2570
     926       5.5498
     927       4.6605
     928       5.0086
     929       5.0710
     930       5.1128
     931       4.6335
     932       5.4175
     933       5.9149
     934       5.3586
     935       5.9582
     936       5.2718
     937       6.1680
     938       5.8075
     939       5.3252
     940       5.5782
     941       5.4526
     942       5.0175
     943       4.7892
     944       5.3922
     945       5.6409
     946       5.7852
     947       4.5314
     948       5.0606
     949       5.0525
     950       4.7662
     951       4.7291
     952       4.8354
     953       5.1280
     954       5.2691
     955       4.9611
     956       4.9447
     957       5.3166
     958       4.7725
     959       5.0930
     960       5.0806
     961       4.7735
     962       4.8289
     963       4.8581
     964       5.7329
     965       5.6210
     966       5.5185
     967       5.1195
     968       5.3757
     969       5.5413
     970       5.7797
     971       5.9031
     972       5.6408
     973       5.6687
     974       5.6532
     975       5.7131
     976       5.1521
     977       5.6935
     978       5.3780
     979       5.3619
     980       5.5310
     981       5.5417
     982       5.4610
     983       5.5012
     984       5.5599
     985       5.0141
     986       5.2688
     987       5.6178
     988       5.2984
     989       5.1444
     990       5.5486
     991       4.9347
     992       4.9181
     993       5.2570
     994       4.6070
     995       4.7223
     996       5.0807
     997       5.0493
     998       6.1558
     999       6.2273
    1000       5.6491
    1001       5.0610
    1002       5.1540
    1003       5.1249
    1004       4.8555
    1005       5.3442
    1006       4.9391
    1007       4.7946
    1008       5.3655
    1009       5.4757
    1010       5.1069
    1011       5.2790
    1012       5.4074
    1013       5.3580
    1014       5.6919
    1015       5.3358
    1016       5.6898
    1017       5.6806
    1018       4.9384
    1019       4.7756
    1020       4.8367
    1021       4.8499
    1022       5.3347
    1023       4.7699
    1024       5.3684
    1025       5.4308
    1026       5.3343
    1027       5.3333
    1028       5.6561
    1029       5.6371
    1030       5.7654
    1031       5.6708
    1032       5.9046
    1033       5.6295
    1034       5.4978
    1035       5.6066
    1036       5.8661
    1037       6.0084
    1038       5.5173
    1039       5.7066
    1040       5.6949
    1041       5.6398
    1042       5.9560
    1043       5.5069
    1044       5.5095
    1045       5.1219
    1046       5.3734
    1047       5.0305
    1048       5.2563
    1049       5.7461
    1050       5.6099
    1051       5.6133
    1052       5.7818
    1053       5.2889
    1054       5.3715
    1055       5.1532
    1056       5.2161
    1057       5.4954
    1058       5.5440
    1059       5.4356
    1060       5.6909
    1061       5.6798
    1062       5.7222
    1063       5.7900
    1064       5.8602
    1065       4.7415
    1066       5.3037
    1067       5.4321
    1068       5.2216
    1069       5.5650
    1070       5.3116
    1071       5.1796
    1072       4.9134
    1073       5.0966
    1074       5.0763
    1075       5.1979
    1076       4.9747
    1077       5.5686
    1078       5.4135
    1079       5.0906
    1080       5.5798
    1081       6.0467
    1082       5.8595
    1083       5.6927
    1084       5.4758
    1085       5.0436
    1086       5.1792
    1087       5.2107
    1088       5.6669
    1089       4.9895
    1090       5.8867
    1091       5.4541
    1092       5.0346
    1093       5.0571
    1094       5.0360
    1095       4.6569
    1096       5.2437
    1097       5.0689
    1098       5.6874
    1099       5.5628
    1100       4.9422
    1101       5.1145
    1102       4.9431
    1103       5.1798
    1104       4.9355
    1105       4.4599
    1106       4.4547
    1107       4.5870
    1108       4.8934
    1109       5.4178
    1110       6.0864
    1111       6.6522
    1112       6.4820
    1113       6.2285
    1114       6.4751
    1115       6.6370
    1116       6.2016
    1117       6.3369
    1118       6.0253
    1119       6.1625
    1120       6.0000
    1121       5.7777
    1122       5.5430
    1123       5.8690
    1124       6.1353
    1125       6.0993
    1126       6.5676
    1127       5.4612
    1128       5.8841
    1129       5.4138
    1130       4.8814
    1131       5.7761
    1132       5.5956
    1133       6.0109
    1134       5.9951
    1135       5.9075
    1136       4.8010
    1137       5.4354
    1138       4.9084
    1139       4.6988
    1140       5.3572
    1141       4.8293
    1142       5.1767
    1143       4.9948
    1144       4.8006
    1145       4.7784
    1146       4.8508
    1147       4.7140
    1148       4.8098
    1149       4.8759
    1150       4.4452
    1151       4.5957
    1152       4.5790
    1153       4.7074
    1154       4.8593
    1155       4.7881
    1156       4.5053
    1157       4.6110
    1158       4.6125
    1159       4.5575
    1160       4.7013
    1161       4.7112
    1162       4.4662
    1163       4.6058
    1164       4.3959
    1165       4.6024
    1166       4.5544
    1167       4.0346
    1168       4.2953
    1169       4.5929
    1170       4.9076
    1171       5.3602
    1172       5.3555
    1173       5.4499
    1174       4.6459
    1175       4.6518
    1176       4.8606
    1177       4.8461
    1178       4.5957
    1179       4.6727
    1180       4.6152
    1181       5.1691
    1182       4.6368
    1183       5.4512
    1184       5.5055
    1185       5.2195
    1186       4.4822
    1187       4.2747
    1188       4.4589
    1189       4.0457
    1190       4.6590
    1191       5.4024
    1192       4.7432
    1193       4.3003
    1194       5.0925
    1195       5.2933
    1196       4.2569
    1197       4.6186
    1198       5.5145
    1199       5.8070
    1200       5.1952
    1201       4.7368
    1202       5.2603
    1203       4.9463
    1204       5.6004
    1205       5.1687
    1206       4.7749
    1207       5.1018
    1208       5.4188
    1209       5.3874
    1210       4.9383
    1211       5.1813
    1212       4.7457
    1213       5.7370
    1214       4.9803
    1215       5.3571
    1216       5.4278
    1217       4.8663
    1218       5.3568
    1219       5.1566
    1220       5.0946
    1221       5.5099
    1222       5.7227
    1223       6.0171
    1224       5.3874
    1225       4.4493
    1226       5.8431
    1227       6.0411
    1228       5.8694
    1229       6.2085
    1230       5.4696
    1231       5.9536
    1232       6.0582
    1233       6.5646
    1234       6.0931
    1235       6.2216
    1236       5.7345
    1237       5.6653
    1238       5.6212
    1239       5.6514
    1240       6.7159
    1241       6.5214
    1242       7.0895
    1243       6.5435
    1244       7.8340
    1245       7.9658
    1246       8.8816
    1247       9.1956
    1248       9.2500
    1249       9.1901
    1250       9.0367
    1251       9.0481
    1252       9.2791
    1253       8.9759
    1254       9.4042
    1255       9.2969
    1256       8.8984
    1257       9.2224
    1258       9.1754
    1259       9.2328
    1260       9.2808
    1261       9.5338
    1262       9.3594
    1263       9.1855
    1264       9.2629
    1265       8.9963
    1266       9.2774
    1267       9.4006
    1268       9.3300
    1269       9.2650
    1270       9.2872
    1271       9.1756
    1272       9.0964
    1273       8.9444
    1274       9.2001
    1275       9.1336
    1276       9.4058
    1277       9.3967
    1278       9.1932
    1279       9.1488
    1280       9.1481
    1281       9.2747
    1282       9.1066
    1283       9.0824
    1284       9.3249
    1285       9.3313
    1286       9.1485
    1287       9.0317
    1288       9.1044
    1289       9.3110
    1290       9.2300
    1291       9.4506
    1292       9.1676
    1293       9.3344
    1294       9.2857
    1295       8.5751
    1296       8.9729
    1297       8.9898
    1298       8.7800
    1299       8.8780
    1300       9.1644
    1301       9.1548
    1302       9.2155
    1303       9.0649
    1304       9.5916
    1305       9.3711
    1306       9.2951
    1307       9.3859
    1308       9.0606
    1309       9.4410
    1310       9.2850
    1311       9.5903
    1312       8.6988
    1313       8.9040
    1314       8.9547
    1315       8.3640
    1316       8.9278
    1317       8.8965
    1318       8.6583
    1319       8.9302
    1320       9.1936
    1321       8.8371
    1322       8.6385
    1323       8.7234
    1324       8.5904
    1325       8.5310
    1326       8.8181
    1327       8.7218
    1328       9.0930
    1329       8.9490
    1330       9.1349
    1331       9.4015
    1332       9.1680
    1333       9.0699
    1334       9.0969
    1335       8.8315
    1336       9.1929
    1337       9.0338
    1338       8.5564
    1339       8.6855
    1340       8.3711
    1341       8.8059
    1342       9.0509
    1343       9.0686
    1344       9.3066
    1345       9.1740
    1346       9.1896
    1347       9.3110
    1348       9.1134
    1349       9.0660
    1350       8.9598
    1351       8.9635
    1352       8.5723
    1353       8.9729
    1354       9.1190
    1355       9.2935
    1356       9.0441
    1357       9.4799
    1358       9.2006
    1359       8.8300
    1360       8.9475
    1361       9.2025
    1362       9.1082
    1363       9.0288
    1364       9.0272
    1365       9.2254
    1366       9.2951
    1367       8.8836
    1368       9.2479
    1369       8.8124
    1370       9.2559
    1371       9.2008
    1372       9.0429
    1373       9.4095
    1374       9.4623
    1375       9.4299
    1376       9.4272
    1377       9.1997
    1378       9.1972
    1379       9.3131
    1380       8.9904
    1381       8.9782
    1382       9.0770
    1383       8.7341
    1384       9.0312
    1385       8.9847
    1386       9.2355
    1387       8.8432
    1388       8.7488
    1389       9.0956
    1390       9.3423
    1391       9.0519
    1392       9.0765
    1393       8.9836
    1394       9.1990
    1395       9.1504
    1396       8.8689
    1397       9.1377
    1398       9.1497
    1399       9.1347
    1400       9.1842
    1401       9.1729
    1402       9.2715
    1403       8.8899
    1404       9.0243
    1405       9.6750
    1406       9.5087
    1407       9.6148
    1408       9.5740
    1409       9.3381
    1410       9.0893
    1411       9.1759
    1412       9.3648
    1413       9.0721
    1414       9.1596
    1415       9.2562
    1416       9.3332
    1417       9.1414
    1418       9.4436
    1419       9.0139
    1420       9.5220
    1421       9.1464
    1422       9.3450
    1423       9.2492
    1424       9.4354
    1425       9.5791
    1426       9.4589
    1427       9.4062
    1428       9.1973
    1429       8.8374
    1430       8.8699
    1431       8.8899
    1432       8.9952
    1433       9.3609
    1434       8.9828
    1435       9.1635
    1436       9.4029
    1437       9.0002
    1438       9.1214
    1439       9.0250
    1440       8.9753
    1441       8.6427
    1442       8.7896
    1443       8.9119
    1444       9.1688
    1445       8.6582
    1446       8.8486
    1447       9.0171
    1448       8.7232
    1449       9.3945
    1450       9.0006
    1451       8.7273
    1452       9.0160
    1453       9.1021
    1454       8.9641
    1455       8.7359
    1456       9.0841
    1457       9.0280
    1458       9.0428
    1459       9.3289
    1460       9.0596
    1461       9.1826
    1462       9.0957
    1463       9.3685
    1464       9.2127
    1465       9.1045
    1466       9.1431
    1467       9.3274
    1468       8.9677
    1469       8.6500
    1470       8.7658
    1471       8.9211
    1472       8.7688
    1473       8.4764
    1474       8.5490
    1475       8.5482
    1476       8.4303
    1477       8.9251
    1478       8.8327
    1479       8.6913
    1480       9.0608
    1481       9.2602
    1482       9.4208
    1483       9.2842
    1484       9.2580
    1485       9.4453
    1486       9.3116
    1487       9.3103
    1488       9.1188
    1489       9.3543
    1490       9.1603
    1491       9.3306
    1492       8.9028
    1493       9.3184
    1494       9.0227
    1495       9.0767
    1496       8.7937
    1497       9.0947
    1498       9.1556
    1499       9.1202
    1500       9.0414
    1501       9.2098
    1502       9.5039
    1503       9.2864
    1504       9.6082
    1505       9.4224
    1506       9.6398
    1507       9.2988
    1508       9.0906
    1509       9.2957
    1510       9.2534
    1511       9.3049
    1512       9.0221
    1513       9.3913
    1514       9.1227
    1515       8.9266
    1516       9.2830
    1517       9.0884
    1518       9.3530
    1519       9.1699
    1520       9.1241
    1521       9.8296
    1522       9.4375
    1523       9.1543
    1524       9.2554
    1525       9.2087
    1526       9.4897
    1527       9.3728
    1528       9.5563
    1529       9.3808
    1530       9.2641
    1531       9.5355
    1532       9.1436
    1533       9.2173
    1534       9.2532
    1535       9.3914
    1536       9.1112
    1537       9.3478
    1538       9.3500
    1539       9.2422
    1540       9.1138
    1541       9.1652
    1542       9.3386
    1543       8.9178
    1544       8.8946
    1545       9.2951
    1546       9.5629
    1547       9.1770
    1548       9.2283
    1549       9.2756
    1550       8.7850
    1551       9.2842
    1552       9.2356
    1553       9.2988
    1554       9.4233
    1555       9.3894
    1556       9.1705
    1557       9.2055
    1558       9.5441
    1559       9.5069
    1560       9.4771
    1561       9.3638
    1562       9.6439
    1563       9.7548
    1564       9.5706
    1565       9.4698
    1566       9.3089
    1567       9.5741
    1568       9.4102
    1569       8.9795
    1570       8.9797
    1571       9.1123
    1572       9.1220
    1573       9.1677
    1574       9.2703
    1575       9.3208
    1576       9.3615
    1577       9.5658
    1578       9.3646
    1579       9.1470
    1580       9.2802
    1581       9.3409
    1582       9.1133
    1583       9.1253
    1584       9.3728
    1585       9.2136
    1586       8.7639
    1587       9.5981
    1588       9.4271
    1589       9.3653
    1590       9.3909
    1591       9.3669
    1592       9.5171
    1593       9.5576
    1594       9.3118
    1595       9.3308
    1596       9.2721
    1597       9.1206
    1598       9.3398
    1599       9.0290
    1600       9.4024
    1601       9.3401
    1602       9.2095
    1603       8.8661
    1604       9.1386
    1605       8.9540
    1606       9.2450
    1607       8.8946
    1608       9.0472
    1609       8.8483
    1610       9.1106
    1611       8.8020
    1612       8.7570
    1613       8.5290
    1614       9.1433
    1615       8.5619
    1616       8.5026
    1617       9.0695
    1618       8.6235
    1619       8.7359
    1620       8.5891
    1621       8.8862
    1622       8.7518
    1623       8.8580
    1624       9.0644
    1625       8.7892
    1626       8.8410
    1627       8.9653
    1628       8.9383
    1629       9.2521
    1630       9.0957
    1631       8.9290
    1632       9.3151
    1633       9.1416
    1634       8.9235
    1635       8.8015
    1636       9.0486
    1637       9.0263
    1638       9.4203
    1639       9.1183
    1640       9.2434
    1641       9.0128
    1642       9.1196
    1643       8.4895
    1644       8.9246
    1645       8.9207
    1646       8.9005
    1647       9.0066
    1648       9.1241
    1649       9.0611
    1650       9.1264
    1651       9.1182
    1652       8.9252
    1653       8.9835
    1654       8.8913
    1655       9.0920
    1656       9.1977
    1657       8.7688
    1658       9.0565
    1659       9.0696
    1660       8.6635
    1661       9.3904
    1662       9.4425
    1663       9.0650
    1664       9.4659
    1665       9.5616
    1666       9.4658
    1667       9.6423
    1668       9.3918
    1669       9.5504
    1670       9.4741
    1671       9.3059
    1672       9.4300
    1673       9.6054
    1674       9.5392
    1675       9.6946
    1676       9.4271
    1677       9.0561
    1678       9.5891
    1679       9.3966
    1680       9.3907
    1681       9.2069
    1682       8.9099
    1683       9.0374
    1684       8.8572
    1685       9.2983
    1686       9.1587
    1687       9.1080
    1688       9.0494
    1689       8.9061
    1690       9.1589
    1691       9.1528
    1692       9.1727
    1693       9.1247
    1694       9.2836
    1695       9.2309
    1696       9.1340
    1697       9.0191
    1698       8.8930
    1699       9.0697
    1700       9.2282
    1701       8.9356
    1702       8.9981
    1703       8.9745
    1704       9.1623
    1705       9.1894
    1706       9.0979
    1707       8.6669
    1708       8.8793
    1709       8.9346
    1710       9.1994
    1711       9.1270
    1712       8.6131
    1713       8.8592
    1714       8.8476
    1715       8.9114
    1716       9.3957
    1717       9.2486
    1718       9.2601
    1719       8.8596
    1720       9.0071
    1721       9.1922
    1722       9.4262
    1723       9.2737
    1724       9.0375
    1725       9.0541
    1726       9.1961
    1727       9.1695
    1728       9.4312
    1729       9.2595
    1730       9.3639
    1731       9.1563
    1732       9.3295
    1733       9.1251
    1734       9.3044
    1735       8.9259
    1736       9.1893
    1737       9.4925
    1738       9.3442
    1739       9.2955
    1740       9.3025
    1741       9.0509
    1742       9.1752
    1743       9.1351
    1744       9.3460
    1745       9.3535
    1746       9.1473
    1747       9.4539
    1748       9.2393
    1749       9.4840
    1750       9.2438
    1751       9.1733
    1752       9.1928
    1753       9.2671
    1754       9.1982
    1755       9.2127
    1756       9.1998
    1757       8.9104
    1758       8.9491
    1759       8.9748
    1760       9.1399
    1761       9.1271
    1762       9.4984
    1763       8.7376
    1764       8.8057
    1765       9.1959
    1766       9.4812
    1767       9.2234
    1768       9.2614
    1769       9.2653
    1770       9.3326
    1771       8.7836
    1772       8.7697
    1773       8.6153
    1774       8.4970
    1775       8.7038
    1776       8.5227
    1777       8.8356
    1778       8.6183
    1779       8.8952
    1780       8.8557
    1781       8.9426
    1782       8.9805
    1783       9.2035
    1784       8.8759
    1785       8.6046
    1786       8.8789
    1787       8.9986
    1788       8.8760
    1789       9.1453
    1790       9.3955
    1791       9.2412
    1792       9.2185
    1793       9.2461
    1794       9.0950
    1795       9.2030
    1796       9.2043
    1797       8.9455
    1798       9.0755
    1799       9.1848
    1800       9.1774
    1801       8.8950
    1802       9.1563
    1803       9.4944
    1804       9.1119
    1805       9.1057
    1806       9.1611
    1807       8.9626
    1808       9.3605
    1809       9.5223
    1810       9.5179
    1811       9.4480
    1812       9.2734
    1813       9.4737
    1814       9.2878
    1815       9.2897
    1816       9.4765
    1817       9.3434
    1818       9.2160
    1819       9.2543
    1820       9.1829
    1821       9.4486
    1822       9.2241
    1823       9.2545
    1824       9.3259
    1825       9.3561
    1826       9.3294
    1827       9.2736
    1828       9.2644
    1829       9.0789
    1830       9.2455
    1831       9.0947
    1832       9.1051
    1833       9.0344
    1834       9.0766
    1835       9.2558
    1836       9.1384
    1837       8.9999
    1838       9.1577
    1839       9.0374
    1840       9.0980
    1841       9.1657
    1842       9.2675
    1843       9.4468
    1844       9.3977
    1845       9.0521
    1846       9.3019
    1847       9.3303
    1848       9.8226
    1849       9.5448
    1850       9.6878
    1851       9.4763
    1852       9.5784
    1853       9.3325
    1854       9.2202
    1855       9.2793
    1856       9.2034
    1857       9.0668
    1858       9.4425
    1859       9.4208
    1860       9.1296
    1861       9.4340
    1862       9.1113
    1863       9.5663
    1864       9.4513
    1865       9.0258
    1866       9.1292
    1867       9.5846
    1868       9.6425
    1869       9.5421
    1870       9.5846
    1871       9.2470
    1872       9.2810
    1873       9.5565
    1874       9.5403
    1875       9.5475
    1876       9.5498
    1877       9.5593
    1878       9.4752
    1879       9.0914
    1880       9.2268
    1881       8.6761
    1882       8.7702
    1883       9.2885
    1884       9.0183
    1885       8.8360
    1886       8.8481
    1887       8.9684
    1888       8.9926
    1889       8.9772
    1890       8.6126
    1891       9.1845
    1892       8.8390
    1893       8.9892
    1894       8.5760
    1895       8.7662
    1896       8.5428
    1897       9.0064
    1898       9.1218
    1899       9.2287
    1900       9.0816
    1901       8.6498
    1902       8.9310
    1903       8.7635
    1904       8.6883
    1905       8.7888
    1906       8.9208
    1907       9.0339
    1908       8.9743
    1909       9.0590
    1910       8.6995
    1911       8.4599
    1912       8.7875
    1913       8.6094
    1914       8.5036
    1915       9.4683
    1916       9.0796
    1917       9.0263
    1918       9.0686
    1919       9.1002
    1920       9.2663
    1921       9.1514
    1922       9.0407
    1923       8.5636
    1924       8.7537
    1925       8.7258
    1926       8.9084
    1927       9.4726
    1928       9.4179
    1929       9.2669
    1930       8.9375
    1931       8.9192
    1932       8.4545
    1933       8.6502
    1934       8.8838
    1935       9.1036
    1936       9.4310
    1937       9.2899
    1938       8.8078
    1939       9.2990
    1940       9.0984
    1941       9.3909
    1942       9.2199
    1943       9.4684
    1944       8.9657
    1945       8.9308
    1946       9.2397
    1947       9.2049
    1948       9.1742
    1949       8.8903
    1950       9.4552
    1951       9.3569
    1952       9.1949
    1953       8.7789
    1954       9.2388
    1955       9.2414
    1956       9.5328
    1957       9.3967
    1958       8.7599
    1959       8.6113
    1960       8.7615
    1961       8.7331
    1962       8.8476
    1963       8.7233
    1964       9.0269
    1965       9.2053
    1966       9.2290
    1967       9.0414
    1968       9.5466
    1969       9.1140
    1970       9.0895
    1971       9.2392
    1972       9.0134
    1973       8.8011
    1974       9.1493
    1975       8.7560
    1976       9.0272
    1977       9.4032
    1978       8.9540
    1979       9.2157
    1980       9.2767
    1981       9.1032
    1982       8.9880
    1983       8.8130
    1984       8.5022
    1985       8.6313
    1986       9.1481
    1987       9.3298
    1988       9.4595
    1989       9.1740
    1990       8.4014
    1991       9.1110
    1992       9.3628
    1993       8.8432
    1994       8.7388
    1995       9.3893
    1996       9.7150
    1997       9.5992
    1998       9.4836
    1999       9.6289
    2000       9.0936
