# Supplementary material for: K739 is preferentially targeted over K725 in the deSUMOylation process of neuronal nitric oxide synthase
Source: Front Chem. 2025 Sep 4;13:1672437. doi: 10.3389/fchem.2025.1672437 (PMC12445055; doi:10.3389/fchem.2025.1672437)
Supplement: Supplementary file 2 [file DataSheet2.zip › raw-data/739-R752K/correl.out]

  0.905  0.698  0.713  0.438  0.205  0.205  0.214  0.145  0.064  0.141  0.185 -0.010  0.025  0.022 -0.112 -0.074 -0.055 -0.159 -0.079 -0.025  0.038  0.003 -0.004 -0.013 -0.044 -0.048 -0.095 -0.068 -0.061 -0.001  0.012 -0.050 -0.056 -0.076 -0.067 -0.014 -0.066 -0.050 -0.004 -0.042 -0.045 -0.027 -0.054  0.101 -0.037 -0.060 -0.004 -0.020 -0.062 -0.085 -0.056 -0.042 -0.044 -0.092 -0.121 -0.038 -0.105 -0.076 -0.087 -0.082 -0.110 -0.061 -0.161 -0.174 -0.080 -0.166 -0.202 -0.106 -0.185 -0.241 -0.165 -0.157 -0.117 -0.066 -0.096 -0.055 -0.075 -0.039 -0.049 -0.082 -0.113  0.017  0.013 -0.021 -0.053  0.031  0.063  0.175  0.112  0.162  0.089  0.164 -0.023  0.049  0.178  0.164  0.075 -0.038  0.034  0.020 -0.055 -0.130 -0.134 -0.192 -0.134 -0.087 -0.128 -0.113 -0.086 -0.057  0.002 -0.009  0.009  0.005 -0.073 -0.034 -0.100 -0.091 -0.154 -0.196 -0.115 -0.109 -0.147 -0.108 -0.109 -0.140 -0.163 -0.120 -0.156 -0.105 -0.116 -0.162 -0.188 -0.120 -0.103 -0.098 -0.051 -0.090 -0.062 -0.012 -0.075 -0.138  0.026  0.030 -0.016 -0.014  0.083  0.106  0.006  0.056  0.120  0.138  0.053  0.028  0.115  0.116  0.016  0.018 -0.003 -0.054  0.058 -0.041  0.000 -0.079 -0.141 -0.087 -0.080 -0.030 -0.074 -0.111 -0.030 -0.182 -0.232  0.001 -0.140 -0.101 -0.261 -0.203 -0.139 -0.112 -0.122 -0.073 -0.083 -0.123 -0.131 -0.109 -0.078 -0.175 -0.107 -0.139 -0.073 -0.159 -0.123 -0.122 -0.189 -0.135 -0.175 -0.086 -0.151 -0.109 -0.149 -0.144 -0.226 -0.208 -0.101 -0.041 -0.060 -0.146 -0.067  0.055 -0.136 -0.122 -0.007  0.088  0.039 -0.092 -0.077 -0.087 -0.082 -0.072 -0.079 -0.063 -0.063 -0.004 -0.029 -0.007  0.058  0.065  0.060  0.047  0.048  0.016 -0.019 -0.042  0.024  0.020  0.054  0.066  0.094  0.107  0.147  0.130  0.070  0.039  0.052 -0.001  0.170  0.110  0.014  0.029  0.138  0.041  0.078  0.114  0.185  0.126  0.147  0.166  0.170  0.112  0.159  0.103  0.003  0.026 -0.042 -0.053 -0.020 -0.058 -0.007 -0.056 -0.148 -0.192 -0.080 -0.006 -0.093 -0.048 -0.028 -0.029 -0.021 -0.082 -0.082 -0.054 -0.156 -0.164 -0.131 -0.219 -0.119 -0.110  0.000 -0.026 -0.127 -0.061 -0.056 -0.103  0.005  0.000 -0.089 -0.074 -0.020 -0.022  0.005 -0.051 -0.078 -0.069  0.004 -0.042 -0.056 -0.039 -0.032 -0.041 -0.017 -0.022 -0.007 -0.008 -0.007  0.046  0.008  0.010 -0.006  0.069 -0.025 -0.266 -0.237 -0.059 -0.198
  0.698  0.838  0.713  0.448  0.234  0.320  0.298  0.243  0.167  0.176  0.216  0.062  0.062  0.010 -0.124 -0.094 -0.092 -0.119 -0.109 -0.052  0.011 -0.059 -0.028 -0.062 -0.079 -0.080 -0.141 -0.109 -0.084 -0.017  0.007 -0.068 -0.086 -0.091 -0.118 -0.082 -0.095 -0.086 -0.040 -0.059 -0.096 -0.053 -0.102  0.088 -0.072 -0.107 -0.033 -0.036 -0.090 -0.101 -0.073 -0.044 -0.065 -0.117 -0.137 -0.039 -0.116 -0.091 -0.094 -0.095 -0.104 -0.086 -0.135 -0.183 -0.095 -0.181 -0.142 -0.139 -0.203 -0.245 -0.189 -0.165 -0.112 -0.053 -0.122 -0.074 -0.093 -0.052 -0.098 -0.095 -0.103  0.004  0.039  0.014  0.019  0.086  0.110  0.209  0.085  0.118  0.069  0.162 -0.006  0.031  0.156  0.133  0.002 -0.057  0.024  0.021 -0.013 -0.139 -0.109 -0.185 -0.162 -0.106 -0.122 -0.137 -0.130 -0.059 -0.012  0.008 -0.002  0.001 -0.062 -0.076 -0.092 -0.089 -0.143 -0.179 -0.158 -0.156 -0.168 -0.146 -0.147 -0.158 -0.183 -0.101 -0.126 -0.122 -0.113 -0.118 -0.160 -0.087 -0.052 -0.108 -0.089 -0.082 -0.079 -0.007 -0.065 -0.096  0.056  0.038 -0.019 -0.020  0.085  0.090  0.006  0.056  0.125  0.144  0.056  0.002  0.112  0.104 -0.005 -0.013 -0.019 -0.050  0.062 -0.025 -0.011 -0.082 -0.151 -0.123 -0.067 -0.078 -0.109 -0.099 -0.071 -0.163 -0.258  0.096 -0.112 -0.092 -0.257 -0.168 -0.133 -0.117 -0.123 -0.049 -0.112 -0.129 -0.146 -0.144 -0.092 -0.190 -0.135 -0.136 -0.084 -0.157 -0.113 -0.110 -0.184 -0.133 -0.170 -0.092 -0.167 -0.094 -0.164 -0.135 -0.225 -0.211 -0.107 -0.012 -0.032 -0.129 -0.060  0.083 -0.168 -0.109 -0.013  0.077  0.041 -0.074 -0.086 -0.084 -0.066 -0.088 -0.101 -0.040 -0.076  0.027 -0.006  0.004  0.014  0.049  0.025  0.020  0.001  0.007 -0.085 -0.096 -0.056 -0.030 -0.031  0.005  0.032  0.052  0.077  0.062 -0.005  0.003  0.063 -0.026  0.140  0.058  0.011  0.033  0.090  0.000  0.042  0.081  0.149  0.110  0.111  0.134  0.145  0.083  0.153  0.082 -0.031 -0.022 -0.109 -0.085 -0.029 -0.089 -0.057 -0.073 -0.135 -0.152 -0.075  0.053 -0.092 -0.062 -0.042 -0.011  0.018 -0.094 -0.084 -0.041 -0.126 -0.168 -0.145 -0.218 -0.125 -0.102 -0.016 -0.005 -0.106 -0.061 -0.096 -0.108 -0.035  0.002 -0.074 -0.066 -0.019 -0.033 -0.014 -0.043 -0.063 -0.074  0.011 -0.015 -0.033 -0.009  0.007  0.020  0.023  0.012  0.045  0.039  0.032  0.081  0.063  0.037  0.031  0.106  0.070 -0.212 -0.201  0.017 -0.163
  0.713  0.713  0.912  0.549  0.444  0.478  0.456  0.320  0.239  0.373  0.293  0.088  0.151  0.097 -0.086 -0.066 -0.061 -0.168 -0.071 -0.034  0.040 -0.029 -0.006 -0.030 -0.061 -0.055 -0.101 -0.094 -0.075  0.013 -0.002 -0.067 -0.087 -0.090 -0.111 -0.059 -0.108 -0.108 -0.021 -0.034 -0.076 -0.033 -0.068  0.110 -0.045 -0.078  0.008 -0.008 -0.087 -0.122 -0.103 -0.052 -0.083 -0.149 -0.165 -0.076 -0.151 -0.119 -0.108 -0.117 -0.126 -0.087 -0.160 -0.179 -0.093 -0.161 -0.190 -0.113 -0.201 -0.255 -0.217 -0.187 -0.150 -0.108 -0.167 -0.139 -0.117 -0.157 -0.072 -0.132 -0.156  0.018  0.047 -0.021 -0.000  0.096  0.124  0.269  0.114  0.192  0.125  0.216 -0.010  0.046  0.234  0.225  0.059 -0.031  0.067  0.046 -0.015 -0.105 -0.151 -0.235 -0.167 -0.097 -0.174 -0.171 -0.127 -0.080 -0.009 -0.030 -0.065 -0.020 -0.113 -0.070 -0.136 -0.140 -0.225 -0.252 -0.156 -0.166 -0.190 -0.150 -0.144 -0.125 -0.175 -0.145 -0.226 -0.149 -0.162 -0.192 -0.227 -0.147 -0.140 -0.159 -0.109 -0.093 -0.050  0.013 -0.045 -0.123  0.057  0.066  0.003 -0.006  0.112  0.148  0.023  0.069  0.170  0.208  0.083  0.040  0.188  0.164  0.030  0.038 -0.012 -0.030  0.091  0.011  0.015 -0.060 -0.140 -0.103 -0.097 -0.076 -0.041 -0.099 -0.064 -0.234 -0.291 -0.001 -0.217 -0.148 -0.327 -0.241 -0.190 -0.239 -0.209 -0.144 -0.104 -0.137 -0.147 -0.129 -0.077 -0.204 -0.139 -0.144 -0.093 -0.219 -0.176 -0.169 -0.231 -0.164 -0.206 -0.101 -0.166 -0.107 -0.151 -0.161 -0.266 -0.277 -0.197 -0.091 -0.097 -0.208 -0.091  0.079 -0.126 -0.133  0.004  0.177  0.120 -0.070 -0.047 -0.072 -0.032 -0.051 -0.050 -0.035 -0.048 -0.002 -0.017  0.040  0.046  0.042  0.030  0.023  0.053 -0.004  0.005 -0.072  0.057  0.017  0.102  0.050  0.094  0.084  0.119  0.093  0.058  0.010  0.064 -0.004  0.181  0.089 -0.000  0.025  0.102  0.022  0.068  0.096  0.163  0.070  0.115  0.156  0.100  0.079  0.144  0.076 -0.009  0.005 -0.084 -0.085 -0.041 -0.089 -0.024 -0.052 -0.196 -0.210 -0.073  0.029 -0.089 -0.050 -0.026 -0.052 -0.022 -0.083 -0.112 -0.084 -0.132 -0.182 -0.165 -0.262 -0.144 -0.121 -0.019 -0.026 -0.120 -0.054 -0.051 -0.101 -0.011  0.046 -0.103 -0.094 -0.045 -0.028 -0.002 -0.074 -0.156 -0.170 -0.057 -0.071 -0.136 -0.124 -0.050 -0.063 -0.064 -0.024  0.042  0.016  0.034  0.109  0.067  0.040  0.057  0.136  0.046 -0.285 -0.223  0.002 -0.164
  0.438  0.448  0.549  0.774  0.466  0.449  0.395  0.297  0.215  0.341  0.263  0.104  0.177  0.105 -0.027 -0.022 -0.035 -0.138 -0.057 -0.054  0.023 -0.020  0.003 -0.024 -0.027 -0.047 -0.042 -0.050 -0.040 -0.010 -0.017 -0.039 -0.065 -0.057 -0.067 -0.046 -0.065 -0.075 -0.028 -0.026 -0.110 -0.049 -0.061  0.018 -0.020 -0.065 -0.051 -0.043 -0.089 -0.110 -0.083 -0.072 -0.070 -0.113 -0.113 -0.086 -0.114 -0.074 -0.046 -0.074 -0.063 -0.019 -0.090 -0.062 -0.016 -0.089 -0.127 -0.053 -0.120 -0.148 -0.124 -0.087 -0.066 -0.079 -0.132 -0.084 -0.084 -0.136 -0.028 -0.080 -0.137  0.009  0.044 -0.035 -0.018  0.057  0.080  0.181  0.154  0.113  0.057  0.149 -0.018  0.061  0.217  0.193  0.069  0.001  0.048  0.046  0.009 -0.050 -0.074 -0.157 -0.095 -0.084 -0.106 -0.125 -0.110 -0.076 -0.012 -0.026 -0.039 -0.002 -0.108 -0.049 -0.124 -0.120 -0.171 -0.203 -0.122 -0.101 -0.143 -0.085 -0.098 -0.071 -0.108 -0.135 -0.177 -0.111 -0.118 -0.137 -0.186 -0.108 -0.060 -0.087 -0.048 -0.037 -0.042 -0.003 -0.029 -0.097  0.049  0.033 -0.015 -0.002  0.097  0.117  0.006  0.063  0.136  0.172  0.082  0.038  0.140  0.106  0.023  0.035 -0.019  0.003  0.052 -0.005  0.038 -0.034 -0.068 -0.062 -0.044 -0.049 -0.038 -0.102 -0.069 -0.221 -0.249 -0.010 -0.177 -0.069 -0.224 -0.163 -0.151 -0.233 -0.204 -0.162 -0.102 -0.114 -0.119 -0.101 -0.086 -0.169 -0.085 -0.083 -0.092 -0.171 -0.108 -0.112 -0.131 -0.090 -0.118 -0.064 -0.079 -0.051 -0.039 -0.125 -0.210 -0.209 -0.134 -0.024 -0.018 -0.138 -0.058  0.051 -0.076 -0.102 -0.051  0.119  0.131 -0.039 -0.014  0.006  0.040  0.012  0.033  0.011  0.019  0.022  0.024  0.042  0.021  0.025  0.031  0.043  0.081  0.039  0.042 -0.056  0.076  0.080  0.128  0.098  0.117  0.115  0.089  0.073 -0.002 -0.031  0.005 -0.075  0.057 -0.021 -0.046 -0.090 -0.006 -0.028 -0.005  0.004  0.065  0.082  0.065  0.068  0.093  0.108  0.150  0.089  0.016  0.013 -0.055 -0.038 -0.014 -0.036  0.007  0.013 -0.098 -0.148 -0.019  0.026 -0.034 -0.028 -0.023 -0.067 -0.047 -0.060 -0.123 -0.072 -0.139 -0.172 -0.157 -0.195 -0.108 -0.068 -0.006 -0.014 -0.057 -0.008 -0.005  0.006  0.049  0.090 -0.061 -0.054 -0.028 -0.052 -0.019 -0.065 -0.134 -0.171 -0.122 -0.097 -0.134 -0.138 -0.083 -0.055 -0.022 -0.005  0.051  0.078  0.107  0.118  0.086  0.094  0.106  0.162  0.053 -0.199 -0.180 -0.063 -0.151
  0.205  0.234  0.444  0.466  0.645  0.542  0.491  0.365  0.360  0.519  0.315  0.216  0.315  0.216  0.069  0.034  0.037 -0.069  0.012  0.021  0.061 -0.004  0.020  0.010 -0.013  0.000 -0.012 -0.063 -0.035 -0.006 -0.012 -0.034 -0.045 -0.024 -0.051 -0.010 -0.067 -0.083 -0.010 -0.003 -0.060 -0.023 -0.005  0.049 -0.023 -0.039 -0.046 -0.020 -0.078 -0.104 -0.078 -0.067 -0.082 -0.119 -0.101 -0.107 -0.104 -0.076 -0.035 -0.102 -0.061 -0.025 -0.082 -0.048 -0.004  0.001 -0.037 -0.042 -0.076 -0.103 -0.113 -0.081 -0.069 -0.083 -0.134 -0.100 -0.082 -0.149 -0.020 -0.086 -0.078  0.017  0.054 -0.007  0.034  0.095  0.111  0.182  0.114  0.113  0.079  0.171  0.018  0.041  0.174  0.148  0.046  0.011  0.060  0.063  0.018  0.005 -0.068 -0.131 -0.079 -0.046 -0.127 -0.127 -0.102 -0.102 -0.054 -0.053 -0.081 -0.021 -0.137 -0.077 -0.130 -0.131 -0.171 -0.185 -0.118 -0.138 -0.118 -0.097 -0.123 -0.073 -0.096 -0.126 -0.191 -0.146 -0.166 -0.198 -0.179 -0.087 -0.102 -0.101 -0.068 -0.061 -0.026  0.007 -0.019 -0.073  0.029  0.039  0.009  0.005  0.070  0.104  0.026  0.033  0.111  0.166  0.069  0.044  0.172  0.138  0.031  0.042 -0.013  0.014  0.028  0.047  0.042  0.004 -0.063 -0.086 -0.038 -0.075 -0.029 -0.085 -0.110 -0.193 -0.204 -0.051 -0.200 -0.100 -0.205 -0.154 -0.157 -0.238 -0.181 -0.175 -0.093 -0.132 -0.123 -0.100 -0.069 -0.171 -0.103 -0.098 -0.093 -0.210 -0.149 -0.165 -0.172 -0.117 -0.136 -0.050 -0.092 -0.082 -0.093 -0.133 -0.178 -0.217 -0.145 -0.060 -0.035 -0.111 -0.073  0.019  0.044 -0.061 -0.008  0.220  0.182  0.011  0.067  0.049  0.090  0.037  0.066  0.048  0.013  0.011  0.021  0.058 -0.028 -0.027 -0.013  0.025  0.045  0.008  0.028 -0.052  0.063  0.046  0.091  0.052  0.058  0.023 -0.005 -0.020 -0.031 -0.069 -0.018 -0.068 -0.007 -0.020 -0.034 -0.082 -0.051 -0.045  0.012 -0.033 -0.019 -0.020 -0.008  0.008 -0.047 -0.000  0.042  0.029  0.039  0.006 -0.042 -0.027 -0.029 -0.022 -0.016  0.011 -0.096 -0.055  0.021  0.024 -0.017 -0.038 -0.055 -0.102 -0.066 -0.054 -0.092 -0.072 -0.064 -0.092 -0.106 -0.114 -0.069 -0.015 -0.008 -0.011 -0.015  0.011 -0.005 -0.005  0.007  0.078 -0.039 -0.050 -0.047 -0.040 -0.043 -0.094 -0.146 -0.189 -0.097 -0.066 -0.152 -0.156 -0.065 -0.072 -0.074 -0.023  0.061  0.052  0.075  0.109  0.084  0.062  0.088  0.118  0.075 -0.144 -0.113 -0.011 -0.039
  0.205  0.320  0.478  0.449  0.542  0.881  0.772  0.701  0.579  0.613  0.468  0.391  0.309  0.179  0.074  0.018  0.004 -0.026 -0.042 -0.048  0.012 -0.047  0.011 -0.055 -0.065 -0.071 -0.103 -0.136 -0.125 -0.025 -0.013 -0.057 -0.094 -0.087 -0.112 -0.085 -0.094 -0.146 -0.078 -0.022 -0.156 -0.092 -0.114 -0.081 -0.054 -0.122 -0.067 -0.055 -0.115 -0.159 -0.134 -0.108 -0.103 -0.133 -0.167 -0.157 -0.146 -0.131 -0.119 -0.135 -0.092 -0.096 -0.153 -0.088 -0.058 -0.099 -0.052 -0.067 -0.123 -0.160 -0.159 -0.139 -0.086 -0.070 -0.168 -0.102 -0.049 -0.136 -0.029 -0.055 -0.039  0.063  0.135  0.066  0.123  0.159  0.168  0.220  0.146  0.123  0.067  0.170  0.010  0.004  0.131  0.117 -0.050 -0.087 -0.039  0.011  0.012 -0.092 -0.063 -0.163 -0.148 -0.114 -0.135 -0.126 -0.116 -0.059 -0.075 -0.036 -0.116 -0.038 -0.124 -0.110 -0.100 -0.094 -0.127 -0.164 -0.157 -0.171 -0.186 -0.167 -0.127 -0.091 -0.106 -0.099 -0.130 -0.090 -0.148 -0.191 -0.182 -0.084 -0.091 -0.073 -0.033 -0.019 -0.035  0.060  0.016 -0.034  0.086  0.078  0.016  0.041  0.144  0.125  0.033  0.074  0.162  0.153  0.074  0.071  0.157  0.093 -0.023  0.048  0.007  0.063  0.020  0.098  0.096  0.071 -0.005 -0.084 -0.047 -0.110 -0.016 -0.085 -0.080 -0.128 -0.234  0.083 -0.168 -0.067 -0.199 -0.124 -0.147 -0.233 -0.213 -0.148 -0.120 -0.185 -0.156 -0.160 -0.124 -0.187 -0.139 -0.146 -0.127 -0.191 -0.142 -0.189 -0.185 -0.126 -0.159 -0.090 -0.125 -0.110 -0.119 -0.091 -0.200 -0.245 -0.145 -0.008 -0.038 -0.139 -0.084 -0.044 -0.100 -0.134 -0.109  0.091  0.069 -0.041 -0.019 -0.060 -0.014 -0.016 -0.002 -0.057 -0.051 -0.004 -0.045  0.021 -0.006  0.027 -0.015  0.016  0.014  0.060 -0.039 -0.117 -0.006  0.023  0.038  0.027  0.067  0.025 -0.000 -0.011 -0.057 -0.053 -0.024 -0.124 -0.047 -0.125 -0.104 -0.142 -0.123 -0.096 -0.062 -0.102 -0.081 -0.060 -0.067 -0.036 -0.074 -0.030  0.026  0.026  0.002 -0.029 -0.079 -0.061 -0.048 -0.056 -0.031 -0.010 -0.087 -0.064 -0.014  0.067 -0.049 -0.055 -0.063 -0.075 -0.025 -0.066 -0.140 -0.092 -0.120 -0.138 -0.139 -0.164 -0.073 -0.000  0.019  0.047  0.011  0.027 -0.001  0.026  0.004  0.091 -0.040 -0.069 -0.066 -0.067 -0.054 -0.111 -0.078 -0.123 -0.062  0.006 -0.113 -0.084  0.033 -0.014 -0.085 -0.007  0.102  0.037  0.036  0.133  0.109  0.038  0.082  0.135  0.157 -0.116 -0.062 -0.018 -0.109
  0.214  0.298  0.456  0.395  0.491  0.772  0.846  0.664  0.469  0.661  0.527  0.327  0.277  0.239  0.085  0.007  0.011 -0.015 -0.030 -0.052 -0.006 -0.065 -0.011 -0.064 -0.068 -0.060 -0.098 -0.119 -0.133 -0.036 -0.027 -0.079 -0.119 -0.111 -0.137 -0.097 -0.143 -0.186 -0.090 -0.055 -0.166 -0.102 -0.123 -0.063  0.010 -0.103 -0.091 -0.065 -0.146 -0.182 -0.151 -0.125 -0.122 -0.159 -0.177 -0.186 -0.164 -0.134 -0.130 -0.147 -0.090 -0.096 -0.157 -0.089 -0.050 -0.091 -0.029 -0.070 -0.113 -0.140 -0.137 -0.125 -0.068 -0.067 -0.148 -0.117 -0.085 -0.148 -0.036 -0.077 -0.064  0.053  0.106  0.049  0.105  0.134  0.146  0.223  0.146  0.115  0.072  0.173  0.025  0.019  0.157  0.128 -0.027 -0.072  0.002  0.044  0.035 -0.039 -0.044 -0.145 -0.127 -0.086 -0.121 -0.131 -0.147 -0.093 -0.101 -0.053 -0.145 -0.051 -0.150 -0.129 -0.125 -0.100 -0.134 -0.162 -0.129 -0.142 -0.148 -0.136 -0.118 -0.064 -0.089 -0.092 -0.128 -0.103 -0.169 -0.214 -0.213 -0.082 -0.106 -0.087 -0.058 -0.045 -0.059  0.031  0.002 -0.054  0.043  0.063  0.018  0.035  0.125  0.130  0.026  0.054  0.157  0.180  0.094  0.082  0.188  0.120 -0.007  0.047  0.000  0.054  0.019  0.090  0.085  0.049 -0.028 -0.075 -0.031 -0.105 -0.004 -0.100 -0.070 -0.126 -0.180  0.053 -0.136 -0.064 -0.186 -0.136 -0.159 -0.235 -0.220 -0.178 -0.136 -0.187 -0.173 -0.160 -0.124 -0.190 -0.152 -0.163 -0.149 -0.201 -0.156 -0.204 -0.192 -0.121 -0.155 -0.083 -0.108 -0.092 -0.115 -0.111 -0.186 -0.244 -0.126 -0.014 -0.041 -0.128 -0.095 -0.063 -0.104 -0.144 -0.122  0.080  0.067 -0.060 -0.032 -0.048 -0.045 -0.045 -0.002 -0.049 -0.065 -0.021 -0.067 -0.006 -0.017  0.028  0.004  0.024  0.017  0.036 -0.007 -0.082  0.040  0.032  0.080  0.035  0.069  0.012 -0.006 -0.016 -0.066 -0.061 -0.020 -0.116 -0.040 -0.105 -0.094 -0.150 -0.119 -0.092 -0.087 -0.103 -0.086 -0.071 -0.083 -0.025 -0.041 -0.013  0.025  0.018 -0.026 -0.052 -0.121 -0.097 -0.071 -0.083 -0.052 -0.021 -0.085 -0.078 -0.020  0.052 -0.052 -0.043 -0.052 -0.080 -0.028 -0.052 -0.121 -0.067 -0.101 -0.132 -0.127 -0.153 -0.065 -0.003  0.020  0.043  0.004  0.017  0.001  0.012  0.001  0.073 -0.069 -0.097 -0.073 -0.069 -0.070 -0.132 -0.114 -0.168 -0.099 -0.031 -0.123 -0.123 -0.009 -0.049 -0.090 -0.025  0.074  0.030  0.046  0.121  0.096  0.051  0.084  0.119  0.157 -0.072 -0.030  0.001 -0.055
  0.145  0.243  0.320  0.297  0.365  0.701  0.664  0.774  0.565  0.495  0.555  0.505  0.273  0.175  0.129  0.041  0.014  0.057  0.005 -0.016  0.000 -0.061 -0.011 -0.066 -0.075 -0.047 -0.111 -0.123 -0.142 -0.062 -0.040 -0.073 -0.113 -0.108 -0.128 -0.069 -0.130 -0.160 -0.072 -0.059 -0.161 -0.106 -0.119 -0.042 -0.024 -0.110 -0.084 -0.086 -0.152 -0.174 -0.134 -0.116 -0.100 -0.133 -0.162 -0.160 -0.125 -0.130 -0.113 -0.127 -0.077 -0.080 -0.131 -0.067 -0.048 -0.086 -0.003 -0.036 -0.091 -0.112 -0.137 -0.122 -0.044 -0.052 -0.128 -0.081 -0.039 -0.075 -0.051 -0.045 -0.011  0.037  0.107  0.071  0.132  0.124  0.122  0.146  0.093  0.049  0.017  0.115 -0.015 -0.040  0.049  0.037 -0.088 -0.110 -0.072 -0.016 -0.016 -0.090 -0.024 -0.102 -0.120 -0.110 -0.089 -0.085 -0.096 -0.065 -0.113 -0.041 -0.138 -0.059 -0.115 -0.131 -0.078 -0.044 -0.064 -0.115 -0.146 -0.134 -0.162 -0.149 -0.146 -0.078 -0.084 -0.076 -0.077 -0.069 -0.118 -0.142 -0.149 -0.037 -0.062 -0.037 -0.020  0.003 -0.034  0.042  0.011 -0.021  0.059  0.042 -0.002  0.040  0.120  0.082  0.006  0.034  0.114  0.079  0.044  0.048  0.100  0.042 -0.050  0.020 -0.010  0.031 -0.003  0.047  0.039  0.018 -0.041 -0.086 -0.018 -0.126 -0.006 -0.077 -0.054 -0.064 -0.163  0.139 -0.073 -0.040 -0.130 -0.078 -0.107 -0.119 -0.151 -0.083 -0.112 -0.157 -0.143 -0.140 -0.092 -0.164 -0.137 -0.136 -0.114 -0.134 -0.110 -0.165 -0.140 -0.079 -0.129 -0.087 -0.110 -0.056 -0.087 -0.056 -0.117 -0.191 -0.080  0.051 -0.007 -0.098 -0.072 -0.041 -0.085 -0.129 -0.122  0.056  0.002 -0.055 -0.049 -0.035 -0.050 -0.062 -0.025 -0.044 -0.065 -0.024 -0.061 -0.027 -0.032  0.017 -0.033  0.001 -0.025  0.047 -0.095 -0.135 -0.066 -0.013 -0.028  0.009  0.037 -0.011 -0.062 -0.037 -0.104 -0.057 -0.022 -0.114 -0.061 -0.098 -0.072 -0.130 -0.086 -0.096 -0.079 -0.093 -0.069 -0.060 -0.084 -0.024 -0.031 -0.021  0.017  0.018 -0.017 -0.063 -0.129 -0.104 -0.083 -0.091 -0.089 -0.062 -0.091 -0.070 -0.080  0.013 -0.092 -0.094 -0.100 -0.091 -0.030 -0.099 -0.114 -0.054 -0.106 -0.127 -0.120 -0.141 -0.067  0.005  0.006  0.036 -0.015 -0.008 -0.041 -0.019 -0.049  0.008 -0.054 -0.089 -0.071 -0.098 -0.065 -0.122 -0.067 -0.087 -0.015  0.064 -0.065 -0.010  0.091  0.032 -0.055  0.011  0.111  0.030  0.013  0.124  0.103  0.009  0.069  0.100  0.171 -0.035 -0.004 -0.032 -0.086
  0.064  0.167  0.239  0.215  0.360  0.579  0.469  0.565  0.637  0.411  0.370  0.487  0.330  0.162  0.145  0.074  0.052  0.050  0.029  0.018  0.017 -0.027  0.014 -0.008 -0.036 -0.002 -0.038 -0.083 -0.084 -0.034 -0.016 -0.039 -0.049 -0.036 -0.071 -0.011 -0.052 -0.081 -0.017  0.009 -0.108 -0.050 -0.050 -0.003 -0.145 -0.142 -0.042 -0.039 -0.091 -0.108 -0.074 -0.061 -0.069 -0.076 -0.091 -0.111 -0.082 -0.098 -0.052 -0.091 -0.052 -0.043 -0.079 -0.042 -0.011  0.011  0.036 -0.039 -0.055 -0.077 -0.119 -0.099 -0.023 -0.047 -0.105 -0.057 -0.014 -0.079 -0.034 -0.034  0.010  0.033  0.081  0.045  0.096  0.123  0.127  0.105  0.029  0.036  0.026  0.103 -0.030 -0.054  0.009 -0.005 -0.114 -0.124 -0.084 -0.034 -0.009 -0.101 -0.021 -0.078 -0.089 -0.094 -0.081 -0.078 -0.059 -0.028 -0.077 -0.024 -0.085 -0.031 -0.066 -0.082 -0.037 -0.032 -0.041 -0.086 -0.130 -0.135 -0.142 -0.152 -0.149 -0.089 -0.095 -0.074 -0.056 -0.054 -0.095 -0.102 -0.103 -0.041 -0.069 -0.035 -0.003  0.024 -0.008  0.070  0.020  0.001  0.080  0.020 -0.027  0.008  0.067  0.012 -0.026  0.021  0.080  0.037  0.032  0.047  0.090  0.036 -0.019  0.038 -0.010  0.027 -0.021  0.047  0.017  0.013 -0.061 -0.117 -0.061 -0.108 -0.002 -0.036 -0.083 -0.065 -0.167  0.101 -0.099 -0.056 -0.141 -0.084 -0.107 -0.109 -0.116 -0.064 -0.095 -0.141 -0.116 -0.112 -0.057 -0.162 -0.106 -0.102 -0.074 -0.138 -0.099 -0.132 -0.117 -0.066 -0.099 -0.066 -0.093 -0.057 -0.086 -0.057 -0.076 -0.141 -0.048  0.069  0.032 -0.051 -0.024  0.018  0.019 -0.017 -0.039  0.123  0.064  0.032  0.019 -0.040  0.043  0.026 -0.006  0.004 -0.018  0.019 -0.016  0.004 -0.046 -0.060 -0.061 -0.025 -0.058 -0.025 -0.155 -0.186 -0.130 -0.078 -0.078 -0.032 -0.035 -0.061 -0.093 -0.075 -0.084 -0.083 -0.048 -0.071 -0.090 -0.066 -0.033 -0.064 -0.066 -0.080 -0.022 -0.071 -0.085 -0.099 -0.094 -0.047 -0.126 -0.090 -0.045 -0.003  0.004 -0.033 -0.049 -0.065 -0.057 -0.060 -0.094 -0.066 -0.081 -0.062 -0.101 -0.002 -0.070 -0.102 -0.088 -0.069 -0.028 -0.091 -0.084 -0.082 -0.052 -0.079 -0.088 -0.108 -0.069 -0.014 -0.053 -0.035 -0.059 -0.037 -0.072 -0.038 -0.063 -0.006 -0.034 -0.057 -0.052 -0.077 -0.049 -0.111 -0.091 -0.113  0.018  0.066 -0.095 -0.009  0.136  0.051 -0.061  0.032  0.151  0.053  0.029  0.152  0.137  0.016  0.083  0.107  0.170 -0.002  0.033  0.012 -0.024
  0.141  0.176  0.373  0.341  0.519  0.613  0.661  0.495  0.411  0.757  0.517  0.331  0.436  0.402  0.201  0.095  0.151  0.003  0.071  0.025  0.051 -0.018  0.008 -0.001 -0.041 -0.013 -0.043 -0.106 -0.086 -0.034 -0.027 -0.054 -0.091 -0.064 -0.093 -0.020 -0.115 -0.127 -0.033 -0.026 -0.091 -0.033  0.015  0.018  0.079 -0.014 -0.068 -0.025 -0.125 -0.171 -0.145 -0.101 -0.118 -0.170 -0.145 -0.160 -0.153 -0.109 -0.089 -0.122 -0.064 -0.073 -0.125 -0.055 -0.034 -0.047 -0.032 -0.038 -0.074 -0.106 -0.120 -0.089 -0.104 -0.078 -0.121 -0.111 -0.107 -0.132 -0.008 -0.074 -0.045  0.038  0.099  0.055  0.089  0.122  0.143  0.199  0.116  0.125  0.089  0.167  0.043  0.066  0.204  0.114  0.038 -0.008  0.094  0.104  0.060  0.030 -0.073 -0.162 -0.101 -0.031 -0.126 -0.129 -0.133 -0.117 -0.095 -0.065 -0.133 -0.034 -0.145 -0.097 -0.136 -0.115 -0.154 -0.174 -0.097 -0.129 -0.098 -0.119 -0.116 -0.049 -0.101 -0.083 -0.160 -0.126 -0.190 -0.226 -0.211 -0.078 -0.082 -0.071 -0.043 -0.052 -0.055  0.019  0.016 -0.048  0.020  0.059  0.033  0.029  0.088  0.142  0.051  0.029  0.130  0.174  0.071  0.066  0.183  0.144  0.032  0.068  0.012  0.035  0.005  0.071  0.075  0.048 -0.014 -0.056 -0.022 -0.070  0.012 -0.048 -0.067 -0.129 -0.142 -0.031 -0.161 -0.065 -0.170 -0.138 -0.146 -0.238 -0.155 -0.194 -0.101 -0.133 -0.131 -0.123 -0.078 -0.175 -0.125 -0.126 -0.133 -0.204 -0.140 -0.184 -0.184 -0.117 -0.129 -0.072 -0.105 -0.113 -0.108 -0.115 -0.187 -0.242 -0.148 -0.054 -0.043 -0.105 -0.067  0.002  0.001 -0.083 -0.021  0.194  0.132  0.004  0.041  0.052  0.044  0.013  0.058  0.006 -0.032 -0.018 -0.034  0.018 -0.028  0.014 -0.023  0.011  0.022  0.023  0.064  0.009  0.092  0.033  0.086  0.015  0.035 -0.016 -0.047 -0.023 -0.047 -0.055 -0.006 -0.063 -0.033 -0.081 -0.094 -0.166 -0.106 -0.069 -0.074 -0.094 -0.076 -0.076 -0.093 -0.018 -0.042 -0.022 -0.005 -0.003 -0.014 -0.029 -0.106 -0.101 -0.098 -0.101 -0.076 -0.025 -0.100 -0.079 -0.017  0.027 -0.053 -0.040 -0.059 -0.111 -0.069 -0.031 -0.085 -0.045 -0.052 -0.080 -0.109 -0.082 -0.046  0.019  0.017  0.036  0.022  0.008 -0.010 -0.030 -0.034  0.072 -0.051 -0.112 -0.061 -0.057 -0.059 -0.080 -0.140 -0.155 -0.103 -0.076 -0.134 -0.152 -0.088 -0.115 -0.106 -0.056 -0.009 -0.014  0.023  0.057  0.025  0.033  0.038  0.051  0.073 -0.122 -0.087 -0.020 -0.034
  0.185  0.216  0.293  0.263  0.315  0.468  0.527  0.555  0.370  0.517  0.722  0.423  0.294  0.336  0.207  0.079  0.110  0.052  0.097  0.056  0.026 -0.023  0.003 -0.014 -0.064 -0.004 -0.082 -0.104 -0.111 -0.054 -0.053 -0.066 -0.102 -0.077 -0.090 -0.001 -0.104 -0.096 -0.023 -0.080 -0.073 -0.066 -0.023  0.047  0.131  0.010 -0.035 -0.042 -0.111 -0.138 -0.109 -0.084 -0.091 -0.147 -0.128 -0.115 -0.109 -0.097 -0.075 -0.094 -0.056 -0.049 -0.080 -0.062 -0.034 -0.117 -0.029 -0.028 -0.094 -0.098 -0.089 -0.102 -0.084 -0.039 -0.074 -0.045 -0.065 -0.000 -0.012 -0.023  0.014  0.058  0.090  0.074  0.106  0.088  0.102  0.146  0.123  0.107  0.051  0.115 -0.000  0.018  0.112  0.069 -0.012 -0.040  0.036  0.057  0.008 -0.018 -0.027 -0.081 -0.084 -0.071 -0.100 -0.089 -0.114 -0.079 -0.079 -0.042 -0.101 -0.025 -0.085 -0.097 -0.093 -0.053 -0.082 -0.122 -0.094 -0.092 -0.101 -0.071 -0.117 -0.075 -0.116 -0.064 -0.087 -0.088 -0.116 -0.131 -0.122 -0.053 -0.052 -0.036 -0.039 -0.015 -0.034  0.016  0.011 -0.018  0.050  0.055  0.029  0.052  0.091  0.128  0.034  0.025  0.111  0.119  0.038  0.018  0.092  0.063 -0.020  0.027 -0.004 -0.024  0.002 -0.015  0.030 -0.020 -0.072 -0.056 -0.026 -0.071 -0.062 -0.106 -0.043 -0.128 -0.122  0.043 -0.061 -0.046 -0.130 -0.089 -0.085 -0.028 -0.024 -0.039 -0.030 -0.046 -0.072 -0.065 -0.048 -0.117 -0.081 -0.092 -0.126 -0.108 -0.077 -0.111 -0.131 -0.079 -0.094 -0.076 -0.088 -0.053 -0.088 -0.083 -0.133 -0.205 -0.098 -0.010 -0.055 -0.113 -0.077 -0.007 -0.101 -0.163 -0.067  0.101  0.009 -0.092 -0.057  0.018 -0.064 -0.089 -0.035 -0.042 -0.063 -0.038 -0.056 -0.057 -0.019  0.053 -0.030  0.029  0.000  0.016  0.017 -0.002  0.044  0.030  0.040  0.045  0.032  0.039 -0.061  0.011 -0.083 -0.049  0.010 -0.090 -0.008 -0.064 -0.117 -0.171 -0.033 -0.068 -0.091 -0.037  0.048  0.028 -0.006  0.090  0.129  0.076  0.108  0.045  0.012 -0.031 -0.116 -0.094 -0.081 -0.107 -0.111 -0.076 -0.099 -0.109 -0.074 -0.013 -0.104 -0.076 -0.113 -0.133 -0.086 -0.104 -0.130 -0.049 -0.129 -0.154 -0.144 -0.133 -0.069  0.001  0.031  0.060 -0.015 -0.011 -0.069 -0.062 -0.060 -0.020 -0.061 -0.073 -0.017 -0.047 -0.006 -0.007 -0.041 -0.034  0.027  0.042  0.008  0.028  0.003 -0.002 -0.037 -0.026 -0.033 -0.052 -0.067 -0.029 -0.041 -0.067 -0.056 -0.017  0.006 -0.139 -0.137 -0.108 -0.132
 -0.010  0.062  0.088  0.104  0.216  0.391  0.327  0.505  0.487  0.331  0.423  0.721  0.418  0.204  0.312  0.220  0.181  0.164  0.206  0.152  0.091  0.023  0.062  0.051  0.025  0.088  0.033 -0.043 -0.044 -0.009 -0.038 -0.011 -0.014  0.008  0.007  0.113 -0.019 -0.010  0.048  0.025 -0.011  0.016  0.072  0.086  0.020  0.030 -0.014 -0.002 -0.063 -0.082 -0.049 -0.030 -0.048 -0.083 -0.061 -0.115 -0.073 -0.059 -0.033 -0.056 -0.021 -0.021 -0.034 -0.014  0.021  0.002  0.077 -0.017 -0.037 -0.033 -0.097 -0.069 -0.025 -0.086 -0.095 -0.054 -0.019 -0.051 -0.052 -0.005  0.034  0.010  0.062  0.060  0.113  0.097  0.071  0.024 -0.003 -0.005 -0.008  0.036 -0.025 -0.053 -0.036 -0.044 -0.079 -0.068 -0.074 -0.030 -0.013 -0.083 -0.013 -0.049 -0.062 -0.065 -0.057 -0.052 -0.044 -0.034 -0.070 -0.026 -0.059  0.002 -0.039 -0.045 -0.023 -0.004 -0.015 -0.080 -0.118 -0.132 -0.106 -0.133 -0.127 -0.060 -0.066 -0.065 -0.058 -0.060 -0.079 -0.058 -0.061 -0.018 -0.020 -0.014 -0.027  0.019 -0.018  0.025  0.013  0.004  0.060  0.010 -0.019  0.017  0.036 -0.000 -0.028 -0.023  0.033 -0.021 -0.021 -0.007 -0.001 -0.025 -0.073 -0.012 -0.034 -0.002 -0.052 -0.039 -0.014 -0.039 -0.046 -0.068 -0.015 -0.103  0.037  0.008 -0.002  0.003 -0.057  0.057 -0.022 -0.012 -0.059 -0.016 -0.042 -0.082 -0.074 -0.098 -0.067 -0.062 -0.073 -0.043 -0.018 -0.087 -0.084 -0.068 -0.075 -0.106 -0.074 -0.099 -0.092 -0.063 -0.056 -0.054 -0.085 -0.047 -0.053 -0.047 -0.054 -0.116 -0.048  0.044  0.007 -0.039  0.009  0.050  0.039 -0.023  0.027  0.098  0.046  0.067  0.067  0.069  0.079  0.056  0.058  0.056  0.019  0.008 -0.001 -0.013 -0.108 -0.061 -0.085 -0.039 -0.052 -0.021 -0.047 -0.070 -0.044 -0.045 -0.019 -0.015 -0.020 -0.062 -0.140 -0.084 -0.149 -0.109 -0.071 -0.108 -0.123 -0.108 -0.081 -0.125 -0.120 -0.107 -0.079 -0.100 -0.079 -0.091 -0.110 -0.068 -0.058 -0.031 -0.018  0.019  0.022 -0.030 -0.032 -0.051 -0.077 -0.056 -0.109 -0.069 -0.072 -0.062 -0.101 -0.023 -0.062 -0.081 -0.099 -0.081 -0.044 -0.089 -0.100 -0.077 -0.069 -0.083 -0.092 -0.091 -0.074 -0.025 -0.052 -0.004 -0.043 -0.041 -0.084 -0.048 -0.077 -0.041 -0.023 -0.035 -0.006 -0.035  0.012 -0.046 -0.057 -0.098 -0.051  0.036 -0.056 -0.008  0.054  0.023 -0.036  0.009  0.052  0.008 -0.006  0.076  0.059 -0.010  0.037  0.042  0.121  0.007  0.039  0.008 -0.059
  0.025  0.062  0.151  0.177  0.315  0.309  0.277  0.273  0.330  0.436  0.294  0.418  0.608  0.373  0.341  0.258  0.331  0.130  0.228  0.174  0.137  0.054  0.054  0.094  0.027  0.096  0.081 -0.019 -0.005 -0.005 -0.025  0.007  0.014  0.045  0.036  0.142  0.003  0.016  0.070  0.058  0.045  0.065  0.157  0.072  0.073  0.092  0.018  0.052 -0.009 -0.048 -0.010  0.013 -0.050 -0.085 -0.025 -0.083 -0.097 -0.034 -0.016 -0.058 -0.029 -0.026 -0.057 -0.029  0.002 -0.019  0.015 -0.023 -0.036 -0.041 -0.076 -0.041 -0.058 -0.060 -0.083 -0.083 -0.050 -0.088 -0.021 -0.035 -0.014 -0.010  0.059  0.031  0.058  0.061  0.060  0.066  0.037  0.029  0.005  0.071  0.025  0.026  0.078  0.030  0.008 -0.002  0.046  0.053  0.021 -0.008 -0.046 -0.096 -0.063 -0.031 -0.083 -0.090 -0.083 -0.069 -0.029 -0.044 -0.061  0.017 -0.049 -0.003 -0.069 -0.069 -0.086 -0.106 -0.088 -0.121 -0.070 -0.123 -0.099 -0.062 -0.087 -0.075 -0.119 -0.126 -0.141 -0.134 -0.136 -0.053 -0.022 -0.045 -0.044 -0.043 -0.056 -0.006  0.007 -0.045  0.001  0.027  0.010  0.009  0.014  0.056  0.019 -0.004  0.055  0.063  0.009  0.010  0.054  0.040  0.001  0.031  0.001 -0.000 -0.044  0.017  0.018  0.010  0.011 -0.037  0.008 -0.078  0.028 -0.006 -0.014 -0.055 -0.055 -0.027 -0.077 -0.018 -0.099 -0.073 -0.079 -0.172 -0.089 -0.160 -0.072 -0.052 -0.058 -0.043 -0.042 -0.098 -0.058 -0.052 -0.062 -0.136 -0.076 -0.106 -0.096 -0.064 -0.053 -0.031 -0.063 -0.092 -0.049 -0.066 -0.120 -0.150 -0.089 -0.009  0.007 -0.028  0.011  0.085  0.076 -0.008  0.088  0.187  0.118  0.104  0.142  0.143  0.158  0.114  0.153  0.116  0.086  0.043  0.022  0.022 -0.040 -0.021 -0.051  0.016  0.006  0.037  0.059  0.020  0.066  0.054  0.057  0.018  0.013 -0.028 -0.074 -0.014 -0.069 -0.059 -0.034 -0.068 -0.069 -0.103 -0.113 -0.179 -0.152 -0.089 -0.087 -0.118 -0.102 -0.081 -0.106 -0.080 -0.041 -0.014 -0.011  0.014  0.025 -0.013 -0.001 -0.041 -0.085 -0.052 -0.077 -0.032 -0.059 -0.043 -0.034  0.000 -0.019 -0.042 -0.064 -0.079 -0.081 -0.035 -0.080 -0.058 -0.045 -0.055 -0.101 -0.068 -0.042  0.019 -0.020  0.032  0.023  0.003 -0.021 -0.021 -0.028  0.047 -0.015 -0.038 -0.009 -0.000  0.028 -0.008 -0.089 -0.109 -0.097 -0.049 -0.092 -0.102 -0.064 -0.077 -0.068 -0.040 -0.030 -0.032 -0.017  0.011 -0.018 -0.024 -0.014 -0.016 -0.006 -0.110 -0.086 -0.012 -0.054
  0.022  0.010  0.097  0.105  0.216  0.179  0.239  0.175  0.162  0.402  0.336  0.204  0.373  0.605  0.353  0.180  0.311  0.118  0.217  0.155  0.097  0.054  0.026  0.082 -0.009  0.072  0.029 -0.022 -0.014 -0.039 -0.025 -0.008 -0.029  0.000  0.031  0.123 -0.019  0.011  0.055  0.028  0.047  0.048  0.129  0.045  0.096  0.075  0.010  0.024 -0.028 -0.058 -0.027 -0.021 -0.059 -0.082 -0.045 -0.082 -0.078 -0.037 -0.039 -0.064 -0.017 -0.023 -0.047 -0.026 -0.009 -0.024 -0.024 -0.009 -0.013 -0.012 -0.019 -0.006 -0.048 -0.010 -0.015 -0.041 -0.030 -0.030  0.029 -0.013 -0.001 -0.005  0.028  0.012  0.043  0.013  0.026  0.047  0.049  0.042  0.028  0.064  0.028  0.092  0.120  0.034  0.070  0.061  0.109  0.093  0.059  0.082 -0.021 -0.041 -0.009  0.036 -0.057 -0.058 -0.041 -0.074 -0.028 -0.041 -0.054 -0.014 -0.064 -0.009 -0.072 -0.066 -0.102 -0.089 -0.005 -0.030  0.022 -0.034 -0.053 -0.027 -0.084 -0.045 -0.109 -0.118 -0.118 -0.128 -0.121 -0.074 -0.044 -0.047 -0.044 -0.060 -0.059 -0.048 -0.009 -0.041 -0.038  0.023  0.032  0.005  0.009  0.084  0.049 -0.013  0.033  0.098  0.020  0.015  0.057  0.063  0.046  0.043  0.023 -0.037 -0.039  0.008  0.030  0.024  0.013 -0.007 -0.005 -0.015 -0.010 -0.025  0.007 -0.045  0.031 -0.081 -0.080 -0.042 -0.085 -0.077 -0.080 -0.118 -0.047 -0.122 -0.033 -0.010 -0.022 -0.022 -0.011 -0.070 -0.037 -0.045 -0.065 -0.084 -0.030 -0.062 -0.086 -0.045 -0.021  0.001 -0.021 -0.074 -0.047 -0.051 -0.086 -0.104 -0.052 -0.024 -0.019 -0.029 -0.001  0.059  0.037 -0.019  0.045  0.163  0.071  0.032  0.071  0.121  0.069  0.032  0.097  0.068  0.043  0.008 -0.015 -0.003  0.019  0.028 -0.024  0.014 -0.014  0.002  0.059  0.038  0.077  0.048  0.057  0.001 -0.017 -0.012 -0.045  0.037 -0.001 -0.017  0.015 -0.015 -0.012 -0.051 -0.099 -0.120 -0.065 -0.052 -0.063 -0.062 -0.031 -0.042 -0.018 -0.002  0.019  0.057  0.048  0.039  0.031  0.019 -0.008 -0.041 -0.088 -0.050 -0.081 -0.020 -0.062 -0.047 -0.020 -0.020 -0.031 -0.045 -0.041 -0.078 -0.081 -0.009 -0.041 -0.018 -0.018 -0.024 -0.071 -0.045 -0.028  0.014  0.018  0.013  0.003  0.001 -0.011 -0.027 -0.035  0.033 -0.045 -0.062 -0.013 -0.015 -0.007  0.001 -0.081 -0.056 -0.019 -0.053 -0.076 -0.087 -0.076 -0.104 -0.111 -0.077 -0.087 -0.114 -0.091 -0.062 -0.085 -0.087 -0.098 -0.075 -0.114 -0.150 -0.107 -0.048 -0.042
 -0.112 -0.124 -0.086 -0.027  0.069  0.074  0.085  0.129  0.145  0.201  0.207  0.312  0.341  0.353  0.653  0.373  0.418  0.287  0.524  0.381  0.192  0.157  0.097  0.196  0.088  0.170  0.108  0.025 -0.018 -0.036 -0.021 -0.011  0.035  0.079  0.174  0.342  0.130  0.132  0.141  0.135  0.122  0.098  0.180  0.035  0.117  0.154  0.054  0.056  0.058  0.018  0.040  0.045 -0.007 -0.031  0.016 -0.058 -0.025 -0.037 -0.049 -0.038 -0.045 -0.047 -0.061 -0.031 -0.025 -0.035 -0.047  0.012  0.005 -0.010  0.007 -0.011  0.001  0.027  0.007 -0.028  0.003  0.005  0.012  0.013  0.013 -0.014  0.002  0.003 -0.027 -0.022 -0.005 -0.040  0.016  0.027 -0.001 -0.019 -0.008  0.008 -0.014 -0.021 -0.034  0.014 -0.007  0.026 -0.001  0.038  0.026 -0.012  0.003  0.010  0.006 -0.014  0.019 -0.023  0.012 -0.009  0.010  0.036  0.005  0.025 -0.006 -0.015 -0.019 -0.003  0.023 -0.010  0.015 -0.038 -0.036 -0.011 -0.039 -0.030 -0.053 -0.062 -0.049 -0.042 -0.032 -0.047 -0.034 -0.040 -0.026 -0.000  0.001 -0.031 -0.020 -0.023 -0.057 -0.006  0.004  0.010 -0.024  0.027  0.008 -0.045 -0.008 -0.001 -0.024  0.011 -0.027 -0.039 -0.015  0.015  0.020 -0.005 -0.066 -0.019 -0.017  0.020  0.034  0.004 -0.002  0.027  0.017 -0.002  0.051  0.018  0.100 -0.090 -0.040 -0.002  0.005 -0.000 -0.011 -0.034  0.015 -0.045 -0.006  0.035  0.008  0.013 -0.007 -0.021 -0.020 -0.035 -0.030 -0.022 -0.014 -0.053 -0.027 -0.025 -0.004  0.004  0.004 -0.032 -0.020  0.005 -0.014  0.001  0.035  0.038  0.026  0.052  0.062  0.074  0.095  0.043  0.085  0.097  0.035  0.071  0.114  0.131  0.072  0.077  0.158  0.084  0.085 -0.002 -0.021 -0.019  0.006 -0.000 -0.041 -0.011 -0.062  0.006  0.025  0.005  0.023  0.039  0.003  0.007 -0.018 -0.009 -0.074  0.012 -0.007 -0.047 -0.030 -0.055 -0.056 -0.095 -0.125 -0.130 -0.093 -0.063 -0.105 -0.109 -0.084 -0.102 -0.093 -0.087 -0.041 -0.031 -0.048 -0.003  0.036  0.024  0.091  0.035 -0.053 -0.004 -0.083 -0.021 -0.027 -0.011 -0.016 -0.059 -0.027 -0.063 -0.079 -0.081 -0.074 -0.053 -0.083 -0.067 -0.043 -0.015 -0.045 -0.011 -0.002  0.036  0.025  0.045 -0.001 -0.025 -0.040 -0.036 -0.048 -0.002 -0.024  0.028  0.036  0.030  0.056  0.037  0.024  0.031  0.039  0.052 -0.022 -0.006  0.028 -0.031 -0.108 -0.036 -0.047 -0.121 -0.135 -0.064 -0.093 -0.128 -0.107 -0.082 -0.153 -0.094 -0.054 -0.068 -0.058
 -0.074 -0.094 -0.066 -0.022  0.034  0.018  0.007  0.041  0.074  0.095  0.079  0.220  0.258  0.180  0.373  0.411  0.398  0.210  0.423  0.343  0.235  0.170  0.164  0.245  0.164  0.211  0.206  0.111  0.061  0.011 -0.004  0.039  0.120  0.149  0.225  0.355  0.167  0.213  0.186  0.156  0.188  0.143  0.210  0.085  0.118  0.201  0.111  0.105  0.130  0.070  0.094  0.092  0.027  0.017  0.087 -0.006  0.003  0.016  0.015  0.013 -0.016 -0.004 -0.014 -0.012  0.011 -0.026 -0.007 -0.027 -0.023 -0.047 -0.033 -0.028 -0.017 -0.002 -0.010 -0.027  0.024 -0.009 -0.028 -0.008 -0.007 -0.027 -0.030 -0.004 -0.035 -0.021 -0.036 -0.065  0.001 -0.006 -0.026 -0.040 -0.027 -0.027 -0.060 -0.045 -0.056 -0.023 -0.027 -0.015 -0.034 -0.004 -0.016 -0.062 -0.025 -0.010 -0.017 -0.015  0.027 -0.007  0.059  0.010  0.061  0.057  0.040  0.064  0.019  0.008 -0.002 -0.010 -0.014 -0.055 -0.028 -0.075 -0.048 -0.038 -0.049 -0.046 -0.062 -0.041 -0.033 -0.008 -0.010 -0.033  0.003 -0.003 -0.030  0.003  0.008 -0.036 -0.034 -0.031 -0.034 -0.042 -0.023 -0.030 -0.047 -0.036 -0.034 -0.058 -0.030 -0.053 -0.050 -0.025 -0.049 -0.051 -0.022  0.011 -0.014 -0.026 -0.083 -0.034 -0.033 -0.008 -0.000 -0.023 -0.019 -0.021  0.031  0.037  0.043  0.018  0.066 -0.067 -0.014  0.003  0.007 -0.003  0.012 -0.039  0.015 -0.022  0.030  0.054  0.033  0.048  0.024  0.016  0.009  0.008 -0.001 -0.010 -0.018 -0.023 -0.029 -0.029 -0.005 -0.009 -0.022 -0.030 -0.032 -0.015 -0.028  0.001  0.020  0.024  0.028  0.040  0.069  0.093  0.099  0.066  0.137  0.086  0.064  0.114  0.142  0.148  0.142  0.121  0.172  0.125  0.134  0.036  0.010  0.011 -0.037 -0.035 -0.053 -0.018 -0.023  0.014  0.056  0.043  0.045  0.041  0.026  0.003 -0.009 -0.024 -0.071 -0.012 -0.050 -0.083 -0.047 -0.062 -0.070 -0.077 -0.081 -0.109 -0.109 -0.048 -0.075 -0.084 -0.056 -0.049 -0.034 -0.046 -0.013  0.028  0.022  0.058  0.099  0.065  0.143  0.101 -0.014  0.043 -0.038 -0.017 -0.014 -0.016 -0.023 -0.038  0.013 -0.027 -0.035 -0.048 -0.057 -0.022 -0.060 -0.057 -0.036 -0.013 -0.043 -0.028 -0.019  0.002 -0.023  0.017 -0.004 -0.018 -0.037 -0.033 -0.028  0.018  0.018  0.078  0.065  0.076  0.107  0.089  0.003 -0.005 -0.021  0.015 -0.023 -0.013  0.003 -0.018 -0.045 -0.010 -0.040 -0.087 -0.099 -0.043 -0.084 -0.100 -0.091 -0.070 -0.125 -0.095 -0.068 -0.046 -0.061
 -0.055 -0.092 -0.061 -0.035  0.037  0.004  0.011  0.014  0.052  0.151  0.110  0.181  0.331  0.311  0.418  0.398  0.714  0.334  0.436  0.370  0.264  0.177  0.142  0.230  0.113  0.188  0.159  0.047  0.013 -0.018 -0.013  0.027  0.092  0.137  0.226  0.385  0.197  0.276  0.240  0.218  0.274  0.210  0.316  0.116  0.195  0.295  0.155  0.168  0.185  0.103  0.133  0.141  0.043  0.025  0.089  0.000  0.011  0.022 -0.003 -0.006 -0.018 -0.005 -0.041 -0.018  0.002 -0.025 -0.014 -0.030 -0.017 -0.034 -0.016 -0.018 -0.027 -0.005 -0.019 -0.046  0.011 -0.024 -0.024 -0.018 -0.022 -0.036 -0.032  0.015 -0.040 -0.039 -0.035 -0.069 -0.007  0.005 -0.036 -0.032 -0.007 -0.014 -0.050 -0.068 -0.023 -0.016 -0.010  0.020 -0.018  0.020 -0.020 -0.061 -0.024  0.006 -0.015 -0.019  0.034 -0.018  0.060  0.005  0.048  0.069  0.047  0.100  0.027  0.012 -0.014 -0.020 -0.026 -0.069 -0.003 -0.075 -0.048 -0.040 -0.102 -0.073 -0.097 -0.099 -0.060 -0.017 -0.012 -0.036  0.018 -0.007 -0.049 -0.027 -0.034 -0.086 -0.051 -0.053 -0.077 -0.049 -0.016 -0.033 -0.075 -0.033 -0.017 -0.058 -0.024 -0.053 -0.064 -0.031 -0.039 -0.037 -0.017  0.007 -0.026 -0.070 -0.128 -0.039 -0.040 -0.013 -0.001 -0.029 -0.042 -0.034  0.025  0.021  0.047  0.026  0.093 -0.061 -0.043  0.001 -0.012 -0.018  0.008 -0.049  0.037 -0.033  0.032  0.087  0.064  0.069  0.042  0.016  0.010  0.009 -0.016 -0.029 -0.028 -0.037 -0.043 -0.037 -0.032 -0.011 -0.029 -0.060 -0.022 -0.006 -0.045 -0.026  0.005  0.020  0.034  0.039  0.081  0.137  0.102  0.070  0.206  0.156  0.091  0.162  0.178  0.196  0.169  0.123  0.182  0.138  0.138  0.030  0.018  0.023 -0.027 -0.005 -0.055  0.008 -0.025  0.044  0.096  0.083  0.074  0.078  0.035  0.014 -0.019 -0.023 -0.063  0.012 -0.026 -0.046 -0.016 -0.056 -0.034 -0.084 -0.104 -0.126 -0.121 -0.052 -0.079 -0.068 -0.060 -0.057 -0.016 -0.034 -0.002  0.038  0.035  0.056  0.127  0.087  0.165  0.101 -0.034  0.023 -0.051 -0.021 -0.034 -0.033 -0.043 -0.029  0.025 -0.016 -0.027 -0.061 -0.063 -0.024 -0.065 -0.046 -0.043 -0.040 -0.070 -0.036 -0.007  0.039  0.016  0.081  0.043  0.012 -0.016 -0.042 -0.054  0.033  0.013  0.076  0.069  0.091  0.134  0.130 -0.029  0.001 -0.010 -0.007 -0.046 -0.038 -0.031 -0.080 -0.106 -0.041 -0.086 -0.159 -0.165 -0.081 -0.152 -0.159 -0.173 -0.129 -0.193 -0.157 -0.129 -0.056 -0.075
 -0.159 -0.119 -0.168 -0.138 -0.069 -0.026 -0.015  0.057  0.050  0.003  0.052  0.164  0.130  0.118  0.287  0.210  0.334  0.560  0.323  0.266  0.114  0.058  0.058  0.106  0.056  0.098  0.062  0.023  0.007  0.003  0.021  0.024  0.040  0.060  0.113  0.191  0.065  0.109  0.074  0.075  0.074  0.047  0.072 -0.011  0.089  0.096 -0.003  0.023  0.071  0.034  0.057  0.061  0.014  0.003  0.040 -0.025 -0.004 -0.013 -0.017 -0.020 -0.013 -0.017 -0.014  0.016  0.009 -0.029  0.076 -0.004 -0.007  0.018  0.004  0.027  0.030 -0.010 -0.016 -0.033 -0.011 -0.020 -0.067  0.005  0.012 -0.040 -0.046  0.024  0.004 -0.043 -0.063 -0.101 -0.048 -0.133 -0.112 -0.075 -0.013 -0.065 -0.126 -0.112 -0.081 -0.035 -0.087 -0.025 -0.022 -0.039  0.021  0.031  0.027  0.005  0.030  0.027  0.013 -0.015 -0.052  0.003 -0.014 -0.018  0.032  0.004  0.029  0.012  0.035  0.031  0.027  0.002 -0.008 -0.033  0.020  0.014  0.011  0.018  0.028  0.030 -0.017  0.044  0.016  0.020  0.020  0.016 -0.029  0.021  0.021 -0.044 -0.010  0.028  0.000 -0.022  0.007  0.021 -0.033 -0.038 -0.010 -0.025 -0.042 -0.087 -0.062 -0.032 -0.112 -0.110 -0.057 -0.033 -0.023  0.004 -0.057 -0.008 -0.003  0.024  0.054  0.009  0.072  0.002  0.001 -0.009  0.024  0.055  0.087  0.046  0.076  0.028  0.019  0.010  0.007  0.018  0.001 -0.043 -0.034 -0.002  0.003 -0.017 -0.037  0.002 -0.021 -0.053 -0.013  0.017 -0.019 -0.041  0.015  0.006 -0.013 -0.015 -0.021 -0.032  0.025  0.067  0.079  0.029  0.031  0.061  0.041  0.031  0.042  0.011  0.011  0.019  0.027 -0.040 -0.021  0.038  0.041  0.104  0.053  0.033  0.078  0.070  0.053  0.015 -0.008 -0.015  0.008  0.011 -0.075 -0.038 -0.087 -0.007 -0.005  0.023 -0.013 -0.019 -0.047 -0.046 -0.046 -0.072 -0.122 -0.065 -0.097 -0.076 -0.006 -0.042 -0.097 -0.126 -0.104 -0.160 -0.169 -0.112 -0.135 -0.167 -0.164 -0.091 -0.117 -0.123 -0.044  0.001 -0.047  0.024  0.028 -0.020  0.038  0.007 -0.043 -0.013 -0.076 -0.011  0.050  0.066  0.007  0.022  0.022  0.010 -0.004 -0.007 -0.012  0.017 -0.026 -0.006  0.004  0.027  0.025  0.038  0.053  0.076  0.028  0.065  0.057  0.005 -0.038 -0.010 -0.043 -0.046  0.004  0.003  0.016  0.008 -0.003 -0.016  0.022  0.022 -0.038  0.027  0.009  0.020  0.018 -0.002 -0.022 -0.021 -0.034 -0.054 -0.063 -0.038 -0.054 -0.067 -0.047 -0.061  0.015  0.109  0.075  0.028  0.041
 -0.079 -0.109 -0.071 -0.057  0.012 -0.042 -0.030  0.005  0.029  0.071  0.097  0.206  0.228  0.217  0.524  0.423  0.436  0.323  0.832  0.693  0.406  0.299  0.284  0.398  0.253  0.306  0.257  0.162  0.062  0.015 -0.003  0.034  0.145  0.180  0.337  0.558  0.244  0.262  0.234  0.207  0.237  0.179  0.251  0.135  0.156  0.257  0.125  0.115  0.165  0.069  0.108  0.112  0.019  0.004  0.087 -0.010 -0.015 -0.012 -0.011 -0.007 -0.025  0.004 -0.017 -0.019 -0.009 -0.024 -0.034 -0.006 -0.012 -0.026  0.002 -0.024 -0.015  0.006 -0.011 -0.057 -0.004 -0.011 -0.031 -0.039 -0.023 -0.026 -0.072 -0.025 -0.064 -0.043 -0.048 -0.077 -0.005  0.005 -0.013 -0.037 -0.039 -0.009 -0.057 -0.050 -0.065  0.012 -0.042  0.001 -0.040  0.021  0.004 -0.031 -0.006 -0.005  0.000 -0.025  0.022 -0.032  0.058  0.000  0.052  0.042  0.040  0.070  0.028 -0.014 -0.007  0.011  0.027 -0.027  0.007 -0.046 -0.036  0.010 -0.031 -0.012 -0.040 -0.024 -0.026  0.003  0.000 -0.059 -0.035 -0.034 -0.032  0.001  0.017 -0.066 -0.047 -0.023 -0.071 -0.042 -0.009  0.009 -0.051 -0.021 -0.011 -0.049 -0.010 -0.041 -0.035  0.002 -0.029 -0.040 -0.003  0.022 -0.001 -0.029 -0.075 -0.039 -0.029  0.007  0.007  0.004 -0.006  0.014 -0.006  0.012  0.047  0.014  0.112 -0.143 -0.035 -0.012 -0.000 -0.025  0.001 -0.008  0.043 -0.011  0.054  0.105  0.047  0.069  0.046  0.010 -0.008 -0.038  0.009 -0.020 -0.034 -0.025 -0.038 -0.032 -0.018 -0.045 -0.021 -0.015 -0.053 -0.033 -0.021  0.005  0.034  0.032  0.029  0.059  0.088  0.137  0.119  0.093  0.192  0.117  0.058  0.105  0.156  0.171  0.113  0.142  0.213  0.151  0.162  0.019 -0.004  0.012 -0.041 -0.058 -0.076 -0.064 -0.098 -0.028  0.030  0.031  0.013  0.011 -0.011 -0.017 -0.055 -0.056 -0.110 -0.042 -0.045 -0.101 -0.022 -0.053 -0.055 -0.057 -0.092 -0.130 -0.096 -0.063 -0.111 -0.097 -0.068 -0.100 -0.043 -0.071 -0.031  0.013  0.014  0.051  0.104  0.067  0.174  0.119 -0.028  0.045 -0.096 -0.027 -0.054 -0.018 -0.007 -0.055 -0.021 -0.077 -0.096 -0.118 -0.109 -0.082 -0.083 -0.067 -0.026 -0.024 -0.048 -0.026 -0.017 -0.008 -0.029  0.013 -0.045 -0.060 -0.078 -0.073 -0.066  0.010  0.005  0.100  0.083  0.090  0.134  0.099  0.023  0.024  0.025  0.043 -0.012  0.010  0.027 -0.016 -0.077 -0.027 -0.053 -0.113 -0.130 -0.060 -0.108 -0.141 -0.108 -0.078 -0.168 -0.114 -0.078 -0.071 -0.070
 -0.025 -0.052 -0.034 -0.054  0.021 -0.048 -0.052 -0.016  0.018  0.025  0.056  0.152  0.174  0.155  0.381  0.343  0.370  0.266  0.693  0.908  0.633  0.439  0.460  0.548  0.394  0.364  0.347  0.263  0.147  0.069  0.040  0.119  0.240  0.267  0.463  0.678  0.355  0.394  0.292  0.247  0.292  0.213  0.276  0.172  0.098  0.264  0.163  0.163  0.265  0.145  0.224  0.179  0.069  0.094  0.170  0.071  0.055  0.055  0.022  0.024  0.003  0.028 -0.005 -0.019 -0.013 -0.010  0.010 -0.003 -0.008 -0.017  0.001 -0.020 -0.008  0.033 -0.005 -0.051  0.014 -0.028 -0.061 -0.050 -0.043 -0.045 -0.087 -0.038 -0.072 -0.042 -0.049 -0.067 -0.005 -0.014 -0.029 -0.020 -0.068 -0.044 -0.088 -0.041 -0.067 -0.003 -0.057 -0.017 -0.057 -0.034 -0.010 -0.028 -0.036 -0.010  0.011 -0.028  0.016 -0.014  0.105  0.007  0.098  0.067  0.035  0.092  0.039 -0.016 -0.011  0.000  0.012 -0.059 -0.021 -0.049 -0.054 -0.028 -0.067 -0.034 -0.065 -0.056 -0.040  0.012 -0.019 -0.060 -0.051 -0.059 -0.051 -0.030  0.013 -0.067 -0.071 -0.039 -0.049 -0.038 -0.017 -0.014 -0.040 -0.021 -0.022 -0.039 -0.008 -0.042 -0.042 -0.024 -0.013 -0.028 -0.022  0.014 -0.033 -0.047 -0.054 -0.044 -0.080 -0.048 -0.063 -0.033 -0.035 -0.040 -0.003  0.014  0.008 -0.004  0.066 -0.132 -0.052 -0.027 -0.054 -0.065 -0.028 -0.003  0.001 -0.007  0.037  0.080  0.040  0.086  0.054 -0.006  0.008 -0.029 -0.004 -0.033 -0.018 -0.018 -0.039 -0.017 -0.014 -0.043 -0.029 -0.027 -0.065 -0.048 -0.051 -0.011  0.024  0.047  0.032 -0.001  0.056  0.131  0.082  0.051  0.191  0.103  0.025  0.082  0.145  0.135  0.087  0.174  0.205  0.172  0.207  0.043 -0.007 -0.031 -0.111 -0.131 -0.128 -0.086 -0.128 -0.075  0.003  0.001 -0.002 -0.007 -0.018 -0.041 -0.096 -0.099 -0.167 -0.093 -0.108 -0.143 -0.029 -0.059 -0.056 -0.036 -0.068 -0.105 -0.114 -0.099 -0.083 -0.062 -0.063 -0.072  0.014 -0.044 -0.025  0.077  0.103  0.114  0.159  0.107  0.260  0.182  0.012  0.103 -0.079 -0.019 -0.075 -0.020  0.015 -0.032  0.032 -0.042 -0.064 -0.099 -0.095 -0.069 -0.075 -0.077 -0.044 -0.043 -0.056 -0.079 -0.080 -0.072 -0.093 -0.045 -0.109 -0.107 -0.109 -0.081 -0.059  0.033  0.029  0.186  0.138  0.137  0.164  0.110  0.022 -0.024  0.033  0.045 -0.022  0.013  0.049  0.019 -0.050  0.003 -0.022 -0.080 -0.101 -0.016 -0.082 -0.121 -0.091 -0.026 -0.125 -0.109 -0.098 -0.065 -0.082
  0.038  0.011  0.040  0.023  0.061  0.012 -0.006  0.000  0.017  0.051  0.026  0.091  0.137  0.097  0.192  0.235  0.264  0.114  0.406  0.633  0.740  0.438  0.540  0.537  0.408  0.288  0.297  0.227  0.126  0.068  0.036  0.124  0.226  0.236  0.436  0.571  0.346  0.384  0.246  0.242  0.293  0.211  0.238  0.172  0.069  0.231  0.158  0.150  0.256  0.136  0.207  0.166  0.071  0.075  0.144  0.085  0.045  0.065  0.008  0.024  0.015  0.036 -0.025 -0.034 -0.023  0.012  0.003 -0.012 -0.012 -0.011 -0.007 -0.032 -0.055  0.010 -0.019 -0.034  0.005 -0.055 -0.072 -0.057 -0.057 -0.047 -0.055 -0.017 -0.058 -0.002 -0.002 -0.012 -0.011  0.001 -0.020  0.016 -0.059 -0.032 -0.024 -0.040 -0.055 -0.027 -0.016  0.010 -0.022 -0.014 -0.027 -0.032 -0.045  0.005 -0.023 -0.050  0.010 -0.009  0.126  0.018  0.092  0.083  0.050  0.095  0.023 -0.040 -0.030 -0.020  0.003 -0.055 -0.005 -0.031 -0.041 -0.029 -0.070 -0.033 -0.072 -0.054 -0.050 -0.004 -0.049 -0.072 -0.070 -0.097 -0.057 -0.028  0.001 -0.039 -0.041 -0.025 -0.029 -0.027 -0.021 -0.032 -0.019 -0.015 -0.010 -0.021  0.003 -0.013 -0.016 -0.028  0.018 -0.000  0.011  0.027 -0.027 -0.044 -0.008 -0.015 -0.058 -0.018 -0.031 -0.008 -0.016 -0.041  0.056  0.060 -0.014 -0.036  0.020 -0.097 -0.059 -0.034 -0.065 -0.086 -0.036 -0.035 -0.017 -0.042  0.026  0.037  0.024  0.056  0.041 -0.026 -0.017 -0.029 -0.013 -0.049 -0.039 -0.036 -0.051 -0.015 -0.022 -0.030 -0.031 -0.036 -0.050 -0.041 -0.083 -0.048 -0.019 -0.004 -0.001 -0.040  0.009  0.109  0.059  0.005  0.182  0.129  0.024  0.062  0.146  0.090  0.073  0.156  0.197  0.143  0.166  0.035 -0.017  0.001 -0.113 -0.107 -0.106 -0.056 -0.090 -0.045  0.019  0.002 -0.004 -0.001 -0.012 -0.030 -0.073 -0.072 -0.131 -0.077 -0.097 -0.116 -0.054 -0.044 -0.041  0.005 -0.031 -0.053 -0.095 -0.083 -0.030 -0.031 -0.061 -0.064  0.041 -0.051 -0.050  0.064  0.093  0.112  0.174  0.125  0.277  0.213  0.059  0.128 -0.018 -0.009 -0.063 -0.037  0.007 -0.015  0.024 -0.023 -0.033 -0.059 -0.059 -0.029 -0.038 -0.068 -0.035 -0.013 -0.045 -0.074 -0.064 -0.086 -0.100 -0.047 -0.079 -0.073 -0.059 -0.057 -0.020  0.095  0.079  0.201  0.139  0.127  0.145  0.107  0.041  0.013  0.017  0.030  0.001  0.013  0.009  0.010 -0.028 -0.010 -0.052 -0.070 -0.094 -0.036 -0.081 -0.100 -0.118 -0.033 -0.126 -0.181 -0.179 -0.085 -0.107
  0.003 -0.059 -0.029 -0.020 -0.004 -0.047 -0.065 -0.061 -0.027 -0.018 -0.023  0.023  0.054  0.054  0.157  0.170  0.177  0.058  0.299  0.439  0.438  0.503  0.414  0.375  0.286  0.207  0.225  0.177  0.113  0.064  0.048  0.119  0.198  0.197  0.372  0.444  0.372  0.381  0.199  0.197  0.254  0.165  0.198  0.080  0.058  0.198  0.165  0.129  0.282  0.197  0.233  0.167  0.104  0.147  0.158  0.106  0.088  0.072  0.025  0.049  0.013  0.028 -0.018 -0.010 -0.015 -0.028 -0.045 -0.004  0.003  0.006  0.050  0.027  0.022  0.045  0.065  0.031  0.090 -0.002  0.003 -0.007 -0.032 -0.006 -0.050 -0.051 -0.091 -0.042 -0.040 -0.039  0.010  0.019 -0.009 -0.018 -0.035 -0.007 -0.013  0.035  0.005  0.004 -0.034 -0.004 -0.034 -0.035  0.009  0.020  0.020  0.007  0.043  0.029  0.097  0.075  0.190  0.066  0.146  0.110  0.104  0.139  0.085  0.034  0.040  0.040  0.031  0.000  0.009  0.021  0.025  0.002 -0.020 -0.018 -0.027  0.007  0.014  0.053  0.007 -0.042 -0.007 -0.049 -0.026 -0.019  0.010 -0.026 -0.026 -0.019 -0.039 -0.023 -0.011 -0.018 -0.026  0.002  0.006 -0.014 -0.001 -0.011 -0.009 -0.006 -0.006 -0.011  0.004  0.019 -0.004 -0.013 -0.007 -0.007 -0.025 -0.012 -0.007  0.001 -0.044 -0.025  0.004 -0.007  0.017 -0.071 -0.017 -0.131 -0.033 -0.009 -0.027 -0.020  0.004 -0.006  0.021  0.035  0.076  0.085  0.073  0.135  0.043  0.036  0.056  0.045  0.021  0.021  0.037  0.022  0.010  0.023 -0.000 -0.006  0.004 -0.037 -0.016 -0.025 -0.032  0.003  0.031  0.019  0.036  0.002  0.031  0.072 -0.005 -0.000  0.110  0.036 -0.026  0.026  0.085 -0.007  0.001  0.122  0.128  0.064  0.117  0.003 -0.027 -0.017 -0.049 -0.060 -0.054 -0.019 -0.046 -0.032  0.020 -0.023  0.000  0.027  0.028  0.027 -0.017  0.011 -0.052 -0.005 -0.050 -0.072 -0.056 -0.077 -0.055 -0.047 -0.043 -0.033 -0.040 -0.070 -0.014 -0.019 -0.055 -0.049  0.050 -0.045 -0.064  0.039  0.094  0.121  0.208  0.151  0.305  0.250  0.121  0.186  0.071  0.052  0.029  0.045  0.054 -0.022  0.062  0.008 -0.023 -0.048 -0.056 -0.013 -0.067 -0.081 -0.067 -0.022 -0.027 -0.040 -0.020 -0.032 -0.025 -0.004 -0.015 -0.008 -0.015  0.032  0.052  0.092  0.070  0.231  0.180  0.155  0.184  0.134  0.012  0.004  0.007  0.030 -0.004  0.009  0.005  0.011 -0.009 -0.001 -0.050 -0.066 -0.081 -0.049 -0.086 -0.088 -0.083 -0.055 -0.188 -0.148 -0.114 -0.132 -0.122
 -0.004 -0.028 -0.006  0.003  0.020  0.011 -0.011 -0.011  0.014  0.008  0.003  0.062  0.054  0.026  0.097  0.164  0.142  0.058  0.284  0.460  0.540  0.414  0.676  0.532  0.451  0.271  0.328  0.279  0.191  0.112  0.083  0.181  0.282  0.279  0.472  0.466  0.387  0.405  0.206  0.221  0.259  0.184  0.180  0.114  0.020  0.176  0.157  0.141  0.298  0.193  0.253  0.199  0.103  0.146  0.221  0.160  0.106  0.108  0.071  0.085  0.029  0.038  0.019 -0.001  0.007  0.006 -0.007  0.013  0.020  0.005  0.009 -0.017 -0.029  0.019  0.026  0.016  0.062 -0.011 -0.015  0.003  0.001 -0.007 -0.018  0.012 -0.037  0.000  0.006 -0.009 -0.006 -0.010 -0.016 -0.002 -0.035 -0.024 -0.015 -0.035 -0.049 -0.022 -0.035  0.020 -0.014 -0.033 -0.018 -0.005 -0.025  0.012 -0.004 -0.003  0.058  0.067  0.167  0.056  0.118  0.102  0.107  0.137  0.074  0.024  0.034  0.014  0.023 -0.018  0.008  0.004 -0.003 -0.019 -0.035  0.004 -0.017  0.020  0.016  0.081  0.017 -0.036 -0.014 -0.047 -0.011  0.029  0.031  0.012  0.014  0.017  0.013  0.012  0.006 -0.021  0.009  0.005 -0.006 -0.013  0.012 -0.021 -0.026 -0.031 -0.002 -0.018 -0.000  0.003 -0.025 -0.046 -0.004  0.010 -0.019  0.004  0.001  0.017 -0.002 -0.021  0.014  0.044 -0.016 -0.071 -0.008 -0.051 -0.015  0.009 -0.014 -0.035 -0.011 -0.015  0.004  0.014  0.051  0.059  0.062  0.100  0.048  0.018  0.033  0.032  0.019  0.031  0.017  0.052  0.020  0.011  0.022  0.009 -0.027 -0.021 -0.012 -0.005 -0.066 -0.009  0.010  0.016  0.013 -0.006  0.019  0.063  0.009 -0.007  0.136  0.052 -0.024  0.032  0.101  0.004  0.033  0.177  0.161  0.091  0.155  0.035 -0.014 -0.008 -0.098 -0.111 -0.107 -0.061 -0.089 -0.031 -0.003 -0.016 -0.026 -0.007 -0.022 -0.027 -0.073 -0.060 -0.117 -0.077 -0.097 -0.102 -0.062 -0.064 -0.069 -0.028 -0.041 -0.058 -0.088 -0.090 -0.038 -0.043 -0.090 -0.072  0.019 -0.068 -0.077  0.026  0.083  0.123  0.235  0.159  0.355  0.281  0.104  0.189  0.030  0.019  0.003  0.029  0.038  0.025  0.063 -0.011 -0.036 -0.052 -0.061 -0.027 -0.059 -0.072 -0.049 -0.020 -0.054 -0.050 -0.043 -0.056 -0.081 -0.060 -0.038 -0.043 -0.071 -0.031  0.008  0.090  0.106  0.255  0.175  0.165  0.207  0.134  0.055  0.048  0.032  0.051  0.030  0.038  0.010  0.017 -0.025 -0.006 -0.075 -0.094 -0.114 -0.070 -0.099 -0.121 -0.127 -0.055 -0.133 -0.172 -0.169 -0.128 -0.149
 -0.013 -0.062 -0.030 -0.024  0.010 -0.055 -0.064 -0.066 -0.008 -0.001 -0.014  0.051  0.094  0.082  0.196  0.245  0.230  0.106  0.398  0.548  0.537  0.375  0.532  0.706  0.531  0.394  0.445  0.351  0.221  0.108  0.083  0.187  0.323  0.342  0.522  0.585  0.342  0.402  0.270  0.226  0.264  0.215  0.204  0.110  0.028  0.187  0.122  0.137  0.268  0.170  0.255  0.206  0.112  0.150  0.231  0.142  0.104  0.118  0.082  0.089  0.042  0.050  0.023 -0.006 -0.005 -0.016 -0.031  0.015  0.008 -0.017  0.000 -0.017 -0.020  0.023  0.006 -0.004  0.051  0.001 -0.051 -0.023 -0.014 -0.035 -0.073 -0.023 -0.071 -0.032 -0.045 -0.060 -0.026 -0.032 -0.033 -0.039 -0.057 -0.040 -0.059 -0.037 -0.047 -0.030 -0.064 -0.032 -0.064 -0.054 -0.030 -0.030 -0.022  0.001  0.006 -0.026  0.044  0.041  0.146  0.023  0.103  0.074  0.055  0.109  0.040 -0.015 -0.004  0.011  0.028 -0.031 -0.015 -0.020 -0.033 -0.016 -0.025 -0.028 -0.038 -0.003 -0.005  0.039 -0.017 -0.053 -0.020 -0.022 -0.008  0.013  0.016 -0.031 -0.023 -0.018 -0.030 -0.024 -0.033 -0.067 -0.034 -0.042 -0.028 -0.057 -0.015 -0.066 -0.044 -0.023 -0.029 -0.044 -0.000  0.019 -0.042 -0.057 -0.039 -0.027 -0.058 -0.031 -0.045 -0.008 -0.028 -0.030  0.027  0.023  0.015 -0.065  0.044 -0.101 -0.045 -0.026 -0.040 -0.057 -0.032 -0.011 -0.008 -0.038  0.016  0.041  0.033  0.073  0.048  0.003  0.013  0.019  0.004 -0.002  0.002  0.023  0.000 -0.002  0.024  0.012  0.004 -0.019 -0.024 -0.005 -0.027  0.028  0.028  0.047  0.030 -0.003  0.038  0.072  0.054  0.027  0.143  0.074  0.019  0.082  0.153  0.111  0.117  0.232  0.243  0.176  0.249  0.086  0.018 -0.009 -0.094 -0.105 -0.097 -0.059 -0.091 -0.026  0.017  0.010  0.017  0.030 -0.006 -0.024 -0.084 -0.086 -0.125 -0.079 -0.082 -0.145 -0.082 -0.081 -0.082 -0.030 -0.064 -0.082 -0.117 -0.089 -0.055 -0.058 -0.074 -0.051  0.038 -0.056 -0.025  0.066  0.095  0.137  0.201  0.149  0.331  0.234  0.080  0.164  0.003  0.006  0.001  0.009  0.043  0.011  0.077 -0.018 -0.053 -0.070 -0.091 -0.064 -0.080 -0.107 -0.052 -0.029 -0.061 -0.081 -0.074 -0.075 -0.102 -0.058 -0.065 -0.049 -0.077 -0.031  0.008  0.091  0.083  0.215  0.147  0.137  0.147  0.080  0.029  0.012 -0.018  0.023  0.010  0.003  0.009  0.022 -0.032 -0.011 -0.049 -0.077 -0.092 -0.037 -0.090 -0.109 -0.103 -0.045 -0.135 -0.133 -0.110 -0.088 -0.105
 -0.044 -0.079 -0.061 -0.027 -0.013 -0.065 -0.068 -0.075 -0.036 -0.041 -0.064  0.025  0.027 -0.009  0.088  0.164  0.113  0.056  0.253  0.394  0.408  0.286  0.451  0.531  0.604  0.373  0.487  0.407  0.280  0.144  0.124  0.226  0.365  0.375  0.472  0.440  0.294  0.360  0.214  0.182  0.194  0.170  0.147  0.070 -0.009  0.110  0.069  0.108  0.259  0.173  0.249  0.196  0.114  0.155  0.249  0.172  0.121  0.150  0.113  0.108  0.052  0.054  0.048  0.011  0.010 -0.004 -0.001  0.015  0.013 -0.006 -0.003 -0.013 -0.009  0.035  0.018  0.003  0.048 -0.001 -0.033 -0.022 -0.007 -0.046 -0.058 -0.008 -0.056 -0.013 -0.038 -0.046 -0.010 -0.054 -0.037 -0.023 -0.033 -0.044 -0.061 -0.038 -0.046 -0.020 -0.064 -0.043 -0.055 -0.063 -0.034 -0.030 -0.022 -0.004  0.014 -0.008  0.047  0.048  0.137  0.019  0.066  0.048  0.046  0.107  0.049 -0.004  0.011  0.018  0.015 -0.023 -0.021 -0.013 -0.021 -0.015 -0.015 -0.041 -0.029  0.007  0.019  0.054 -0.009 -0.016  0.007 -0.016 -0.012  0.006  0.013 -0.016 -0.023 -0.025 -0.007 -0.023 -0.037 -0.068 -0.037 -0.048 -0.032 -0.029 -0.022 -0.068 -0.052 -0.038 -0.042 -0.051 -0.024 -0.003 -0.043 -0.053 -0.029 -0.015 -0.058 -0.019 -0.038 -0.022 -0.007 -0.070  0.005 -0.007  0.005 -0.080  0.025 -0.096 -0.024  0.010 -0.007 -0.018 -0.014 -0.001 -0.023 -0.040  0.005  0.031  0.026  0.077  0.048  0.033  0.034  0.060  0.019  0.018  0.014  0.050  0.017  0.003  0.025  0.022  0.005 -0.011 -0.016 -0.007 -0.017  0.041  0.025  0.035  0.032 -0.008  0.017  0.041  0.017 -0.003  0.096  0.033  0.000  0.054  0.131  0.090  0.106  0.236  0.232  0.169  0.264  0.103  0.032 -0.002 -0.115 -0.111 -0.102 -0.078 -0.092 -0.017  0.008  0.003  0.006  0.028 -0.012 -0.038 -0.095 -0.100 -0.125 -0.120 -0.113 -0.157 -0.085 -0.099 -0.112 -0.043 -0.060 -0.078 -0.119 -0.082 -0.073 -0.092 -0.110 -0.052 -0.017 -0.101 -0.046  0.026  0.035  0.090  0.167  0.125  0.304  0.233  0.087  0.171  0.009  0.026  0.037  0.054  0.061  0.035  0.091  0.000 -0.023 -0.041 -0.070 -0.032 -0.067 -0.089 -0.036 -0.030 -0.049 -0.044 -0.061 -0.052 -0.081 -0.036 -0.031 -0.024 -0.063 -0.014  0.021  0.079  0.098  0.208  0.137  0.120  0.126  0.061  0.060  0.004 -0.052  0.012  0.024 -0.001  0.005  0.029 -0.008  0.006 -0.011 -0.030 -0.039 -0.001 -0.034 -0.044 -0.040  0.003 -0.057 -0.058 -0.044 -0.045 -0.063
 -0.048 -0.080 -0.055 -0.047  0.000 -0.071 -0.060 -0.047 -0.002 -0.013 -0.004  0.088  0.096  0.072  0.170  0.211  0.188  0.098  0.306  0.364  0.288  0.207  0.271  0.394  0.373  0.481  0.475  0.340  0.225  0.098  0.076  0.181  0.303  0.328  0.374  0.432  0.227  0.301  0.252  0.156  0.211  0.172  0.171  0.109  0.046  0.147  0.101  0.126  0.212  0.141  0.203  0.182  0.088  0.110  0.213  0.103  0.082  0.087  0.098  0.075  0.021  0.055  0.050 -0.005  0.024  0.012  0.025 -0.037 -0.001 -0.029 -0.044 -0.046 -0.010  0.011 -0.003 -0.005  0.037 -0.015 -0.039 -0.048 -0.016 -0.035 -0.087 -0.031 -0.062 -0.036 -0.064 -0.077 -0.003 -0.028 -0.028 -0.034 -0.027 -0.036 -0.098 -0.059 -0.063 -0.026 -0.097 -0.079 -0.088 -0.089 -0.041 -0.062 -0.036 -0.023 -0.009 -0.007  0.054  0.033  0.097  0.010  0.065  0.060  0.047  0.095  0.040 -0.008  0.001 -0.004 -0.021 -0.050 -0.059 -0.069 -0.047 -0.047 -0.038 -0.063 -0.031 -0.024 -0.026  0.026  0.002 -0.032 -0.012 -0.016 -0.038 -0.010 -0.016 -0.051 -0.055 -0.088 -0.048 -0.064 -0.068 -0.095 -0.080 -0.094 -0.063 -0.067 -0.053 -0.103 -0.086 -0.061 -0.067 -0.068 -0.058 -0.021 -0.065 -0.084 -0.094 -0.066 -0.079 -0.056 -0.069 -0.055 -0.028 -0.085 -0.011 -0.030  0.045 -0.046  0.060 -0.085 -0.006 -0.018 -0.017 -0.025 -0.005 -0.007  0.017  0.003  0.042  0.086  0.055  0.117  0.082  0.055  0.056  0.073  0.042  0.011  0.018  0.049  0.010  0.004  0.031 -0.001  0.003 -0.003 -0.032 -0.032 -0.005  0.049  0.066  0.072  0.057  0.053  0.073  0.131  0.090  0.070  0.145  0.085  0.071  0.118  0.164  0.182  0.189  0.225  0.246  0.228  0.266  0.101  0.052  0.007 -0.081 -0.083 -0.057 -0.015 -0.050 -0.024 -0.003 -0.022  0.010  0.037  0.030  0.029 -0.032 -0.045 -0.088 -0.077 -0.089 -0.125 -0.049 -0.081 -0.071 -0.037 -0.067 -0.091 -0.119 -0.085 -0.072 -0.072 -0.074 -0.035 -0.017 -0.067 -0.002  0.050  0.045  0.087  0.113  0.080  0.213  0.151  0.048  0.120 -0.021  0.005  0.022  0.020  0.029 -0.011  0.074 -0.020 -0.031 -0.055 -0.075 -0.046 -0.073 -0.065 -0.039 -0.030 -0.030 -0.027 -0.041 -0.019 -0.062 -0.012 -0.015 -0.016 -0.046 -0.011  0.003  0.038  0.045  0.154  0.117  0.118  0.131  0.087 -0.007 -0.046 -0.045  0.014 -0.010 -0.014  0.019  0.020 -0.028 -0.004 -0.020 -0.052 -0.070 -0.014 -0.059 -0.089 -0.067 -0.042 -0.077 -0.056 -0.038 -0.022 -0.048
 -0.095 -0.141 -0.101 -0.042 -0.012 -0.103 -0.098 -0.111 -0.038 -0.043 -0.082  0.033  0.081  0.029  0.108  0.206  0.159  0.062  0.257  0.347  0.297  0.225  0.328  0.445  0.487  0.475  0.781  0.565  0.393  0.190  0.137  0.270  0.445  0.467  0.465  0.437  0.269  0.375  0.266  0.185  0.228  0.233  0.184  0.100  0.006  0.123  0.081  0.142  0.280  0.201  0.307  0.241  0.134  0.203  0.353  0.183  0.126  0.170  0.172  0.128  0.053  0.074  0.076  0.034  0.028  0.010  0.010 -0.014  0.026  0.020 -0.025 -0.001  0.018  0.032  0.029  0.028  0.067 -0.008 -0.031 -0.039 -0.005 -0.041 -0.098 -0.037 -0.066 -0.027 -0.068 -0.067 -0.009 -0.031 -0.031 -0.047 -0.020 -0.036 -0.083 -0.035 -0.037  0.001 -0.065 -0.058 -0.061 -0.074 -0.029 -0.069 -0.013 -0.008  0.021  0.002  0.058  0.053  0.121  0.017  0.054  0.030  0.034  0.123  0.044 -0.015  0.013  0.018  0.002 -0.034 -0.050 -0.066 -0.043 -0.035 -0.022 -0.075 -0.056 -0.019 -0.012  0.021 -0.025 -0.029 -0.012 -0.025 -0.038 -0.002 -0.026 -0.043 -0.058 -0.098 -0.044 -0.062 -0.090 -0.124 -0.075 -0.087 -0.072 -0.056 -0.038 -0.100 -0.078 -0.042 -0.035 -0.052 -0.039 -0.005 -0.054 -0.060 -0.085 -0.047 -0.092 -0.057 -0.069 -0.038 -0.045 -0.095 -0.017 -0.021  0.022 -0.049  0.061 -0.092 -0.020 -0.009 -0.009 -0.029 -0.036 -0.043 -0.031 -0.044  0.007  0.046  0.030  0.108  0.065  0.039  0.057  0.089  0.056  0.023  0.024  0.057  0.027  0.020  0.064  0.013  0.015 -0.009 -0.011 -0.022  0.006  0.058  0.062  0.078  0.073  0.051  0.083  0.131  0.102  0.116  0.165  0.066  0.119  0.190  0.229  0.220  0.280  0.369  0.362  0.307  0.421  0.153  0.099  0.030 -0.113 -0.123 -0.075 -0.020 -0.061 -0.018 -0.013 -0.024  0.013  0.036  0.028  0.023 -0.065 -0.085 -0.122 -0.124 -0.107 -0.162 -0.109 -0.119 -0.128 -0.065 -0.092 -0.107 -0.158 -0.108 -0.085 -0.105 -0.137 -0.056 -0.036 -0.109 -0.034  0.027  0.021  0.090  0.128  0.106  0.280  0.178  0.063  0.171 -0.016  0.015  0.018  0.032  0.033  0.006  0.125 -0.013 -0.012 -0.038 -0.081 -0.062 -0.107 -0.122 -0.056 -0.042 -0.063 -0.049 -0.076 -0.040 -0.101 -0.033 -0.026 -0.014 -0.026  0.021  0.014  0.062  0.056  0.182  0.130  0.128  0.127  0.059  0.000 -0.084 -0.086 -0.006 -0.042 -0.063 -0.008  0.022 -0.008 -0.006 -0.001 -0.029 -0.039  0.014 -0.037 -0.056 -0.041 -0.021 -0.061 -0.040 -0.015 -0.005 -0.035
 -0.068 -0.109 -0.094 -0.050 -0.063 -0.136 -0.119 -0.123 -0.083 -0.106 -0.104 -0.043 -0.019 -0.022  0.025  0.111  0.047  0.023  0.162  0.263  0.227  0.177  0.279  0.351  0.407  0.340  0.565  0.699  0.467  0.220  0.147  0.271  0.414  0.354  0.378  0.316  0.213  0.287  0.170  0.102  0.130  0.120  0.078  0.045 -0.046  0.046  0.024  0.079  0.216  0.184  0.286  0.209  0.129  0.222  0.348  0.234  0.153  0.184  0.170  0.135  0.060  0.069  0.078  0.036  0.002 -0.024 -0.001 -0.003  0.010 -0.003  0.004  0.005 -0.001  0.032  0.029  0.057  0.081  0.029 -0.004 -0.001  0.020 -0.027 -0.047 -0.007 -0.027 -0.003 -0.033 -0.033  0.020 -0.029 -0.023 -0.031 -0.010 -0.016 -0.057 -0.007 -0.025  0.001 -0.049 -0.046 -0.040 -0.042 -0.024 -0.013 -0.000 -0.016  0.017  0.009  0.041  0.044  0.078  0.014  0.027  0.002  0.010  0.088  0.036 -0.011  0.009  0.002  0.003 -0.007 -0.034 -0.018 -0.001 -0.024  0.006 -0.028 -0.024  0.003 -0.010  0.014 -0.033 -0.013 -0.018 -0.019 -0.027 -0.027 -0.026 -0.040 -0.049 -0.063 -0.024 -0.037 -0.050 -0.054 -0.028 -0.030 -0.018 -0.023 -0.020 -0.041 -0.026 -0.030 -0.025 -0.039 -0.017 -0.022 -0.030 -0.047 -0.014 -0.018 -0.055 -0.032 -0.045 -0.015  0.003 -0.057 -0.031 -0.035 -0.015 -0.068 -0.012 -0.080 -0.036 -0.011 -0.004 -0.022 -0.034 -0.005 -0.049 -0.039 -0.013  0.005  0.006  0.058  0.020  0.016  0.026  0.036  0.018  0.010  0.026  0.047  0.022 -0.018  0.029  0.006 -0.008  0.015  0.007 -0.014  0.002  0.043  0.041  0.053  0.047  0.009  0.033  0.050  0.011  0.031  0.057 -0.027  0.021  0.060  0.103  0.117  0.147  0.256  0.256  0.232  0.386  0.145  0.070  0.021 -0.131 -0.117 -0.077 -0.039 -0.045  0.002 -0.021 -0.021 -0.015  0.027  0.003  0.003 -0.070 -0.066 -0.113 -0.143 -0.106 -0.133 -0.091 -0.109 -0.121 -0.048 -0.062 -0.072 -0.106 -0.082 -0.070 -0.074 -0.093 -0.002 -0.002 -0.072 -0.006  0.044  0.053  0.089  0.096  0.091  0.228  0.143  0.077  0.165  0.032  0.036  0.034  0.048  0.070  0.043  0.148  0.024  0.017 -0.018 -0.063 -0.027 -0.083 -0.094 -0.051 -0.027 -0.036 -0.045 -0.074 -0.061 -0.107 -0.027 -0.001 -0.002 -0.016  0.046  0.066  0.070  0.055  0.155  0.109  0.093  0.077  0.025  0.027 -0.025 -0.053  0.022  0.020 -0.014 -0.006  0.036  0.012  0.001  0.016 -0.003 -0.007  0.014 -0.018 -0.014 -0.017  0.008 -0.038 -0.022 -0.002 -0.003 -0.017
 -0.061 -0.084 -0.075 -0.040 -0.035 -0.125 -0.133 -0.142 -0.084 -0.086 -0.111 -0.044 -0.005 -0.014 -0.018  0.061  0.013  0.007  0.062  0.147  0.126  0.113  0.191  0.221  0.280  0.225  0.393  0.467  0.630  0.331  0.211  0.352  0.336  0.280  0.275  0.191  0.161  0.246  0.139  0.060  0.108  0.103  0.088  0.060 -0.063  0.052  0.034  0.057  0.187  0.189  0.252  0.191  0.129  0.216  0.360  0.265  0.170  0.202  0.181  0.130  0.046  0.060  0.067  0.013 -0.014 -0.051 -0.014 -0.032 -0.029 -0.031 -0.012  0.002 -0.002  0.014  0.019  0.064  0.078  0.028  0.034  0.019  0.050  0.003 -0.040 -0.016 -0.005  0.014 -0.028 -0.034  0.013 -0.010 -0.007 -0.011  0.024  0.018 -0.029  0.021 -0.000  0.010 -0.032 -0.049 -0.041 -0.051 -0.045 -0.027 -0.011 -0.018  0.007  0.024  0.030  0.059  0.088  0.013  0.046  0.021  0.040  0.085  0.058  0.019 -0.006 -0.019 -0.029 -0.036 -0.063 -0.041 -0.001 -0.048 -0.003 -0.049 -0.036 -0.009  0.022  0.049  0.031  0.025  0.043 -0.004 -0.026 -0.035 -0.025 -0.026 -0.033 -0.044 -0.013 -0.026 -0.048 -0.063 -0.045 -0.031 -0.043 -0.038 -0.037 -0.048 -0.051 -0.061 -0.043 -0.032 -0.033 -0.033 -0.051 -0.083 -0.051 -0.033 -0.071 -0.057 -0.054 -0.032  0.002 -0.014 -0.046 -0.048 -0.026 -0.087 -0.079 -0.062 -0.023 -0.017 -0.003  0.008  0.004 -0.015 -0.040 -0.025  0.014  0.029  0.032  0.064  0.029  0.033  0.044  0.074  0.010  0.020  0.026  0.050  0.016 -0.010  0.022  0.014 -0.015  0.019  0.003 -0.022 -0.001  0.014  0.027  0.041  0.036 -0.021  0.024  0.038 -0.004  0.003  0.067 -0.016  0.023  0.054  0.058  0.018  0.116  0.179  0.134  0.138  0.244  0.123  0.083  0.028 -0.095 -0.096 -0.065 -0.029 -0.028 -0.022 -0.013 -0.014 -0.015 -0.011 -0.004 -0.004 -0.074 -0.068 -0.094 -0.135 -0.081 -0.085 -0.035 -0.046 -0.067 -0.024 -0.005 -0.026 -0.085 -0.065 -0.026 -0.052 -0.093 -0.013 -0.016 -0.081 -0.052 -0.009 -0.015  0.037  0.075  0.079  0.190  0.145  0.083  0.169  0.085  0.080  0.094  0.100  0.135  0.113  0.194  0.093  0.075  0.033 -0.020  0.050 -0.013 -0.025 -0.015  0.026  0.002  0.013 -0.039 -0.026 -0.054 -0.012  0.029  0.017  0.027  0.079  0.075  0.066  0.062  0.146  0.094  0.097  0.069  0.052  0.034 -0.038 -0.087 -0.004  0.006 -0.037 -0.045  0.012  0.019  0.003 -0.006  0.006  0.014  0.006 -0.003  0.008  0.014  0.026 -0.007 -0.013  0.000  0.016 -0.001
 -0.001 -0.017  0.013 -0.010 -0.006 -0.025 -0.036 -0.062 -0.034 -0.034 -0.054 -0.009 -0.005 -0.039 -0.036  0.011 -0.018  0.003  0.015  0.069  0.068  0.064  0.112  0.108  0.144  0.098  0.190  0.220  0.331  0.474  0.188  0.240  0.196  0.141  0.137  0.072  0.088  0.118  0.055  0.028  0.045  0.037  0.054  0.030  0.030  0.065  0.056  0.051  0.114  0.102  0.107  0.074  0.048  0.087  0.135  0.097  0.066  0.083  0.066  0.048  0.003 -0.008 -0.029 -0.050 -0.078 -0.110 -0.069 -0.049 -0.065 -0.062 -0.030 -0.008 -0.009 -0.037 -0.011  0.014  0.044 -0.029  0.035  0.040  0.047  0.049  0.013  0.033  0.024  0.027  0.015  0.005  0.033  0.067  0.042  0.006  0.016  0.028 -0.019  0.038  0.018  0.016 -0.034 -0.050 -0.035 -0.086 -0.057 -0.045 -0.015 -0.032 -0.011  0.012 -0.012  0.046  0.072  0.026  0.069  0.033  0.067  0.083  0.063  0.028  0.004 -0.030 -0.036 -0.034 -0.056 -0.041  0.029  0.001  0.016 -0.022 -0.041  0.041  0.007  0.028  0.009 -0.048 -0.080 -0.026  0.022  0.035  0.048  0.048  0.033  0.030  0.048  0.038 -0.001 -0.014  0.014 -0.006 -0.030 -0.010 -0.017 -0.045 -0.036 -0.029 -0.030 -0.029 -0.021 -0.026 -0.032 -0.024 -0.014 -0.007  0.010  0.009  0.013  0.028 -0.012 -0.016 -0.024 -0.000 -0.030 -0.081 -0.045 -0.054 -0.038 -0.042 -0.046 -0.074 -0.005 -0.061 -0.037 -0.035  0.029  0.053  0.042  0.049  0.017  0.037  0.038  0.030 -0.017 -0.007 -0.008 -0.029 -0.012 -0.019 -0.012 -0.003 -0.014 -0.002 -0.005 -0.016 -0.023 -0.032 -0.040 -0.019 -0.000 -0.069 -0.012  0.002 -0.062 -0.057  0.014 -0.025 -0.004  0.015  0.011 -0.037  0.021  0.077  0.056  0.041  0.109  0.045  0.019 -0.011 -0.011 -0.053 -0.049 -0.025  0.028 -0.023  0.081  0.048  0.079  0.007  0.083  0.012 -0.018 -0.023 -0.001 -0.052 -0.015 -0.031 -0.016 -0.019 -0.013 -0.008 -0.004 -0.004 -0.039 -0.013  0.006 -0.018 -0.024 -0.008  0.010 -0.040 -0.036  0.017  0.011  0.043  0.079  0.061  0.099  0.096  0.089  0.136  0.101  0.093  0.050  0.051  0.124  0.111  0.142  0.101  0.092  0.039  0.032  0.065 -0.025 -0.057 -0.045 -0.004  0.022 -0.074 -0.008 -0.075 -0.054 -0.021  0.009  0.026  0.037  0.087  0.083  0.091  0.057  0.112  0.082  0.095  0.081  0.073 -0.005 -0.030 -0.082 -0.059 -0.021 -0.059 -0.082 -0.052 -0.014 -0.032 -0.062 -0.037 -0.014 -0.040 -0.052 -0.006 -0.009 -0.016 -0.023 -0.046 -0.008  0.023 -0.018
  0.012  0.007 -0.002 -0.017 -0.012 -0.013 -0.027 -0.040 -0.016 -0.027 -0.053 -0.038 -0.025 -0.025 -0.021 -0.004 -0.013  0.021 -0.003  0.040  0.036  0.048  0.083  0.083  0.124  0.076  0.137  0.147  0.211  0.188  0.348  0.202  0.178  0.134  0.125  0.061  0.085  0.120  0.048  0.035  0.052  0.044  0.005 -0.007 -0.021  0.019  0.015  0.034  0.113  0.103  0.128  0.095  0.056  0.109  0.141  0.104  0.077  0.070  0.044  0.057  0.012 -0.017 -0.024 -0.034 -0.054 -0.078 -0.058 -0.034 -0.033 -0.041 -0.016 -0.008 -0.005  0.029  0.012  0.010  0.032 -0.002  0.005 -0.006  0.004  0.012  0.011  0.014  0.006  0.020  0.016  0.028  0.038  0.013  0.007  0.026  0.045  0.021 -0.007  0.041  0.004 -0.028 -0.041 -0.033 -0.018 -0.100 -0.049 -0.064 -0.017 -0.020  0.015  0.038  0.013  0.045  0.061  0.028  0.071  0.044  0.039  0.036  0.040  0.023  0.024  0.004 -0.007 -0.033 -0.072 -0.047 -0.009 -0.024 -0.001  0.002 -0.013  0.016 -0.004  0.026  0.001  0.022  0.028 -0.003  0.002  0.001 -0.018 -0.004  0.010  0.004  0.005  0.027  0.017 -0.007  0.012  0.019 -0.007 -0.000  0.023 -0.011 -0.002  0.012  0.012 -0.008 -0.017 -0.011 -0.005 -0.010 -0.012  0.009  0.023  0.011  0.017  0.008  0.029  0.003 -0.031 -0.025 -0.011 -0.089 -0.121  0.019 -0.023  0.029 -0.024 -0.014 -0.003 -0.031 -0.036 -0.009 -0.015 -0.020 -0.018  0.000 -0.022 -0.005  0.032  0.025  0.005  0.033  0.011 -0.009 -0.023 -0.006 -0.015 -0.006 -0.028 -0.026 -0.032 -0.012 -0.011  0.009  0.020  0.053  0.041 -0.001  0.014  0.016 -0.063 -0.010  0.016 -0.034 -0.015  0.008 -0.003 -0.059 -0.006  0.075  0.036  0.007  0.067  0.008 -0.002 -0.023 -0.014 -0.025 -0.026 -0.018 -0.046 -0.011 -0.105 -0.093 -0.104 -0.057 -0.084 -0.051 -0.072 -0.063 -0.056 -0.059 -0.053 -0.044  0.006 -0.027 -0.009  0.005  0.011  0.005 -0.021 -0.018  0.009 -0.032 -0.062 -0.019 -0.041 -0.072 -0.058 -0.030 -0.027  0.000  0.033  0.050  0.089  0.081  0.076  0.119  0.072  0.080  0.103  0.117  0.148  0.170  0.162  0.089  0.127  0.091  0.097  0.138  0.043  0.014 -0.007  0.065  0.069  0.031  0.016  0.020  0.009  0.015  0.058  0.034  0.040  0.093  0.062  0.090  0.061  0.103  0.055  0.063  0.045  0.034  0.037  0.024 -0.011  0.017  0.018  0.012 -0.006  0.014  0.018 -0.010 -0.007  0.006 -0.001 -0.021 -0.014 -0.002 -0.012 -0.015 -0.000 -0.004 -0.009 -0.041 -0.073
 -0.050 -0.068 -0.067 -0.039 -0.034 -0.057 -0.079 -0.073 -0.039 -0.054 -0.066 -0.011  0.007 -0.008 -0.011  0.039  0.027  0.024  0.034  0.119  0.124  0.119  0.181  0.187  0.226  0.181  0.270  0.271  0.352  0.240  0.202  0.509  0.352  0.268  0.257  0.168  0.183  0.256  0.134  0.075  0.136  0.105  0.087  0.024 -0.019  0.077  0.044  0.078  0.228  0.218  0.285  0.196  0.151  0.241  0.335  0.245  0.187  0.225  0.162  0.138  0.074  0.081  0.084  0.048  0.016 -0.019 -0.004 -0.011  0.021  0.007  0.012  0.026  0.015  0.029  0.035  0.069  0.107  0.034  0.026  0.015  0.051  0.022 -0.002  0.009 -0.001  0.025  0.006 -0.023  0.040 -0.012 -0.007 -0.002  0.039  0.038 -0.032  0.015  0.010 -0.006 -0.036 -0.032 -0.036 -0.083 -0.034 -0.021 -0.006 -0.027  0.023  0.028  0.063  0.076  0.128  0.066  0.102  0.050  0.067  0.074  0.082  0.044  0.023  0.012 -0.020 -0.040 -0.076 -0.042  0.004 -0.074 -0.017 -0.031 -0.005  0.020  0.041  0.068  0.054  0.028  0.051  0.030 -0.001 -0.011 -0.008  0.003 -0.027 -0.056  0.019  0.006 -0.033 -0.073 -0.030 -0.007 -0.030 -0.021 -0.033 -0.046 -0.054 -0.065 -0.052 -0.037 -0.043 -0.011 -0.038 -0.067 -0.080 -0.062 -0.034 -0.056 -0.053 -0.055 -0.029 -0.046 -0.080 -0.058 -0.040 -0.085 -0.089 -0.032 -0.015  0.028  0.020  0.032  0.032  0.012 -0.010  0.001  0.011  0.021  0.030  0.066  0.020  0.055  0.059  0.078  0.035  0.058  0.069  0.090  0.059  0.029  0.056  0.022  0.002  0.006  0.019  0.017  0.006  0.027  0.032  0.054  0.050 -0.006  0.023 -0.002 -0.048 -0.014  0.052 -0.040 -0.015  0.036  0.037 -0.013  0.059  0.130  0.078  0.071  0.138  0.079  0.050 -0.017 -0.090 -0.084 -0.082 -0.018 -0.033  0.019 -0.003  0.001 -0.002  0.021  0.005  0.003 -0.053 -0.076 -0.116 -0.125 -0.120 -0.099 -0.048 -0.072 -0.095 -0.066 -0.038 -0.026 -0.098 -0.068 -0.019 -0.047 -0.074  0.019  0.042 -0.055 -0.019  0.054  0.058  0.084  0.103  0.070  0.178  0.173  0.115  0.185  0.136  0.121  0.115  0.146  0.171  0.153  0.232  0.099  0.085  0.031 -0.012  0.052 -0.040 -0.025 -0.031 -0.002  0.021  0.014  0.003  0.010 -0.030  0.024  0.056  0.040  0.049  0.135  0.121  0.118  0.112  0.187  0.138  0.115  0.093  0.072  0.084  0.015 -0.046 -0.006  0.017 -0.001 -0.027 -0.004 -0.001 -0.010 -0.038 -0.042 -0.036 -0.034 -0.057 -0.046 -0.040 -0.032 -0.046 -0.039 -0.040 -0.069 -0.087
 -0.056 -0.086 -0.087 -0.065 -0.045 -0.094 -0.119 -0.113 -0.049 -0.091 -0.102 -0.014  0.014 -0.029  0.035  0.120  0.092  0.040  0.145  0.240  0.226  0.198  0.282  0.323  0.365  0.303  0.445  0.414  0.336  0.196  0.178  0.352  0.578  0.420  0.386  0.303  0.255  0.329  0.201  0.135  0.209  0.181  0.143  0.058 -0.007  0.118  0.069  0.117  0.293  0.237  0.326  0.230  0.144  0.214  0.311  0.208  0.168  0.175  0.141  0.126  0.056  0.067  0.053  0.032  0.008 -0.013 -0.003  0.010  0.026  0.027  0.026  0.006  0.017  0.035  0.040  0.046  0.104  0.031 -0.010  0.004  0.018 -0.013 -0.034  0.004 -0.039 -0.013 -0.029 -0.048  0.018 -0.041 -0.025 -0.019  0.017  0.010 -0.059 -0.017 -0.025 -0.024 -0.064 -0.040 -0.046 -0.083 -0.006 -0.006  0.005 -0.006  0.026  0.012  0.071  0.068  0.131  0.060  0.098  0.070  0.073  0.103  0.072  0.035  0.040  0.056  0.029  0.002 -0.026 -0.017  0.000 -0.022  0.000 -0.020  0.001  0.009  0.033  0.057  0.032 -0.010  0.017 -0.006 -0.019 -0.013 -0.020 -0.019 -0.050 -0.066 -0.004 -0.012 -0.051 -0.077 -0.035 -0.037 -0.048 -0.015 -0.031 -0.062 -0.059 -0.050 -0.048 -0.048 -0.039 -0.003 -0.034 -0.061 -0.069 -0.037 -0.017 -0.011 -0.015 -0.014 -0.018 -0.077 -0.052 -0.027 -0.001 -0.079 -0.037 -0.054 -0.028  0.012  0.011  0.007  0.001  0.002  0.002  0.000  0.002  0.049  0.038  0.077  0.030  0.043  0.046  0.079  0.049  0.059  0.056  0.082  0.060  0.024  0.054  0.017  0.010  0.014  0.009  0.006  0.007  0.043  0.045  0.049  0.052  0.030  0.050  0.047  0.006  0.042  0.103 -0.007  0.009  0.077  0.102  0.038  0.093  0.224  0.187  0.143  0.243  0.083  0.011 -0.022 -0.104 -0.101 -0.082 -0.041 -0.048  0.024 -0.029 -0.020 -0.030  0.014 -0.020 -0.001 -0.065 -0.061 -0.113 -0.115 -0.110 -0.125 -0.089 -0.104 -0.117 -0.061 -0.052 -0.042 -0.104 -0.085 -0.053 -0.070 -0.101 -0.007  0.018 -0.073 -0.029  0.052  0.079  0.113  0.135  0.101  0.246  0.198  0.102  0.204  0.072  0.075  0.076  0.099  0.121  0.083  0.186  0.061  0.047  0.021 -0.039 -0.001 -0.065 -0.069 -0.041 -0.024 -0.002 -0.006 -0.019  0.002 -0.059  0.001  0.037  0.022 -0.004  0.077  0.092  0.115  0.120  0.224  0.167  0.146  0.129  0.078  0.063  0.032 -0.021  0.014  0.041  0.012 -0.004  0.030  0.010 -0.009 -0.031 -0.042 -0.059 -0.057 -0.072 -0.067 -0.079 -0.059 -0.090 -0.054 -0.050 -0.079 -0.092
 -0.076 -0.091 -0.090 -0.057 -0.024 -0.087 -0.111 -0.108 -0.036 -0.064 -0.077  0.008  0.045  0.000  0.079  0.149  0.137  0.060  0.180  0.267  0.236  0.197  0.279  0.342  0.375  0.328  0.467  0.354  0.280  0.141  0.134  0.268  0.420  0.523  0.419  0.352  0.282  0.396  0.257  0.186  0.264  0.237  0.208  0.103  0.026  0.168  0.140  0.167  0.331  0.282  0.366  0.292  0.170  0.250  0.352  0.212  0.178  0.197  0.163  0.135  0.066  0.076  0.078  0.025  0.023 -0.009 -0.003 -0.017  0.012 -0.001  0.016  0.009  0.029  0.052  0.046  0.053  0.115  0.043  0.001  0.004  0.031 -0.004 -0.041  0.000 -0.037 -0.011 -0.032 -0.045 -0.007 -0.018 -0.009 -0.017  0.007 -0.000 -0.057 -0.032 -0.034 -0.004 -0.054 -0.029 -0.051 -0.073 -0.006 -0.032 -0.013  0.002  0.044  0.025  0.099  0.078  0.152  0.067  0.119  0.085  0.098  0.147  0.089  0.059  0.039  0.054  0.015 -0.006 -0.027 -0.025 -0.023 -0.030 -0.026 -0.039 -0.019  0.010  0.048  0.064  0.049  0.001  0.021  0.009 -0.016 -0.007 -0.011 -0.016 -0.044 -0.060 -0.004 -0.022 -0.055 -0.096 -0.051 -0.044 -0.049 -0.024 -0.036 -0.068 -0.082 -0.071 -0.055 -0.047 -0.041 -0.025 -0.059 -0.081 -0.096 -0.058 -0.057 -0.054 -0.053 -0.038 -0.055 -0.064 -0.055 -0.033  0.024 -0.065  0.001 -0.047 -0.009  0.030  0.026  0.006  0.010  0.003  0.031  0.040  0.046  0.102  0.087  0.149  0.076  0.063  0.093  0.119  0.062  0.074  0.072  0.097  0.053  0.039  0.060  0.023  0.017  0.000 -0.010 -0.006  0.012  0.049  0.073  0.070  0.067  0.047  0.075  0.110  0.057  0.066  0.174  0.043  0.045  0.129  0.153  0.111  0.161  0.249  0.209  0.160  0.241  0.094  0.054  0.007 -0.087 -0.094 -0.069 -0.033 -0.072  0.002 -0.041 -0.039 -0.032  0.013 -0.029 -0.006 -0.068 -0.074 -0.110 -0.093 -0.097 -0.135 -0.091 -0.106 -0.088 -0.053 -0.055 -0.053 -0.109 -0.071 -0.048 -0.066 -0.083 -0.017 -0.008 -0.081 -0.021  0.034  0.036  0.091  0.125  0.096  0.263  0.197  0.086  0.200  0.012  0.034  0.041  0.059  0.071  0.049  0.152  0.025  0.014 -0.018 -0.052 -0.025 -0.073 -0.093 -0.054 -0.029 -0.019 -0.010 -0.035 -0.002 -0.058 -0.030 -0.004 -0.008 -0.042  0.032  0.042  0.091  0.099  0.227  0.171  0.175  0.174  0.126  0.061  0.004 -0.013  0.012  0.006  0.004  0.017  0.013 -0.022  0.000 -0.034 -0.073 -0.093 -0.048 -0.087 -0.113 -0.111 -0.075 -0.117 -0.091 -0.072 -0.064 -0.118
 -0.067 -0.118 -0.111 -0.067 -0.051 -0.112 -0.137 -0.128 -0.071 -0.093 -0.090  0.007  0.036  0.031  0.174  0.225  0.226  0.113  0.337  0.463  0.436  0.372  0.472  0.522  0.472  0.374  0.465  0.378  0.275  0.137  0.125  0.257  0.386  0.419  0.681  0.573  0.481  0.574  0.315  0.280  0.335  0.241  0.231  0.085  0.048  0.227  0.176  0.195  0.414  0.305  0.387  0.290  0.178  0.248  0.342  0.216  0.186  0.187  0.134  0.134  0.061  0.079  0.064  0.023  0.027 -0.021 -0.019 -0.007  0.012 -0.004  0.029  0.009  0.023  0.064  0.052  0.060  0.128  0.031  0.011 -0.007  0.007 -0.007 -0.047 -0.036 -0.065 -0.031 -0.055 -0.065  0.010 -0.015 -0.033 -0.029 -0.029 -0.023 -0.069 -0.009 -0.043 -0.021 -0.088 -0.045 -0.070 -0.073 -0.011 -0.013 -0.006  0.004  0.046  0.032  0.135  0.101  0.239  0.084  0.187  0.125  0.105  0.187  0.110  0.052  0.044  0.038  0.028 -0.017 -0.017 -0.006 -0.006 -0.015 -0.023 -0.029 -0.027  0.011  0.018  0.068  0.024 -0.018 -0.003 -0.031 -0.023 -0.026 -0.011 -0.047 -0.052 -0.056 -0.037 -0.028 -0.039 -0.080 -0.057 -0.033 -0.031 -0.035 -0.019 -0.072 -0.058 -0.039 -0.059 -0.056 -0.022  0.005 -0.032 -0.057 -0.051 -0.027 -0.025 -0.003 -0.012 -0.000 -0.038 -0.049 -0.003 -0.002  0.051 -0.056  0.018 -0.103 -0.014  0.016  0.009 -0.008  0.011  0.001  0.015  0.009  0.056  0.114  0.105  0.166  0.072  0.057  0.080  0.091  0.040  0.050  0.063  0.071  0.029  0.012  0.040  0.022  0.007 -0.001 -0.020 -0.009 -0.018  0.048  0.084  0.079  0.072  0.038  0.077  0.105  0.028  0.039  0.158  0.021 -0.005  0.098  0.154  0.082  0.113  0.252  0.220  0.152  0.255  0.072  0.031 -0.005 -0.124 -0.118 -0.109 -0.066 -0.089 -0.013 -0.017 -0.026 -0.010  0.033 -0.002  0.008 -0.080 -0.072 -0.124 -0.092 -0.117 -0.173 -0.131 -0.149 -0.132 -0.081 -0.082 -0.069 -0.116 -0.083 -0.045 -0.046 -0.076  0.004  0.082 -0.069 -0.039  0.066  0.116  0.175  0.276  0.222  0.474  0.377  0.177  0.280  0.082  0.066  0.056  0.077  0.109  0.042  0.149  0.023 -0.020 -0.048 -0.072 -0.034 -0.115 -0.131 -0.088 -0.041 -0.035 -0.055 -0.062 -0.053 -0.098 -0.045 -0.037 -0.009 -0.045  0.032  0.079  0.138  0.144  0.338  0.229  0.218  0.232  0.156  0.065  0.024 -0.019  0.010  0.007 -0.001 -0.008  0.005 -0.046 -0.022 -0.071 -0.103 -0.123 -0.081 -0.123 -0.131 -0.126 -0.073 -0.176 -0.133 -0.111 -0.116 -0.160
 -0.014 -0.082 -0.059 -0.046 -0.010 -0.085 -0.097 -0.069 -0.011 -0.020 -0.001  0.113  0.142  0.123  0.342  0.355  0.385  0.191  0.558  0.678  0.571  0.444  0.466  0.585  0.440  0.432  0.437  0.316  0.191  0.072  0.061  0.168  0.303  0.352  0.573  0.792  0.469  0.536  0.374  0.311  0.375  0.269  0.306  0.166  0.106  0.306  0.202  0.205  0.340  0.218  0.288  0.235  0.126  0.163  0.250  0.127  0.099  0.093  0.066  0.073  0.029  0.056  0.022  0.000  0.016 -0.010 -0.013 -0.018  0.010 -0.025  0.006 -0.017  0.002  0.062  0.030  0.001  0.068  0.000 -0.034 -0.046 -0.037 -0.035 -0.085 -0.044 -0.095 -0.064 -0.074 -0.101 -0.021 -0.013 -0.031 -0.057 -0.059 -0.048 -0.097 -0.036 -0.064 -0.033 -0.081 -0.060 -0.093 -0.069 -0.015 -0.038 -0.017 -0.010  0.028 -0.004  0.098  0.049  0.186  0.049  0.157  0.117  0.081  0.148  0.084  0.027  0.021  0.031  0.021 -0.042 -0.024 -0.041 -0.036 -0.031 -0.062 -0.041 -0.050 -0.037 -0.026  0.022 -0.015 -0.053 -0.035 -0.066 -0.040 -0.020  0.013 -0.054 -0.057 -0.056 -0.041 -0.047 -0.050 -0.059 -0.073 -0.063 -0.051 -0.069 -0.036 -0.093 -0.065 -0.036 -0.050 -0.064 -0.024  0.010 -0.040 -0.060 -0.075 -0.043 -0.072 -0.026 -0.037 -0.015 -0.043 -0.025  0.021  0.008  0.042 -0.022  0.046 -0.135 -0.060 -0.034 -0.052 -0.057 -0.007  0.002  0.044  0.015  0.061  0.103  0.071  0.135  0.073  0.018  0.039  0.033  0.017 -0.002  0.017  0.021 -0.010  0.006  0.016 -0.019 -0.004 -0.019 -0.058 -0.038 -0.057  0.009  0.055  0.065  0.066  0.047  0.082  0.154  0.100  0.077  0.225  0.102  0.041  0.138  0.187  0.148  0.141  0.227  0.244  0.191  0.252  0.065  0.028 -0.009 -0.119 -0.121 -0.105 -0.051 -0.108 -0.037 -0.006 -0.021 -0.010  0.033 -0.008  0.003 -0.087 -0.072 -0.127 -0.065 -0.104 -0.154 -0.106 -0.124 -0.104 -0.056 -0.096 -0.100 -0.117 -0.096 -0.065 -0.055 -0.055 -0.040  0.049 -0.043 -0.014  0.076  0.108  0.139  0.214  0.160  0.363  0.268  0.080  0.179 -0.006  0.001 -0.025  0.001  0.023 -0.034  0.073 -0.030 -0.058 -0.079 -0.096 -0.086 -0.113 -0.138 -0.095 -0.046 -0.061 -0.080 -0.079 -0.068 -0.098 -0.029 -0.084 -0.066 -0.087 -0.035 -0.010  0.082  0.071  0.260  0.181  0.184  0.207  0.143  0.046  0.005  0.022  0.054  0.003  0.027  0.051  0.039 -0.033 -0.009 -0.050 -0.097 -0.135 -0.051 -0.125 -0.152 -0.140 -0.083 -0.192 -0.150 -0.133 -0.120 -0.146
 -0.066 -0.095 -0.108 -0.065 -0.067 -0.094 -0.143 -0.130 -0.052 -0.115 -0.104 -0.019  0.003 -0.019  0.130  0.167  0.197  0.065  0.244  0.355  0.346  0.372  0.387  0.342  0.294  0.227  0.269  0.213  0.161  0.088  0.085  0.183  0.255  0.282  0.481  0.469  0.658  0.603  0.285  0.324  0.380  0.247  0.250  0.080  0.034  0.251  0.282  0.225  0.472  0.366  0.375  0.278  0.200  0.254  0.279  0.203  0.172  0.137  0.096  0.115  0.048  0.070  0.052  0.035  0.029 -0.010 -0.024 -0.025  0.019  0.004  0.056  0.025  0.054  0.098  0.077  0.091  0.153  0.039  0.064  0.027  0.004  0.017 -0.045 -0.048 -0.084 -0.047 -0.062 -0.094 -0.012  0.020 -0.024 -0.070 -0.044 -0.029 -0.078 -0.003 -0.040 -0.026 -0.062 -0.041 -0.062 -0.048  0.019  0.028  0.036  0.012  0.092  0.108  0.193  0.171  0.303  0.145  0.255  0.194  0.198  0.237  0.202  0.113  0.117  0.096  0.029  0.002  0.012  0.033  0.006 -0.023 -0.051 -0.014  0.022  0.069  0.057  0.137  0.104  0.002  0.022 -0.000  0.016  0.004 -0.000 -0.022 -0.018 -0.019 -0.003 -0.013 -0.031 -0.053 -0.058 -0.041 -0.049 -0.029 -0.046 -0.091 -0.079 -0.059 -0.084 -0.075 -0.030 -0.006 -0.043 -0.072 -0.065 -0.046 -0.029 -0.024 -0.025 -0.001 -0.076 -0.015 -0.014 -0.003  0.030 -0.060 -0.039 -0.088 -0.009  0.010  0.013  0.018  0.071  0.042  0.100  0.144  0.162  0.183  0.178  0.238  0.102  0.098  0.135  0.142  0.051  0.076  0.091  0.087  0.051  0.045  0.042  0.022  0.040  0.004 -0.022 -0.038 -0.037  0.030  0.083  0.063  0.080  0.052  0.098  0.121  0.022  0.049  0.183  0.015 -0.024  0.115  0.125 -0.004  0.071  0.195  0.114  0.055  0.139  0.006  0.001 -0.011 -0.082 -0.076 -0.065 -0.029 -0.041 -0.018 -0.003 -0.043 -0.019  0.035  0.030  0.055 -0.022  0.011 -0.037 -0.018 -0.053 -0.100 -0.109 -0.118 -0.080 -0.080 -0.031 -0.001 -0.027 -0.030  0.037  0.012 -0.028  0.008  0.113 -0.035 -0.073  0.030  0.093  0.149  0.314  0.260  0.490  0.441  0.248  0.327  0.170  0.106  0.072  0.089  0.100  0.030  0.153  0.049 -0.018 -0.021 -0.035 -0.046 -0.108 -0.109 -0.091 -0.041 -0.003 -0.023 -0.016 -0.023 -0.042 -0.002 -0.002  0.020 -0.003  0.080  0.111  0.144  0.160  0.426  0.291  0.274  0.297  0.241  0.062  0.057  0.037  0.018  0.021  0.032 -0.001 -0.010 -0.048  0.005 -0.086 -0.134 -0.160 -0.109 -0.160 -0.174 -0.169 -0.118 -0.240 -0.169 -0.166 -0.183 -0.214
 -0.050 -0.086 -0.108 -0.075 -0.083 -0.146 -0.186 -0.160 -0.081 -0.127 -0.096 -0.010  0.016  0.011  0.132  0.213  0.276  0.109  0.262  0.394  0.384  0.381  0.405  0.402  0.360  0.301  0.375  0.287  0.246  0.118  0.120  0.256  0.329  0.396  0.574  0.536  0.603  0.818  0.416  0.351  0.493  0.351  0.342  0.150  0.058  0.306  0.297  0.282  0.550  0.441  0.495  0.401  0.265  0.344  0.386  0.288  0.247  0.239  0.170  0.173  0.067  0.100  0.089  0.043  0.057 -0.012 -0.014  0.004  0.019 -0.009  0.046  0.046  0.073  0.096  0.092  0.098  0.168  0.051  0.059  0.033  0.017 -0.001 -0.057 -0.054 -0.092 -0.056 -0.088 -0.098 -0.016 -0.016 -0.037 -0.055 -0.031 -0.032 -0.095 -0.003 -0.046 -0.028 -0.061 -0.042 -0.067 -0.073  0.013 -0.002  0.032  0.010  0.108  0.106  0.202  0.187  0.333  0.153  0.298  0.223  0.222  0.273  0.220  0.147  0.124  0.095  0.036 -0.000 -0.014  0.010 -0.021 -0.055 -0.054 -0.042 -0.015  0.064  0.072  0.168  0.112  0.029  0.047  0.004 -0.018  0.008 -0.010 -0.046 -0.029 -0.038 -0.017 -0.035 -0.037 -0.096 -0.091 -0.060 -0.057 -0.053 -0.056 -0.103 -0.106 -0.089 -0.087 -0.071 -0.044 -0.020 -0.064 -0.102 -0.113 -0.107 -0.077 -0.081 -0.074 -0.042 -0.098 -0.089 -0.051 -0.046  0.034 -0.087 -0.055 -0.083  0.009  0.015  0.013  0.015  0.069  0.021  0.085  0.124  0.135  0.206  0.205  0.291  0.146  0.127  0.175  0.184  0.056  0.101  0.110  0.114  0.061  0.053  0.055  0.009  0.020  0.014 -0.032 -0.037 -0.026  0.041  0.105  0.101  0.103  0.064  0.121  0.186  0.031  0.065  0.252  0.041  0.010  0.167  0.164  0.047  0.138  0.252  0.140  0.109  0.206  0.056  0.047 -0.010 -0.126 -0.093 -0.102 -0.052 -0.084 -0.029 -0.045 -0.068 -0.045  0.001 -0.012  0.023 -0.077 -0.046 -0.117 -0.064 -0.126 -0.174 -0.109 -0.147 -0.128 -0.101 -0.069 -0.023 -0.051 -0.075 -0.012  0.017 -0.021  0.018  0.116 -0.022 -0.027  0.066  0.134  0.192  0.313  0.241  0.468  0.427  0.228  0.326  0.111  0.094  0.080  0.094  0.118  0.062  0.193  0.051 -0.019 -0.023 -0.069 -0.062 -0.129 -0.114 -0.099 -0.058 -0.018 -0.018 -0.033 -0.014 -0.055 -0.011 -0.011  0.004 -0.035  0.071  0.087  0.138  0.167  0.433  0.308  0.292  0.325  0.276  0.051  0.021 -0.010  0.004  0.017  0.018 -0.003  0.015 -0.014  0.028 -0.075 -0.108 -0.149 -0.095 -0.159 -0.172 -0.174 -0.128 -0.245 -0.184 -0.176 -0.170 -0.209
 -0.004 -0.040 -0.021 -0.028 -0.010 -0.078 -0.090 -0.072 -0.017 -0.033 -0.023  0.048  0.070  0.055  0.141  0.186  0.240  0.074  0.234  0.292  0.246  0.199  0.206  0.270  0.214  0.252  0.266  0.170  0.139  0.055  0.048  0.134  0.201  0.257  0.315  0.374  0.285  0.416  0.373  0.256  0.337  0.288  0.297  0.169  0.063  0.234  0.176  0.181  0.267  0.200  0.240  0.228  0.119  0.143  0.197  0.135  0.095  0.103  0.092  0.077  0.028  0.058  0.036  0.004  0.037  0.005 -0.021 -0.006  0.004 -0.022  0.003  0.003  0.029  0.048  0.019 -0.002  0.046 -0.009 -0.015 -0.036 -0.024 -0.030 -0.070 -0.052 -0.063 -0.029 -0.048 -0.055 -0.029  0.004 -0.001 -0.019 -0.032 -0.028 -0.071 -0.023 -0.025  0.006 -0.029 -0.035 -0.062 -0.039 -0.003 -0.031 -0.009 -0.002  0.035  0.013  0.076  0.049  0.143  0.054  0.127  0.115  0.094  0.131  0.085  0.042  0.023  0.023 -0.013 -0.028 -0.020 -0.027 -0.062 -0.031 -0.060 -0.054 -0.055 -0.026  0.012  0.060  0.031 -0.011  0.007 -0.033 -0.049 -0.011 -0.028 -0.055 -0.056 -0.064 -0.040 -0.065 -0.066 -0.083 -0.074 -0.086 -0.058 -0.051 -0.031 -0.072 -0.067 -0.033 -0.009 -0.025 -0.018  0.009 -0.038 -0.055 -0.095 -0.060 -0.054 -0.056 -0.074 -0.048 -0.063 -0.064 -0.002 -0.007  0.020 -0.028 -0.002 -0.064 -0.028 -0.034 -0.021 -0.023  0.011 -0.024  0.044  0.052  0.051  0.119  0.085  0.130  0.094  0.032  0.049  0.058  0.024  0.011  0.015  0.032 -0.006  0.006  0.009 -0.013 -0.008  0.009 -0.026 -0.038 -0.045  0.005  0.045  0.053  0.053  0.040  0.090  0.187  0.109  0.094  0.233  0.126  0.089  0.167  0.158  0.107  0.158  0.187  0.122  0.122  0.161  0.066  0.053  0.014 -0.099 -0.099 -0.064 -0.049 -0.073 -0.033 -0.031 -0.042 -0.025 -0.010 -0.015 -0.012 -0.068 -0.069 -0.088 -0.068 -0.075 -0.122 -0.063 -0.071 -0.056 -0.020 -0.024  0.006 -0.029 -0.033  0.005  0.021  0.006 -0.008  0.043 -0.002 -0.007  0.031  0.060  0.084  0.129  0.102  0.197  0.163  0.063  0.123 -0.004  0.011 -0.009 -0.001  0.038  0.010  0.084 -0.004 -0.022 -0.046 -0.061 -0.066 -0.062 -0.071 -0.045 -0.044 -0.023 -0.044 -0.055 -0.052 -0.082 -0.052 -0.071 -0.049 -0.052 -0.013 -0.015  0.036  0.059  0.180  0.139  0.137  0.175  0.132 -0.028 -0.048 -0.008 -0.013 -0.046 -0.027  0.009 -0.005 -0.029  0.017 -0.022 -0.054 -0.079 -0.019 -0.068 -0.095 -0.092 -0.060 -0.118 -0.096 -0.088 -0.043 -0.078
 -0.042 -0.059 -0.034 -0.026 -0.003 -0.022 -0.055 -0.059  0.009 -0.026 -0.080  0.025  0.058  0.028  0.135  0.156  0.218  0.075  0.207  0.247  0.242  0.197  0.221  0.226  0.182  0.156  0.185  0.102  0.060  0.028  0.035  0.075  0.135  0.186  0.280  0.311  0.324  0.351  0.256  0.379  0.346  0.275  0.287  0.102  0.040  0.237  0.238  0.178  0.284  0.217  0.197  0.183  0.103  0.129  0.138  0.096  0.079  0.068  0.038  0.065  0.023  0.023 -0.003  0.013  0.009  0.018 -0.031  0.010  0.019  0.004  0.029  0.010  0.019  0.040  0.015 -0.010  0.059 -0.024  0.015 -0.005 -0.008 -0.009 -0.029 -0.036 -0.048  0.007  0.010 -0.027 -0.044  0.053  0.020 -0.019 -0.023 -0.014 -0.026  0.003 -0.006  0.018 -0.008 -0.006 -0.009 -0.017  0.007 -0.021 -0.005  0.019  0.045  0.050  0.106  0.082  0.186  0.077  0.150  0.123  0.120  0.178  0.126  0.046  0.046  0.037 -0.006 -0.026  0.006 -0.017 -0.038  0.004 -0.058 -0.026 -0.020  0.022  0.028  0.065  0.048 -0.020 -0.006 -0.005  0.003  0.019 -0.008  0.008 -0.016 -0.034 -0.013 -0.041 -0.049 -0.056 -0.016 -0.048 -0.036 -0.011 -0.015 -0.030 -0.025 -0.004  0.019  0.006  0.026  0.026 -0.017 -0.032 -0.066 -0.005 -0.020  0.021  0.010  0.004 -0.050 -0.014  0.034  0.069  0.035  0.006  0.025 -0.043 -0.022 -0.004  0.003 -0.015  0.018 -0.022  0.061  0.052  0.077  0.136  0.119  0.156  0.107  0.061  0.079  0.082  0.058  0.028  0.034  0.035  0.006 -0.014  0.003  0.006 -0.003 -0.006 -0.029 -0.031 -0.048  0.004  0.023  0.009  0.037  0.029  0.092  0.134  0.100  0.110  0.228  0.111  0.062  0.179  0.152  0.054  0.117  0.183  0.125  0.062  0.107  0.030  0.005  0.024 -0.063 -0.089 -0.058 -0.064 -0.045 -0.020  0.015 -0.003 -0.003 -0.011 -0.010 -0.030 -0.040 -0.054 -0.023 -0.048 -0.006 -0.070 -0.090 -0.063 -0.069 -0.029 -0.010  0.048 -0.020  0.019  0.028  0.022 -0.016 -0.039  0.050 -0.031 -0.071  0.012  0.024  0.069  0.134  0.107  0.228  0.194  0.080  0.141  0.034  0.028 -0.011 -0.003  0.025  0.003  0.047 -0.016 -0.031 -0.037 -0.036 -0.055 -0.060 -0.108 -0.036 -0.007 -0.005 -0.032 -0.034 -0.057 -0.078 -0.076 -0.058 -0.023 -0.016  0.011  0.014  0.093  0.093  0.216  0.171  0.165  0.201  0.164 -0.009  0.011  0.019 -0.017 -0.039 -0.035  0.002 -0.050 -0.101 -0.002 -0.044 -0.112 -0.141 -0.052 -0.095 -0.138 -0.138 -0.079 -0.150 -0.143 -0.131 -0.093 -0.151
 -0.045 -0.096 -0.076 -0.110 -0.060 -0.156 -0.166 -0.161 -0.108 -0.091 -0.073 -0.011  0.045  0.047  0.122  0.188  0.274  0.074  0.237  0.292  0.293  0.254  0.259  0.264  0.194  0.211  0.228  0.130  0.108  0.045  0.052  0.136  0.209  0.264  0.335  0.375  0.380  0.493  0.337  0.346  0.669  0.463  0.452  0.244  0.178  0.439  0.341  0.289  0.465  0.371  0.340  0.329  0.202  0.253  0.221  0.200  0.157  0.152  0.095  0.114  0.048  0.056  0.049  0.015  0.009 -0.009 -0.041  0.000  0.009  0.011  0.055  0.037  0.016  0.068  0.055  0.053  0.114  0.026  0.030  0.017  0.015 -0.018 -0.067 -0.048 -0.078 -0.050 -0.065 -0.086 -0.053  0.017 -0.015 -0.036 -0.006  0.001 -0.043  0.013  0.024  0.048  0.025  0.011  0.005  0.002  0.023 -0.003  0.023  0.049  0.052  0.068  0.151  0.125  0.284  0.120  0.234  0.182  0.188  0.229  0.175  0.093  0.070  0.052  0.036 -0.003  0.038  0.011 -0.041 -0.007 -0.035 -0.005 -0.017  0.043  0.060  0.102  0.090 -0.021  0.014  0.003 -0.015 -0.005 -0.014 -0.056 -0.031 -0.036 -0.038 -0.044 -0.020 -0.049 -0.070 -0.060 -0.021 -0.044 -0.043 -0.066 -0.071 -0.047 -0.018 -0.005 -0.003  0.014 -0.030 -0.083 -0.103 -0.076 -0.073 -0.055 -0.050  0.007 -0.066 -0.037 -0.016  0.023  0.014 -0.041 -0.003 -0.099 -0.010 -0.009  0.011 -0.015  0.070  0.010  0.145  0.120  0.181  0.259  0.204  0.276  0.167  0.134  0.143  0.162  0.075  0.073  0.080  0.079  0.035  0.031  0.046  0.022  0.020  0.012 -0.021 -0.022 -0.049  0.019  0.040  0.023  0.051  0.049  0.127  0.218  0.126  0.129  0.366  0.147  0.082  0.216  0.199  0.127  0.169  0.193  0.132  0.120  0.136  0.023  0.033  0.008 -0.060 -0.052 -0.073 -0.025 -0.044 -0.025  0.041  0.044  0.030  0.005  0.013 -0.001 -0.049 -0.038 -0.072 -0.028 -0.062 -0.100 -0.076 -0.075 -0.049 -0.023 -0.029 -0.001 -0.034 -0.038  0.002  0.026  0.007 -0.006  0.061 -0.014 -0.011  0.067  0.073  0.104  0.188  0.119  0.246  0.263  0.109  0.213  0.043  0.049  0.051  0.030  0.054  0.018  0.114  0.019 -0.031 -0.040 -0.072 -0.058 -0.066 -0.091 -0.051 -0.021 -0.001 -0.019 -0.014 -0.019 -0.040 -0.026 -0.013 -0.002 -0.018  0.018  0.040  0.110  0.139  0.306  0.282  0.261  0.320  0.302 -0.014  0.039  0.009 -0.031 -0.006 -0.009 -0.049 -0.049 -0.027 -0.009 -0.139 -0.149 -0.174 -0.155 -0.202 -0.193 -0.239 -0.206 -0.269 -0.197 -0.190 -0.137 -0.163
 -0.027 -0.053 -0.033 -0.049 -0.023 -0.092 -0.102 -0.106 -0.050 -0.033 -0.066  0.016  0.065  0.048  0.098  0.143  0.210  0.047  0.179  0.213  0.211  0.165  0.184  0.215  0.170  0.172  0.233  0.120  0.103  0.037  0.044  0.105  0.181  0.237  0.241  0.269  0.247  0.351  0.288  0.275  0.463  0.556  0.460  0.263  0.079  0.325  0.249  0.238  0.316  0.244  0.250  0.271  0.144  0.179  0.190  0.180  0.098  0.108  0.089  0.079  0.026  0.019  0.006 -0.013 -0.010 -0.012 -0.060  0.007  0.001 -0.020  0.027  0.017 -0.007  0.059  0.019  0.011  0.060  0.012  0.013  0.020  0.028 -0.019 -0.042 -0.032 -0.034  0.008 -0.023 -0.063 -0.067  0.018  0.004 -0.025 -0.010  0.006 -0.030 -0.028  0.013  0.047  0.032  0.008  0.005 -0.005 -0.003 -0.048 -0.012  0.022  0.032  0.026  0.081  0.057  0.170  0.071  0.148  0.125  0.123  0.156  0.099  0.038  0.021  0.018 -0.007 -0.049  0.008 -0.053 -0.088 -0.027 -0.059 -0.037 -0.056 -0.004  0.017  0.070  0.044 -0.013  0.024 -0.001 -0.039 -0.000 -0.030 -0.028 -0.018 -0.040 -0.031 -0.034 -0.048 -0.073 -0.048 -0.056 -0.049 -0.044 -0.039 -0.058 -0.065 -0.036  0.003  0.008  0.009  0.015 -0.018 -0.065 -0.118 -0.083 -0.063 -0.054 -0.049 -0.017 -0.057 -0.044  0.020  0.060  0.023  0.012  0.018 -0.060 -0.029 -0.015  0.002 -0.015  0.032 -0.032  0.102  0.082  0.116  0.188  0.137  0.197  0.136  0.068  0.080  0.090  0.055  0.012  0.014  0.016 -0.017 -0.006 -0.008 -0.004 -0.025 -0.018 -0.044 -0.032 -0.061 -0.004  0.015  0.021  0.057  0.055  0.135  0.267  0.168  0.183  0.406  0.193  0.134  0.286  0.262  0.159  0.211  0.255  0.167  0.138  0.138  0.046  0.059  0.048 -0.064 -0.096 -0.062 -0.044 -0.064 -0.024  0.008  0.034 -0.016 -0.054 -0.059 -0.078 -0.093 -0.107 -0.080 -0.044 -0.048 -0.073 -0.063 -0.021 -0.023  0.012  0.037  0.039 -0.035 -0.023  0.014  0.019 -0.021 -0.048  0.004 -0.055 -0.061 -0.004 -0.002  0.036  0.108  0.075  0.147  0.151  0.038  0.111 -0.011  0.015  0.011 -0.012  0.026  0.014  0.062 -0.005 -0.010 -0.027 -0.058 -0.040  0.008 -0.038  0.004  0.019  0.010 -0.003 -0.025 -0.025 -0.076 -0.080 -0.052 -0.031 -0.038 -0.036 -0.019  0.060  0.094  0.183  0.174  0.179  0.220  0.199 -0.047 -0.002 -0.007 -0.043 -0.041 -0.034 -0.025 -0.041 -0.039  0.005 -0.078 -0.111 -0.127 -0.070 -0.116 -0.148 -0.165 -0.125 -0.162 -0.135 -0.120 -0.049 -0.105
 -0.054 -0.102 -0.068 -0.061 -0.005 -0.114 -0.123 -0.119 -0.050  0.015 -0.023  0.072  0.157  0.129  0.180  0.210  0.316  0.072  0.251  0.276  0.238  0.198  0.180  0.204  0.147  0.171  0.184  0.078  0.088  0.054  0.005  0.087  0.143  0.208  0.231  0.306  0.250  0.342  0.297  0.287  0.452  0.460  0.695  0.330  0.204  0.440  0.276  0.267  0.295  0.210  0.194  0.229  0.118  0.124  0.151  0.148  0.068  0.066  0.055  0.052  0.008 -0.019 -0.019 -0.044 -0.056 -0.052 -0.077 -0.013 -0.021 -0.037  0.025  0.009 -0.032  0.047  0.033  0.019  0.042  0.034  0.032  0.035  0.048 -0.014 -0.036 -0.023 -0.031 -0.010 -0.039 -0.073 -0.061  0.019  0.019 -0.030 -0.021  0.028 -0.022 -0.036  0.035  0.067  0.051  0.032  0.010  0.009 -0.011 -0.037 -0.001  0.025  0.014  0.013  0.062  0.040  0.189  0.057  0.161  0.128  0.144  0.195  0.105  0.043 -0.004 -0.011 -0.024 -0.076  0.019 -0.054 -0.098 -0.016 -0.106 -0.052 -0.085 -0.038 -0.005  0.050  0.060 -0.034  0.030  0.008 -0.022  0.013  0.025 -0.017  0.001 -0.008 -0.010 -0.032 -0.042 -0.030 -0.071 -0.030 -0.026 -0.062 -0.044 -0.035 -0.063 -0.042 -0.003  0.024  0.040  0.019  0.012 -0.053 -0.114 -0.076 -0.054 -0.050 -0.051 -0.015 -0.040 -0.013  0.035  0.104  0.021  0.033  0.065 -0.131 -0.036 -0.000  0.013  0.002  0.065  0.004  0.157  0.087  0.159  0.246  0.191  0.240  0.160  0.105  0.098  0.111  0.024  0.010  0.030  0.014 -0.024 -0.014 -0.005 -0.025 -0.035 -0.029 -0.076 -0.037 -0.094 -0.012  0.016 -0.045  0.028  0.073  0.109  0.228  0.163  0.143  0.400  0.196  0.098  0.225  0.206  0.127  0.167  0.178  0.125  0.109  0.104  0.047  0.010  0.027 -0.040 -0.074 -0.065 -0.044 -0.043 -0.043  0.170  0.179  0.132 -0.002  0.048 -0.046 -0.073 -0.063 -0.061 -0.004 -0.039 -0.066 -0.029  0.001  0.000  0.001  0.022  0.033 -0.021 -0.023  0.012  0.029  0.019 -0.036  0.020 -0.006 -0.016  0.058  0.023  0.056  0.121  0.082  0.129  0.126  0.023  0.095  0.000  0.018 -0.038 -0.042  0.030 -0.009  0.046  0.004 -0.030 -0.082 -0.091 -0.026  0.001 -0.026  0.004 -0.019 -0.007 -0.028 -0.034 -0.045 -0.068 -0.064 -0.070 -0.036 -0.037 -0.048 -0.033  0.084  0.104  0.161  0.172  0.193  0.270  0.258 -0.041  0.007 -0.005 -0.078 -0.033 -0.044 -0.080 -0.093 -0.048 -0.019 -0.150 -0.156 -0.155 -0.144 -0.189 -0.162 -0.201 -0.194 -0.246 -0.186 -0.175 -0.073 -0.097
  0.101  0.088  0.110  0.018  0.049 -0.081 -0.063 -0.042 -0.003  0.018  0.047  0.086  0.072  0.045  0.035  0.085  0.116 -0.011  0.135  0.172  0.172  0.080  0.114  0.110  0.070  0.109  0.100  0.045  0.060  0.030 -0.007  0.024  0.058  0.103  0.085  0.166  0.080  0.150  0.169  0.102  0.244  0.263  0.330  0.483  0.048  0.225  0.138  0.148  0.110  0.054  0.068  0.117  0.037  0.012  0.063  0.092  0.009  0.007  0.042 -0.008 -0.007  0.025  0.032 -0.051 -0.006  0.058 -0.001 -0.023 -0.015 -0.037 -0.031 -0.036 -0.057 -0.011 -0.025 -0.019 -0.022 -0.004 -0.012 -0.033 -0.008 -0.011 -0.043 -0.017 -0.012  0.042  0.022  0.018 -0.063  0.043  0.062  0.041 -0.034  0.019  0.015 -0.034 -0.001  0.048  0.067  0.035 -0.001  0.034 -0.039 -0.061 -0.034  0.032 -0.026 -0.036  0.002 -0.019  0.070  0.021  0.087  0.058  0.057  0.069  0.019 -0.002 -0.046 -0.064 -0.036 -0.087  0.016 -0.064 -0.147 -0.045 -0.097 -0.032 -0.077 -0.059 -0.007  0.023  0.012 -0.046 -0.037 -0.060 -0.070 -0.017  0.014 -0.017 -0.010  0.003 -0.001 -0.013 -0.025 -0.021 -0.053 -0.022 -0.024 -0.051 -0.011  0.004 -0.030 -0.051  0.056  0.077  0.035 -0.010 -0.049 -0.105 -0.059 -0.114 -0.113 -0.138 -0.157 -0.062 -0.049 -0.009  0.037  0.111 -0.041 -0.005  0.005 -0.041 -0.029 -0.052 -0.069 -0.068 -0.002 -0.015  0.075  0.052  0.077  0.134  0.084  0.123  0.135 -0.001  0.018  0.044  0.039 -0.030  0.003  0.029 -0.049 -0.017 -0.013 -0.016 -0.044  0.022 -0.081 -0.060 -0.086 -0.061 -0.027 -0.047  0.011  0.038  0.074  0.268  0.199  0.156  0.354  0.272  0.156  0.143  0.163  0.116  0.135  0.090  0.078  0.125  0.051  0.021  0.068  0.062 -0.099 -0.117 -0.055 -0.040 -0.063 -0.105  0.003  0.024 -0.001 -0.098 -0.026 -0.052 -0.097 -0.082 -0.096 -0.049 -0.072 -0.073  0.004  0.064  0.076  0.157  0.117  0.088  0.061  0.018  0.084  0.094  0.090 -0.008  0.031  0.036  0.005  0.028  0.032  0.033  0.044  0.029  0.032  0.022 -0.027  0.002 -0.085 -0.069 -0.115 -0.125 -0.069 -0.062 -0.045 -0.071 -0.056 -0.069 -0.040 -0.065  0.039 -0.007  0.021 -0.033 -0.030 -0.056 -0.081 -0.111 -0.121 -0.123 -0.144 -0.097 -0.097 -0.146 -0.112 -0.042  0.010  0.045  0.069  0.081  0.108  0.124 -0.111 -0.070  0.016 -0.054 -0.045 -0.021 -0.033 -0.027  0.019  0.005 -0.072 -0.050 -0.055 -0.038 -0.070 -0.087 -0.114 -0.079 -0.094 -0.155 -0.156  0.018 -0.017
 -0.037 -0.072 -0.045 -0.020 -0.023 -0.054  0.010 -0.024 -0.145  0.079  0.131  0.020  0.073  0.096  0.117  0.118  0.195  0.089  0.156  0.098  0.069  0.058  0.020  0.028 -0.009  0.046  0.006 -0.046 -0.063  0.030 -0.021 -0.019 -0.007  0.026  0.048  0.106  0.034  0.058  0.063  0.040  0.178  0.079  0.204  0.048  0.759  0.438  0.141  0.116  0.086  0.048  0.012  0.051  0.014 -0.025 -0.024 -0.041 -0.023  0.015 -0.027 -0.008  0.004  0.007 -0.012 -0.034 -0.046 -0.099 -0.043 -0.027 -0.031 -0.025  0.008  0.013 -0.007 -0.024  0.011  0.020  0.000  0.058  0.040  0.038  0.051  0.039  0.010  0.053  0.030 -0.033 -0.020 -0.010  0.054  0.057  0.015 -0.030  0.012  0.031  0.026  0.006  0.028  0.028 -0.001  0.023 -0.028 -0.007  0.002 -0.010  0.001 -0.004 -0.031  0.024  0.021 -0.010  0.086  0.022  0.077  0.060  0.070  0.059  0.027  0.029  0.008 -0.016  0.006  0.007  0.049  0.015  0.060  0.021 -0.024 -0.009 -0.039 -0.013 -0.026 -0.011  0.011 -0.016 -0.011  0.014 -0.008  0.022  0.033 -0.038  0.026  0.023 -0.042  0.000  0.040  0.035 -0.011  0.045  0.038 -0.013  0.007  0.012 -0.017 -0.000 -0.006 -0.015 -0.027  0.019  0.014 -0.003 -0.017 -0.016  0.014  0.005  0.011  0.073 -0.017  0.012 -0.038 -0.000  0.036  0.010  0.161 -0.086  0.019  0.043  0.064  0.013  0.057  0.015  0.107 -0.002  0.132  0.204  0.145  0.141  0.061  0.128  0.047  0.066  0.004  0.050  0.019 -0.011 -0.003 -0.015  0.001 -0.011 -0.007 -0.029  0.008 -0.006 -0.058 -0.028 -0.053 -0.066 -0.030 -0.022  0.007  0.018  0.014 -0.046  0.133  0.033  0.045  0.030  0.030  0.182  0.050 -0.038  0.045  0.004  0.007 -0.026 -0.005  0.027  0.009  0.057 -0.014  0.019  0.082  0.079  0.277  0.275  0.255  0.162  0.155  0.057  0.067  0.039  0.017  0.051 -0.009 -0.007  0.022 -0.033  0.033 -0.081 -0.151 -0.150 -0.068 -0.022 -0.092 -0.026  0.072  0.080  0.058  0.082  0.159  0.171  0.133  0.077  0.061  0.019 -0.007  0.051  0.006 -0.007  0.008  0.016  0.008 -0.010  0.086  0.023  0.023  0.057  0.011 -0.021  0.034  0.059 -0.061  0.001 -0.096 -0.033 -0.029 -0.017  0.031  0.005  0.029  0.081  0.057  0.039  0.058  0.039  0.030  0.070  0.056  0.021  0.062  0.090  0.161  0.214  0.078  0.079 -0.012 -0.039  0.061  0.014 -0.116 -0.088 -0.022 -0.075 -0.187 -0.162 -0.180 -0.214 -0.237 -0.149 -0.226 -0.219 -0.242 -0.180 -0.204 -0.146 -0.132
 -0.060 -0.107 -0.078 -0.065 -0.039 -0.122 -0.103 -0.110 -0.142 -0.014  0.010  0.030  0.092  0.075  0.154  0.201  0.295  0.096  0.257  0.264  0.231  0.198  0.176  0.187  0.110  0.147  0.123  0.046  0.052  0.065  0.019  0.077  0.118  0.168  0.227  0.306  0.251  0.306  0.234  0.237  0.439  0.325  0.440  0.225  0.438  0.669  0.362  0.293  0.332  0.253  0.196  0.210  0.130  0.139  0.123  0.096  0.065  0.060  0.026  0.044  0.015  0.002 -0.007 -0.036 -0.045 -0.072 -0.058 -0.034 -0.030 -0.023  0.021 -0.003 -0.027  0.035  0.036  0.035  0.073  0.040  0.032  0.036  0.054  0.036 -0.011  0.011  0.007 -0.001 -0.011 -0.061 -0.000  0.082  0.024 -0.039  0.007  0.032 -0.024  0.003  0.032  0.053  0.020  0.010 -0.024  0.010 -0.011 -0.039 -0.004  0.036  0.012  0.045  0.097  0.085  0.242  0.103  0.228  0.197  0.194  0.240  0.142  0.073  0.042  0.003 -0.001 -0.065  0.015 -0.026 -0.018 -0.022 -0.072 -0.014 -0.047 -0.007  0.011  0.085  0.096 -0.008  0.010 -0.022 -0.024  0.011  0.043 -0.026  0.021  0.014 -0.040 -0.014  0.006 -0.003 -0.048 -0.020 -0.010 -0.050 -0.029 -0.050 -0.059 -0.041 -0.027 -0.013 -0.013  0.008 -0.023 -0.063 -0.073 -0.069 -0.038 -0.042 -0.024  0.019 -0.037  0.020  0.014  0.064  0.043 -0.000  0.090 -0.111 -0.014  0.039  0.059  0.031  0.120  0.006  0.162  0.091  0.223  0.325  0.246  0.284  0.158  0.190  0.122  0.148  0.047  0.070  0.046  0.026 -0.007 -0.020 -0.011 -0.005 -0.026 -0.016 -0.014 -0.015 -0.073 -0.003  0.007 -0.024  0.032  0.037  0.114  0.193  0.122  0.093  0.357  0.126  0.053  0.153  0.155  0.148  0.101  0.109  0.118  0.058  0.072 -0.014  0.006  0.016 -0.043 -0.030 -0.061 -0.017  0.017  0.008  0.188  0.190  0.169  0.076  0.096  0.022  0.001 -0.018 -0.036  0.026 -0.042 -0.043 -0.010 -0.032  0.010 -0.031 -0.047 -0.062 -0.074 -0.009 -0.023 -0.002  0.029  0.008  0.052  0.011  0.034  0.109  0.086  0.094  0.166  0.102  0.172  0.208  0.064  0.147  0.049  0.046  0.006 -0.000  0.078  0.011  0.089  0.047 -0.011 -0.060 -0.034  0.019 -0.026 -0.024 -0.044 -0.009 -0.009 -0.009  0.004 -0.010 -0.023 -0.000  0.016  0.030  0.029  0.020  0.024  0.135  0.116  0.216  0.211  0.250  0.359  0.373  0.037  0.067  0.005 -0.042  0.020  0.010 -0.092 -0.078 -0.023 -0.023 -0.205 -0.190 -0.209 -0.225 -0.258 -0.194 -0.269 -0.245 -0.314 -0.247 -0.259 -0.157 -0.189
 -0.004 -0.033  0.008 -0.051 -0.046 -0.067 -0.091 -0.084 -0.042 -0.068 -0.035 -0.014  0.018  0.010  0.054  0.111  0.155 -0.003  0.125  0.163  0.158  0.165  0.157  0.122  0.069  0.101  0.081  0.024  0.034  0.056  0.015  0.044  0.069  0.140  0.176  0.202  0.282  0.297  0.176  0.238  0.341  0.249  0.276  0.138  0.141  0.362  0.680  0.338  0.392  0.330  0.246  0.228  0.175  0.211  0.154  0.141  0.099  0.075  0.030  0.060  0.007 -0.022 -0.005 -0.042 -0.066 -0.069 -0.099 -0.049 -0.037 -0.029  0.020  0.010  0.018  0.049  0.058  0.063  0.158  0.053  0.089  0.085  0.080  0.075  0.014  0.010  0.002  0.005  0.020 -0.061 -0.001  0.137  0.046 -0.063 -0.039 -0.039 -0.064  0.005  0.012  0.007 -0.029 -0.033 -0.025 -0.038  0.006 -0.015  0.008  0.014  0.072  0.120  0.200  0.206  0.354  0.207  0.329  0.300  0.348  0.364  0.261  0.143  0.139  0.067 -0.020 -0.066 -0.012 -0.017 -0.016 -0.042 -0.105 -0.010  0.000  0.084  0.097  0.200  0.218 -0.026 -0.022  0.033  0.047  0.076  0.079  0.064  0.050  0.042  0.036  0.011 -0.015 -0.026 -0.009 -0.052 -0.060 -0.024 -0.056 -0.079 -0.108 -0.079 -0.068 -0.047 -0.035  0.001 -0.057 -0.098 -0.100 -0.087 -0.071 -0.054 -0.061 -0.046 -0.143 -0.018 -0.040  0.033 -0.008 -0.037  0.029 -0.026  0.000  0.038  0.064  0.051  0.165  0.065  0.232  0.313  0.342  0.386  0.357  0.379  0.223  0.257  0.242  0.241  0.107  0.108  0.097  0.085  0.033  0.002  0.013  0.001  0.003 -0.006 -0.055 -0.089 -0.085  0.030  0.079  0.030  0.085  0.036  0.134  0.218  0.075  0.077  0.318  0.106  0.026  0.127  0.099 -0.003  0.057  0.094  0.040 -0.034  0.014 -0.028 -0.013  0.006  0.009 -0.019 -0.006 -0.013  0.015 -0.048  0.073  0.042  0.052 -0.002  0.046  0.025 -0.008  0.037  0.072  0.101  0.101  0.003 -0.002  0.012  0.073  0.025  0.014  0.070  0.016  0.041  0.072  0.074  0.061 -0.025  0.089  0.036 -0.023  0.073  0.079  0.112  0.156  0.117  0.197  0.231  0.107  0.202  0.067  0.050  0.004  0.002  0.039  0.009  0.071  0.001 -0.016 -0.027 -0.023 -0.020 -0.035 -0.062 -0.021  0.009  0.011 -0.010 -0.002  0.006 -0.012 -0.044 -0.035  0.003  0.002  0.030  0.054  0.142  0.132  0.287  0.256  0.342  0.505  0.493  0.007  0.080  0.123 -0.001 -0.010  0.061  0.026 -0.084 -0.121  0.051 -0.141 -0.261 -0.265 -0.136 -0.231 -0.281 -0.269 -0.194 -0.320 -0.267 -0.242 -0.186 -0.295
 -0.020 -0.036 -0.008 -0.043 -0.020 -0.055 -0.065 -0.086 -0.039 -0.025 -0.042 -0.002  0.052  0.024  0.056  0.105  0.168  0.023  0.115  0.163  0.150  0.129  0.141  0.137  0.108  0.126  0.142  0.079  0.057  0.051  0.034  0.078  0.117  0.167  0.195  0.205  0.225  0.282  0.181  0.178  0.289  0.238  0.267  0.148  0.116  0.293  0.338  0.365  0.385  0.279  0.242  0.229  0.153  0.175  0.158  0.132  0.096  0.100  0.061  0.057  0.020  0.002  0.022 -0.007 -0.027 -0.025 -0.038 -0.048 -0.002 -0.007 -0.005 -0.006  0.002  0.058  0.028  0.011  0.083 -0.008  0.004  0.005  0.006  0.007 -0.022 -0.009 -0.033 -0.014 -0.020 -0.047 -0.003  0.054  0.002 -0.048 -0.048 -0.052 -0.073 -0.017 -0.012  0.007 -0.020 -0.012 -0.024 -0.040 -0.004 -0.039 -0.006  0.014  0.051  0.055  0.133  0.135  0.256  0.122  0.230  0.201  0.235  0.282  0.183  0.104  0.074  0.032 -0.001 -0.048 -0.018 -0.051 -0.038 -0.027 -0.061  0.000 -0.021  0.015  0.065  0.148  0.116 -0.001  0.019 -0.007 -0.007  0.024  0.034 -0.003  0.019  0.022 -0.008 -0.006 -0.008 -0.028 -0.040 -0.042 -0.032 -0.027 -0.031 -0.071 -0.081 -0.062 -0.049 -0.037 -0.044 -0.013 -0.041 -0.060 -0.087 -0.069 -0.037 -0.046 -0.054 -0.040 -0.085 -0.021  0.005  0.022  0.012 -0.018  0.010 -0.038 -0.038  0.022  0.022  0.019  0.085 -0.022  0.103  0.127  0.164  0.233  0.211  0.253  0.140  0.149  0.147  0.138  0.066  0.069  0.069  0.055  0.011  0.013  0.020  0.003 -0.012 -0.012 -0.058 -0.048 -0.078  0.016  0.075  0.051  0.087  0.072  0.113  0.211  0.085  0.102  0.276  0.100  0.062  0.132  0.126  0.053  0.105  0.130  0.078  0.052  0.079  0.003  0.024  0.023 -0.034 -0.058 -0.033 -0.015 -0.017 -0.041  0.033  0.009  0.022 -0.013  0.022 -0.005 -0.022 -0.021  0.005  0.026  0.006 -0.035 -0.009  0.003  0.051  0.015  0.022  0.035 -0.036 -0.005  0.037  0.030  0.009 -0.034  0.036 -0.001 -0.033  0.025  0.055  0.082  0.129  0.087  0.176  0.191  0.076  0.149  0.042  0.025 -0.041 -0.039  0.014  0.008  0.081  0.016  0.003 -0.010 -0.012 -0.004 -0.007 -0.028 -0.019 -0.015 -0.012 -0.042 -0.023 -0.024 -0.050 -0.058 -0.054 -0.019 -0.026 -0.015  0.006  0.110  0.103  0.230  0.194  0.261  0.369  0.320 -0.035  0.001  0.042 -0.031 -0.041 -0.002 -0.021 -0.061 -0.046  0.022 -0.110 -0.144 -0.142 -0.108 -0.161 -0.156 -0.172 -0.134 -0.191 -0.170 -0.156 -0.071 -0.146
 -0.062 -0.090 -0.087 -0.089 -0.078 -0.115 -0.146 -0.152 -0.091 -0.125 -0.111 -0.063 -0.009 -0.028  0.058  0.130  0.185  0.071  0.165  0.265  0.256  0.282  0.298  0.268  0.259  0.212  0.280  0.216  0.187  0.114  0.113  0.228  0.293  0.331  0.414  0.340  0.472  0.550  0.267  0.284  0.465  0.316  0.295  0.110  0.086  0.332  0.392  0.385  0.787  0.582  0.532  0.436  0.329  0.409  0.348  0.268  0.241  0.216  0.140  0.135  0.054  0.060  0.063  0.019 -0.000 -0.019 -0.046 -0.007  0.021  0.006  0.035  0.033  0.083  0.134  0.109  0.108  0.184  0.020  0.056  0.043  0.015  0.035 -0.018 -0.021 -0.070 -0.011 -0.031 -0.062  0.036  0.064 -0.017 -0.060 -0.036 -0.046 -0.079  0.026 -0.013  0.003 -0.049 -0.025 -0.044 -0.087  0.019  0.013  0.047  0.038  0.140  0.133  0.255  0.229  0.402  0.200  0.352  0.285  0.327  0.378  0.282  0.170  0.153  0.108  0.064  0.015 -0.012  0.007  0.017 -0.035 -0.019  0.012  0.032  0.100  0.116  0.211  0.177  0.011  0.031 -0.016 -0.009  0.025  0.021 -0.023  0.008  0.003 -0.017  0.005  0.006 -0.047 -0.039 -0.017 -0.022 -0.006 -0.027 -0.073 -0.085 -0.072 -0.085 -0.063 -0.061 -0.014 -0.041 -0.086 -0.102 -0.084 -0.049 -0.063 -0.073 -0.039 -0.136 -0.045 -0.090 -0.076  0.007 -0.129 -0.081 -0.059 -0.020  0.039  0.034  0.036  0.113  0.034  0.115  0.183  0.220  0.292  0.275  0.386  0.164  0.196  0.249  0.240  0.094  0.136  0.138  0.124  0.059  0.047  0.043  0.032  0.019  0.002  0.005 -0.036 -0.008  0.062  0.149  0.149  0.146  0.075  0.143  0.196  0.003  0.054  0.266  0.035  0.004  0.124  0.135  0.005  0.081  0.201  0.125  0.055  0.135 -0.009  0.002 -0.028 -0.030 -0.041 -0.061 -0.010 -0.014 -0.031 -0.034 -0.087 -0.031  0.020  0.033  0.069  0.012  0.010 -0.011  0.021 -0.019 -0.094 -0.079 -0.084 -0.038 -0.071 -0.055 -0.006 -0.072 -0.079 -0.017 -0.028 -0.074 -0.036  0.054 -0.066 -0.065  0.050  0.110  0.183  0.275  0.167  0.394  0.424  0.209  0.362  0.151  0.114  0.084  0.077  0.107  0.055  0.210  0.059 -0.007 -0.007 -0.039 -0.023 -0.097 -0.117 -0.077 -0.051 -0.013 -0.036  0.001  0.014 -0.021 -0.017  0.016  0.029  0.004  0.095  0.132  0.178  0.186  0.493  0.400  0.398  0.460  0.395  0.048  0.044  0.038  0.006  0.002  0.037  0.003 -0.035 -0.051  0.031 -0.126 -0.182 -0.186 -0.143 -0.217 -0.221 -0.225 -0.170 -0.295 -0.224 -0.208 -0.184 -0.257
 -0.085 -0.101 -0.122 -0.110 -0.104 -0.159 -0.182 -0.174 -0.108 -0.171 -0.138 -0.082 -0.048 -0.058  0.018  0.070  0.103  0.034  0.069  0.145  0.136  0.197  0.193  0.170  0.173  0.141  0.201  0.184  0.189  0.102  0.103  0.218  0.237  0.282  0.305  0.218  0.366  0.441  0.200  0.217  0.371  0.244  0.210  0.054  0.048  0.253  0.330  0.279  0.582  0.664  0.539  0.395  0.341  0.479  0.371  0.294  0.280  0.262  0.179  0.164  0.089  0.105  0.092  0.057  0.029 -0.017 -0.068 -0.014  0.024  0.030  0.084  0.091  0.114  0.162  0.143  0.205  0.267  0.105  0.123  0.094  0.073  0.070  0.021 -0.005 -0.030 -0.003 -0.002 -0.036  0.043  0.068  0.002 -0.046  0.008  0.025 -0.051  0.031  0.018  0.008 -0.017 -0.007 -0.017 -0.036  0.056  0.075  0.062  0.056  0.156  0.161  0.271  0.244  0.360  0.200  0.311  0.237  0.285  0.337  0.271  0.171  0.182  0.118  0.055  0.040  0.014  0.036  0.036 -0.036 -0.011 -0.002  0.056  0.108  0.121  0.207  0.201  0.045  0.065  0.058  0.042  0.021 -0.002 -0.027 -0.014 -0.034 -0.028 -0.010  0.000 -0.071 -0.054 -0.014 -0.020  0.002 -0.014 -0.039 -0.046 -0.043 -0.058 -0.035 -0.021  0.015 -0.022 -0.053 -0.079 -0.084 -0.048 -0.089 -0.091 -0.053 -0.146 -0.063 -0.108 -0.108 -0.020 -0.138 -0.090 -0.044 -0.012  0.041  0.062  0.068  0.121  0.054  0.106  0.174  0.203  0.255  0.253  0.347  0.138  0.180  0.227  0.223  0.091  0.139  0.142  0.148  0.089  0.070  0.077  0.047  0.039  0.027  0.042 -0.011  0.036  0.082  0.149  0.148  0.124  0.070  0.129  0.126  0.006  0.039  0.195 -0.013 -0.022  0.112  0.094 -0.034  0.048  0.151  0.072  0.016  0.094 -0.011  0.011 -0.013 -0.033 -0.038 -0.041  0.014 -0.005  0.000 -0.060 -0.093 -0.061  0.022  0.008  0.065  0.015  0.016 -0.011  0.002 -0.025 -0.077 -0.100 -0.087 -0.059 -0.076 -0.056  0.016 -0.030 -0.071 -0.009 -0.019 -0.063 -0.010  0.051 -0.061 -0.051  0.038  0.077  0.167  0.203  0.133  0.309  0.360  0.220  0.384  0.149  0.139  0.138  0.128  0.106  0.069  0.224  0.064 -0.001  0.005 -0.038 -0.029 -0.092 -0.118 -0.084 -0.026  0.000 -0.011  0.006  0.026 -0.006  0.024  0.043  0.059  0.052  0.165  0.167  0.184  0.186  0.461  0.384  0.333  0.372  0.331  0.099  0.068  0.053  0.031  0.025  0.042  0.018 -0.022 -0.052  0.027 -0.103 -0.159 -0.172 -0.143 -0.189 -0.194 -0.219 -0.180 -0.279 -0.170 -0.153 -0.200 -0.223
 -0.056 -0.073 -0.103 -0.083 -0.078 -0.134 -0.151 -0.134 -0.074 -0.145 -0.109 -0.049 -0.010 -0.027  0.040  0.094  0.133  0.057  0.108  0.224  0.207  0.233  0.253  0.255  0.249  0.203  0.307  0.286  0.252  0.107  0.128  0.285  0.326  0.366  0.387  0.288  0.375  0.495  0.240  0.197  0.340  0.250  0.194  0.068  0.012  0.196  0.246  0.242  0.532  0.539  0.677  0.445  0.324  0.473  0.440  0.315  0.282  0.287  0.194  0.161  0.084  0.113  0.096  0.045  0.021 -0.014 -0.046 -0.026  0.016  0.020  0.060  0.071  0.117  0.146  0.128  0.176  0.250  0.092  0.078  0.073  0.062  0.037  0.007 -0.007 -0.021  0.003 -0.019 -0.034  0.060  0.037 -0.016 -0.019  0.002  0.003 -0.053  0.024  0.004 -0.002 -0.031 -0.010 -0.025 -0.049  0.049  0.045  0.041  0.026  0.126  0.124  0.235  0.218  0.312  0.175  0.277  0.193  0.212  0.260  0.211  0.141  0.137  0.094  0.046  0.025  0.004  0.015  0.010 -0.037 -0.008 -0.003  0.035  0.082  0.092  0.172  0.132  0.038  0.055  0.016  0.004  0.000 -0.029 -0.044 -0.035 -0.052 -0.038 -0.008 -0.004 -0.085 -0.052 -0.015 -0.028 -0.012 -0.010 -0.037 -0.047 -0.050 -0.047 -0.030 -0.025 -0.003 -0.039 -0.065 -0.086 -0.088 -0.035 -0.096 -0.108 -0.055 -0.135 -0.084 -0.103 -0.102 -0.021 -0.129 -0.089 -0.023 -0.019  0.039  0.028  0.023  0.060  0.038  0.052  0.132  0.115  0.156  0.179  0.267  0.088  0.112  0.169  0.171  0.068  0.112  0.113  0.116  0.067  0.057  0.067  0.033  0.022  0.035  0.032 -0.016  0.020  0.062  0.129  0.142  0.116  0.052  0.095  0.114 -0.013  0.019  0.169 -0.009 -0.013  0.105  0.109  0.000  0.071  0.193  0.119  0.070  0.156  0.022  0.037 -0.007 -0.086 -0.084 -0.060 -0.017 -0.050  0.007 -0.112 -0.126 -0.103  0.003 -0.048  0.035 -0.033 -0.041 -0.089 -0.066 -0.079 -0.125 -0.100 -0.116 -0.085 -0.075 -0.057 -0.002 -0.049 -0.080 -0.008 -0.022 -0.065  0.005  0.058 -0.069 -0.046  0.040  0.090  0.164  0.224  0.171  0.355  0.358  0.186  0.354  0.115  0.104  0.103  0.131  0.126  0.087  0.255  0.053  0.013  0.008 -0.040 -0.023 -0.100 -0.105 -0.095 -0.032  0.003 -0.016 -0.022  0.020 -0.042  0.001  0.023  0.040  0.021  0.131  0.150  0.157  0.149  0.401  0.287  0.256  0.285  0.238  0.076  0.021  0.029  0.037  0.013  0.036  0.029  0.002 -0.029  0.030 -0.052 -0.112 -0.134 -0.089 -0.138 -0.154 -0.168 -0.115 -0.212 -0.146 -0.130 -0.173 -0.208
 -0.042 -0.044 -0.052 -0.072 -0.067 -0.108 -0.125 -0.116 -0.061 -0.101 -0.084 -0.030  0.013 -0.021  0.045  0.092  0.141  0.061  0.112  0.179  0.166  0.167  0.199  0.206  0.196  0.182  0.241  0.209  0.191  0.074  0.095  0.196  0.230  0.292  0.290  0.235  0.278  0.401  0.228  0.183  0.329  0.271  0.229  0.117  0.051  0.210  0.228  0.229  0.436  0.395  0.445  0.515  0.315  0.355  0.356  0.297  0.239  0.226  0.175  0.170  0.070  0.084  0.090  0.027  0.010 -0.025 -0.042 -0.007  0.004  0.001  0.025  0.042  0.058  0.116  0.088  0.094  0.141  0.045  0.031  0.037  0.036  0.016 -0.006 -0.003 -0.013  0.027  0.001 -0.017  0.019  0.048 -0.010 -0.022  0.002 -0.015 -0.042 -0.001 -0.005 -0.012 -0.038 -0.005 -0.038 -0.064  0.016  0.008  0.022  0.020  0.093  0.076  0.151  0.146  0.235  0.121  0.197  0.154  0.175  0.211  0.173  0.120  0.103  0.076  0.032  0.006 -0.002 -0.025 -0.010 -0.052 -0.030  0.006  0.011  0.063  0.072  0.137  0.106  0.020  0.062  0.006 -0.025 -0.008 -0.005 -0.036 -0.008 -0.009 -0.014 -0.001  0.014 -0.035 -0.046 -0.003 -0.004 -0.006 -0.004 -0.037 -0.049 -0.045 -0.040 -0.030 -0.025 -0.026 -0.029 -0.071 -0.079 -0.098 -0.054 -0.094 -0.093 -0.037 -0.091 -0.058 -0.109 -0.091  0.002 -0.104 -0.065 -0.012 -0.029  0.012  0.011  0.022  0.053  0.016  0.071  0.121  0.112  0.168  0.170  0.241  0.103  0.111  0.156  0.171  0.072  0.109  0.122  0.113  0.068  0.067  0.071  0.018  0.003  0.008  0.003 -0.015 -0.001  0.047  0.102  0.107  0.097  0.075  0.104  0.174  0.031  0.041  0.214  0.051  0.032  0.131  0.112  0.062  0.126  0.181  0.104  0.085  0.149  0.046  0.071  0.012 -0.045 -0.036 -0.055 -0.026 -0.051 -0.009 -0.093 -0.096 -0.078 -0.012 -0.041  0.016 -0.026 -0.029 -0.049 -0.024 -0.041 -0.065 -0.025 -0.061 -0.015 -0.041 -0.059 -0.009 -0.057 -0.072 -0.035 -0.023 -0.055 -0.049 -0.011 -0.064 -0.046 -0.009  0.034  0.079  0.129  0.079  0.219  0.209  0.086  0.184  0.012  0.021  0.050  0.061  0.066  0.065  0.144  0.025  0.006 -0.007 -0.034 -0.027 -0.067 -0.047 -0.056 -0.032 -0.012 -0.007 -0.009  0.023 -0.019  0.004  0.009 -0.003 -0.019  0.037  0.037  0.065  0.064  0.265  0.221  0.211  0.247  0.221  0.027  0.025  0.011  0.008  0.005  0.019 -0.004 -0.026 -0.020  0.028 -0.064 -0.101 -0.118 -0.077 -0.125 -0.132 -0.141 -0.100 -0.161 -0.135 -0.117 -0.103 -0.155
 -0.044 -0.065 -0.083 -0.070 -0.082 -0.103 -0.122 -0.100 -0.069 -0.118 -0.091 -0.048 -0.050 -0.059 -0.007  0.027  0.043  0.014  0.019  0.069  0.071  0.104  0.103  0.112  0.114  0.088  0.134  0.129  0.129  0.048  0.056  0.151  0.144  0.170  0.178  0.126  0.200  0.265  0.119  0.103  0.202  0.144  0.118  0.037  0.014  0.130  0.175  0.153  0.329  0.341  0.324  0.315  0.383  0.395  0.297  0.270  0.266  0.225  0.153  0.151  0.071  0.083  0.082  0.038  0.010 -0.016 -0.052 -0.006  0.002  0.009  0.046  0.056  0.071  0.132  0.116  0.160  0.193  0.085  0.082  0.078  0.070  0.052  0.025  0.007 -0.001  0.025  0.016 -0.023  0.033  0.050  0.003 -0.024  0.016  0.010 -0.031  0.011 -0.001 -0.022 -0.032 -0.009 -0.013 -0.030  0.037  0.039  0.045  0.035  0.106  0.105  0.182  0.163  0.225  0.127  0.186  0.134  0.173  0.211  0.186  0.128  0.122  0.090  0.043  0.026  0.005 -0.002 -0.010 -0.045 -0.016  0.015  0.055  0.099  0.081  0.140  0.128  0.025  0.058  0.046  0.027  0.019 -0.002 -0.018  0.018 -0.007 -0.016  0.005  0.020 -0.034 -0.025  0.006  0.012  0.011 -0.006 -0.035 -0.023 -0.015 -0.040 -0.029 -0.008  0.001 -0.006 -0.049 -0.067 -0.065 -0.049 -0.071 -0.066 -0.041 -0.091 -0.037 -0.094 -0.086 -0.017 -0.096 -0.058 -0.036 -0.015  0.028  0.037  0.045  0.069  0.041  0.061  0.111  0.115  0.149  0.178  0.251  0.095  0.137  0.188  0.201  0.067  0.114  0.127  0.114  0.077  0.071  0.089  0.024  0.033  0.023  0.033  0.016  0.040  0.059  0.097  0.086  0.075  0.046  0.088  0.075 -0.011  0.016  0.120 -0.016 -0.011  0.065  0.042  0.006  0.050  0.101  0.039  0.023  0.070  0.014  0.049  0.022 -0.025 -0.004 -0.033 -0.001  0.000  0.012 -0.041 -0.049 -0.036  0.025  0.001  0.054  0.017  0.017 -0.003  0.000 -0.009 -0.042 -0.047 -0.052 -0.039 -0.045 -0.046 -0.000 -0.032 -0.064 -0.016 -0.025 -0.060 -0.023 -0.007 -0.057 -0.036  0.018  0.020  0.082  0.097  0.056  0.147  0.170  0.100  0.182  0.058  0.068  0.094  0.084  0.069  0.055  0.122  0.030 -0.005 -0.018 -0.019 -0.012 -0.064 -0.068 -0.046 -0.026 -0.023 -0.009 -0.003  0.025  0.005  0.043  0.047  0.039  0.040  0.099  0.078  0.086  0.076  0.234  0.186  0.165  0.192  0.168  0.065  0.059  0.034  0.008  0.021  0.037 -0.001 -0.023 -0.008  0.020 -0.073 -0.093 -0.101 -0.087 -0.117 -0.115 -0.130 -0.109 -0.163 -0.097 -0.082 -0.116 -0.140
 -0.092 -0.117 -0.149 -0.113 -0.119 -0.133 -0.159 -0.133 -0.076 -0.170 -0.147 -0.083 -0.085 -0.082 -0.031  0.017  0.025  0.003  0.004  0.094  0.075  0.147  0.146  0.150  0.155  0.110  0.203  0.222  0.216  0.087  0.109  0.241  0.214  0.250  0.248  0.163  0.254  0.344  0.143  0.129  0.253  0.179  0.124  0.012 -0.025  0.139  0.211  0.175  0.409  0.479  0.473  0.355  0.395  0.746  0.486  0.381  0.376  0.343  0.247  0.224  0.113  0.128  0.142  0.063  0.020 -0.002 -0.051 -0.023  0.020  0.017  0.068  0.082  0.104  0.178  0.175  0.290  0.375  0.182  0.162  0.147  0.165  0.114  0.099  0.054  0.073  0.071  0.074  0.009  0.055  0.077  0.029 -0.011  0.035  0.056 -0.034  0.022  0.008 -0.026 -0.031 -0.037 -0.008 -0.040  0.045  0.062  0.042  0.041  0.139  0.175  0.269  0.222  0.266  0.170  0.234  0.126  0.183  0.231  0.219  0.172  0.180  0.119  0.058  0.025 -0.012 -0.007  0.001 -0.059  0.001  0.026  0.088  0.134  0.101  0.140  0.156  0.044  0.052  0.081  0.058  0.031 -0.006  0.019  0.021 -0.018  0.001  0.018  0.029 -0.026  0.000  0.011  0.012  0.024  0.015 -0.011 -0.001  0.017  0.004 -0.016  0.005  0.011  0.001 -0.010 -0.048 -0.064 -0.041 -0.096 -0.104 -0.066 -0.139 -0.051 -0.109 -0.085 -0.047 -0.096 -0.071 -0.000 -0.025  0.025  0.067  0.070  0.092  0.103  0.103  0.157  0.146  0.159  0.185  0.286  0.113  0.157  0.226  0.240  0.088  0.150  0.171  0.159  0.097  0.076  0.108  0.041  0.033 -0.002  0.028  0.015  0.053  0.089  0.144  0.128  0.103  0.081  0.103  0.071  0.020  0.044  0.138 -0.035 -0.015  0.104  0.068 -0.011  0.072  0.148  0.053  0.034  0.110  0.025  0.089  0.033 -0.052 -0.049 -0.037 -0.012 -0.034  0.007 -0.092 -0.069 -0.099  0.004 -0.081 -0.009 -0.040 -0.039 -0.049 -0.043 -0.059 -0.088 -0.115 -0.106 -0.120 -0.059 -0.036  0.005 -0.042 -0.055 -0.002 -0.052 -0.084 -0.010 -0.031 -0.090 -0.050  0.022  0.009  0.098  0.094  0.057  0.199  0.218  0.139  0.268  0.103  0.119  0.145  0.139  0.131  0.097  0.210  0.059  0.024  0.006 -0.016  0.009 -0.082 -0.121 -0.085 -0.009 -0.001 -0.010 -0.032 -0.010 -0.028  0.008  0.037  0.050  0.063  0.175  0.130  0.142  0.105  0.299  0.238  0.191  0.205  0.190  0.123  0.097  0.056  0.050  0.054  0.080  0.035 -0.004 -0.005  0.014 -0.078 -0.108 -0.131 -0.093 -0.136 -0.148 -0.179 -0.151 -0.208 -0.118 -0.117 -0.193 -0.200
 -0.121 -0.137 -0.165 -0.113 -0.101 -0.167 -0.177 -0.162 -0.091 -0.145 -0.128 -0.061 -0.025 -0.045  0.016  0.087  0.089  0.040  0.087  0.170  0.144  0.158  0.221  0.231  0.249  0.213  0.353  0.348  0.360  0.135  0.141  0.335  0.311  0.352  0.342  0.250  0.279  0.386  0.197  0.138  0.221  0.190  0.151  0.063 -0.024  0.123  0.154  0.158  0.348  0.371  0.440  0.356  0.297  0.486  0.711  0.435  0.346  0.376  0.322  0.238  0.126  0.150  0.179  0.102  0.067  0.011  0.006 -0.023  0.029  0.031  0.048  0.055  0.067  0.132  0.101  0.162  0.203  0.134  0.057  0.062  0.105  0.028  0.012  0.032  0.029  0.035  0.011 -0.028  0.014 -0.002 -0.008 -0.036  0.032 -0.004 -0.057 -0.014  0.007  0.009 -0.018 -0.022 -0.022 -0.002  0.033  0.026  0.019  0.002  0.085  0.098  0.140  0.142  0.185  0.098  0.138  0.097  0.124  0.158  0.146  0.119  0.103  0.083 -0.007 -0.031 -0.038 -0.041 -0.028 -0.095 -0.044 -0.051  0.028  0.044  0.060  0.111  0.126  0.079  0.075  0.057 -0.028 -0.022 -0.030 -0.041 -0.037 -0.064 -0.034 -0.043 -0.042 -0.085 -0.057 -0.030 -0.050 -0.027 -0.021 -0.045 -0.054 -0.064 -0.049 -0.033 -0.024 -0.036 -0.045 -0.074 -0.089 -0.102 -0.094 -0.135 -0.130 -0.094 -0.089 -0.046 -0.083 -0.055 -0.040 -0.107 -0.064 -0.014 -0.013  0.032  0.057  0.071  0.080  0.090  0.072  0.103  0.095  0.127  0.134  0.223  0.095  0.115  0.168  0.205  0.079  0.120  0.140  0.160  0.118  0.080  0.127  0.060  0.029  0.015  0.017  0.005  0.033  0.093  0.134  0.126  0.088  0.080  0.093  0.080  0.041  0.070  0.157 -0.018  0.042  0.135  0.115  0.070  0.175  0.217  0.141  0.135  0.212  0.116  0.152  0.047 -0.094 -0.095 -0.087 -0.033 -0.080 -0.022 -0.082 -0.049 -0.091 -0.009 -0.079 -0.015 -0.089 -0.081 -0.144 -0.126 -0.134 -0.110 -0.085 -0.106 -0.122 -0.080 -0.048 -0.045 -0.100 -0.083 -0.029 -0.066 -0.087  0.018 -0.013 -0.086 -0.016  0.028  0.004  0.078  0.107  0.073  0.237  0.209  0.117  0.219  0.062  0.069  0.114  0.132  0.126  0.095  0.193  0.065  0.041  0.009 -0.050  0.007 -0.069 -0.068 -0.036  0.014 -0.006  0.049 -0.019  0.036 -0.017  0.004  0.039  0.010  0.014  0.088  0.072  0.087  0.093  0.265  0.199  0.177  0.180  0.168  0.091  0.030  0.005  0.044  0.030  0.034  0.006  0.011 -0.010  0.012 -0.036 -0.077 -0.104 -0.053 -0.087 -0.117 -0.124 -0.085 -0.122 -0.077 -0.072 -0.081 -0.110
 -0.038 -0.039 -0.076 -0.086 -0.107 -0.157 -0.186 -0.160 -0.111 -0.160 -0.115 -0.115 -0.083 -0.082 -0.058 -0.006  0.000 -0.025 -0.010  0.071  0.085  0.106  0.160  0.142  0.172  0.103  0.183  0.234  0.265  0.097  0.104  0.245  0.208  0.212  0.216  0.127  0.203  0.288  0.135  0.096  0.200  0.180  0.148  0.092 -0.041  0.096  0.141  0.132  0.268  0.294  0.315  0.297  0.270  0.381  0.435  0.674  0.374  0.293  0.275  0.300  0.081  0.070  0.165  0.041 -0.021 -0.058 -0.077  0.036  0.015  0.007  0.060  0.040  0.005  0.139  0.097  0.134  0.133  0.148  0.078  0.071  0.084  0.026  0.026  0.034 -0.007  0.002  0.009 -0.002  0.001  0.013  0.014 -0.004  0.006  0.022 -0.014  0.003 -0.001  0.006  0.002 -0.013 -0.011 -0.018  0.017  0.032  0.031 -0.005  0.084  0.072  0.131  0.152  0.185  0.102  0.120  0.094  0.142  0.145  0.133  0.113  0.076  0.065  0.014  0.013 -0.026  0.009 -0.022 -0.092 -0.052 -0.001  0.042  0.071  0.128  0.155  0.159  0.053  0.099  0.070  0.012  0.022  0.003 -0.019 -0.012  0.016 -0.004 -0.026 -0.003 -0.042 -0.049 -0.011 -0.001 -0.002 -0.014 -0.025 -0.058 -0.050 -0.042 -0.029 -0.013 -0.040 -0.003 -0.078 -0.049 -0.099 -0.096 -0.112 -0.130 -0.078 -0.109 -0.034 -0.103 -0.036 -0.058 -0.121 -0.097  0.002 -0.009  0.019  0.069  0.070  0.089  0.096  0.109  0.161  0.149  0.161  0.167  0.227  0.122  0.142  0.177  0.219  0.099  0.180  0.184  0.223  0.139  0.102  0.141  0.098  0.079  0.068  0.034  0.021  0.009  0.078  0.103  0.049  0.037  0.057  0.076  0.084 -0.030  0.016  0.159 -0.008 -0.024  0.045  0.053 -0.018  0.048  0.127  0.046  0.026  0.115  0.094  0.140  0.092 -0.021 -0.007 -0.034 -0.055 -0.080 -0.018 -0.050 -0.016 -0.087 -0.037 -0.110 -0.048 -0.087 -0.025 -0.028 -0.022 -0.012 -0.024 -0.005 -0.036  0.014 -0.008  0.005  0.037  0.000 -0.045  0.006 -0.007 -0.021  0.002 -0.002 -0.052 -0.009  0.010  0.010  0.050  0.079  0.056  0.144  0.157  0.090  0.172  0.030  0.029  0.053  0.058  0.074  0.061  0.067  0.020  0.007  0.011 -0.035 -0.009 -0.034 -0.002 -0.041 -0.029  0.001  0.010 -0.008  0.026  0.033  0.024 -0.003 -0.016 -0.034  0.048  0.044  0.055  0.106  0.214  0.157  0.144  0.147  0.184  0.083  0.104  0.062  0.021  0.049  0.057 -0.014 -0.032 -0.024  0.012 -0.086 -0.113 -0.125 -0.094 -0.116 -0.127 -0.138 -0.102 -0.139 -0.105 -0.101 -0.076 -0.138
 -0.105 -0.116 -0.151 -0.114 -0.104 -0.146 -0.164 -0.125 -0.082 -0.153 -0.109 -0.073 -0.097 -0.078 -0.025  0.003  0.011 -0.004 -0.015  0.055  0.045  0.088  0.106  0.104  0.121  0.082  0.126  0.153  0.170  0.066  0.077  0.187  0.168  0.178  0.186  0.099  0.172  0.247  0.095  0.079  0.157  0.098  0.068  0.009 -0.023  0.065  0.099  0.096  0.241  0.280  0.282  0.239  0.266  0.376  0.346  0.374  0.562  0.389  0.235  0.335  0.166  0.152  0.175  0.133  0.084  0.043  0.009  0.044  0.056  0.076  0.108  0.085  0.086  0.133  0.107  0.149  0.153  0.107  0.065  0.066  0.068  0.025  0.011  0.023 -0.015 -0.015 -0.024 -0.046  0.009 -0.013 -0.027 -0.049 -0.004 -0.020 -0.068 -0.016 -0.029  0.004 -0.010 -0.004  0.024  0.022  0.079  0.111  0.062  0.048  0.116  0.112  0.148  0.133  0.159  0.089  0.121  0.056  0.113  0.116  0.134  0.134  0.129  0.105  0.070  0.074  0.038  0.059  0.041 -0.014  0.021  0.033  0.082  0.118  0.142  0.128  0.135  0.058  0.070  0.094  0.045  0.013 -0.024 -0.019 -0.022 -0.009 -0.024 -0.020  0.001 -0.032 -0.026 -0.014  0.006  0.007 -0.022 -0.038 -0.026 -0.042 -0.059 -0.043 -0.019 -0.033 -0.006 -0.032 -0.028 -0.074 -0.068 -0.092 -0.054 -0.030 -0.060 -0.034 -0.098 -0.049 -0.024 -0.072 -0.031  0.002  0.020  0.049  0.080  0.060  0.067  0.074  0.065  0.109  0.099  0.102  0.132  0.192  0.096  0.117  0.159  0.214  0.073  0.165  0.196  0.209  0.157  0.106  0.160  0.074  0.080  0.068  0.048  0.012  0.036  0.069  0.078  0.080  0.044  0.037  0.049  0.015 -0.013  0.007  0.067 -0.055 -0.022  0.060  0.019 -0.008  0.050  0.079  0.008  0.044  0.079  0.046  0.093  0.004 -0.032 -0.028 -0.042 -0.036 -0.023  0.005 -0.058 -0.044 -0.070 -0.018 -0.061 -0.013 -0.010  0.004 -0.001 -0.007 -0.011 -0.033 -0.048 -0.052 -0.035 -0.040 -0.015  0.045  0.015 -0.017 -0.005  0.025 -0.009  0.035  0.023 -0.022  0.016  0.050  0.042  0.077  0.047  0.030  0.117  0.131  0.088  0.145  0.035  0.043  0.053  0.057  0.035  0.014  0.078 -0.005 -0.019  0.012 -0.011 -0.021 -0.053 -0.030 -0.048 -0.047 -0.023 -0.018 -0.007  0.005  0.014 -0.008  0.010  0.009 -0.008  0.065  0.069  0.056  0.066  0.184  0.153  0.112  0.099  0.117  0.052  0.061  0.043 -0.006  0.011  0.028 -0.027 -0.056 -0.030  0.000 -0.096 -0.095 -0.087 -0.079 -0.104 -0.092 -0.088 -0.085 -0.107 -0.034 -0.033 -0.113 -0.118
 -0.076 -0.091 -0.119 -0.074 -0.076 -0.131 -0.134 -0.130 -0.098 -0.109 -0.097 -0.059 -0.034 -0.037 -0.037  0.016  0.022 -0.013 -0.012  0.055  0.065  0.072  0.108  0.118  0.150  0.087  0.170  0.184  0.202  0.083  0.070  0.225  0.175  0.197  0.187  0.093  0.137  0.239  0.103  0.068  0.152  0.108  0.066  0.007  0.015  0.060  0.075  0.100  0.216  0.262  0.287  0.226  0.225  0.343  0.376  0.293  0.389  0.590  0.356  0.314  0.255  0.301  0.287  0.247  0.201  0.109  0.066  0.063  0.111  0.126  0.149  0.159  0.101  0.077  0.064  0.121  0.136  0.063  0.029  0.032  0.044 -0.008 -0.011  0.013 -0.002 -0.006 -0.035 -0.041 -0.003 -0.051 -0.044 -0.050  0.009 -0.029 -0.052 -0.019  0.002  0.014  0.006  0.020  0.028  0.050  0.089  0.134  0.079  0.038  0.080  0.096  0.116  0.102  0.119  0.056  0.099  0.014  0.055  0.091  0.095  0.103  0.088  0.064  0.032  0.067  0.031  0.070  0.052 -0.008  0.050 -0.013  0.015  0.043  0.096  0.063  0.064  0.043  0.064  0.078  0.011 -0.023 -0.041 -0.045 -0.038 -0.019 -0.026 -0.033  0.003 -0.033 -0.044 -0.028  0.013 -0.001 -0.022 -0.034 -0.043 -0.068 -0.053 -0.027 -0.039 -0.048 -0.062 -0.042 -0.019 -0.101 -0.061 -0.105 -0.070 -0.031 -0.095 -0.103 -0.104 -0.090 -0.034 -0.070 -0.053 -0.044 -0.013  0.023  0.028  0.029  0.025  0.022  0.014  0.019  0.033  0.060  0.083  0.153  0.075  0.085  0.138  0.190  0.057  0.096  0.150  0.191  0.146  0.098  0.166  0.098  0.094  0.041  0.032 -0.002  0.003  0.032  0.028  0.014  0.005 -0.002  0.018 -0.007 -0.009 -0.020  0.054 -0.039  0.019  0.099  0.065  0.057  0.154  0.128  0.061  0.112  0.157  0.132  0.180  0.044 -0.116 -0.058 -0.062 -0.022 -0.020  0.035 -0.009 -0.008 -0.002  0.058  0.007  0.020  0.002 -0.029 -0.067 -0.084 -0.083 -0.091 -0.098 -0.130 -0.100 -0.096 -0.084 -0.020 -0.064 -0.057 -0.008  0.001 -0.018  0.054  0.044 -0.025  0.031  0.056  0.063  0.078  0.075  0.033  0.132  0.142  0.091  0.132  0.045  0.042  0.061  0.064  0.048  0.022  0.095  0.016 -0.011 -0.011 -0.069 -0.044 -0.123 -0.086 -0.090 -0.092 -0.062 -0.051 -0.045 -0.026 -0.027  0.016  0.021  0.015  0.010  0.075  0.065  0.067  0.057  0.157  0.128  0.087  0.074  0.094  0.036 -0.014 -0.050 -0.043 -0.002 -0.027 -0.074 -0.035  0.013 -0.004 -0.051 -0.026 -0.012 -0.041 -0.058 -0.019 -0.050 -0.047 -0.057 -0.018 -0.020 -0.077 -0.032
 -0.087 -0.094 -0.108 -0.046 -0.035 -0.119 -0.130 -0.113 -0.052 -0.089 -0.075 -0.033 -0.016 -0.039 -0.049  0.015 -0.003 -0.017 -0.011  0.022  0.008  0.025  0.071  0.082  0.113  0.098  0.172  0.170  0.181  0.066  0.044  0.162  0.141  0.163  0.134  0.066  0.096  0.170  0.092  0.038  0.095  0.089  0.055  0.042 -0.027  0.026  0.030  0.061  0.140  0.179  0.194  0.175  0.153  0.247  0.322  0.275  0.235  0.356  0.451  0.297  0.211  0.302  0.346  0.241  0.215  0.162  0.105  0.101  0.135  0.133  0.114  0.132  0.078  0.045  0.038  0.096  0.077  0.049 -0.018 -0.008  0.012 -0.033 -0.060 -0.017 -0.035 -0.025 -0.048 -0.070 -0.047 -0.080 -0.044 -0.061 -0.016 -0.048 -0.077 -0.062 -0.026  0.005 -0.027 -0.003 -0.006  0.043  0.064  0.108  0.069  0.013  0.066  0.059  0.081  0.055  0.030  0.008  0.014  0.003  0.014  0.042  0.061  0.059  0.049  0.037 -0.006  0.015  0.005  0.019  0.018 -0.045  0.008 -0.066 -0.006 -0.010  0.039  0.036  0.046  0.023  0.038  0.010 -0.039 -0.047 -0.046 -0.072 -0.069 -0.053 -0.032 -0.066 -0.043 -0.065 -0.090 -0.081 -0.049 -0.032 -0.062 -0.089 -0.074 -0.088 -0.085 -0.061 -0.050 -0.072 -0.079 -0.071 -0.056 -0.120 -0.095 -0.123 -0.094 -0.068 -0.102 -0.111 -0.114 -0.094 -0.040 -0.078 -0.067 -0.022 -0.006 -0.013 -0.002 -0.002  0.014  0.023  0.001  0.011  0.023  0.053  0.055  0.107  0.069  0.063  0.109  0.174  0.081  0.075  0.130  0.204  0.141  0.094  0.182  0.108  0.083  0.027  0.035 -0.009  0.034  0.047  0.052  0.065  0.033  0.034  0.033  0.044  0.042  0.039  0.067  0.020  0.086  0.138  0.104  0.117  0.251  0.175  0.083  0.157  0.192  0.172  0.255  0.092 -0.098 -0.052 -0.089 -0.039 -0.039 -0.002 -0.054 -0.051 -0.035  0.026 -0.004  0.019 -0.030 -0.032 -0.089 -0.075 -0.106 -0.105 -0.075 -0.111 -0.106 -0.067 -0.067 -0.040 -0.057 -0.060  0.001 -0.034 -0.028  0.039  0.010 -0.036  0.017  0.028  0.027  0.043  0.062  0.027  0.092  0.094  0.060  0.083 -0.011 -0.005  0.042  0.039  0.012 -0.007  0.045 -0.025 -0.041 -0.035 -0.088 -0.082 -0.116 -0.086 -0.075 -0.095 -0.058 -0.040 -0.040 -0.002 -0.023  0.016  0.006 -0.008 -0.029  0.021  0.017 -0.013  0.014  0.102  0.083  0.043  0.019  0.040 -0.003 -0.062 -0.052 -0.029 -0.022 -0.033 -0.026 -0.003  0.010  0.005  0.010  0.007  0.006  0.021  0.008  0.003  0.003  0.017  0.014  0.035  0.052  0.030  0.066
 -0.082 -0.095 -0.117 -0.074 -0.102 -0.135 -0.147 -0.127 -0.091 -0.122 -0.094 -0.056 -0.058 -0.064 -0.038  0.013 -0.006 -0.020 -0.007  0.024  0.024  0.049  0.085  0.089  0.108  0.075  0.128  0.135  0.130  0.048  0.057  0.138  0.126  0.135  0.134  0.073  0.115  0.173  0.077  0.065  0.114  0.079  0.052 -0.008 -0.008  0.044  0.060  0.057  0.135  0.164  0.161  0.170  0.151  0.224  0.238  0.300  0.335  0.314  0.297  0.512  0.228  0.210  0.320  0.253  0.167  0.113  0.064  0.136  0.138  0.168  0.147  0.119  0.073  0.084  0.085  0.074  0.053  0.054  0.014  0.017  0.022 -0.016 -0.033 -0.003 -0.038 -0.040 -0.054 -0.051 -0.038 -0.070 -0.044 -0.068 -0.013 -0.030 -0.050 -0.011 -0.020  0.042 -0.009  0.009  0.015  0.046  0.082  0.132  0.092  0.043  0.110  0.088  0.079  0.070  0.064  0.014  0.046  0.018  0.048  0.061  0.077  0.094  0.084  0.081  0.052  0.057  0.026  0.063  0.057  0.002  0.040  0.005  0.047  0.060  0.118  0.080  0.089  0.031  0.058  0.056  0.009 -0.028 -0.042 -0.058 -0.059 -0.048 -0.039 -0.065 -0.026 -0.041 -0.058 -0.054 -0.025 -0.047 -0.036 -0.068 -0.068 -0.061 -0.064 -0.059 -0.045 -0.064 -0.051 -0.049 -0.047 -0.093 -0.097 -0.089 -0.052 -0.029 -0.067 -0.081 -0.122 -0.082 -0.021 -0.073 -0.050 -0.021  0.027  0.025  0.030  0.017  0.041  0.016  0.021  0.044  0.063  0.074  0.087  0.134  0.071  0.104  0.136  0.206  0.100  0.150  0.206  0.275  0.204  0.133  0.246  0.132  0.127  0.083  0.063  0.001  0.028  0.067  0.030  0.029  0.016  0.029  0.053  0.014 -0.017  0.022  0.046 -0.058 -0.008  0.088  0.030  0.037  0.111  0.118  0.020  0.069  0.105  0.093  0.151  0.035 -0.042 -0.010 -0.034 -0.022 -0.006  0.027 -0.015 -0.026 -0.013  0.006  0.015  0.007  0.006  0.008 -0.011  0.006 -0.024 -0.052 -0.056 -0.097 -0.069 -0.069 -0.055 -0.003  0.004 -0.028 -0.014  0.008  0.000  0.028  0.002 -0.022  0.043  0.044  0.023  0.018  0.003 -0.009  0.063  0.041  0.046  0.055  0.006 -0.002  0.017  0.008  0.002 -0.013  0.012 -0.020 -0.041 -0.004 -0.053 -0.062 -0.081 -0.049 -0.074 -0.081 -0.040 -0.040 -0.018 -0.004  0.007  0.024  0.013 -0.005 -0.020  0.029  0.039 -0.013  0.004  0.088  0.097  0.066  0.034  0.051 -0.004 -0.012 -0.048 -0.062 -0.021 -0.036 -0.072 -0.059  0.004  0.005 -0.069 -0.032 -0.007 -0.013 -0.040 -0.001  0.015 -0.003 -0.030  0.040  0.044 -0.035 -0.031
 -0.110 -0.104 -0.126 -0.063 -0.061 -0.092 -0.090 -0.077 -0.052 -0.064 -0.056 -0.021 -0.029 -0.017 -0.045 -0.016 -0.018 -0.013 -0.025  0.003  0.015  0.013  0.029  0.042  0.052  0.021  0.053  0.060  0.046  0.003  0.012  0.074  0.056  0.066  0.061  0.029  0.048  0.067  0.028  0.023  0.048  0.026  0.008 -0.007  0.004  0.015  0.007  0.020  0.054  0.089  0.084  0.070  0.071  0.113  0.126  0.081  0.166  0.255  0.211  0.228  0.315  0.279  0.273  0.294  0.233  0.179  0.136  0.134  0.156  0.194  0.192  0.197  0.126  0.093  0.067  0.059  0.048  0.001 -0.002 -0.028 -0.012 -0.030 -0.046 -0.019 -0.022 -0.023 -0.054 -0.048 -0.040 -0.085 -0.050 -0.047  0.004 -0.025 -0.037 -0.038  0.007  0.041  0.022  0.036  0.032  0.091  0.124  0.187  0.111  0.085  0.112  0.085  0.073  0.031  0.022 -0.007  0.023 -0.019 -0.023  0.006  0.040  0.049  0.070  0.077  0.060  0.083  0.095  0.098  0.049  0.051  0.063  0.003  0.028  0.021  0.053  0.015  0.002  0.006  0.005  0.005 -0.013 -0.048 -0.039 -0.057 -0.047 -0.031 -0.026 -0.057 -0.013 -0.019 -0.061 -0.038 -0.001 -0.028 -0.032 -0.037 -0.023 -0.036 -0.041 -0.017 -0.013 -0.025 -0.041 -0.015 -0.009 -0.055 -0.044 -0.049 -0.013  0.012 -0.043 -0.071 -0.059 -0.043 -0.037 -0.007 -0.003 -0.050 -0.008 -0.009 -0.003 -0.022 -0.003 -0.004 -0.003 -0.010  0.011  0.007  0.017  0.050  0.030  0.031  0.063  0.096  0.033  0.038  0.105  0.146  0.105  0.077  0.160  0.092  0.086  0.038  0.047 -0.006  0.028  0.015 -0.008 -0.003 -0.008 -0.018 -0.002 -0.034  0.021 -0.002 -0.005 -0.024  0.025  0.059  0.032  0.062  0.115  0.069  0.027  0.096  0.087  0.082  0.120  0.021 -0.111 -0.067 -0.070 -0.028 -0.020  0.010 -0.015 -0.018  0.007  0.041  0.036  0.018 -0.006 -0.032 -0.062 -0.090 -0.077 -0.080 -0.083 -0.094 -0.123 -0.070 -0.062 -0.029 -0.059 -0.053 -0.018 -0.026 -0.030 -0.002  0.003 -0.017  0.004  0.034  0.031  0.027  0.012 -0.014  0.033  0.031  0.025  0.032 -0.022 -0.014  0.003  0.003 -0.036 -0.026  0.012 -0.026 -0.045 -0.038 -0.062 -0.071 -0.085 -0.082 -0.050 -0.071 -0.040 -0.041 -0.050 -0.040 -0.058 -0.007 -0.004 -0.011 -0.028 -0.004 -0.004 -0.009  0.008  0.049  0.059  0.018 -0.020 -0.003 -0.021 -0.047 -0.055 -0.058 -0.017 -0.044 -0.063 -0.017  0.033 -0.006 -0.016  0.044  0.065  0.013  0.019  0.067  0.041  0.018  0.045  0.093  0.068  0.015  0.061
 -0.061 -0.086 -0.087 -0.019 -0.025 -0.096 -0.096 -0.080 -0.043 -0.073 -0.049 -0.021 -0.026 -0.023 -0.047 -0.004 -0.005 -0.017  0.004  0.028  0.036  0.028  0.038  0.050  0.054  0.055  0.074  0.069  0.060 -0.008 -0.017  0.081  0.067  0.076  0.079  0.056  0.070  0.100  0.058  0.023  0.056  0.019 -0.019  0.025  0.007  0.002 -0.022  0.002  0.060  0.105  0.113  0.084  0.083  0.128  0.150  0.070  0.152  0.301  0.302  0.210  0.279  0.549  0.415  0.358  0.378  0.291  0.162  0.171  0.210  0.207  0.199  0.189  0.120  0.022  0.024  0.052  0.042 -0.017 -0.045 -0.082 -0.073 -0.045 -0.119 -0.088 -0.082 -0.060 -0.102 -0.074 -0.054 -0.093 -0.059 -0.039 -0.005 -0.021 -0.053 -0.050 -0.034  0.014  0.018  0.026  0.001  0.117  0.127  0.217  0.113  0.066  0.068  0.051  0.074 -0.023 -0.052 -0.043 -0.031 -0.072 -0.081 -0.041 -0.011  0.013  0.016  0.036  0.052  0.118  0.111  0.129  0.074  0.050  0.084 -0.053 -0.015 -0.057 -0.005 -0.060 -0.066 -0.049 -0.038 -0.052 -0.066 -0.118 -0.105 -0.126 -0.111 -0.102 -0.084 -0.084 -0.031 -0.052 -0.092 -0.059 -0.023 -0.026 -0.032 -0.050 -0.019 -0.055 -0.052 -0.024 -0.020 -0.040 -0.076 -0.050  0.002 -0.102 -0.067 -0.098 -0.070 -0.019 -0.110 -0.104 -0.082 -0.089 -0.015 -0.054 -0.039 -0.081 -0.034 -0.039 -0.051 -0.088 -0.066 -0.005 -0.055 -0.057 -0.030 -0.028 -0.029  0.022  0.031 -0.025  0.028  0.088  0.053 -0.000  0.083  0.188  0.109  0.077  0.173  0.106  0.110  0.056  0.065 -0.008  0.040 -0.012 -0.014  0.013 -0.021 -0.048 -0.036 -0.042  0.030 -0.007 -0.005  0.030  0.074  0.072  0.074  0.127  0.197  0.078  0.055  0.173  0.146  0.118  0.186  0.065 -0.125 -0.084 -0.107 -0.030 -0.006  0.037 -0.040 -0.049  0.002  0.086  0.066  0.073  0.019 -0.017 -0.082 -0.104 -0.096 -0.135 -0.112 -0.132 -0.158 -0.054 -0.099 -0.050 -0.050 -0.050  0.006 -0.005  0.010  0.056  0.071  0.020  0.038  0.044  0.067  0.050  0.067  0.017  0.073  0.084  0.046  0.034 -0.005 -0.007  0.017  0.005 -0.020 -0.050  0.008 -0.054 -0.095 -0.090 -0.110 -0.137 -0.173 -0.141 -0.105 -0.147 -0.101 -0.084 -0.057 -0.053 -0.075  0.002 -0.003  0.005 -0.009  0.022  0.026 -0.009 -0.020  0.044  0.038 -0.031 -0.081 -0.065 -0.042 -0.098 -0.071 -0.037 -0.033 -0.068 -0.034  0.013  0.032 -0.007  0.048  0.081  0.082  0.062  0.068  0.085  0.066  0.070  0.059  0.072  0.075  0.050  0.103
 -0.161 -0.135 -0.160 -0.090 -0.082 -0.153 -0.157 -0.131 -0.079 -0.125 -0.080 -0.034 -0.057 -0.047 -0.061 -0.014 -0.041 -0.014 -0.017 -0.005 -0.025 -0.018  0.019  0.023  0.048  0.050  0.076  0.078  0.067 -0.029 -0.024  0.084  0.053  0.078  0.064  0.022  0.052  0.089  0.036 -0.003  0.049  0.006 -0.019  0.032 -0.012 -0.007 -0.005  0.022  0.063  0.092  0.096  0.090  0.082  0.142  0.179  0.165  0.175  0.287  0.346  0.320  0.273  0.415  0.712  0.474  0.376  0.373  0.242  0.266  0.333  0.346  0.258  0.237  0.126  0.042  0.050  0.074  0.029  0.003 -0.065 -0.073 -0.050 -0.095 -0.157 -0.081 -0.098 -0.131 -0.173 -0.128 -0.112 -0.188 -0.098 -0.089 -0.065 -0.058 -0.087 -0.062 -0.038  0.070  0.028  0.016  0.008  0.157  0.173  0.278  0.175  0.078  0.122  0.081  0.094  0.011 -0.031 -0.031 -0.023 -0.037 -0.016 -0.001  0.054  0.066  0.039  0.079  0.058  0.099  0.114  0.132  0.069  0.002  0.049 -0.040  0.042 -0.022  0.100  0.072  0.062  0.010  0.019 -0.032 -0.070 -0.087 -0.065 -0.136 -0.120 -0.082 -0.083 -0.136 -0.062 -0.080 -0.156 -0.119 -0.057 -0.070 -0.089 -0.090 -0.096 -0.112 -0.104 -0.062 -0.062 -0.065 -0.098 -0.101 -0.063 -0.180 -0.118 -0.165 -0.135 -0.082 -0.154 -0.157 -0.147 -0.134 -0.077 -0.082 -0.039 -0.057  0.022 -0.005  0.035 -0.001  0.024  0.031 -0.016  0.001  0.052  0.086  0.071  0.127  0.127  0.133  0.154  0.261  0.150  0.147  0.237  0.443  0.313  0.205  0.390  0.260  0.233  0.123  0.143  0.039  0.078  0.096  0.058  0.074  0.029  0.008  0.015  0.019  0.050  0.026  0.028  0.002  0.096  0.100  0.082  0.169  0.262  0.095  0.057  0.187  0.173  0.162  0.298  0.096 -0.125 -0.046 -0.084 -0.007 -0.033  0.006 -0.026 -0.061  0.023  0.084  0.089  0.085  0.015 -0.004 -0.100 -0.063 -0.102 -0.135 -0.068 -0.123 -0.135 -0.084 -0.112 -0.103 -0.057 -0.041 -0.035 -0.056  0.027  0.049  0.013  0.006  0.078  0.053  0.061  0.040  0.073  0.003  0.045  0.037  0.019 -0.003 -0.061 -0.041 -0.039 -0.021 -0.025 -0.057 -0.034 -0.066 -0.118 -0.094 -0.136 -0.162 -0.157 -0.101 -0.100 -0.159 -0.107 -0.077 -0.059 -0.047 -0.052  0.011 -0.030 -0.034 -0.076 -0.020 -0.015 -0.054 -0.044  0.023  0.023 -0.009 -0.056  0.008 -0.079 -0.126 -0.111 -0.100 -0.056 -0.091 -0.098 -0.042  0.027  0.004 -0.012  0.038  0.067  0.028  0.026  0.073  0.082  0.058  0.082  0.138  0.144  0.098  0.148
 -0.174 -0.183 -0.179 -0.062 -0.048 -0.088 -0.089 -0.067 -0.042 -0.055 -0.062 -0.014 -0.029 -0.026 -0.031 -0.012 -0.018  0.016 -0.019 -0.019 -0.034 -0.010 -0.001 -0.006  0.011 -0.005  0.034  0.036  0.013 -0.050 -0.034  0.048  0.032  0.025  0.023  0.000  0.035  0.043  0.004  0.013  0.015 -0.013 -0.044 -0.051 -0.034 -0.036 -0.042 -0.007  0.019  0.057  0.045  0.027  0.038  0.063  0.102  0.041  0.133  0.247  0.241  0.253  0.294  0.358  0.474  0.641  0.440  0.363  0.247  0.319  0.350  0.432  0.358  0.344  0.184  0.062  0.049  0.017 -0.003 -0.074 -0.055 -0.078 -0.074 -0.085 -0.101 -0.073 -0.086 -0.100 -0.130 -0.099 -0.100 -0.172 -0.098 -0.071 -0.023 -0.037 -0.028 -0.022  0.009  0.080  0.063  0.079  0.073  0.197  0.215  0.322  0.241  0.141  0.165  0.109  0.079  0.007 -0.038 -0.048 -0.047 -0.061 -0.065 -0.028  0.030  0.043  0.064  0.111  0.126  0.174  0.156  0.207  0.132  0.097  0.122  0.023  0.045 -0.005  0.058  0.003 -0.019  0.001  0.004 -0.006 -0.023 -0.086 -0.059 -0.110 -0.098 -0.059 -0.072 -0.102 -0.027 -0.022 -0.098 -0.059 -0.000 -0.034 -0.063 -0.034 -0.031 -0.051 -0.068 -0.028 -0.023 -0.033 -0.045 -0.021 -0.012 -0.053 -0.040 -0.039  0.004  0.003 -0.079 -0.110 -0.083 -0.122 -0.076 -0.055 -0.067 -0.071 -0.012 -0.009 -0.004 -0.037 -0.021 -0.065 -0.071 -0.095 -0.035 -0.018 -0.014  0.034  0.035  0.040  0.073  0.136  0.068  0.058  0.149  0.263  0.235  0.175  0.317  0.193  0.215  0.115  0.143  0.022  0.039  0.022 -0.028  0.008 -0.026 -0.051 -0.029 -0.080  0.027 -0.017 -0.043 -0.040  0.053  0.092  0.047  0.092  0.199  0.088  0.042  0.143  0.118  0.119  0.182  0.053 -0.141 -0.080 -0.111 -0.028 -0.014  0.040  0.002 -0.034  0.047  0.081  0.096  0.057  0.029 -0.027 -0.114 -0.119 -0.119 -0.121 -0.104 -0.145 -0.202 -0.154 -0.148 -0.101 -0.087 -0.086 -0.056 -0.068 -0.042  0.004  0.016  0.005  0.033  0.034  0.063  0.050  0.070 -0.007  0.042  0.044  0.015 -0.002 -0.040 -0.006 -0.020  0.008 -0.046 -0.061 -0.034 -0.061 -0.114 -0.100 -0.154 -0.148 -0.162 -0.123 -0.095 -0.137 -0.107 -0.067 -0.052 -0.008 -0.050  0.015  0.004 -0.016 -0.025  0.015  0.004  0.012 -0.018  0.016  0.010 -0.028 -0.070 -0.058 -0.110 -0.139 -0.169 -0.117 -0.092 -0.149 -0.116 -0.052  0.005 -0.015  0.019  0.084  0.115  0.060  0.072  0.132  0.130  0.088  0.137  0.197  0.188  0.056  0.167
 -0.080 -0.095 -0.093 -0.016 -0.004 -0.058 -0.050 -0.048 -0.011 -0.034 -0.034  0.021  0.002 -0.009 -0.025  0.011  0.002  0.009 -0.009 -0.013 -0.023 -0.015  0.007 -0.005  0.010  0.024  0.028  0.002 -0.014 -0.078 -0.054  0.016  0.008  0.023  0.027  0.016  0.029  0.057  0.037  0.009  0.009 -0.010 -0.056 -0.006 -0.046 -0.045 -0.066 -0.027 -0.000  0.029  0.021  0.010  0.010  0.020  0.067 -0.021  0.084  0.201  0.215  0.167  0.233  0.378  0.376  0.440  0.617  0.401  0.272  0.228  0.263  0.253  0.202  0.206  0.133  0.018  0.017 -0.019 -0.024 -0.085 -0.057 -0.114 -0.106 -0.075 -0.108 -0.083 -0.093 -0.076 -0.101 -0.065 -0.081 -0.130 -0.066 -0.026 -0.039 -0.062 -0.045 -0.051 -0.039  0.012  0.017  0.039  0.025  0.117  0.132  0.195  0.136  0.084  0.096  0.039  0.035 -0.045 -0.093 -0.057 -0.060 -0.075 -0.101 -0.057 -0.021 -0.006  0.011  0.053  0.047  0.102  0.092  0.115  0.068  0.029  0.071 -0.047 -0.012 -0.064 -0.010 -0.042 -0.059 -0.017 -0.016 -0.054 -0.087 -0.106 -0.097 -0.108 -0.108 -0.098 -0.075 -0.100 -0.042 -0.048 -0.096 -0.078 -0.024 -0.032 -0.064 -0.060 -0.039 -0.052 -0.044 -0.014 -0.034 -0.037 -0.061 -0.046 -0.019 -0.070 -0.047 -0.065 -0.037 -0.036 -0.085 -0.115 -0.081 -0.103 -0.055 -0.036 -0.043 -0.047 -0.004 -0.024 -0.036 -0.055 -0.065 -0.046 -0.085 -0.118 -0.084 -0.060 -0.059 -0.016  0.005 -0.043 -0.012  0.050  0.036 -0.024  0.043  0.146  0.105  0.079  0.164  0.105  0.102  0.046  0.038 -0.034  0.017 -0.001 -0.014  0.022 -0.027 -0.022 -0.025 -0.029  0.056  0.019 -0.020  0.031  0.093  0.099  0.068  0.110  0.201  0.086  0.032  0.131  0.082  0.102  0.166  0.050 -0.145 -0.090 -0.092 -0.016 -0.000  0.020 -0.059 -0.087  0.002  0.075  0.072  0.077  0.032 -0.028 -0.103 -0.121 -0.114 -0.125 -0.116 -0.137 -0.179 -0.088 -0.122 -0.074 -0.065 -0.060 -0.015 -0.032 -0.017  0.037  0.055  0.026  0.028  0.054  0.089  0.065  0.073  0.002  0.039  0.049  0.008 -0.006 -0.030 -0.035 -0.048 -0.028 -0.073 -0.087 -0.044 -0.070 -0.099 -0.094 -0.111 -0.121 -0.142 -0.123 -0.082 -0.130 -0.111 -0.077 -0.074 -0.045 -0.080 -0.022 -0.041 -0.031 -0.037 -0.010  0.018 -0.018 -0.038 -0.009 -0.011 -0.052 -0.107 -0.108 -0.075 -0.140 -0.111 -0.058 -0.074 -0.113 -0.048  0.001  0.010 -0.006  0.070  0.106  0.109  0.089  0.106  0.110  0.121  0.115  0.143  0.157  0.153  0.093  0.179
 -0.166 -0.181 -0.161 -0.089  0.001 -0.099 -0.091 -0.086  0.011 -0.047 -0.117  0.002 -0.019 -0.024 -0.035 -0.026 -0.025 -0.029 -0.024 -0.010  0.012 -0.028  0.006 -0.016 -0.004  0.012  0.010 -0.024 -0.051 -0.110 -0.078 -0.019 -0.013 -0.009 -0.021 -0.010 -0.010 -0.012  0.005  0.018 -0.009 -0.012 -0.052  0.058 -0.099 -0.072 -0.069 -0.025 -0.019 -0.017 -0.014 -0.025 -0.016 -0.002  0.011 -0.058  0.043  0.109  0.162  0.113  0.179  0.291  0.373  0.363  0.401  0.718  0.457  0.300  0.397  0.344  0.162  0.144  0.106 -0.015  0.004 -0.014 -0.042 -0.138 -0.084 -0.118 -0.131 -0.108 -0.136 -0.114 -0.125 -0.073 -0.077 -0.084 -0.132 -0.138 -0.051 -0.045 -0.053 -0.073 -0.080 -0.112 -0.049  0.031  0.013  0.015  0.020  0.145  0.114  0.198  0.127  0.119  0.090  0.028  0.043 -0.062 -0.099 -0.093 -0.100 -0.062 -0.085 -0.052 -0.018 -0.023  0.004  0.059  0.069  0.098  0.147  0.082  0.063  0.057  0.088  0.027  0.052 -0.031  0.014  0.005 -0.024 -0.006 -0.040 -0.086 -0.078 -0.092 -0.063 -0.100 -0.118 -0.081 -0.107 -0.127 -0.056 -0.077 -0.132 -0.136 -0.055 -0.055 -0.092 -0.071 -0.028 -0.043  0.003  0.003 -0.011 -0.016 -0.078 -0.059 -0.066 -0.047 -0.091 -0.053 -0.053 -0.050 -0.101 -0.079 -0.031 -0.028 -0.085  0.009  0.013 -0.048 -0.030 -0.032 -0.026 -0.052 -0.049 -0.076 -0.107 -0.101 -0.084 -0.059 -0.062 -0.006  0.061 -0.032 -0.017  0.048  0.090 -0.031  0.020  0.148  0.083  0.065  0.163  0.142  0.097  0.036  0.065 -0.030  0.058  0.032  0.029  0.028 -0.005  0.031  0.001  0.026  0.215  0.149  0.051  0.145  0.170  0.139  0.116  0.140  0.226  0.096  0.063  0.160  0.060  0.060  0.156  0.073 -0.143 -0.141 -0.087 -0.014 -0.030 -0.059 -0.167 -0.211 -0.096 -0.020  0.033  0.063  0.016 -0.053 -0.114 -0.128 -0.063 -0.086 -0.067 -0.012 -0.120  0.055  0.003  0.035 -0.001 -0.003  0.041 -0.017 -0.024 -0.046  0.004 -0.004 -0.077 -0.045  0.006 -0.003  0.038 -0.022  0.003 -0.007 -0.036 -0.038 -0.085 -0.069 -0.074 -0.052 -0.125 -0.132 -0.086 -0.109 -0.083 -0.045 -0.045 -0.104 -0.024 -0.056  0.032 -0.026 -0.027  0.001 -0.044 -0.060 -0.107 -0.081 -0.078 -0.081 -0.063 -0.067 -0.072 -0.100 -0.108 -0.048 -0.049 -0.078 -0.154 -0.136 -0.111 -0.192 -0.072 -0.055 -0.123 -0.108 -0.003  0.002  0.001  0.021  0.106  0.118  0.126  0.151  0.151  0.127  0.129  0.145  0.194  0.178  0.177  0.138  0.237
 -0.202 -0.142 -0.190 -0.127 -0.037 -0.052 -0.029 -0.003  0.036 -0.032 -0.029  0.077  0.015 -0.024 -0.047 -0.007 -0.014  0.076 -0.034  0.010  0.003 -0.045 -0.007 -0.031 -0.001  0.025  0.010 -0.001 -0.014 -0.069 -0.058 -0.004 -0.003 -0.003 -0.019 -0.013 -0.024 -0.014 -0.021 -0.031 -0.041 -0.060 -0.077 -0.001 -0.043 -0.058 -0.099 -0.038 -0.046 -0.068 -0.046 -0.042 -0.052 -0.051  0.006 -0.077  0.009  0.066  0.105  0.064  0.136  0.162  0.242  0.247  0.272  0.457  0.686  0.142  0.213  0.202  0.044  0.067  0.040 -0.062 -0.040 -0.049 -0.052 -0.108 -0.094 -0.048 -0.031 -0.076 -0.084 -0.018 -0.011 -0.054 -0.085 -0.092 -0.100 -0.190 -0.128 -0.085 -0.015 -0.102 -0.144 -0.155 -0.105 -0.025 -0.075 -0.033  0.013  0.022  0.056  0.115  0.043  0.044  0.030  0.004 -0.042 -0.042 -0.102 -0.081 -0.097 -0.068 -0.082 -0.064 -0.009  0.005  0.031  0.048  0.012  0.022  0.073  0.008  0.069  0.021  0.083  0.076  0.097 -0.017 -0.006  0.006  0.002  0.049  0.070  0.029 -0.046 -0.026 -0.021 -0.032 -0.037  0.004 -0.007 -0.077 -0.024 -0.005 -0.069 -0.114 -0.049 -0.027 -0.093 -0.114 -0.059 -0.065 -0.078 -0.077 -0.081 -0.087 -0.063 -0.024 -0.041 -0.021 -0.019 -0.012  0.006 -0.006  0.000 -0.053 -0.053 -0.045 -0.083  0.067  0.018  0.039  0.081  0.021  0.011  0.022  0.001 -0.012 -0.057 -0.074 -0.070 -0.043 -0.037 -0.004  0.016  0.007 -0.024  0.029  0.027 -0.030 -0.023  0.045  0.019  0.011  0.074  0.061  0.026 -0.018  0.019 -0.016  0.049  0.009  0.026  0.011 -0.001  0.050 -0.000 -0.013  0.115  0.069 -0.024 -0.020  0.065  0.061  0.018  0.101  0.156  0.034  0.007  0.111  0.033  0.073  0.104 -0.000 -0.107 -0.072 -0.079 -0.003  0.000 -0.052 -0.071 -0.092 -0.022 -0.009  0.057  0.054  0.023 -0.045 -0.131 -0.119 -0.126 -0.075 -0.020 -0.030 -0.134 -0.050 -0.024 -0.063 -0.087 -0.055 -0.053 -0.063 -0.059  0.001 -0.027 -0.004  0.007  0.046  0.055  0.037  0.005 -0.065 -0.044 -0.046 -0.042 -0.047 -0.078 -0.055  0.014  0.026 -0.073 -0.053 -0.027 -0.010 -0.018  0.010  0.012 -0.020  0.013  0.036  0.045  0.011  0.014  0.049  0.008  0.019 -0.048 -0.010 -0.004 -0.041 -0.055 -0.045 -0.057 -0.076 -0.059 -0.038 -0.023 -0.056 -0.104 -0.090 -0.029 -0.108 -0.095 -0.067 -0.013 -0.029 -0.029  0.013  0.043 -0.010  0.019  0.074  0.067  0.041  0.057  0.068  0.061  0.030  0.204  0.229  0.171  0.087  0.192
 -0.106 -0.139 -0.113 -0.053 -0.042 -0.067 -0.070 -0.036 -0.039 -0.038 -0.028 -0.017 -0.023 -0.009  0.012 -0.027 -0.030 -0.004 -0.006 -0.003 -0.012 -0.004  0.013  0.015  0.015 -0.037 -0.014 -0.003 -0.032 -0.049 -0.034 -0.011  0.010 -0.017 -0.007 -0.018 -0.025  0.004 -0.006  0.010  0.000  0.007 -0.013 -0.023 -0.027 -0.034 -0.049 -0.048 -0.007 -0.014 -0.026 -0.007 -0.006 -0.023 -0.023  0.036  0.044  0.063  0.101  0.136  0.134  0.171  0.266  0.319  0.228  0.300  0.142  0.869  0.466  0.438  0.335  0.245  0.146  0.072  0.043 -0.000 -0.067 -0.048 -0.028 -0.043 -0.103 -0.105 -0.099 -0.080 -0.130 -0.117 -0.119 -0.071 -0.078 -0.157 -0.068 -0.031 -0.041 -0.049 -0.030 -0.008  0.013  0.092  0.112  0.093  0.044  0.143  0.186  0.298  0.220  0.109  0.120  0.060  0.021 -0.016 -0.037 -0.080 -0.055 -0.025 -0.042 -0.049  0.000  0.014  0.045  0.094  0.107  0.178  0.143  0.177  0.114  0.111  0.102  0.040  0.038  0.021  0.075  0.016 -0.027  0.044 -0.037 -0.045 -0.026 -0.084 -0.068 -0.124 -0.087 -0.043 -0.112 -0.088 -0.012 -0.021 -0.061 -0.013  0.010  0.004 -0.034  0.004  0.008 -0.014 -0.041  0.000  0.052  0.037  0.001  0.013  0.023 -0.023 -0.029 -0.011 -0.014  0.011 -0.069 -0.126 -0.027 -0.075 -0.042 -0.057 -0.033 -0.035  0.010 -0.017  0.010 -0.061 -0.016 -0.046 -0.087 -0.111 -0.049 -0.015 -0.023  0.018  0.043  0.019  0.043  0.105  0.055  0.085  0.125  0.200  0.198  0.139  0.207  0.173  0.178  0.126  0.216  0.110  0.088  0.054 -0.027  0.071 -0.014 -0.120 -0.045 -0.078 -0.046 -0.077 -0.053 -0.015 -0.002  0.037  0.040  0.037  0.056  0.057  0.036 -0.004  0.035  0.043  0.072  0.007 -0.091 -0.059 -0.091 -0.082 -0.031  0.053 -0.046 -0.064  0.008  0.044  0.007 -0.040 -0.043 -0.078 -0.089 -0.063 -0.062 -0.088 -0.055 -0.074 -0.118 -0.068 -0.114 -0.070 -0.004 -0.014 -0.039 -0.007  0.038  0.025  0.062  0.060  0.071  0.038  0.089  0.009  0.012 -0.015 -0.027 -0.005 -0.030 -0.071 -0.008 -0.024 -0.053  0.005 -0.026 -0.076 -0.081 -0.061 -0.098 -0.051 -0.146 -0.144 -0.137 -0.106 -0.064 -0.135 -0.109 -0.096 -0.026 -0.033 -0.067 -0.051 -0.005 -0.026 -0.024 -0.025 -0.022 -0.040 -0.042 -0.024 -0.022 -0.036 -0.071 -0.066 -0.088 -0.100 -0.120 -0.055 -0.070 -0.112 -0.028  0.002  0.002  0.028  0.074  0.095  0.108  0.102  0.108  0.115  0.135  0.133  0.102  0.097  0.102  0.045  0.063
 -0.185 -0.203 -0.201 -0.120 -0.076 -0.123 -0.113 -0.091 -0.055 -0.074 -0.094 -0.037 -0.036 -0.013  0.005 -0.023 -0.017 -0.007 -0.012 -0.008 -0.012  0.003  0.020  0.008  0.013 -0.001  0.026  0.010 -0.029 -0.065 -0.033  0.021  0.026  0.012  0.012  0.010  0.019  0.019  0.004  0.019  0.009  0.001 -0.021 -0.015 -0.031 -0.030 -0.037 -0.002  0.021  0.024  0.016  0.004  0.002  0.020  0.029  0.015  0.056  0.111  0.135  0.138  0.156  0.210  0.333  0.350  0.263  0.397  0.213  0.466  0.544  0.473  0.292  0.233  0.120  0.068  0.041 -0.004 -0.021 -0.070 -0.036 -0.058 -0.093 -0.092 -0.090 -0.068 -0.108 -0.108 -0.106 -0.082 -0.086 -0.131 -0.058 -0.069 -0.054 -0.060 -0.070 -0.057 -0.003  0.084  0.066  0.060  0.041  0.156  0.167  0.283  0.192  0.113  0.135  0.089  0.064 -0.004 -0.040 -0.053 -0.042 -0.007 -0.009  0.001  0.035  0.041  0.051  0.116  0.109  0.163  0.157  0.171  0.106  0.066  0.088  0.058  0.078  0.019  0.080  0.050  0.004  0.027 -0.007 -0.022 -0.007 -0.052 -0.038 -0.092 -0.070 -0.025 -0.097 -0.089 -0.029 -0.026 -0.101 -0.064  0.002 -0.047 -0.066 -0.034 -0.027 -0.032 -0.046 -0.021  0.004  0.003 -0.027 -0.012 -0.035 -0.050 -0.036 -0.029 -0.003 -0.010 -0.048 -0.067 -0.044 -0.063 -0.056 -0.008  0.009 -0.028 -0.000  0.010  0.039 -0.010 -0.008 -0.052 -0.054 -0.058 -0.035  0.010 -0.000  0.038  0.064  0.042  0.057  0.125  0.094  0.091  0.144  0.244  0.224  0.158  0.267  0.199  0.212  0.130  0.164  0.045  0.066  0.088  0.037  0.064  0.017  0.010  0.011 -0.015  0.049  0.043 -0.004  0.011  0.042  0.077  0.063  0.074  0.127  0.075  0.062  0.088  0.085  0.057  0.118  0.034 -0.084 -0.052 -0.057 -0.035 -0.018  0.021 -0.054 -0.092 -0.020  0.026  0.028  0.012  0.015 -0.026 -0.060 -0.048 -0.044 -0.067 -0.053 -0.066 -0.110 -0.061 -0.087 -0.059 -0.044 -0.017 -0.029 -0.040 -0.012 -0.007  0.038  0.022  0.024  0.012  0.054  0.021  0.050 -0.006  0.015  0.015 -0.008 -0.024 -0.018 -0.020 -0.049  0.006 -0.028 -0.071 -0.042 -0.054 -0.091 -0.052 -0.123 -0.121 -0.098 -0.070 -0.028 -0.085 -0.084 -0.049 -0.029 -0.023 -0.033 -0.023 -0.015 -0.031 -0.037 -0.008 -0.022 -0.020 -0.040 -0.019 -0.019 -0.037 -0.083 -0.052 -0.095 -0.106 -0.089 -0.065 -0.087 -0.101 -0.033 -0.026 -0.023  0.009  0.035  0.048  0.064  0.068  0.062  0.075  0.089  0.084  0.088  0.117  0.118  0.046  0.105
 -0.241 -0.245 -0.255 -0.148 -0.103 -0.160 -0.140 -0.112 -0.077 -0.106 -0.098 -0.033 -0.041 -0.012 -0.010 -0.047 -0.034  0.018 -0.026 -0.017 -0.011  0.006  0.005 -0.017 -0.006 -0.029  0.020 -0.003 -0.031 -0.062 -0.041  0.007  0.027 -0.001 -0.004 -0.025  0.004 -0.009 -0.022  0.004  0.011 -0.020 -0.037 -0.037 -0.025 -0.023 -0.029 -0.007  0.006  0.030  0.020  0.001  0.009  0.017  0.031  0.007  0.076  0.126  0.133  0.168  0.194  0.207  0.346  0.432  0.253  0.344  0.202  0.438  0.473  0.727  0.453  0.362  0.206  0.117  0.102  0.025 -0.027 -0.086 -0.043 -0.068 -0.093 -0.100 -0.106 -0.100 -0.101 -0.123 -0.118 -0.089 -0.090 -0.166 -0.084 -0.073 -0.056 -0.061 -0.048 -0.028  0.033  0.130  0.111  0.105  0.083  0.228  0.264  0.449  0.314  0.184  0.203  0.134  0.074  0.019 -0.016 -0.059 -0.047 -0.042 -0.016  0.028  0.059  0.055  0.089  0.162  0.174  0.283  0.260  0.297  0.182  0.136  0.129  0.074  0.099  0.036  0.133  0.069  0.023  0.026  0.003 -0.015 -0.005 -0.060 -0.030 -0.118 -0.101 -0.022 -0.111 -0.117 -0.030 -0.021 -0.107 -0.058  0.002 -0.048 -0.082 -0.035 -0.028 -0.037 -0.056 -0.016  0.008 -0.012 -0.028 -0.009 -0.036 -0.023 -0.038 -0.012  0.027  0.021 -0.036 -0.072 -0.047 -0.083 -0.060 -0.027  0.032 -0.052  0.014  0.012  0.033 -0.013  0.013 -0.043 -0.053 -0.084 -0.028  0.033  0.019  0.063  0.066  0.067  0.088  0.151  0.112  0.114  0.169  0.274  0.283  0.218  0.337  0.228  0.297  0.169  0.225  0.072  0.099  0.079  0.006  0.034 -0.005 -0.030 -0.005 -0.046  0.036  0.014 -0.025 -0.016  0.021  0.078  0.060  0.071  0.126  0.071  0.058  0.077  0.069  0.030  0.102  0.012 -0.130 -0.082 -0.068 -0.029 -0.009  0.012 -0.025 -0.070  0.016  0.042  0.090  0.061  0.030 -0.015 -0.073 -0.087 -0.076 -0.110 -0.091 -0.116 -0.159 -0.105 -0.115 -0.055 -0.024 -0.036 -0.051 -0.028 -0.007 -0.025  0.022  0.005  0.023  0.032  0.070  0.037  0.048 -0.002  0.023 -0.002  0.009 -0.028 -0.041 -0.020 -0.069  0.005 -0.025 -0.068 -0.035 -0.080 -0.134 -0.100 -0.160 -0.181 -0.135 -0.113 -0.058 -0.126 -0.101 -0.066 -0.040 -0.041 -0.058 -0.029 -0.016 -0.017 -0.020 -0.006 -0.016 -0.032 -0.061 -0.012 -0.004 -0.035 -0.064 -0.028 -0.113 -0.140 -0.144 -0.125 -0.112 -0.138 -0.100 -0.074 -0.005 -0.004  0.007  0.064  0.095  0.066  0.077  0.107  0.121  0.102  0.097  0.162  0.151  0.063  0.156
 -0.165 -0.189 -0.217 -0.124 -0.113 -0.159 -0.137 -0.137 -0.119 -0.120 -0.089 -0.097 -0.076 -0.019  0.007 -0.033 -0.016  0.004  0.002  0.001 -0.007  0.050  0.009  0.000 -0.003 -0.044 -0.025  0.004 -0.012 -0.030 -0.016  0.012  0.026  0.016  0.029  0.006  0.056  0.046  0.003  0.029  0.055  0.027  0.025 -0.031  0.008  0.021  0.020 -0.005  0.035  0.084  0.060  0.025  0.046  0.068  0.048  0.060  0.108  0.149  0.114  0.147  0.192  0.199  0.258  0.358  0.202  0.162  0.044  0.335  0.292  0.453  0.576  0.419  0.257  0.200  0.143  0.095  0.038  0.024  0.020 -0.015 -0.029 -0.057 -0.079 -0.073 -0.073 -0.105 -0.097 -0.058 -0.066 -0.127 -0.056 -0.039 -0.007  0.008  0.005  0.012  0.044  0.127  0.152  0.144  0.117  0.292  0.325  0.479  0.310  0.198  0.220  0.146  0.115  0.050  0.039 -0.017  0.027 -0.004 -0.002  0.021  0.064  0.061  0.104  0.177  0.194  0.288  0.285  0.309  0.157  0.140  0.125  0.057  0.082  0.032  0.113  0.036  0.018  0.022  0.033  0.011  0.009 -0.071 -0.061 -0.113 -0.075 -0.031 -0.105 -0.081 -0.006  0.000 -0.085 -0.003  0.045 -0.026 -0.065  0.019  0.009 -0.019 -0.037  0.024  0.054  0.042  0.001 -0.007 -0.018 -0.020 -0.036  0.001  0.051  0.056 -0.042 -0.033 -0.049 -0.075 -0.044 -0.034  0.006 -0.085  0.015  0.010  0.033 -0.016  0.004  0.004  0.002 -0.016  0.014  0.038  0.023  0.058  0.032  0.044  0.060  0.096  0.062  0.105  0.142  0.220  0.212  0.162  0.249  0.157  0.221  0.137  0.150  0.079  0.077  0.066 -0.010 -0.003 -0.014 -0.034 -0.027 -0.085 -0.015 -0.039 -0.031 -0.059 -0.043  0.018  0.010 -0.010  0.003 -0.005 -0.008  0.014  0.020  0.017  0.039  0.008 -0.122 -0.076 -0.083 -0.051 -0.054  0.032  0.002  0.001  0.002  0.048  0.009 -0.001 -0.039 -0.044 -0.079 -0.097 -0.072 -0.080 -0.095 -0.117 -0.141 -0.105 -0.101 -0.017 -0.005 -0.052 -0.041 -0.011 -0.017 -0.037  0.014 -0.010 -0.016 -0.007  0.029  0.026  0.059  0.006  0.046  0.058  0.034  0.009 -0.023  0.003 -0.007  0.033 -0.008 -0.050 -0.017 -0.065 -0.119 -0.095 -0.139 -0.147 -0.141 -0.119 -0.071 -0.120 -0.085 -0.051 -0.037 -0.025 -0.039 -0.006  0.004 -0.001 -0.040  0.002 -0.000  0.007  0.032  0.048  0.032 -0.007 -0.027  0.011 -0.017 -0.007 -0.061 -0.057 -0.020 -0.049 -0.060 -0.025  0.013 -0.003 -0.003  0.045  0.059  0.003  0.029  0.073  0.053  0.030  0.007  0.100  0.092  0.010  0.069
 -0.157 -0.165 -0.187 -0.087 -0.081 -0.139 -0.125 -0.122 -0.099 -0.089 -0.102 -0.069 -0.041 -0.006 -0.011 -0.028 -0.018  0.027 -0.024 -0.020 -0.032  0.027 -0.017 -0.017 -0.013 -0.046 -0.001  0.005  0.002 -0.008 -0.008  0.026  0.006  0.009  0.009 -0.017  0.025  0.046  0.003  0.010  0.037  0.017  0.009 -0.036  0.013 -0.003  0.010 -0.006  0.033  0.091  0.071  0.042  0.056  0.082  0.055  0.040  0.085  0.159  0.132  0.119  0.197  0.189  0.237  0.344  0.206  0.144  0.067  0.245  0.233  0.362  0.419  0.517  0.280  0.163  0.117  0.089  0.063 -0.012  0.020 -0.010 -0.031 -0.043 -0.060 -0.056 -0.050 -0.066 -0.069 -0.036 -0.038 -0.101 -0.042 -0.022  0.019  0.029  0.025  0.051  0.092  0.140  0.136  0.123  0.103  0.217  0.251  0.382  0.298  0.198  0.247  0.167  0.130  0.077  0.047 -0.005  0.034  0.001  0.009  0.035  0.081  0.082  0.114  0.169  0.179  0.259  0.238  0.259  0.142  0.119  0.144  0.068  0.071  0.057  0.112  0.063  0.043  0.022  0.032  0.038  0.028 -0.019 -0.019 -0.075 -0.030  0.016 -0.050 -0.042  0.027  0.016 -0.059  0.029  0.054 -0.026 -0.033  0.027  0.003 -0.005 -0.016  0.031  0.042  0.024 -0.012  0.016 -0.014 -0.033 -0.044 -0.025  0.027  0.038 -0.053 -0.051 -0.057 -0.077 -0.057 -0.044 -0.023 -0.069  0.008  0.009  0.021 -0.009  0.003 -0.070 -0.046 -0.065 -0.012  0.039  0.033  0.070  0.037  0.069  0.086  0.102  0.055  0.101  0.143  0.176  0.189  0.167  0.229  0.121  0.183  0.095  0.125  0.059  0.056  0.050 -0.014  0.007 -0.002 -0.043 -0.012 -0.059 -0.010 -0.034 -0.033 -0.056 -0.003  0.046  0.015  0.027  0.074  0.029  0.008  0.053  0.043  0.056  0.072  0.032 -0.123 -0.077 -0.087 -0.045 -0.042 -0.003  0.002 -0.013  0.013  0.019  0.042  0.016 -0.021 -0.048 -0.091 -0.117 -0.102 -0.110 -0.077 -0.113 -0.164 -0.132 -0.118 -0.054 -0.054 -0.091 -0.056 -0.043 -0.062 -0.063 -0.011 -0.047 -0.034 -0.002  0.013  0.026  0.036 -0.010  0.032  0.048  0.036  0.041 -0.014  0.017  0.015  0.062  0.013  0.003  0.024 -0.027 -0.070 -0.072 -0.106 -0.103 -0.128 -0.113 -0.059 -0.087 -0.054 -0.036 -0.039 -0.011 -0.049 -0.003  0.012  0.003 -0.025  0.027  0.014  0.031  0.029  0.055  0.048  0.010 -0.024 -0.004 -0.086 -0.100 -0.131 -0.113 -0.090 -0.119 -0.108 -0.068 -0.008 -0.003  0.002  0.053  0.084  0.039  0.046  0.090  0.074  0.036  0.047  0.121  0.123  0.030  0.101
 -0.117 -0.112 -0.150 -0.066 -0.069 -0.086 -0.068 -0.044 -0.023 -0.104 -0.084 -0.025 -0.058 -0.048  0.001 -0.017 -0.027  0.030 -0.015 -0.008 -0.055  0.022 -0.029 -0.020 -0.009 -0.010  0.018 -0.001 -0.002 -0.009 -0.005  0.015  0.017  0.029  0.023  0.002  0.054  0.073  0.029  0.019  0.016 -0.007 -0.032 -0.057 -0.007 -0.027  0.018  0.002  0.083  0.114  0.117  0.058  0.071  0.104  0.067  0.005  0.086  0.101  0.078  0.073  0.126  0.120  0.126  0.184  0.133  0.106  0.040  0.146  0.120  0.206  0.257  0.280  0.467  0.204  0.155  0.138  0.119  0.007  0.051  0.004 -0.013  0.003 -0.038 -0.070 -0.046 -0.025 -0.035 -0.033  0.013 -0.064 -0.022 -0.016  0.011 -0.012 -0.006  0.047  0.048  0.063  0.041  0.083  0.047  0.149  0.267  0.283  0.202  0.137  0.253  0.182  0.157  0.112  0.103  0.043  0.100  0.059  0.037  0.047  0.105  0.111  0.158  0.182  0.139  0.194  0.120  0.156  0.061  0.091  0.130  0.019  0.078  0.068  0.100  0.064  0.049  0.030  0.010  0.032  0.029  0.015 -0.010 -0.046 -0.038 -0.037 -0.042 -0.046 -0.025 -0.027 -0.050  0.003 -0.003 -0.022 -0.017  0.003  0.020  0.017 -0.009  0.017  0.000  0.017 -0.020  0.014 -0.045 -0.038 -0.052 -0.058 -0.061 -0.027 -0.096 -0.068 -0.054 -0.099 -0.055 -0.068 -0.023 -0.071  0.019 -0.031 -0.006 -0.025  0.001 -0.036 -0.058 -0.008 -0.018  0.016  0.026  0.086  0.004  0.030  0.080  0.090  0.030  0.059  0.097  0.100  0.101  0.111  0.116  0.039  0.091  0.056  0.094  0.005  0.089  0.056  0.069  0.116  0.069 -0.018  0.014 -0.035 -0.025 -0.027 -0.060 -0.059 -0.000  0.044  0.011 -0.013  0.034  0.035 -0.003  0.003  0.011  0.013  0.034 -0.009 -0.127 -0.096 -0.060 -0.027 -0.012 -0.016 -0.113 -0.153 -0.079  0.000  0.017  0.070 -0.010 -0.030 -0.072 -0.116 -0.095 -0.145 -0.104 -0.147 -0.183 -0.100 -0.091  0.003 -0.013 -0.073 -0.020 -0.043 -0.057 -0.040 -0.017 -0.062 -0.094 -0.009  0.001  0.026  0.029  0.010  0.053  0.078  0.053  0.065  0.009  0.035  0.042  0.092  0.038  0.013  0.043 -0.028 -0.033 -0.043 -0.029 -0.087 -0.131 -0.139 -0.065 -0.069 -0.026 -0.014 -0.023 -0.003 -0.057  0.004  0.011  0.008 -0.001  0.058  0.039 -0.005  0.001  0.092  0.060  0.032  0.020 -0.012 -0.072 -0.139 -0.069 -0.050 -0.101 -0.066  0.008  0.004  0.012  0.046  0.086  0.086  0.107  0.100  0.097  0.095  0.126  0.094  0.065  0.144  0.151  0.023  0.049
 -0.066 -0.053 -0.108 -0.079 -0.083 -0.070 -0.067 -0.052 -0.047 -0.078 -0.039 -0.086 -0.060 -0.010  0.027 -0.002 -0.005 -0.010  0.006  0.033  0.010  0.045  0.019  0.023  0.035  0.011  0.032  0.032  0.014 -0.037  0.029  0.029  0.035  0.052  0.064  0.062  0.098  0.096  0.048  0.040  0.068  0.059  0.047 -0.011 -0.024  0.035  0.049  0.058  0.134  0.162  0.146  0.116  0.132  0.178  0.132  0.139  0.133  0.077  0.045  0.084  0.093  0.022  0.042  0.062  0.018 -0.015 -0.062  0.072  0.068  0.117  0.200  0.163  0.204  0.582  0.269  0.220  0.183  0.153  0.161  0.106  0.102  0.064  0.073  0.023  0.072  0.063  0.060  0.038  0.064  0.042  0.024  0.013  0.036  0.093  0.036 -0.005  0.015  0.038  0.061  0.073  0.008  0.116  0.170  0.181  0.117  0.137  0.262  0.186  0.209  0.160  0.150  0.075  0.083  0.042  0.098  0.122  0.172  0.143  0.192  0.204  0.144  0.155  0.122  0.082  0.005 -0.004  0.001  0.083  0.120  0.105  0.132  0.114  0.085  0.052  0.062  0.043  0.029  0.010 -0.032 -0.031  0.007  0.020 -0.027 -0.010  0.031  0.007 -0.008  0.052  0.057  0.027  0.001  0.040  0.018  0.013  0.027  0.041  0.027  0.044  0.022 -0.035 -0.027 -0.039 -0.059 -0.054 -0.065 -0.030 -0.075 -0.023 -0.072 -0.098 -0.053 -0.086 -0.049 -0.046 -0.045  0.016  0.040  0.062  0.052  0.074  0.065  0.093  0.064  0.086  0.081  0.130  0.034  0.054  0.104  0.116  0.028  0.090  0.121  0.112  0.074  0.100  0.109  0.039  0.044  0.036  0.022  0.045  0.012  0.057  0.070  0.080  0.047  0.033  0.031  0.011 -0.008  0.002  0.036 -0.027 -0.043  0.011 -0.011 -0.024 -0.038  0.007  0.009 -0.010 -0.008 -0.012  0.003 -0.030 -0.080 -0.063 -0.028 -0.019 -0.075  0.022 -0.083 -0.063 -0.078  0.011 -0.078 -0.007 -0.056 -0.046 -0.033 -0.055 -0.059 -0.061 -0.052 -0.090 -0.085 -0.056 -0.054 -0.007 -0.003 -0.045 -0.047 -0.041 -0.033 -0.029 -0.036 -0.021 -0.024 -0.024 -0.010  0.002  0.018 -0.005  0.068  0.078  0.033  0.082 -0.009  0.048  0.042  0.085  0.090  0.062  0.045 -0.017 -0.059 -0.043 -0.059 -0.067 -0.081 -0.087 -0.042 -0.040 -0.050 -0.016 -0.024  0.026 -0.027 -0.008 -0.000 -0.001 -0.016  0.059  0.029  0.052  0.035  0.135  0.102  0.052  0.032  0.066  0.076  0.098  0.102  0.050  0.049  0.064  0.046  0.029 -0.005  0.009 -0.034 -0.042 -0.046 -0.067 -0.058 -0.061 -0.080 -0.066 -0.105 -0.027 -0.059 -0.114 -0.056
 -0.096 -0.122 -0.167 -0.132 -0.134 -0.168 -0.148 -0.128 -0.105 -0.121 -0.074 -0.095 -0.083 -0.015  0.007 -0.010 -0.019 -0.016 -0.011 -0.005 -0.019  0.065  0.026  0.006  0.018 -0.003  0.029  0.029  0.019 -0.011  0.012  0.035  0.040  0.046  0.052  0.030  0.077  0.092  0.019  0.015  0.055  0.019  0.033 -0.025  0.011  0.036  0.058  0.028  0.109  0.143  0.128  0.088  0.116  0.175  0.101  0.097  0.107  0.064  0.038  0.085  0.067  0.024  0.050  0.049  0.017  0.004 -0.040  0.043  0.041  0.102  0.143  0.117  0.155  0.269  0.411  0.271  0.211  0.161  0.227  0.163  0.162  0.126  0.106  0.040  0.069  0.070  0.086  0.050  0.075  0.065  0.053  0.026  0.060  0.127  0.098  0.034  0.079  0.026  0.095  0.091  0.052  0.077  0.108  0.158  0.122  0.123  0.185  0.181  0.191  0.158  0.148  0.086  0.114  0.053  0.118  0.142  0.159  0.143  0.193  0.175  0.136  0.119  0.116  0.097  0.044  0.035  0.029  0.081  0.092  0.120  0.109  0.124  0.095  0.023  0.064  0.034  0.049  0.055  0.040  0.039  0.067  0.070  0.011  0.045  0.060  0.054  0.037  0.114  0.084  0.034  0.030  0.091  0.057  0.059  0.054  0.068  0.076  0.038  0.044  0.013  0.028 -0.008 -0.001 -0.008 -0.019  0.033 -0.036  0.027 -0.069 -0.054 -0.001 -0.062 -0.007 -0.088 -0.008  0.022  0.053  0.049  0.063  0.064  0.081  0.060  0.074  0.102  0.109  0.150  0.034  0.090  0.113  0.120  0.037  0.103  0.127  0.107  0.083  0.090  0.110  0.032  0.053  0.026  0.039  0.021  0.067  0.087  0.060  0.038  0.058  0.042  0.030 -0.017 -0.012 -0.004  0.006 -0.057 -0.064 -0.009 -0.016 -0.029 -0.060 -0.008 -0.001 -0.048 -0.015 -0.037 -0.019 -0.021 -0.071 -0.064 -0.051 -0.020 -0.017 -0.013 -0.029 -0.006 -0.021  0.003 -0.028 -0.000 -0.039 -0.026 -0.038 -0.027 -0.068 -0.064 -0.065 -0.093 -0.124 -0.060 -0.063 -0.002  0.038 -0.026 -0.023 -0.025 -0.034 -0.025 -0.017 -0.011 -0.018  0.002 -0.001  0.030  0.035  0.024  0.080  0.097  0.062  0.105  0.032  0.051  0.053  0.109  0.089  0.032  0.058  0.013 -0.009 -0.032 -0.036 -0.023 -0.085 -0.095 -0.051  0.000 -0.015  0.019 -0.005  0.017 -0.032 -0.006  0.027  0.020  0.020  0.071  0.064  0.058  0.050  0.138  0.113  0.055  0.050  0.068  0.034  0.069  0.043 -0.018  0.028  0.021 -0.049 -0.042 -0.002 -0.032 -0.106 -0.072 -0.062 -0.130 -0.101 -0.053 -0.087 -0.113 -0.158 -0.005 -0.030 -0.104 -0.048
 -0.055 -0.074 -0.139 -0.084 -0.100 -0.102 -0.117 -0.081 -0.057 -0.111 -0.045 -0.054 -0.083 -0.041 -0.028 -0.027 -0.046 -0.033 -0.057 -0.051 -0.034  0.031  0.016 -0.004  0.003 -0.005  0.028  0.057  0.064  0.014  0.010  0.069  0.046  0.053  0.060  0.001  0.091  0.098 -0.002 -0.010  0.053  0.011  0.019 -0.019  0.020  0.035  0.063  0.011  0.108  0.205  0.176  0.094  0.160  0.290  0.162  0.134  0.149  0.121  0.096  0.074  0.059  0.052  0.074  0.017 -0.019 -0.014 -0.049 -0.000 -0.004  0.025  0.095  0.089  0.138  0.220  0.271  0.623  0.373  0.370  0.348  0.316  0.338  0.205  0.186  0.126  0.196  0.134  0.147  0.093  0.105  0.100  0.089  0.058  0.090  0.230  0.097  0.020  0.057  0.015  0.050  0.068  0.031  0.032  0.090  0.127  0.070  0.083  0.144  0.192  0.228  0.189  0.151  0.113  0.127  0.054  0.115  0.143  0.176  0.164  0.185  0.124  0.093  0.070  0.072  0.048  0.008 -0.031  0.002  0.046  0.123  0.169  0.107  0.118  0.169  0.044  0.039  0.094  0.106  0.066  0.008  0.066  0.084  0.030  0.043  0.082  0.060  0.024  0.034  0.112  0.048  0.043  0.046  0.087  0.052  0.020  0.041  0.059  0.044  0.036  0.016 -0.030 -0.008 -0.070 -0.077 -0.103 -0.091 -0.035 -0.092 -0.047 -0.123 -0.060 -0.059 -0.096 -0.036 -0.056  0.009  0.025  0.050  0.080  0.092  0.120  0.093  0.100  0.135  0.141  0.158  0.211  0.063  0.116  0.128  0.152  0.013  0.081  0.122  0.096  0.054  0.052  0.080  0.021  0.009 -0.007  0.039  0.030  0.080  0.057  0.078  0.067  0.080  0.016  0.036 -0.015 -0.009 -0.012  0.013 -0.065 -0.082 -0.007 -0.015 -0.014 -0.041 -0.019 -0.013 -0.052 -0.007 -0.025  0.008 -0.012 -0.067 -0.034 -0.011  0.026 -0.002  0.015 -0.016  0.021 -0.016  0.033 -0.012  0.059 -0.028  0.021 -0.029 -0.022 -0.061 -0.072 -0.099 -0.131 -0.121 -0.074 -0.047 -0.021  0.050 -0.019 -0.005 -0.044 -0.026  0.025 -0.021 -0.042 -0.043  0.011 -0.014  0.046  0.046  0.048  0.107  0.145  0.110  0.181  0.095  0.113  0.152  0.141  0.153  0.099  0.129  0.057 -0.029 -0.039 -0.057 -0.064 -0.109 -0.108 -0.087 -0.050 -0.027  0.014 -0.012  0.014 -0.013  0.033  0.052  0.053  0.060  0.155  0.110  0.106  0.094  0.167  0.147  0.062  0.062  0.110  0.089  0.098  0.053  0.008  0.070  0.079 -0.024 -0.047 -0.026 -0.032 -0.125 -0.119 -0.103 -0.128 -0.139 -0.104 -0.140 -0.149 -0.193 -0.071 -0.077 -0.163 -0.118
 -0.075 -0.093 -0.117 -0.084 -0.082 -0.049 -0.085 -0.039 -0.014 -0.107 -0.065 -0.019 -0.050 -0.030  0.003  0.024  0.011 -0.011 -0.004  0.014  0.005  0.090  0.062  0.051  0.048  0.037  0.067  0.081  0.078  0.044  0.032  0.107  0.104  0.115  0.128  0.068  0.153  0.168  0.046  0.059  0.114  0.060  0.042 -0.022  0.000  0.073  0.158  0.083  0.184  0.267  0.250  0.141  0.193  0.375  0.203  0.133  0.153  0.136  0.077  0.053  0.048  0.042  0.029 -0.003 -0.024 -0.042 -0.052 -0.067 -0.021 -0.027  0.038  0.063  0.119  0.183  0.211  0.373  0.588  0.274  0.297  0.254  0.279  0.213  0.169  0.101  0.169  0.154  0.149  0.059  0.115  0.151  0.090  0.050  0.089  0.196  0.063  0.034  0.044 -0.002 -0.015  0.009 -0.002 -0.032  0.041  0.052  0.022  0.044  0.135  0.242  0.335  0.235  0.252  0.180  0.227  0.119  0.205  0.250  0.246  0.206  0.239  0.160  0.050  0.016  0.028 -0.008 -0.018 -0.028 -0.001  0.055  0.130  0.200  0.143  0.187  0.192  0.037  0.067  0.131  0.144  0.128  0.035  0.088  0.096  0.054  0.051  0.066  0.055  0.027  0.046  0.075  0.041  0.025  0.031  0.048  0.022  0.014  0.031  0.046  0.021  0.028  0.002 -0.030 -0.026 -0.045 -0.042 -0.036 -0.044 -0.039 -0.105 -0.054 -0.089 -0.037 -0.039 -0.069 -0.029 -0.018  0.018  0.048  0.072  0.092  0.106  0.062  0.085  0.122  0.140  0.163  0.192  0.237  0.088  0.156  0.173  0.188  0.071  0.127  0.128  0.108  0.065  0.051  0.052  0.008 -0.025 -0.039 -0.006  0.030  0.045  0.068  0.091  0.073  0.086  0.023  0.068  0.025 -0.020  0.009  0.053 -0.039 -0.045  0.029  0.013 -0.009 -0.001  0.036  0.016 -0.026  0.021 -0.017  0.007  0.010 -0.041 -0.054 -0.032  0.031  0.012  0.020 -0.029 -0.031 -0.027  0.045 -0.001  0.056  0.001  0.016 -0.030 -0.026 -0.048 -0.057 -0.086 -0.102 -0.097 -0.067 -0.044 -0.029 -0.016 -0.014  0.019 -0.046 -0.040  0.012  0.005 -0.057 -0.043  0.023  0.002  0.076  0.088  0.079  0.171  0.179  0.125  0.226  0.121  0.123  0.140  0.143  0.127  0.072  0.148  0.037 -0.012 -0.021 -0.030 -0.023 -0.087 -0.111 -0.070 -0.010 -0.004 -0.001 -0.012  0.011 -0.030  0.009  0.049  0.072  0.084  0.187  0.136  0.158  0.105  0.218  0.181  0.142  0.172  0.166  0.048  0.080  0.054 -0.001  0.024  0.054 -0.002 -0.053 -0.073 -0.019 -0.131 -0.150 -0.157 -0.150 -0.164 -0.156 -0.191 -0.193 -0.224 -0.122 -0.099 -0.182 -0.185
 -0.039 -0.052 -0.157 -0.136 -0.149 -0.136 -0.148 -0.075 -0.079 -0.132 -0.000 -0.051 -0.088 -0.030  0.005 -0.009 -0.024 -0.020 -0.011 -0.028 -0.055 -0.002 -0.011  0.001 -0.001 -0.015 -0.008  0.029  0.028 -0.029 -0.002  0.034  0.031  0.043  0.031  0.000  0.039  0.051 -0.009 -0.024  0.026  0.012  0.034 -0.004  0.058  0.040  0.053 -0.008  0.020  0.105  0.092  0.045  0.085  0.182  0.134  0.148  0.107  0.063  0.049  0.054  0.001 -0.017  0.003 -0.074 -0.085 -0.138 -0.108 -0.048 -0.070 -0.086  0.024 -0.012  0.007  0.153  0.161  0.370  0.274  0.572  0.342  0.367  0.441  0.229  0.240  0.236  0.261  0.115  0.144  0.077  0.064  0.099  0.092  0.030  0.085  0.202  0.045 -0.069  0.002  0.019  0.027  0.032  0.030  0.028  0.036  0.016 -0.022  0.009  0.019  0.103  0.129  0.094  0.044  0.071  0.054  0.013  0.090  0.068  0.107  0.109  0.115  0.080  0.027 -0.003  0.041 -0.011 -0.065 -0.089 -0.048  0.015  0.101  0.125  0.083  0.104  0.185  0.074  0.070  0.128  0.086  0.112  0.032  0.114  0.129  0.102  0.084  0.108  0.067  0.035  0.065  0.110  0.063  0.038  0.044  0.062  0.025  0.007  0.023  0.026  0.034  0.002  0.021 -0.057 -0.029 -0.125 -0.047 -0.104 -0.068 -0.023 -0.037  0.025 -0.107  0.018 -0.028  0.053  0.111  0.051  0.102  0.081  0.155  0.157  0.138  0.276  0.227  0.191  0.162  0.143  0.155  0.149  0.070  0.147  0.101  0.114  0.027  0.140  0.124  0.100  0.056  0.031  0.038 -0.023 -0.043 -0.022 -0.032  0.038  0.045  0.086  0.094  0.002  0.021  0.114  0.051 -0.024  0.058  0.043  0.032 -0.058 -0.093 -0.024 -0.033  0.010 -0.065 -0.066 -0.049 -0.079 -0.048 -0.020 -0.008 -0.020  0.015  0.024  0.044  0.012 -0.041  0.042  0.028  0.164 -0.038 -0.002 -0.173 -0.069 -0.125 -0.012 -0.021  0.027  0.013  0.014 -0.024 -0.004 -0.006  0.005  0.017 -0.003  0.095  0.067  0.021  0.030  0.074  0.094  0.037  0.027  0.047  0.040 -0.020 -0.004 -0.015  0.009  0.030  0.051  0.035  0.061  0.039  0.055  0.136  0.093  0.141  0.071  0.063  0.028 -0.004  0.021 -0.013 -0.012  0.018  0.037 -0.013  0.025  0.031  0.088  0.032  0.044  0.030  0.037  0.027  0.030  0.022  0.082  0.050  0.043  0.134  0.073  0.071  0.019  0.036  0.128  0.220  0.273  0.184  0.111  0.206  0.191  0.041 -0.003 -0.038 -0.046 -0.170 -0.211 -0.228 -0.227 -0.240 -0.218 -0.262 -0.273 -0.278 -0.148 -0.186 -0.231 -0.215
 -0.049 -0.098 -0.072 -0.028 -0.020 -0.029 -0.036 -0.051 -0.034 -0.008 -0.012 -0.052 -0.021  0.029  0.012 -0.028 -0.024 -0.067 -0.031 -0.061 -0.072  0.003 -0.015 -0.051 -0.033 -0.039 -0.031 -0.004  0.034  0.035  0.005  0.026 -0.010  0.001  0.011 -0.034  0.064  0.059 -0.015  0.015  0.030  0.013  0.032 -0.012  0.040  0.032  0.089  0.004  0.056  0.123  0.078  0.031  0.082  0.162  0.057  0.078  0.065  0.029 -0.018  0.014 -0.002 -0.045 -0.065 -0.055 -0.057 -0.084 -0.094 -0.028 -0.036 -0.043  0.020  0.020  0.051  0.161  0.227  0.348  0.297  0.342  0.699  0.452  0.430  0.350  0.388  0.223  0.284  0.233  0.281  0.247  0.193  0.296  0.240  0.152  0.157  0.345  0.244  0.092  0.128  0.054  0.172  0.138  0.101  0.075  0.025  0.025 -0.022  0.061  0.060  0.171  0.180  0.165  0.122  0.096  0.078  0.047  0.127  0.138  0.154  0.128  0.156  0.092  0.063  0.017  0.077 -0.010 -0.047  0.010 -0.011  0.059  0.073  0.160  0.065  0.081  0.121  0.018  0.036  0.099  0.141  0.187  0.106  0.214  0.246  0.177  0.152  0.225  0.142  0.133  0.175  0.276  0.155  0.138  0.167  0.267  0.179  0.139  0.217  0.193  0.173  0.110  0.106  0.061  0.103  0.044  0.054  0.035  0.021  0.046 -0.014  0.026 -0.058  0.016 -0.057 -0.028  0.040 -0.095 -0.030 -0.005  0.023  0.038  0.054  0.027  0.071  0.046  0.125  0.118  0.149  0.186  0.056  0.106  0.107  0.087 -0.023  0.044  0.078  0.024  0.010  0.024  0.021 -0.024 -0.035 -0.023 -0.037 -0.010 -0.010 -0.007 -0.058 -0.100 -0.028 -0.042 -0.003 -0.059 -0.014 -0.054  0.009 -0.013 -0.065 -0.042 -0.041 -0.052 -0.095 -0.046 -0.034 -0.118 -0.059 -0.076 -0.058  0.009 -0.048 -0.054  0.006 -0.026  0.008  0.017  0.106  0.132  0.086  0.038  0.029 -0.003 -0.035  0.004  0.012 -0.026  0.001 -0.021 -0.075 -0.075 -0.110 -0.088 -0.047 -0.055  0.047  0.018 -0.004 -0.020 -0.014 -0.026 -0.017 -0.013 -0.065 -0.010 -0.038  0.022  0.046  0.057  0.075  0.102  0.093  0.146  0.095  0.118  0.114  0.110  0.191  0.108  0.092  0.060  0.005 -0.051 -0.054 -0.008 -0.066 -0.075 -0.032  0.023  0.026  0.048  0.008 -0.003 -0.034 -0.017  0.040  0.060  0.086  0.133  0.089  0.151  0.107  0.119  0.104  0.064  0.048  0.077  0.035  0.104  0.039 -0.055  0.031 -0.036 -0.109 -0.143 -0.141 -0.101 -0.199 -0.208 -0.183 -0.207 -0.203 -0.156 -0.197 -0.215 -0.255 -0.170 -0.178 -0.229 -0.183
 -0.082 -0.095 -0.132 -0.080 -0.086 -0.055 -0.077 -0.045 -0.034 -0.074 -0.023 -0.005 -0.035 -0.013  0.013 -0.008 -0.018  0.005 -0.039 -0.050 -0.057 -0.007  0.003 -0.023 -0.022 -0.048 -0.039 -0.001  0.019  0.040 -0.006  0.015  0.004  0.004 -0.007 -0.046  0.027  0.033 -0.036 -0.005  0.017  0.020  0.035 -0.033  0.038  0.036  0.085  0.005  0.043  0.094  0.073  0.037  0.078  0.147  0.062  0.071  0.066  0.032 -0.008  0.017 -0.028 -0.082 -0.073 -0.078 -0.114 -0.118 -0.048 -0.043 -0.058 -0.068 -0.015 -0.010  0.004  0.106  0.163  0.316  0.254  0.367  0.452  0.680  0.527  0.288  0.377  0.354  0.373  0.221  0.268  0.150  0.115  0.182  0.126  0.047  0.098  0.215  0.110 -0.007  0.032  0.004  0.017  0.057  0.060  0.001  0.014  0.012 -0.026  0.025  0.057  0.184  0.183  0.220  0.108  0.135  0.105  0.066  0.190  0.167  0.214  0.155  0.204  0.103  0.050 -0.003  0.054 -0.019 -0.012 -0.028  0.004  0.113  0.136  0.244  0.106  0.160  0.203  0.022  0.050  0.150  0.186  0.271  0.183  0.305  0.343  0.286  0.232  0.295  0.182  0.157  0.197  0.213  0.134  0.125  0.115  0.127  0.070  0.053  0.054  0.028  0.050  0.005  0.039  0.021  0.054 -0.020  0.042 -0.003  0.033  0.045  0.024  0.054 -0.081  0.022 -0.066 -0.016  0.044 -0.025  0.036  0.055  0.091  0.091  0.112  0.121  0.130  0.102  0.149  0.160  0.180  0.203  0.071  0.136  0.108  0.095 -0.009  0.111  0.097  0.027  0.029  0.023  0.012 -0.023 -0.037 -0.035 -0.012  0.028  0.017  0.055  0.017 -0.066  0.002  0.034  0.035 -0.019  0.015 -0.011  0.029 -0.061 -0.103 -0.030 -0.047 -0.039 -0.087 -0.049 -0.050 -0.105 -0.071 -0.060 -0.047 -0.019  0.030  0.019  0.026 -0.006  0.006  0.008  0.102  0.161  0.045 -0.006 -0.056 -0.050 -0.040  0.007  0.027  0.039  0.052  0.014 -0.025 -0.008 -0.041 -0.052  0.017 -0.043  0.026  0.041 -0.010 -0.023 -0.016 -0.016 -0.025 -0.027 -0.016  0.012 -0.036  0.017  0.005  0.010  0.010  0.044  0.041  0.096  0.068  0.089  0.125  0.084  0.125  0.110  0.079  0.082  0.026  0.015  0.006  0.034  0.014  0.002  0.023  0.069  0.052  0.075  0.052  0.041  0.025  0.007  0.053  0.055  0.081  0.120  0.062  0.093  0.119  0.087  0.097  0.071  0.094  0.119  0.095  0.195  0.083 -0.028  0.106  0.076 -0.070 -0.109 -0.102 -0.097 -0.243 -0.248 -0.237 -0.252 -0.264 -0.214 -0.261 -0.279 -0.258 -0.161 -0.186 -0.231 -0.210
 -0.113 -0.103 -0.156 -0.137 -0.078 -0.039 -0.064 -0.011  0.010 -0.045  0.014  0.034 -0.014 -0.001  0.013 -0.007 -0.022  0.012 -0.023 -0.043 -0.057 -0.032  0.001 -0.014 -0.007 -0.016 -0.005  0.020  0.050  0.047  0.004  0.051  0.018  0.031  0.007 -0.037  0.004  0.017 -0.024 -0.008  0.015  0.028  0.048 -0.008  0.051  0.054  0.080  0.006  0.015  0.073  0.062  0.036  0.070  0.165  0.105  0.084  0.068  0.044  0.012  0.022 -0.012 -0.073 -0.050 -0.074 -0.106 -0.131 -0.031 -0.103 -0.093 -0.093 -0.029 -0.031 -0.013  0.102  0.162  0.338  0.279  0.441  0.430  0.527  0.709  0.361  0.410  0.416  0.489  0.298  0.327  0.189  0.120  0.217  0.162  0.092  0.139  0.270  0.107 -0.050  0.001  0.009  0.039  0.057  0.055  0.018  0.004 -0.024 -0.066  0.024  0.010  0.163  0.154  0.153  0.054  0.090  0.060  0.021  0.138  0.127  0.183  0.143  0.159  0.073  0.003 -0.058  0.042 -0.055 -0.067 -0.055 -0.060  0.063  0.112  0.201  0.086  0.135  0.206  0.021  0.050  0.139  0.156  0.218  0.145  0.266  0.272  0.230  0.193  0.218  0.129  0.124  0.174  0.192  0.109  0.091  0.118  0.124  0.062  0.065  0.099  0.063  0.056  0.026  0.038  0.012  0.015 -0.016  0.010  0.001  0.021  0.031  0.008  0.048 -0.078  0.065 -0.035  0.063  0.110  0.025  0.068  0.075  0.113  0.120  0.119  0.172  0.178  0.123  0.159  0.167  0.183  0.194  0.082  0.160  0.116  0.112  0.006  0.108  0.103  0.032  0.025  0.018  0.025 -0.040 -0.061 -0.049 -0.042  0.014  0.012  0.039  0.027 -0.077  0.006  0.071  0.048 -0.020  0.056  0.022  0.067 -0.024 -0.074 -0.008 -0.031  0.007 -0.045 -0.029 -0.028 -0.057 -0.052 -0.025 -0.020  0.031 -0.030 -0.024 -0.007 -0.038 -0.036 -0.006  0.105  0.212  0.037 -0.032 -0.108 -0.104 -0.122 -0.066 -0.055 -0.021 -0.010 -0.007 -0.038 -0.020 -0.068 -0.047  0.021 -0.024  0.026  0.028  0.018 -0.010 -0.013  0.000 -0.027 -0.023 -0.028 -0.004 -0.086 -0.018 -0.024 -0.007  0.001  0.027  0.031  0.072  0.048  0.074  0.123  0.114  0.156  0.123  0.109  0.062  0.004  0.003 -0.008  0.008  0.010 -0.002  0.027  0.057  0.034  0.092  0.035  0.032 -0.016  0.004  0.050  0.035  0.046  0.105  0.046  0.101  0.150  0.070  0.074  0.032  0.055  0.126  0.143  0.232  0.117  0.020  0.163  0.116 -0.052 -0.101 -0.103 -0.113 -0.248 -0.266 -0.281 -0.289 -0.282 -0.253 -0.312 -0.334 -0.257 -0.171 -0.201 -0.229 -0.209
  0.017  0.004  0.018  0.009  0.017  0.063  0.053  0.037  0.033  0.038  0.058  0.010 -0.010 -0.005 -0.014 -0.027 -0.036 -0.040 -0.026 -0.045 -0.047 -0.006 -0.007 -0.035 -0.046 -0.035 -0.041 -0.027  0.003  0.049  0.012  0.022 -0.013 -0.004 -0.007 -0.035  0.017 -0.001 -0.030 -0.009 -0.018 -0.019 -0.014 -0.011  0.039  0.036  0.075  0.007  0.035  0.070  0.037  0.016  0.052  0.114  0.028  0.026  0.025 -0.008 -0.033 -0.016 -0.030 -0.045 -0.095 -0.085 -0.075 -0.108 -0.076 -0.105 -0.092 -0.100 -0.057 -0.043  0.003  0.064  0.126  0.205  0.213  0.229  0.350  0.288  0.361  0.449  0.366  0.253  0.351  0.331  0.365  0.258  0.211  0.378  0.242  0.162  0.119  0.262  0.168  0.056  0.031  0.015  0.064  0.067  0.046 -0.002 -0.027 -0.058 -0.065  0.004  0.003  0.097  0.106  0.114  0.069  0.070  0.050  0.006  0.090  0.094  0.098  0.076  0.101  0.042  0.017 -0.023  0.006 -0.026 -0.046 -0.036 -0.031  0.068  0.070  0.143  0.034  0.049  0.070 -0.055 -0.011  0.072  0.146  0.190  0.139  0.223  0.218  0.176  0.153  0.201  0.117  0.121  0.179  0.220  0.116  0.091  0.157  0.195  0.115  0.104  0.177  0.130  0.078  0.053  0.051  0.025  0.051 -0.005  0.038  0.005  0.010  0.017 -0.001  0.083 -0.024  0.032 -0.028 -0.048 -0.008  0.004 -0.032  0.010  0.008  0.015  0.034  0.031  0.058  0.047  0.089  0.063  0.083  0.099  0.014  0.057  0.056  0.017 -0.007  0.038  0.036 -0.024 -0.029 -0.008 -0.019 -0.070 -0.055 -0.039 -0.056 -0.007 -0.013 -0.007 -0.014 -0.054 -0.010 -0.009  0.017 -0.020 -0.026 -0.030  0.008 -0.001 -0.059 -0.046 -0.054 -0.056 -0.078 -0.057 -0.057 -0.107 -0.079 -0.066 -0.039  0.018 -0.018 -0.034 -0.003  0.017  0.058  0.027  0.087  0.101  0.074  0.028  0.043  0.017  0.009  0.016  0.037  0.029  0.025 -0.038 -0.064 -0.062 -0.051 -0.043 -0.023 -0.038  0.019  0.046  0.017 -0.012  0.010  0.025  0.031  0.018  0.002  0.026  0.001  0.024  0.001  0.018  0.035  0.076  0.085  0.089  0.095  0.095  0.067  0.062  0.136  0.089  0.072  0.019 -0.014 -0.056 -0.029 -0.022 -0.081 -0.098 -0.065 -0.025 -0.014 -0.037 -0.018 -0.034 -0.050 -0.026  0.016  0.058  0.093  0.158  0.096  0.160  0.075  0.086  0.085  0.048  0.034  0.056  0.066  0.094  0.051 -0.013  0.028  0.006 -0.064 -0.130 -0.135 -0.100 -0.188 -0.212 -0.197 -0.194 -0.204 -0.184 -0.185 -0.190 -0.200 -0.182 -0.177 -0.186 -0.210
  0.013  0.039  0.047  0.044  0.054  0.135  0.106  0.107  0.081  0.099  0.090  0.062  0.059  0.028  0.002 -0.030 -0.032 -0.046 -0.072 -0.087 -0.055 -0.050 -0.018 -0.073 -0.058 -0.087 -0.098 -0.047 -0.040  0.013  0.011 -0.002 -0.034 -0.041 -0.047 -0.085 -0.045 -0.057 -0.070 -0.029 -0.067 -0.042 -0.036 -0.043  0.010 -0.011  0.014 -0.022 -0.018  0.021  0.007 -0.006  0.025  0.099  0.012  0.026  0.011 -0.011 -0.060 -0.033 -0.046 -0.119 -0.157 -0.101 -0.108 -0.136 -0.084 -0.099 -0.090 -0.106 -0.079 -0.060 -0.038  0.073  0.106  0.186  0.169  0.240  0.388  0.377  0.410  0.366  0.603  0.383  0.478  0.423  0.500  0.409  0.237  0.343  0.252  0.231  0.160  0.302  0.264  0.098  0.089  0.033  0.150  0.162  0.114  0.056 -0.025 -0.072 -0.088  0.019 -0.018  0.087  0.073  0.097  0.025  0.076  0.000 -0.003  0.060  0.039  0.069  0.065  0.091  0.001  0.018 -0.042  0.018 -0.075 -0.075 -0.014 -0.025  0.096  0.050  0.130 -0.010  0.012  0.021 -0.025 -0.013  0.046  0.118  0.219  0.156  0.302  0.293  0.244  0.242  0.317  0.192  0.203  0.279  0.367  0.225  0.192  0.263  0.332  0.220  0.183  0.280  0.204  0.143  0.092  0.110  0.102  0.128  0.077  0.108  0.081  0.103  0.068  0.057  0.056 -0.023  0.052 -0.070 -0.024 -0.042  0.038 -0.061  0.006 -0.013  0.007 -0.007 -0.002  0.030  0.001  0.031 -0.008  0.010  0.012 -0.041 -0.010 -0.011 -0.029 -0.053 -0.017  0.023 -0.078 -0.072 -0.035 -0.040 -0.073 -0.115 -0.075 -0.074 -0.021 -0.073 -0.070 -0.066 -0.089 -0.041 -0.031 -0.009 -0.015 -0.045 -0.066 -0.002  0.013 -0.066 -0.038 -0.052 -0.057 -0.082 -0.048 -0.041 -0.111 -0.073 -0.054 -0.031  0.027 -0.053 -0.058 -0.017 -0.038 -0.005  0.044  0.062  0.115  0.014 -0.023 -0.081 -0.086 -0.066 -0.052 -0.011 -0.019 -0.008 -0.032 -0.082 -0.064 -0.075 -0.063 -0.030 -0.049  0.005  0.019 -0.009 -0.027 -0.040 -0.018 -0.030 -0.003 -0.029 -0.007 -0.012  0.017 -0.023 -0.014 -0.018  0.019  0.033  0.045  0.054  0.069  0.044  0.081  0.152  0.151  0.061  0.036  0.007 -0.017 -0.009  0.016 -0.036 -0.075 -0.053  0.001 -0.013 -0.035 -0.025 -0.033 -0.067 -0.042  0.006  0.035  0.066  0.110  0.056  0.161  0.087  0.037  0.035 -0.007 -0.009  0.023  0.086  0.141  0.062 -0.002  0.069  0.031 -0.071 -0.100 -0.109 -0.111 -0.185 -0.184 -0.190 -0.204 -0.186 -0.157 -0.207 -0.206 -0.162 -0.218 -0.246 -0.220 -0.236
 -0.021  0.014 -0.021 -0.035 -0.007  0.066  0.049  0.071  0.045  0.055  0.074  0.060  0.031  0.012  0.003 -0.004  0.015  0.024 -0.025 -0.038 -0.017 -0.051  0.012 -0.023 -0.008 -0.031 -0.037 -0.007 -0.016  0.033  0.014  0.009  0.004  0.000 -0.036 -0.044 -0.048 -0.054 -0.052 -0.036 -0.048 -0.032 -0.023 -0.017  0.053  0.011  0.010 -0.009 -0.021 -0.005 -0.007 -0.003  0.007  0.054  0.032  0.034  0.023  0.013 -0.017 -0.003 -0.019 -0.088 -0.081 -0.073 -0.083 -0.114 -0.018 -0.080 -0.068 -0.100 -0.073 -0.056 -0.070  0.023  0.040  0.126  0.101  0.236  0.223  0.354  0.416  0.253  0.383  0.545  0.426  0.298  0.367  0.233  0.142  0.222  0.137  0.095  0.099  0.169  0.104 -0.036 -0.014 -0.003  0.029  0.068  0.066  0.003 -0.018 -0.069 -0.089 -0.001 -0.043  0.056  0.051  0.084 -0.007  0.073 -0.001 -0.014  0.081  0.048  0.088  0.060  0.097  0.021 -0.004 -0.066  0.005 -0.083 -0.074 -0.050 -0.031  0.073  0.062  0.136  0.030  0.082  0.084  0.008  0.045  0.086  0.104  0.205  0.157  0.254  0.257  0.249  0.209  0.238  0.156  0.157  0.196  0.218  0.132  0.086  0.138  0.138  0.060  0.059  0.104  0.053  0.017  0.000  0.015  0.023  0.019  0.010  0.048  0.040  0.069  0.038  0.037  0.042 -0.037  0.063 -0.044  0.045  0.034  0.081  0.012  0.049  0.050  0.036  0.031  0.069  0.083  0.044  0.058  0.037  0.040  0.026 -0.006  0.046  0.013  0.016 -0.027  0.054  0.040 -0.035 -0.034 -0.011 -0.013 -0.041 -0.085 -0.071 -0.084 -0.010 -0.059 -0.015 -0.034 -0.084 -0.030  0.021 -0.010 -0.034  0.016 -0.018  0.026  0.007 -0.033 -0.021 -0.032  0.029 -0.013 -0.031 -0.026 -0.049 -0.048 -0.002  0.008  0.045 -0.015 -0.005 -0.011 -0.038 -0.008  0.031  0.079  0.151  0.013 -0.034 -0.109 -0.106 -0.088 -0.080 -0.024 -0.009  0.003  0.008  0.014  0.028  0.001 -0.031 -0.006 -0.044 -0.005  0.024  0.002 -0.016 -0.005  0.001 -0.030 -0.003  0.017  0.001 -0.033 -0.005 -0.027 -0.015 -0.019  0.009  0.009  0.004 -0.005  0.013  0.031  0.048  0.080  0.097  0.036  0.036 -0.002 -0.002  0.013  0.014  0.030  0.020  0.024  0.031  0.010  0.025  0.023  0.009 -0.014 -0.015  0.034  0.012  0.018  0.036 -0.006  0.095  0.108  0.013  0.016 -0.013  0.021  0.057  0.123  0.203  0.105  0.041  0.138  0.108 -0.033 -0.065 -0.088 -0.102 -0.205 -0.231 -0.242 -0.242 -0.244 -0.219 -0.264 -0.255 -0.162 -0.164 -0.214 -0.187 -0.190
 -0.053  0.019 -0.000 -0.018  0.034  0.123  0.105  0.132  0.096  0.089  0.106  0.113  0.058  0.043 -0.027 -0.035 -0.040  0.004 -0.064 -0.072 -0.058 -0.091 -0.037 -0.071 -0.056 -0.062 -0.066 -0.027 -0.005  0.024  0.006 -0.001 -0.039 -0.037 -0.065 -0.095 -0.084 -0.092 -0.063 -0.048 -0.078 -0.034 -0.031 -0.012  0.030  0.007  0.002 -0.033 -0.070 -0.030 -0.021 -0.013 -0.001  0.073  0.029 -0.007 -0.015 -0.002 -0.035 -0.038 -0.022 -0.082 -0.098 -0.086 -0.093 -0.125 -0.011 -0.130 -0.108 -0.101 -0.073 -0.050 -0.046  0.072  0.069  0.196  0.169  0.261  0.284  0.373  0.489  0.351  0.478  0.426  0.746  0.514  0.501  0.351  0.187  0.313  0.202  0.185  0.143  0.268  0.177  0.001 -0.016  0.020  0.068  0.099  0.079  0.029 -0.027 -0.068 -0.103  0.003 -0.038  0.071  0.042  0.066 -0.034  0.049 -0.020 -0.035  0.035  0.022  0.078  0.062  0.089 -0.003 -0.019 -0.086  0.002 -0.089 -0.068 -0.060 -0.069  0.081  0.066  0.139 -0.004  0.046  0.051 -0.015  0.004  0.070  0.096  0.210  0.155  0.279  0.295  0.260  0.228  0.261  0.170  0.183  0.218  0.268  0.169  0.113  0.192  0.217  0.122  0.095  0.184  0.125  0.046  0.028  0.029  0.045  0.052  0.001  0.033  0.004  0.019  0.016  0.038  0.023 -0.027  0.056 -0.052  0.009  0.011  0.087  0.005  0.025  0.023  0.043  0.021  0.056  0.056  0.018  0.023  0.019  0.026  0.024 -0.012  0.020 -0.015 -0.005 -0.032  0.012  0.024 -0.052 -0.060 -0.035 -0.039 -0.075 -0.123 -0.071 -0.107 -0.031 -0.071 -0.050 -0.039 -0.078 -0.022  0.009  0.018  0.015  0.007  0.002  0.026  0.021 -0.042 -0.010 -0.033 -0.003 -0.023 -0.055 -0.034 -0.045 -0.040 -0.011  0.005  0.047 -0.086 -0.065 -0.031 -0.061 -0.041  0.009  0.034  0.119 -0.000 -0.050 -0.106 -0.116 -0.106 -0.104 -0.057 -0.061 -0.046 -0.034 -0.047 -0.025 -0.059 -0.030  0.012 -0.025  0.005  0.040 -0.005 -0.008  0.000 -0.000 -0.022  0.015  0.004  0.018 -0.003  0.004 -0.050 -0.030 -0.061 -0.028 -0.004  0.005  0.001  0.037  0.045  0.078  0.124  0.142  0.073  0.024 -0.008 -0.013  0.012  0.004  0.007 -0.008  0.016  0.024 -0.004 -0.005 -0.017 -0.034 -0.077 -0.046 -0.008  0.009  0.031  0.083  0.012  0.107  0.073 -0.003  0.008 -0.038 -0.032 -0.003  0.103  0.138  0.065  0.014  0.110  0.093 -0.041 -0.051 -0.063 -0.099 -0.166 -0.164 -0.181 -0.184 -0.162 -0.155 -0.209 -0.212 -0.119 -0.174 -0.200 -0.156 -0.202
  0.031  0.086  0.096  0.057  0.095  0.159  0.134  0.124  0.123  0.122  0.088  0.097  0.061  0.013 -0.022 -0.021 -0.039 -0.043 -0.043 -0.042 -0.002 -0.042  0.000 -0.032 -0.013 -0.036 -0.027 -0.003  0.014  0.027  0.020  0.025 -0.013 -0.011 -0.031 -0.064 -0.047 -0.056 -0.029  0.007 -0.050  0.008 -0.010  0.042 -0.033 -0.001  0.005 -0.014 -0.011 -0.003  0.003  0.027  0.025  0.071  0.035  0.002 -0.015 -0.006 -0.025 -0.040 -0.023 -0.060 -0.131 -0.100 -0.076 -0.073 -0.054 -0.117 -0.108 -0.123 -0.105 -0.066 -0.025  0.063  0.070  0.134  0.154  0.115  0.233  0.221  0.298  0.331  0.423  0.298  0.514  0.723  0.707  0.466  0.232  0.439  0.282  0.259  0.153  0.264  0.242  0.068  0.012  0.030  0.101  0.132  0.067  0.010 -0.060 -0.112 -0.108  0.007 -0.023  0.062  0.043  0.070  0.009  0.051 -0.018 -0.030  0.026  0.025  0.046  0.038  0.059 -0.032 -0.033 -0.105 -0.023 -0.114 -0.098 -0.049 -0.057  0.055  0.006  0.100 -0.023  0.001 -0.023 -0.041 -0.045 -0.007  0.048  0.160  0.102  0.234  0.224  0.168  0.169  0.233  0.139  0.140  0.219  0.290  0.168  0.143  0.233  0.293  0.204  0.145  0.293  0.225  0.108  0.083  0.064  0.086  0.094  0.030  0.018  0.000 -0.025 -0.031 -0.018  0.001  0.019  0.110 -0.055 -0.033 -0.049  0.027 -0.059 -0.032 -0.072 -0.035 -0.028 -0.018  0.006 -0.024 -0.005 -0.029 -0.038 -0.004 -0.005 -0.035 -0.025 -0.026 -0.031 -0.043  0.005 -0.078 -0.093 -0.051 -0.057 -0.091 -0.125 -0.068 -0.108 -0.055 -0.083 -0.073 -0.052 -0.056 -0.009 -0.018  0.019  0.052  0.007  0.028  0.066  0.092  0.010  0.025  0.011 -0.017  0.007  0.002 -0.005 -0.018 -0.027 -0.006  0.017  0.059 -0.150 -0.143 -0.080 -0.102 -0.060 -0.037 -0.032  0.028 -0.053 -0.093 -0.115 -0.133 -0.124 -0.170 -0.083 -0.116 -0.068 -0.085 -0.094 -0.037 -0.080  0.023  0.023  0.024  0.001  0.027  0.025 -0.008 -0.040 -0.049 -0.034 -0.021 -0.058 -0.031 -0.035 -0.009 -0.027 -0.002 -0.008  0.020  0.016  0.044 -0.008  0.017  0.009  0.056  0.077  0.098  0.054 -0.030 -0.025 -0.045  0.001 -0.014  0.006 -0.063  0.011  0.031 -0.024 -0.043 -0.058 -0.089 -0.157 -0.130 -0.051 -0.015  0.032  0.063  0.012  0.132  0.056  0.035  0.032  0.008 -0.003 -0.029  0.033  0.040  0.032 -0.012  0.019  0.015 -0.036 -0.054 -0.063 -0.062 -0.104 -0.098 -0.110 -0.114 -0.082 -0.086 -0.131 -0.112 -0.047 -0.172 -0.181 -0.105 -0.161
  0.063  0.110  0.124  0.080  0.111  0.168  0.146  0.122  0.127  0.143  0.102  0.071  0.060  0.026 -0.005 -0.036 -0.035 -0.063 -0.048 -0.049 -0.002 -0.040  0.006 -0.045 -0.038 -0.064 -0.068 -0.033 -0.028  0.015  0.016  0.006 -0.029 -0.032 -0.055 -0.074 -0.062 -0.088 -0.048  0.010 -0.065 -0.023 -0.039  0.022 -0.020 -0.011  0.020 -0.020 -0.031 -0.002 -0.019  0.001  0.016  0.074  0.011  0.009 -0.024 -0.035 -0.048 -0.054 -0.054 -0.102 -0.173 -0.130 -0.101 -0.077 -0.085 -0.119 -0.106 -0.118 -0.097 -0.069 -0.035  0.060  0.086  0.147  0.149  0.144  0.281  0.268  0.327  0.365  0.500  0.367  0.501  0.707  0.906  0.606  0.308  0.553  0.368  0.321  0.174  0.308  0.314  0.108  0.059  0.070  0.144  0.196  0.129  0.050 -0.040 -0.109 -0.106  0.026 -0.022  0.056  0.058  0.076  0.014  0.069 -0.012 -0.021  0.038  0.012  0.042  0.025  0.067 -0.027 -0.011 -0.083  0.006 -0.109 -0.105 -0.045 -0.054  0.104  0.028  0.121 -0.027 -0.002 -0.026 -0.055 -0.057  0.004  0.092  0.220  0.168  0.282  0.260  0.240  0.203  0.287  0.181  0.197  0.279  0.381  0.229  0.191  0.315  0.401  0.263  0.194  0.397  0.299  0.157  0.143  0.087  0.104  0.121  0.078  0.036  0.034  0.012 -0.012 -0.007  0.053  0.010  0.120 -0.088 -0.059 -0.058  0.033 -0.112 -0.043 -0.085 -0.052 -0.032 -0.022  0.021 -0.009  0.007 -0.038 -0.041 -0.021 -0.009 -0.047 -0.031 -0.053 -0.035 -0.044  0.001 -0.095 -0.092 -0.050 -0.062 -0.079 -0.115 -0.076 -0.115 -0.043 -0.101 -0.088 -0.069 -0.070 -0.016 -0.023  0.003  0.039  0.001  0.006  0.053  0.112 -0.007  0.008 -0.005 -0.036 -0.035 -0.017 -0.015 -0.062 -0.065 -0.045 -0.016  0.047 -0.122 -0.145 -0.077 -0.119 -0.064 -0.051 -0.041  0.032 -0.082 -0.118 -0.166 -0.173 -0.141 -0.173 -0.067 -0.086 -0.027 -0.069 -0.086 -0.007 -0.037  0.059  0.037  0.038  0.042  0.050  0.042  0.006 -0.034 -0.077 -0.037 -0.008 -0.064 -0.049 -0.037 -0.012 -0.030 -0.013 -0.022  0.012  0.019  0.021 -0.039  0.005 -0.010  0.043  0.081  0.098  0.037 -0.039 -0.023 -0.040  0.016 -0.013  0.029 -0.073  0.013  0.037 -0.015 -0.064 -0.058 -0.114 -0.166 -0.166 -0.088 -0.034  0.023  0.047 -0.010  0.144  0.049  0.020  0.028 -0.001 -0.000 -0.017  0.046  0.081  0.072  0.003  0.009  0.015 -0.035 -0.094 -0.114 -0.084 -0.142 -0.166 -0.170 -0.157 -0.132 -0.144 -0.188 -0.157 -0.107 -0.232 -0.248 -0.162 -0.215
  0.175  0.209  0.269  0.181  0.182  0.220  0.223  0.146  0.105  0.199  0.146  0.024  0.066  0.047 -0.040 -0.065 -0.069 -0.101 -0.077 -0.067 -0.012 -0.039 -0.009 -0.060 -0.046 -0.077 -0.067 -0.033 -0.034  0.005  0.028 -0.023 -0.048 -0.045 -0.065 -0.101 -0.094 -0.098 -0.055 -0.027 -0.086 -0.063 -0.073  0.018 -0.010 -0.061 -0.061 -0.047 -0.062 -0.036 -0.034 -0.017 -0.023  0.009 -0.028 -0.002 -0.046 -0.041 -0.070 -0.051 -0.048 -0.074 -0.128 -0.099 -0.065 -0.084 -0.092 -0.071 -0.082 -0.089 -0.058 -0.036 -0.033  0.038  0.050  0.093  0.059  0.077  0.247  0.150  0.189  0.258  0.409  0.233  0.351  0.466  0.606  0.773  0.349  0.437  0.346  0.432  0.205  0.346  0.447  0.259  0.177  0.137  0.283  0.283  0.188  0.128 -0.016 -0.074 -0.080  0.041 -0.053  0.000 -0.039 -0.011 -0.042  0.001 -0.078 -0.046 -0.062 -0.060 -0.066 -0.056 -0.043 -0.090  0.021 -0.013  0.031 -0.045 -0.066 -0.004 -0.021  0.073 -0.039  0.019 -0.096 -0.097 -0.122 -0.086 -0.063 -0.055 -0.004  0.094  0.072  0.164  0.174  0.155  0.134  0.246  0.188  0.198  0.273  0.473  0.284  0.229  0.429  0.585  0.365  0.287  0.554  0.442  0.230  0.211  0.153  0.156  0.196  0.125  0.075  0.045 -0.003  0.007  0.018  0.009 -0.024  0.023 -0.103 -0.131 -0.129 -0.001 -0.127 -0.067 -0.130 -0.111 -0.099 -0.135 -0.077 -0.104 -0.055 -0.099 -0.096 -0.081 -0.063 -0.096 -0.074 -0.100 -0.084 -0.105 -0.039 -0.101 -0.111 -0.052 -0.056 -0.037 -0.066 -0.041 -0.051 -0.057 -0.141 -0.153 -0.141 -0.114 -0.047 -0.115 -0.058  0.014 -0.091 -0.098 -0.006  0.090 -0.033 -0.076 -0.061 -0.067 -0.095 -0.068 -0.040 -0.067 -0.054 -0.043 -0.027  0.043 -0.116 -0.126 -0.068 -0.095 -0.060 -0.036 -0.032 -0.002 -0.049 -0.076 -0.083 -0.118 -0.086 -0.115 -0.062 -0.102 -0.070 -0.094 -0.063 -0.069 -0.017  0.015 -0.025 -0.014  0.043 -0.010 -0.009  0.007 -0.014 -0.052 -0.026  0.013 -0.033 -0.042 -0.010 -0.010 -0.025 -0.008 -0.049 -0.035  0.001 -0.020 -0.055 -0.006 -0.061  0.009  0.095  0.119  0.015 -0.054 -0.041 -0.085 -0.034 -0.043 -0.062 -0.107 -0.079 -0.063 -0.088 -0.147 -0.106 -0.137 -0.153 -0.138 -0.112 -0.057 -0.038 -0.023 -0.021  0.133  0.021 -0.047 -0.008 -0.060 -0.084 -0.079 -0.043 -0.018 -0.025 -0.077 -0.044 -0.084 -0.128 -0.117 -0.090 -0.087 -0.118 -0.074 -0.044 -0.094 -0.067 -0.024 -0.075 -0.054 -0.054 -0.235 -0.236 -0.095 -0.169
  0.112  0.085  0.114  0.154  0.114  0.146  0.146  0.093  0.029  0.116  0.123 -0.003  0.037  0.049  0.016  0.001 -0.007 -0.048 -0.005 -0.005 -0.011  0.010 -0.006 -0.026 -0.010 -0.003 -0.009  0.020  0.013  0.033  0.038  0.040  0.018 -0.007  0.010 -0.021 -0.012 -0.016 -0.029 -0.044 -0.053 -0.067 -0.061 -0.063  0.054 -0.000 -0.001 -0.003  0.036  0.043  0.060  0.019  0.033  0.055  0.014  0.001  0.009 -0.003 -0.047 -0.038 -0.040 -0.054 -0.112 -0.100 -0.081 -0.132 -0.100 -0.078 -0.086 -0.090 -0.066 -0.038  0.013  0.064  0.075  0.105  0.115  0.064  0.193  0.115  0.120  0.211  0.237  0.142  0.187  0.232  0.308  0.349  0.515  0.390  0.169  0.233  0.144  0.190  0.233  0.172  0.094  0.042  0.074  0.103  0.054 -0.037 -0.042 -0.062 -0.042 -0.015  0.001  0.035  0.021  0.069  0.061  0.047  0.026  0.020  0.034  0.037  0.020  0.011  0.039 -0.007  0.031 -0.002 -0.041 -0.022  0.019 -0.035 -0.003  0.046  0.005  0.063 -0.014 -0.011 -0.031 -0.046  0.003  0.029  0.043  0.076  0.078  0.086  0.103  0.100  0.074  0.156  0.120  0.121  0.159  0.277  0.159  0.142  0.241  0.286  0.169  0.145  0.237  0.176  0.073  0.117  0.098  0.090  0.104  0.075  0.112  0.068  0.028  0.030  0.004  0.022 -0.046 -0.066 -0.010 -0.136 -0.086 -0.020 -0.106 -0.019 -0.063 -0.033 -0.015 -0.082 -0.055 -0.036  0.011 -0.009  0.004  0.023 -0.061 -0.003  0.017 -0.004 -0.046 -0.020  0.003 -0.049 -0.068 -0.035 -0.043 -0.022 -0.048 -0.043 -0.039 -0.045 -0.045 -0.057 -0.019  0.006  0.030 -0.063 -0.007  0.001 -0.128 -0.105 -0.062 -0.026 -0.057 -0.115 -0.083 -0.059 -0.085 -0.059 -0.015 -0.086 -0.018 -0.032 -0.032 -0.010 -0.002  0.009  0.002  0.021  0.070  0.051  0.014 -0.019  0.042  0.099  0.071  0.081  0.071  0.067  0.031  0.041 -0.021 -0.028 -0.033 -0.122 -0.028 -0.102 -0.130 -0.106 -0.037 -0.045 -0.055 -0.052 -0.010  0.036 -0.002  0.008  0.053  0.048  0.069  0.058  0.026  0.035  0.057  0.087  0.057  0.076  0.054  0.082  0.050  0.101  0.159  0.108  0.097  0.034 -0.001 -0.018 -0.012 -0.002 -0.111 -0.084 -0.129 -0.065 -0.050 -0.076 -0.007  0.002  0.017  0.043  0.063  0.074  0.066  0.115  0.106  0.137 -0.007  0.054  0.051  0.022  0.020  0.031  0.055  0.029  0.008 -0.008 -0.005 -0.046 -0.095 -0.100 -0.114 -0.089 -0.150 -0.153 -0.127 -0.154 -0.160 -0.110 -0.112 -0.098 -0.155 -0.184 -0.184 -0.172 -0.224
  0.162  0.118  0.192  0.113  0.113  0.123  0.115  0.049  0.036  0.125  0.107 -0.005  0.029  0.042  0.027 -0.006  0.005 -0.133  0.005 -0.014  0.001  0.019 -0.010 -0.032 -0.054 -0.028 -0.031 -0.029 -0.010  0.067  0.013 -0.012 -0.041 -0.018 -0.015 -0.013  0.020 -0.016  0.004  0.053  0.017  0.018  0.019  0.043  0.057  0.082  0.137  0.054  0.064  0.068  0.037  0.048  0.050  0.077 -0.002  0.013 -0.013 -0.051 -0.080 -0.070 -0.085 -0.093 -0.188 -0.172 -0.130 -0.138 -0.190 -0.157 -0.131 -0.166 -0.127 -0.101 -0.064  0.042  0.065  0.100  0.151  0.099  0.296  0.182  0.217  0.378  0.343  0.222  0.313  0.439  0.553  0.437  0.390  0.788  0.419  0.272  0.135  0.276  0.285  0.164  0.118  0.076  0.108  0.109  0.033 -0.012 -0.101 -0.170 -0.108 -0.010 -0.042  0.030  0.061  0.073  0.088  0.085  0.055  0.030  0.105  0.105  0.064  0.026  0.028 -0.035 -0.021 -0.069 -0.015 -0.087 -0.072 -0.054 -0.097  0.045 -0.013  0.106  0.012  0.031  0.014 -0.106 -0.046  0.034  0.112  0.160  0.115  0.203  0.194  0.137  0.104  0.223  0.127  0.107  0.209  0.296  0.135  0.099  0.266  0.324  0.179  0.177  0.332  0.247  0.118  0.117  0.082  0.060  0.069  0.042  0.034  0.011 -0.022  0.013 -0.035  0.152  0.035  0.096 -0.003 -0.082 -0.055 -0.027 -0.148 -0.064 -0.083 -0.054 -0.014 -0.061  0.025  0.049  0.064  0.045  0.044  0.063  0.019  0.018  0.041 -0.020 -0.017 -0.016 -0.014 -0.098 -0.108 -0.058 -0.091 -0.083 -0.088 -0.049 -0.128 -0.083 -0.124 -0.064 -0.048 -0.094 -0.036 -0.068  0.003  0.058 -0.010 -0.027  0.080  0.108  0.002 -0.030 -0.030 -0.060 -0.074 -0.043 -0.027 -0.088 -0.047 -0.069 -0.046  0.049  0.005 -0.033  0.012 -0.003  0.071 -0.026  0.049  0.036  0.048 -0.006  0.040  0.005  0.048  0.049  0.113  0.078  0.140  0.050 -0.048  0.004  0.096  0.061  0.011  0.067  0.099  0.097  0.087  0.091  0.090 -0.009  0.068  0.072 -0.011 -0.038 -0.011 -0.013  0.012  0.055  0.058  0.088  0.063  0.072  0.069  0.056 -0.026 -0.016  0.092  0.058  0.039 -0.017 -0.029 -0.061 -0.014 -0.042 -0.057 -0.121 -0.084 -0.046 -0.065 -0.119 -0.059 -0.097 -0.069 -0.103 -0.078  0.003  0.055  0.085  0.051  0.178 -0.001  0.076  0.064  0.061  0.064  0.077  0.016  0.070  0.118  0.003 -0.035 -0.039 -0.061 -0.171 -0.212 -0.106 -0.202 -0.270 -0.247 -0.195 -0.228 -0.220 -0.230 -0.169 -0.279 -0.345 -0.311 -0.202 -0.283
  0.089  0.069  0.125  0.057  0.079  0.067  0.072  0.017  0.026  0.089  0.051 -0.008  0.005  0.028 -0.001 -0.026 -0.036 -0.112 -0.013 -0.029 -0.020 -0.009 -0.016 -0.033 -0.037 -0.028 -0.031 -0.023 -0.007  0.042  0.007 -0.007 -0.025 -0.009 -0.033 -0.031 -0.024 -0.037 -0.001  0.020 -0.015  0.004  0.019  0.062  0.015  0.024  0.046  0.002 -0.017  0.002 -0.016 -0.010  0.003  0.029 -0.008  0.014 -0.027 -0.044 -0.044 -0.044 -0.050 -0.059 -0.098 -0.098 -0.066 -0.051 -0.128 -0.068 -0.058 -0.084 -0.056 -0.042 -0.022  0.024  0.053  0.089  0.090  0.092  0.240  0.126  0.162  0.242  0.252  0.137  0.202  0.282  0.368  0.346  0.169  0.419  0.372  0.247  0.116  0.257  0.250  0.139  0.117  0.102  0.159  0.122  0.062  0.064 -0.038 -0.081 -0.060  0.016 -0.033  0.014  0.039  0.023  0.019  0.027 -0.003 -0.004  0.026  0.036  0.012  0.002 -0.002 -0.035 -0.007 -0.042  0.019 -0.042 -0.077 -0.022 -0.064  0.009 -0.024  0.038 -0.012 -0.015 -0.018 -0.060 -0.053 -0.010  0.056  0.112  0.080  0.148  0.129  0.092  0.077  0.144  0.077  0.071  0.130  0.208  0.103  0.071  0.182  0.268  0.158  0.129  0.277  0.237  0.132  0.103  0.071  0.037  0.059  0.038 -0.016 -0.009 -0.038 -0.020 -0.030  0.075  0.028  0.100 -0.037 -0.039 -0.020 -0.030 -0.092 -0.052 -0.048 -0.045 -0.026 -0.040  0.013  0.009  0.030  0.013  0.003  0.026  0.020 -0.017 -0.007 -0.030 -0.028 -0.042 -0.020 -0.056 -0.070 -0.038 -0.046 -0.042 -0.051 -0.019 -0.074 -0.052 -0.081 -0.063 -0.064 -0.097 -0.054 -0.058 -0.020  0.016 -0.001 -0.026  0.054  0.098  0.007 -0.015 -0.002 -0.041 -0.051 -0.024 -0.026 -0.057 -0.048 -0.056 -0.028  0.039 -0.066 -0.099 -0.028 -0.061 -0.030 -0.055  0.023  0.047  0.007 -0.065 -0.038 -0.084 -0.069 -0.062 -0.005 -0.034  0.034 -0.027 -0.045  0.018  0.028  0.069  0.036  0.062  0.084  0.076  0.068  0.066  0.053 -0.031  0.037  0.045 -0.039 -0.035 -0.029 -0.032 -0.016  0.018 -0.009  0.010  0.020  0.024  0.007  0.011 -0.049 -0.026  0.058  0.051  0.013 -0.030 -0.016 -0.058 -0.025 -0.026 -0.014 -0.080 -0.014 -0.014 -0.025 -0.065 -0.071 -0.113 -0.114 -0.137 -0.105 -0.041 -0.003  0.003 -0.015  0.091  0.023  0.015  0.010  0.002 -0.007 -0.001 -0.045 -0.006  0.045 -0.024 -0.052 -0.053 -0.043 -0.101 -0.115 -0.051 -0.082 -0.109 -0.098 -0.071 -0.073 -0.084 -0.094 -0.061 -0.113 -0.182 -0.155 -0.071 -0.100
  0.164  0.162  0.216  0.149  0.171  0.170  0.173  0.115  0.103  0.167  0.115  0.036  0.071  0.064 -0.019 -0.040 -0.032 -0.075 -0.037 -0.020  0.016 -0.018 -0.002 -0.039 -0.023 -0.034 -0.047 -0.031 -0.011  0.006  0.026 -0.002 -0.019 -0.017 -0.029 -0.057 -0.070 -0.055 -0.019 -0.019 -0.036 -0.025 -0.030  0.041 -0.030 -0.039 -0.063 -0.048 -0.060 -0.046 -0.019 -0.022 -0.024 -0.011 -0.036 -0.004 -0.049 -0.050 -0.061 -0.068 -0.047 -0.039 -0.089 -0.071 -0.026 -0.045 -0.085 -0.031 -0.069 -0.073 -0.039 -0.022 -0.016  0.013  0.026  0.058  0.050  0.030  0.152  0.047  0.092  0.162  0.231  0.095  0.185  0.259  0.321  0.432  0.233  0.272  0.247  0.483  0.187  0.302  0.360  0.218  0.144  0.114  0.227  0.188  0.109  0.091 -0.020 -0.052 -0.047  0.031 -0.056 -0.031 -0.041 -0.042 -0.038 -0.018 -0.076 -0.039 -0.077 -0.060 -0.070 -0.056 -0.067 -0.090 -0.002 -0.029  0.007 -0.041 -0.083 -0.039 -0.050 -0.000 -0.071 -0.022 -0.083 -0.089 -0.087 -0.058 -0.071 -0.080 -0.018  0.014  0.001  0.071  0.071  0.036  0.038  0.123  0.092  0.081  0.142  0.272  0.161  0.155  0.278  0.388  0.269  0.221  0.427  0.356  0.187  0.175  0.111  0.075  0.114  0.074  0.010  0.005 -0.065 -0.053 -0.042 -0.066 -0.045 -0.009 -0.063 -0.105 -0.091 -0.045 -0.103 -0.056 -0.109 -0.076 -0.087 -0.110 -0.091 -0.109 -0.042 -0.082 -0.067 -0.054 -0.047 -0.098 -0.071 -0.081 -0.056 -0.102 -0.066 -0.080 -0.094 -0.069 -0.056 -0.036 -0.068 -0.023 -0.048 -0.030 -0.079 -0.128 -0.111 -0.076 -0.037 -0.093 -0.042  0.032 -0.054 -0.078  0.008  0.110 -0.003 -0.062 -0.016 -0.045 -0.069 -0.033 -0.017 -0.038 -0.051 -0.047 -0.030  0.027 -0.091 -0.104 -0.068 -0.066 -0.071 -0.021 -0.037 -0.008 -0.036 -0.037 -0.063 -0.075 -0.100 -0.099 -0.088 -0.093 -0.089 -0.091 -0.048 -0.058 -0.034  0.009 -0.019 -0.011  0.021 -0.022 -0.001  0.002 -0.018 -0.044 -0.021  0.002 -0.038 -0.023 -0.018 -0.008 -0.007  0.003 -0.016 -0.007 -0.026  0.010 -0.035 -0.002 -0.044  0.025  0.087  0.097  0.008 -0.037 -0.033 -0.076 -0.042 -0.030 -0.059 -0.091 -0.058 -0.050 -0.062 -0.091 -0.079 -0.087 -0.101 -0.090 -0.063 -0.030 -0.029 -0.024 -0.010  0.100  0.023 -0.011 -0.015 -0.040 -0.077 -0.079 -0.071 -0.060 -0.038 -0.066 -0.061 -0.094 -0.096 -0.079 -0.068 -0.062 -0.051 -0.012  0.013 -0.025  0.001  0.021  0.001  0.017 -0.005 -0.157 -0.131 -0.012 -0.077
 -0.023 -0.006 -0.010 -0.018  0.018  0.010  0.025 -0.015 -0.030  0.043 -0.000 -0.025  0.025  0.028 -0.008 -0.027 -0.007 -0.013 -0.039 -0.068 -0.059 -0.035 -0.035 -0.057 -0.033 -0.027 -0.020 -0.010  0.024  0.016  0.045  0.039  0.017  0.007 -0.029 -0.059 -0.044 -0.031 -0.032 -0.023 -0.006 -0.010 -0.021 -0.034  0.012  0.007 -0.039 -0.048 -0.036  0.008  0.002  0.002  0.016  0.035  0.032  0.006 -0.004  0.009 -0.016 -0.013  0.004 -0.005 -0.065 -0.023 -0.039 -0.053 -0.015 -0.041 -0.054 -0.056 -0.007  0.019  0.011  0.036  0.060  0.090  0.089  0.085  0.157  0.098  0.139  0.119  0.160  0.099  0.143  0.153  0.174  0.205  0.144  0.135  0.116  0.187  0.386  0.313  0.240  0.149  0.158  0.111  0.163  0.123  0.063  0.076  0.005 -0.028 -0.031  0.046 -0.016  0.024 -0.024 -0.008 -0.046 -0.016 -0.066 -0.039 -0.026 -0.019 -0.018 -0.008  0.011 -0.006  0.024 -0.029  0.034 -0.040 -0.020 -0.032 -0.009  0.005 -0.026 -0.030 -0.065 -0.045 -0.012  0.019  0.053  0.020  0.005 -0.005 -0.032  0.031  0.061  0.023  0.023  0.091  0.077  0.053  0.070  0.166  0.087  0.079  0.127  0.181  0.108  0.086  0.177  0.155  0.081  0.074  0.057  0.022  0.044  0.042  0.004  0.017 -0.015 -0.018  0.001 -0.043 -0.075 -0.062 -0.031 -0.071 -0.036 -0.031 -0.013  0.007 -0.013  0.029  0.005 -0.031 -0.026 -0.072 -0.024 -0.039 -0.033 -0.018 -0.045  0.003 -0.012 -0.015 -0.030 -0.033 -0.032 -0.068 -0.064 -0.044 -0.032 -0.025 -0.064 -0.061 -0.036  0.012 -0.023 -0.046 -0.040 -0.046 -0.004 -0.003  0.014 -0.022 -0.040 -0.040 -0.016 -0.031 -0.037 -0.034 -0.035 -0.017 -0.059 -0.038 -0.002 -0.038 -0.042 -0.030 -0.033 -0.006 -0.031 -0.001 -0.022  0.031  0.040  0.109  0.057  0.088  0.036  0.069  0.010  0.014 -0.032 -0.033 -0.088 -0.085 -0.093 -0.023 -0.017 -0.075 -0.127 -0.091 -0.070 -0.081 -0.062 -0.066 -0.067 -0.069 -0.089 -0.012 -0.059 -0.062 -0.035 -0.002 -0.047 -0.018 -0.045 -0.048 -0.039 -0.006  0.005  0.060  0.043  0.089  0.206  0.249  0.157  0.144  0.105  0.082  0.031 -0.043 -0.031  0.060 -0.009  0.022  0.035  0.079  0.084  0.182  0.128  0.157  0.083  0.139  0.260  0.156  0.132  0.139  0.071  0.092  0.065  0.039  0.016 -0.009 -0.047 -0.030  0.077  0.085 -0.013  0.000  0.078 -0.003 -0.067 -0.009 -0.006 -0.073 -0.082 -0.028 -0.037 -0.107 -0.075 -0.019 -0.086 -0.116 -0.065 -0.064 -0.064 -0.064 -0.064
  0.049  0.031  0.046  0.061  0.041  0.004  0.019 -0.040 -0.054  0.066  0.018 -0.053  0.026  0.092  0.008 -0.027 -0.014 -0.065 -0.009 -0.044 -0.032 -0.007 -0.024 -0.040 -0.044 -0.036 -0.036 -0.016  0.018  0.028  0.021  0.038  0.010 -0.000 -0.023 -0.048 -0.029 -0.032 -0.028 -0.014  0.001  0.006  0.028  0.019  0.031  0.032 -0.039 -0.052 -0.046  0.025  0.003 -0.015  0.010  0.056 -0.004  0.022 -0.020 -0.029 -0.048 -0.030 -0.025 -0.021 -0.058 -0.037 -0.062 -0.073 -0.102 -0.049 -0.060 -0.061  0.008  0.029 -0.012  0.093  0.127  0.230  0.196  0.202  0.345  0.215  0.270  0.262  0.302  0.169  0.268  0.264  0.308  0.346  0.190  0.276  0.257  0.302  0.313  0.700  0.492  0.223  0.293  0.218  0.304  0.197  0.097  0.173  0.015 -0.008 -0.036  0.108 -0.009  0.059  0.071  0.021  0.006 -0.004 -0.048 -0.050 -0.001  0.025  0.005 -0.000 -0.001 -0.021  0.064  0.016  0.110 -0.007 -0.057 -0.014 -0.023  0.046  0.001  0.053 -0.002  0.001  0.000 -0.036  0.023  0.010  0.059  0.053  0.021  0.091  0.114  0.079  0.060  0.134  0.114  0.088  0.123  0.264  0.146  0.097  0.188  0.334  0.190  0.127  0.306  0.303  0.180  0.128  0.076 -0.006  0.059  0.027 -0.005  0.010 -0.030 -0.020 -0.001 -0.019 -0.075 -0.018 -0.061 -0.080  0.005 -0.119 -0.067 -0.030 -0.049 -0.006 -0.019 -0.058 -0.028 -0.109  0.029  0.007  0.013  0.030  0.005 -0.009 -0.002 -0.003 -0.023 -0.056 -0.005 -0.035 -0.035 -0.031 -0.005 -0.007 -0.042 -0.040 -0.040  0.016 -0.044 -0.091 -0.108 -0.130 -0.054 -0.063 -0.015 -0.013 -0.021 -0.046  0.023  0.047 -0.050 -0.056 -0.029 -0.004 -0.087 -0.060 -0.005 -0.035 -0.061 -0.075 -0.045  0.018 -0.078 -0.095 -0.037 -0.019  0.003  0.035  0.115  0.144  0.084  0.021  0.024 -0.039 -0.058 -0.047 -0.051 -0.069 -0.057 -0.074 -0.044 -0.036 -0.071 -0.032 -0.019 -0.027  0.019  0.008 -0.004 -0.030 -0.013  0.013  0.010  0.000 -0.008  0.049  0.006  0.029 -0.010 -0.001  0.003  0.023  0.042  0.090  0.077  0.140  0.105  0.132  0.243  0.163  0.111  0.055  0.001 -0.078 -0.056  0.006 -0.029 -0.037 -0.002  0.021  0.007  0.036  0.005 -0.024 -0.069 -0.042  0.038  0.045  0.099  0.156  0.089  0.227  0.092  0.062  0.045 -0.011 -0.060 -0.013 -0.036  0.034 -0.043 -0.104  0.005 -0.110 -0.172 -0.151 -0.104 -0.121 -0.191 -0.132 -0.098 -0.175 -0.139 -0.067 -0.148 -0.165 -0.176 -0.182 -0.164 -0.101 -0.092
  0.178  0.156  0.234  0.217  0.174  0.131  0.157  0.049  0.009  0.204  0.112 -0.036  0.078  0.120 -0.014 -0.060 -0.050 -0.126 -0.057 -0.088 -0.024 -0.013 -0.015 -0.059 -0.061 -0.098 -0.083 -0.057 -0.029 -0.019 -0.007 -0.032 -0.059 -0.057 -0.069 -0.097 -0.078 -0.095 -0.071 -0.026 -0.043 -0.030 -0.022  0.015  0.026 -0.024 -0.064 -0.073 -0.079 -0.051 -0.053 -0.042 -0.031 -0.034 -0.057 -0.014 -0.068 -0.052 -0.077 -0.050 -0.037 -0.053 -0.087 -0.028 -0.045 -0.080 -0.144 -0.030 -0.070 -0.048  0.005  0.025 -0.006  0.036  0.098  0.097  0.063  0.045  0.244  0.110  0.107  0.168  0.264  0.104  0.177  0.242  0.314  0.447  0.233  0.285  0.250  0.360  0.240  0.492  0.735  0.404  0.397  0.214  0.397  0.304  0.201  0.217  0.020 -0.021 -0.017  0.093 -0.029 -0.005 -0.015 -0.022 -0.003 -0.017 -0.087 -0.032 -0.060 -0.036 -0.077 -0.071 -0.069 -0.091  0.058  0.025  0.079  0.027 -0.046  0.005 -0.040  0.035 -0.082  0.000 -0.075 -0.077 -0.120 -0.081 -0.024 -0.067  0.006 -0.001 -0.002  0.084  0.103  0.064  0.068  0.169  0.139  0.127  0.199  0.382  0.221  0.151  0.285  0.520  0.311  0.222  0.455  0.434  0.264  0.188  0.132  0.089  0.165  0.131  0.055  0.075 -0.011  0.022 -0.002  0.016 -0.008  0.028 -0.056 -0.150 -0.107 -0.125 -0.145 -0.064 -0.145 -0.121 -0.097 -0.188 -0.123 -0.189 -0.046 -0.074 -0.064 -0.037 -0.060 -0.107 -0.051 -0.060 -0.062 -0.123 -0.054 -0.087 -0.074 -0.059 -0.056 -0.014 -0.046 -0.043 -0.017 -0.053 -0.121 -0.181 -0.205 -0.159 -0.090 -0.162 -0.079 -0.018 -0.099 -0.124 -0.022  0.082 -0.023 -0.093 -0.059 -0.069 -0.111 -0.064 -0.019 -0.077 -0.079 -0.066 -0.043  0.029 -0.079 -0.097 -0.063 -0.055  0.002 -0.028  0.085  0.082  0.085  0.006  0.058 -0.048 -0.043 -0.030 -0.016 -0.065 -0.051 -0.074 -0.079 -0.078 -0.064 -0.025 -0.087 -0.034  0.020 -0.031 -0.007 -0.017 -0.012 -0.042  0.008  0.009 -0.006  0.014  0.014  0.024 -0.011  0.013 -0.029 -0.013  0.005  0.007  0.004  0.048 -0.051  0.015  0.128  0.107  0.007 -0.021 -0.050 -0.116 -0.097 -0.048 -0.105 -0.124 -0.088 -0.055 -0.079 -0.090 -0.073 -0.087 -0.105 -0.104 -0.034 -0.003  0.021  0.005  0.025  0.171  0.018 -0.002  0.018 -0.024 -0.063 -0.058 -0.140 -0.079 -0.099 -0.182 -0.100 -0.189 -0.230 -0.178 -0.073 -0.094 -0.127 -0.033  0.026 -0.084 -0.037  0.058 -0.012 -0.013 -0.081 -0.202 -0.170 -0.049 -0.072
  0.164  0.133  0.225  0.193  0.148  0.117  0.128  0.037 -0.005  0.114  0.069 -0.044  0.030  0.034 -0.021 -0.045 -0.068 -0.112 -0.050 -0.041 -0.040  0.035 -0.035 -0.037 -0.038 -0.059 -0.035 -0.007  0.021  0.038  0.041  0.015 -0.017 -0.032 -0.009 -0.036 -0.003 -0.003 -0.023  0.003  0.013 -0.028 -0.036 -0.034  0.006  0.003  0.005 -0.017  0.026  0.031  0.024 -0.001  0.011  0.022 -0.014  0.003 -0.016 -0.019 -0.062 -0.011 -0.038 -0.050 -0.062 -0.022 -0.051 -0.112 -0.155 -0.008 -0.057 -0.028  0.012  0.051  0.047 -0.005  0.034  0.020  0.034 -0.069  0.092 -0.007 -0.050  0.056  0.098 -0.036  0.001  0.068  0.108  0.259  0.172  0.164  0.139  0.218  0.149  0.223  0.404  0.595  0.349  0.222  0.262  0.126  0.066  0.073 -0.001 -0.014  0.037  0.023  0.025  0.010 -0.002  0.020  0.078  0.020  0.042  0.058 -0.028  0.011 -0.045 -0.050 -0.043 -0.059  0.035  0.038 -0.035  0.063  0.024  0.004  0.014 -0.008 -0.076 -0.008 -0.062 -0.078 -0.099 -0.068 -0.027 -0.068 -0.016 -0.033 -0.019  0.017  0.021 -0.037  0.024  0.092  0.075  0.051  0.116  0.240  0.105  0.067  0.177  0.322  0.165  0.128  0.264  0.256  0.139  0.134  0.076  0.075  0.092  0.100  0.006  0.036 -0.014  0.005  0.005  0.055  0.015 -0.012 -0.035 -0.179 -0.203 -0.130 -0.122 -0.068 -0.141 -0.116 -0.068 -0.194 -0.139 -0.119 -0.030 -0.039 -0.046 -0.026 -0.061 -0.062 -0.013 -0.046 -0.064 -0.118 -0.053 -0.077 -0.048 -0.045 -0.050 -0.012 -0.003  0.017  0.037 -0.065 -0.084 -0.114 -0.112 -0.032 -0.001 -0.160 -0.040 -0.012 -0.191 -0.147 -0.062 -0.032 -0.054 -0.099 -0.083 -0.121 -0.124 -0.028 -0.025 -0.067 -0.026 -0.050 -0.059 -0.015 -0.027 -0.039 -0.039 -0.033  0.012 -0.049  0.026 -0.046  0.054  0.007  0.117  0.030  0.025  0.047  0.026 -0.002 -0.039 -0.084 -0.074 -0.092 -0.053 -0.070 -0.094 -0.046 -0.016 -0.055 -0.051 -0.042 -0.044 -0.041 -0.023 -0.028 -0.017  0.015  0.026  0.037  0.033  0.010  0.014  0.017  0.040  0.063  0.051  0.059 -0.023  0.023  0.088  0.079  0.036 -0.003 -0.040 -0.089 -0.056 -0.032 -0.135 -0.149 -0.108 -0.086 -0.062 -0.110 -0.068 -0.072 -0.046 -0.064 -0.024  0.037  0.023  0.045  0.077  0.110 -0.019  0.045  0.043  0.041  0.042  0.005 -0.161 -0.172 -0.138 -0.149 -0.144 -0.184 -0.145 -0.082 -0.001 -0.001 -0.002  0.096  0.148  0.055  0.086  0.149  0.146  0.122 -0.002 -0.107 -0.045 -0.017 -0.075
  0.075  0.002  0.059  0.069  0.046 -0.050 -0.027 -0.088 -0.114  0.038 -0.012 -0.079  0.008  0.070 -0.034 -0.056 -0.023 -0.081 -0.065 -0.067 -0.055  0.005 -0.049 -0.047 -0.046 -0.063 -0.037 -0.025 -0.000  0.018  0.004  0.010 -0.025 -0.034 -0.043 -0.064 -0.040 -0.046 -0.025 -0.006  0.024  0.013  0.035 -0.001  0.028  0.032  0.012 -0.012 -0.013  0.018  0.004 -0.005 -0.001  0.008  0.007 -0.001 -0.029  0.002 -0.026 -0.020  0.007 -0.034 -0.038  0.009 -0.039 -0.049 -0.105  0.013 -0.003  0.033  0.044  0.092  0.048  0.015  0.079  0.057  0.044  0.002  0.128  0.032  0.001  0.031  0.089 -0.014 -0.016  0.012  0.059  0.177  0.094  0.118  0.117  0.144  0.158  0.293  0.397  0.349  0.660  0.308  0.303  0.200  0.081  0.165  0.021  0.028  0.058  0.093  0.012  0.004 -0.017 -0.042  0.023 -0.015 -0.011  0.030 -0.038  0.047 -0.053 -0.049 -0.056 -0.054  0.049  0.060  0.096  0.072 -0.002  0.042  0.038 -0.002 -0.050 -0.033 -0.032 -0.042 -0.051 -0.023  0.013 -0.036 -0.006 -0.046 -0.031 -0.031  0.007 -0.041 -0.024  0.052  0.051  0.010  0.047  0.170  0.079  0.035  0.101  0.230  0.105  0.073  0.210  0.246  0.130  0.100  0.044  0.010  0.032  0.054 -0.008  0.020 -0.016  0.027  0.027  0.043  0.032 -0.004 -0.026 -0.069 -0.027 -0.171 -0.064 -0.032 -0.066 -0.058 -0.030 -0.150 -0.086 -0.127 -0.006  0.002 -0.007  0.028 -0.011  0.002  0.023 -0.005 -0.035 -0.083 -0.043 -0.065 -0.023 -0.043 -0.028  0.027  0.011 -0.031  0.033 -0.030 -0.037 -0.078 -0.110 -0.091 -0.044 -0.104 -0.031 -0.020 -0.093 -0.096 -0.019  0.005 -0.039 -0.051 -0.036 -0.018 -0.076  0.001  0.018 -0.018 -0.004 -0.016 -0.037 -0.019 -0.041 -0.046 -0.051 -0.013  0.007 -0.038  0.117  0.090  0.128  0.035  0.114  0.001  0.003  0.011 -0.000 -0.028 -0.017 -0.033 -0.062 -0.053 -0.054 -0.052 -0.107 -0.058 -0.060 -0.079 -0.034 -0.061 -0.067 -0.026 -0.006 -0.041 -0.033  0.031  0.014  0.033  0.026 -0.005 -0.004 -0.004  0.010  0.034  0.023  0.043 -0.020  0.032  0.079  0.044  0.020  0.011 -0.021 -0.109 -0.100 -0.023 -0.090 -0.096 -0.053 -0.049 -0.041 -0.038 -0.060 -0.048 -0.036 -0.063 -0.012  0.015  0.025  0.020  0.052  0.094  0.010  0.020  0.036  0.018  0.002  0.016 -0.160 -0.113 -0.134 -0.207 -0.121 -0.191 -0.211 -0.152 -0.021 -0.031 -0.057  0.046  0.131  0.019  0.032  0.137  0.082  0.042 -0.022 -0.038  0.011  0.024  0.033
 -0.038 -0.057 -0.031  0.001  0.011 -0.087 -0.072 -0.110 -0.124 -0.008 -0.040 -0.068 -0.002  0.061  0.014 -0.023 -0.016 -0.035  0.012 -0.003 -0.027  0.004 -0.022 -0.030 -0.020 -0.026  0.001  0.001  0.010  0.016 -0.028 -0.006 -0.024 -0.004 -0.021 -0.033 -0.026 -0.028  0.006  0.018  0.048  0.047  0.067  0.048  0.028  0.053  0.007  0.007  0.003  0.008 -0.002 -0.012 -0.022 -0.026  0.009  0.006  0.004  0.014  0.005  0.042  0.041  0.014  0.070  0.080  0.012  0.031 -0.025  0.092  0.084  0.130  0.127  0.140  0.063  0.038  0.026  0.015 -0.002  0.019  0.054  0.004  0.009  0.015  0.033 -0.003  0.020  0.030  0.070  0.137  0.042  0.076  0.102  0.114  0.111  0.218  0.214  0.222  0.308  0.650  0.423  0.257  0.107  0.299  0.125  0.115  0.103  0.147  0.042  0.042 -0.001 -0.046 -0.028 -0.036 -0.031  0.018 -0.010 -0.005 -0.012 -0.030 -0.032 -0.012  0.089  0.091  0.150  0.117  0.047  0.030  0.065  0.035 -0.018 -0.001  0.008  0.024  0.003 -0.020  0.006 -0.046 -0.035 -0.016 -0.009 -0.067  0.002  0.003 -0.049 -0.009  0.042  0.005 -0.024  0.117  0.051 -0.063  0.030  0.171  0.055  0.009  0.126  0.181  0.109  0.024  0.016 -0.027 -0.061 -0.063 -0.101 -0.063 -0.038 -0.017  0.045  0.038 -0.005  0.016 -0.071 -0.024  0.042 -0.094 -0.003 -0.022  0.033  0.009  0.008 -0.057  0.009 -0.034  0.057  0.056  0.037  0.033  0.041  0.065  0.047  0.043  0.028  0.010  0.032  0.057  0.069  0.014  0.060  0.064  0.058  0.042  0.056 -0.002 -0.012  0.003 -0.016 -0.049 -0.021 -0.011  0.005  0.019  0.006  0.001  0.036  0.016  0.003  0.011  0.006  0.045  0.014 -0.009  0.027  0.056  0.007 -0.001  0.017 -0.001 -0.049 -0.073 -0.057 -0.081 -0.046 -0.072  0.058  0.055  0.060 -0.037  0.037 -0.049 -0.053 -0.046 -0.053 -0.038 -0.024 -0.046  0.008  0.041  0.023  0.005 -0.039 -0.003  0.000 -0.009 -0.015 -0.000  0.025 -0.003  0.026  0.003 -0.007  0.041  0.033  0.009  0.036 -0.007 -0.010  0.011 -0.012  0.005 -0.025  0.006 -0.036 -0.015  0.035 -0.005 -0.011 -0.050 -0.085 -0.059 -0.080 -0.078 -0.016 -0.022  0.002 -0.027 -0.036 -0.017 -0.030 -0.088 -0.064 -0.111 -0.078 -0.054 -0.040 -0.053 -0.017  0.041  0.020  0.010  0.017  0.012 -0.023  0.043 -0.090 -0.082 -0.057 -0.106 -0.087 -0.128 -0.140 -0.113 -0.041 -0.010 -0.090 -0.027  0.029 -0.007 -0.031  0.028  0.024  0.008 -0.042 -0.051 -0.020  0.034  0.028
  0.034  0.024  0.067  0.048  0.060 -0.039  0.002 -0.072 -0.084  0.094  0.036 -0.074  0.046  0.109 -0.007 -0.027 -0.010 -0.087 -0.042 -0.057 -0.016 -0.034 -0.035 -0.064 -0.064 -0.097 -0.065 -0.049 -0.032 -0.034 -0.041 -0.036 -0.064 -0.054 -0.088 -0.081 -0.062 -0.061 -0.029 -0.008  0.025  0.032  0.051  0.067 -0.001  0.020 -0.029 -0.020 -0.049 -0.017 -0.031 -0.038 -0.032 -0.031 -0.018  0.002 -0.010  0.006 -0.027 -0.009  0.022  0.018  0.028  0.063  0.017  0.013 -0.075  0.112  0.066  0.111  0.152  0.136  0.041  0.061  0.095  0.050 -0.015  0.027  0.172  0.017  0.039  0.064  0.150  0.029  0.068  0.101  0.144  0.283  0.074  0.108  0.159  0.227  0.163  0.304  0.397  0.262  0.303  0.423  0.730  0.436  0.304  0.487  0.160  0.144  0.093  0.182  0.031  0.037 -0.022 -0.037 -0.024 -0.040 -0.059 -0.029 -0.063 -0.029 -0.061 -0.050 -0.035 -0.029  0.110  0.105  0.207  0.133  0.011  0.073 -0.004  0.013 -0.069 -0.076 -0.090 -0.100 -0.107 -0.048 -0.034 -0.062 -0.042 -0.063 -0.033 -0.046  0.001  0.017 -0.033  0.052  0.095  0.075  0.082  0.299  0.187  0.070  0.184  0.420  0.287  0.158  0.351  0.391  0.361  0.193  0.148  0.106  0.145  0.091  0.002  0.031  0.004  0.046  0.046  0.032  0.006  0.037 -0.058 -0.070 -0.044 -0.130 -0.117 -0.078 -0.082 -0.108 -0.078 -0.146 -0.047 -0.131 -0.009 -0.030 -0.041 -0.028 -0.011 -0.060 -0.040 -0.041 -0.042 -0.090 -0.021 -0.014 -0.003 -0.005  0.056  0.027  0.032  0.056  0.033 -0.035 -0.085 -0.122 -0.168 -0.141 -0.079 -0.129 -0.066 -0.021 -0.035 -0.079  0.022  0.066 -0.011 -0.026 -0.005 -0.011 -0.041 -0.063  0.004  0.000 -0.040 -0.040 -0.019  0.021 -0.168 -0.163 -0.123 -0.107 -0.054 -0.052  0.067  0.100  0.068 -0.031  0.031 -0.079 -0.100 -0.108 -0.101 -0.130 -0.114 -0.117 -0.076 -0.049 -0.076 -0.024 -0.067 -0.002  0.042 -0.017  0.016  0.060  0.062  0.003  0.052  0.068  0.022  0.033  0.034  0.013  0.013  0.013 -0.040  0.003 -0.000 -0.006 -0.016  0.014 -0.092 -0.006  0.033  0.011 -0.033 -0.055 -0.088 -0.137 -0.134 -0.089 -0.081 -0.135 -0.076 -0.061 -0.095 -0.070 -0.089 -0.122 -0.150 -0.153 -0.075 -0.041 -0.033 -0.066 -0.024  0.107  0.045  0.007  0.016 -0.033 -0.080 -0.028 -0.120 -0.089 -0.080 -0.124 -0.079 -0.155 -0.194 -0.108 -0.031 -0.063 -0.095  0.004  0.049 -0.044 -0.007  0.076  0.018  0.014 -0.021 -0.105 -0.105  0.028  0.020
  0.020  0.021  0.046  0.046  0.063  0.011  0.044 -0.016 -0.034  0.104  0.057 -0.030  0.053  0.093  0.026 -0.015  0.020 -0.025  0.001 -0.017  0.010 -0.004  0.020 -0.032 -0.043 -0.079 -0.058 -0.046 -0.049 -0.050 -0.033 -0.032 -0.040 -0.029 -0.045 -0.060 -0.041 -0.042 -0.035 -0.006  0.011  0.008  0.032  0.035  0.023  0.010 -0.033 -0.012 -0.025 -0.007 -0.010 -0.005 -0.009 -0.037 -0.022 -0.013 -0.004  0.020 -0.003  0.009  0.036  0.026  0.016  0.079  0.039  0.015 -0.033  0.093  0.060  0.105  0.144  0.123  0.083  0.073  0.091  0.068  0.009  0.032  0.138  0.057  0.057  0.067  0.162  0.068  0.099  0.132  0.196  0.283  0.103  0.109  0.122  0.188  0.123  0.197  0.304  0.126  0.200  0.257  0.436  0.525  0.321  0.405  0.194  0.149  0.086  0.165  0.062  0.052  0.004 -0.007 -0.011 -0.007 -0.055 -0.014 -0.020 -0.002 -0.006 -0.010  0.014  0.009  0.127  0.108  0.227  0.110  0.019  0.081  0.030  0.078 -0.021 -0.018 -0.064 -0.070 -0.065 -0.048 -0.020 -0.027 -0.009 -0.014 -0.011  0.005  0.056  0.069  0.013  0.106  0.125  0.131  0.116  0.334  0.223  0.098  0.180  0.369  0.230  0.132  0.278  0.295  0.224  0.116  0.096  0.069  0.110  0.055  0.017  0.024  0.026  0.056  0.043  0.019 -0.026  0.007 -0.061 -0.056 -0.032 -0.103 -0.090 -0.043 -0.066 -0.071 -0.069 -0.111 -0.023 -0.099 -0.007 -0.023 -0.021  0.006 -0.014 -0.047 -0.014 -0.001 -0.042 -0.052 -0.004 -0.014 -0.017 -0.000  0.049  0.010  0.008  0.009 -0.009 -0.030 -0.072 -0.110 -0.132 -0.118 -0.085 -0.089 -0.052 -0.031 -0.035 -0.079  0.001  0.050 -0.018 -0.025 -0.020 -0.001 -0.032 -0.036  0.000 -0.014 -0.019 -0.036 -0.007  0.018 -0.126 -0.093 -0.101 -0.094 -0.041 -0.014  0.070  0.107  0.063 -0.011  0.009 -0.067 -0.081 -0.084 -0.103 -0.109 -0.088 -0.083 -0.048 -0.063 -0.062 -0.043 -0.071 -0.013  0.017 -0.061 -0.017  0.018  0.008 -0.019  0.032  0.045  0.009  0.028  0.045  0.028  0.004 -0.006 -0.020  0.000  0.001 -0.025 -0.026 -0.009 -0.070  0.007  0.015  0.027 -0.028 -0.051 -0.084 -0.114 -0.113 -0.084 -0.061 -0.070 -0.051 -0.068 -0.076 -0.037 -0.050 -0.050 -0.081 -0.063 -0.041 -0.033 -0.042 -0.066 -0.025  0.070  0.036  0.004  0.030 -0.030 -0.042 -0.028 -0.092 -0.027 -0.060 -0.129 -0.054 -0.120 -0.185 -0.137 -0.067 -0.080 -0.124 -0.053 -0.008 -0.093 -0.066  0.015 -0.042 -0.042 -0.045 -0.087 -0.095 -0.008 -0.013
 -0.055 -0.013 -0.015  0.009  0.018  0.012  0.035 -0.016 -0.009  0.060  0.008 -0.013  0.021  0.059 -0.001 -0.034 -0.018 -0.022 -0.040 -0.057 -0.022 -0.034 -0.014 -0.064 -0.055 -0.088 -0.061 -0.040 -0.041 -0.035 -0.018 -0.036 -0.046 -0.051 -0.070 -0.093 -0.062 -0.067 -0.062 -0.009  0.005  0.005  0.010 -0.001 -0.028 -0.024 -0.025 -0.024 -0.044 -0.017 -0.025 -0.038 -0.013 -0.008 -0.022 -0.011  0.024  0.028 -0.006  0.015  0.032  0.001  0.008  0.073  0.025  0.020  0.013  0.044  0.041  0.083  0.117  0.103  0.047  0.008  0.052  0.031 -0.002  0.030  0.101  0.060  0.055  0.046  0.114  0.066  0.079  0.067  0.129  0.188  0.054  0.033  0.062  0.109  0.063  0.097  0.201  0.066  0.081  0.107  0.304  0.321  0.477  0.324  0.179  0.130  0.081  0.127  0.028  0.033 -0.024  0.002 -0.025 -0.012 -0.055 -0.031 -0.034 -0.009 -0.006 -0.018  0.025  0.005  0.088  0.071  0.178  0.067  0.020  0.085  0.023  0.077  0.005  0.021 -0.052 -0.048 -0.058 -0.038 -0.021  0.014  0.023  0.047  0.028  0.060  0.081  0.115  0.056  0.103  0.107  0.131  0.130  0.234  0.200  0.119  0.151  0.299  0.217  0.121  0.215  0.230  0.221  0.094  0.097  0.104  0.128  0.089  0.060  0.081  0.084  0.082  0.037  0.027 -0.015  0.024 -0.044  0.004 -0.019 -0.021 -0.033 -0.001 -0.007 -0.054 -0.051 -0.082 -0.024 -0.084 -0.030 -0.023 -0.022 -0.026 -0.025 -0.045 -0.030 -0.023 -0.042 -0.037 -0.010 -0.032 -0.031 -0.012  0.026 -0.008 -0.015 -0.001 -0.016 -0.032 -0.058 -0.087 -0.107 -0.101 -0.049 -0.054 -0.034 -0.025 -0.009 -0.030 -0.010  0.021 -0.022 -0.008 -0.021 -0.022 -0.017 -0.041 -0.034 -0.022 -0.027 -0.010  0.001  0.021 -0.059 -0.067 -0.077 -0.095 -0.049 -0.032  0.012  0.059 -0.006 -0.047 -0.053 -0.107 -0.098 -0.084 -0.064 -0.085 -0.056 -0.046 -0.011 -0.013 -0.056 -0.030 -0.047 -0.025  0.000 -0.045 -0.028  0.003 -0.024 -0.041 -0.026 -0.009 -0.016 -0.008 -0.017 -0.009 -0.018 -0.010 -0.050 -0.019 -0.015 -0.039 -0.057 -0.006 -0.039  0.007  0.003  0.013 -0.019 -0.040 -0.034 -0.031 -0.068 -0.039 -0.003 -0.032  0.005 -0.002 -0.036 -0.028 -0.025 -0.053 -0.072 -0.078 -0.035 -0.025 -0.041 -0.059 -0.036  0.041  0.033 -0.026  0.021 -0.043 -0.033 -0.026 -0.068 -0.023 -0.060 -0.104 -0.054 -0.093 -0.147 -0.116 -0.055 -0.065 -0.095 -0.031  0.010 -0.066 -0.034  0.027 -0.020 -0.031  0.009 -0.018 -0.018  0.014  0.013
 -0.130 -0.139 -0.105 -0.050  0.005 -0.092 -0.039 -0.090 -0.101  0.030 -0.018 -0.083 -0.008  0.082  0.038 -0.004  0.020 -0.039  0.021 -0.034 -0.014 -0.035 -0.033 -0.054 -0.063 -0.089 -0.074 -0.042 -0.051 -0.086 -0.100 -0.083 -0.083 -0.073 -0.073 -0.069 -0.048 -0.073 -0.039 -0.017  0.002 -0.005  0.009  0.034 -0.007  0.010 -0.038 -0.040 -0.087 -0.036 -0.049 -0.064 -0.030 -0.040 -0.002 -0.018  0.022  0.050  0.043  0.046  0.091  0.117  0.157  0.197  0.117  0.145  0.022  0.143  0.156  0.228  0.292  0.217  0.149  0.116  0.077  0.032 -0.032  0.028  0.075  0.001  0.018 -0.002  0.056  0.003  0.029  0.010  0.050  0.128 -0.037 -0.012  0.064  0.091  0.076  0.173  0.217  0.073  0.165  0.299  0.487  0.405  0.324  0.830  0.374  0.323  0.176  0.231  0.088  0.040 -0.022 -0.062 -0.077 -0.073 -0.113 -0.059 -0.096 -0.044 -0.059 -0.046 -0.008  0.040  0.153  0.202  0.347  0.218  0.047  0.141  0.040  0.038 -0.019 -0.090 -0.060 -0.102 -0.089 -0.047 -0.037 -0.057 -0.049 -0.088 -0.067 -0.108 -0.046 -0.003 -0.098 -0.002  0.063  0.076  0.022  0.191  0.174  0.048  0.083  0.248  0.186  0.099  0.198  0.245  0.230  0.112  0.090  0.063  0.075  0.061 -0.032  0.039  0.050  0.075  0.056  0.045  0.021  0.049 -0.074 -0.007  0.050 -0.182 -0.091 -0.086 -0.039 -0.063 -0.066 -0.093 -0.021 -0.101  0.011 -0.024 -0.048 -0.022  0.007 -0.039 -0.032 -0.001 -0.013 -0.056  0.011  0.039  0.045  0.045  0.123  0.056  0.095  0.108  0.067 -0.018 -0.036 -0.095 -0.153 -0.171 -0.138 -0.088 -0.070 -0.075  0.060 -0.037 -0.015  0.064 -0.005  0.017  0.021  0.050  0.014 -0.042  0.021  0.081  0.002 -0.017  0.041  0.060 -0.161 -0.122 -0.108 -0.107 -0.066 -0.015  0.110  0.143  0.095  0.013  0.035 -0.062 -0.089 -0.096 -0.113 -0.154 -0.064 -0.087 -0.057 -0.013 -0.066  0.011 -0.009  0.031  0.031 -0.004  0.012  0.046  0.023 -0.028  0.012  0.027 -0.031 -0.014 -0.014 -0.027  0.011 -0.010 -0.045 -0.028 -0.013 -0.045 -0.053 -0.003 -0.101 -0.037 -0.026 -0.059 -0.069 -0.091 -0.118 -0.150 -0.131 -0.116 -0.034 -0.059  0.011 -0.051 -0.069 -0.000 -0.054 -0.078 -0.105 -0.082 -0.061 -0.049 -0.045 -0.085 -0.056  0.052  0.047 -0.019 -0.005 -0.079 -0.116 -0.058 -0.106 -0.056 -0.057 -0.115 -0.063 -0.129 -0.163 -0.090 -0.015 -0.051 -0.056  0.010  0.066 -0.012  0.015  0.092  0.037  0.021 -0.017 -0.017 -0.010  0.064  0.127
 -0.134 -0.109 -0.151 -0.074 -0.068 -0.063 -0.044 -0.024 -0.021 -0.073 -0.027 -0.013 -0.046 -0.021  0.026 -0.016 -0.020  0.021  0.004 -0.010 -0.027  0.009 -0.018 -0.030 -0.034 -0.041 -0.029 -0.024 -0.045 -0.057 -0.049 -0.034 -0.006 -0.006 -0.011 -0.015  0.019  0.013 -0.003  0.007  0.023 -0.003 -0.011 -0.039  0.002 -0.011  0.006 -0.004  0.019  0.056  0.049  0.016  0.037  0.045  0.033  0.017  0.079  0.089  0.064  0.082  0.124  0.127  0.173  0.215  0.132  0.114  0.056  0.186  0.167  0.264  0.325  0.251  0.267  0.170  0.108  0.090  0.041  0.036  0.025  0.014  0.004 -0.027 -0.025 -0.018 -0.027 -0.060 -0.040 -0.016 -0.042 -0.101 -0.038 -0.020  0.005  0.015  0.020 -0.001  0.021  0.125  0.160  0.194  0.179  0.374  0.457  0.398  0.231  0.162  0.191  0.125  0.090  0.073  0.039  0.009  0.020  0.018  0.029  0.015  0.080  0.073  0.132  0.156  0.151  0.217  0.251  0.208  0.074  0.114  0.086  0.052  0.080  0.048  0.073  0.041  0.016  0.012  0.004  0.010  0.011 -0.008 -0.020 -0.046 -0.032  0.006 -0.036 -0.038  0.010  0.018 -0.026  0.032  0.056  0.015  0.006  0.066  0.060  0.033  0.028  0.051  0.064  0.036  0.021  0.029 -0.008 -0.007 -0.035 -0.004 -0.006  0.024 -0.040 -0.063 -0.049 -0.058 -0.064 -0.007  0.008 -0.052 -0.001 -0.028  0.007 -0.006 -0.008 -0.003  0.002  0.010  0.017  0.012  0.012  0.051  0.003  0.016  0.029  0.054  0.010  0.031  0.084  0.092  0.094  0.099  0.155  0.082  0.106  0.070  0.061  0.002  0.016 -0.010 -0.009  0.018 -0.003 -0.031 -0.024 -0.063  0.001 -0.037 -0.040 -0.044 -0.035  0.026 -0.001  0.000  0.019 -0.003 -0.016  0.018  0.014  0.023  0.039  0.005 -0.125 -0.083 -0.081 -0.068 -0.055  0.002 -0.038 -0.020 -0.030  0.009 -0.029 -0.014 -0.056 -0.061 -0.082 -0.113 -0.084 -0.099 -0.079 -0.091 -0.124 -0.071 -0.049 -0.007 -0.000 -0.041 -0.032 -0.009 -0.002 -0.013  0.001 -0.005 -0.020  0.011  0.031  0.022  0.029 -0.018  0.001  0.026  0.027 -0.002 -0.040 -0.008 -0.017  0.019 -0.027 -0.040 -0.047 -0.063 -0.093 -0.064 -0.090 -0.125 -0.089 -0.086 -0.046 -0.086 -0.060 -0.046 -0.040 -0.045 -0.072 -0.046 -0.038 -0.035 -0.059 -0.014 -0.017  0.006  0.029  0.042  0.025 -0.011 -0.002  0.003 -0.034 -0.040 -0.042 -0.025 -0.037 -0.037 -0.028 -0.019 -0.014  0.001  0.016  0.024  0.042  0.021  0.033  0.050  0.039  0.030  0.033  0.086  0.086  0.016  0.044
 -0.192 -0.185 -0.235 -0.157 -0.131 -0.163 -0.145 -0.102 -0.078 -0.162 -0.081 -0.049 -0.096 -0.041 -0.012 -0.062 -0.061  0.031 -0.031 -0.028 -0.032  0.020 -0.005 -0.030 -0.030 -0.062 -0.069 -0.013 -0.027 -0.045 -0.064 -0.021 -0.006 -0.032 -0.013 -0.038  0.028 -0.002 -0.031 -0.021 -0.003 -0.048 -0.037 -0.061 -0.010 -0.039 -0.015 -0.039  0.013  0.075  0.045  0.008  0.039  0.062  0.026  0.032  0.111  0.134  0.108  0.132  0.187  0.217  0.278  0.322  0.195  0.198  0.115  0.298  0.283  0.449  0.479  0.382  0.283  0.181  0.158  0.127  0.052  0.016  0.025  0.012 -0.024 -0.058 -0.072 -0.069 -0.068 -0.112 -0.109 -0.074 -0.062 -0.170 -0.081 -0.052 -0.028 -0.008 -0.021 -0.014  0.028  0.115  0.144  0.149  0.130  0.323  0.398  0.699  0.405  0.232  0.262  0.164  0.131  0.078  0.037  0.000  0.010 -0.026  0.014  0.006  0.093  0.088  0.157  0.226  0.262  0.411  0.395  0.401  0.234  0.202  0.206  0.123  0.165  0.086  0.139  0.064  0.041  0.037  0.036  0.030  0.029 -0.029 -0.020 -0.074 -0.052  0.016 -0.056 -0.057  0.028  0.040 -0.060  0.003  0.074  0.007 -0.050  0.018  0.022 -0.019 -0.059 -0.006  0.038  0.009  0.007  0.006  0.029 -0.017 -0.032 -0.002  0.044  0.098 -0.050 -0.076 -0.085 -0.112 -0.084 -0.063 -0.009 -0.102 -0.005 -0.045 -0.018 -0.004  0.017  0.025 -0.015 -0.025  0.000  0.024  0.023  0.084  0.034  0.038  0.072  0.109  0.054  0.082  0.140  0.217  0.232  0.189  0.247  0.170  0.251  0.140  0.173  0.065  0.111  0.048 -0.013  0.027 -0.009 -0.077 -0.053 -0.121 -0.049 -0.082 -0.097 -0.082 -0.069 -0.029 -0.029 -0.021 -0.005 -0.026 -0.039  0.000 -0.008  0.010  0.039 -0.004 -0.140 -0.090 -0.101 -0.069 -0.035  0.003 -0.031 -0.034 -0.004  0.045  0.032  0.037 -0.009 -0.020 -0.066 -0.116 -0.106 -0.120 -0.124 -0.158 -0.196 -0.121 -0.103 -0.015  0.001 -0.043 -0.055 -0.004 -0.002 -0.005  0.029 -0.001 -0.001  0.028  0.055  0.052  0.044 -0.009  0.028  0.034  0.057  0.020 -0.015 -0.004 -0.005  0.031 -0.020 -0.061 -0.036 -0.056 -0.113 -0.069 -0.126 -0.158 -0.162 -0.160 -0.094 -0.135 -0.081 -0.084 -0.050 -0.049 -0.069 -0.038 -0.015 -0.007 -0.050  0.008  0.024 -0.001  0.005  0.037  0.028 -0.024 -0.030 -0.041 -0.042 -0.052 -0.082 -0.061 -0.042 -0.065 -0.065 -0.034  0.002 -0.009  0.000  0.052  0.075  0.011  0.051  0.098  0.085  0.055  0.062  0.159  0.144  0.054  0.100
 -0.134 -0.162 -0.167 -0.095 -0.079 -0.148 -0.127 -0.120 -0.089 -0.101 -0.084 -0.062 -0.063 -0.009  0.003 -0.025 -0.024  0.027 -0.006 -0.036 -0.045  0.020 -0.025 -0.022 -0.022 -0.036 -0.013 -0.000 -0.011 -0.015 -0.017 -0.006  0.005 -0.013 -0.006 -0.017  0.036  0.032 -0.009 -0.005  0.023 -0.012 -0.001 -0.034  0.001 -0.004  0.008 -0.006  0.047  0.062  0.041  0.022  0.045  0.042  0.019  0.031  0.062  0.079  0.069  0.092  0.111  0.113  0.175  0.241  0.136  0.127  0.043  0.220  0.192  0.314  0.310  0.298  0.202  0.117  0.122  0.070  0.022 -0.022 -0.022 -0.026 -0.066 -0.065 -0.088 -0.089 -0.103 -0.108 -0.106 -0.080 -0.042 -0.108 -0.060 -0.047 -0.031 -0.036 -0.017  0.037  0.058  0.103  0.093  0.086  0.081  0.176  0.231  0.405  0.437  0.210  0.237  0.145  0.109  0.071  0.047  0.020  0.052  0.025  0.038  0.043  0.072  0.072  0.128  0.188  0.229  0.342  0.270  0.299  0.195  0.151  0.171  0.101  0.091  0.085  0.119  0.067  0.036  0.019  0.010  0.027  0.025 -0.022  0.002 -0.065 -0.034  0.022 -0.049 -0.048  0.042  0.025 -0.056 -0.001  0.048 -0.017 -0.044 -0.004  0.001 -0.006 -0.048 -0.006  0.037  0.014  0.007  0.017  0.008 -0.018 -0.027 -0.015  0.031  0.083 -0.024 -0.014 -0.033 -0.080 -0.043 -0.086 -0.038 -0.080 -0.001 -0.017  0.010  0.002  0.023 -0.011 -0.010 -0.040  0.010  0.039  0.035  0.078  0.036  0.057  0.079  0.095  0.042  0.088  0.115  0.155  0.171  0.157  0.186  0.136  0.199  0.106  0.137  0.053  0.080  0.067  0.008  0.025  0.004 -0.050 -0.024 -0.075 -0.035 -0.038 -0.041 -0.055 -0.025  0.014  0.012  0.012  0.034  0.023  0.009  0.014  0.012  0.013  0.041  0.007 -0.054 -0.051 -0.061 -0.037 -0.025 -0.023 -0.030 -0.035  0.003  0.018  0.032  0.033 -0.003 -0.001 -0.052 -0.052 -0.055 -0.086 -0.071 -0.087 -0.123 -0.076 -0.094 -0.036 -0.011 -0.056 -0.054 -0.029 -0.029 -0.028  0.007 -0.022  0.000  0.024  0.032  0.042  0.048 -0.003  0.034  0.032  0.042  0.030 -0.006  0.003 -0.003  0.031 -0.014 -0.044 -0.020 -0.029 -0.060 -0.026 -0.079 -0.078 -0.105 -0.107 -0.061 -0.078 -0.042 -0.044 -0.017 -0.018 -0.024 -0.026 -0.002  0.001 -0.030  0.018  0.030  0.007 -0.010  0.029  0.015 -0.005  0.013 -0.005 -0.059 -0.071 -0.111 -0.062 -0.045 -0.082 -0.080 -0.033  0.019 -0.000 -0.012  0.048  0.072  0.009  0.025  0.072  0.069  0.040  0.007  0.096  0.101  0.034  0.068
 -0.087 -0.106 -0.097 -0.084 -0.046 -0.114 -0.086 -0.110 -0.094 -0.031 -0.071 -0.065 -0.031  0.036  0.010 -0.010  0.006  0.005 -0.005 -0.010  0.005  0.007  0.012  0.001 -0.004 -0.023 -0.008 -0.016 -0.018 -0.032 -0.020 -0.027 -0.006  0.002  0.004 -0.010  0.012  0.010 -0.002  0.019  0.049  0.022  0.025  0.032 -0.004  0.036  0.014  0.014  0.038  0.056  0.026  0.020  0.035  0.041  0.002 -0.005  0.048  0.038  0.013  0.043  0.085  0.066  0.078  0.141  0.084  0.119  0.044  0.109  0.113  0.184  0.198  0.198  0.137  0.137  0.123  0.083  0.044  0.009  0.061  0.025  0.024  0.004  0.019 -0.001  0.003  0.007  0.026  0.041 -0.015 -0.010  0.016  0.031  0.046  0.108  0.093  0.023  0.093  0.147  0.182  0.165  0.127  0.231  0.162  0.232  0.210  0.310  0.212  0.145  0.132  0.051  0.047  0.012  0.048  0.024  0.037  0.048  0.073  0.069  0.112  0.136  0.236  0.226  0.281  0.173  0.083  0.129  0.123  0.135  0.067  0.074  0.067  0.052  0.016  0.002  0.012  0.008  0.030 -0.010 -0.005 -0.028  0.027  0.053 -0.028  0.019  0.071  0.042  0.003  0.082  0.098  0.012  0.024  0.090  0.064  0.039  0.078  0.093  0.089  0.048  0.016  0.004  0.021  0.013 -0.017  0.013  0.049  0.089  0.012  0.024  0.005 -0.000 -0.007 -0.019  0.037 -0.079 -0.024 -0.014 -0.006 -0.020 -0.008 -0.064 -0.022 -0.067  0.005  0.034  0.030  0.060  0.037  0.016  0.038  0.048  0.028  0.032  0.059  0.060  0.045  0.065  0.115  0.064  0.075  0.019  0.035  0.013  0.012 -0.014 -0.040 -0.046 -0.038 -0.029 -0.012 -0.022  0.047  0.022  0.024  0.030  0.010  0.031  0.027  0.042  0.016 -0.004  0.026  0.027 -0.011 -0.026 -0.000  0.013 -0.080 -0.079 -0.054 -0.041 -0.035 -0.043 -0.020 -0.004 -0.008 -0.043 -0.009 -0.028 -0.037 -0.056 -0.059 -0.083 -0.032 -0.068 -0.047 -0.010 -0.060  0.008 -0.030  0.001 -0.003 -0.034 -0.022 -0.021 -0.042 -0.075 -0.036 -0.033 -0.039 -0.018 -0.011  0.008  0.019 -0.011  0.015  0.012 -0.006  0.015 -0.046 -0.007 -0.022  0.004 -0.010 -0.025 -0.019 -0.036 -0.053 -0.031 -0.038 -0.039 -0.020 -0.061  0.009  0.000 -0.025 -0.010 -0.022 -0.040 -0.077 -0.074 -0.026 -0.034 -0.029 -0.041 -0.036  0.017  0.006  0.038  0.035  0.012 -0.010  0.011 -0.041 -0.027 -0.051 -0.077 -0.038 -0.076 -0.098 -0.074 -0.027 -0.030 -0.073 -0.023  0.009 -0.044 -0.031  0.016 -0.030 -0.049 -0.044 -0.006 -0.005  0.018  0.042
 -0.128 -0.122 -0.174 -0.106 -0.127 -0.135 -0.121 -0.089 -0.081 -0.126 -0.100 -0.057 -0.083 -0.057  0.006 -0.017 -0.015  0.030  0.000  0.011 -0.023  0.043 -0.004  0.006  0.014 -0.009  0.021  0.017  0.007 -0.011  0.015  0.023  0.026  0.044  0.046  0.028  0.092  0.108  0.035  0.045  0.052  0.032  0.014 -0.026 -0.031  0.012  0.072  0.051  0.140  0.156  0.126  0.093  0.106  0.139  0.085  0.084  0.116  0.080  0.066  0.110  0.112  0.068  0.122  0.165  0.096  0.090  0.030  0.120  0.135  0.203  0.220  0.247  0.253  0.262  0.185  0.144  0.135  0.019  0.060  0.057  0.010  0.003 -0.018 -0.043 -0.038 -0.023 -0.022 -0.053  0.001 -0.042 -0.033 -0.056 -0.016 -0.009 -0.029  0.025  0.012  0.042  0.031  0.062  0.028  0.088  0.191  0.262  0.237  0.212  0.493  0.300  0.277  0.207  0.181  0.112  0.175  0.117  0.147  0.143  0.234  0.220  0.277  0.288  0.204  0.219  0.156  0.157  0.107  0.064  0.115  0.128  0.153  0.173  0.185  0.158  0.105  0.036  0.022  0.054  0.068  0.065  0.031 -0.007  0.027  0.038 -0.023 -0.017  0.023  0.007 -0.029 -0.003  0.023 -0.008 -0.031 -0.035 -0.025 -0.011 -0.038 -0.028 -0.013  0.000 -0.014 -0.011 -0.043 -0.036 -0.048 -0.027 -0.019  0.001 -0.063 -0.027 -0.055 -0.080 -0.032 -0.062 -0.054 -0.062 -0.007  0.002  0.026  0.027  0.050 -0.016  0.009  0.052  0.044  0.089  0.101  0.162  0.067  0.078  0.129  0.148  0.060  0.114  0.168  0.152  0.121  0.145  0.185  0.065  0.110  0.052  0.052  0.002  0.054  0.080  0.083  0.113  0.077  0.021  0.044  0.015 -0.014  0.007  0.003 -0.045 -0.038  0.037  0.008 -0.025  0.001  0.042  0.001 -0.018  0.002 -0.007  0.023 -0.017 -0.079 -0.065 -0.047 -0.040 -0.051 -0.043 -0.126 -0.142 -0.094 -0.043 -0.023  0.024 -0.011 -0.022 -0.038 -0.071 -0.042 -0.081 -0.054 -0.070 -0.112 -0.066 -0.055  0.003 -0.023 -0.072 -0.055 -0.055 -0.087 -0.094 -0.049 -0.076 -0.066 -0.033 -0.015  0.029  0.018 -0.011  0.051  0.054  0.048  0.082  0.004  0.033  0.030  0.069  0.027  0.003  0.027 -0.014 -0.037 -0.020 -0.015 -0.053 -0.082 -0.100 -0.013 -0.031 -0.011 -0.010 -0.009  0.001 -0.036 -0.027 -0.015 -0.029 -0.010  0.061  0.028  0.002  0.011  0.107  0.091  0.088  0.090  0.082 -0.040 -0.044 -0.016 -0.033 -0.067 -0.038 -0.001 -0.022 -0.017  0.034  0.003  0.000  0.019  0.015  0.008  0.001  0.024  0.016 -0.007  0.083  0.080 -0.015 -0.010
 -0.113 -0.137 -0.171 -0.125 -0.127 -0.126 -0.131 -0.085 -0.078 -0.129 -0.089 -0.052 -0.090 -0.058 -0.014 -0.015 -0.019  0.027 -0.025 -0.028 -0.050  0.029 -0.003 -0.026 -0.008 -0.007  0.002  0.009  0.024  0.012  0.038  0.028  0.012  0.025  0.032 -0.004  0.108  0.106  0.013  0.050  0.068  0.026  0.013 -0.036  0.024  0.045  0.120  0.055  0.133  0.161  0.124  0.076  0.105  0.175  0.098  0.072  0.112  0.096  0.059  0.088  0.085  0.051  0.081  0.109  0.039  0.028  0.004  0.060  0.089  0.134  0.146  0.167  0.182  0.186  0.181  0.192  0.242  0.103  0.171  0.184  0.163  0.097  0.087  0.056  0.071  0.062  0.056  0.000  0.035  0.030  0.014 -0.031  0.024  0.059 -0.005  0.010  0.004  0.042  0.037  0.052  0.033  0.040  0.125  0.164  0.145  0.145  0.300  0.498  0.375  0.288  0.230  0.151  0.209  0.124  0.222  0.205  0.292  0.280  0.372  0.261  0.165  0.130  0.113  0.105  0.067  0.036  0.074  0.147  0.176  0.279  0.199  0.220  0.174  0.046  0.028  0.117  0.141  0.164  0.109  0.106  0.126  0.120  0.059  0.060  0.093  0.088  0.065  0.070  0.074  0.038  0.008  0.023  0.007  0.011 -0.012  0.002  0.003  0.017  0.012 -0.013 -0.032 -0.049 -0.018 -0.009  0.021  0.024 -0.035 -0.002 -0.052 -0.032 -0.026 -0.046 -0.015 -0.053  0.021  0.032  0.067  0.055  0.077  0.028  0.071  0.121  0.124  0.159  0.180  0.225  0.096  0.139  0.170  0.171  0.082  0.135  0.169  0.154  0.111  0.124  0.156  0.056  0.084  0.006  0.040  0.023  0.067  0.085  0.072  0.060  0.072  0.014  0.048  0.013 -0.004  0.014  0.032 -0.059 -0.030  0.035  0.000 -0.019  0.004  0.004 -0.019 -0.038 -0.040 -0.023 -0.000 -0.015 -0.058 -0.060 -0.029 -0.031 -0.016 -0.027 -0.079 -0.078 -0.077 -0.038 -0.036 -0.001 -0.010 -0.028 -0.015 -0.045 -0.033 -0.065 -0.048 -0.063 -0.093 -0.069 -0.045 -0.009 -0.005 -0.022 -0.007 -0.046 -0.050 -0.060 -0.026 -0.048 -0.055 -0.017 -0.025  0.037  0.044  0.023  0.085  0.089  0.073  0.127  0.043  0.064  0.055  0.115  0.075  0.045  0.060 -0.009 -0.024  0.009  0.011 -0.027 -0.068 -0.094 -0.036  0.013  0.012  0.007 -0.010 -0.007 -0.040 -0.032  0.023  0.021  0.042  0.105  0.056  0.062  0.052  0.126  0.111  0.104  0.117  0.131  0.001  0.029  0.016 -0.039 -0.010  0.014 -0.026 -0.057 -0.039 -0.005 -0.089 -0.080 -0.085 -0.096 -0.100 -0.083 -0.096 -0.107 -0.103 -0.005 -0.028 -0.127 -0.094
 -0.086 -0.130 -0.127 -0.110 -0.102 -0.116 -0.147 -0.096 -0.059 -0.133 -0.114 -0.044 -0.083 -0.041  0.019  0.027  0.034  0.013  0.022  0.016  0.010  0.097  0.058  0.044  0.047  0.054  0.058  0.041  0.030 -0.012  0.013  0.063  0.071  0.099  0.135  0.098  0.193  0.202  0.076  0.106  0.151  0.081  0.062  0.002  0.021  0.097  0.200  0.133  0.255  0.271  0.235  0.151  0.182  0.269  0.140  0.131  0.148  0.116  0.081  0.079  0.073  0.074  0.094  0.079  0.035  0.043 -0.042  0.021  0.064  0.074  0.115  0.130  0.157  0.209  0.191  0.228  0.335  0.129  0.180  0.183  0.154  0.106  0.073  0.051  0.042  0.043  0.058 -0.039  0.021  0.061  0.039 -0.041 -0.024  0.071 -0.015 -0.002 -0.017 -0.001 -0.022  0.004 -0.024 -0.022  0.090  0.131  0.109  0.132  0.277  0.375  0.656  0.362  0.371  0.237  0.312  0.185  0.276  0.289  0.357  0.297  0.341  0.258  0.167  0.118  0.104  0.070  0.036  0.030  0.051  0.114  0.160  0.255  0.214  0.249  0.193  0.034  0.048  0.068  0.128  0.149  0.115  0.101  0.093  0.090  0.046  0.043  0.043  0.022  0.029  0.007  0.021  0.002 -0.043 -0.045 -0.059 -0.036 -0.063 -0.033 -0.035 -0.009 -0.040 -0.081 -0.088 -0.116 -0.062 -0.065 -0.032 -0.016 -0.119 -0.024 -0.048 -0.012 -0.021 -0.031  0.003 -0.050 -0.022  0.030  0.059  0.045  0.084  0.028  0.094  0.166  0.163  0.196  0.217  0.275  0.129  0.149  0.175  0.195  0.108  0.148  0.169  0.158  0.115  0.113  0.115  0.055  0.041 -0.008  0.028  0.025  0.064  0.113  0.117  0.089  0.104  0.052  0.084  0.058  0.021  0.047  0.093  0.002 -0.008  0.059  0.059 -0.005  0.030  0.058  0.023 -0.022 -0.003 -0.036 -0.000  0.015 -0.057 -0.086 -0.040 -0.044 -0.035 -0.054 -0.094 -0.106 -0.088 -0.034 -0.040  0.012 -0.014 -0.024 -0.006 -0.032  0.008 -0.074 -0.065 -0.042 -0.055 -0.015  0.003  0.062  0.025 -0.002  0.057 -0.008 -0.023 -0.039  0.028 -0.045 -0.070 -0.004  0.009  0.065  0.104  0.084  0.197  0.195  0.116  0.187  0.083  0.059  0.042  0.057  0.040  0.005  0.073 -0.005 -0.000  0.038  0.033 -0.017 -0.055 -0.117 -0.040 -0.002 -0.001 -0.019 -0.034 -0.023 -0.084 -0.074 -0.035 -0.000  0.025  0.083  0.065  0.071  0.081  0.209  0.174  0.167  0.213  0.193  0.016  0.033  0.067  0.011 -0.032  0.028  0.039 -0.045 -0.087  0.007 -0.070 -0.128 -0.141 -0.103 -0.125 -0.141 -0.154 -0.137 -0.167 -0.064 -0.058 -0.152 -0.158
 -0.057 -0.059 -0.080 -0.076 -0.102 -0.059 -0.093 -0.065 -0.028 -0.117 -0.079 -0.034 -0.069 -0.074 -0.023 -0.007 -0.018 -0.015 -0.032 -0.014 -0.009  0.075  0.067  0.041  0.048  0.033  0.053  0.044  0.059  0.046  0.045  0.076  0.068  0.078  0.101  0.049  0.171  0.187  0.049  0.082  0.125  0.057  0.040 -0.019 -0.010  0.085  0.206  0.135  0.229  0.244  0.218  0.146  0.163  0.222  0.142  0.152  0.133  0.102  0.055  0.070  0.031 -0.023  0.011  0.007 -0.045 -0.062 -0.042 -0.016 -0.004  0.019  0.050  0.077  0.112  0.160  0.158  0.189  0.235  0.094  0.165  0.220  0.153  0.114  0.097  0.084  0.066  0.070  0.076 -0.011  0.069  0.073  0.023 -0.042 -0.008  0.021 -0.022  0.020 -0.042 -0.046 -0.037 -0.007  0.002 -0.062  0.073  0.078  0.071  0.051  0.207  0.288  0.362  0.504  0.434  0.261  0.342  0.218  0.324  0.314  0.378  0.257  0.334  0.199  0.085  0.056  0.016  0.057  0.029 -0.006  0.028  0.105  0.156  0.275  0.189  0.257  0.219  0.049  0.084  0.133  0.170  0.196  0.130  0.128  0.142  0.134  0.094  0.081  0.071  0.055  0.064  0.056  0.034  0.050  0.009 -0.005 -0.039 -0.007 -0.046 -0.043 -0.042 -0.010 -0.043 -0.045 -0.043 -0.072 -0.023 -0.042 -0.028 -0.018 -0.059 -0.026 -0.056 -0.013 -0.015 -0.064 -0.070 -0.002  0.013  0.049  0.049  0.064  0.112  0.024  0.085  0.164  0.159  0.201  0.234  0.286  0.091  0.149  0.177  0.172  0.051  0.129  0.126  0.094  0.075  0.077  0.082  0.017  0.035  0.020  0.020  0.015  0.044  0.076  0.077  0.072  0.077  0.001  0.053  0.026 -0.062 -0.021  0.053 -0.077 -0.086  0.001 -0.020 -0.090 -0.047  0.044 -0.019 -0.086 -0.028 -0.033 -0.032 -0.035 -0.027 -0.038 -0.028 -0.030 -0.014 -0.042 -0.079 -0.093 -0.085 -0.045 -0.039  0.014 -0.002  0.004  0.025  0.001 -0.013 -0.039 -0.039 -0.069 -0.046 -0.062 -0.013  0.037  0.014 -0.018  0.010 -0.011 -0.034 -0.040 -0.001 -0.039 -0.063  0.001  0.034  0.088  0.077  0.054  0.148  0.167  0.125  0.187  0.082  0.075  0.085  0.101  0.064  0.060  0.082  0.042  0.028  0.054  0.041  0.006 -0.047 -0.080 -0.038  0.021  0.027 -0.011 -0.002  0.016 -0.024 -0.024  0.009  0.030  0.024  0.095  0.076  0.085  0.098  0.241  0.204  0.210  0.275  0.241  0.029  0.052  0.039  0.001  0.012  0.051  0.017 -0.027 -0.049  0.011 -0.087 -0.118 -0.128 -0.117 -0.127 -0.139 -0.133 -0.130 -0.131 -0.056 -0.050 -0.160 -0.192
  0.002 -0.012 -0.009 -0.012 -0.054 -0.075 -0.101 -0.113 -0.077 -0.095 -0.079 -0.070 -0.029 -0.028  0.012  0.059  0.060 -0.052  0.058  0.105  0.126  0.190  0.167  0.146  0.137  0.097  0.121  0.078  0.088  0.072  0.061  0.128  0.131  0.152  0.239  0.186  0.303  0.333  0.143  0.186  0.284  0.170  0.189  0.070  0.086  0.242  0.354  0.256  0.402  0.360  0.312  0.235  0.225  0.266  0.185  0.185  0.159  0.119  0.030  0.064  0.022 -0.052 -0.031 -0.038 -0.093 -0.099 -0.102 -0.037 -0.040 -0.016  0.039  0.047  0.103  0.150  0.148  0.151  0.252  0.044  0.122  0.108  0.054  0.069  0.025 -0.007 -0.034  0.009  0.014 -0.042  0.061  0.088  0.019 -0.038 -0.046  0.006 -0.003  0.078  0.023 -0.028 -0.024 -0.011 -0.025 -0.077  0.039  0.037  0.047  0.047  0.181  0.230  0.371  0.434  0.759  0.360  0.586  0.379  0.410  0.441  0.377  0.246  0.261  0.164  0.069  0.028 -0.009  0.025  0.003 -0.018 -0.013  0.070  0.106  0.208  0.161  0.251  0.196  0.023  0.054  0.058  0.101  0.129  0.104  0.074  0.072  0.072  0.034  0.053  0.030  0.023  0.037  0.035  0.009  0.037 -0.005  0.000 -0.046 -0.028 -0.042 -0.021 -0.028  0.004 -0.016 -0.074 -0.066 -0.066 -0.024 -0.039 -0.046 -0.033 -0.077 -0.009 -0.072 -0.013 -0.010 -0.109 -0.061 -0.077 -0.021  0.047  0.024  0.030  0.127 -0.013  0.104  0.193  0.237  0.311  0.323  0.413  0.159  0.194  0.254  0.267  0.075  0.114  0.141  0.104  0.052  0.046  0.052  0.009  0.003  0.004 -0.044 -0.061 -0.044  0.031  0.096  0.076  0.117  0.007  0.091  0.133 -0.062 -0.017  0.171 -0.002 -0.046  0.020  0.023 -0.089 -0.050  0.079  0.024 -0.064  0.010 -0.045 -0.051 -0.052 -0.037 -0.055 -0.034 -0.031 -0.000 -0.086 -0.044 -0.088 -0.049 -0.062  0.013  0.033  0.001  0.008  0.032  0.021 -0.012 -0.043 -0.045 -0.060 -0.007 -0.022  0.006  0.077  0.019 -0.010  0.027  0.036 -0.001 -0.023  0.070 -0.001 -0.052  0.057  0.124  0.179  0.180  0.131  0.264  0.283  0.168  0.258  0.135  0.087  0.061  0.049  0.068  0.041  0.128  0.071  0.071  0.051  0.058  0.052 -0.033 -0.090 -0.060  0.022  0.007 -0.024 -0.030 -0.007 -0.037 -0.062 -0.044 -0.006  0.011  0.077  0.098  0.140  0.145  0.375  0.360  0.389  0.504  0.424 -0.003  0.027  0.025 -0.052 -0.021  0.025 -0.019 -0.050 -0.053  0.042 -0.128 -0.156 -0.157 -0.157 -0.178 -0.174 -0.177 -0.156 -0.236 -0.162 -0.147 -0.190 -0.261
 -0.009  0.008 -0.030 -0.026 -0.053 -0.036 -0.053 -0.041 -0.024 -0.065 -0.042 -0.026 -0.044 -0.041 -0.009  0.010  0.005  0.003  0.000  0.007  0.018  0.066  0.056  0.023  0.019  0.010  0.017  0.014  0.013  0.026  0.028  0.066  0.060  0.067  0.084  0.049  0.145  0.153  0.054  0.077  0.120  0.071  0.057  0.021  0.022  0.103  0.207  0.122  0.200  0.200  0.175  0.121  0.127  0.170  0.098  0.102  0.089  0.056  0.008  0.014 -0.007 -0.043 -0.031 -0.048 -0.057 -0.093 -0.081 -0.080 -0.053 -0.059 -0.017 -0.005  0.043  0.075  0.086  0.113  0.180  0.071  0.096  0.135  0.090  0.070  0.076  0.073  0.049  0.051  0.069  0.001  0.047  0.085  0.027 -0.018 -0.016 -0.004 -0.017  0.020 -0.015 -0.036 -0.040 -0.007 -0.012 -0.073  0.009  0.000  0.020  0.012  0.112  0.151  0.237  0.261  0.360  0.402  0.420  0.245  0.312  0.203  0.268  0.185  0.209  0.119  0.060  0.008 -0.022 -0.021 -0.005 -0.042  0.001  0.087  0.120  0.205  0.151  0.232  0.195  0.057  0.077  0.091  0.101  0.137  0.086  0.103  0.105  0.100  0.067  0.079  0.053  0.033  0.057  0.037  0.021  0.027  0.010  0.012 -0.053 -0.023 -0.025 -0.017 -0.025 -0.014 -0.032 -0.055 -0.052 -0.075 -0.017 -0.043 -0.036 -0.029 -0.062  0.019 -0.053  0.009 -0.008 -0.045 -0.047  0.018  0.009  0.049  0.046  0.076  0.102  0.072  0.128  0.204  0.165  0.173  0.191  0.197  0.070  0.130  0.159  0.141  0.040  0.134  0.112  0.071  0.052  0.045  0.029 -0.006 -0.020 -0.008 -0.030 -0.013  0.004  0.073  0.105  0.091  0.100  0.053  0.068  0.074 -0.039  0.013  0.092 -0.020 -0.045 -0.008 -0.006 -0.066 -0.047  0.021 -0.017 -0.076 -0.032 -0.032 -0.033 -0.022  0.012 -0.023 -0.004 -0.020 -0.020 -0.048 -0.091 -0.074 -0.108 -0.081 -0.096 -0.016 -0.013  0.004  0.026  0.027  0.014 -0.011 -0.015 -0.026  0.007 -0.005  0.018  0.040  0.011 -0.005  0.027 -0.001 -0.025 -0.017  0.008 -0.027 -0.038  0.011  0.049  0.082  0.061  0.053  0.121  0.145  0.087  0.141  0.073  0.046  0.038  0.047  0.036  0.035  0.068  0.031  0.047  0.046  0.069  0.044  0.005 -0.031 -0.022  0.027  0.007 -0.005  0.013  0.018 -0.006 -0.037 -0.021 -0.004  0.007  0.067  0.065  0.069  0.092  0.206  0.181  0.186  0.244  0.243  0.060  0.086  0.087  0.022  0.028  0.087  0.045 -0.009 -0.022  0.052 -0.079 -0.120 -0.123 -0.112 -0.138 -0.146 -0.140 -0.130 -0.154 -0.091 -0.100 -0.158 -0.195
  0.009 -0.002 -0.065 -0.039 -0.081 -0.116 -0.145 -0.138 -0.085 -0.133 -0.101 -0.059 -0.061 -0.054  0.010  0.061  0.048 -0.014  0.052  0.098  0.092  0.146  0.118  0.103  0.066  0.065  0.054  0.027  0.046  0.069  0.071  0.102  0.098  0.119  0.187  0.157  0.255  0.298  0.127  0.150  0.234  0.148  0.161  0.087  0.077  0.228  0.329  0.230  0.352  0.311  0.277  0.197  0.186  0.234  0.138  0.120  0.121  0.099  0.014  0.046  0.023 -0.031 -0.023 -0.047 -0.060 -0.100 -0.097 -0.055 -0.042 -0.047  0.027  0.034  0.100  0.083  0.114  0.127  0.227  0.054  0.078  0.105  0.060  0.050  0.000 -0.001 -0.020 -0.018 -0.012 -0.078  0.026  0.055 -0.003 -0.076 -0.066 -0.048 -0.087  0.042 -0.011 -0.031 -0.059 -0.055 -0.055 -0.113  0.020  0.010  0.052  0.048  0.175  0.209  0.312  0.342  0.586  0.420  0.887  0.515  0.450  0.362  0.333  0.232  0.254  0.152  0.072  0.011 -0.019 -0.008 -0.006 -0.034 -0.007  0.057  0.103  0.202  0.139  0.270  0.224  0.063  0.081  0.091  0.092  0.127  0.094  0.058  0.074  0.081  0.021  0.041  0.018  0.012  0.014 -0.017 -0.018 -0.023 -0.051 -0.063 -0.113 -0.075 -0.092 -0.067 -0.063 -0.036 -0.038 -0.093 -0.108 -0.121 -0.044 -0.047 -0.029 -0.028 -0.078  0.010 -0.052  0.023  0.033 -0.078 -0.051 -0.040  0.019  0.044  0.010  0.048  0.139  0.032  0.125  0.229  0.206  0.266  0.286  0.342  0.129  0.175  0.246  0.222  0.055  0.121  0.148  0.101  0.062  0.037  0.038 -0.018 -0.030  0.010 -0.058 -0.069 -0.034  0.053  0.138  0.131  0.172  0.061  0.108  0.139 -0.035  0.040  0.160 -0.019 -0.063  0.040  0.034 -0.060 -0.050  0.045  0.003 -0.077 -0.034 -0.066 -0.054 -0.072 -0.040 -0.081 -0.035 -0.028  0.003 -0.098 -0.101 -0.103 -0.118 -0.120 -0.065  0.003 -0.013 -0.017 -0.003  0.008 -0.021 -0.046 -0.045 -0.029 -0.010  0.003  0.027  0.059  0.011  0.001  0.046  0.033  0.003 -0.012  0.048  0.005 -0.009  0.053  0.105  0.160  0.138  0.104  0.226  0.238  0.137  0.217  0.117  0.068  0.041  0.047  0.065  0.053  0.133  0.081  0.109  0.066  0.097  0.104  0.001 -0.084 -0.041  0.040  0.016 -0.020 -0.022 -0.038 -0.068 -0.111 -0.066 -0.030 -0.012  0.054  0.080  0.098  0.114  0.322  0.315  0.344  0.462  0.430  0.042  0.056  0.064  0.009  0.035  0.091  0.053  0.018  0.027  0.122 -0.071 -0.099 -0.094 -0.092 -0.129 -0.136 -0.130 -0.113 -0.204 -0.129 -0.121 -0.158 -0.248
  0.005  0.001 -0.020 -0.002 -0.021 -0.038 -0.051 -0.059 -0.031 -0.034 -0.025  0.002  0.017 -0.014  0.036  0.057  0.069 -0.018  0.042  0.067  0.083  0.110  0.102  0.074  0.048  0.060  0.030  0.002  0.021  0.033  0.044  0.050  0.070  0.085  0.125  0.117  0.194  0.223  0.115  0.123  0.182  0.125  0.128  0.058  0.060  0.197  0.300  0.201  0.285  0.237  0.193  0.154  0.134  0.126  0.097  0.094  0.056  0.014  0.003  0.018 -0.019 -0.072 -0.037 -0.061 -0.075 -0.062 -0.068 -0.025 -0.007 -0.042 -0.004  0.001  0.059  0.042  0.053  0.054  0.119  0.013  0.047  0.066  0.021  0.006 -0.003 -0.014 -0.035 -0.030 -0.021 -0.046  0.020  0.030 -0.004 -0.039 -0.039 -0.050 -0.032  0.058  0.030  0.018 -0.029 -0.014 -0.031 -0.059  0.018 -0.026  0.025  0.024  0.117  0.124  0.185  0.218  0.379  0.245  0.515  0.599  0.436  0.322  0.271  0.156  0.149  0.090  0.028 -0.023 -0.025 -0.024 -0.018 -0.045 -0.035  0.033  0.049  0.112  0.104  0.264  0.210  0.067  0.079  0.019 -0.001  0.066  0.041  0.022  0.062  0.050  0.008  0.029  0.005  0.008 -0.008 -0.016 -0.009  0.004 -0.013 -0.024 -0.037 -0.020 -0.026 -0.022 -0.037  0.014 -0.002 -0.031 -0.057 -0.039 -0.029 -0.012 -0.031 -0.035 -0.065 -0.002 -0.038  0.012 -0.002 -0.088 -0.073 -0.059 -0.003  0.040  0.030  0.060  0.130 -0.035  0.083  0.191  0.197  0.236  0.268  0.289  0.118  0.159  0.196  0.179  0.033  0.093  0.085  0.064  0.020  0.002  0.003 -0.002 -0.042 -0.017 -0.038 -0.079 -0.054  0.027  0.111  0.124  0.128  0.050  0.103  0.138 -0.036  0.029  0.143  0.009 -0.039  0.031  0.036 -0.038 -0.041  0.044  0.025 -0.066 -0.009 -0.058 -0.033 -0.035 -0.016 -0.028 -0.034 -0.052 -0.032 -0.096 -0.077 -0.105 -0.088 -0.108 -0.043 -0.020 -0.024 -0.005 -0.002  0.028 -0.006 -0.015  0.008  0.018  0.033 -0.016 -0.006 -0.007 -0.050 -0.031 -0.006 -0.025 -0.046 -0.074 -0.009 -0.028 -0.067 -0.004  0.051  0.086  0.103  0.084  0.150  0.164  0.064  0.180  0.048  0.028  0.009  0.036  0.060  0.054  0.101  0.047  0.061  0.037  0.043  0.041  0.002 -0.021  0.017  0.029 -0.006  0.027 -0.002  0.007 -0.004 -0.056 -0.034 -0.040 -0.031  0.001  0.048  0.092  0.099  0.242  0.219  0.285  0.437  0.412 -0.027  0.010  0.032 -0.014 -0.008  0.050  0.031 -0.003  0.011  0.140 -0.023 -0.057 -0.041 -0.021 -0.063 -0.078 -0.062 -0.048 -0.137 -0.125 -0.092 -0.084 -0.192
 -0.073 -0.062 -0.113 -0.108 -0.137 -0.124 -0.150 -0.115 -0.066 -0.145 -0.085 -0.039 -0.049 -0.064  0.005  0.040  0.047  0.032  0.040  0.035  0.050  0.104  0.107  0.055  0.046  0.047  0.034  0.010  0.040  0.067  0.039  0.067  0.073  0.098  0.105  0.081  0.198  0.222  0.094  0.120  0.188  0.123  0.144  0.057  0.070  0.194  0.348  0.235  0.327  0.285  0.212  0.175  0.173  0.183  0.124  0.142  0.113  0.055  0.014  0.048 -0.023 -0.081 -0.016 -0.065 -0.101 -0.085 -0.082 -0.042 -0.009 -0.016 -0.002  0.009  0.037  0.098  0.118  0.115  0.205  0.090  0.127  0.190  0.138  0.090  0.060  0.081  0.035  0.026  0.038 -0.062  0.034  0.105  0.026 -0.077 -0.026 -0.001 -0.060 -0.028 -0.038 -0.010 -0.063 -0.020 -0.034 -0.096  0.029  0.014  0.038  0.037  0.147  0.222  0.276  0.324  0.410  0.312  0.450  0.436  0.709  0.443  0.427  0.273  0.289  0.181  0.055 -0.001  0.022 -0.022  0.003 -0.046 -0.033  0.101  0.147  0.268  0.267  0.472  0.407  0.128  0.164  0.137  0.099  0.185  0.135  0.120  0.161  0.163  0.074  0.089  0.038  0.019  0.020 -0.010 -0.012  0.000 -0.016 -0.043 -0.089 -0.042 -0.068 -0.069 -0.044 -0.027 -0.022 -0.063 -0.085 -0.071 -0.052 -0.047 -0.050 -0.048 -0.060  0.025 -0.055  0.032  0.006 -0.059 -0.011  0.015  0.062  0.117  0.141  0.176  0.225  0.074  0.211  0.317  0.296  0.347  0.403  0.397  0.165  0.288  0.281  0.247  0.108  0.245  0.176  0.141  0.094  0.078  0.080  0.020 -0.006 -0.026 -0.042 -0.016 -0.004  0.129  0.169  0.129  0.146  0.116  0.141  0.167 -0.009  0.076  0.197 -0.012 -0.043  0.027  0.015 -0.064 -0.035  0.031  0.007 -0.078 -0.026 -0.047 -0.022 -0.018  0.047 -0.004 -0.007 -0.027 -0.003 -0.075 -0.062 -0.067 -0.097 -0.106 -0.075 -0.023  0.005  0.033  0.063  0.079  0.063  0.063  0.045  0.061  0.084 -0.006  0.010  0.022 -0.016  0.001  0.016 -0.012 -0.027 -0.067 -0.009 -0.035 -0.042 -0.002  0.037  0.092  0.098  0.050  0.151  0.187  0.099  0.189  0.074  0.061  0.060  0.064  0.061  0.065  0.074  0.043  0.028  0.043  0.055  0.048  0.043  0.023  0.044  0.063  0.010  0.047  0.052  0.055  0.028 -0.035 -0.002 -0.025  0.002  0.062  0.064  0.117  0.135  0.280  0.245  0.292  0.430  0.461  0.056  0.138  0.140  0.027  0.050  0.128  0.052 -0.022 -0.042  0.084 -0.150 -0.215 -0.220 -0.195 -0.243 -0.250 -0.242 -0.242 -0.282 -0.173 -0.172 -0.204 -0.265
 -0.034 -0.076 -0.070 -0.049 -0.077 -0.110 -0.129 -0.131 -0.082 -0.097 -0.097 -0.045 -0.003 -0.009  0.025  0.064  0.100  0.004  0.070  0.092  0.095  0.139  0.137  0.109  0.107  0.095  0.123  0.088  0.085  0.083  0.036  0.074  0.103  0.147  0.187  0.148  0.237  0.273  0.131  0.178  0.229  0.156  0.195  0.069  0.059  0.240  0.364  0.282  0.378  0.337  0.260  0.211  0.211  0.231  0.158  0.145  0.116  0.091  0.042  0.061  0.006 -0.041 -0.001 -0.028 -0.057 -0.052 -0.064 -0.049  0.001  0.028  0.021  0.035  0.047  0.122  0.142  0.143  0.250  0.068  0.138  0.167  0.127  0.094  0.039  0.048  0.022  0.025  0.012 -0.060  0.037  0.105  0.036 -0.060 -0.019  0.025 -0.036  0.011  0.047 -0.005 -0.029 -0.002 -0.009 -0.044  0.015  0.006  0.043  0.048  0.143  0.205  0.289  0.314  0.441  0.203  0.362  0.322  0.443  0.663  0.387  0.233  0.240  0.146  0.042  0.012  0.034  0.001  0.005  0.001 -0.053  0.041  0.076  0.171  0.174  0.293  0.255  0.015  0.065  0.078  0.085  0.135  0.106  0.095  0.124  0.102  0.050  0.068  0.033  0.004  0.011  0.005  0.002  0.015 -0.015 -0.041 -0.060 -0.038 -0.062 -0.039 -0.024  0.000 -0.008 -0.041 -0.059 -0.047 -0.014 -0.019 -0.014 -0.012 -0.072  0.014 -0.026  0.020 -0.003 -0.075  0.019 -0.096  0.006  0.083  0.092  0.084  0.145 -0.010  0.136  0.175  0.250  0.349  0.380  0.448  0.206  0.266  0.281  0.270  0.098  0.149  0.143  0.135  0.091  0.051  0.069  0.026  0.015 -0.012 -0.035 -0.045 -0.029  0.066  0.101  0.039  0.104  0.052  0.131  0.151  0.027  0.050  0.207  0.025 -0.017  0.065  0.055 -0.013  0.004  0.099  0.058 -0.028  0.039 -0.038 -0.015 -0.001  0.003 -0.021 -0.000 -0.003  0.007 -0.054  0.047  0.001  0.027 -0.012  0.054  0.042  0.028  0.045  0.076  0.064  0.058  0.010 -0.022 -0.023  0.002 -0.041 -0.025 -0.001 -0.061 -0.016  0.010 -0.021 -0.044 -0.083 -0.001 -0.043 -0.062  0.035  0.042  0.131  0.150  0.101  0.218  0.205  0.120  0.237  0.067  0.069  0.040  0.031  0.072  0.022  0.105  0.051  0.003 -0.017 -0.015  0.002 -0.034 -0.060 -0.009  0.005 -0.016  0.021 -0.003  0.017  0.003 -0.036 -0.001  0.016 -0.002  0.067  0.058  0.165  0.139  0.304  0.270  0.315  0.506  0.401 -0.041  0.038  0.019 -0.082 -0.020 -0.011 -0.079 -0.117 -0.098 -0.005 -0.189 -0.206 -0.202 -0.188 -0.223 -0.200 -0.229 -0.209 -0.289 -0.190 -0.165 -0.162 -0.201
 -0.100 -0.092 -0.136 -0.124 -0.130 -0.100 -0.125 -0.078 -0.037 -0.136 -0.093 -0.023 -0.069 -0.072 -0.006  0.019  0.027  0.029  0.028  0.039  0.023  0.085  0.074  0.040  0.049  0.040  0.044  0.036  0.058  0.063  0.040  0.082  0.072  0.089  0.110  0.084  0.202  0.220  0.085  0.126  0.175  0.099  0.105  0.019  0.027  0.142  0.261  0.183  0.282  0.271  0.211  0.173  0.186  0.219  0.146  0.133  0.134  0.095  0.061  0.077  0.040 -0.011  0.054  0.030 -0.021 -0.018 -0.009  0.000  0.035  0.059  0.064  0.081  0.105  0.172  0.159  0.176  0.246  0.107  0.154  0.214  0.183  0.098  0.069  0.088  0.078  0.046  0.042 -0.066  0.020  0.064  0.012 -0.070 -0.018  0.005 -0.077 -0.045 -0.053 -0.012 -0.061 -0.006 -0.006 -0.059  0.080  0.093  0.072  0.073  0.234  0.292  0.357  0.378  0.377  0.268  0.333  0.271  0.427  0.387  0.578  0.383  0.364  0.240  0.095  0.045  0.058  0.019  0.031 -0.014  0.007  0.119  0.173  0.332  0.304  0.435  0.353  0.094  0.143  0.145  0.151  0.212  0.136  0.136  0.164  0.164  0.083  0.084  0.054  0.036  0.027 -0.002 -0.006  0.021 -0.039 -0.075 -0.100 -0.062 -0.108 -0.073 -0.077 -0.039 -0.082 -0.083 -0.087 -0.091 -0.039 -0.039 -0.025 -0.024 -0.094 -0.040 -0.090 -0.008 -0.013 -0.024 -0.020 -0.011  0.027  0.086  0.119  0.138  0.171  0.066  0.141  0.224  0.218  0.274  0.314  0.331  0.151  0.235  0.239  0.225  0.089  0.205  0.175  0.150  0.124  0.111  0.115  0.025  0.017  0.007 -0.005  0.003  0.048  0.110  0.122  0.088  0.096  0.065  0.099  0.086  0.012  0.048  0.126 -0.032 -0.046  0.049 -0.001 -0.048  0.003  0.031 -0.027 -0.058 -0.014 -0.018  0.011 -0.005 -0.009 -0.040 -0.027 -0.037 -0.027 -0.055 -0.074 -0.082 -0.085 -0.069 -0.059 -0.005 -0.016  0.006  0.033  0.005  0.020 -0.007 -0.005 -0.013 -0.003 -0.027  0.009  0.038  0.013 -0.002  0.023  0.003 -0.029 -0.066 -0.001 -0.036 -0.061 -0.010  0.019  0.067  0.063  0.057  0.143  0.171  0.110  0.177  0.066  0.065  0.051  0.086  0.073  0.063  0.092  0.047  0.039  0.069  0.050  0.016 -0.002 -0.036  0.019  0.038  0.007  0.003  0.003  0.013 -0.029 -0.047 -0.012 -0.011  0.017  0.077  0.054  0.085  0.111  0.249  0.193  0.219  0.308  0.308  0.047  0.092  0.090  0.015  0.011  0.065  0.023 -0.056 -0.089  0.013 -0.135 -0.202 -0.216 -0.160 -0.202 -0.224 -0.224 -0.207 -0.215 -0.115 -0.112 -0.162 -0.193
 -0.091 -0.089 -0.140 -0.120 -0.131 -0.094 -0.100 -0.044 -0.032 -0.115 -0.053 -0.004 -0.069 -0.066 -0.015  0.008  0.012  0.012 -0.014 -0.016 -0.040  0.034  0.024 -0.015 -0.004 -0.008 -0.015 -0.011  0.019  0.028  0.023  0.044  0.035  0.059  0.052  0.027  0.113  0.147  0.042  0.046  0.093  0.038  0.043 -0.002  0.029  0.073  0.143  0.104  0.170  0.171  0.141  0.120  0.128  0.172  0.119  0.113  0.134  0.103  0.059  0.094  0.049  0.013  0.066  0.043 -0.006 -0.023  0.005  0.014  0.041  0.055  0.061  0.082  0.111  0.143  0.143  0.164  0.206  0.109  0.128  0.155  0.143  0.076  0.065  0.060  0.062  0.038  0.025 -0.056  0.011  0.026  0.002 -0.056 -0.008 -0.000 -0.071 -0.050 -0.049 -0.030 -0.050 -0.010 -0.018 -0.046  0.073  0.088  0.072  0.069  0.220  0.280  0.297  0.257  0.246  0.185  0.232  0.156  0.273  0.233  0.383  0.482  0.357  0.261  0.110  0.068  0.048  0.027  0.025 -0.011  0.045  0.122  0.168  0.288  0.313  0.330  0.277  0.111  0.113  0.158  0.150  0.162  0.105  0.106  0.126  0.133  0.060  0.064  0.038  0.056  0.035  0.007  0.005  0.013 -0.030 -0.064 -0.065 -0.047 -0.096 -0.067 -0.063 -0.038 -0.037 -0.037 -0.048 -0.071 -0.035 -0.051 -0.025 -0.008 -0.064 -0.015 -0.080 -0.041  0.000 -0.009 -0.012  0.002  0.052  0.105  0.135  0.129  0.130  0.074  0.106  0.162  0.135  0.169  0.212  0.239  0.110  0.188  0.198  0.203  0.078  0.218  0.220  0.181  0.156  0.145  0.131  0.041  0.042  0.022  0.027  0.040  0.077  0.114  0.096  0.068  0.060  0.041  0.055  0.017 -0.009  0.017  0.042 -0.047 -0.035  0.024 -0.020 -0.051 -0.023 -0.009 -0.057 -0.081 -0.050 -0.020 -0.008 -0.029 -0.015 -0.033 -0.002  0.002 -0.014 -0.018 -0.069 -0.064 -0.087 -0.045 -0.066  0.007  0.000  0.013  0.015  0.012  0.004 -0.010 -0.007 -0.020 -0.016 -0.027  0.008  0.019  0.019 -0.000  0.004  0.011 -0.005 -0.025 -0.012 -0.014 -0.009  0.005  0.012  0.026  0.003  0.003  0.060  0.081  0.054  0.111  0.059  0.039  0.035  0.064  0.041  0.032  0.073  0.053  0.030  0.055  0.041  0.025 -0.011 -0.032 -0.022  0.011 -0.014  0.014 -0.001  0.027 -0.008 -0.016  0.008 -0.006  0.035  0.078  0.055  0.030  0.064  0.133  0.115  0.133  0.176  0.182  0.036  0.074  0.068  0.003  0.012  0.056  0.008 -0.050 -0.051  0.004 -0.102 -0.149 -0.150 -0.122 -0.153 -0.162 -0.163 -0.166 -0.144 -0.037 -0.058 -0.138 -0.140
 -0.154 -0.143 -0.225 -0.171 -0.171 -0.127 -0.134 -0.064 -0.041 -0.154 -0.082 -0.015 -0.086 -0.102 -0.019 -0.002 -0.014  0.035 -0.007 -0.011 -0.030  0.040  0.034 -0.004  0.011  0.001  0.013  0.009 -0.006  0.004  0.024  0.023  0.040  0.039  0.044  0.021  0.117  0.124  0.023  0.046  0.070  0.021 -0.004 -0.046  0.008  0.042  0.139  0.074  0.153  0.182  0.137  0.103  0.122  0.180  0.103  0.076  0.129  0.088  0.049  0.084  0.070  0.016  0.039  0.064  0.011  0.004  0.031  0.045  0.051  0.089  0.104  0.114  0.158  0.192  0.193  0.185  0.239  0.115  0.156  0.204  0.159  0.101  0.091  0.097  0.089  0.059  0.067 -0.043  0.039  0.028 -0.002 -0.067  0.011 -0.001 -0.069 -0.043 -0.056 -0.032 -0.035  0.014  0.025 -0.008  0.132  0.157  0.128  0.112  0.277  0.372  0.341  0.334  0.261  0.209  0.254  0.149  0.289  0.240  0.364  0.357  0.571  0.385  0.196  0.151  0.116  0.095  0.084  0.038  0.118  0.231  0.274  0.361  0.258  0.310  0.244  0.111  0.100  0.182  0.215  0.255  0.176  0.174  0.187  0.235  0.121  0.099  0.097  0.141  0.097  0.058  0.074  0.061  0.010 -0.031 -0.036 -0.014 -0.072 -0.056 -0.044 -0.027 -0.014 -0.010 -0.017 -0.033 -0.001 -0.003  0.051  0.045 -0.012  0.009 -0.060 -0.019 -0.023 -0.023 -0.015  0.026  0.046  0.072  0.113  0.123  0.121  0.082  0.113  0.181  0.135  0.163  0.187  0.222  0.072  0.140  0.166  0.172  0.062  0.177  0.177  0.137  0.132  0.135  0.125  0.034  0.058  0.005  0.013  0.039  0.082  0.117  0.120  0.101  0.092  0.055  0.056  0.008 -0.017  0.019  0.024 -0.083 -0.060  0.039 -0.003 -0.051 -0.030  0.004 -0.045 -0.084 -0.057 -0.025 -0.020 -0.035 -0.036 -0.043 -0.021 -0.012 -0.037 -0.012 -0.133 -0.114 -0.152 -0.063 -0.123 -0.015 -0.034 -0.027 -0.020 -0.020 -0.021 -0.029 -0.036 -0.045 -0.075 -0.057 -0.023 -0.002  0.006 -0.016 -0.027 -0.039 -0.058 -0.072 -0.056 -0.042 -0.042 -0.035 -0.009  0.041  0.021  0.012  0.072  0.082  0.077  0.118  0.008  0.037  0.071  0.113  0.032  0.020  0.039  0.019  0.009  0.049  0.039  0.010 -0.040 -0.062 -0.019  0.031  0.013  0.017  0.016  0.042 -0.016 -0.023  0.025  0.011  0.022  0.100  0.028  0.026  0.068  0.140  0.132  0.122  0.182  0.159  0.042  0.085  0.075  0.020  0.035  0.078  0.030 -0.021 -0.044  0.002 -0.096 -0.126 -0.138 -0.124 -0.135 -0.145 -0.145 -0.157 -0.123 -0.004 -0.033 -0.171 -0.164
 -0.196 -0.179 -0.252 -0.203 -0.185 -0.164 -0.162 -0.115 -0.086 -0.174 -0.122 -0.080 -0.106 -0.089 -0.003 -0.010 -0.020  0.031  0.011  0.000 -0.020  0.040  0.014  0.011  0.018 -0.004  0.018  0.002 -0.019 -0.030  0.004  0.012  0.056  0.054  0.038  0.031  0.096  0.095  0.023  0.037  0.052  0.018 -0.011 -0.064 -0.016  0.003  0.067  0.032  0.108  0.118  0.094  0.076  0.090  0.119  0.083  0.065  0.105  0.064  0.037  0.081  0.077  0.036  0.079  0.111  0.053  0.059  0.048  0.094  0.116  0.162  0.177  0.169  0.182  0.204  0.175  0.124  0.160  0.080  0.092  0.103  0.073  0.042  0.001  0.021 -0.003 -0.032 -0.027 -0.090 -0.007 -0.035 -0.035 -0.090 -0.006 -0.021 -0.091 -0.059 -0.054 -0.012 -0.029  0.009  0.005  0.040  0.156  0.226  0.188  0.136  0.288  0.261  0.258  0.199  0.164  0.119  0.152  0.090  0.181  0.146  0.240  0.261  0.385  0.490  0.277  0.251  0.177  0.162  0.127  0.082  0.165  0.223  0.273  0.246  0.263  0.225  0.171  0.094  0.093  0.124  0.120  0.148  0.092  0.074  0.097  0.152  0.039  0.031  0.052  0.089  0.017  0.007  0.060  0.027 -0.041 -0.060 -0.048 -0.028 -0.092 -0.075 -0.064 -0.030 -0.001  0.009  0.002 -0.011  0.012  0.013  0.064  0.072  0.007 -0.002 -0.049 -0.040 -0.021 -0.003  0.009  0.001  0.038  0.055  0.111  0.110  0.097  0.086  0.091  0.131  0.066  0.097  0.117  0.130  0.044  0.106  0.126  0.142  0.072  0.184  0.192  0.173  0.185  0.185  0.164  0.070  0.127  0.029  0.046  0.071  0.117  0.138  0.104  0.077  0.066  0.069  0.041 -0.027  0.003  0.025 -0.008 -0.079 -0.057  0.025 -0.002 -0.041 -0.031  0.015 -0.036 -0.062 -0.035 -0.033 -0.013 -0.027 -0.041 -0.047 -0.023 -0.014 -0.043 -0.006 -0.134 -0.119 -0.135 -0.050 -0.099  0.004 -0.023 -0.019 -0.029 -0.026 -0.005 -0.009 -0.026 -0.038 -0.065 -0.058 -0.025  0.020  0.009 -0.014 -0.030 -0.034 -0.055 -0.061 -0.042 -0.038 -0.037 -0.054 -0.034  0.002 -0.004 -0.001  0.056  0.053  0.057  0.075 -0.006  0.014  0.056  0.090  0.013 -0.012  0.026  0.010  0.011  0.045  0.024  0.005 -0.017 -0.028  0.005  0.037  0.027  0.065  0.033  0.054  0.005 -0.011  0.027  0.003  0.014  0.064  0.012 -0.009  0.027  0.089  0.075  0.070  0.091  0.078  0.065  0.086  0.078  0.053  0.042  0.069  0.054  0.026 -0.019  0.001 -0.040 -0.074 -0.098 -0.083 -0.082 -0.097 -0.098 -0.114 -0.101  0.047  0.019 -0.101 -0.073
 -0.115 -0.158 -0.156 -0.122 -0.118 -0.157 -0.129 -0.146 -0.130 -0.097 -0.094 -0.118 -0.088 -0.005  0.023 -0.014 -0.026  0.027  0.027  0.012  0.003  0.031  0.023  0.028  0.015 -0.021  0.002  0.003 -0.029 -0.036 -0.007 -0.020  0.029  0.015  0.028  0.021  0.029  0.036 -0.013 -0.006  0.036 -0.007 -0.024 -0.036  0.006 -0.001 -0.020 -0.001  0.064  0.055  0.046  0.032  0.043  0.058 -0.007  0.014  0.070  0.032 -0.006  0.052  0.060  0.052  0.058  0.126  0.047  0.069  0.012  0.107  0.109  0.174  0.194  0.179  0.139  0.144  0.136  0.093  0.050  0.027  0.063  0.050  0.003  0.017  0.018 -0.004 -0.019 -0.033 -0.011  0.021  0.031 -0.021 -0.007 -0.002  0.024  0.064  0.058  0.035  0.049  0.089  0.110  0.127  0.088  0.153  0.151  0.262  0.229  0.236  0.204  0.165  0.167  0.085  0.069  0.060  0.072  0.028  0.055  0.042  0.095  0.110  0.196  0.277  0.503  0.427  0.331  0.276  0.192  0.200  0.265  0.298  0.192  0.185  0.138  0.082  0.020 -0.002  0.043  0.030  0.051  0.058  0.074  0.032  0.086  0.168  0.031  0.082  0.153  0.155  0.069  0.129  0.160  0.074  0.053  0.086  0.062  0.053  0.026  0.021  0.037  0.025  0.045  0.059  0.093  0.050  0.067  0.074  0.151  0.208  0.045  0.071 -0.001 -0.041 -0.001 -0.070 -0.012 -0.101 -0.030  0.002  0.009  0.014 -0.012 -0.015 -0.003 -0.028 -0.004  0.016  0.011  0.034 -0.009  0.004  0.057  0.053  0.024  0.085  0.116  0.113  0.120  0.136  0.140  0.073  0.139  0.044  0.068  0.068  0.069  0.046 -0.010 -0.016 -0.008 -0.013 -0.002 -0.052 -0.013  0.003 -0.036 -0.038 -0.053 -0.031 -0.015 -0.037 -0.055 -0.017 -0.019 -0.054 -0.035 -0.055 -0.035 -0.025 -0.025 -0.055 -0.026 -0.046 -0.030 -0.021 -0.050 -0.030 -0.048 -0.042 -0.041 -0.010 -0.014 -0.017 -0.016 -0.027  0.004 -0.068 -0.053 -0.041 -0.065 -0.023 -0.050 -0.003  0.015 -0.016 -0.029 -0.017 -0.018 -0.049 -0.028 -0.015 -0.000 -0.026  0.018  0.022  0.005 -0.002  0.048  0.031  0.026  0.039 -0.028  0.006 -0.002  0.047  0.038 -0.026  0.000 -0.006 -0.010  0.031 -0.016 -0.016 -0.047 -0.078 -0.048 -0.013 -0.028 -0.029 -0.010 -0.018 -0.049 -0.078 -0.023 -0.018 -0.002  0.006  0.012  0.012 -0.016  0.033  0.036  0.009 -0.013 -0.031  0.039  0.053 -0.028 -0.012  0.023 -0.012 -0.049 -0.039 -0.028 -0.051 -0.080 -0.051 -0.040 -0.080 -0.075 -0.026 -0.058 -0.072 -0.099 -0.009 -0.005 -0.048 -0.031
 -0.109 -0.156 -0.166 -0.101 -0.138 -0.171 -0.142 -0.134 -0.135 -0.129 -0.092 -0.132 -0.121 -0.030 -0.010 -0.055 -0.069  0.002 -0.027 -0.059 -0.055  0.000 -0.018 -0.031 -0.023 -0.050 -0.034 -0.007 -0.036 -0.034 -0.033 -0.040  0.002 -0.006 -0.017 -0.042  0.002 -0.000 -0.028 -0.026 -0.003 -0.049 -0.076 -0.087  0.007 -0.065 -0.066 -0.048  0.015  0.040  0.025  0.006  0.026  0.025 -0.031  0.013  0.074  0.067  0.015  0.057  0.083  0.118  0.099  0.174  0.102  0.098  0.022  0.178  0.163  0.283  0.288  0.259  0.194  0.155  0.119  0.070  0.016 -0.003  0.017 -0.003 -0.058 -0.023 -0.042 -0.066 -0.086 -0.105 -0.083 -0.013 -0.002 -0.069 -0.042 -0.029 -0.029  0.016  0.025  0.038  0.060  0.091  0.105  0.108  0.071  0.202  0.217  0.411  0.342  0.226  0.219  0.130  0.118  0.056  0.028  0.008  0.011 -0.023 -0.001  0.012  0.045  0.068  0.151  0.251  0.427  0.735  0.457  0.493  0.345  0.299  0.355  0.251  0.217  0.168  0.168  0.043 -0.029 -0.033  0.028  0.041  0.040  0.013  0.032 -0.044 -0.008  0.107 -0.017  0.004  0.110  0.120  0.019  0.080  0.129  0.050  0.020  0.050  0.044  0.022 -0.025 -0.005  0.039  0.025  0.026  0.058  0.079  0.079  0.035  0.091  0.184  0.234  0.045  0.077 -0.005 -0.095  0.002 -0.095 -0.034 -0.116 -0.046 -0.042 -0.035 -0.045 -0.046 -0.043 -0.053 -0.075 -0.056 -0.011 -0.016  0.018 -0.008 -0.021  0.043  0.023  0.010  0.082  0.108  0.125  0.185  0.199  0.179  0.124  0.262  0.122  0.164  0.084  0.086  0.031 -0.034 -0.011 -0.033 -0.087 -0.060 -0.126 -0.072 -0.067 -0.107 -0.071 -0.083 -0.065 -0.060 -0.039 -0.063 -0.047 -0.044 -0.033 -0.025 -0.036 -0.005 -0.031 -0.016 -0.044 -0.039 -0.045 -0.026 -0.022 -0.040 -0.051 -0.022  0.002  0.012  0.014  0.010  0.024  0.013 -0.041  0.019 -0.058 -0.062 -0.081 -0.072 -0.041 -0.069  0.011  0.019 -0.010 -0.038 -0.001  0.019 -0.006  0.018  0.002  0.028  0.003  0.039  0.025 -0.011 -0.020  0.004 -0.016  0.029  0.006 -0.012  0.017 -0.020  0.020  0.020 -0.033 -0.036 -0.030 -0.039  0.004 -0.053 -0.075 -0.118 -0.118 -0.097 -0.104 -0.064 -0.087 -0.037 -0.041 -0.032 -0.065 -0.032 -0.018 -0.031  0.009  0.029  0.007 -0.041 -0.017 -0.003 -0.049 -0.050 -0.061 -0.030 -0.027 -0.105 -0.065 -0.029 -0.084 -0.074 -0.056 -0.020 -0.034 -0.016  0.027  0.043  0.006  0.027  0.058  0.042  0.034 -0.030  0.025  0.053  0.023  0.031
 -0.147 -0.168 -0.190 -0.143 -0.118 -0.186 -0.148 -0.162 -0.142 -0.098 -0.101 -0.106 -0.070  0.022  0.015 -0.028 -0.003 -0.008  0.007 -0.021 -0.005  0.009  0.008 -0.015 -0.021 -0.059 -0.050 -0.034 -0.063 -0.056 -0.072 -0.076 -0.026 -0.027 -0.017 -0.024  0.012 -0.014 -0.020  0.006  0.038  0.008  0.019  0.016  0.049  0.015 -0.012 -0.018 -0.012  0.014  0.004 -0.002  0.005 -0.012 -0.038 -0.026  0.038  0.031  0.005  0.026  0.095  0.111  0.114  0.156  0.092  0.147  0.073  0.143  0.157  0.260  0.285  0.238  0.120  0.122  0.116  0.072  0.028  0.041  0.077  0.054  0.042  0.006  0.018  0.005  0.002 -0.023  0.006  0.031 -0.041 -0.015  0.019  0.007  0.034  0.110  0.079 -0.035  0.096  0.150  0.207  0.227  0.178  0.347  0.251  0.395  0.270  0.281  0.156  0.113  0.104  0.016 -0.009 -0.022 -0.019 -0.025  0.022  0.034  0.058  0.048  0.116  0.177  0.331  0.457  0.662  0.378  0.205  0.298  0.210  0.210  0.124  0.103  0.103  0.059 -0.002 -0.032  0.031 -0.001  0.003  0.011  0.027 -0.026  0.033  0.114 -0.023  0.038  0.117  0.108  0.014  0.111  0.159  0.042  0.026  0.109  0.099  0.059  0.064  0.086  0.125  0.058  0.054  0.054  0.088  0.060  0.026  0.084  0.175  0.250  0.049  0.049  0.006  0.033 -0.003  0.020  0.102 -0.118 -0.008 -0.012  0.014 -0.012 -0.024 -0.050 -0.010 -0.075 -0.020  0.013 -0.006  0.013  0.031  0.007  0.013  0.028  0.025  0.053  0.057  0.072  0.112  0.110  0.146  0.086  0.148  0.067  0.105  0.060  0.022 -0.013 -0.095 -0.113 -0.074 -0.056 -0.046 -0.067  0.043 -0.003 -0.002  0.020 -0.034  0.016  0.012  0.045 -0.011 -0.037  0.004  0.039 -0.012 -0.023  0.011  0.012 -0.107 -0.105 -0.077 -0.081 -0.053 -0.021  0.060  0.084  0.053  0.012  0.004 -0.051 -0.051 -0.059 -0.046 -0.098 -0.029 -0.080 -0.097 -0.064 -0.086 -0.022 -0.039  0.046  0.045  0.009  0.009  0.050  0.046 -0.028  0.044  0.022  0.012 -0.008  0.019 -0.002  0.008 -0.010  0.003 -0.005  0.015 -0.010 -0.066 -0.031 -0.068 -0.026 -0.025 -0.067 -0.067 -0.075 -0.096 -0.055 -0.098 -0.117 -0.083 -0.111 -0.068 -0.080 -0.083 -0.075 -0.054 -0.088 -0.110 -0.114 -0.054 -0.039 -0.060 -0.056 -0.032  0.010  0.022  0.009 -0.004 -0.033 -0.046 -0.028 -0.033  0.009 -0.058 -0.092 -0.006 -0.090 -0.134 -0.104 -0.034 -0.079 -0.110 -0.040 -0.015 -0.079 -0.058  0.016 -0.064 -0.093 -0.084 -0.030 -0.026  0.046  0.074
 -0.108 -0.146 -0.150 -0.085 -0.097 -0.167 -0.136 -0.149 -0.152 -0.119 -0.071 -0.133 -0.123 -0.034 -0.038 -0.075 -0.075 -0.033 -0.046 -0.049 -0.031  0.021  0.004 -0.020 -0.013 -0.069 -0.066 -0.018 -0.041 -0.041 -0.047 -0.042 -0.017 -0.025 -0.006 -0.041  0.033  0.010 -0.027 -0.017  0.011 -0.053 -0.054 -0.064  0.015 -0.026 -0.017 -0.051  0.007  0.036  0.015 -0.025 -0.002 -0.007 -0.041  0.009  0.059  0.070  0.019  0.063  0.098  0.129  0.132  0.207  0.115  0.082  0.008  0.177  0.171  0.297  0.309  0.259  0.156  0.082  0.097  0.048 -0.008 -0.011 -0.010 -0.019 -0.055 -0.026 -0.075 -0.083 -0.089 -0.114 -0.109 -0.045 -0.022 -0.087 -0.042 -0.041 -0.040 -0.007  0.027  0.063  0.072  0.117  0.133  0.110  0.067  0.218  0.208  0.401  0.299  0.173  0.157  0.105  0.070  0.057  0.025 -0.021 -0.008 -0.024 -0.022  0.001  0.019  0.027  0.095  0.162  0.276  0.493  0.378  0.603  0.335  0.264  0.256  0.151  0.138  0.102  0.109  0.019 -0.015 -0.039  0.002  0.005  0.018 -0.019  0.017 -0.065 -0.040  0.052 -0.034 -0.028  0.069  0.064 -0.034  0.041  0.098  0.005 -0.011  0.053  0.039 -0.001 -0.026  0.015  0.035  0.019  0.019  0.039  0.080  0.042  0.053  0.062  0.142  0.206  0.050  0.060 -0.013 -0.067 -0.022 -0.091 -0.036 -0.141 -0.033 -0.036 -0.014 -0.048 -0.023 -0.039 -0.041 -0.068 -0.005  0.030  0.018  0.046  0.017  0.009  0.048  0.054  0.011  0.076  0.105  0.141  0.213  0.173  0.176  0.133  0.311  0.179  0.236  0.084  0.081  0.028 -0.055 -0.054 -0.061 -0.101 -0.071 -0.129 -0.098 -0.109 -0.112 -0.086 -0.107 -0.072 -0.061 -0.080 -0.076 -0.053 -0.053 -0.030 -0.023 -0.022 -0.014 -0.036 -0.043 -0.012 -0.039 -0.033  0.006 -0.015  0.052  0.012  0.080  0.070  0.114  0.063  0.037  0.062  0.014 -0.031 -0.015 -0.073 -0.085 -0.099 -0.087 -0.073 -0.081  0.019  0.030  0.004 -0.018  0.023  0.055  0.021  0.070  0.046  0.060  0.035  0.070  0.039  0.037  0.017  0.031  0.007  0.060  0.041  0.019  0.029 -0.031  0.008  0.024 -0.054 -0.024 -0.027 -0.084 -0.044 -0.101 -0.119 -0.146 -0.127 -0.099 -0.122 -0.078 -0.080 -0.053 -0.055 -0.013 -0.019 -0.011  0.018 -0.020  0.024  0.050  0.031  0.001  0.012  0.022 -0.017 -0.029 -0.014 -0.064 -0.056 -0.123 -0.115 -0.036 -0.116 -0.133 -0.076 -0.004 -0.027 -0.027  0.044  0.078  0.005  0.044  0.101  0.095  0.059 -0.014  0.047  0.056  0.020  0.044
 -0.109 -0.147 -0.144 -0.098 -0.123 -0.127 -0.118 -0.146 -0.149 -0.116 -0.117 -0.127 -0.099 -0.053 -0.036 -0.048 -0.048  0.020 -0.036 -0.054 -0.041  0.025 -0.003 -0.033 -0.021 -0.047 -0.043 -0.001 -0.001  0.029 -0.009  0.004  0.000 -0.023 -0.006 -0.036  0.006 -0.021 -0.062 -0.038 -0.041 -0.088 -0.098 -0.147  0.060 -0.018 -0.016 -0.038  0.017  0.036  0.010 -0.010 -0.010  0.001 -0.028 -0.022  0.041  0.052  0.018  0.057  0.049  0.074  0.069  0.132  0.068  0.063  0.069  0.114  0.106  0.182  0.157  0.142  0.061  0.005  0.044  0.008 -0.018 -0.065 -0.047 -0.012 -0.067 -0.046 -0.075 -0.074 -0.068 -0.098 -0.105 -0.066  0.019 -0.072 -0.077 -0.083 -0.020 -0.057 -0.046  0.024 -0.002  0.047  0.011  0.019  0.020  0.047  0.074  0.234  0.195  0.083  0.107  0.067  0.036  0.029  0.003 -0.005 -0.006 -0.018  0.003  0.005  0.031  0.025  0.084  0.127  0.192  0.345  0.205  0.335  0.582  0.226  0.302  0.173  0.148  0.107  0.082  0.032  0.002 -0.006  0.004  0.013 -0.003 -0.001  0.031 -0.028 -0.012  0.065 -0.008 -0.005  0.081  0.077 -0.010  0.026  0.074  0.025 -0.031 -0.019  0.001 -0.024 -0.086 -0.070 -0.017 -0.037  0.040  0.102  0.117  0.076  0.079  0.100  0.206  0.211  0.051  0.055 -0.018 -0.058  0.004 -0.067 -0.048 -0.077  0.009 -0.027 -0.036 -0.034 -0.001 -0.034 -0.050 -0.071 -0.032 -0.020 -0.008 -0.007 -0.031  0.008  0.047  0.033  0.009  0.049  0.066  0.077  0.114  0.083  0.102  0.062  0.147  0.059  0.122  0.029  0.042 -0.007 -0.031 -0.023 -0.029 -0.078 -0.072 -0.144 -0.089 -0.097 -0.122 -0.133 -0.095 -0.061 -0.067 -0.073 -0.053 -0.053 -0.052 -0.052 -0.022 -0.024 -0.009 -0.044  0.038  0.024 -0.007 -0.018  0.053  0.010  0.014 -0.018  0.050  0.063  0.101  0.073  0.094  0.066  0.056  0.015  0.016 -0.015 -0.032 -0.067 -0.057 -0.100 -0.096 -0.014 -0.034 -0.011 -0.053 -0.022 -0.004  0.023  0.029  0.002  0.041  0.022  0.060  0.041  0.020 -0.013  0.013  0.004  0.042  0.016  0.036  0.040  0.033  0.046 -0.003 -0.020  0.004  0.029  0.016  0.074  0.013  0.003 -0.070 -0.055 -0.051 -0.024 -0.003 -0.007  0.049  0.022  0.039  0.019  0.064  0.043  0.031  0.060  0.074  0.006 -0.032 -0.021 -0.022 -0.010 -0.012 -0.012  0.052 -0.006 -0.103 -0.062 -0.004 -0.056 -0.077 -0.030  0.005 -0.037 -0.031  0.017  0.032 -0.008  0.015  0.064  0.073  0.038  0.001  0.072  0.090  0.009  0.045
 -0.140 -0.158 -0.125 -0.071 -0.073 -0.091 -0.064 -0.078 -0.089 -0.049 -0.075 -0.060 -0.062 -0.027 -0.011 -0.038 -0.040  0.014  0.010 -0.028 -0.029  0.002 -0.019 -0.016 -0.015 -0.047 -0.035 -0.024 -0.048  0.001 -0.024 -0.074 -0.022 -0.030 -0.015 -0.031 -0.023 -0.055 -0.031  0.004 -0.007 -0.027 -0.016 -0.045  0.021 -0.022 -0.042 -0.027 -0.035 -0.036 -0.037 -0.052 -0.045 -0.059 -0.095 -0.092 -0.014 -0.008 -0.045  0.002  0.051  0.050  0.002  0.097  0.029  0.057  0.021  0.111  0.066  0.136  0.140  0.119  0.091 -0.004  0.035 -0.031 -0.028 -0.089  0.010 -0.028 -0.055 -0.036 -0.014 -0.050 -0.060 -0.049 -0.045 -0.004 -0.035 -0.054 -0.022 -0.039 -0.032 -0.014  0.005  0.004  0.042  0.030  0.073  0.081  0.085  0.141  0.114  0.202  0.151  0.129  0.064  0.036  0.030 -0.006 -0.018 -0.042 -0.034 -0.045 -0.046  0.001 -0.014 -0.011  0.038  0.082  0.200  0.299  0.298  0.264  0.226  0.509  0.269  0.147  0.071  0.043  0.019 -0.021 -0.073 -0.041  0.002 -0.003 -0.012  0.003  0.028 -0.007  0.005  0.069  0.003  0.021  0.064  0.096  0.019  0.047  0.094  0.066  0.050  0.057  0.117  0.103  0.043  0.046  0.090  0.064  0.088  0.194  0.197  0.234  0.193  0.286  0.360  0.357  0.127  0.041  0.104  0.071  0.054  0.029  0.038 -0.109 -0.026 -0.052 -0.079 -0.087 -0.069 -0.156 -0.110 -0.154 -0.096 -0.067 -0.055 -0.051 -0.037 -0.066 -0.043 -0.040 -0.031 -0.046 -0.016 -0.037  0.007  0.035  0.034  0.021  0.072  0.043  0.081  0.021 -0.005 -0.079 -0.151 -0.139 -0.098 -0.122 -0.073 -0.105 -0.023 -0.056 -0.078 -0.038 -0.050  0.000 -0.015 -0.022 -0.040 -0.008 -0.005 -0.006 -0.014 -0.060 -0.053 -0.012 -0.102 -0.100 -0.059 -0.074 -0.014 -0.009  0.070  0.055  0.072 -0.002  0.065 -0.017 -0.007 -0.018 -0.021 -0.107 -0.042 -0.093 -0.103 -0.097 -0.103 -0.054 -0.028  0.054  0.016 -0.003  0.018  0.048  0.012 -0.044  0.008  0.004 -0.022 -0.055 -0.012 -0.019 -0.009 -0.000  0.005 -0.020  0.033 -0.012 -0.020 -0.015 -0.074 -0.042 -0.021 -0.060 -0.058 -0.017 -0.013  0.027 -0.015 -0.044 -0.060 -0.120 -0.057 -0.048 -0.019 -0.098 -0.054 -0.103 -0.120 -0.112 -0.061 -0.021 -0.056 -0.065 -0.039 -0.002 -0.011 -0.032 -0.027 -0.033 -0.036 -0.095 -0.101 -0.102 -0.132 -0.126 -0.086 -0.154 -0.125 -0.094 -0.030 -0.063 -0.028  0.041  0.074  0.017  0.054  0.117  0.098  0.058  0.047  0.094  0.097  0.100  0.120
 -0.163 -0.183 -0.175 -0.108 -0.096 -0.106 -0.089 -0.084 -0.095 -0.101 -0.116 -0.066 -0.087 -0.084 -0.039 -0.049 -0.102  0.011 -0.031 -0.067 -0.070 -0.020 -0.035 -0.025 -0.015 -0.038 -0.022  0.006 -0.003  0.016 -0.001 -0.017  0.000 -0.026 -0.023 -0.062 -0.051 -0.054 -0.060 -0.058 -0.035 -0.059 -0.106 -0.097 -0.024 -0.072 -0.105 -0.061 -0.019 -0.011 -0.008 -0.030 -0.016  0.001 -0.044 -0.052  0.021  0.050  0.008  0.040  0.063  0.084  0.049  0.122  0.071  0.088  0.083  0.102  0.088  0.129  0.125  0.144  0.130  0.001  0.029  0.002 -0.001 -0.048 -0.011  0.004 -0.060 -0.031 -0.025 -0.031 -0.069 -0.057 -0.054 -0.021 -0.003 -0.097 -0.064 -0.050 -0.009 -0.023 -0.040  0.014  0.038  0.065 -0.004  0.030  0.023  0.040  0.086  0.206  0.171  0.123  0.115  0.074  0.051  0.028 -0.013  0.001 -0.007 -0.035 -0.033 -0.053  0.007  0.045  0.118  0.165  0.265  0.355  0.210  0.256  0.302  0.269  0.571  0.282  0.210  0.158  0.093  0.022 -0.022  0.007  0.003  0.011  0.043  0.061  0.062  0.029  0.074  0.147  0.048  0.080  0.118  0.133  0.055  0.068  0.092  0.015  0.024 -0.003  0.013 -0.003 -0.054 -0.043 -0.038 -0.034 -0.010  0.084  0.092  0.055  0.092  0.077  0.204  0.243  0.121  0.087  0.036 -0.022 -0.013 -0.002 -0.002 -0.057  0.028 -0.017 -0.011 -0.041 -0.043 -0.059 -0.086 -0.110 -0.085 -0.084 -0.058 -0.048 -0.053 -0.042 -0.002 -0.012 -0.020  0.016  0.035  0.024  0.077  0.086  0.070  0.052  0.107  0.041  0.095  0.068  0.092  0.022 -0.040 -0.018 -0.030 -0.072 -0.071 -0.137 -0.048 -0.064 -0.128 -0.103 -0.054 -0.041 -0.042 -0.036 -0.023 -0.014 -0.031 -0.021 -0.010 -0.026 -0.005 -0.035  0.003 -0.034 -0.013 -0.026  0.028 -0.011 -0.038 -0.052 -0.030 -0.030  0.009  0.015  0.044 -0.010 -0.010 -0.053 -0.006 -0.030 -0.044 -0.036 -0.058 -0.039 -0.025 -0.012 -0.036 -0.025 -0.042 -0.050 -0.060 -0.029 -0.052 -0.057 -0.047 -0.050 -0.006  0.002 -0.008 -0.016 -0.003 -0.011  0.004 -0.005  0.003  0.003  0.030  0.038  0.003 -0.045 -0.020  0.003  0.010  0.070  0.042  0.017  0.000 -0.025 -0.003  0.013  0.027 -0.014  0.010 -0.027 -0.032 -0.056  0.001 -0.000  0.005  0.016  0.012 -0.041 -0.029 -0.031 -0.028 -0.039 -0.059 -0.095 -0.015 -0.052 -0.132 -0.073 -0.046 -0.090 -0.075 -0.053 -0.001 -0.026 -0.013  0.043  0.079  0.023  0.039  0.088  0.094  0.041  0.059  0.144  0.144  0.039  0.100
 -0.120 -0.101 -0.145 -0.135 -0.126 -0.099 -0.092 -0.076 -0.074 -0.083 -0.064 -0.065 -0.075 -0.045 -0.030 -0.046 -0.073  0.018 -0.012 -0.034 -0.033 -0.018  0.004 -0.028 -0.041 -0.063 -0.075 -0.028 -0.049 -0.022  0.002 -0.031 -0.020 -0.039 -0.029 -0.041 -0.014 -0.042 -0.054 -0.026 -0.005 -0.037 -0.052 -0.032 -0.009 -0.014 -0.010  0.000  0.012 -0.002 -0.003  0.006  0.015  0.026 -0.051 -0.001  0.033 -0.013 -0.066  0.005  0.003 -0.053 -0.040  0.023 -0.047  0.027  0.076  0.040  0.058  0.074  0.057  0.068  0.019  0.083  0.081  0.046  0.055  0.015  0.059  0.113  0.063  0.068  0.096  0.073  0.081  0.055  0.104  0.073  0.046  0.045  0.009 -0.000  0.005  0.046  0.035 -0.008 -0.002  0.035  0.013  0.078  0.077  0.038  0.052  0.123  0.101  0.135  0.128  0.147  0.114  0.105  0.070  0.087  0.057  0.033  0.101  0.041  0.119  0.122  0.231  0.223  0.298  0.251  0.210  0.151  0.173  0.147  0.282  0.547  0.332  0.290  0.155  0.139  0.065  0.015  0.037  0.095  0.170  0.183  0.185  0.168  0.225  0.349  0.152  0.176  0.216  0.283  0.166  0.177  0.209  0.096  0.089  0.104  0.061  0.048  0.042  0.017  0.011  0.008  0.065  0.075  0.096  0.091  0.118  0.134  0.212  0.229  0.134  0.163  0.024  0.044 -0.048  0.005 -0.004 -0.005  0.008  0.024  0.035  0.042  0.019 -0.009  0.052  0.044  0.026  0.026  0.030  0.019 -0.006  0.001  0.017  0.013  0.016  0.072  0.069  0.038  0.064  0.069  0.064  0.022  0.042 -0.000 -0.005  0.047  0.009  0.014 -0.021 -0.044 -0.024  0.002 -0.015 -0.017 -0.014  0.003 -0.013 -0.044 -0.088 -0.046 -0.060 -0.085 -0.100 -0.050 -0.077 -0.099 -0.099 -0.069 -0.055 -0.019  0.028 -0.014 -0.001 -0.052 -0.028 -0.046 -0.061 -0.018 -0.079 -0.104 -0.101 -0.095 -0.012 -0.033  0.016  0.011  0.045  0.017 -0.006  0.033  0.021  0.017  0.016  0.014  0.001  0.009 -0.026 -0.020 -0.038 -0.070 -0.048 -0.025 -0.020 -0.071 -0.009 -0.018 -0.039 -0.029 -0.012 -0.033 -0.015 -0.016 -0.054 -0.016 -0.021  0.020  0.027 -0.001 -0.032 -0.021  0.002  0.074  0.062  0.028  0.035  0.003  0.004  0.039  0.003 -0.039 -0.013 -0.027 -0.045 -0.096 -0.051 -0.039 -0.018 -0.004 -0.042 -0.013 -0.017 -0.013  0.012  0.009  0.019  0.015  0.033  0.097  0.013 -0.034  0.029  0.034 -0.059 -0.075 -0.031 -0.049 -0.145 -0.099 -0.076 -0.134 -0.124 -0.073 -0.099 -0.123 -0.050  0.005 -0.043 -0.064 -0.069
 -0.156 -0.126 -0.226 -0.177 -0.191 -0.130 -0.128 -0.077 -0.056 -0.160 -0.087 -0.058 -0.119 -0.109 -0.053 -0.062 -0.097  0.028 -0.040 -0.065 -0.072 -0.027 -0.017 -0.038 -0.029 -0.031 -0.056 -0.024 -0.036 -0.041 -0.013 -0.005  0.001 -0.019 -0.027 -0.050  0.022 -0.015 -0.055 -0.020 -0.017 -0.056 -0.085 -0.077 -0.039 -0.047  0.000 -0.021  0.032  0.056  0.035  0.011  0.055  0.088  0.028  0.042  0.082  0.015 -0.006  0.047  0.028 -0.015  0.042  0.045 -0.012  0.052  0.097  0.038  0.078  0.099  0.082  0.071  0.078  0.120  0.092  0.123  0.130  0.101  0.073  0.136  0.112  0.070  0.050  0.062  0.066  0.006  0.028 -0.039  0.005 -0.013 -0.024 -0.071 -0.026  0.001 -0.082 -0.076 -0.050 -0.018 -0.069 -0.021  0.005 -0.019  0.080  0.165  0.091  0.067  0.153  0.176  0.160  0.156  0.106  0.120  0.103  0.049  0.147  0.076  0.173  0.168  0.274  0.273  0.192  0.217  0.124  0.138  0.148  0.071  0.210  0.332  0.464  0.366  0.255  0.232  0.180  0.083  0.069  0.146  0.193  0.199  0.144  0.142  0.153  0.229  0.097  0.089  0.091  0.137  0.079  0.030  0.068  0.043 -0.002 -0.036 -0.028 -0.022 -0.064 -0.066 -0.059 -0.035 -0.008 -0.005 -0.008 -0.007  0.025  0.038  0.097  0.084  0.061  0.092 -0.036 -0.018 -0.044 -0.001 -0.008  0.047  0.066  0.063  0.107  0.111  0.089  0.112  0.089  0.151  0.063  0.083  0.110  0.123  0.044  0.094  0.117  0.118  0.066  0.173  0.153  0.144  0.142  0.128  0.122  0.045  0.072  0.023  0.016  0.065  0.091  0.113  0.097  0.075  0.048  0.049  0.015 -0.048 -0.020  0.021 -0.029 -0.103 -0.101 -0.044 -0.069 -0.078 -0.090 -0.048 -0.083 -0.094 -0.097 -0.052 -0.040 -0.049  0.032 -0.008  0.000 -0.010 -0.031 -0.050 -0.137 -0.097 -0.146 -0.096 -0.124 -0.042 -0.015 -0.004 -0.001  0.015  0.041  0.032 -0.007  0.011 -0.008 -0.016  0.007  0.012  0.003 -0.003 -0.031 -0.034 -0.034 -0.023 -0.035 -0.038 -0.008 -0.038 -0.024 -0.007 -0.048 -0.044 -0.014 -0.007  0.031  0.035 -0.003  0.011  0.055  0.061  0.015  0.010  0.010 -0.010 -0.000  0.083  0.058  0.005  0.024  0.006  0.010  0.037  0.012  0.025  0.011  0.034  0.007 -0.036 -0.016 -0.023 -0.017  0.050  0.013 -0.019  0.018  0.031  0.063  0.027  0.021  0.055  0.076  0.120  0.065  0.036  0.071  0.107  0.061  0.010 -0.023  0.002 -0.055 -0.079 -0.093 -0.080 -0.079 -0.089 -0.083 -0.095 -0.036  0.072  0.028 -0.087 -0.072
 -0.105 -0.122 -0.149 -0.111 -0.146 -0.090 -0.103 -0.069 -0.054 -0.126 -0.088 -0.060 -0.126 -0.118 -0.062 -0.041 -0.099  0.030 -0.024 -0.056 -0.054  0.007  0.020 -0.003  0.007 -0.024 -0.019  0.003 -0.009  0.041  0.016  0.020  0.009  0.010  0.011 -0.037  0.069  0.064 -0.026  0.022  0.043 -0.004 -0.038 -0.059 -0.013 -0.007  0.084  0.015  0.100  0.108  0.082  0.063  0.099  0.134  0.044  0.071  0.118  0.043 -0.010  0.060  0.021 -0.057 -0.022 -0.005 -0.064 -0.031 -0.017  0.021  0.019  0.036  0.032  0.057  0.068  0.105  0.120  0.169  0.200  0.125  0.160  0.244  0.201  0.143  0.130  0.136  0.139  0.100  0.121  0.019  0.063  0.106  0.038 -0.022 -0.030  0.053  0.000 -0.008 -0.033 -0.001 -0.076 -0.018  0.021 -0.090  0.048  0.086  0.085  0.074  0.173  0.279  0.255  0.275  0.208  0.205  0.202  0.112  0.268  0.171  0.332  0.288  0.361  0.246  0.185  0.168  0.103  0.102  0.107  0.043  0.158  0.290  0.366  0.708  0.367  0.394  0.303  0.083  0.077  0.262  0.329  0.391  0.244  0.274  0.307  0.314  0.189  0.204  0.155  0.148  0.158  0.100  0.099  0.059  0.062  0.016 -0.015 -0.000 -0.026 -0.033 -0.040 -0.019 -0.047 -0.006 -0.004 -0.043  0.027  0.017  0.091  0.094  0.022  0.040 -0.036  0.024  0.002 -0.013  0.001  0.035  0.069  0.092  0.133  0.125  0.129  0.100  0.109  0.180  0.135  0.143  0.200  0.191  0.069  0.162  0.171  0.119  0.054  0.220  0.162  0.099  0.124  0.124  0.097  0.009  0.061  0.022  0.049  0.080  0.083  0.113  0.080  0.050  0.054  0.014  0.023 -0.038 -0.036  0.014 -0.006 -0.094 -0.096 -0.029 -0.061 -0.074 -0.081 -0.016 -0.064 -0.098 -0.075 -0.051 -0.038 -0.032  0.078 -0.003  0.021 -0.019 -0.009 -0.063 -0.095 -0.071 -0.113 -0.119 -0.110 -0.042  0.009  0.021  0.068  0.056  0.078  0.012 -0.009  0.035  0.015  0.009  0.012  0.002  0.049  0.035 -0.001 -0.011 -0.005 -0.032 -0.010 -0.027 -0.008  0.007  0.020  0.044 -0.006  0.000  0.033  0.064  0.064  0.101  0.038  0.035  0.040  0.063  0.073  0.039  0.019  0.007  0.010  0.093  0.074  0.018  0.007 -0.034 -0.004  0.028 -0.019 -0.048  0.004 -0.017 -0.024 -0.094 -0.056 -0.034  0.006  0.089  0.063  0.048  0.062  0.104  0.116  0.094  0.100  0.143  0.073  0.140  0.057  0.016  0.047  0.086  0.010 -0.072 -0.076 -0.025 -0.159 -0.184 -0.179 -0.165 -0.200 -0.185 -0.181 -0.190 -0.173 -0.087 -0.106 -0.220 -0.197
 -0.116 -0.113 -0.162 -0.118 -0.166 -0.148 -0.169 -0.118 -0.095 -0.190 -0.116 -0.079 -0.141 -0.118 -0.049 -0.033 -0.060 -0.017 -0.026 -0.040 -0.050  0.014  0.016 -0.005  0.019 -0.026 -0.012 -0.010  0.022  0.007 -0.004  0.041  0.033  0.048  0.018 -0.026  0.057  0.072  0.012  0.028  0.060  0.017 -0.005 -0.007 -0.026  0.011  0.097  0.065  0.116  0.121  0.092  0.072  0.081  0.101  0.060  0.128  0.142  0.096  0.039  0.118  0.053 -0.005  0.100  0.058 -0.010  0.014 -0.006  0.075  0.080  0.133  0.113  0.112  0.100  0.132  0.109  0.107  0.143  0.083  0.065  0.106  0.086  0.034 -0.010  0.030 -0.004 -0.023 -0.027 -0.096 -0.014  0.012 -0.012 -0.083 -0.065 -0.002 -0.075 -0.062 -0.032  0.008 -0.090 -0.064 -0.052 -0.060  0.073  0.139  0.119  0.067  0.185  0.199  0.214  0.189  0.161  0.151  0.139  0.104  0.267  0.174  0.304  0.313  0.258  0.263  0.138  0.168  0.103  0.109  0.082  0.019  0.093  0.155  0.255  0.367  0.618  0.489  0.356  0.124  0.152  0.157  0.151  0.169  0.103  0.092  0.102  0.149  0.041  0.034  0.021  0.007 -0.015 -0.056 -0.034 -0.058 -0.074 -0.115 -0.121 -0.078 -0.119 -0.095 -0.106 -0.055 -0.094 -0.075 -0.078 -0.093 -0.064 -0.060 -0.024 -0.001 -0.062  0.030 -0.051 -0.014 -0.017  0.018  0.054  0.059  0.108  0.119  0.208  0.205  0.152  0.136  0.139  0.194  0.128  0.160  0.194  0.190  0.121  0.220  0.198  0.187  0.136  0.335  0.244  0.274  0.276  0.212  0.187  0.125  0.142  0.090  0.113  0.142  0.122  0.199  0.111  0.058  0.046  0.052  0.047 -0.021 -0.007  0.049  0.030 -0.063 -0.055 -0.026 -0.041 -0.073 -0.051 -0.022 -0.072 -0.083 -0.046 -0.005  0.025  0.001  0.051 -0.023  0.029 -0.004 -0.022 -0.044 -0.064 -0.076 -0.075 -0.050 -0.082 -0.030  0.004  0.037  0.059  0.062  0.085  0.045  0.033  0.044  0.053  0.027  0.037  0.064  0.057  0.034  0.040  0.046  0.034 -0.035  0.024 -0.010 -0.000 -0.011  0.001 -0.002 -0.018  0.009  0.043  0.046  0.037  0.081  0.050  0.024 -0.007 -0.006  0.009 -0.008  0.031  0.002 -0.005  0.070  0.038 -0.012  0.024  0.023  0.021 -0.007 -0.020  0.004  0.006 -0.001  0.014 -0.062 -0.045 -0.037 -0.002  0.041  0.035  0.012  0.041  0.086  0.046  0.080  0.117  0.157  0.043  0.101  0.094  0.034  0.039  0.080  0.037 -0.023 -0.020  0.025 -0.072 -0.122 -0.142 -0.110 -0.139 -0.156 -0.147 -0.137 -0.152 -0.053 -0.074 -0.136 -0.108
 -0.162 -0.118 -0.192 -0.137 -0.198 -0.191 -0.214 -0.142 -0.102 -0.226 -0.131 -0.058 -0.134 -0.128 -0.042 -0.008 -0.017  0.044  0.003  0.012 -0.004  0.053  0.081  0.039  0.054  0.026  0.021  0.014  0.049  0.028  0.026  0.068  0.057  0.064  0.068  0.022  0.137  0.168  0.060  0.065  0.102  0.070  0.050  0.023 -0.011  0.085  0.200  0.148  0.211  0.207  0.172  0.137  0.140  0.140  0.111  0.155  0.128  0.063  0.036  0.080  0.015 -0.060  0.072  0.003 -0.042  0.005  0.006  0.016  0.050  0.069  0.036  0.063  0.064  0.114  0.124  0.118  0.187  0.104  0.081  0.160  0.135  0.049  0.012  0.082  0.046  0.001 -0.002 -0.097 -0.011  0.031 -0.015 -0.089 -0.045  0.001 -0.077 -0.078 -0.042  0.024 -0.100 -0.070 -0.048 -0.102  0.041  0.064  0.067  0.052  0.158  0.220  0.249  0.257  0.251  0.232  0.270  0.264  0.472  0.293  0.435  0.330  0.310  0.225  0.082  0.043  0.059  0.019  0.032 -0.021  0.022  0.139  0.232  0.394  0.489  0.802  0.568  0.246  0.336  0.230  0.140  0.238  0.141  0.110  0.156  0.195  0.061  0.050  0.033 -0.002 -0.026 -0.063 -0.040 -0.044 -0.070 -0.116 -0.144 -0.092 -0.125 -0.094 -0.111 -0.077 -0.116 -0.102 -0.103 -0.125 -0.088 -0.085 -0.046 -0.036 -0.068 -0.006 -0.076  0.007  0.007  0.016  0.010  0.079  0.129  0.156  0.243  0.298  0.237  0.137  0.162  0.257  0.185  0.261  0.307  0.272  0.154  0.292  0.231  0.203  0.124  0.351  0.194  0.201  0.191  0.145  0.127  0.078  0.023  0.041  0.053  0.099  0.096  0.229  0.185  0.135  0.107  0.111  0.111  0.097  0.013  0.103  0.122 -0.060 -0.054  0.016 -0.033 -0.055 -0.029 -0.015 -0.074 -0.079 -0.041 -0.017  0.031  0.017  0.038 -0.030 -0.014 -0.045 -0.042 -0.071 -0.132 -0.123 -0.160 -0.117 -0.156 -0.069 -0.033 -0.000  0.027  0.042  0.048  0.055  0.110  0.117  0.116  0.040  0.073  0.076  0.048  0.022  0.044  0.029  0.001 -0.065 -0.004 -0.044 -0.037 -0.037 -0.006  0.017  0.041  0.048  0.111  0.127  0.075  0.132  0.052  0.036  0.044  0.048  0.058  0.063  0.069  0.055  0.040  0.121  0.083  0.044  0.108  0.119  0.117  0.085  0.037  0.073  0.051  0.054  0.026 -0.064 -0.009 -0.045  0.004  0.049  0.009  0.027  0.073  0.176  0.124  0.162  0.241  0.297  0.078  0.134  0.141  0.063  0.055  0.133  0.054  0.005 -0.013  0.061 -0.119 -0.188 -0.210 -0.170 -0.212 -0.241 -0.231 -0.204 -0.229 -0.095 -0.131 -0.164 -0.149
 -0.188 -0.160 -0.227 -0.186 -0.179 -0.182 -0.213 -0.149 -0.103 -0.211 -0.122 -0.061 -0.136 -0.121 -0.032 -0.010 -0.012  0.016  0.000 -0.019 -0.049  0.007  0.017 -0.017 -0.009  0.002 -0.025 -0.033  0.031  0.009  0.001  0.054  0.032  0.049  0.024 -0.015  0.104  0.112  0.031  0.048  0.090  0.044  0.060  0.012  0.011  0.096  0.218  0.116  0.177  0.201  0.132  0.106  0.128  0.156  0.126  0.159  0.135  0.064  0.046  0.089  0.002 -0.066  0.062 -0.019 -0.059 -0.024  0.002 -0.027  0.004  0.023  0.018  0.043  0.049  0.085  0.095  0.169  0.192  0.185  0.121  0.203  0.206  0.070  0.021  0.084  0.051 -0.023 -0.026 -0.122 -0.031  0.014 -0.018 -0.087 -0.012  0.000 -0.120 -0.099 -0.051  0.003 -0.107 -0.065 -0.058 -0.089  0.016  0.041  0.036  0.016  0.105  0.174  0.193  0.219  0.196  0.195  0.224  0.210  0.407  0.255  0.353  0.277  0.244  0.171  0.020 -0.029 -0.002 -0.015  0.002 -0.073 -0.022  0.065  0.180  0.303  0.356  0.568  0.781  0.261  0.266  0.267  0.157  0.149  0.089  0.078  0.100  0.106  0.035  0.015 -0.000 -0.040 -0.055 -0.092 -0.076 -0.034 -0.082 -0.135 -0.144 -0.093 -0.137 -0.115 -0.095 -0.066 -0.088 -0.101 -0.125 -0.131 -0.125 -0.120 -0.087 -0.087 -0.082  0.018 -0.095  0.005 -0.026 -0.007  0.054  0.070  0.198  0.193  0.330  0.413  0.365  0.271  0.283  0.340  0.299  0.373  0.406  0.384  0.216  0.410  0.313  0.298  0.160  0.409  0.228  0.244  0.231  0.124  0.111  0.054  0.036  0.044  0.066  0.119  0.141  0.272  0.236  0.140  0.103  0.150  0.157  0.068  0.050  0.122  0.120 -0.086 -0.077  0.007 -0.057 -0.063 -0.073 -0.043 -0.078 -0.122 -0.102 -0.070 -0.047 -0.025  0.117  0.077  0.075  0.036  0.026 -0.053 -0.043 -0.019 -0.083 -0.080 -0.083  0.025  0.026  0.098  0.092  0.125  0.113  0.144  0.126  0.119  0.118  0.023  0.092  0.060  0.069  0.061  0.028  0.028  0.023 -0.002 -0.002 -0.021 -0.015  0.004 -0.017  0.024 -0.007 -0.009  0.021  0.066  0.062  0.130  0.063  0.049  0.102  0.061  0.041  0.022  0.055  0.066  0.008  0.083  0.073  0.040  0.140  0.154  0.141  0.097  0.076  0.165  0.116  0.150  0.140  0.072  0.083  0.017  0.037  0.065  0.052  0.008  0.119  0.170  0.156  0.177  0.248  0.348  0.171  0.214  0.186  0.087  0.126  0.189  0.079 -0.016 -0.048  0.052 -0.152 -0.228 -0.260 -0.219 -0.261 -0.286 -0.288 -0.277 -0.289 -0.114 -0.137 -0.224 -0.207
 -0.120 -0.087 -0.147 -0.108 -0.087 -0.084 -0.082 -0.037 -0.041 -0.078 -0.053 -0.018 -0.053 -0.074 -0.047 -0.033 -0.036  0.020 -0.059 -0.060 -0.072 -0.042 -0.036 -0.053 -0.016 -0.032 -0.029 -0.013  0.025 -0.048  0.022  0.028 -0.010  0.001 -0.018 -0.053  0.002  0.029 -0.011 -0.020 -0.021 -0.013 -0.034 -0.046 -0.016 -0.008 -0.026 -0.001  0.011  0.045  0.038  0.020  0.025  0.044  0.079  0.053  0.058  0.043  0.023  0.031  0.006 -0.049  0.010  0.001 -0.017 -0.006  0.049  0.044  0.027  0.026  0.022  0.022  0.030  0.052  0.023  0.044  0.037  0.074  0.018  0.022  0.021 -0.055 -0.025  0.008 -0.015 -0.041 -0.055 -0.086 -0.046 -0.106 -0.060 -0.058  0.019 -0.036 -0.081 -0.068 -0.023 -0.020 -0.048 -0.048 -0.038 -0.047  0.012  0.037  0.019  0.002  0.036  0.046  0.034  0.049  0.023  0.057  0.063  0.067  0.128  0.015  0.094  0.111  0.111  0.094 -0.002 -0.033 -0.032 -0.039 -0.006 -0.041  0.007  0.015  0.083  0.083  0.124  0.246  0.261  0.384  0.284  0.195  0.060  0.030 -0.021 -0.027 -0.004 -0.004 -0.031 -0.039 -0.020 -0.048 -0.068 -0.078 -0.061 -0.019 -0.077 -0.110 -0.082 -0.061 -0.094 -0.070 -0.065 -0.046 -0.046 -0.041 -0.052 -0.042 -0.064 -0.052 -0.032 -0.060  0.003 -0.080 -0.068 -0.052 -0.030  0.022 -0.028  0.095  0.110  0.106  0.162  0.239  0.172  0.152  0.094  0.122  0.021  0.036  0.069  0.055  0.017  0.115  0.071  0.094  0.047  0.169  0.069  0.068  0.079  0.057  0.014  0.007 -0.039 -0.001  0.012  0.088  0.074  0.125  0.114  0.135  0.073  0.084  0.052 -0.019 -0.003  0.039 -0.012 -0.092 -0.017  0.017 -0.020 -0.020 -0.017 -0.020 -0.048 -0.068 -0.045 -0.018 -0.005 -0.019 -0.031 -0.014  0.001 -0.002 -0.028  0.038 -0.138 -0.076 -0.155 -0.050 -0.169 -0.049 -0.050 -0.059 -0.074 -0.052 -0.066  0.036  0.037  0.027 -0.013 -0.006  0.049  0.029  0.046  0.010  0.007  0.016 -0.009  0.049 -0.023 -0.023  0.002 -0.060 -0.050 -0.053 -0.045 -0.011 -0.019  0.007  0.025  0.024  0.036  0.009  0.080  0.074  0.006  0.052  0.063  0.079  0.075  0.135  0.081  0.082  0.105  0.120  0.089  0.096  0.059  0.139  0.058  0.116  0.062  0.041  0.086  0.010  0.036  0.023 -0.008 -0.054  0.034  0.022  0.001  0.013  0.030  0.067  0.163  0.116  0.092  0.126  0.130  0.178  0.130  0.143  0.109  0.096  0.057  0.039 -0.007 -0.009 -0.009 -0.035 -0.035 -0.069  0.004  0.076  0.009 -0.097 -0.026
 -0.103 -0.052 -0.140 -0.060 -0.102 -0.091 -0.106 -0.062 -0.069 -0.082 -0.052 -0.020 -0.022 -0.044 -0.034  0.003  0.018  0.020 -0.035 -0.051 -0.070 -0.007 -0.014 -0.020  0.007 -0.012 -0.012 -0.018  0.043 -0.080  0.028  0.051  0.017  0.021 -0.003 -0.035  0.022  0.047  0.007 -0.006  0.014  0.024  0.030 -0.037 -0.011  0.010 -0.022  0.019  0.031  0.065  0.055  0.062  0.058  0.052  0.075  0.099  0.070  0.064  0.038  0.058  0.005 -0.038  0.019  0.004 -0.016 -0.040  0.070 -0.037 -0.007  0.003  0.033  0.032  0.010  0.062  0.064  0.039  0.067  0.070  0.036  0.050  0.050 -0.011 -0.013  0.045  0.004 -0.045 -0.057 -0.063  0.003 -0.046 -0.053 -0.071  0.053  0.023 -0.024 -0.027  0.013  0.006 -0.034 -0.020 -0.021 -0.037  0.004  0.036  0.010  0.012  0.022  0.028  0.048  0.084  0.054  0.077  0.081  0.079  0.164  0.065  0.143  0.113  0.100  0.093  0.043  0.028  0.031  0.002  0.004  0.002  0.003  0.037  0.069  0.077  0.152  0.336  0.266  0.284  0.841  0.558  0.153  0.090 -0.025 -0.047  0.023  0.033 -0.042 -0.019 -0.003 -0.027 -0.077 -0.043 -0.037 -0.014 -0.055 -0.080 -0.104 -0.079 -0.124 -0.073 -0.091 -0.040 -0.045 -0.033 -0.066 -0.040 -0.047 -0.057  0.018  0.008 -0.005 -0.015 -0.063 -0.062  0.062  0.009 -0.091  0.047  0.069  0.124  0.090  0.245  0.129  0.068  0.038  0.083 -0.005  0.045  0.078  0.071 -0.002  0.090  0.068  0.077  0.001  0.152  0.076  0.069  0.072  0.080  0.030 -0.003 -0.001  0.018  0.019  0.080  0.036  0.103  0.101  0.102  0.038  0.087  0.048  0.006 -0.037  0.039  0.005 -0.094 -0.054  0.021 -0.038 -0.022 -0.007 -0.000 -0.053 -0.047 -0.003  0.009  0.008  0.005  0.030  0.062 -0.006 -0.008  0.003  0.032 -0.070 -0.039 -0.085 -0.020 -0.098 -0.036  0.027  0.009  0.017  0.034 -0.014  0.109  0.119  0.060  0.042 -0.068  0.034 -0.005  0.010 -0.015 -0.030 -0.014 -0.046  0.006 -0.053 -0.025 -0.027 -0.058 -0.036 -0.030 -0.001  0.015 -0.004  0.042  0.013  0.046  0.016  0.012  0.106  0.089  0.014  0.071  0.057  0.084  0.075  0.112  0.063  0.085  0.104  0.172  0.143  0.080  0.047  0.152  0.080  0.163  0.137  0.109  0.125  0.018  0.031  0.029  0.003  0.019  0.025  0.070  0.028  0.009  0.031  0.075  0.157  0.157  0.083  0.095  0.144  0.129  0.033  0.085  0.061  0.030 -0.046 -0.039 -0.094 -0.120 -0.099 -0.097 -0.128 -0.153 -0.107 -0.021 -0.043 -0.112 -0.085
 -0.098 -0.108 -0.159 -0.087 -0.101 -0.073 -0.087 -0.037 -0.035 -0.071 -0.036 -0.014 -0.045 -0.047 -0.040 -0.003 -0.007  0.016 -0.034 -0.059 -0.097 -0.049 -0.047 -0.022 -0.016 -0.016 -0.025 -0.019 -0.004 -0.026 -0.003  0.030 -0.006  0.009 -0.031 -0.066 -0.000  0.004 -0.033 -0.005  0.003 -0.001  0.008 -0.060  0.014 -0.022  0.033 -0.007 -0.016  0.058  0.016  0.006  0.046  0.081  0.057  0.070  0.094  0.078  0.010  0.056  0.005 -0.052 -0.032 -0.006 -0.054 -0.086  0.029 -0.045 -0.022 -0.015  0.011  0.038  0.032  0.043  0.034  0.094  0.131  0.128  0.099  0.150  0.139  0.072  0.046  0.086  0.070 -0.007  0.004 -0.055  0.029  0.034 -0.010 -0.080  0.020  0.010 -0.067 -0.068 -0.036 -0.046 -0.062 -0.027  0.014 -0.057  0.010  0.030  0.027  0.008  0.054  0.117  0.068  0.133  0.058  0.091  0.091  0.019  0.137  0.078  0.145  0.158  0.182  0.124  0.030  0.041 -0.001  0.005  0.013 -0.003  0.011  0.095  0.146  0.262  0.157  0.230  0.267  0.195  0.558  0.849  0.456  0.282  0.097  0.093  0.132  0.107  0.062  0.043  0.024  0.033  0.007 -0.022 -0.002  0.007 -0.031 -0.064 -0.082 -0.048 -0.097 -0.074 -0.038 -0.008 -0.040 -0.036 -0.048 -0.061 -0.045 -0.070  0.014  0.015 -0.004  0.025 -0.055 -0.038  0.049 -0.002 -0.026  0.042  0.088  0.128  0.125  0.191  0.126  0.113  0.097  0.119  0.068  0.120  0.157  0.163  0.063  0.154  0.137  0.114  0.013  0.177  0.106  0.052  0.077  0.092  0.037 -0.029  0.046  0.015  0.012  0.074  0.070  0.121  0.089  0.046 -0.017  0.047  0.035 -0.048 -0.016  0.020 -0.022 -0.108 -0.074  0.010 -0.061  0.002 -0.037 -0.034 -0.065 -0.071 -0.033 -0.003 -0.038 -0.025  0.088  0.093  0.055  0.074  0.078  0.042  0.044  0.055  0.014  0.022 -0.005  0.029  0.083  0.080  0.098  0.079  0.070  0.106  0.060  0.038  0.024 -0.061  0.023 -0.057  0.020  0.041 -0.033  0.032  0.031  0.074  0.024  0.049  0.056  0.059  0.028  0.024 -0.034 -0.004 -0.043 -0.008  0.015  0.040  0.015  0.032  0.110  0.060  0.005  0.040  0.031  0.049  0.009  0.059  0.026  0.023  0.052  0.090  0.079  0.036  0.018  0.066  0.076  0.137  0.102  0.101  0.098  0.041  0.044  0.087  0.043  0.045  0.054  0.051  0.056  0.016  0.028  0.078  0.134  0.182  0.074  0.055  0.135  0.107  0.020 -0.007 -0.052 -0.011 -0.104 -0.142 -0.177 -0.153 -0.170 -0.172 -0.192 -0.222 -0.154 -0.054 -0.063 -0.191 -0.181
 -0.051 -0.089 -0.109 -0.048 -0.068 -0.033 -0.058 -0.020 -0.003 -0.043 -0.039 -0.027 -0.044 -0.044 -0.026 -0.030 -0.049 -0.029 -0.032 -0.051 -0.057 -0.026 -0.011 -0.008 -0.012 -0.038 -0.038 -0.027 -0.026  0.022  0.002 -0.001 -0.019 -0.016 -0.023 -0.040  0.016 -0.018 -0.049  0.003 -0.015 -0.039 -0.022 -0.070 -0.008 -0.024  0.047 -0.007 -0.009  0.042  0.004 -0.025  0.027  0.058 -0.028  0.012  0.045  0.011 -0.039  0.009 -0.013 -0.066 -0.070 -0.023 -0.087 -0.078 -0.046 -0.026 -0.007 -0.005  0.009  0.028  0.029  0.029  0.049  0.106  0.144  0.086  0.141  0.186  0.156  0.146  0.118  0.104  0.096  0.048  0.092 -0.004  0.043  0.112  0.056 -0.018  0.005  0.059  0.006 -0.016 -0.006 -0.035 -0.042 -0.009  0.023 -0.049  0.011  0.029  0.025  0.030  0.068  0.141  0.128  0.170  0.101  0.101  0.092 -0.001  0.099  0.085  0.151  0.150  0.215  0.120  0.051  0.040  0.003  0.018 -0.003 -0.012  0.043  0.170  0.193  0.329  0.151  0.140  0.157  0.060  0.153  0.456  0.689  0.425  0.254  0.261  0.252  0.230  0.167  0.152  0.075  0.083  0.091  0.041  0.023  0.033  0.010 -0.033 -0.033 -0.002 -0.047 -0.054  0.002  0.007 -0.023 -0.034 -0.022 -0.041 -0.012 -0.008  0.014  0.014 -0.007  0.066 -0.053  0.006 -0.017 -0.001  0.056  0.025  0.040  0.084  0.090  0.056  0.078  0.084  0.101  0.102  0.100  0.094  0.114  0.119  0.044  0.101  0.081  0.057  0.006  0.134  0.080  0.014  0.062  0.068  0.036 -0.007  0.050  0.011  0.035  0.077  0.084  0.083  0.017 -0.001  0.014 -0.007  0.011 -0.044 -0.021 -0.011 -0.033 -0.060 -0.084 -0.036 -0.052 -0.037 -0.080 -0.038 -0.053 -0.093 -0.063 -0.048 -0.056 -0.009  0.111  0.071  0.054  0.067  0.076  0.024  0.062  0.058  0.026  0.010  0.015  0.037  0.070  0.068  0.124  0.112  0.118  0.070  0.014  0.050  0.023 -0.005  0.029 -0.044  0.028  0.056 -0.007  0.007 -0.006  0.015  0.000 -0.013  0.000  0.015 -0.003  0.002 -0.034  0.001 -0.005  0.034  0.041  0.056  0.046  0.048  0.046  0.038  0.027  0.029  0.002  0.003 -0.015  0.001  0.018  0.003  0.009 -0.001  0.027  0.013 -0.005 -0.027  0.027  0.036  0.018  0.026  0.024  0.034  0.076  0.121  0.051  0.084  0.074  0.073  0.073  0.032  0.043  0.041  0.065  0.142  0.063 -0.002  0.057  0.056 -0.005 -0.073 -0.088 -0.048 -0.118 -0.149 -0.154 -0.145 -0.164 -0.154 -0.157 -0.166 -0.129 -0.066 -0.085 -0.205 -0.195
 -0.090 -0.082 -0.093 -0.037 -0.061 -0.019 -0.045  0.003  0.024 -0.052 -0.015  0.019 -0.043 -0.060 -0.000  0.003 -0.027  0.021  0.001 -0.030 -0.028 -0.019  0.029  0.013  0.006 -0.010 -0.002 -0.027 -0.035  0.035  0.001 -0.011 -0.013 -0.007 -0.026 -0.020  0.004  0.008 -0.011  0.019 -0.005 -0.000  0.013 -0.017  0.022  0.011  0.076  0.024  0.025  0.021  0.000 -0.008  0.019  0.031 -0.022  0.022  0.013 -0.023 -0.047 -0.028 -0.048 -0.118 -0.087 -0.086 -0.106 -0.092 -0.026 -0.084 -0.052 -0.060 -0.071 -0.019  0.015  0.010  0.055  0.066  0.128  0.112  0.187  0.271  0.218  0.190  0.219  0.205  0.210  0.160  0.220  0.094  0.076  0.160  0.112  0.014 -0.005  0.053 -0.001 -0.033 -0.046 -0.016 -0.063 -0.014  0.047 -0.088 -0.008 -0.029 -0.022 -0.010  0.065  0.164  0.149  0.196  0.129  0.137  0.127  0.066  0.185  0.135  0.212  0.162  0.255  0.148  0.058  0.013  0.011 -0.019 -0.001  0.003  0.061  0.183  0.199  0.391  0.169  0.238  0.149  0.030  0.090  0.282  0.425  0.749  0.462  0.498  0.484  0.460  0.347  0.305  0.172  0.178  0.179  0.120  0.092  0.075  0.079  0.039  0.002  0.020  0.022 -0.025 -0.039 -0.030 -0.024  0.018  0.021 -0.011  0.066  0.039  0.094  0.066  0.045  0.082 -0.019  0.076 -0.056  0.058  0.087  0.050  0.036  0.059  0.105  0.064  0.072  0.081  0.125  0.134  0.102  0.106  0.127  0.111  0.049  0.105  0.058  0.041  0.007  0.119  0.059 -0.002  0.034  0.037  0.010 -0.041 -0.015 -0.035  0.000  0.049  0.046  0.080  0.044  0.005  0.055  0.057  0.038  0.049  0.026  0.040  0.034  0.010 -0.025  0.001 -0.011 -0.031 -0.015  0.000 -0.039 -0.068 -0.066 -0.045  0.001  0.007  0.064 -0.011  0.018 -0.035 -0.025 -0.034  0.015  0.026 -0.038 -0.085 -0.088 -0.066 -0.013 -0.029  0.058  0.050  0.061 -0.009  0.004  0.046 -0.017 -0.024  0.013 -0.039 -0.003  0.062 -0.020 -0.023 -0.024 -0.069 -0.041 -0.033 -0.031 -0.014 -0.009  0.009 -0.020 -0.005 -0.018  0.026  0.004  0.026 -0.035  0.011  0.019  0.038  0.072  0.059 -0.017  0.001  0.004  0.034  0.049  0.006  0.008 -0.021  0.041  0.026  0.001 -0.038 -0.001 -0.016 -0.046 -0.065 -0.059 -0.016 -0.004  0.078  0.001  0.033  0.037  0.032  0.052  0.056  0.078  0.092  0.011  0.073  0.046 -0.015 -0.004  0.028 -0.011 -0.080 -0.100 -0.048 -0.145 -0.186 -0.201 -0.160 -0.177 -0.193 -0.171 -0.174 -0.142 -0.118 -0.151 -0.183 -0.173
 -0.062 -0.079 -0.050 -0.042 -0.026 -0.035 -0.059 -0.034 -0.008 -0.055 -0.034 -0.018 -0.056 -0.059  0.001  0.008 -0.034  0.021  0.017  0.013  0.001  0.010  0.031  0.016  0.013 -0.016 -0.026 -0.026 -0.025  0.048 -0.018 -0.008 -0.020 -0.011 -0.011  0.013 -0.000 -0.010 -0.028 -0.008 -0.014 -0.030  0.025  0.014  0.033  0.043  0.079  0.034  0.021 -0.002 -0.029 -0.005 -0.002 -0.006 -0.030  0.003 -0.024 -0.041 -0.046 -0.042 -0.039 -0.105 -0.065 -0.059 -0.097 -0.063 -0.021 -0.068 -0.038 -0.030 -0.061 -0.019 -0.010 -0.032  0.040  0.008  0.035  0.032  0.106  0.183  0.145  0.139  0.156  0.157  0.155  0.102  0.168  0.072  0.078  0.115  0.080  0.001 -0.032  0.021 -0.002 -0.019 -0.031 -0.009 -0.033 -0.011  0.028 -0.067 -0.020 -0.020  0.002 -0.005  0.031  0.109  0.115  0.130  0.104  0.086  0.094  0.041  0.135  0.106  0.136  0.105  0.176  0.092  0.074  0.032  0.027  0.017  0.031  0.028  0.062  0.185  0.144  0.244  0.103  0.141  0.089 -0.021 -0.025  0.097  0.254  0.462  0.589  0.436  0.353  0.462  0.351  0.249  0.147  0.211  0.159  0.120  0.088  0.055  0.071  0.061 -0.001  0.014  0.005 -0.018 -0.030 -0.036 -0.010  0.037  0.051  0.015  0.063  0.052  0.084  0.076  0.058  0.156 -0.002  0.037 -0.058 -0.014  0.058 -0.012 -0.029  0.007  0.050  0.026  0.058  0.035  0.085  0.083  0.079  0.088  0.105  0.082  0.037  0.081  0.052  0.024  0.010  0.069  0.043 -0.006  0.035  0.032 -0.002 -0.015  0.007 -0.032 -0.016  0.021  0.021  0.058  0.029 -0.021  0.033  0.034  0.016  0.038  0.020  0.028  0.038  0.019 -0.016 -0.021 -0.012 -0.043 -0.019 -0.022 -0.033 -0.063 -0.058 -0.023  0.001  0.003  0.053 -0.029  0.003 -0.066 -0.036 -0.082  0.041  0.042  0.028 -0.064 -0.021 -0.062 -0.014 -0.019  0.048  0.053  0.067 -0.001  0.023  0.066  0.034  0.015  0.028  0.002  0.015  0.061  0.008 -0.001  0.017 -0.065 -0.030 -0.003 -0.010 -0.025 -0.004 -0.002  0.011  0.011  0.003  0.028  0.021  0.010 -0.027 -0.002 -0.034 -0.016  0.036  0.006 -0.019  0.019  0.022  0.025  0.042  0.018  0.007 -0.031  0.012  0.008  0.003 -0.052 -0.014 -0.055 -0.065 -0.083 -0.082 -0.049 -0.017  0.002 -0.032  0.015  0.003  0.001  0.026  0.048  0.081  0.076 -0.027  0.026 -0.005 -0.042 -0.025 -0.025 -0.056 -0.095 -0.091 -0.052 -0.136 -0.155 -0.154 -0.128 -0.132 -0.135 -0.111 -0.108 -0.103 -0.075 -0.097 -0.087 -0.091
 -0.012 -0.007  0.013 -0.003  0.007  0.060  0.031  0.042  0.070  0.019  0.016  0.025 -0.006 -0.048 -0.031 -0.036 -0.086 -0.044 -0.066 -0.067 -0.039 -0.026  0.012 -0.031 -0.016 -0.051 -0.043 -0.040 -0.026  0.048 -0.004  0.003 -0.019 -0.016 -0.047 -0.054 -0.022 -0.046 -0.055  0.008 -0.056 -0.028 -0.017 -0.017 -0.038 -0.026  0.064 -0.003 -0.023 -0.027 -0.044 -0.036 -0.018  0.019 -0.041 -0.019 -0.019 -0.045 -0.072 -0.058 -0.057 -0.126 -0.136 -0.110 -0.108 -0.100 -0.032 -0.124 -0.092 -0.118 -0.113 -0.075 -0.046 -0.031  0.039  0.066  0.088  0.114  0.214  0.305  0.266  0.223  0.302  0.254  0.279  0.234  0.282  0.164  0.086  0.203  0.148  0.071  0.031  0.091  0.084  0.017 -0.031 -0.067 -0.046  0.005  0.060 -0.108 -0.046 -0.074 -0.065 -0.028 -0.007  0.106  0.101  0.128  0.074  0.103  0.058  0.022  0.120  0.095  0.136  0.106  0.174  0.074  0.032 -0.044 -0.026 -0.065 -0.028 -0.007  0.029  0.168  0.142  0.274  0.092  0.110  0.078 -0.027 -0.047  0.093  0.261  0.498  0.436  0.667  0.509  0.445  0.469  0.415  0.204  0.235  0.289  0.214  0.145  0.153  0.141  0.137  0.089  0.071  0.096  0.029  0.011 -0.006  0.030  0.087  0.097  0.057  0.116  0.091  0.123  0.080  0.037  0.097  0.018  0.096 -0.093  0.012  0.016  0.039 -0.014  0.032  0.068  0.028  0.024  0.040  0.084  0.071  0.046  0.043  0.064  0.040  0.005  0.023 -0.002 -0.016 -0.024  0.030  0.016 -0.071 -0.042 -0.031 -0.060 -0.068 -0.086 -0.096 -0.078 -0.016 -0.026  0.014  0.006 -0.048  0.029  0.024  0.009  0.032  0.024  0.018  0.032  0.028 -0.020 -0.012 -0.021 -0.095 -0.050 -0.020 -0.054 -0.107 -0.093 -0.033 -0.029  0.012  0.049 -0.054  0.019 -0.059 -0.015 -0.042  0.029  0.066 -0.015 -0.102 -0.100 -0.110 -0.046 -0.050  0.060  0.032  0.088  0.007 -0.044  0.042 -0.022  0.025  0.057  0.018  0.027  0.094  0.031  0.004 -0.009 -0.072 -0.055 -0.027 -0.041 -0.039 -0.057 -0.026 -0.070 -0.020 -0.037 -0.025 -0.002  0.006 -0.006  0.003 -0.004  0.010  0.066  0.060 -0.019  0.023  0.032  0.050  0.054  0.020  0.018 -0.060  0.022  0.042  0.015 -0.051 -0.024 -0.063 -0.089 -0.123 -0.083 -0.032 -0.004  0.032  0.002  0.033  0.026 -0.007  0.024  0.037  0.054  0.030  0.002  0.055  0.045 -0.031 -0.025 -0.002 -0.025 -0.123 -0.142 -0.081 -0.136 -0.183 -0.181 -0.127 -0.150 -0.161 -0.142 -0.134 -0.098 -0.128 -0.154 -0.137 -0.182
 -0.075 -0.065 -0.045 -0.029 -0.019  0.016  0.002  0.011  0.020  0.016  0.011  0.013  0.007 -0.009 -0.020 -0.034 -0.051 -0.010 -0.047 -0.071 -0.041 -0.026  0.014 -0.023 -0.023 -0.055 -0.058 -0.049 -0.033  0.033  0.010 -0.027 -0.050 -0.044 -0.052 -0.057 -0.018 -0.029 -0.056 -0.016 -0.031 -0.018  0.001 -0.010  0.026  0.021  0.050  0.019  0.008 -0.014 -0.035 -0.008  0.018  0.021 -0.037 -0.012 -0.022 -0.038 -0.069 -0.059 -0.047 -0.111 -0.120 -0.098 -0.108 -0.118 -0.037 -0.087 -0.070 -0.101 -0.075 -0.030 -0.038  0.007  0.067  0.084  0.096  0.129  0.246  0.343  0.272  0.218  0.293  0.257  0.295  0.224  0.260  0.174  0.103  0.194  0.129  0.071  0.061  0.114  0.103  0.021  0.007  0.002  0.001  0.056  0.081 -0.046 -0.032 -0.052 -0.034  0.027  0.027  0.126  0.093  0.142  0.072  0.105  0.074  0.062  0.161  0.124  0.164  0.126  0.187  0.097  0.086 -0.008  0.033 -0.040 -0.012  0.005  0.074  0.225  0.153  0.307  0.102  0.156  0.100 -0.004  0.023  0.132  0.252  0.484  0.353  0.509  0.660  0.558  0.368  0.451  0.301  0.294  0.285  0.266  0.205  0.157  0.162  0.161  0.097  0.079  0.091  0.037  0.028 -0.008  0.026  0.072  0.104  0.034  0.109  0.080  0.144  0.126  0.110  0.129  0.034  0.102 -0.032  0.015  0.040  0.016  0.019  0.073  0.108  0.079  0.043  0.026  0.101  0.051  0.073  0.086  0.100  0.074  0.012  0.067  0.034  0.000 -0.021  0.079  0.038 -0.048 -0.006  0.003 -0.020 -0.067 -0.053 -0.068 -0.058  0.021 -0.022  0.024 -0.002 -0.062  0.002  0.018 -0.000  0.016  0.004 -0.008  0.020  0.000 -0.051 -0.039 -0.036 -0.068 -0.067 -0.037 -0.050 -0.093 -0.088 -0.049 -0.025  0.005  0.046 -0.013  0.006 -0.060 -0.023 -0.039  0.046  0.080 -0.011 -0.099 -0.096 -0.110 -0.033 -0.048  0.034  0.031  0.052  0.023 -0.003  0.042 -0.013 -0.019  0.004 -0.062 -0.014  0.053 -0.014 -0.022 -0.041 -0.089 -0.074 -0.034 -0.034 -0.048 -0.061 -0.028 -0.050 -0.025 -0.040 -0.019 -0.018 -0.005 -0.008  0.005  0.017  0.044  0.080  0.060 -0.017  0.024  0.009  0.030  0.044  0.030  0.023 -0.008  0.039  0.055 -0.002 -0.018 -0.004 -0.015 -0.030 -0.081 -0.025 -0.013  0.021  0.044 -0.002  0.059  0.047  0.003  0.042  0.044  0.074  0.066  0.004  0.105  0.043 -0.038  0.010  0.003 -0.078 -0.121 -0.098 -0.082 -0.198 -0.188 -0.177 -0.197 -0.202 -0.170 -0.191 -0.205 -0.163 -0.146 -0.174 -0.167 -0.157
 -0.138 -0.096 -0.123 -0.097 -0.073 -0.034 -0.054 -0.021  0.001 -0.048 -0.018  0.004 -0.045 -0.041 -0.023 -0.031 -0.053  0.028 -0.023 -0.039 -0.025 -0.019  0.017 -0.018 -0.025 -0.088 -0.098 -0.063 -0.044  0.030  0.004 -0.056 -0.066 -0.060 -0.056 -0.056 -0.019 -0.038 -0.064 -0.034 -0.036 -0.040 -0.008  0.003  0.023  0.014  0.042  0.022  0.003 -0.034 -0.052 -0.009 -0.007 -0.018 -0.064  0.016 -0.009 -0.019 -0.053 -0.048 -0.031 -0.102 -0.082 -0.059 -0.098 -0.081  0.004 -0.043 -0.025 -0.022 -0.031  0.016 -0.037  0.020  0.070  0.030  0.054  0.102  0.177  0.286  0.230  0.176  0.244  0.249  0.260  0.168  0.240  0.155  0.100  0.137  0.092  0.036  0.023  0.079  0.064 -0.037 -0.041  0.003  0.017  0.069  0.115 -0.003  0.006  0.016  0.022  0.053  0.038  0.120  0.090  0.134  0.072  0.100  0.081  0.050  0.163  0.102  0.164  0.133  0.235  0.152  0.168  0.107  0.114  0.052  0.065  0.069  0.147  0.349  0.229  0.314  0.149  0.195  0.106 -0.004  0.033  0.107  0.230  0.460  0.462  0.445  0.558  0.818  0.417  0.406  0.348  0.427  0.304  0.303  0.249  0.164  0.187  0.175  0.086  0.068  0.076  0.036  0.020 -0.032  0.033  0.082  0.141  0.071  0.162  0.139  0.210  0.177  0.145  0.163  0.015  0.085 -0.078  0.019  0.029 -0.006 -0.014  0.033  0.090  0.075  0.059  0.028  0.118  0.072  0.082  0.087  0.103  0.064  0.024  0.082  0.051  0.036 -0.012  0.097  0.061 -0.000  0.053  0.039  0.012 -0.011  0.008 -0.042 -0.042  0.023 -0.015  0.028 -0.005 -0.074 -0.009  0.019 -0.016 -0.003 -0.002 -0.012  0.013 -0.016 -0.079 -0.043 -0.033 -0.080 -0.059 -0.049 -0.064 -0.108 -0.107 -0.033 -0.006  0.021  0.013 -0.027 -0.028 -0.115 -0.064 -0.054  0.027  0.081 -0.038 -0.117 -0.133 -0.155 -0.070 -0.082 -0.007  0.000  0.021 -0.001  0.028  0.048  0.010 -0.008  0.009 -0.026 -0.021  0.024 -0.012 -0.027 -0.042 -0.105 -0.068 -0.036 -0.028 -0.073 -0.048 -0.048 -0.047 -0.016 -0.027 -0.018 -0.009 -0.006 -0.042 -0.003 -0.011  0.056  0.088  0.060 -0.020  0.013  0.002  0.040  0.037  0.022  0.025  0.003  0.028  0.032 -0.005 -0.028 -0.007 -0.032 -0.055 -0.102 -0.046 -0.032 -0.008  0.022 -0.052  0.036  0.048  0.000  0.031  0.033  0.088  0.086 -0.021  0.086 -0.003 -0.067 -0.002 -0.023 -0.123 -0.133 -0.087 -0.075 -0.214 -0.186 -0.161 -0.204 -0.195 -0.160 -0.167 -0.184 -0.121 -0.088 -0.122 -0.110 -0.078
  0.026  0.056  0.057  0.049  0.029  0.086  0.043  0.059  0.080  0.020  0.050  0.060  0.001 -0.038 -0.057 -0.034 -0.077  0.000 -0.071 -0.049 -0.029 -0.039  0.013 -0.030 -0.007 -0.048 -0.044 -0.024 -0.013  0.048  0.005  0.019 -0.004 -0.004 -0.037 -0.041 -0.003 -0.017 -0.040 -0.013 -0.038 -0.031 -0.010 -0.001 -0.042 -0.040  0.036 -0.008 -0.017 -0.028 -0.038 -0.014 -0.016  0.001 -0.034 -0.004 -0.024 -0.026 -0.032 -0.039 -0.026 -0.084 -0.083 -0.072 -0.075 -0.107 -0.007 -0.112 -0.097 -0.111 -0.105 -0.050 -0.042 -0.027  0.011  0.043  0.051  0.084  0.152  0.232  0.193  0.153  0.242  0.209  0.228  0.169  0.203  0.134  0.074  0.104  0.077  0.038  0.023  0.060  0.068  0.024 -0.024 -0.049 -0.033  0.013  0.056 -0.098 -0.036 -0.056 -0.049 -0.028 -0.023  0.059  0.046  0.094  0.034  0.067  0.021  0.008  0.074  0.050  0.083  0.060  0.121  0.039  0.031 -0.017 -0.023 -0.034 -0.008  0.003  0.048  0.152  0.097  0.189  0.041  0.061  0.035 -0.031 -0.042  0.062  0.167  0.347  0.351  0.469  0.368  0.417  0.562  0.374  0.203  0.280  0.281  0.234  0.163  0.156  0.150  0.132  0.061  0.028  0.045  0.011 -0.010 -0.034  0.008  0.078  0.103  0.049  0.120  0.085  0.116  0.088  0.073  0.060  0.000  0.059 -0.102 -0.001 -0.051  0.033 -0.012 -0.015  0.006  0.003  0.007  0.020  0.058  0.052  0.033  0.002  0.031  0.002 -0.027 -0.008 -0.010 -0.024 -0.054 -0.027 -0.008 -0.060 -0.037 -0.041 -0.065 -0.055 -0.080 -0.092 -0.081 -0.037 -0.047 -0.029 -0.030 -0.061  0.000 -0.011 -0.019  0.003 -0.038 -0.038 -0.016 -0.014 -0.034 -0.023 -0.047 -0.074 -0.021 -0.017 -0.066 -0.083 -0.058 -0.002 -0.007 -0.000  0.020 -0.024  0.008 -0.042 -0.010 -0.024  0.059  0.081  0.025 -0.046 -0.034 -0.062 -0.028 -0.021  0.022  0.009  0.008 -0.027 -0.013 -0.007 -0.024 -0.025  0.014 -0.030 -0.007  0.021 -0.007 -0.023 -0.014 -0.038 -0.041 -0.019 -0.025 -0.008 -0.005  0.008 -0.036 -0.022 -0.027 -0.025  0.001  0.024 -0.009  0.015  0.002  0.034  0.063  0.077 -0.010  0.026  0.007  0.041  0.030 -0.030 -0.026 -0.043 -0.018 -0.017 -0.008 -0.061 -0.030 -0.042 -0.053 -0.049 -0.043 -0.007 -0.007  0.017 -0.004  0.024  0.023 -0.007  0.021  0.023  0.061  0.026 -0.014  0.027 -0.019 -0.064 -0.018 -0.013 -0.077 -0.111 -0.086 -0.073 -0.149 -0.138 -0.123 -0.107 -0.124 -0.114 -0.100 -0.107 -0.033 -0.063 -0.108 -0.111 -0.146
  0.030  0.038  0.066  0.033  0.039  0.078  0.063  0.042  0.020  0.059  0.055  0.010  0.027  0.023 -0.006 -0.042 -0.049 -0.022 -0.042 -0.038 -0.027 -0.023  0.012 -0.024 -0.023 -0.064 -0.062 -0.037 -0.026  0.038  0.027  0.006 -0.012 -0.022 -0.028 -0.047 -0.013 -0.035 -0.065 -0.041 -0.044 -0.034 -0.032 -0.013  0.000 -0.014  0.011 -0.006  0.005 -0.010 -0.008 -0.001  0.005  0.018 -0.043 -0.026 -0.020 -0.033 -0.066 -0.065 -0.057 -0.084 -0.136 -0.102 -0.100 -0.127 -0.077 -0.088 -0.089 -0.117 -0.081 -0.042 -0.046 -0.010  0.045  0.082  0.066  0.108  0.225  0.295  0.218  0.201  0.317  0.238  0.261  0.233  0.287  0.246  0.156  0.223  0.144  0.123  0.091  0.134  0.169  0.092  0.052 -0.009  0.052  0.106  0.103 -0.002 -0.038 -0.057 -0.048  0.019 -0.017  0.060  0.043  0.081  0.053  0.079  0.041  0.029  0.089  0.068  0.084  0.064  0.099  0.031  0.082  0.004  0.038 -0.028 -0.005  0.021  0.080  0.176  0.089  0.204  0.034  0.050  0.015 -0.039 -0.019  0.043  0.152  0.305  0.249  0.415  0.451  0.406  0.374  0.570  0.315  0.312  0.346  0.382  0.266  0.215  0.249  0.275  0.177  0.124  0.164  0.110  0.071  0.030  0.081  0.127  0.167  0.092  0.146  0.098  0.165  0.144  0.103  0.111  0.023  0.087 -0.054 -0.029 -0.028 -0.011 -0.040  0.024  0.003 -0.000 -0.012 -0.033  0.018 -0.011  0.007 -0.001  0.027  0.013 -0.048 -0.017 -0.016 -0.053 -0.071 -0.010 -0.008 -0.108 -0.064 -0.032 -0.071 -0.074 -0.092 -0.091 -0.088 -0.023 -0.072 -0.067 -0.066 -0.082 -0.025 -0.045 -0.036 -0.003 -0.068 -0.079 -0.024 -0.011 -0.060 -0.066 -0.055 -0.088 -0.099 -0.053 -0.052 -0.105 -0.081 -0.055 -0.042 -0.014  0.029 -0.022 -0.001 -0.041 -0.017 -0.019  0.041  0.075  0.003 -0.069 -0.074 -0.094 -0.036 -0.036  0.030  0.009  0.031  0.032 -0.028 -0.001 -0.005 -0.012  0.007 -0.043 -0.001  0.036 -0.018 -0.005 -0.031 -0.070 -0.044 -0.033 -0.032 -0.062 -0.034 -0.020 -0.034 -0.003 -0.015 -0.018 -0.004 -0.007 -0.001  0.009 -0.002  0.044  0.088  0.085  0.008  0.019  0.025  0.048  0.059  0.030  0.007 -0.029 -0.016  0.018 -0.014 -0.040 -0.026 -0.035 -0.043 -0.066 -0.015 -0.001  0.012  0.013  0.004  0.055  0.025  0.002  0.030  0.026  0.042  0.020  0.019  0.071  0.006 -0.053 -0.004 -0.037 -0.111 -0.123 -0.105 -0.105 -0.192 -0.164 -0.146 -0.177 -0.182 -0.119 -0.151 -0.156 -0.131 -0.161 -0.179 -0.146 -0.174
 -0.016 -0.019  0.003 -0.015  0.009  0.016  0.018 -0.002 -0.027  0.033  0.029 -0.019  0.010  0.032  0.004 -0.023 -0.016  0.007 -0.009 -0.017 -0.021 -0.011  0.006 -0.033 -0.037 -0.068 -0.090 -0.050 -0.048 -0.001  0.017 -0.033 -0.051 -0.055 -0.039 -0.050 -0.031 -0.037 -0.066 -0.049 -0.020 -0.048 -0.042 -0.025  0.040  0.006 -0.015 -0.008  0.006  0.000 -0.004  0.014  0.020  0.029 -0.042 -0.003  0.001  0.003 -0.043 -0.026 -0.013 -0.031 -0.062 -0.027 -0.042 -0.056 -0.024 -0.012 -0.029 -0.030 -0.006  0.027 -0.025  0.031  0.060  0.060  0.055  0.067  0.142  0.182  0.129  0.117  0.192  0.156  0.170  0.139  0.181  0.188  0.120  0.127  0.077  0.092  0.077  0.114  0.139  0.075  0.051  0.042  0.095  0.125  0.107  0.063  0.010  0.028  0.042  0.071  0.023  0.093  0.043  0.071  0.030  0.053  0.018  0.005  0.038  0.033  0.054  0.038  0.097  0.052  0.153  0.110  0.117  0.069  0.081  0.064  0.118  0.216  0.091  0.155  0.021  0.033 -0.000 -0.020 -0.003  0.024  0.075  0.172  0.147  0.204  0.301  0.348  0.203  0.315  0.386  0.322  0.249  0.341  0.293  0.172  0.184  0.239  0.155  0.107  0.135  0.103  0.065  0.041  0.078  0.098  0.159  0.089  0.128  0.112  0.161  0.160  0.099  0.067 -0.001  0.027 -0.028 -0.038 -0.035 -0.036 -0.043 -0.001 -0.016 -0.008 -0.015 -0.038 -0.012 -0.054 -0.007 -0.019 -0.003 -0.010 -0.036 -0.018 -0.013 -0.041 -0.047  0.001 -0.008 -0.064 -0.031 -0.010 -0.023 -0.035 -0.023 -0.040 -0.023  0.006 -0.049 -0.054 -0.069 -0.088 -0.036 -0.044 -0.055 -0.038 -0.053 -0.079 -0.041 -0.026 -0.074 -0.071 -0.068 -0.061 -0.086 -0.072 -0.061 -0.080 -0.084 -0.060 -0.027  0.002 -0.006 -0.019 -0.029 -0.050 -0.016 -0.001  0.016  0.051 -0.010 -0.044 -0.053 -0.066 -0.016 -0.053 -0.005 -0.010 -0.017 -0.006 -0.006 -0.016 -0.020 -0.020 -0.031 -0.041  0.004  0.012 -0.023 -0.011 -0.012 -0.044 -0.035 -0.012  0.000 -0.034  0.003 -0.001 -0.015 -0.008 -0.006 -0.011  0.000  0.004 -0.006  0.009 -0.004  0.036  0.060  0.063 -0.001  0.014  0.004  0.027  0.011  0.024 -0.013 -0.033 -0.026  0.017 -0.019 -0.032 -0.024 -0.029 -0.026 -0.043  0.017  0.005  0.018  0.021 -0.005  0.046  0.004 -0.008  0.004  0.012  0.018  0.004  0.023  0.069 -0.021 -0.048  0.027 -0.028 -0.128 -0.092 -0.037 -0.087 -0.167 -0.096 -0.080 -0.161 -0.141 -0.057 -0.108 -0.131 -0.103 -0.106 -0.127 -0.103 -0.082
 -0.014 -0.020 -0.006 -0.002  0.005  0.041  0.035  0.040  0.008  0.029  0.052  0.017  0.009  0.005  0.010 -0.030 -0.033  0.021  0.009 -0.014 -0.032 -0.018 -0.021 -0.067 -0.068 -0.095 -0.124 -0.054 -0.063 -0.014 -0.007 -0.073 -0.077 -0.096 -0.080 -0.059 -0.053 -0.096 -0.083 -0.056 -0.049 -0.073 -0.030 -0.021  0.035 -0.003 -0.026 -0.028 -0.047 -0.071 -0.085 -0.035 -0.034 -0.026 -0.085 -0.042 -0.032 -0.033 -0.065 -0.041 -0.019 -0.052 -0.080 -0.022 -0.048 -0.077 -0.005 -0.021 -0.026 -0.021  0.000  0.016 -0.027  0.007  0.054  0.024  0.027  0.035  0.133  0.157  0.124  0.121  0.203  0.157  0.183  0.140  0.197  0.198  0.121  0.107  0.071  0.081  0.053  0.088  0.127  0.051  0.010  0.005  0.075  0.131  0.131  0.076  0.018  0.040  0.025  0.042  0.007  0.088  0.022  0.055  0.023  0.033  0.012  0.008  0.019  0.004  0.036  0.056  0.141  0.089  0.155  0.120  0.108  0.064  0.077  0.096  0.133  0.283  0.137  0.148  0.007 -0.002 -0.040 -0.048 -0.027  0.033  0.083  0.178  0.211  0.235  0.294  0.427  0.280  0.312  0.322  0.581  0.368  0.393  0.370  0.258  0.259  0.290  0.211  0.153  0.159  0.110  0.081  0.042  0.134  0.199  0.263  0.206  0.190  0.209  0.250  0.205  0.150  0.138  0.016  0.047 -0.049 -0.052 -0.082 -0.057 -0.106 -0.040 -0.061 -0.033 -0.027 -0.041  0.034 -0.005  0.009 -0.018 -0.019 -0.035 -0.060 -0.052 -0.024 -0.045 -0.072 -0.041  0.016 -0.061 -0.011  0.004 -0.027 -0.050 -0.013 -0.039 -0.051 -0.023 -0.069 -0.074 -0.086 -0.099 -0.053 -0.058 -0.061 -0.036 -0.054 -0.095 -0.057 -0.042 -0.078 -0.073 -0.075 -0.065 -0.093 -0.086 -0.078 -0.107 -0.093 -0.060 -0.034  0.002 -0.028 -0.025 -0.037 -0.063 -0.021 -0.001  0.050  0.080  0.018 -0.044 -0.041 -0.078 -0.017 -0.045 -0.023 -0.022 -0.032 -0.006  0.004 -0.035 -0.031 -0.038 -0.040 -0.059  0.005 -0.006 -0.048 -0.018 -0.025 -0.073 -0.065 -0.001 -0.009 -0.057 -0.013 -0.028 -0.038 -0.037 -0.055 -0.059 -0.026 -0.051 -0.055 -0.019 -0.051  0.030  0.042  0.033 -0.029 -0.013 -0.015 -0.005  0.003 -0.006 -0.034 -0.043 -0.042 -0.012 -0.031 -0.054 -0.039 -0.027 -0.040 -0.047 -0.010 -0.015 -0.007 -0.017 -0.043  0.019 -0.002 -0.062 -0.002 -0.008  0.018 -0.006 -0.003  0.071 -0.030 -0.056  0.020 -0.017 -0.123 -0.105 -0.041 -0.089 -0.171 -0.104 -0.082 -0.163 -0.137 -0.056 -0.096 -0.139 -0.066 -0.056 -0.089 -0.106 -0.074
  0.083  0.085  0.112  0.097  0.070  0.144  0.125  0.120  0.067  0.088  0.091  0.036  0.014  0.009 -0.024 -0.047 -0.075 -0.033 -0.051 -0.040 -0.019 -0.026  0.009 -0.034 -0.037 -0.080 -0.075 -0.028 -0.045  0.014  0.012 -0.030 -0.035 -0.051 -0.057 -0.073 -0.058 -0.091 -0.074 -0.016 -0.070 -0.048 -0.071 -0.053 -0.011 -0.048 -0.009 -0.040 -0.039 -0.054 -0.052 -0.046 -0.025  0.000 -0.057 -0.049 -0.026 -0.044 -0.090 -0.058 -0.061 -0.092 -0.156 -0.098 -0.096 -0.132 -0.069 -0.061 -0.101 -0.107 -0.085 -0.059 -0.050 -0.008  0.037  0.034  0.046  0.065  0.175  0.197  0.174  0.179  0.279  0.196  0.218  0.219  0.279  0.273  0.159  0.209  0.130  0.142  0.070  0.123  0.199  0.116  0.047 -0.024  0.082  0.116  0.130  0.022 -0.026 -0.060 -0.056  0.003 -0.029  0.065  0.029  0.064  0.037  0.057  0.014 -0.008  0.020  0.011  0.027  0.035  0.097  0.017  0.069  0.019  0.014 -0.034 -0.010  0.019  0.055  0.166  0.079  0.158 -0.015 -0.026 -0.055 -0.068 -0.077  0.007  0.091  0.179  0.159  0.289  0.285  0.304  0.281  0.346  0.249  0.368  0.508  0.424  0.299  0.275  0.311  0.335  0.228  0.191  0.221  0.149  0.114  0.066  0.111  0.196  0.210  0.147  0.173  0.145  0.161  0.144  0.114  0.107  0.031  0.077 -0.025 -0.061 -0.076  0.003 -0.089 -0.010 -0.055 -0.045 -0.053 -0.049 -0.011 -0.019 -0.016 -0.048 -0.036 -0.047 -0.069 -0.069 -0.039 -0.076 -0.066 -0.062 -0.025 -0.109 -0.073 -0.054 -0.079 -0.077 -0.098 -0.071 -0.082 -0.045 -0.102 -0.083 -0.097 -0.076 -0.038 -0.081 -0.057 -0.043 -0.069 -0.076 -0.040 -0.012 -0.049 -0.053 -0.063 -0.081 -0.098 -0.059 -0.049 -0.111 -0.090 -0.047 -0.059 -0.030 -0.030 -0.062 -0.035 -0.058  0.016 -0.007  0.010  0.055 -0.022 -0.070 -0.083 -0.103 -0.021 -0.060 -0.001 -0.029  0.002 -0.004 -0.041 -0.037 -0.035 -0.000 -0.015 -0.018  0.018  0.016 -0.005  0.000 -0.025 -0.037 -0.035 -0.008  0.000 -0.010 -0.011 -0.006 -0.058 -0.030 -0.045 -0.042 -0.010 -0.016 -0.016  0.003 -0.045  0.016  0.045  0.063 -0.008 -0.016  0.014  0.019  0.045  0.006 -0.029 -0.084 -0.062  0.002 -0.045 -0.076 -0.066 -0.075 -0.094 -0.103 -0.043 -0.018  0.019  0.022  0.002  0.078  0.017 -0.018  0.024 -0.006  0.005 -0.031  0.022  0.078  0.011 -0.016  0.005 -0.015 -0.075 -0.109 -0.103 -0.093 -0.143 -0.141 -0.119 -0.133 -0.132 -0.102 -0.128 -0.111 -0.076 -0.125 -0.137 -0.149 -0.173
  0.106  0.090  0.148  0.117  0.104  0.125  0.130  0.082  0.012  0.142  0.128 -0.000  0.056  0.084  0.027 -0.036 -0.033 -0.038 -0.021 -0.021 -0.015  0.002  0.005 -0.042 -0.048 -0.094 -0.087 -0.030 -0.031 -0.006  0.019 -0.007 -0.037 -0.044 -0.033 -0.063 -0.041 -0.060 -0.086 -0.048 -0.060 -0.056 -0.030 -0.022  0.045 -0.020 -0.052 -0.042 -0.017 -0.014 -0.015 -0.003  0.006  0.011 -0.030 -0.011 -0.014 -0.028 -0.081 -0.054 -0.038 -0.059 -0.119 -0.059 -0.078 -0.136 -0.114 -0.013 -0.064 -0.058 -0.003  0.029  0.003  0.052  0.114  0.112  0.075  0.110  0.276  0.213  0.192  0.220  0.367  0.218  0.268  0.290  0.381  0.473  0.277  0.296  0.208  0.272  0.166  0.264  0.382  0.240  0.170  0.117  0.299  0.334  0.234  0.191  0.032  0.003 -0.001  0.082 -0.003  0.070  0.007  0.056  0.035  0.037 -0.017 -0.016 -0.010  0.005 -0.002  0.007  0.058  0.007  0.129  0.080  0.111  0.041  0.026  0.047  0.068  0.177  0.030  0.100 -0.056 -0.063 -0.092 -0.078 -0.043 -0.022  0.041  0.120  0.120  0.214  0.266  0.303  0.234  0.382  0.341  0.393  0.424  0.737  0.445  0.295  0.421  0.599  0.357  0.263  0.410  0.339  0.215  0.144  0.159  0.189  0.278  0.152  0.147  0.110  0.134  0.157  0.105  0.087 -0.012  0.025 -0.059 -0.103 -0.116 -0.082 -0.144 -0.050 -0.096 -0.075 -0.072 -0.106 -0.044 -0.103 -0.022 -0.068 -0.057 -0.044 -0.087 -0.086 -0.043 -0.078 -0.099 -0.082  0.000 -0.085 -0.050 -0.028 -0.038 -0.056 -0.063 -0.047 -0.027 -0.018 -0.117 -0.136 -0.166 -0.140 -0.070 -0.147 -0.098 -0.079 -0.126 -0.163 -0.062 -0.004 -0.090 -0.106 -0.086 -0.091 -0.145 -0.093 -0.055 -0.121 -0.073 -0.084 -0.069 -0.008 -0.068 -0.075 -0.073 -0.081 -0.008  0.010  0.050  0.094  0.020 -0.032 -0.037 -0.081 -0.040 -0.064 -0.044 -0.051 -0.066 -0.045 -0.044 -0.074 -0.060 -0.057 -0.098 -0.056  0.016 -0.052 -0.044 -0.015 -0.037 -0.054 -0.029  0.001 -0.009 -0.021  0.007  0.009 -0.014  0.003 -0.003  0.008  0.020  0.015  0.008  0.023 -0.035  0.056  0.107  0.099  0.012 -0.018 -0.033 -0.062 -0.038 -0.023 -0.081 -0.109 -0.086 -0.041 -0.080 -0.077 -0.069 -0.069 -0.090 -0.084 -0.021 -0.004  0.005  0.004  0.012  0.123  0.041  0.012  0.047  0.002 -0.012 -0.033 -0.014  0.052 -0.040 -0.098 -0.019 -0.089 -0.201 -0.162 -0.088 -0.133 -0.225 -0.137 -0.079 -0.193 -0.176 -0.064 -0.117 -0.133 -0.140 -0.196 -0.210 -0.159 -0.180
  0.006  0.006  0.023  0.006  0.026  0.033  0.026  0.006 -0.026  0.051  0.034 -0.028  0.019  0.049  0.008 -0.034 -0.017 -0.010 -0.011 -0.022 -0.010  0.006 -0.006 -0.028 -0.032 -0.063 -0.072 -0.018 -0.043 -0.030 -0.007 -0.030 -0.048 -0.049 -0.031 -0.051 -0.049 -0.057 -0.058 -0.036 -0.021 -0.049 -0.026 -0.024  0.038 -0.010 -0.060 -0.032 -0.022 -0.020 -0.028 -0.004  0.012  0.012 -0.050 -0.001  0.006  0.013 -0.049 -0.025 -0.001 -0.023 -0.057 -0.000 -0.024 -0.055 -0.049  0.010  0.002  0.002  0.045  0.054 -0.003  0.057  0.084  0.048  0.041  0.063  0.155  0.134  0.109  0.116  0.225  0.132  0.169  0.168  0.229  0.284  0.159  0.135  0.103  0.161  0.087  0.146  0.221  0.105  0.079  0.051  0.187  0.223  0.200  0.174  0.056  0.074  0.048  0.098  0.023  0.074  0.021  0.034  0.009  0.021 -0.018 -0.009 -0.012  0.002 -0.006  0.005  0.074  0.060  0.160  0.129  0.159  0.098  0.074  0.094  0.092  0.209  0.068  0.099 -0.034 -0.040 -0.076 -0.061 -0.037 -0.002  0.023  0.092  0.088  0.145  0.205  0.249  0.163  0.266  0.293  0.370  0.299  0.445  0.548  0.288  0.284  0.407  0.329  0.214  0.266  0.230  0.196  0.128  0.203  0.230  0.300  0.202  0.161  0.155  0.177  0.177  0.096  0.063 -0.010  0.018 -0.050 -0.065 -0.053 -0.077 -0.104 -0.028 -0.049 -0.043 -0.067 -0.077 -0.024 -0.084 -0.026 -0.051 -0.044 -0.053 -0.063 -0.076 -0.055 -0.080 -0.071 -0.054  0.011 -0.049 -0.015 -0.007 -0.005 -0.023  0.004 -0.024 -0.010  0.004 -0.055 -0.075 -0.122 -0.124 -0.066 -0.079 -0.070 -0.045 -0.054 -0.099 -0.054 -0.006 -0.078 -0.078 -0.055 -0.047 -0.093 -0.075 -0.049 -0.074 -0.051 -0.059 -0.035  0.010 -0.066 -0.040 -0.056 -0.074 -0.050  0.018  0.036  0.076  0.014 -0.013 -0.053 -0.088 -0.041 -0.065 -0.027 -0.044 -0.052 -0.039 -0.025 -0.066 -0.036 -0.054 -0.072 -0.039  0.002 -0.035 -0.044 -0.015 -0.040 -0.075 -0.031 -0.006 -0.018 -0.056 -0.007 -0.016 -0.010 -0.022 -0.028 -0.038 -0.020 -0.024 -0.050 -0.009 -0.051  0.012  0.038  0.026 -0.025 -0.028 -0.033 -0.031 -0.027 -0.016 -0.050 -0.066 -0.063 -0.017 -0.062 -0.059 -0.057 -0.065 -0.068 -0.055 -0.013 -0.012 -0.025 -0.029 -0.039  0.047  0.018 -0.046  0.014 -0.018 -0.022 -0.039  0.000  0.073 -0.029 -0.060  0.009 -0.065 -0.164 -0.112 -0.045 -0.120 -0.184 -0.098 -0.075 -0.180 -0.137 -0.037 -0.110 -0.137 -0.104 -0.104 -0.121 -0.095 -0.054
  0.056  0.056  0.069  0.063  0.033  0.074  0.054  0.034  0.021  0.029  0.025 -0.023 -0.004 -0.013 -0.045 -0.058 -0.058 -0.025 -0.049 -0.039 -0.021 -0.014 -0.013 -0.057 -0.029 -0.067 -0.056 -0.023 -0.038 -0.010 -0.000 -0.021 -0.015 -0.024 -0.035 -0.069 -0.029 -0.053 -0.051 -0.011 -0.044 -0.044 -0.062 -0.051 -0.013 -0.050 -0.024 -0.027 -0.006  0.002 -0.012 -0.006  0.011  0.024 -0.027 -0.002  0.007 -0.001 -0.032 -0.047 -0.028 -0.026 -0.070 -0.034 -0.032 -0.055 -0.027  0.004 -0.047 -0.048 -0.026 -0.026 -0.022  0.027  0.034  0.043  0.025  0.038  0.138  0.125  0.091  0.091  0.192  0.086  0.113  0.143  0.191  0.229  0.142  0.099  0.071  0.155  0.079  0.097  0.151  0.067  0.035 -0.063  0.070  0.098  0.119  0.048  0.015  0.007 -0.017  0.012 -0.008  0.038  0.002  0.050  0.037  0.027 -0.023  0.004  0.000  0.015  0.021  0.013  0.061  0.027  0.074  0.050  0.042  0.005  0.025  0.066  0.015  0.096  0.043  0.059 -0.058 -0.044 -0.034 -0.019 -0.014  0.007  0.033  0.075  0.055  0.153  0.157  0.164  0.156  0.215  0.172  0.258  0.275  0.295  0.288  0.462  0.286  0.290  0.292  0.224  0.243  0.166  0.157  0.143  0.190  0.232  0.298  0.188  0.196  0.153  0.127  0.115  0.032 -0.043 -0.068 -0.039 -0.077 -0.106 -0.118 -0.050 -0.101 -0.032 -0.072 -0.028 -0.041 -0.041 -0.047 -0.041 -0.024 -0.040 -0.029 -0.006 -0.041 -0.055 -0.020 -0.033 -0.070 -0.074 -0.012 -0.050 -0.055 -0.034 -0.031 -0.027 -0.045 -0.056 -0.037 -0.022 -0.054 -0.082 -0.085 -0.053 -0.032 -0.092 -0.048 -0.026 -0.069 -0.096 -0.043 -0.013 -0.042 -0.048 -0.048 -0.072 -0.067 -0.039 -0.059 -0.076 -0.053 -0.031 -0.001 -0.000 -0.069 -0.052 -0.037 -0.052 -0.034  0.042 -0.018  0.014 -0.026 -0.011 -0.056 -0.044 -0.021 -0.031 -0.008 -0.047 -0.052 -0.020 -0.034 -0.087 -0.056 -0.046 -0.009 -0.013  0.010 -0.014 -0.030 -0.009 -0.042 -0.038 -0.047 -0.011 -0.022 -0.058 -0.019 -0.023 -0.030 -0.024 -0.033 -0.023  0.001  0.000 -0.027  0.003 -0.013  0.028  0.030  0.049 -0.002  0.002  0.043  0.049  0.045  0.023 -0.028 -0.034 -0.043  0.004  0.000 -0.022 -0.014 -0.019 -0.048 -0.030  0.002 -0.006  0.016  0.009 -0.001  0.069  0.041 -0.003  0.041  0.011  0.010 -0.015  0.028  0.056 -0.024 -0.033  0.012 -0.030 -0.077 -0.057 -0.056 -0.084 -0.080 -0.050 -0.054 -0.098 -0.072 -0.032 -0.085 -0.081 -0.036 -0.068 -0.077 -0.090 -0.092
  0.120  0.125  0.170  0.136  0.111  0.162  0.157  0.114  0.080  0.130  0.111  0.033  0.055  0.033 -0.008 -0.030 -0.024 -0.042 -0.010 -0.008  0.003 -0.001  0.012 -0.015 -0.022 -0.053 -0.038 -0.020 -0.037 -0.017  0.023 -0.033 -0.031 -0.036 -0.019 -0.036 -0.046 -0.056 -0.031 -0.015 -0.043 -0.039 -0.044 -0.011  0.007 -0.029 -0.056 -0.031 -0.027 -0.014 -0.010 -0.004 -0.006  0.015 -0.021 -0.014 -0.022 -0.022 -0.062 -0.036 -0.032 -0.032 -0.089 -0.063 -0.064 -0.092 -0.093 -0.034 -0.066 -0.082 -0.065 -0.033 -0.017  0.001  0.030  0.046  0.031  0.044  0.167  0.115  0.118  0.157  0.263  0.138  0.192  0.233  0.315  0.429  0.241  0.266  0.182  0.278  0.127  0.188  0.285  0.177  0.101  0.030  0.184  0.180  0.151  0.083  0.006 -0.050 -0.044  0.024 -0.031  0.008 -0.043  0.009 -0.005  0.010 -0.051 -0.013 -0.016 -0.015 -0.039 -0.030  0.010 -0.041  0.053  0.020  0.026 -0.011 -0.031  0.050  0.024  0.089 -0.002  0.062 -0.074 -0.070 -0.082 -0.077 -0.055 -0.031  0.010  0.079  0.071  0.141  0.162  0.187  0.150  0.249  0.184  0.259  0.311  0.421  0.284  0.286  0.534  0.499  0.384  0.343  0.441  0.316  0.223  0.203  0.193  0.267  0.269  0.183  0.172  0.112  0.064  0.084  0.036  0.009 -0.030 -0.013 -0.057 -0.130 -0.135 -0.052 -0.124 -0.059 -0.109 -0.073 -0.081 -0.121 -0.083 -0.097 -0.035 -0.064 -0.059 -0.045 -0.066 -0.081 -0.049 -0.077 -0.076 -0.083 -0.023 -0.073 -0.075 -0.036 -0.041 -0.032 -0.060 -0.033 -0.021 -0.023 -0.110 -0.114 -0.117 -0.074 -0.046 -0.113 -0.042 -0.001 -0.079 -0.098 -0.026  0.031 -0.048 -0.073 -0.057 -0.078 -0.089 -0.044 -0.024 -0.052 -0.019 -0.032 -0.016  0.018 -0.066 -0.077 -0.051 -0.056 -0.045 -0.008 -0.037 -0.010 -0.033 -0.040 -0.038 -0.054 -0.025 -0.033 -0.028 -0.049 -0.063 -0.062 -0.055 -0.096 -0.055 -0.047 -0.058 -0.061 -0.000 -0.052 -0.037 -0.028 -0.043 -0.068 -0.056 -0.020 -0.034 -0.067 -0.033 -0.028 -0.001  0.003 -0.008 -0.014 -0.017  0.003 -0.030 -0.000 -0.043  0.012  0.049  0.065 -0.010 -0.033 -0.032 -0.043 -0.011 -0.038 -0.082 -0.094 -0.086 -0.062 -0.076 -0.099 -0.056 -0.078 -0.088 -0.071 -0.053 -0.035 -0.021  0.001 -0.005  0.120  0.018 -0.009  0.020 -0.027 -0.036 -0.049 -0.029 -0.001 -0.038 -0.048 -0.039 -0.084 -0.122 -0.102 -0.079 -0.088 -0.108 -0.071 -0.038 -0.091 -0.079 -0.015 -0.060 -0.063 -0.069 -0.159 -0.150 -0.100 -0.145
  0.138  0.144  0.208  0.172  0.166  0.153  0.180  0.079  0.037  0.174  0.119 -0.021  0.063  0.098 -0.001 -0.053 -0.053 -0.087 -0.041 -0.042 -0.013 -0.011 -0.021 -0.066 -0.068 -0.103 -0.100 -0.041 -0.048 -0.045 -0.011 -0.046 -0.062 -0.068 -0.072 -0.093 -0.091 -0.103 -0.072 -0.030 -0.066 -0.058 -0.035  0.004  0.012 -0.050 -0.079 -0.071 -0.073 -0.039 -0.037 -0.037 -0.035 -0.011 -0.045 -0.025 -0.038 -0.034 -0.089 -0.068 -0.037 -0.050 -0.090 -0.034 -0.060 -0.071 -0.114  0.004 -0.034 -0.035  0.019  0.027  0.003  0.040  0.091  0.087  0.048  0.062  0.267  0.127  0.124  0.195  0.332  0.138  0.217  0.293  0.401  0.585  0.286  0.324  0.268  0.388  0.181  0.334  0.520  0.322  0.230  0.171  0.420  0.369  0.299  0.248  0.066  0.018 -0.004  0.090 -0.035  0.023 -0.045 -0.005  0.000  0.012 -0.063 -0.024 -0.043 -0.041 -0.075 -0.064 -0.031 -0.060  0.086  0.050  0.109  0.053 -0.019  0.057 -0.003  0.104 -0.036  0.016 -0.115 -0.116 -0.135 -0.110 -0.080 -0.064 -0.033  0.039  0.061  0.137  0.161  0.175  0.132  0.275  0.239  0.290  0.335  0.599  0.407  0.290  0.499  0.827  0.548  0.401  0.642  0.541  0.375  0.296  0.262  0.275  0.329  0.218  0.153  0.115  0.060  0.098  0.074  0.068 -0.000  0.030 -0.085 -0.153 -0.140 -0.094 -0.168 -0.075 -0.138 -0.126 -0.120 -0.180 -0.101 -0.154 -0.049 -0.087 -0.079 -0.070 -0.077 -0.116 -0.072 -0.111 -0.107 -0.135 -0.033 -0.084 -0.073 -0.034 -0.023 -0.017 -0.032 -0.029 -0.010 -0.049 -0.142 -0.173 -0.192 -0.143 -0.081 -0.180 -0.100 -0.048 -0.110 -0.159 -0.050  0.054 -0.059 -0.114 -0.085 -0.103 -0.146 -0.106 -0.045 -0.083 -0.068 -0.044 -0.049  0.029 -0.121 -0.146 -0.092 -0.113 -0.079 -0.064 -0.010  0.021  0.002 -0.050 -0.028 -0.115 -0.084 -0.105 -0.059 -0.099 -0.095 -0.098 -0.069 -0.098 -0.069 -0.056 -0.102 -0.059  0.004 -0.060 -0.039 -0.014 -0.035 -0.086 -0.035  0.015 -0.030 -0.054 -0.021 -0.022 -0.021  0.001 -0.029 -0.033 -0.034 -0.031 -0.070 -0.005 -0.082  0.006  0.084  0.070 -0.032 -0.057 -0.065 -0.111 -0.081 -0.066 -0.112 -0.148 -0.114 -0.079 -0.120 -0.137 -0.105 -0.139 -0.156 -0.150 -0.111 -0.064 -0.064 -0.053 -0.037  0.117  0.005 -0.037  0.015 -0.047 -0.083 -0.077 -0.103 -0.071 -0.092 -0.136 -0.089 -0.170 -0.211 -0.152 -0.095 -0.106 -0.136 -0.046  0.012 -0.099 -0.054  0.037 -0.022 -0.031 -0.066 -0.180 -0.161 -0.068 -0.100
  0.053  0.056  0.083  0.082  0.069  0.074  0.094  0.044  0.032  0.071  0.038 -0.021  0.009  0.020 -0.024 -0.050 -0.064 -0.062 -0.035 -0.042 -0.016 -0.009 -0.026 -0.044 -0.052 -0.086 -0.078 -0.026 -0.051 -0.036 -0.002 -0.054 -0.059 -0.082 -0.058 -0.065 -0.079 -0.106 -0.067 -0.025 -0.071 -0.065 -0.063 -0.030 -0.017 -0.059 -0.108 -0.081 -0.085 -0.046 -0.047 -0.049 -0.023 -0.001 -0.054 -0.058 -0.026 -0.043 -0.074 -0.068 -0.023 -0.019 -0.096 -0.031 -0.039 -0.028 -0.059  0.008 -0.027 -0.028  0.009  0.003  0.020  0.018  0.057  0.052  0.022  0.025  0.179  0.070  0.062  0.115  0.220  0.060  0.122  0.204  0.263  0.365  0.169  0.179  0.158  0.269  0.108  0.190  0.311  0.165  0.105  0.055  0.287  0.230  0.217  0.186  0.060  0.022  0.001  0.064 -0.025  0.007 -0.059 -0.039 -0.046 -0.053 -0.113 -0.037 -0.089 -0.060 -0.100 -0.065 -0.036 -0.048  0.062  0.044  0.099  0.039  0.001  0.117  0.013  0.061 -0.028 -0.015 -0.121 -0.144 -0.144 -0.082 -0.104 -0.082 -0.033  0.002 -0.001  0.089  0.097  0.086  0.061  0.177  0.155  0.211  0.228  0.357  0.329  0.292  0.384  0.548  0.627  0.460  0.538  0.409  0.407  0.326  0.360  0.397  0.414  0.292  0.196  0.173  0.094  0.121  0.047  0.032  0.001  0.012 -0.065 -0.090 -0.103 -0.088 -0.143 -0.081 -0.133 -0.120 -0.121 -0.122 -0.095 -0.133 -0.072 -0.124 -0.114 -0.100 -0.087 -0.146 -0.101 -0.136 -0.107 -0.144 -0.069 -0.125 -0.110 -0.050 -0.025 -0.038 -0.023 -0.019  0.013 -0.019 -0.078 -0.129 -0.135 -0.097 -0.065 -0.129 -0.095 -0.074 -0.058 -0.109 -0.077  0.021 -0.047 -0.080 -0.061 -0.080 -0.116 -0.082 -0.036 -0.054 -0.043 -0.054 -0.044  0.027 -0.120 -0.144 -0.086 -0.104 -0.090 -0.031 -0.038  0.001 -0.027 -0.047 -0.036 -0.089 -0.087 -0.108 -0.072 -0.116 -0.102 -0.099 -0.096 -0.094 -0.106 -0.038 -0.055  0.004  0.026 -0.038 -0.020  0.004 -0.036 -0.087 -0.041 -0.006 -0.052 -0.097 -0.073 -0.079 -0.054 -0.003 -0.032 -0.054 -0.027 -0.026 -0.045 -0.011 -0.058 -0.014  0.020  0.028 -0.032 -0.063 -0.038 -0.053 -0.035 -0.055 -0.079 -0.136 -0.079 -0.027 -0.070 -0.083 -0.083 -0.129 -0.162 -0.139 -0.081 -0.045 -0.028 -0.039 -0.037  0.071 -0.000 -0.057 -0.015 -0.067 -0.098 -0.118 -0.049 -0.050 -0.067 -0.061 -0.032 -0.096 -0.112 -0.055 -0.034 -0.075 -0.039  0.032  0.039 -0.047  0.013  0.070  0.014 -0.008 -0.002 -0.071 -0.057 -0.020 -0.004
  0.028  0.002  0.040  0.038  0.044  0.071  0.082  0.048  0.047  0.066  0.018 -0.007  0.010  0.015  0.011 -0.025 -0.031 -0.032  0.002 -0.024 -0.028 -0.006 -0.031 -0.023 -0.038 -0.061 -0.042 -0.030 -0.061 -0.029  0.012 -0.065 -0.050 -0.071 -0.039 -0.036 -0.059 -0.089 -0.033 -0.004 -0.047 -0.036 -0.042 -0.051 -0.000 -0.041 -0.079 -0.062 -0.072 -0.043 -0.050 -0.045 -0.015  0.017 -0.064 -0.050 -0.042 -0.068 -0.088 -0.061 -0.036 -0.055 -0.112 -0.051 -0.052 -0.043 -0.065 -0.014 -0.032 -0.037 -0.019 -0.005  0.017  0.013  0.059  0.020  0.014  0.007  0.139  0.053  0.065  0.104  0.183  0.059  0.095  0.145  0.194  0.287  0.145  0.177  0.129  0.221  0.086  0.127  0.222  0.128  0.073  0.009  0.158  0.132  0.121  0.099  0.033 -0.019 -0.006  0.039 -0.011  0.011 -0.036 -0.007 -0.028 -0.023 -0.075 -0.020 -0.042 -0.038 -0.062 -0.047 -0.014 -0.028  0.053  0.022  0.059 -0.001 -0.024  0.103 -0.003  0.048 -0.022 -0.000 -0.078 -0.092 -0.093 -0.061 -0.079 -0.048 -0.002  0.020  0.014  0.071  0.079  0.068  0.028  0.124  0.107  0.153  0.191  0.263  0.214  0.224  0.343  0.401  0.460  0.542  0.515  0.324  0.324  0.305  0.315  0.361  0.271  0.244  0.187  0.169  0.071  0.094  0.015  0.027  0.009  0.013 -0.034 -0.045 -0.069 -0.060 -0.116 -0.040 -0.068 -0.059 -0.075 -0.104 -0.061 -0.091 -0.060 -0.101 -0.078 -0.069 -0.073 -0.093 -0.068 -0.111 -0.074 -0.094 -0.067 -0.132 -0.097 -0.031 -0.031 -0.038 -0.036 -0.033 -0.004 -0.001 -0.066 -0.077 -0.079 -0.065 -0.050 -0.073 -0.041 -0.053 -0.028 -0.047 -0.042  0.015 -0.035 -0.045 -0.035 -0.066 -0.095 -0.041 -0.019 -0.063 -0.039 -0.044 -0.054  0.037 -0.072 -0.108 -0.051 -0.082 -0.090 -0.030 -0.046 -0.013 -0.032 -0.046 -0.047 -0.072 -0.075 -0.077 -0.047 -0.071 -0.059 -0.074 -0.085 -0.092 -0.097 -0.057 -0.062  0.004  0.027 -0.039 -0.018 -0.019 -0.056 -0.102 -0.085 -0.030 -0.073 -0.115 -0.104 -0.075 -0.035 -0.015 -0.039 -0.064 -0.036 -0.021 -0.033 -0.015 -0.034 -0.000  0.015  0.038 -0.010 -0.036 -0.013 -0.027 -0.002 -0.028 -0.068 -0.121 -0.068 -0.012 -0.040 -0.058 -0.055 -0.085 -0.116 -0.076 -0.061 -0.042 -0.034 -0.021 -0.022  0.056 -0.008 -0.055 -0.021 -0.053 -0.090 -0.097 -0.017 -0.003 -0.024 -0.040 -0.012 -0.067 -0.069 -0.050 -0.046 -0.054 -0.019  0.005  0.016 -0.038  0.004  0.037  0.010 -0.028 -0.025 -0.045 -0.028 -0.036 -0.020
  0.115  0.112  0.188  0.140  0.172  0.157  0.188  0.100  0.090  0.183  0.092 -0.001  0.054  0.057 -0.027 -0.049 -0.039 -0.112 -0.029 -0.013  0.018 -0.006 -0.002 -0.029 -0.042 -0.067 -0.035 -0.025 -0.043 -0.030  0.012 -0.052 -0.048 -0.055 -0.059 -0.050 -0.084 -0.087 -0.009  0.019 -0.018  0.003 -0.003  0.056 -0.006 -0.027 -0.068 -0.049 -0.085 -0.058 -0.047 -0.040 -0.040  0.004 -0.049 -0.042 -0.059 -0.053 -0.085 -0.064 -0.041 -0.052 -0.104 -0.068 -0.044  0.003 -0.078 -0.041 -0.046 -0.056 -0.037 -0.016 -0.009  0.027  0.054  0.041  0.031  0.023  0.217  0.054  0.099  0.177  0.280  0.104  0.184  0.293  0.397  0.554  0.237  0.332  0.277  0.427  0.177  0.306  0.455  0.264  0.210  0.126  0.351  0.278  0.215  0.198  0.028 -0.059 -0.048  0.078 -0.038 -0.012 -0.063 -0.046 -0.042 -0.025 -0.092 -0.026 -0.068 -0.062 -0.108 -0.096 -0.072 -0.092  0.026 -0.025  0.064 -0.026 -0.086  0.043 -0.054  0.042 -0.064 -0.026 -0.119 -0.125 -0.137 -0.094 -0.124 -0.097 -0.047  0.022  0.005  0.096  0.091  0.076  0.045  0.164  0.135  0.159  0.221  0.410  0.266  0.243  0.441  0.642  0.538  0.515  0.889  0.612  0.420  0.382  0.283  0.265  0.245  0.190  0.067  0.052 -0.049  0.009 -0.028 -0.019  0.004  0.037 -0.112 -0.109 -0.115 -0.097 -0.176 -0.087 -0.139 -0.120 -0.122 -0.189 -0.106 -0.126 -0.061 -0.103 -0.091 -0.061 -0.043 -0.134 -0.092 -0.131 -0.089 -0.160 -0.098 -0.147 -0.151 -0.068 -0.050 -0.060 -0.059 -0.046 -0.072 -0.076 -0.158 -0.172 -0.146 -0.101 -0.061 -0.116 -0.057  0.024  0.011 -0.037  0.051  0.150  0.025 -0.013  0.000 -0.028 -0.060 -0.024  0.003 -0.040 -0.042 -0.050 -0.031  0.063 -0.153 -0.187 -0.093 -0.115 -0.134 -0.094 -0.081 -0.043 -0.056 -0.097 -0.078 -0.127 -0.151 -0.154 -0.100 -0.134 -0.100 -0.128 -0.100 -0.078 -0.077  0.019 -0.044  0.014  0.023 -0.041  0.013  0.009 -0.052 -0.121 -0.078 -0.014 -0.104 -0.127 -0.112 -0.088 -0.050 -0.020 -0.060 -0.082 -0.061 -0.041 -0.075 -0.025 -0.081 -0.010  0.072  0.096 -0.019 -0.065 -0.040 -0.091 -0.035 -0.064 -0.070 -0.149 -0.070 -0.031 -0.086 -0.109 -0.124 -0.168 -0.198 -0.175 -0.154 -0.093 -0.074 -0.055 -0.053  0.108 -0.021 -0.066 -0.011 -0.060 -0.124 -0.095 -0.138 -0.118 -0.078 -0.135 -0.106 -0.170 -0.148 -0.112 -0.073 -0.055 -0.030  0.035  0.080  0.009  0.046  0.090  0.054  0.035  0.021 -0.132 -0.110 -0.009 -0.051
  0.116  0.104  0.164  0.106  0.138  0.093  0.120  0.042  0.036  0.144  0.063 -0.025  0.040  0.063 -0.039 -0.051 -0.037 -0.110 -0.040 -0.028 -0.000 -0.011 -0.018 -0.044 -0.051 -0.068 -0.052 -0.039 -0.032 -0.029 -0.008 -0.037 -0.048 -0.047 -0.056 -0.064 -0.075 -0.071 -0.025  0.006 -0.005  0.008  0.024  0.077 -0.015 -0.013 -0.047 -0.037 -0.063 -0.035 -0.030 -0.030 -0.029 -0.016 -0.033 -0.029 -0.043 -0.027 -0.061 -0.059 -0.017 -0.024 -0.062 -0.028 -0.014  0.003 -0.077  0.000 -0.021 -0.016  0.024  0.031  0.017  0.041  0.068  0.059  0.046  0.026  0.193  0.028  0.063  0.130  0.204  0.053  0.125  0.225  0.299  0.442  0.176  0.247  0.237  0.356  0.155  0.303  0.434  0.256  0.246  0.181  0.391  0.295  0.230  0.245  0.051 -0.006 -0.006  0.093 -0.028  0.002 -0.033 -0.043 -0.021 -0.017 -0.067 -0.022 -0.069 -0.039 -0.073 -0.067 -0.056 -0.075  0.021 -0.005  0.086  0.015 -0.070  0.046 -0.043  0.017 -0.066 -0.033 -0.095 -0.094 -0.115 -0.070 -0.073 -0.074 -0.054 -0.025 -0.018  0.029  0.037  0.036  0.011  0.110  0.103  0.110  0.149  0.339  0.230  0.166  0.316  0.541  0.409  0.324  0.612  0.573  0.368  0.297  0.210  0.161  0.175  0.141  0.042  0.044 -0.029  0.016 -0.021 -0.020 -0.003  0.035 -0.075 -0.087 -0.094 -0.098 -0.143 -0.086 -0.136 -0.126 -0.108 -0.170 -0.098 -0.126 -0.036 -0.066 -0.067 -0.040 -0.023 -0.108 -0.074 -0.093 -0.081 -0.143 -0.084 -0.103 -0.104 -0.053 -0.040 -0.029 -0.044 -0.018 -0.037 -0.073 -0.127 -0.156 -0.143 -0.098 -0.062 -0.129 -0.056  0.011 -0.030 -0.064  0.034  0.118  0.002 -0.030 -0.012 -0.023 -0.051 -0.034 -0.008 -0.024 -0.042 -0.038 -0.023  0.046 -0.156 -0.163 -0.105 -0.111 -0.104 -0.082 -0.040 -0.014 -0.015 -0.057 -0.030 -0.097 -0.121 -0.125 -0.094 -0.136 -0.107 -0.114 -0.074 -0.063 -0.050  0.019 -0.030  0.022  0.038 -0.035  0.020  0.028 -0.014 -0.076 -0.024  0.019 -0.080 -0.077 -0.052 -0.046 -0.007  0.005 -0.022 -0.036 -0.027 -0.010 -0.051 -0.012 -0.086 -0.010  0.068  0.071 -0.008 -0.062 -0.059 -0.097 -0.071 -0.069 -0.065 -0.122 -0.056 -0.044 -0.084 -0.103 -0.114 -0.143 -0.161 -0.151 -0.124 -0.076 -0.066 -0.073 -0.046  0.112  0.003 -0.034  0.007 -0.040 -0.080 -0.057 -0.166 -0.128 -0.097 -0.147 -0.113 -0.181 -0.173 -0.120 -0.058 -0.050 -0.050  0.027  0.077 -0.004  0.041  0.093  0.042  0.037  0.010 -0.118 -0.098  0.029  0.000
  0.016 -0.005  0.030  0.023  0.031 -0.023 -0.007 -0.050 -0.019  0.032 -0.020 -0.073  0.001  0.046 -0.015 -0.022 -0.017 -0.057 -0.003 -0.022  0.011  0.004 -0.000 -0.000 -0.024 -0.058 -0.039 -0.017 -0.033 -0.021 -0.017 -0.043 -0.039 -0.041 -0.022 -0.024 -0.030 -0.044 -0.018  0.026 -0.003  0.009  0.040  0.035 -0.027 -0.013 -0.035 -0.044 -0.061 -0.021 -0.025 -0.025 -0.008  0.005 -0.024 -0.013 -0.019 -0.039 -0.050 -0.045 -0.013 -0.020 -0.062 -0.023 -0.034 -0.011 -0.081  0.052  0.004  0.008  0.054  0.042  0.000  0.027  0.076  0.044  0.021  0.034  0.173  0.050  0.056  0.078  0.143  0.017  0.046  0.108  0.157  0.230  0.073  0.118  0.132  0.187  0.081  0.180  0.264  0.139  0.130  0.109  0.361  0.224  0.221  0.230  0.064  0.038  0.037  0.089 -0.013  0.003 -0.035 -0.042 -0.028 -0.025 -0.063 -0.037 -0.044 -0.024 -0.077 -0.063 -0.044 -0.064  0.037  0.039  0.125  0.035 -0.017  0.090 -0.038  0.011 -0.059 -0.040 -0.106 -0.111 -0.095 -0.065 -0.091 -0.038  0.002 -0.039 -0.030  0.011  0.028  0.020 -0.010  0.071  0.065  0.081  0.114  0.215  0.196  0.157  0.223  0.375  0.407  0.324  0.420  0.368  0.519  0.326  0.292  0.227  0.222  0.201  0.075  0.114  0.039  0.057  0.014  0.031 -0.006  0.014 -0.045 -0.058 -0.042 -0.085 -0.095 -0.056 -0.080 -0.110 -0.085 -0.077 -0.021 -0.067 -0.012 -0.046 -0.045 -0.046 -0.025 -0.081 -0.059 -0.087 -0.060 -0.097 -0.058 -0.088 -0.076 -0.031  0.005 -0.023 -0.009  0.011  0.005 -0.037 -0.073 -0.095 -0.122 -0.102 -0.066 -0.100 -0.054 -0.051 -0.014 -0.053 -0.006  0.049 -0.026 -0.033 -0.010 -0.047 -0.074 -0.043 -0.005 -0.038 -0.031 -0.031 -0.044  0.039 -0.096 -0.122 -0.088 -0.096 -0.083 -0.042  0.018  0.060  0.022 -0.036 -0.012 -0.083 -0.107 -0.092 -0.050 -0.081 -0.066 -0.084 -0.079 -0.057 -0.084 -0.012 -0.039  0.024  0.043 -0.026  0.018  0.036 -0.005 -0.068 -0.009  0.007 -0.045 -0.062 -0.062 -0.043 -0.006  0.019 -0.011 -0.028 -0.013 -0.007 -0.014  0.004 -0.051 -0.013  0.002 -0.000 -0.033 -0.060 -0.051 -0.089 -0.076 -0.062 -0.058 -0.118 -0.055 -0.022 -0.054 -0.057 -0.061 -0.107 -0.124 -0.118 -0.071 -0.040 -0.032 -0.047 -0.038  0.076  0.036 -0.023  0.010 -0.041 -0.068 -0.058 -0.049 -0.022 -0.040 -0.063 -0.020 -0.085 -0.103 -0.057 -0.032 -0.056 -0.042  0.016  0.022 -0.047  0.010  0.045 -0.002 -0.020 -0.034 -0.073 -0.054  0.009  0.018
  0.018 -0.013  0.038  0.035  0.042  0.048  0.047  0.020  0.038  0.068  0.027 -0.012  0.031  0.043  0.015  0.011  0.007 -0.033  0.022  0.014  0.027  0.019  0.003  0.019 -0.003 -0.021 -0.005 -0.022 -0.033 -0.026 -0.011 -0.011 -0.003 -0.025  0.005  0.010 -0.006 -0.020  0.009  0.026  0.014  0.015  0.019 -0.010  0.019  0.008  0.001 -0.013 -0.014  0.015 -0.003 -0.026  0.001  0.011 -0.036 -0.040 -0.033 -0.048 -0.072 -0.064 -0.025 -0.040 -0.065 -0.033 -0.037 -0.016 -0.087  0.037  0.003 -0.012  0.042  0.024  0.017  0.044  0.038  0.036  0.028  0.002  0.110  0.005  0.026  0.053  0.092  0.000  0.028  0.083  0.143  0.211  0.117  0.117  0.103  0.175  0.074  0.128  0.188  0.134  0.100  0.024  0.193  0.116  0.094  0.112  0.036  0.009  0.014  0.048  0.000  0.017 -0.009 -0.010  0.004 -0.014 -0.036  0.014 -0.027  0.000 -0.039 -0.038 -0.027 -0.030  0.025  0.025  0.058  0.019 -0.037  0.064 -0.034  0.008 -0.035 -0.019 -0.055 -0.077 -0.066 -0.046 -0.040 -0.008  0.007 -0.030 -0.036 -0.006 -0.008 -0.032 -0.034  0.030  0.041  0.042  0.066  0.144  0.128  0.143  0.203  0.296  0.326  0.305  0.382  0.297  0.326  0.531  0.264  0.239  0.169  0.216  0.056  0.113  0.025  0.031 -0.031 -0.008  0.014 -0.015 -0.044 -0.078 -0.056 -0.074 -0.082 -0.035 -0.066 -0.077 -0.050 -0.087 -0.055 -0.041  0.002 -0.024 -0.015 -0.009 -0.016 -0.047 -0.025 -0.063 -0.049 -0.068 -0.052 -0.064 -0.055 -0.022 -0.010 -0.012  0.003 -0.017 -0.013 -0.015 -0.036 -0.056 -0.048  0.026  0.002 -0.098 -0.021 -0.010 -0.033 -0.039 -0.001  0.040 -0.029 -0.019  0.001 -0.035 -0.064 -0.016  0.015 -0.020 -0.013 -0.039 -0.051  0.023 -0.073 -0.075 -0.081 -0.069 -0.082 -0.023 -0.044 -0.036 -0.028 -0.018 -0.013 -0.053 -0.078 -0.087 -0.057 -0.059 -0.056 -0.069 -0.095 -0.076 -0.082 -0.056 -0.073 -0.016 -0.033 -0.077 -0.031 -0.031 -0.078 -0.099 -0.050 -0.027 -0.099 -0.082 -0.057 -0.021  0.030  0.042  0.013  0.006  0.012  0.032 -0.014 -0.004 -0.039 -0.009 -0.012  0.011 -0.014 -0.053 -0.065 -0.096 -0.090 -0.080 -0.086 -0.130 -0.063 -0.043 -0.062 -0.062 -0.044 -0.065 -0.087 -0.068 -0.033 -0.016 -0.028 -0.023 -0.014  0.075  0.047  0.017  0.020 -0.010 -0.033 -0.016 -0.051 -0.034 -0.024 -0.047 -0.036 -0.059 -0.047 -0.023 -0.022 -0.014  0.002  0.031  0.029 -0.014  0.030  0.046  0.013 -0.004 -0.022 -0.069 -0.049 -0.014 -0.018
 -0.003 -0.019 -0.012 -0.019 -0.013  0.007  0.000 -0.010 -0.010  0.012 -0.004 -0.034  0.001  0.023  0.020 -0.014 -0.026 -0.023 -0.001 -0.033 -0.027 -0.004 -0.025 -0.042 -0.043 -0.065 -0.054 -0.030 -0.051 -0.032 -0.005 -0.038 -0.034 -0.059 -0.032 -0.040 -0.043 -0.064 -0.038 -0.017 -0.030 -0.018  0.012 -0.049  0.014 -0.023 -0.057 -0.041 -0.041 -0.022 -0.039 -0.029 -0.006  0.001 -0.045 -0.003 -0.006 -0.062 -0.079 -0.051 -0.041 -0.076 -0.098 -0.045 -0.061 -0.078 -0.063  0.001 -0.027 -0.028  0.001 -0.012 -0.020  0.022  0.044  0.016  0.002  0.021  0.106  0.039  0.038  0.051  0.110  0.015  0.029  0.064  0.087  0.153  0.098  0.082  0.071  0.111  0.057  0.076  0.132  0.076  0.044  0.016  0.148  0.096  0.097  0.090  0.021  0.007  0.007  0.016 -0.014  0.012 -0.040 -0.043 -0.016 -0.032 -0.038 -0.002 -0.022 -0.008 -0.082 -0.037 -0.014 -0.001  0.045  0.026  0.054  0.019  0.040  0.088 -0.010  0.065 -0.008 -0.047 -0.094 -0.116 -0.088 -0.046 -0.045 -0.040 -0.023 -0.024 -0.010  0.030  0.026  0.033  0.008  0.081  0.078  0.134  0.111  0.159  0.203  0.190  0.193  0.262  0.360  0.315  0.283  0.210  0.292  0.264  0.542  0.359  0.252  0.289  0.212  0.224  0.151  0.111  0.055  0.058 -0.019 -0.020 -0.053 -0.049 -0.079 -0.076 -0.082 -0.033 -0.040 -0.039 -0.043 -0.081 -0.010 -0.026 -0.001 -0.042 -0.029 -0.029 -0.050 -0.064 -0.038 -0.082 -0.065 -0.064 -0.032 -0.089 -0.083 -0.042 -0.021 -0.032 -0.034 -0.037 -0.027 -0.024 -0.078 -0.067 -0.064 -0.067 -0.044 -0.033 -0.036 -0.023 -0.050 -0.063 -0.032 -0.037 -0.076 -0.073 -0.046 -0.083 -0.107 -0.044 -0.016 -0.072 -0.042 -0.050 -0.057  0.040 -0.039 -0.048 -0.044 -0.069 -0.085 -0.017  0.016  0.046  0.025  0.008 -0.006 -0.054 -0.053 -0.037  0.005 -0.011 -0.041 -0.033 -0.056 -0.055 -0.055 -0.080 -0.049 -0.005 -0.011 -0.055 -0.060 -0.044 -0.073 -0.112 -0.080 -0.033 -0.056 -0.083 -0.059 -0.038 -0.022 -0.015 -0.022 -0.044 -0.020 -0.009 -0.028 -0.010 -0.043  0.007  0.011 -0.002 -0.023 -0.033  0.012  0.005 -0.027 -0.005 -0.040 -0.071 -0.062  0.008 -0.013 -0.016 -0.023 -0.045 -0.062 -0.048 -0.026 -0.038 -0.031 -0.028 -0.024  0.045  0.017 -0.034 -0.003 -0.018 -0.030 -0.028  0.032  0.053  0.005 -0.004  0.009 -0.040 -0.055 -0.028 -0.036 -0.044 -0.048 -0.021 -0.025 -0.071 -0.030  0.012 -0.015 -0.053 -0.040 -0.013  0.002 -0.003  0.017
 -0.054 -0.050 -0.030  0.003  0.014  0.063  0.054  0.031  0.027  0.035 -0.024 -0.002 -0.000 -0.037 -0.005 -0.026 -0.070  0.004 -0.029 -0.047 -0.044 -0.013 -0.046 -0.057 -0.053 -0.084 -0.060 -0.047 -0.083 -0.024 -0.010 -0.067 -0.061 -0.081 -0.057 -0.060 -0.072 -0.102 -0.055 -0.032 -0.083 -0.065 -0.053 -0.105 -0.003 -0.063 -0.098 -0.060 -0.086 -0.053 -0.065 -0.071 -0.049 -0.010 -0.074 -0.078 -0.032 -0.042 -0.071 -0.049 -0.015 -0.050 -0.101 -0.021 -0.046 -0.059 -0.024  0.013 -0.012 -0.009 -0.007  0.016  0.014 -0.035  0.013 -0.030 -0.030 -0.057  0.061  0.021  0.012  0.025  0.102  0.023  0.045  0.086  0.104  0.156  0.090  0.060  0.037  0.075  0.022 -0.006  0.089  0.075  0.010 -0.027  0.106  0.069  0.104  0.063  0.029  0.006  0.017  0.004 -0.011 -0.013 -0.081 -0.045 -0.074 -0.055 -0.093 -0.031 -0.063 -0.041 -0.083 -0.037 -0.010  0.009  0.059  0.058  0.054  0.039  0.102  0.194  0.084  0.075 -0.005 -0.006 -0.075 -0.102 -0.101 -0.041 -0.033 -0.036 -0.034  0.018  0.037  0.087  0.072  0.082  0.078  0.127  0.098  0.199  0.196  0.189  0.230  0.232  0.267  0.275  0.397  0.361  0.265  0.161  0.227  0.239  0.359  0.643  0.424  0.402  0.301  0.297  0.222  0.192  0.093  0.065  0.071  0.061 -0.024 -0.010 -0.071 -0.065 -0.096 -0.036 -0.067 -0.038 -0.057 -0.144 -0.056 -0.086 -0.079 -0.133 -0.102 -0.126 -0.114 -0.108 -0.082 -0.124 -0.080 -0.087 -0.040 -0.105 -0.050 -0.017 -0.027 -0.023 -0.012 -0.024  0.015 -0.002 -0.067 -0.071 -0.106 -0.064 -0.042 -0.071 -0.059 -0.077 -0.013 -0.051 -0.089 -0.077 -0.047 -0.033 -0.039 -0.104 -0.075 -0.033 -0.021 -0.070 -0.040 -0.062 -0.036  0.016 -0.077 -0.101 -0.060 -0.096 -0.068 -0.011  0.002  0.012  0.007 -0.020 -0.011 -0.083 -0.027 -0.076 -0.036 -0.082 -0.082 -0.063 -0.102 -0.089 -0.139 -0.124 -0.059 -0.021 -0.035 -0.053 -0.052 -0.054 -0.105 -0.140 -0.121 -0.052 -0.096 -0.145 -0.134 -0.100 -0.073 -0.032 -0.069 -0.077 -0.030 -0.021 -0.063 -0.010 -0.046  0.012  0.005 -0.009 -0.023 -0.033 -0.005  0.019  0.006 -0.027 -0.066 -0.119 -0.051 -0.007 -0.025 -0.055 -0.046 -0.080 -0.121 -0.094 -0.055 -0.031 -0.021 -0.023 -0.034  0.023 -0.013 -0.065 -0.043 -0.050 -0.061 -0.098  0.007 -0.014 -0.057 -0.016 -0.036 -0.058 -0.048 -0.020  0.004 -0.042 -0.003  0.048  0.048 -0.018  0.027  0.083  0.046 -0.008  0.037  0.069  0.049 -0.009  0.093
  0.058  0.062  0.091  0.052  0.028  0.020  0.019 -0.003 -0.021  0.005  0.002 -0.052 -0.044 -0.039 -0.066 -0.083 -0.128 -0.057 -0.075 -0.054 -0.008 -0.007 -0.004 -0.039 -0.029 -0.094 -0.085 -0.014 -0.051 -0.014 -0.012 -0.080 -0.069 -0.096 -0.051 -0.075 -0.065 -0.113 -0.095 -0.066 -0.103 -0.118 -0.114 -0.059 -0.017 -0.073 -0.100 -0.087 -0.102 -0.079 -0.086 -0.079 -0.067 -0.048 -0.089 -0.049 -0.028 -0.019 -0.056 -0.047 -0.009  0.002 -0.063 -0.012 -0.019 -0.066 -0.041  0.023 -0.035 -0.036 -0.018 -0.014 -0.045 -0.027  0.028 -0.008 -0.026 -0.029  0.103  0.054  0.015  0.051  0.128  0.019  0.052  0.094  0.121  0.196  0.104  0.069  0.059  0.114  0.044  0.059  0.165  0.092  0.032 -0.061  0.145  0.110  0.128  0.075 -0.008  0.029  0.008  0.021 -0.043 -0.032 -0.088 -0.043 -0.066 -0.052 -0.108 -0.057 -0.085 -0.059 -0.087 -0.048 -0.017  0.002  0.093  0.079  0.088  0.080  0.117  0.197  0.092  0.096 -0.008 -0.004 -0.078 -0.103 -0.125 -0.052 -0.066 -0.048 -0.022  0.021  0.051  0.097  0.104  0.141  0.103  0.167  0.159  0.263  0.210  0.278  0.300  0.298  0.269  0.329  0.414  0.271  0.245  0.175  0.222  0.169  0.252  0.424  0.666  0.386  0.320  0.263  0.209  0.253  0.113  0.052  0.020  0.004 -0.048 -0.088 -0.117 -0.083 -0.138 -0.067 -0.128 -0.099 -0.090 -0.083 -0.072 -0.127 -0.073 -0.124 -0.107 -0.129 -0.100 -0.123 -0.095 -0.122 -0.101 -0.097 -0.039 -0.086 -0.058 -0.027 -0.038 -0.018 -0.009 -0.011  0.036  0.013 -0.057 -0.123 -0.186 -0.145 -0.091 -0.170 -0.130 -0.129 -0.098 -0.153 -0.138 -0.053 -0.078 -0.130 -0.108 -0.114 -0.133 -0.109 -0.079 -0.093 -0.041 -0.056 -0.025  0.023 -0.082 -0.077 -0.061 -0.079 -0.014  0.039  0.067  0.075  0.066  0.041  0.032 -0.043 -0.006 -0.037 -0.022 -0.083 -0.072 -0.059 -0.064 -0.103 -0.098 -0.060 -0.058 -0.021  0.034 -0.007 -0.022  0.029  0.011 -0.026 -0.008  0.029  0.028 -0.053 -0.021 -0.050 -0.045 -0.001 -0.030 -0.045  0.014 -0.029 -0.022 -0.013 -0.056 -0.005  0.026  0.003 -0.035 -0.006  0.002 -0.015 -0.022 -0.015 -0.083 -0.103 -0.069 -0.029 -0.045 -0.078 -0.046 -0.078 -0.110 -0.097 -0.016  0.009  0.017 -0.025 -0.021  0.031 -0.001 -0.057 -0.029 -0.057 -0.071 -0.119 -0.008  0.002 -0.071 -0.030  0.015 -0.059 -0.113 -0.031  0.012 -0.093 -0.057  0.032  0.027 -0.081 -0.012  0.064  0.005 -0.030 -0.003 -0.035 -0.058 -0.039  0.031
 -0.041 -0.025  0.011 -0.005  0.047  0.098  0.090  0.047  0.047  0.071 -0.015 -0.039  0.017  0.008 -0.019 -0.034 -0.039 -0.008 -0.039 -0.044 -0.015 -0.007  0.010 -0.027 -0.015 -0.066 -0.047 -0.018 -0.033 -0.007  0.009 -0.062 -0.037 -0.058 -0.027 -0.043 -0.046 -0.107 -0.060 -0.005 -0.076 -0.083 -0.076 -0.114 -0.016 -0.069 -0.087 -0.069 -0.084 -0.084 -0.088 -0.098 -0.065 -0.064 -0.102 -0.099 -0.074 -0.101 -0.120 -0.093 -0.055 -0.102 -0.180 -0.053 -0.070 -0.047 -0.021 -0.023 -0.050 -0.023 -0.020 -0.033 -0.038 -0.039 -0.008 -0.070 -0.045 -0.125  0.044 -0.020 -0.016 -0.005  0.077  0.010  0.001  0.030  0.078  0.125  0.075  0.042  0.038  0.074  0.042  0.027  0.131  0.100  0.054 -0.063  0.091  0.055  0.089  0.061 -0.007 -0.017 -0.018  0.013 -0.036 -0.049 -0.116 -0.072 -0.066 -0.075 -0.121 -0.039 -0.071 -0.047 -0.091 -0.071 -0.033 -0.011  0.050  0.079  0.060  0.042  0.076  0.234  0.055  0.091 -0.007 -0.043 -0.093 -0.125 -0.131 -0.042 -0.040 -0.061 -0.041 -0.011  0.015  0.057  0.034  0.071  0.049  0.092  0.089  0.206  0.147  0.152  0.202  0.188  0.183  0.218  0.292  0.244  0.190  0.141  0.201  0.216  0.289  0.402  0.386  0.827  0.395  0.663  0.461  0.263  0.209  0.100  0.142  0.053  0.020 -0.020 -0.090 -0.064 -0.152 -0.073 -0.137 -0.109 -0.102 -0.202 -0.118 -0.144 -0.109 -0.144 -0.103 -0.122 -0.122 -0.150 -0.113 -0.158 -0.070 -0.136 -0.097 -0.164 -0.119 -0.064 -0.078 -0.047 -0.056 -0.078 -0.051 -0.034 -0.117 -0.172 -0.200 -0.128 -0.082 -0.132 -0.078 -0.095 -0.059 -0.089 -0.120 -0.057 -0.095 -0.084 -0.075 -0.113 -0.120 -0.047 -0.023 -0.081 -0.058 -0.066 -0.094  0.042 -0.068 -0.092 -0.068 -0.083 -0.051  0.012  0.028  0.025  0.038  0.014  0.038 -0.048 -0.019 -0.056 -0.026 -0.101 -0.062 -0.050 -0.092 -0.077 -0.102 -0.084 -0.067 -0.018 -0.069 -0.079 -0.042 -0.044 -0.123 -0.112 -0.074 -0.052 -0.110 -0.116 -0.056 -0.021 -0.016 -0.008 -0.009 -0.030  0.017 -0.000 -0.029 -0.006 -0.078  0.016  0.002 -0.013 -0.051 -0.008 -0.001  0.002 -0.002  0.018 -0.036 -0.125 -0.027  0.016 -0.015 -0.074 -0.052 -0.061 -0.104 -0.083 -0.023 -0.006 -0.015 -0.040 -0.031  0.044  0.018 -0.038 -0.061 -0.045 -0.039 -0.108 -0.026 -0.052 -0.086 -0.066 -0.078 -0.108 -0.076 -0.068 -0.042 -0.066 -0.017  0.033  0.043  0.003  0.059  0.090  0.072  0.029  0.055  0.031  0.019  0.045  0.095
  0.000 -0.011  0.015  0.038  0.042  0.096  0.085  0.039  0.017  0.075  0.030 -0.014  0.018  0.030 -0.017 -0.033 -0.040 -0.003 -0.029 -0.080 -0.058 -0.025 -0.019 -0.058 -0.058 -0.079 -0.092 -0.055 -0.071  0.010  0.023 -0.034 -0.017 -0.057 -0.025 -0.072 -0.029 -0.077 -0.054 -0.020 -0.073 -0.063 -0.054 -0.113  0.014 -0.038 -0.071 -0.037 -0.049 -0.048 -0.035 -0.054 -0.049 -0.041 -0.094 -0.096 -0.068 -0.061 -0.095 -0.097 -0.044 -0.067 -0.118 -0.040 -0.047 -0.091 -0.019 -0.029 -0.036 -0.038 -0.036 -0.044 -0.052 -0.059 -0.001 -0.077 -0.042 -0.047  0.054  0.042  0.010  0.038  0.108  0.048  0.033  0.018  0.036  0.075  0.112  0.034 -0.016  0.010  0.004 -0.005  0.055  0.006 -0.008 -0.101  0.002  0.017  0.060 -0.032 -0.035 -0.032 -0.027 -0.017 -0.048 -0.018 -0.062 -0.023 -0.024 -0.017 -0.044 -0.029 -0.052 -0.014 -0.039 -0.035 -0.001  0.012  0.067  0.035  0.026  0.053  0.079  0.193  0.092  0.118  0.025  0.027 -0.064 -0.088 -0.125 -0.064 -0.047 -0.045 -0.012  0.066  0.063  0.116  0.109  0.162  0.120  0.146  0.128  0.190  0.173  0.147  0.161  0.196  0.172  0.153  0.196  0.187  0.067  0.042  0.075  0.056  0.212  0.301  0.320  0.395  0.804  0.588  0.482  0.365  0.231  0.077  0.045  0.002 -0.013  0.019 -0.066 -0.051 -0.134 -0.027 -0.072 -0.096 -0.076 -0.156 -0.082 -0.138 -0.075 -0.101 -0.057 -0.076 -0.106 -0.116 -0.099 -0.113 -0.057 -0.087 -0.038 -0.080 -0.046 -0.027 -0.026 -0.002 -0.019 -0.046  0.000 -0.029 -0.091 -0.128 -0.136 -0.138 -0.053  0.003 -0.029 -0.036 -0.057 -0.064 -0.122 -0.067 -0.066 -0.090 -0.064 -0.121 -0.085 -0.051 -0.034 -0.100 -0.045 -0.062 -0.035  0.012 -0.012  0.016  0.060  0.010  0.070  0.107  0.090  0.069  0.091  0.102  0.081  0.034  0.098  0.076  0.058 -0.013 -0.010 -0.001 -0.060 -0.124 -0.073 -0.128 -0.094 -0.062  0.008 -0.023 -0.046 -0.034 -0.021 -0.016 -0.043 -0.025  0.011 -0.027  0.017  0.045 -0.001  0.009  0.005 -0.014  0.038  0.023  0.029  0.044 -0.016  0.068  0.149  0.039  0.017  0.069  0.091  0.084  0.027  0.086 -0.063 -0.028 -0.090  0.009  0.033 -0.042  0.003 -0.004 -0.016  0.022  0.050  0.069  0.041  0.060  0.042  0.069  0.001 -0.020  0.001 -0.003 -0.011 -0.049  0.051  0.064 -0.067 -0.052  0.002 -0.079 -0.121 -0.098 -0.073 -0.140 -0.130 -0.099 -0.089 -0.159 -0.120 -0.037 -0.081 -0.105 -0.067 -0.048 -0.085 -0.088 -0.064
 -0.079 -0.082 -0.060 -0.034  0.004  0.071  0.049  0.018  0.013  0.048 -0.020 -0.039  0.010  0.024  0.020 -0.008 -0.013  0.024  0.007 -0.048 -0.018 -0.012  0.004 -0.031 -0.019 -0.056 -0.057 -0.032 -0.057  0.009  0.011 -0.056 -0.011 -0.054 -0.003 -0.026 -0.024 -0.081 -0.056  0.021 -0.055 -0.054 -0.050 -0.138  0.005 -0.042 -0.054 -0.046 -0.063 -0.089 -0.096 -0.094 -0.071 -0.096 -0.135 -0.112 -0.092 -0.105 -0.123 -0.089 -0.049 -0.098 -0.165 -0.039 -0.065 -0.053 -0.012 -0.011 -0.029 -0.012  0.001 -0.025 -0.058 -0.054 -0.008 -0.103 -0.036 -0.104  0.035 -0.003  0.001  0.005  0.081  0.040  0.004  0.000  0.034  0.045  0.068  0.011 -0.009  0.005  0.017  0.010  0.075  0.036  0.020 -0.063  0.031  0.024  0.081  0.039 -0.004 -0.002 -0.015  0.013 -0.027 -0.009 -0.065 -0.042 -0.039 -0.043 -0.047 -0.012 -0.047 -0.019 -0.039 -0.051 -0.003  0.013  0.074  0.091  0.084  0.062  0.100  0.286  0.077  0.134  0.038  0.017 -0.060 -0.085 -0.120 -0.052 -0.057 -0.070 -0.008  0.039  0.052  0.091  0.080  0.139  0.085  0.098  0.112  0.209  0.145  0.110  0.155  0.153  0.112  0.115  0.173  0.169  0.052  0.044  0.114  0.113  0.224  0.297  0.263  0.663  0.588  0.869  0.690  0.409  0.264  0.090  0.121  0.082  0.052  0.056 -0.031 -0.071 -0.135 -0.066 -0.104 -0.110 -0.070 -0.204 -0.089 -0.144 -0.096 -0.109 -0.067 -0.099 -0.104 -0.111 -0.092 -0.127 -0.040 -0.111 -0.084 -0.140 -0.093 -0.062 -0.052 -0.035 -0.049 -0.073 -0.059 -0.034 -0.098 -0.158 -0.187 -0.172 -0.083 -0.052 -0.036 -0.070 -0.051 -0.051 -0.124 -0.070 -0.112 -0.075 -0.061 -0.103 -0.100 -0.038 -0.016 -0.084 -0.056 -0.063 -0.084  0.026 -0.038 -0.045 -0.034 -0.072  0.006  0.063  0.081  0.082  0.081  0.057  0.062 -0.030  0.014  0.009  0.017 -0.070 -0.024 -0.031 -0.097 -0.112 -0.114 -0.119 -0.090 -0.035 -0.055 -0.062 -0.040 -0.054 -0.097 -0.084 -0.060 -0.075 -0.066 -0.086 -0.036  0.010 -0.026 -0.013  0.009 -0.011  0.047  0.009  0.009  0.003 -0.078  0.038  0.072  0.001 -0.054  0.016  0.040  0.054  0.003  0.044 -0.069 -0.118 -0.048  0.019  0.028 -0.074 -0.026 -0.044 -0.072 -0.051  0.010  0.020 -0.010 -0.012  0.002  0.061  0.039 -0.021 -0.045 -0.020 -0.007 -0.073  0.014  0.025 -0.079 -0.076 -0.039 -0.099 -0.102 -0.100 -0.070 -0.107 -0.091 -0.051 -0.034 -0.078 -0.035  0.018  0.002 -0.034  0.006  0.016 -0.000  0.022  0.045
 -0.141 -0.151 -0.140 -0.068 -0.063 -0.005 -0.028 -0.041 -0.061 -0.014 -0.072 -0.046  0.011  0.013  0.034 -0.000 -0.001  0.054  0.007 -0.063 -0.031 -0.007  0.001 -0.045 -0.038 -0.069 -0.069 -0.045 -0.054  0.013  0.017 -0.053 -0.015 -0.053 -0.012 -0.037 -0.025 -0.074 -0.074  0.010 -0.050 -0.049 -0.051 -0.157  0.011 -0.024 -0.061 -0.054 -0.073 -0.091 -0.108 -0.093 -0.066 -0.104 -0.130 -0.130 -0.054 -0.070 -0.094 -0.052 -0.013 -0.070 -0.135  0.004 -0.037 -0.053  0.006 -0.014 -0.003  0.027  0.051  0.027 -0.061 -0.065 -0.019 -0.091 -0.044 -0.068  0.021  0.033  0.021  0.010  0.103  0.069  0.019 -0.025  0.012 -0.003  0.028 -0.022 -0.038 -0.065 -0.015 -0.030 -0.011 -0.014 -0.016 -0.038  0.004  0.026  0.084  0.050 -0.006  0.044  0.031  0.049 -0.019  0.021 -0.032 -0.028 -0.046 -0.036 -0.029 -0.031 -0.050 -0.014 -0.025 -0.025  0.051  0.064  0.151  0.184  0.175  0.142  0.206  0.360  0.204  0.212  0.097  0.091 -0.024 -0.046 -0.087 -0.032  0.018  0.014  0.014  0.094  0.084  0.123  0.144  0.210  0.116  0.165  0.161  0.250  0.161  0.134  0.177  0.127  0.064  0.060  0.094  0.071 -0.049 -0.029  0.039  0.025  0.151  0.222  0.209  0.461  0.482  0.690  0.909  0.572  0.388  0.220  0.190  0.155  0.110  0.111  0.015 -0.032 -0.068  0.001 -0.044 -0.055 -0.054 -0.178 -0.095 -0.152 -0.114 -0.110 -0.071 -0.116 -0.121 -0.088 -0.079 -0.098 -0.035 -0.045 -0.040 -0.108 -0.028 -0.018 -0.015 -0.031 -0.002 -0.044 -0.016  0.017 -0.073 -0.104 -0.147 -0.159 -0.087 -0.016 -0.028 -0.091 -0.058 -0.033 -0.120 -0.103 -0.122 -0.039 -0.055 -0.071 -0.070 -0.022 -0.014 -0.083 -0.050 -0.067 -0.068  0.004  0.001 -0.000 -0.011 -0.055  0.021  0.075  0.105  0.115  0.076  0.036  0.031 -0.034  0.028  0.009  0.044 -0.040  0.013  0.027 -0.111 -0.091 -0.076 -0.123 -0.070 -0.021 -0.044 -0.010 -0.022 -0.019 -0.065 -0.063 -0.040 -0.055 -0.027 -0.076 -0.024 -0.005 -0.038 -0.016  0.003 -0.030  0.035 -0.017  0.005  0.004 -0.061  0.018  0.067 -0.002 -0.032  0.028  0.061  0.139  0.055  0.060 -0.042 -0.103 -0.071  0.021  0.022 -0.078 -0.024 -0.031 -0.030 -0.053  0.024  0.031 -0.020 -0.010 -0.005  0.055  0.026 -0.055 -0.059 -0.038 -0.009 -0.074  0.053  0.072 -0.093 -0.084 -0.013 -0.091 -0.124 -0.124 -0.073 -0.128 -0.153 -0.099 -0.076 -0.127 -0.091 -0.012 -0.027 -0.075 -0.039  0.005 -0.015 -0.006 -0.003
 -0.087 -0.123 -0.103 -0.062 -0.086 -0.084 -0.075 -0.086 -0.117 -0.056 -0.056 -0.068 -0.037 -0.007  0.004 -0.023 -0.029  0.009  0.004 -0.033 -0.008  0.001  0.017 -0.008 -0.022 -0.055 -0.038 -0.015 -0.032  0.028  0.008 -0.055 -0.014 -0.038 -0.000 -0.015 -0.001 -0.042 -0.048  0.004  0.007 -0.017 -0.015 -0.062  0.073  0.019 -0.046 -0.040 -0.039 -0.053 -0.055 -0.037 -0.041 -0.066 -0.094 -0.078 -0.030 -0.031 -0.068 -0.029  0.012 -0.019 -0.082  0.003 -0.036 -0.050 -0.006  0.011 -0.010  0.021  0.056  0.038 -0.027 -0.030  0.033 -0.035 -0.039 -0.023  0.046  0.045  0.031  0.017  0.068  0.038  0.016 -0.031 -0.012  0.007  0.030  0.013 -0.020 -0.053 -0.018 -0.020  0.022  0.005  0.027 -0.017  0.046  0.056  0.082  0.075  0.024  0.098  0.083  0.089  0.001  0.024 -0.016 -0.018 -0.033 -0.029 -0.028 -0.035 -0.048 -0.012 -0.024 -0.008  0.045  0.072  0.208  0.234  0.250  0.206  0.211  0.357  0.243  0.229  0.084  0.094 -0.001 -0.036 -0.087 -0.060  0.008  0.015  0.014  0.066  0.076  0.080  0.126  0.177  0.088  0.144  0.160  0.205  0.144  0.157  0.177  0.115  0.084  0.098  0.121  0.094  0.009  0.016  0.057  0.031  0.111  0.192  0.253  0.263  0.365  0.409  0.572  0.629  0.305  0.252  0.150  0.134  0.109  0.075  0.023 -0.070 -0.061 -0.025 -0.074 -0.082 -0.066 -0.113 -0.062 -0.127 -0.080 -0.075 -0.072 -0.096 -0.082 -0.087 -0.073 -0.084 -0.052 -0.047 -0.021 -0.088 -0.020  0.005  0.002 -0.016  0.025  0.012  0.027  0.032 -0.043 -0.090 -0.152 -0.161 -0.094 -0.055 -0.046 -0.076 -0.042 -0.041 -0.069 -0.071 -0.073 -0.025 -0.054 -0.033 -0.054 -0.027 -0.020 -0.045 -0.013 -0.049 -0.044 -0.004 -0.032 -0.038 -0.038 -0.060  0.032  0.031  0.110  0.123  0.095  0.028  0.047 -0.028  0.022  0.004  0.019 -0.053 -0.007 -0.008 -0.096 -0.082 -0.064 -0.064 -0.051  0.016  0.030  0.019 -0.002  0.050  0.035 -0.004  0.014  0.016  0.024 -0.028  0.003 -0.017 -0.028  0.001  0.014 -0.019  0.038 -0.010 -0.007 -0.014 -0.068 -0.024  0.044 -0.042 -0.033  0.027  0.052  0.097  0.042  0.032 -0.058 -0.110 -0.090 -0.005 -0.004 -0.092 -0.046 -0.078 -0.076 -0.085 -0.018  0.006 -0.027 -0.041 -0.019  0.016 -0.012 -0.036 -0.036 -0.040 -0.026 -0.079  0.029  0.074 -0.071 -0.072  0.022 -0.070 -0.141 -0.101 -0.031 -0.128 -0.155 -0.074 -0.055 -0.150 -0.108 -0.005 -0.068 -0.104 -0.089 -0.026 -0.057 -0.031 -0.031
 -0.080 -0.067 -0.097 -0.044 -0.038 -0.047 -0.031 -0.018 -0.061 -0.022 -0.026 -0.015  0.008 -0.005 -0.002 -0.019 -0.042  0.072 -0.006 -0.035 -0.016 -0.044 -0.002 -0.028 -0.007 -0.028 -0.045  0.003  0.002 -0.012  0.029 -0.029 -0.018 -0.055 -0.038 -0.043 -0.076 -0.098 -0.063 -0.050 -0.066 -0.057 -0.040 -0.049 -0.017 -0.037 -0.143 -0.085 -0.136 -0.146 -0.135 -0.091 -0.091 -0.139 -0.089 -0.109 -0.060 -0.095 -0.102 -0.067 -0.043 -0.110 -0.154 -0.079 -0.085 -0.101  0.000 -0.069 -0.048 -0.036 -0.042 -0.053 -0.096 -0.075 -0.036 -0.092 -0.105 -0.037 -0.014  0.024  0.008 -0.001  0.057  0.037  0.038 -0.018 -0.007  0.018  0.004 -0.035 -0.030 -0.042  0.001 -0.001 -0.002  0.005  0.027  0.045  0.046  0.043  0.037  0.056 -0.040 -0.050 -0.024  0.012 -0.063 -0.035 -0.119 -0.059 -0.077 -0.062 -0.078 -0.065 -0.060 -0.072 -0.094 -0.064 -0.012  0.007  0.045  0.045  0.049  0.050  0.051  0.127  0.121  0.134  0.061  0.022 -0.062 -0.068 -0.082  0.003 -0.005 -0.004 -0.007  0.045  0.058  0.037  0.110  0.145  0.073  0.103  0.099  0.150  0.114  0.105  0.096  0.032  0.036  0.074  0.047  0.015 -0.028 -0.021  0.014 -0.031  0.055  0.093  0.113  0.209  0.231  0.264  0.388  0.305  0.691  0.317  0.204  0.144  0.071  0.114  0.047  0.082  0.047  0.063  0.012 -0.000 -0.050 -0.080 -0.044 -0.093 -0.104 -0.111 -0.085 -0.134 -0.096 -0.068 -0.098 -0.126 -0.053 -0.050 -0.059 -0.106 -0.040 -0.042 -0.061 -0.059 -0.050  0.023 -0.051 -0.007 -0.060 -0.090 -0.118 -0.146 -0.077  0.005 -0.061 -0.077 -0.057 -0.064 -0.103 -0.110 -0.137 -0.095 -0.112 -0.037 -0.132 -0.072 -0.026 -0.034 -0.048 -0.068 -0.117 -0.092  0.023  0.007  0.004 -0.027 -0.016 -0.012  0.050  0.076  0.014 -0.082 -0.027 -0.098  0.005 -0.009 -0.022 -0.011 -0.010  0.051  0.031  0.064  0.038 -0.010  0.025 -0.045 -0.078 -0.028 -0.076 -0.055 -0.098 -0.030 -0.077 -0.069 -0.015 -0.011 -0.017 -0.001 -0.063 -0.066 -0.069 -0.090 -0.033 -0.071 -0.038 -0.000 -0.019  0.012  0.013  0.005 -0.020  0.033  0.044  0.090  0.067  0.082  0.104  0.104  0.062  0.078  0.068  0.047  0.002  0.001  0.026 -0.018  0.003 -0.019 -0.029 -0.049 -0.055 -0.030  0.006 -0.091 -0.073 -0.078 -0.074 -0.102  0.004  0.038 -0.086 -0.057  0.019 -0.039 -0.094 -0.022  0.019 -0.068 -0.090  0.008  0.021 -0.085 -0.021  0.038  0.010 -0.039  0.019  0.056  0.009 -0.010  0.055
 -0.030 -0.078 -0.076 -0.049 -0.075 -0.110 -0.105 -0.126 -0.108 -0.070 -0.071 -0.103 -0.078 -0.015  0.027 -0.021 -0.034  0.002  0.014 -0.040 -0.041 -0.025 -0.021 -0.030 -0.070 -0.085 -0.095 -0.057 -0.014 -0.016  0.003 -0.046 -0.077 -0.064 -0.049 -0.025 -0.015 -0.089 -0.064 -0.014 -0.037 -0.044 -0.013 -0.009  0.012  0.020 -0.018 -0.021 -0.045 -0.063 -0.084 -0.058 -0.037 -0.051 -0.046 -0.034 -0.034 -0.103 -0.111 -0.081 -0.071 -0.104 -0.157 -0.110 -0.115 -0.079 -0.053 -0.126 -0.067 -0.072 -0.033 -0.051 -0.068 -0.023  0.027 -0.047 -0.054  0.025  0.026  0.054  0.048  0.083  0.056  0.042  0.023  0.001  0.053  0.009  0.022  0.152  0.075 -0.066 -0.043 -0.019  0.016  0.055  0.043  0.038  0.032  0.019  0.027  0.045 -0.063 -0.076 -0.014  0.024 -0.027 -0.002 -0.024 -0.026 -0.009  0.019  0.010 -0.002  0.025  0.014 -0.040 -0.015  0.009 -0.002  0.071  0.077  0.049  0.060  0.055  0.041  0.087  0.163  0.092  0.040  0.030 -0.006  0.018 -0.080 -0.015  0.025  0.066  0.082  0.156  0.097  0.129  0.163  0.060  0.111  0.067  0.138  0.107  0.087  0.063 -0.043  0.009  0.068  0.032  0.027 -0.019 -0.020  0.031 -0.008  0.058  0.065  0.052  0.100  0.077  0.090  0.220  0.252  0.317  0.786  0.312  0.314  0.140  0.111  0.064  0.004 -0.023  0.036  0.016  0.012 -0.005  0.062  0.101  0.043  0.032  0.028  0.013 -0.028  0.005  0.001 -0.015 -0.074 -0.023  0.015 -0.012 -0.054 -0.041 -0.015 -0.054 -0.056 -0.047  0.007 -0.073 -0.012 -0.030  0.020  0.011 -0.088 -0.048  0.047 -0.016 -0.049  0.031  0.032 -0.010 -0.053 -0.061 -0.087 -0.111 -0.131 -0.162 -0.111 -0.092 -0.136 -0.129 -0.118 -0.122 -0.033  0.145  0.039  0.040 -0.036 -0.013 -0.169  0.060  0.085  0.033 -0.127 -0.036 -0.111 -0.028  0.009  0.099  0.106  0.181  0.151  0.035  0.183  0.153  0.106  0.100  0.093  0.042  0.097  0.031  0.052  0.027 -0.051 -0.002  0.015 -0.029 -0.032 -0.063 -0.059 -0.031  0.016  0.003 -0.046 -0.025 -0.041 -0.003  0.011 -0.045 -0.063 -0.018 -0.064 -0.040 -0.019  0.014  0.037  0.092  0.049  0.097  0.021  0.064  0.075  0.026  0.056 -0.009 -0.043  0.021 -0.113 -0.099 -0.064 -0.040 -0.069 -0.057 -0.033 -0.018 -0.065 -0.036 -0.041 -0.019 -0.006  0.010  0.109  0.077 -0.033  0.007  0.026 -0.029 -0.086 -0.048 -0.054 -0.138 -0.119 -0.095 -0.153 -0.120 -0.083 -0.101 -0.103 -0.146 -0.065 -0.099 -0.072 -0.086
 -0.074 -0.109 -0.041 -0.038 -0.029 -0.016 -0.004 -0.006 -0.002  0.012 -0.062  0.037  0.028 -0.010  0.017  0.031  0.025  0.001 -0.006 -0.003  0.056  0.004  0.014  0.027  0.005 -0.011 -0.017 -0.031 -0.046 -0.024 -0.031 -0.080 -0.052 -0.055 -0.003  0.021 -0.014 -0.051 -0.002  0.034 -0.016  0.020  0.035  0.037 -0.038  0.014 -0.040  0.005 -0.090 -0.108 -0.103 -0.109 -0.094 -0.109 -0.083 -0.103 -0.098 -0.104 -0.114 -0.122 -0.059 -0.082 -0.147 -0.083 -0.081 -0.031 -0.053 -0.027 -0.044 -0.047 -0.049 -0.057 -0.054 -0.072 -0.069 -0.123 -0.089 -0.107 -0.058 -0.081 -0.078 -0.024 -0.023 -0.037 -0.027  0.019  0.010 -0.024 -0.046  0.035  0.028 -0.045 -0.075 -0.075 -0.008  0.015  0.032 -0.005  0.006 -0.026 -0.015  0.021 -0.049 -0.085 -0.033  0.005 -0.055 -0.052 -0.048 -0.056 -0.072 -0.053 -0.052 -0.038 -0.055 -0.026 -0.090 -0.080 -0.060 -0.049 -0.001 -0.005  0.006 -0.013 -0.018  0.104  0.036  0.024 -0.036 -0.036 -0.051 -0.076 -0.095 -0.068 -0.063 -0.055 -0.053 -0.019 -0.002  0.018  0.034  0.015  0.000  0.023 -0.001  0.016  0.031 -0.012 -0.010 -0.068 -0.030 -0.000  0.001  0.009  0.004 -0.003 -0.006  0.014 -0.019  0.071  0.020  0.142  0.045  0.121  0.190  0.150  0.204  0.312  0.677  0.544  0.260  0.242  0.171  0.046  0.036 -0.008 -0.024 -0.047 -0.075 -0.107 -0.075 -0.120 -0.086 -0.089 -0.087 -0.123 -0.041 -0.112 -0.111 -0.149 -0.054 -0.102 -0.112 -0.148 -0.082 -0.053 -0.105 -0.042 -0.038 -0.001 -0.014 -0.010 -0.034 -0.082 -0.072 -0.101 -0.081 -0.054 -0.055 -0.043  0.041  0.033 -0.005  0.021 -0.011  0.021  0.034 -0.042 -0.058  0.018  0.027 -0.046 -0.070 -0.076 -0.097 -0.008 -0.015 -0.069  0.007 -0.061 -0.052 -0.137  0.034  0.042  0.026 -0.110 -0.030 -0.127 -0.065 -0.089 -0.016 -0.019  0.044  0.045 -0.063  0.090  0.029  0.082  0.094  0.093 -0.012  0.056  0.070  0.046 -0.011 -0.091 -0.033 -0.029 -0.104 -0.053 -0.072 -0.024 -0.004  0.018  0.027 -0.039 -0.035 -0.060 -0.038 -0.048 -0.111 -0.104 -0.105 -0.096 -0.095 -0.038  0.017  0.039  0.060  0.017  0.076 -0.048  0.060  0.052  0.012 -0.052 -0.062 -0.115 -0.116 -0.183 -0.144 -0.080 -0.062 -0.133 -0.086 -0.048 -0.023 -0.068 -0.086 -0.049 -0.030 -0.096 -0.134 -0.091 -0.075 -0.099 -0.133 -0.115 -0.056 -0.090 -0.035 -0.014 -0.016  0.027  0.076  0.060  0.057  0.078  0.097  0.083  0.059  0.063  0.061  0.092  0.042
 -0.111 -0.099 -0.099 -0.102 -0.085 -0.085 -0.100 -0.077 -0.036 -0.048 -0.106  0.008 -0.006 -0.025 -0.002  0.037  0.021 -0.009  0.012  0.014  0.060 -0.007  0.044  0.023 -0.007 -0.030 -0.021 -0.035 -0.048 -0.000 -0.025 -0.058 -0.027 -0.033 -0.002  0.008 -0.003 -0.046 -0.007  0.069  0.023  0.060  0.104  0.111 -0.000  0.064  0.033  0.022 -0.076 -0.108 -0.102 -0.091 -0.086 -0.085 -0.055 -0.036 -0.049 -0.090 -0.094 -0.082 -0.043 -0.089 -0.134 -0.122 -0.103 -0.028 -0.045 -0.075 -0.063 -0.083 -0.075 -0.077 -0.099 -0.098 -0.054 -0.060 -0.037  0.018  0.016  0.022  0.065  0.032  0.052  0.063  0.056  0.110  0.120  0.023 -0.066  0.096  0.100 -0.009 -0.062 -0.018  0.028 -0.012 -0.004  0.016  0.037  0.007  0.024  0.049 -0.058 -0.112 -0.080 -0.000 -0.080 -0.032 -0.012 -0.013 -0.013  0.009  0.023  0.012  0.032  0.020 -0.008 -0.041 -0.019 -0.040 -0.041 -0.095  0.033 -0.067 -0.058  0.071 -0.022  0.044 -0.018  0.024 -0.014  0.007  0.005 -0.052 -0.062 -0.038  0.006  0.076  0.037  0.096  0.102  0.085  0.059  0.087  0.027  0.047  0.077  0.025  0.018 -0.039 -0.013  0.030  0.012  0.013  0.037  0.035  0.014 -0.015 -0.020  0.061  0.004  0.053  0.002  0.082  0.155  0.134  0.144  0.314  0.544  0.879  0.256  0.435  0.315  0.077  0.111  0.013  0.022 -0.000 -0.010 -0.012  0.068 -0.002  0.001 -0.010 -0.003 -0.064  0.035 -0.023 -0.067 -0.075 -0.018 -0.061 -0.090 -0.125 -0.086 -0.099 -0.123 -0.081 -0.110  0.003 -0.063 -0.037 -0.013 -0.034 -0.083 -0.190 -0.111 -0.012 -0.032 -0.024  0.124  0.126  0.083  0.057  0.016  0.068  0.054 -0.001 -0.040  0.016  0.001 -0.030 -0.089 -0.098 -0.094  0.013 -0.026 -0.112 -0.012 -0.112 -0.092 -0.183  0.075  0.145  0.015 -0.192 -0.128 -0.234 -0.162 -0.140 -0.033 -0.037  0.067  0.065 -0.041  0.154  0.078  0.142  0.186  0.200  0.057  0.135  0.140  0.100  0.037 -0.092 -0.008 -0.011 -0.120 -0.060 -0.102 -0.069 -0.055  0.006  0.000 -0.086 -0.052 -0.078 -0.063 -0.079 -0.117 -0.126 -0.083 -0.090 -0.103 -0.059  0.024  0.028  0.098  0.026  0.135  0.016  0.121  0.108  0.056 -0.011 -0.069 -0.153 -0.171 -0.261 -0.200 -0.120 -0.101 -0.183 -0.137 -0.039  0.027 -0.066 -0.078 -0.001  0.030  0.007 -0.135 -0.018  0.061 -0.126 -0.099 -0.063 -0.081 -0.131 -0.057 -0.050 -0.127 -0.089 -0.056 -0.080 -0.065 -0.035 -0.048 -0.077 -0.039 -0.012 -0.039  0.032  0.009
 -0.030 -0.071 -0.064 -0.069 -0.110 -0.080 -0.070 -0.054 -0.083 -0.067 -0.043 -0.002 -0.014  0.007  0.051  0.043  0.047  0.024  0.047  0.008 -0.014  0.017 -0.016  0.015  0.005  0.045  0.022 -0.015 -0.026 -0.030 -0.011 -0.040 -0.001  0.024  0.051  0.042  0.030  0.034  0.020  0.035  0.014  0.023  0.021 -0.041  0.036  0.043 -0.008  0.012  0.007 -0.020 -0.021  0.002 -0.017 -0.047 -0.040 -0.058 -0.024 -0.034 -0.040 -0.021 -0.037 -0.015 -0.077 -0.076 -0.055 -0.085 -0.083 -0.042 -0.056 -0.060 -0.044 -0.057 -0.055 -0.053 -0.001 -0.059 -0.039 -0.028 -0.057 -0.066 -0.035 -0.028 -0.070 -0.044 -0.052 -0.055 -0.088 -0.103 -0.010 -0.003 -0.037 -0.063 -0.031 -0.061 -0.056 -0.035 -0.026 -0.071 -0.058 -0.061 -0.044 -0.074 -0.064 -0.084 -0.043 -0.007 -0.032 -0.026 -0.021 -0.015 -0.010 -0.008  0.033 -0.002  0.006 -0.003 -0.013  0.000 -0.023 -0.021 -0.001  0.002 -0.003 -0.022  0.004  0.054 -0.013 -0.048 -0.044  0.002 -0.017  0.007 -0.026 -0.030  0.062  0.049 -0.017 -0.056 -0.058 -0.093 -0.032 -0.078 -0.102 -0.054 -0.028 -0.049 -0.025 -0.059 -0.050 -0.077 -0.057 -0.085 -0.065 -0.034 -0.112 -0.075 -0.045 -0.044 -0.053 -0.024 -0.048  0.020 -0.013  0.052  0.110  0.109  0.071  0.140  0.260  0.256  0.645  0.259  0.207  0.084  0.080  0.066 -0.001 -0.011 -0.024 -0.018 -0.044 -0.080 -0.079 -0.024 -0.038 -0.060 -0.039 -0.019 -0.019 -0.067 -0.005  0.010 -0.023 -0.050 -0.030 -0.032 -0.031 -0.079 -0.051  0.017 -0.022  0.007  0.037  0.020 -0.011 -0.020 -0.032  0.005  0.006 -0.004 -0.045  0.025 -0.032 -0.057 -0.077  0.010 -0.014  0.024 -0.056  0.002  0.035  0.009  0.023 -0.025 -0.075 -0.098  0.038  0.046  0.007  0.016  0.025 -0.011  0.010  0.021  0.009 -0.023  0.007  0.010  0.046  0.035  0.065  0.077  0.039  0.059 -0.026  0.008  0.051  0.014 -0.018  0.045  0.037  0.069  0.004  0.074  0.080  0.066  0.058  0.078  0.089  0.046  0.043  0.011 -0.004  0.016  0.053  0.003 -0.012 -0.018 -0.001 -0.059 -0.050 -0.058 -0.099 -0.081 -0.063 -0.023 -0.001 -0.023 -0.007  0.030 -0.016 -0.066 -0.030 -0.008 -0.054 -0.052 -0.029 -0.014  0.007 -0.023 -0.004 -0.020 -0.039 -0.065 -0.009 -0.022 -0.054 -0.018 -0.031 -0.015 -0.023 -0.037 -0.005  0.043  0.008  0.002  0.009 -0.022 -0.027 -0.023 -0.046 -0.044 -0.062 -0.071 -0.091 -0.078 -0.059 -0.065 -0.068 -0.050 -0.099 -0.048  0.002  0.037 -0.042
 -0.182 -0.163 -0.234 -0.221 -0.193 -0.128 -0.126 -0.064 -0.065 -0.129 -0.128  0.003 -0.055 -0.045  0.018  0.018  0.026  0.055  0.014 -0.004 -0.036 -0.071 -0.071 -0.065 -0.080 -0.046 -0.049 -0.068 -0.087 -0.081 -0.089 -0.085 -0.079 -0.065 -0.056 -0.022 -0.060 -0.087 -0.028  0.006 -0.041  0.012  0.033 -0.005  0.010 -0.000 -0.037 -0.018 -0.129 -0.138 -0.129 -0.104 -0.096 -0.096 -0.107 -0.121 -0.072 -0.070 -0.078 -0.073 -0.007 -0.054 -0.082 -0.055 -0.036  0.009  0.067 -0.057 -0.008 -0.027 -0.034 -0.044 -0.068 -0.086 -0.062 -0.096 -0.069  0.053 -0.028 -0.016  0.063 -0.048 -0.024  0.045  0.009 -0.033 -0.059 -0.131 -0.136 -0.082 -0.039 -0.105 -0.071 -0.080 -0.150 -0.179 -0.069 -0.024 -0.070 -0.056  0.004 -0.007 -0.007 -0.063 -0.086 -0.019 -0.062 -0.046 -0.031 -0.064 -0.109 -0.045 -0.078 -0.088 -0.059 -0.075 -0.024 -0.009 -0.023 -0.003 -0.070 -0.095  0.020 -0.091 -0.067  0.029 -0.002  0.005 -0.001 -0.013  0.018  0.016 -0.007  0.022  0.009 -0.002 -0.001  0.058 -0.014  0.012  0.015  0.019 -0.001 -0.029 -0.038 -0.052 -0.061 -0.103 -0.065 -0.106 -0.130 -0.153 -0.090 -0.045 -0.109 -0.087 -0.058 -0.078 -0.049 -0.010 -0.088 -0.020  0.019  0.056  0.111  0.075  0.114  0.111  0.242  0.435  0.259  0.840  0.495  0.187  0.219  0.066  0.126  0.077  0.016  0.080  0.105  0.042 -0.027 -0.058 -0.046 -0.138 -0.035 -0.008 -0.128 -0.145 -0.025 -0.044 -0.086 -0.089 -0.051 -0.078 -0.071 -0.046 -0.082 -0.012 -0.074 -0.029  0.025  0.024 -0.020 -0.128 -0.059  0.091 -0.010 -0.079  0.131  0.098 -0.001 -0.055 -0.043  0.034  0.004  0.021 -0.024 -0.015 -0.037  0.004 -0.025 -0.035 -0.080 -0.017  0.021 -0.025  0.046 -0.048 -0.060 -0.054  0.035  0.131 -0.032 -0.107 -0.154 -0.174 -0.104 -0.085 -0.013 -0.012  0.073  0.130  0.052  0.178  0.066  0.065  0.101  0.130 -0.008  0.038  0.052  0.041 -0.020 -0.061 -0.004 -0.012 -0.080 -0.057 -0.094 -0.107 -0.111 -0.060 -0.076 -0.120 -0.125 -0.161 -0.082 -0.100 -0.053 -0.097 -0.101 -0.094 -0.092 -0.016  0.036  0.058  0.080  0.063  0.192  0.161  0.181  0.150  0.104  0.086 -0.008 -0.050 -0.059 -0.094 -0.088 -0.084 -0.077 -0.165 -0.158 -0.152 -0.017 -0.149 -0.168 -0.078 -0.082 -0.056 -0.010  0.060  0.114 -0.001  0.000  0.033  0.020 -0.035 -0.021 -0.033 -0.038 -0.057 -0.065 -0.060 -0.050 -0.059 -0.072 -0.098  0.026  0.129  0.038  0.050  0.106
 -0.232 -0.258 -0.291 -0.249 -0.204 -0.234 -0.180 -0.163 -0.167 -0.142 -0.122 -0.057 -0.055  0.031  0.100  0.066  0.093  0.087  0.112  0.066  0.020 -0.017 -0.008  0.044  0.025  0.060  0.061 -0.012 -0.079 -0.045 -0.121 -0.089 -0.037  0.001  0.018  0.046 -0.039 -0.055 -0.002  0.025 -0.003  0.018  0.065  0.005  0.161  0.090  0.029  0.010 -0.081 -0.090 -0.089 -0.065 -0.058 -0.071 -0.064 -0.097 -0.031 -0.053 -0.067 -0.050 -0.003 -0.039 -0.039 -0.067 -0.043  0.013  0.018 -0.033  0.009  0.032  0.006 -0.023 -0.023 -0.049 -0.007 -0.036 -0.029  0.111  0.040  0.044  0.110 -0.008 -0.042  0.034  0.011 -0.049 -0.058 -0.129 -0.086 -0.055 -0.020 -0.091 -0.036  0.005 -0.107 -0.203 -0.027  0.042 -0.044 -0.032 -0.019  0.050  0.008 -0.009 -0.038  0.037 -0.054 -0.015  0.003 -0.070 -0.061 -0.047 -0.051 -0.073 -0.011  0.019 -0.020 -0.012 -0.015  0.009 -0.012 -0.034  0.102 -0.036 -0.048  0.038 -0.002 -0.004 -0.008  0.001  0.054  0.010  0.054 -0.028 -0.091 -0.026  0.056  0.087  0.058  0.016  0.040  0.029 -0.051 -0.028 -0.035 -0.082 -0.076 -0.116 -0.053 -0.118 -0.135 -0.140 -0.103 -0.069 -0.115 -0.094 -0.042 -0.056 -0.079 -0.071 -0.117 -0.090 -0.066 -0.031  0.015  0.023  0.047  0.064  0.171  0.315  0.207  0.495  0.802  0.091  0.282  0.111  0.222  0.113  0.069  0.151  0.154  0.000  0.071  0.100  0.094  0.043  0.088  0.153  0.004  0.026  0.059  0.073  0.010  0.025  0.057 -0.012  0.006  0.038  0.024 -0.011  0.029  0.061  0.087  0.111  0.013 -0.144 -0.048  0.113  0.027 -0.017  0.204  0.101  0.045  0.025  0.012  0.033  0.079  0.177  0.025  0.002  0.091  0.063  0.001 -0.045 -0.044 -0.044  0.051  0.011  0.100  0.019 -0.022 -0.011  0.243  0.304  0.172  0.046  0.003 -0.074 -0.044 -0.010  0.055  0.060  0.123  0.094  0.021  0.139  0.064  0.086  0.053  0.022 -0.029  0.106  0.011  0.000  0.011 -0.033  0.002 -0.008  0.018  0.068 -0.035 -0.037 -0.061 -0.035 -0.033 -0.077 -0.111 -0.128 -0.102 -0.076 -0.041 -0.098 -0.055 -0.140 -0.066 -0.046 -0.034 -0.020  0.050  0.018  0.156  0.123  0.134  0.113  0.074  0.093  0.024 -0.051 -0.039 -0.050 -0.064 -0.032 -0.025 -0.119 -0.104 -0.110  0.015 -0.128 -0.110 -0.032 -0.011  0.022  0.008  0.083  0.022 -0.067  0.039 -0.009 -0.080 -0.111 -0.077 -0.081 -0.149 -0.160 -0.162 -0.158 -0.166 -0.124 -0.173 -0.174 -0.134  0.013 -0.035  0.016  0.070
  0.001  0.096 -0.001 -0.010 -0.051  0.083  0.053  0.139  0.101 -0.031  0.043  0.057 -0.027 -0.081 -0.090 -0.067 -0.061  0.046 -0.143 -0.132 -0.097 -0.131 -0.051 -0.101 -0.096 -0.085 -0.092 -0.080 -0.062 -0.054  0.019 -0.032 -0.054 -0.047 -0.103 -0.135 -0.088 -0.083 -0.064 -0.043 -0.099 -0.060 -0.131 -0.041 -0.086 -0.111 -0.026 -0.038 -0.059 -0.044 -0.023 -0.012 -0.036 -0.000 -0.014  0.002  0.002 -0.044 -0.022 -0.021 -0.050 -0.081 -0.057 -0.071 -0.047 -0.048  0.039 -0.035 -0.028 -0.052 -0.085 -0.069 -0.071 -0.046 -0.088 -0.056 -0.018  0.051 -0.095 -0.025  0.025  0.004  0.038  0.081  0.087  0.027  0.033 -0.001 -0.020 -0.027 -0.030 -0.045 -0.031 -0.119 -0.125 -0.130 -0.171 -0.094 -0.130 -0.103 -0.021 -0.182 -0.052 -0.102 -0.080 -0.079 -0.062 -0.053 -0.050 -0.002 -0.077  0.018 -0.040 -0.059  0.015 -0.096 -0.011  0.002  0.026  0.001 -0.101 -0.116 -0.118 -0.141 -0.077 -0.109 -0.057 -0.005  0.047  0.035  0.059  0.079  0.070  0.095  0.047  0.042  0.025  0.050 -0.012  0.039  0.016 -0.006  0.033 -0.011 -0.036 -0.057  0.003 -0.082 -0.077 -0.050 -0.052 -0.094 -0.088 -0.060 -0.097 -0.098 -0.085 -0.074 -0.076 -0.065 -0.083 -0.064 -0.051 -0.071 -0.032 -0.070  0.082  0.004  0.046  0.077  0.084  0.187  0.091  0.694  0.312  0.178  0.149  0.108  0.031  0.102  0.038  0.104 -0.057 -0.074 -0.058 -0.140 -0.080 -0.014 -0.052 -0.064  0.019  0.098  0.003 -0.005 -0.012 -0.017 -0.039 -0.032 -0.122 -0.022 -0.025  0.037  0.033  0.046  0.089  0.112  0.070  0.095  0.016  0.014 -0.033  0.031 -0.028 -0.067 -0.049 -0.037 -0.089 -0.051 -0.041 -0.065 -0.114 -0.088 -0.087  0.006  0.003 -0.010  0.093  0.076  0.045  0.023 -0.043  0.008 -0.221 -0.158 -0.250 -0.157 -0.244 -0.105 -0.043 -0.021 -0.017  0.059  0.010  0.113  0.076  0.098  0.111  0.055  0.077  0.029  0.061  0.043  0.020  0.054  0.050  0.056 -0.004  0.026  0.044 -0.028  0.019 -0.003 -0.056 -0.046 -0.092 -0.046 -0.032 -0.106 -0.081 -0.103  0.022 -0.033 -0.113  0.018 -0.060 -0.041  0.019  0.126  0.107  0.031  0.140  0.139  0.043  0.051  0.037  0.011  0.034  0.067  0.075  0.026  0.022 -0.021 -0.068 -0.051 -0.091 -0.141 -0.002 -0.064 -0.086 -0.064 -0.062 -0.023  0.111  0.129  0.124  0.173  0.101  0.177  0.169  0.107  0.008  0.041  0.040 -0.031 -0.091 -0.002 -0.016 -0.115 -0.094 -0.052  0.064 -0.004 -0.061 -0.062 -0.124
 -0.140 -0.112 -0.217 -0.177 -0.200 -0.168 -0.136 -0.073 -0.099 -0.161 -0.061 -0.022 -0.077 -0.080 -0.040 -0.014 -0.043  0.076 -0.035 -0.052 -0.059 -0.033 -0.015 -0.045 -0.024 -0.006 -0.020 -0.036 -0.023 -0.038 -0.023 -0.015 -0.028 -0.009 -0.014 -0.060 -0.009  0.009 -0.028 -0.022 -0.010 -0.029 -0.036 -0.029  0.019 -0.014  0.000 -0.038 -0.020 -0.012 -0.019 -0.029 -0.015 -0.025 -0.013 -0.009  0.020 -0.013 -0.006  0.027 -0.008 -0.034  0.022 -0.012 -0.004 -0.030  0.081  0.010 -0.000  0.014  0.015  0.008  0.019 -0.045 -0.008  0.009  0.018  0.102 -0.030  0.036  0.068 -0.032 -0.061  0.012  0.005 -0.059 -0.112 -0.127 -0.106 -0.148 -0.092 -0.103 -0.013 -0.067 -0.145 -0.122 -0.064 -0.003 -0.117 -0.090 -0.033 -0.091 -0.001 -0.005 -0.001 -0.024 -0.007  0.021 -0.022  0.013 -0.021  0.009  0.019 -0.003  0.062  0.006  0.027  0.052  0.046  0.038 -0.030 -0.046 -0.008 -0.033  0.009 -0.026  0.028  0.008  0.066  0.069  0.108  0.129  0.198  0.110  0.069  0.088  0.040  0.036 -0.029 -0.014  0.019 -0.014 -0.012 -0.040 -0.043 -0.106 -0.089 -0.144 -0.104 -0.101 -0.124 -0.168 -0.143 -0.116 -0.176 -0.143 -0.095 -0.082 -0.082 -0.096 -0.138 -0.152 -0.134 -0.135 -0.068 -0.061  0.047 -0.023  0.036  0.111  0.080  0.219  0.282  0.312  0.671  0.283  0.309  0.207  0.129  0.188  0.127  0.111  0.059  0.092  0.090  0.048  0.043  0.167  0.084  0.086  0.069  0.191  0.071  0.082  0.100  0.036  0.014 -0.002 -0.020  0.029  0.079  0.077  0.135  0.149  0.115  0.045  0.038  0.094  0.033 -0.043 -0.001  0.036 -0.025 -0.120 -0.091 -0.019 -0.051  0.014 -0.074 -0.060 -0.070 -0.014 -0.071 -0.006 -0.040 -0.067  0.080  0.091  0.065  0.066  0.012 -0.012 -0.006  0.033 -0.052 -0.051 -0.066 -0.000  0.015  0.048  0.029  0.066  0.023  0.062  0.049  0.072  0.004 -0.007  0.027 -0.060  0.000  0.002 -0.057  0.003 -0.005  0.046 -0.011 -0.028  0.045  0.084  0.025  0.030 -0.027 -0.061 -0.066 -0.042 -0.020 -0.062 -0.062 -0.064  0.097  0.025 -0.083 -0.068 -0.039 -0.011 -0.039  0.040  0.038 -0.003  0.131  0.152  0.105  0.070  0.088  0.138  0.096  0.089  0.102  0.069  0.076  0.018 -0.017 -0.006 -0.005 -0.142  0.058 -0.012 -0.008  0.004  0.011  0.049  0.069  0.117  0.032 -0.013  0.090  0.096  0.009  0.003  0.031  0.013 -0.088 -0.045 -0.052 -0.076 -0.084 -0.061 -0.059 -0.100 -0.017  0.114  0.054 -0.047 -0.028
[truncated: 341,401 more chars]
