# Supplementary material for: K739 is preferentially targeted over K725 in the deSUMOylation process of neuronal nitric oxide synthase
Source: Front Chem. 2025 Sep 4;13:1672437. doi: 10.3389/fchem.2025.1672437 (PMC12445055; doi:10.3389/fchem.2025.1672437)
Supplement: Supplementary file 2 [file DataSheet2.zip › raw-data/739-R752K/FINAL_DECOMP_MMPBSA.dat]

| Run on Wed May  7 20:35:32 2025
|| GB non-polar solvation energies calculated with gbsa=2
idecomp = 2: Per-residue decomp adding 1-4 interactions to EEL and VDW.
Energy Decomposition Analysis (All units kcal/mol): Generalized Born solvent


Complex:
Total Energy Decomposition:
Residue |       Internal      |    van der Waals    |    Electrostatic    |   Polar Solvation   |   Non-Polar Solv.   |       TOTAL
-------------------------------------------------------------------------------------------------------------------------------------------
GLU   1 |   18.704 +/-  3.449 |    1.405 +/-  1.491 |  -88.728 +/- 13.522 |  -60.903 +/- 12.621 |    1.574 +/-  0.147 | -127.948 +/-  3.773
PHE   2 |   17.915 +/-  3.168 |    2.283 +/-  1.026 |    7.783 +/-  1.840 |   -7.865 +/-  1.635 |    1.401 +/-  0.129 |   21.517 +/-  3.346
PRO   3 |   21.137 +/-  2.571 |   -2.924 +/-  1.048 |   -5.495 +/-  1.276 |   -6.074 +/-  1.387 |    0.569 +/-  0.107 |    7.213 +/-  2.578
GLU   4 |   18.379 +/-  2.796 |   -0.609 +/-  1.980 |  -78.975 +/- 10.311 |    6.027 +/-  9.329 |    0.567 +/-  0.124 |  -54.611 +/-  3.325
ILE   5 |   17.757 +/-  3.340 |   -4.842 +/-  1.440 |   -8.104 +/-  1.384 |   -4.016 +/-  1.303 |    0.092 +/-  0.039 |    0.887 +/-  3.603
THR   6 |   16.364 +/-  2.314 |   -1.017 +/-  1.292 |  -40.805 +/-  4.771 |   -1.108 +/-  3.527 |    0.546 +/-  0.085 |  -26.020 +/-  2.500
GLU   7 |   18.129 +/-  3.194 |   -1.475 +/-  1.366 |  -70.666 +/- 12.829 |   -6.467 +/- 11.684 |    0.948 +/-  0.079 |  -59.530 +/-  3.571
GLU   8 |   17.523 +/-  2.476 |   -1.590 +/-  1.560 |  -54.101 +/-  9.798 |  -18.839 +/-  9.461 |    0.921 +/-  0.076 |  -56.086 +/-  2.719
MET   9 |   15.044 +/-  2.669 |   -6.289 +/-  1.274 |  -12.872 +/-  1.897 |    0.324 +/-  1.432 |    0.422 +/-  0.093 |   -3.370 +/-  2.593
GLU  10 |   18.257 +/-  2.618 |   -3.705 +/-  1.543 | -120.124 +/- 19.913 |   46.955 +/- 16.984 |    0.228 +/-  0.090 |  -58.388 +/-  4.114
LYS  11 |   19.364 +/-  3.184 |   -2.438 +/-  1.685 |   -1.327 +/- 13.467 |  -38.626 +/- 11.389 |    0.770 +/-  0.120 |  -22.257 +/-  3.986
GLU  12 |   17.603 +/-  2.655 |   -3.517 +/-  1.355 |  -61.309 +/-  7.491 |  -16.587 +/-  7.029 |    0.701 +/-  0.105 |  -63.109 +/-  2.709
ILE  13 |   18.149 +/-  2.653 |   -5.220 +/-  1.689 |   -5.927 +/-  1.375 |    0.792 +/-  0.830 |    0.027 +/-  0.020 |    7.822 +/-  2.628
LYS  14 |   18.357 +/-  3.142 |   -3.485 +/-  1.556 |   50.036 +/-  9.615 |  -82.317 +/-  8.741 |    0.758 +/-  0.162 |  -16.652 +/-  3.865
ASN  15 |   21.487 +/-  3.208 |   -4.182 +/-  1.292 | -104.095 +/-  5.053 |    3.391 +/-  3.083 |    0.417 +/-  0.080 |  -82.982 +/-  3.324
VAL  16 |   16.591 +/-  2.618 |   -4.082 +/-  1.448 |  -30.888 +/-  1.244 |    1.818 +/-  0.528 |    0.109 +/-  0.035 |  -16.452 +/-  2.497
PHE  17 |   16.805 +/-  2.815 |   -5.622 +/-  1.353 |   -1.236 +/-  1.683 |   -3.703 +/-  1.067 |    0.125 +/-  0.055 |    6.368 +/-  3.497
ARG  18 |   23.151 +/-  3.730 |   -2.695 +/-  1.446 | -113.644 +/-  6.787 |  -79.559 +/-  6.469 |    1.318 +/-  0.119 | -171.428 +/-  3.268
ASN  19 |   22.557 +/-  2.452 |   -1.602 +/-  1.142 |  -95.401 +/-  2.112 |   -7.446 +/-  1.324 |    0.635 +/-  0.064 |  -81.256 +/-  2.639
GLY  20 |    5.373 +/-  1.692 |   -1.591 +/-  0.644 |   -8.211 +/-  0.984 |   -2.050 +/-  0.762 |    0.325 +/-  0.040 |   -6.155 +/-  1.828
ASN  21 |   23.039 +/-  3.279 |   -2.700 +/-  1.178 |  -88.950 +/-  3.531 |   -9.724 +/-  2.207 |    0.742 +/-  0.052 |  -77.593 +/-  2.515
GLN  22 |   24.855 +/-  3.003 |   -3.883 +/-  1.255 |  -79.803 +/-  4.441 |   -5.791 +/-  3.395 |    0.700 +/-  0.084 |  -63.921 +/-  2.931
ASP  23 |   14.459 +/-  2.499 |   -2.522 +/-  1.172 |  -78.062 +/-  6.753 |    1.021 +/-  6.179 |    0.479 +/-  0.075 |  -64.625 +/-  2.609
GLU  24 |   18.141 +/-  2.287 |   -2.607 +/-  1.342 |  -66.757 +/-  5.701 |   -8.829 +/-  4.669 |    0.614 +/-  0.045 |  -59.438 +/-  2.639
VAL  25 |   13.616 +/-  2.435 |   -2.619 +/-  1.254 |  -19.336 +/-  1.010 |   -4.035 +/-  0.749 |    0.561 +/-  0.047 |  -11.812 +/-  2.569
LEU  26 |   16.808 +/-  2.625 |   -4.790 +/-  1.226 |  -29.751 +/-  1.285 |   -0.281 +/-  0.946 |    0.196 +/-  0.041 |  -17.817 +/-  2.736
SER  27 |   10.947 +/-  2.140 |   -4.591 +/-  0.967 |  -20.626 +/-  1.360 |   -1.178 +/-  0.748 |    0.000 +/-  0.001 |  -15.448 +/-  2.202
GLU  28 |   19.173 +/-  2.827 |   -3.066 +/-  1.517 |  -65.147 +/-  4.693 |   -5.995 +/-  4.507 |    0.604 +/-  0.044 |  -54.431 +/-  2.816
ALA  29 |    7.826 +/-  1.822 |   -1.395 +/-  1.016 |    2.011 +/-  1.455 |   -5.090 +/-  1.331 |    0.285 +/-  0.050 |    3.637 +/-  2.078
PHE  30 |   16.881 +/-  3.149 |    1.215 +/-  1.037 |    5.055 +/-  1.611 |   -7.392 +/-  1.252 |    1.327 +/-  0.100 |   17.086 +/-  3.293
ARG  31 |   23.868 +/-  4.536 |   -5.526 +/-  1.475 | -104.842 +/-  7.358 |  -80.159 +/-  6.888 |    0.528 +/-  0.122 | -166.131 +/-  3.628
LEU  32 |   16.228 +/-  2.615 |   -4.251 +/-  1.276 |  -32.565 +/-  1.786 |   -0.936 +/-  0.854 |    0.148 +/-  0.031 |  -21.375 +/-  2.856
THR  33 |   16.120 +/-  2.726 |   -4.032 +/-  1.044 |  -31.689 +/-  1.417 |   -1.585 +/-  1.804 |    0.350 +/-  0.055 |  -20.836 +/-  2.662
ILE  34 |   17.471 +/-  2.174 |   -5.894 +/-  1.687 |  -14.333 +/-  1.126 |    0.821 +/-  0.422 |    0.000 +/-  0.000 |   -1.935 +/-  2.505
THR  35 |   16.025 +/-  2.435 |   -5.532 +/-  1.479 |  -39.953 +/-  1.693 |    1.996 +/-  0.630 |    0.048 +/-  0.022 |  -27.416 +/-  2.688
ARG  36 |   22.472 +/-  3.816 |   -9.610 +/-  1.596 | -165.532 +/-  7.162 |  -23.870 +/-  5.288 |    0.067 +/-  0.029 | -176.472 +/-  4.036
LYS  37 |   19.599 +/-  3.277 |   -5.255 +/-  1.662 |  -17.439 +/-  6.373 |  -14.264 +/-  5.323 |    0.256 +/-  0.048 |  -17.103 +/-  4.176
ASP  38 |   13.338 +/-  2.288 |   -6.528 +/-  1.372 | -101.269 +/-  4.577 |   14.433 +/-  3.729 |    0.002 +/-  0.003 |  -80.025 +/-  2.668
ILE  39 |   19.664 +/-  3.170 |   -6.684 +/-  1.365 |  -14.870 +/-  1.014 |    2.978 +/-  0.635 |    0.000 +/-  0.003 |    1.087 +/-  3.088
GLN  40 |   24.475 +/-  2.778 |   -4.533 +/-  1.448 |  -80.451 +/-  2.862 |   -4.707 +/-  1.740 |    0.445 +/-  0.044 |  -64.771 +/-  2.551
THR  41 |   17.331 +/-  2.294 |   -5.685 +/-  1.218 |  -37.491 +/-  1.484 |    0.138 +/-  0.951 |    0.143 +/-  0.021 |  -25.564 +/-  2.253
LEU  42 |   17.749 +/-  2.883 |   -6.764 +/-  1.598 |  -34.386 +/-  1.309 |    2.437 +/-  0.580 |    0.001 +/-  0.003 |  -20.962 +/-  3.034
ASN  43 |   23.343 +/-  2.551 |   -4.820 +/-  1.280 |  -87.984 +/-  3.574 |   -6.489 +/-  2.181 |    0.319 +/-  0.081 |  -75.631 +/-  2.924
HIE  44 |   36.144 +/-  3.048 |   -5.505 +/-  1.000 |  -11.267 +/-  1.673 |  -11.042 +/-  1.632 |    0.782 +/-  0.170 |    9.112 +/-  3.107
LEU  45 |   16.571 +/-  3.000 |   -0.572 +/-  1.429 |  -28.370 +/-  1.531 |   -3.618 +/-  1.369 |    0.897 +/-  0.192 |  -15.090 +/-  2.925
ASN  46 |   21.112 +/-  3.185 |   -3.589 +/-  1.270 |  -91.412 +/-  2.277 |   -5.758 +/-  1.014 |    0.473 +/-  0.050 |  -79.174 +/-  2.864
TRP  47 |   21.982 +/-  3.656 |   -9.945 +/-  1.110 |    3.245 +/-  1.543 |   -4.602 +/-  1.036 |    0.383 +/-  0.057 |   11.063 +/-  3.534
LEU  48 |   18.090 +/-  2.968 |   -8.490 +/-  1.561 |  -32.987 +/-  1.405 |    2.529 +/-  0.584 |    0.001 +/-  0.002 |  -20.858 +/-  3.314
ASN  49 |   23.893 +/-  3.345 |   -8.418 +/-  1.368 | -101.041 +/-  2.030 |    3.276 +/-  1.048 |    0.001 +/-  0.002 |  -82.289 +/-  2.927
ASP  50 |   15.332 +/-  2.727 |   -5.896 +/-  1.605 | -111.671 +/-  5.141 |   26.241 +/-  4.724 |    0.022 +/-  0.020 |  -75.971 +/-  3.182
GLU  51 |   18.865 +/-  3.012 |   -5.757 +/-  1.768 |  -99.580 +/-  4.786 |   24.832 +/-  4.189 |    0.045 +/-  0.019 |  -61.595 +/-  3.265
ILE  52 |   19.035 +/-  3.175 |   -7.393 +/-  1.338 |  -12.137 +/-  0.988 |    1.717 +/-  0.498 |    0.001 +/-  0.002 |    1.222 +/-  3.261
ILE  53 |   17.693 +/-  2.900 |   -7.033 +/-  1.313 |  -13.539 +/-  0.890 |    0.618 +/-  0.513 |    0.006 +/-  0.007 |   -2.254 +/-  2.922
ASN  54 |   20.553 +/-  2.843 |   -6.533 +/-  1.032 |  -97.238 +/-  2.200 |    2.124 +/-  1.393 |    0.084 +/-  0.024 |  -81.009 +/-  2.668
PHE  55 |   16.122 +/-  2.531 |   -8.837 +/-  1.020 |  -10.803 +/-  1.207 |    0.157 +/-  0.494 |    0.013 +/-  0.008 |   -3.347 +/-  2.703
TYR  56 |   17.356 +/-  3.216 |   -8.587 +/-  1.434 |  -32.745 +/-  3.559 |   -1.501 +/-  1.957 |    0.056 +/-  0.031 |  -25.421 +/-  3.388
MET  57 |   16.997 +/-  2.211 |   -9.325 +/-  1.192 |   -9.548 +/-  1.056 |   -0.770 +/-  0.574 |    0.020 +/-  0.009 |   -2.626 +/-  2.460
ASN  58 |   22.964 +/-  2.740 |   -5.864 +/-  0.919 |  -88.908 +/-  2.812 |   -4.749 +/-  2.146 |    0.227 +/-  0.079 |  -76.331 +/-  2.525
MET  59 |   16.252 +/-  2.441 |  -10.087 +/-  1.110 |   -7.962 +/-  1.177 |    0.385 +/-  0.708 |    0.062 +/-  0.025 |   -1.350 +/-  2.597
LEU  60 |   16.021 +/-  3.046 |   -7.978 +/-  1.136 |  -30.147 +/-  1.087 |    0.291 +/-  0.559 |    0.001 +/-  0.002 |  -21.812 +/-  3.007
MET  61 |   15.723 +/-  2.834 |   -7.242 +/-  1.257 |  -13.657 +/-  1.926 |   -0.880 +/-  0.897 |    0.359 +/-  0.073 |   -5.698 +/-  3.088
GLU  62 |   17.637 +/-  2.759 |   -2.915 +/-  1.312 |  -80.425 +/-  7.375 |   12.233 +/-  6.864 |    0.604 +/-  0.098 |  -52.866 +/-  2.810
ARG  63 |   21.699 +/-  4.147 |   -5.815 +/-  1.505 | -142.666 +/-  5.557 |  -49.852 +/-  4.269 |    0.260 +/-  0.073 | -176.375 +/-  4.228
SER  64 |   11.578 +/-  2.255 |   -3.742 +/-  1.147 |   -9.082 +/-  1.403 |   -6.559 +/-  1.183 |    0.088 +/-  0.039 |   -7.718 +/-  2.204
LYS  65 |   17.629 +/-  3.039 |   -0.834 +/-  1.256 |   12.362 +/-  7.051 |  -51.116 +/-  6.918 |    1.214 +/-  0.071 |  -20.745 +/-  3.799
GLU  66 |   18.037 +/-  2.995 |   -2.033 +/-  1.157 |  -58.841 +/- 10.113 |  -12.032 +/-  9.245 |    0.725 +/-  0.088 |  -54.143 +/-  3.235
LYS  67 |   18.391 +/-  3.470 |    0.393 +/-  0.887 |   55.723 +/-  5.255 |  -88.277 +/-  4.536 |    1.639 +/-  0.052 |  -12.131 +/-  3.836
GLY  68 |    6.092 +/-  1.731 |   -0.758 +/-  0.515 |   -9.612 +/-  1.848 |   -5.003 +/-  1.522 |    0.600 +/-  0.051 |   -8.682 +/-  1.734
LEU  69 |   17.793 +/-  2.895 |   -2.261 +/-  1.287 |  -16.905 +/-  1.561 |   -4.928 +/-  1.081 |    0.353 +/-  0.066 |   -5.947 +/-  2.866
PRO  70 |   20.545 +/-  2.229 |   -5.087 +/-  0.950 |   -9.551 +/-  1.742 |   -1.113 +/-  0.799 |    0.117 +/-  0.044 |    4.911 +/-  2.562
SER  71 |   10.407 +/-  2.560 |   -3.965 +/-  1.130 |  -13.294 +/-  2.568 |   -4.572 +/-  2.090 |    0.341 +/-  0.037 |  -11.084 +/-  2.911
VAL  72 |   15.715 +/-  3.080 |   -5.333 +/-  1.334 |  -22.890 +/-  1.028 |   -1.554 +/-  0.784 |    0.066 +/-  0.022 |  -13.996 +/-  3.124
HIE  73 |   35.896 +/-  2.956 |   -8.207 +/-  1.049 |  -18.280 +/-  2.141 |   -6.518 +/-  2.214 |    0.182 +/-  0.062 |    3.073 +/-  3.261
ALA  74 |    7.369 +/-  1.753 |   -4.292 +/-  0.645 |   -3.702 +/-  1.197 |   -0.703 +/-  0.833 |    0.090 +/-  0.040 |   -1.239 +/-  1.894
PHE  75 |   16.770 +/-  3.393 |   -4.971 +/-  1.171 |   -1.611 +/-  1.137 |   -5.190 +/-  0.670 |    0.119 +/-  0.050 |    5.117 +/-  3.200
ASN  76 |   23.237 +/-  3.552 |   -5.428 +/-  1.345 |  -90.096 +/-  2.057 |   -2.113 +/-  1.218 |    0.149 +/-  0.035 |  -74.250 +/-  3.166
THR  77 |   17.236 +/-  2.236 |   -5.252 +/-  1.305 |  -37.018 +/-  1.391 |   -4.661 +/-  0.853 |    0.029 +/-  0.021 |  -29.666 +/-  2.213
PHE  78 |   16.707 +/-  3.087 |   -5.032 +/-  1.627 |   -9.869 +/-  1.150 |   -0.276 +/-  0.476 |    0.156 +/-  0.088 |    1.686 +/-  3.471
PHE  79 |   15.767 +/-  2.639 |   -7.049 +/-  1.117 |   -9.092 +/-  0.990 |    0.145 +/-  0.414 |    0.009 +/-  0.007 |   -0.219 +/-  2.684
PHE  80 |   16.081 +/-  3.128 |   -6.313 +/-  0.977 |   -8.150 +/-  0.963 |   -1.588 +/-  0.570 |    0.064 +/-  0.033 |    0.094 +/-  3.362
THR  81 |   16.707 +/-  2.252 |   -3.273 +/-  1.158 |  -32.086 +/-  1.950 |   -2.884 +/-  1.353 |    0.303 +/-  0.074 |  -21.233 +/-  2.689
LYS  82 |   18.066 +/-  3.244 |   -7.104 +/-  1.149 |   39.655 +/-  5.435 |  -68.618 +/-  4.666 |    0.269 +/-  0.065 |  -17.731 +/-  3.526
LEU  83 |   17.320 +/-  2.574 |   -6.787 +/-  1.079 |  -28.959 +/-  1.109 |   -1.405 +/-  0.787 |    0.070 +/-  0.026 |  -19.761 +/-  2.690
LYS  84 |   17.315 +/-  3.434 |   -3.584 +/-  1.127 |   82.137 +/-  5.583 | -114.466 +/-  5.652 |    0.902 +/-  0.096 |  -17.696 +/-  3.668
THR  85 |   17.276 +/-  2.542 |   -0.611 +/-  1.212 |  -37.451 +/-  1.485 |   -7.765 +/-  1.139 |    0.777 +/-  0.038 |  -27.774 +/-  2.541
ALA  86 |    7.917 +/-  1.874 |   -1.140 +/-  0.775 |   -2.676 +/-  1.701 |   -3.237 +/-  1.143 |    0.467 +/-  0.058 |    1.331 +/-  2.230
GLY  87 |    5.613 +/-  1.587 |   -2.395 +/-  0.862 |   -6.204 +/-  1.572 |   -2.766 +/-  0.912 |    0.183 +/-  0.037 |   -5.570 +/-  1.825
TYR  88 |   17.493 +/-  3.082 |   -6.000 +/-  1.320 |  -31.014 +/-  1.806 |   -3.496 +/-  0.973 |    0.139 +/-  0.060 |  -22.879 +/-  3.118
GLN  89 |   24.099 +/-  3.365 |   -2.017 +/-  1.057 |  -73.077 +/-  4.282 |   -9.783 +/-  3.724 |    1.010 +/-  0.093 |  -59.768 +/-  3.086
ALA  90 |    7.525 +/-  1.992 |   -1.824 +/-  0.990 |   -5.352 +/-  1.937 |    0.124 +/-  1.062 |    0.278 +/-  0.069 |    0.751 +/-  2.189
VAL  91 |   16.583 +/-  3.053 |   -5.184 +/-  1.368 |  -21.417 +/-  1.444 |    0.769 +/-  0.554 |    0.002 +/-  0.004 |   -9.248 +/-  2.870
LYS  92 |   18.806 +/-  3.176 |   -5.307 +/-  1.389 |   68.446 +/-  8.806 |  -93.347 +/-  7.973 |    0.549 +/-  0.085 |  -10.853 +/-  3.398
ARG  93 |   22.543 +/-  3.369 |   -3.167 +/-  1.751 | -138.772 +/-  6.755 |  -64.689 +/-  5.615 |    0.646 +/-  0.087 | -183.439 +/-  3.586
TRP  94 |   23.141 +/-  3.569 |  -10.274 +/-  1.065 |   -8.426 +/-  2.270 |   -5.868 +/-  1.101 |    0.130 +/-  0.043 |   -1.298 +/-  3.489
THR  95 |   16.929 +/-  2.490 |   -2.866 +/-  1.459 |  -32.618 +/-  1.890 |   -1.972 +/-  1.153 |    0.033 +/-  0.021 |  -20.493 +/-  2.612
LYS  96 |   18.562 +/-  3.333 |   -3.212 +/-  1.234 |   85.547 +/- 10.845 | -107.552 +/- 10.316 |    1.017 +/-  0.109 |   -5.638 +/-  3.573
LYS  97 |   19.132 +/-  3.298 |   -0.346 +/-  1.417 |   53.872 +/- 12.690 |  -88.730 +/- 11.543 |    1.154 +/-  0.141 |  -14.918 +/-  3.762
VAL  98 |   14.626 +/-  2.901 |   -0.703 +/-  1.394 |  -30.354 +/-  1.193 |   -2.214 +/-  0.904 |    0.496 +/-  0.151 |  -18.150 +/-  3.108
ASP  99 |   15.614 +/-  2.187 |   -1.323 +/-  1.461 | -117.521 +/-  9.081 |   38.082 +/-  7.739 |    0.404 +/-  0.052 |  -64.744 +/-  2.957
VAL 100 |   14.480 +/-  2.740 |   -4.745 +/-  1.216 |  -23.396 +/-  1.213 |   -3.562 +/-  0.761 |    0.008 +/-  0.008 |  -17.215 +/-  2.604
PHE 101 |   16.724 +/-  3.024 |   -3.645 +/-  1.132 |   -6.209 +/-  1.323 |   -5.172 +/-  0.964 |    0.414 +/-  0.066 |    2.111 +/-  3.215
SER 102 |   11.767 +/-  2.216 |   -0.775 +/-  1.179 |   -9.178 +/-  1.858 |   -7.062 +/-  1.193 |    0.552 +/-  0.034 |   -4.695 +/-  2.679
VAL 103 |   15.588 +/-  2.500 |   -3.863 +/-  1.291 |  -26.520 +/-  1.947 |   -1.370 +/-  1.324 |    0.162 +/-  0.035 |  -16.003 +/-  2.855
ASP 104 |   13.698 +/-  2.495 |   -5.123 +/-  1.104 |  -67.941 +/-  5.085 |   -2.533 +/-  4.894 |    0.330 +/-  0.035 |  -61.568 +/-  2.554
ILE 105 |   17.552 +/-  3.206 |   -6.491 +/-  1.444 |   -9.284 +/-  0.843 |   -1.219 +/-  0.292 |    0.005 +/-  0.005 |    0.562 +/-  3.047
LEU 106 |   18.073 +/-  2.601 |   -6.952 +/-  1.424 |  -31.476 +/-  0.984 |    1.350 +/-  0.370 |    0.001 +/-  0.002 |  -19.004 +/-  2.811
LEU 107 |   15.974 +/-  2.591 |   -7.708 +/-  1.142 |  -30.260 +/-  0.895 |    1.171 +/-  0.350 |    0.000 +/-  0.000 |  -20.824 +/-  2.639
VAL 108 |   15.372 +/-  2.230 |   -4.625 +/-  1.277 |  -21.869 +/-  0.878 |    1.952 +/-  0.330 |    0.001 +/-  0.002 |   -9.169 +/-  2.438
PRO 109 |   21.543 +/-  2.743 |   -7.258 +/-  0.841 |   -5.807 +/-  0.675 |   -0.683 +/-  0.535 |    0.006 +/-  0.006 |    7.800 +/-  2.920
ILE 110 |   17.272 +/-  2.405 |   -5.638 +/-  1.318 |  -10.509 +/-  0.964 |   -0.948 +/-  0.502 |    0.011 +/-  0.013 |    0.187 +/-  2.587
HIE 111 |   34.363 +/-  2.572 |   -9.205 +/-  1.036 |  -21.523 +/-  2.131 |   -1.205 +/-  1.594 |    0.156 +/-  0.044 |    2.585 +/-  2.854
LEU 112 |   17.321 +/-  2.974 |   -1.383 +/-  1.425 |  -31.309 +/-  1.192 |   -0.705 +/-  0.841 |    0.610 +/-  0.072 |  -15.466 +/-  3.134
GLY 113 |    5.629 +/-  1.755 |   -2.161 +/-  0.585 |   -5.892 +/-  1.203 |   -4.352 +/-  0.918 |    0.376 +/-  0.042 |   -6.400 +/-  1.639
VAL 114 |   16.700 +/-  2.547 |   -2.160 +/-  1.536 |  -26.580 +/-  1.503 |   -0.240 +/-  0.701 |    0.233 +/-  0.072 |  -12.047 +/-  3.047
HIE 115 |   33.911 +/-  2.610 |   -9.884 +/-  1.131 |  -25.499 +/-  1.729 |   -1.594 +/-  1.130 |    0.108 +/-  0.030 |   -2.958 +/-  2.986
TRP 116 |   22.082 +/-  2.968 |  -14.596 +/-  1.152 |   -3.283 +/-  1.132 |   -1.604 +/-  0.739 |    0.007 +/-  0.004 |    2.606 +/-  3.237
CYS 117 |   10.561 +/-  2.026 |   -5.960 +/-  1.116 |   -0.079 +/-  1.503 |   -1.133 +/-  0.852 |    0.004 +/-  0.003 |    3.392 +/-  1.780
LEU 118 |   17.120 +/-  2.738 |   -7.422 +/-  1.265 |  -33.098 +/-  1.037 |    2.353 +/-  0.432 |    0.000 +/-  0.002 |  -21.047 +/-  2.912
ALA 119 |    7.217 +/-  1.860 |   -4.561 +/-  0.973 |   -4.585 +/-  0.955 |   -1.088 +/-  0.414 |    0.001 +/-  0.002 |   -3.017 +/-  1.810
VAL 120 |   14.302 +/-  2.603 |   -4.525 +/-  1.232 |  -29.121 +/-  1.248 |    2.441 +/-  0.615 |    0.027 +/-  0.010 |  -16.876 +/-  2.413
VAL 121 |   14.078 +/-  2.764 |   -5.098 +/-  1.557 |  -30.053 +/-  1.016 |   -1.599 +/-  0.391 |    0.001 +/-  0.002 |  -22.671 +/-  2.869
ASP 122 |   16.634 +/-  2.322 |   -5.843 +/-  1.500 | -125.776 +/-  8.073 |   43.996 +/-  6.224 |    0.087 +/-  0.032 |  -70.902 +/-  3.772
PHE 123 |   16.130 +/-  2.667 |   -6.646 +/-  1.072 |   -1.461 +/-  1.423 |   -0.842 +/-  1.118 |    0.224 +/-  0.044 |    7.406 +/-  2.708
ARG 124 |   22.299 +/-  4.602 |   -1.862 +/-  2.022 | -156.600 +/-  7.234 |  -41.459 +/-  5.713 |    0.755 +/-  0.065 | -176.867 +/-  3.896
LYS 125 |   18.056 +/-  3.289 |   -2.539 +/-  1.414 |   61.246 +/-  9.123 |  -87.707 +/- 10.162 |    1.061 +/-  0.100 |   -9.883 +/-  3.960
LYS 126 |   18.055 +/-  3.032 |   -4.561 +/-  1.351 |   45.598 +/-  8.483 |  -78.488 +/-  7.891 |    0.664 +/-  0.113 |  -18.733 +/-  3.779
ASN 127 |   21.435 +/-  2.914 |   -4.783 +/-  0.936 |  -86.337 +/-  5.811 |   -9.624 +/-  3.558 |    0.379 +/-  0.111 |  -78.929 +/-  2.844
ILE 128 |   17.310 +/-  3.087 |   -5.032 +/-  1.373 |  -10.148 +/-  1.532 |   -0.344 +/-  0.992 |    0.045 +/-  0.031 |    1.831 +/-  2.955
THR 129 |   16.356 +/-  2.199 |   -3.729 +/-  1.291 |  -35.570 +/-  2.261 |   -3.437 +/-  1.910 |    0.171 +/-  0.085 |  -26.208 +/-  2.725
TYR 130 |   18.277 +/-  3.553 |   -8.349 +/-  1.121 |  -25.361 +/-  1.822 |   -4.284 +/-  1.757 |    0.067 +/-  0.027 |  -19.650 +/-  3.884
TYR 131 |   16.682 +/-  3.142 |   -7.088 +/-  1.075 |  -26.515 +/-  1.308 |   -6.449 +/-  1.023 |    0.229 +/-  0.046 |  -23.142 +/-  3.224
ASP 132 |   16.140 +/-  2.218 |   -5.530 +/-  1.504 | -123.421 +/- 10.874 |   51.139 +/- 10.339 |    0.114 +/-  0.027 |  -61.558 +/-  2.526
SER 133 |   11.542 +/-  1.808 |   -6.201 +/-  0.988 |  -12.915 +/-  1.832 |   -4.268 +/-  0.977 |    0.002 +/-  0.002 |  -11.840 +/-  2.585
MET 134 |   15.596 +/-  2.586 |   -7.138 +/-  1.444 |  -11.026 +/-  3.154 |   -0.326 +/-  2.330 |    0.151 +/-  0.075 |   -2.743 +/-  3.077
GLY 135 |    5.813 +/-  1.858 |   -2.242 +/-  0.696 |   -6.283 +/-  3.452 |   -4.053 +/-  2.269 |    0.159 +/-  0.059 |   -6.605 +/-  2.176
GLY 136 |    5.708 +/-  1.758 |   -2.013 +/-  0.670 |   -1.912 +/-  2.277 |   -6.161 +/-  1.936 |    0.273 +/-  0.068 |   -4.104 +/-  1.766
ILE 137 |   17.254 +/-  2.723 |   -2.815 +/-  1.645 |   -8.397 +/-  1.538 |   -1.506 +/-  1.433 |    0.307 +/-  0.105 |    4.844 +/-  2.940
ASN 138 |   22.317 +/-  2.537 |   -5.293 +/-  0.950 |  -88.708 +/-  2.580 |   -5.391 +/-  1.452 |    0.472 +/-  0.044 |  -76.603 +/-  2.912
ASN 139 |   21.784 +/-  3.032 |   -3.997 +/-  1.101 |  -86.635 +/-  2.889 |  -10.216 +/-  2.187 |    0.518 +/-  0.143 |  -78.546 +/-  2.708
GLU 140 |   17.283 +/-  3.080 |   -1.893 +/-  1.610 | -131.643 +/-  7.741 |   54.687 +/-  7.519 |    0.594 +/-  0.070 |  -60.972 +/-  3.035
ALA 141 |    7.260 +/-  1.798 |   -4.910 +/-  0.853 |   -6.054 +/-  1.120 |   -0.587 +/-  0.557 |    0.022 +/-  0.016 |   -4.269 +/-  2.022
CYS 142 |   10.303 +/-  1.963 |   -7.364 +/-  0.917 |    4.045 +/-  1.284 |   -1.844 +/-  0.695 |    0.019 +/-  0.028 |    5.159 +/-  2.227
ARG 143 |   21.704 +/-  3.653 |   -3.970 +/-  1.561 | -112.628 +/- 10.281 |  -86.772 +/-  9.306 |    0.854 +/-  0.123 | -180.812 +/-  3.290
ILE 144 |   17.717 +/-  2.806 |   -4.411 +/-  1.471 |  -16.151 +/-  1.007 |    0.326 +/-  0.565 |    0.191 +/-  0.081 |   -2.327 +/-  2.936
LEU 145 |   17.577 +/-  3.269 |   -6.546 +/-  1.302 |  -30.302 +/-  1.058 |    0.142 +/-  0.399 |    0.002 +/-  0.003 |  -19.127 +/-  3.262
LEU 146 |   17.473 +/-  2.991 |   -5.848 +/-  1.495 |  -32.769 +/-  1.264 |   -0.587 +/-  0.600 |    0.174 +/-  0.076 |  -21.556 +/-  2.956
GLN 147 |   23.944 +/-  3.073 |   -4.319 +/-  1.303 |  -78.441 +/-  4.188 |   -6.490 +/-  2.887 |    0.631 +/-  0.090 |  -64.675 +/-  3.164
TYR 148 |   18.553 +/-  2.748 |   -6.788 +/-  1.399 |  -31.266 +/-  1.827 |   -1.232 +/-  0.646 |    0.004 +/-  0.005 |  -20.727 +/-  2.877
LEU 149 |   16.324 +/-  3.053 |   -7.636 +/-  1.342 |  -26.976 +/-  1.532 |   -0.064 +/-  0.523 |    0.000 +/-  0.001 |  -18.351 +/-  3.066
LYS 150 |   17.795 +/-  2.505 |   -6.097 +/-  1.400 |   64.549 +/- 17.268 |  -95.357 +/- 16.084 |    0.612 +/-  0.130 |  -18.498 +/-  3.423
GLN 151 |   24.861 +/-  3.042 |   -6.013 +/-  1.208 |  -79.366 +/-  2.713 |   -9.514 +/-  2.981 |    0.481 +/-  0.084 |  -69.550 +/-  2.896
GLU 152 |   17.606 +/-  2.469 |   -4.337 +/-  1.794 | -137.669 +/-  5.752 |   58.122 +/-  4.866 |    0.002 +/-  0.003 |  -66.276 +/-  2.699
SER 153 |   10.938 +/-  2.015 |   -5.029 +/-  0.984 |  -16.184 +/-  1.914 |   -0.223 +/-  1.286 |    0.041 +/-  0.022 |  -10.457 +/-  2.214
ILE 154 |   17.564 +/-  2.527 |   -2.863 +/-  1.452 |  -12.857 +/-  1.766 |   -0.882 +/-  1.285 |    0.669 +/-  0.078 |    1.631 +/-  2.934
ASP 155 |   17.652 +/-  2.380 |   -3.704 +/-  1.593 | -125.735 +/- 13.159 |   50.730 +/- 12.020 |    0.378 +/-  0.079 |  -60.679 +/-  2.782
LYS 156 |   18.009 +/-  2.881 |   -4.152 +/-  1.522 |   38.380 +/-  6.953 |  -66.643 +/-  5.818 |    0.377 +/-  0.062 |  -14.029 +/-  3.900
LYS 157 |   18.891 +/-  3.494 |   -2.607 +/-  1.318 |   45.734 +/-  6.582 |  -72.843 +/-  6.037 |    0.741 +/-  0.107 |  -10.084 +/-  3.677
ARG 158 |   23.016 +/-  3.793 |   -0.165 +/-  1.363 |  -97.519 +/-  5.036 |  -93.882 +/-  4.581 |    1.626 +/-  0.107 | -166.924 +/-  3.180
LYS 159 |   17.878 +/-  2.843 |   -1.855 +/-  1.265 |   47.727 +/- 14.328 |  -86.810 +/- 13.589 |    1.117 +/-  0.110 |  -21.942 +/-  3.276
GLU 160 |   18.177 +/-  2.873 |   -0.999 +/-  1.841 |  -92.143 +/- 15.569 |   14.243 +/- 14.931 |    0.919 +/-  0.145 |  -59.803 +/-  3.188
PHE 161 |   16.484 +/-  2.960 |   -5.115 +/-  1.193 |   -4.432 +/-  3.488 |   -5.400 +/-  2.499 |    0.176 +/-  0.059 |    1.714 +/-  3.265
ASP 162 |   15.635 +/-  2.195 |   -1.331 +/-  1.386 |  -99.501 +/-  7.879 |   23.542 +/-  7.674 |    0.621 +/-  0.094 |  -61.034 +/-  2.332
THR 163 |   16.299 +/-  2.454 |   -1.502 +/-  1.349 |  -34.066 +/-  2.312 |   -5.988 +/-  2.173 |    0.523 +/-  0.182 |  -24.735 +/-  2.878
ASN 164 |   20.759 +/-  2.853 |   -0.831 +/-  1.120 |  -92.598 +/-  3.612 |   -5.341 +/-  2.179 |    0.798 +/-  0.062 |  -77.213 +/-  2.801
GLY 165 |    5.676 +/-  1.843 |   -2.091 +/-  0.587 |   -4.798 +/-  1.611 |   -5.373 +/-  1.148 |    0.386 +/-  0.065 |   -6.200 +/-  1.830
TRP 166 |   22.526 +/-  3.560 |   -9.959 +/-  1.229 |   -1.088 +/-  2.500 |   -4.303 +/-  1.730 |    0.148 +/-  0.065 |    7.325 +/-  3.617
GLN 167 |   24.201 +/-  2.675 |   -1.800 +/-  1.101 |  -66.539 +/-  3.280 |  -13.369 +/-  2.456 |    0.918 +/-  0.126 |  -56.589 +/-  2.491
LEU 168 |   16.107 +/-  2.652 |   -2.440 +/-  1.599 |  -23.952 +/-  2.440 |   -5.495 +/-  1.811 |    0.431 +/-  0.216 |  -15.349 +/-  3.054
PHE 169 |   16.429 +/-  3.124 |   -0.106 +/-  1.330 |   -5.072 +/-  2.857 |   -5.193 +/-  1.896 |    1.060 +/-  0.165 |    7.117 +/-  3.522
SER 170 |   11.380 +/-  2.494 |   -1.349 +/-  1.154 |   -1.447 +/-  3.070 |  -10.123 +/-  2.518 |    0.579 +/-  0.163 |   -0.960 +/-  2.471
LYS 171 |   18.198 +/-  3.119 |   -1.723 +/-  1.570 |   86.799 +/- 13.303 | -108.908 +/- 13.184 |    0.913 +/-  0.312 |   -4.721 +/-  4.273
LYS 172 |   17.254 +/-  3.017 |   -0.705 +/-  1.459 |   87.283 +/- 10.374 | -121.738 +/- 10.210 |    1.284 +/-  0.289 |  -16.622 +/-  3.439
SER 173 |   11.828 +/-  2.309 |   -1.786 +/-  1.235 |  -14.985 +/-  4.759 |   -6.553 +/-  4.148 |    0.302 +/-  0.146 |  -11.194 +/-  2.920
GLN 174 |   24.688 +/-  3.345 |   -0.427 +/-  1.529 |  -71.188 +/-  5.338 |  -14.057 +/-  4.610 |    1.133 +/-  0.189 |  -59.851 +/-  3.275
GLU 175 |   18.088 +/-  2.563 |   -0.229 +/-  1.752 | -102.188 +/- 18.028 |   29.750 +/- 17.429 |    0.957 +/-  0.126 |  -53.621 +/-  3.025
ILE 176 |   19.687 +/-  3.163 |   -2.194 +/-  1.845 |    0.070 +/-  1.702 |   -2.939 +/-  1.252 |    0.219 +/-  0.097 |   14.842 +/-  3.364
PRO 177 |   20.532 +/-  2.236 |   -5.479 +/-  0.859 |   -9.355 +/-  1.610 |   -0.726 +/-  0.931 |    0.140 +/-  0.044 |    5.113 +/-  2.500
GLN 178 |   24.871 +/-  3.195 |   -6.222 +/-  1.599 |  -81.337 +/-  3.319 |   -1.253 +/-  2.178 |    0.306 +/-  0.106 |  -63.635 +/-  3.250
GLN 179 |   25.612 +/-  3.054 |   -8.066 +/-  1.469 |  -78.124 +/-  2.559 |   -0.274 +/-  1.765 |    0.009 +/-  0.012 |  -60.843 +/-  3.314
MET 180 |   15.881 +/-  2.565 |   -5.118 +/-  1.464 |   -3.592 +/-  1.928 |   -2.219 +/-  1.801 |    0.550 +/-  0.132 |    5.501 +/-  2.990
ASN 181 |   23.159 +/-  2.551 |   -3.415 +/-  1.514 |  -90.626 +/-  3.648 |   -5.410 +/-  1.976 |    0.380 +/-  0.101 |  -75.913 +/-  3.921
GLY 182 |    5.603 +/-  1.581 |   -4.143 +/-  0.808 |  -11.026 +/-  1.619 |   -0.372 +/-  0.637 |    0.001 +/-  0.002 |   -9.936 +/-  1.955
SER 183 |   13.337 +/-  2.119 |   -4.705 +/-  1.173 |  -15.961 +/-  1.949 |   -2.632 +/-  1.255 |    0.107 +/-  0.051 |   -9.855 +/-  2.498
ASP 184 |   15.620 +/-  2.403 |   -4.417 +/-  1.378 | -114.994 +/-  5.413 |   38.038 +/-  4.621 |    0.041 +/-  0.023 |  -65.711 +/-  2.848
ALA 185 |    8.019 +/-  2.043 |   -5.064 +/-  1.084 |   -7.516 +/-  1.092 |    2.090 +/-  0.526 |    0.001 +/-  0.001 |   -2.469 +/-  1.985
GLY 186 |    4.944 +/-  1.698 |   -4.489 +/-  0.741 |   -9.750 +/-  0.972 |    0.597 +/-  0.485 |    0.000 +/-  0.001 |   -8.697 +/-  1.927
MET 187 |   16.397 +/-  3.556 |   -9.417 +/-  1.392 |   -9.806 +/-  1.041 |    0.230 +/-  0.894 |    0.010 +/-  0.009 |   -2.587 +/-  3.805
PHE 188 |   16.639 +/-  2.757 |   -9.293 +/-  1.284 |  -10.922 +/-  0.982 |   -0.971 +/-  0.580 |    0.002 +/-  0.004 |   -4.544 +/-  2.812
ALA 189 |    7.411 +/-  1.969 |   -5.840 +/-  0.786 |   -7.478 +/-  0.940 |    1.235 +/-  0.500 |    0.010 +/-  0.008 |   -4.661 +/-  1.749
CYS 190 |   10.320 +/-  2.011 |   -6.952 +/-  1.040 |    1.949 +/-  1.106 |   -0.880 +/-  0.598 |    0.006 +/-  0.006 |    4.442 +/-  2.388
LYS 191 |   19.241 +/-  3.496 |   -6.937 +/-  1.525 |   47.107 +/-  7.875 |  -76.556 +/-  6.976 |    0.227 +/-  0.063 |  -16.918 +/-  3.999
TYR 192 |   18.537 +/-  3.063 |   -9.304 +/-  1.385 |  -34.715 +/-  1.299 |   -2.236 +/-  0.771 |    0.003 +/-  0.005 |  -27.715 +/-  3.466
ALA 193 |    7.135 +/-  2.024 |   -4.978 +/-  0.856 |  -10.289 +/-  1.093 |    0.474 +/-  0.439 |    0.000 +/-  0.000 |   -7.658 +/-  1.930
ASP 194 |   16.431 +/-  2.603 |   -4.228 +/-  1.588 | -146.044 +/- 11.018 |   57.287 +/-  7.322 |    0.041 +/-  0.031 |  -76.513 +/-  4.822
CYS 195 |   10.058 +/-  2.133 |   -7.347 +/-  1.012 |   -3.044 +/-  1.279 |   -1.576 +/-  0.826 |    0.054 +/-  0.030 |   -1.854 +/-  2.407
ILE 196 |   17.787 +/-  3.454 |   -4.844 +/-  1.371 |   -8.263 +/-  0.971 |   -2.162 +/-  0.734 |    0.155 +/-  0.030 |    2.672 +/-  3.313
THR 197 |   17.117 +/-  2.809 |   -4.982 +/-  1.188 |  -31.571 +/-  1.512 |   -3.686 +/-  1.165 |    0.006 +/-  0.006 |  -23.117 +/-  2.978
LYS 198 |   19.505 +/-  3.296 |   -4.942 +/-  1.249 |   49.267 +/-  7.861 |  -78.835 +/-  7.794 |    0.537 +/-  0.134 |  -14.469 +/-  4.112
ASP 199 |   18.716 +/-  2.612 |   -0.728 +/-  1.406 |  -98.284 +/-  8.336 |   18.546 +/-  7.567 |    0.504 +/-  0.065 |  -61.245 +/-  2.723
ARG 200 |   24.577 +/-  3.934 |   -2.380 +/-  1.637 |  -96.765 +/-  7.886 |  -86.127 +/-  6.455 |    1.108 +/-  0.173 | -159.587 +/-  3.951
PRO 201 |   20.825 +/-  2.508 |   -1.541 +/-  0.904 |   -7.125 +/-  3.017 |   -3.207 +/-  1.797 |    0.806 +/-  0.079 |    9.758 +/-  2.848
ILE 202 |   18.003 +/-  3.209 |   -3.441 +/-  1.663 |   -5.323 +/-  1.449 |   -4.320 +/-  1.318 |    0.207 +/-  0.074 |    5.126 +/-  3.157
ASN 203 |   22.396 +/-  2.935 |   -1.819 +/-  0.894 |  -83.078 +/-  3.111 |  -12.454 +/-  2.550 |    0.928 +/-  0.094 |  -74.027 +/-  2.548
PHE 204 |   17.630 +/-  2.905 |   -5.684 +/-  1.256 |   -5.309 +/-  1.360 |   -3.570 +/-  1.041 |    0.126 +/-  0.048 |    3.193 +/-  3.038
THR 205 |   15.343 +/-  2.687 |   -2.690 +/-  1.033 |  -32.810 +/-  2.169 |   -4.898 +/-  1.532 |    0.450 +/-  0.066 |  -24.604 +/-  3.416
GLN 206 |   24.843 +/-  3.065 |   -4.773 +/-  1.418 |  -71.502 +/-  4.134 |   -8.625 +/-  2.612 |    0.348 +/-  0.117 |  -59.709 +/-  3.573
GLN 207 |   24.536 +/-  3.151 |   -1.771 +/-  1.154 |  -68.996 +/-  3.767 |  -12.739 +/-  3.284 |    1.033 +/-  0.109 |  -57.938 +/-  2.958
HIE 208 |   34.470 +/-  2.877 |   -6.474 +/-  1.297 |  -21.010 +/-  2.966 |   -3.993 +/-  2.040 |    0.586 +/-  0.116 |    3.579 +/-  3.507
MET 209 |   19.055 +/-  2.928 |   -8.100 +/-  1.388 |   -2.841 +/-  1.293 |   -0.501 +/-  0.918 |    0.007 +/-  0.012 |    7.620 +/-  3.053
PRO 210 |   20.966 +/-  2.489 |   -4.134 +/-  1.042 |   -8.830 +/-  0.674 |   -2.120 +/-  0.631 |    0.406 +/-  0.091 |    6.288 +/-  2.663
TYR 211 |   17.239 +/-  3.181 |   -3.947 +/-  1.448 |  -32.698 +/-  2.033 |   -3.249 +/-  0.992 |    0.433 +/-  0.090 |  -22.222 +/-  3.426
PHE 212 |   16.636 +/-  2.725 |   -6.135 +/-  1.138 |   -1.593 +/-  1.205 |   -2.436 +/-  0.660 |    0.232 +/-  0.048 |    6.705 +/-  3.037
ARG 213 |   23.178 +/-  4.025 |  -10.772 +/-  1.635 | -147.955 +/-  5.289 |  -41.326 +/-  3.990 |    0.024 +/-  0.013 | -176.850 +/-  4.225
LYS 214 |   17.443 +/-  3.044 |   -5.953 +/-  1.242 |   53.679 +/- 10.061 |  -79.375 +/- 10.234 |    0.455 +/-  0.095 |  -13.752 +/-  3.671
ARG 215 |   24.523 +/-  4.281 |   -5.539 +/-  1.920 | -173.576 +/- 11.898 |  -35.784 +/-  9.093 |    0.258 +/-  0.072 | -190.118 +/-  4.619
MET 216 |   15.584 +/-  2.742 |   -9.390 +/-  1.334 |  -11.681 +/-  1.273 |   -1.253 +/-  0.961 |    0.025 +/-  0.017 |   -6.715 +/-  3.032
VAL 217 |   14.090 +/-  2.598 |   -5.460 +/-  1.310 |  -27.061 +/-  0.864 |   -1.024 +/-  0.476 |    0.002 +/-  0.005 |  -19.453 +/-  2.638
TRP 218 |   21.841 +/-  3.268 |   -9.522 +/-  1.847 |   -1.612 +/-  1.576 |   -5.689 +/-  0.857 |    0.417 +/-  0.125 |    5.434 +/-  3.027
GLU 219 |   18.753 +/-  2.712 |   -8.372 +/-  1.507 |  -98.172 +/-  6.333 |   25.082 +/-  5.408 |    0.023 +/-  0.015 |  -62.686 +/-  2.970
ILE 220 |   17.217 +/-  2.685 |   -6.500 +/-  1.510 |  -12.696 +/-  1.126 |    1.125 +/-  0.532 |    0.000 +/-  0.001 |   -0.854 +/-  2.809
LEU 221 |   17.020 +/-  3.116 |   -3.861 +/-  1.337 |  -33.007 +/-  1.234 |   -0.748 +/-  0.599 |    0.338 +/-  0.060 |  -20.258 +/-  3.131
HIE 222 |   35.260 +/-  2.801 |   -6.035 +/-  1.040 |  -10.210 +/-  3.608 |   -9.649 +/-  3.062 |    0.655 +/-  0.090 |   10.022 +/-  3.034
ARG 223 |   25.080 +/-  3.826 |   -3.410 +/-  1.840 | -175.120 +/-  6.127 |  -19.961 +/-  4.557 |    0.790 +/-  0.066 | -172.621 +/-  3.511
LYS 224 |   17.841 +/-  2.684 |   -3.705 +/-  1.299 |   31.339 +/-  8.517 |  -61.552 +/-  8.541 |    0.968 +/-  0.129 |  -15.108 +/-  3.442
LEU 225 |   16.870 +/-  2.794 |   -5.378 +/-  1.279 |  -22.280 +/-  1.796 |   -3.622 +/-  1.406 |    0.113 +/-  0.045 |  -14.296 +/-  2.999
LEU 226 |   21.531 +/-  2.861 |   -2.153 +/-  1.555 | -103.326 +/-  9.882 |    1.785 +/-  8.850 |    0.763 +/-  0.088 |  -81.400 +/-  3.573
ILE 227 |   19.673 +/-  2.888 |   -1.473 +/-  1.898 |   -0.472 +/-  7.060 |  -62.300 +/-  7.329 |    0.712 +/-  0.108 |  -43.860 +/-  4.303
LYS 228 |   17.861 +/-  3.358 |   -2.931 +/-  1.527 |   41.763 +/-  9.908 |  -71.316 +/-  9.335 |    0.608 +/-  0.154 |  -14.015 +/-  3.701
LEU 229 |   17.626 +/-  3.190 |   -4.440 +/-  1.554 |  -28.258 +/-  1.203 |    1.016 +/-  0.827 |    0.021 +/-  0.015 |  -14.034 +/-  3.333
LYS 230 |   17.608 +/-  3.151 |   -6.227 +/-  1.357 |   36.314 +/- 11.381 |  -64.458 +/- 10.719 |    0.365 +/-  0.117 |  -16.398 +/-  3.974
VAL 231 |   14.218 +/-  2.523 |   -5.049 +/-  1.442 |  -31.637 +/-  1.093 |   -0.282 +/-  0.508 |    0.009 +/-  0.017 |  -22.741 +/-  2.665
ILE 232 |   18.100 +/-  2.941 |   -3.918 +/-  1.513 |  -15.132 +/-  1.715 |    0.440 +/-  0.949 |    0.356 +/-  0.071 |   -0.155 +/-  2.916
GLY 233 |    5.858 +/-  1.779 |   -3.494 +/-  0.691 |   -9.623 +/-  1.454 |   -1.931 +/-  0.984 |    0.039 +/-  0.021 |   -9.151 +/-  2.033
GLN 234 |   24.796 +/-  3.447 |   -3.784 +/-  1.378 |  -73.638 +/-  2.987 |   -9.487 +/-  2.238 |    0.580 +/-  0.160 |  -61.533 +/-  3.576
ASP 235 |   14.973 +/-  2.520 |    1.738 +/-  1.708 |  -91.460 +/- 13.808 |   11.949 +/- 11.777 |    0.691 +/-  0.091 |  -62.109 +/-  3.820
SER 236 |   13.693 +/-  2.076 |    0.071 +/-  1.095 |  -11.937 +/-  2.399 |   -8.564 +/-  2.126 |    0.714 +/-  0.079 |   -6.024 +/-  2.109
SER 237 |   11.469 +/-  2.222 |   -1.056 +/-  1.256 |  -20.311 +/-  2.982 |   -1.079 +/-  1.749 |    0.266 +/-  0.092 |  -10.712 +/-  2.420
GLU 238 |   18.545 +/-  2.821 |   -2.680 +/-  1.488 |  -76.378 +/- 12.760 |    7.070 +/- 11.958 |    0.662 +/-  0.095 |  -52.781 +/-  2.870
ILE 239 |   18.189 +/-  3.475 |   -3.348 +/-  1.411 |  -10.539 +/-  1.275 |   -1.033 +/-  0.734 |    0.268 +/-  0.103 |    3.538 +/-  3.524
HIE 240 |   34.063 +/-  2.897 |   -4.878 +/-  1.060 |  -17.788 +/-  5.202 |   -6.742 +/-  4.039 |    0.828 +/-  0.115 |    5.484 +/-  3.114
PHE 241 |   16.624 +/-  2.893 |   -3.543 +/-  1.556 |    1.228 +/-  1.223 |   -4.275 +/-  0.696 |    0.407 +/-  0.162 |   10.440 +/-  3.361
LYS 242 |   17.783 +/-  3.229 |   -1.832 +/-  1.238 |   87.661 +/-  4.936 | -115.773 +/-  4.853 |    1.286 +/-  0.090 |  -10.876 +/-  3.286
VAL 243 |   16.131 +/-  2.718 |   -2.707 +/-  1.126 |  -25.350 +/-  1.428 |   -1.528 +/-  0.909 |    0.221 +/-  0.077 |  -13.232 +/-  2.635
LYS 244 |   18.643 +/-  3.361 |   -1.110 +/-  1.233 |   92.693 +/-  4.789 | -125.121 +/-  4.399 |    1.259 +/-  0.087 |  -13.637 +/-  3.643
MET 245 |   16.748 +/-  2.881 |   -5.289 +/-  1.248 |  -11.267 +/-  2.407 |   -4.597 +/-  1.385 |    0.561 +/-  0.172 |   -3.844 +/-  3.675
THR 246 |   16.369 +/-  3.031 |   -0.880 +/-  1.285 |  -31.907 +/-  2.916 |   -9.468 +/-  2.405 |    0.659 +/-  0.086 |  -25.227 +/-  2.898
THR 247 |   16.516 +/-  2.853 |   -2.718 +/-  1.261 |  -32.722 +/-  1.886 |   -3.422 +/-  1.740 |    0.317 +/-  0.079 |  -22.028 +/-  3.263
HIE 248 |   34.714 +/-  2.365 |   -5.239 +/-  1.053 |  -18.281 +/-  6.098 |   -2.497 +/-  4.488 |    0.693 +/-  0.126 |    9.390 +/-  3.125
LEU 249 |   17.545 +/-  3.367 |   -5.012 +/-  1.454 |  -26.542 +/-  1.475 |    0.669 +/-  0.899 |    0.031 +/-  0.031 |  -13.309 +/-  3.447
LYS 250 |   18.906 +/-  3.469 |   -3.114 +/-  1.427 |   59.959 +/- 13.862 |  -86.689 +/- 13.236 |    0.819 +/-  0.168 |  -10.118 +/-  3.871
LYS 251 |   18.151 +/-  3.141 |   -1.969 +/-  1.441 |   71.857 +/- 16.442 | -106.521 +/- 15.500 |    1.185 +/-  0.141 |  -17.297 +/-  3.629
LEU 252 |   17.697 +/-  2.817 |   -4.965 +/-  1.591 |  -26.594 +/-  1.192 |   -2.269 +/-  0.808 |    0.125 +/-  0.088 |  -16.006 +/-  2.546
LYS 253 |   17.470 +/-  3.186 |   -6.839 +/-  1.360 |   44.166 +/- 10.981 |  -76.360 +/-  9.251 |    0.189 +/-  0.081 |  -21.374 +/-  4.298
GLU 254 |   17.710 +/-  3.000 |   -3.837 +/-  1.311 |  -99.240 +/- 15.919 |   19.030 +/- 14.885 |    0.561 +/-  0.128 |  -65.775 +/-  3.007
SER 255 |   10.664 +/-  2.158 |   -3.452 +/-  1.023 |   -9.815 +/-  2.745 |   -8.179 +/-  2.905 |    0.339 +/-  0.091 |  -10.442 +/-  2.555
TYR 256 |   17.789 +/-  3.150 |   -7.628 +/-  1.381 |  -28.791 +/-  3.152 |   -5.002 +/-  1.924 |    0.030 +/-  0.026 |  -23.602 +/-  3.426
CYS 257 |   10.431 +/-  2.317 |   -6.071 +/-  0.947 |   -4.755 +/-  1.819 |   -2.558 +/-  1.045 |    0.059 +/-  0.030 |   -2.894 +/-  2.845
GLN 258 |   24.448 +/-  3.345 |   -2.134 +/-  1.175 |  -64.282 +/-  4.099 |  -13.314 +/-  2.990 |    1.070 +/-  0.092 |  -54.212 +/-  3.211
ARG 259 |   22.703 +/-  4.186 |   -3.280 +/-  1.178 | -124.202 +/- 15.899 |  -73.435 +/- 13.552 |    1.164 +/-  0.231 | -177.050 +/-  5.017
GLN 260 |   24.775 +/-  3.258 |   -4.649 +/-  1.519 |  -79.643 +/-  4.627 |   -8.479 +/-  3.724 |    0.365 +/-  0.081 |  -67.631 +/-  3.262
GLY 261 |    5.442 +/-  1.827 |   -0.909 +/-  0.589 |   -6.274 +/-  1.171 |   -4.519 +/-  0.715 |    0.491 +/-  0.031 |   -5.769 +/-  1.719
VAL 262 |   15.574 +/-  2.482 |   -1.135 +/-  1.362 |  -17.616 +/-  1.253 |   -0.296 +/-  0.754 |    0.288 +/-  0.095 |   -3.186 +/-  2.459
PRO 263 |   21.229 +/-  2.436 |   -2.916 +/-  0.956 |   -7.272 +/-  1.117 |   -2.480 +/-  0.730 |    0.663 +/-  0.053 |    9.225 +/-  2.402
MET 264 |   16.009 +/-  2.912 |   -5.871 +/-  1.051 |   -6.942 +/-  2.014 |   -0.861 +/-  1.516 |    0.507 +/-  0.105 |    2.843 +/-  3.100
ASN 265 |   23.152 +/-  2.396 |   -3.436 +/-  1.276 |  -97.498 +/-  3.488 |   -3.670 +/-  1.727 |    0.208 +/-  0.056 |  -81.244 +/-  2.791
SER 266 |   12.433 +/-  2.465 |   -2.844 +/-  1.176 |  -16.588 +/-  1.887 |   -0.443 +/-  1.463 |    0.147 +/-  0.044 |   -7.295 +/-  2.741
LEU 267 |   16.366 +/-  2.539 |   -7.083 +/-  1.524 |  -22.353 +/-  1.308 |    1.708 +/-  1.171 |    0.048 +/-  0.029 |  -11.315 +/-  2.563
ARG 268 |   23.169 +/-  3.616 |  -10.493 +/-  1.735 | -156.824 +/-  5.854 |  -31.605 +/-  5.019 |    0.043 +/-  0.022 | -175.710 +/-  3.247
PHE 269 |   15.902 +/-  2.899 |   -8.203 +/-  1.267 |  -12.798 +/-  1.092 |   -0.621 +/-  0.778 |    0.043 +/-  0.021 |   -5.676 +/-  3.255
LEU 270 |   16.996 +/-  2.958 |   -7.801 +/-  1.413 |  -29.461 +/-  1.133 |   -0.035 +/-  0.519 |    0.011 +/-  0.010 |  -20.292 +/-  2.879
PHE 271 |   16.166 +/-  2.897 |   -6.586 +/-  1.169 |   -9.209 +/-  1.278 |   -1.121 +/-  0.838 |    0.072 +/-  0.033 |   -0.679 +/-  3.174
GLU 272 |   18.722 +/-  2.945 |   -3.279 +/-  1.395 | -121.264 +/- 13.072 |   50.350 +/- 11.031 |    0.157 +/-  0.071 |  -55.314 +/-  3.527
GLY 273 |    5.742 +/-  1.700 |   -3.659 +/-  0.707 |   -8.984 +/-  1.876 |   -1.263 +/-  0.992 |    0.024 +/-  0.020 |   -8.140 +/-  1.905
GLN 274 |   23.620 +/-  2.591 |   -5.120 +/-  1.207 |  -68.446 +/-  2.624 |   -4.650 +/-  1.904 |    0.455 +/-  0.088 |  -54.142 +/-  2.802
ARG 275 |   23.586 +/-  3.759 |   -6.751 +/-  1.602 | -134.637 +/-  6.784 |  -56.198 +/-  5.092 |    0.200 +/-  0.033 | -173.800 +/-  3.741
ILE 276 |   17.050 +/-  2.890 |   -4.869 +/-  1.551 |  -18.781 +/-  3.088 |    0.801 +/-  1.689 |    0.042 +/-  0.033 |   -5.758 +/-  3.390
ALA 277 |    7.582 +/-  1.924 |   -3.379 +/-  0.886 |   -5.908 +/-  1.724 |   -0.643 +/-  1.168 |    0.144 +/-  0.048 |   -2.205 +/-  2.041
ASP 278 |   16.090 +/-  3.431 |   -1.405 +/-  1.375 | -102.333 +/- 15.649 |   27.410 +/- 14.523 |    0.601 +/-  0.118 |  -59.638 +/-  3.361
ASN 279 |   21.889 +/-  2.866 |   -1.582 +/-  1.205 |  -81.374 +/-  3.177 |  -12.264 +/-  2.832 |    0.873 +/-  0.117 |  -72.457 +/-  2.607
HIE 280 |   33.802 +/-  2.251 |   -8.415 +/-  1.298 |  -19.616 +/-  2.526 |   -3.851 +/-  1.996 |    0.169 +/-  0.080 |    2.089 +/-  2.573
THR 281 |   18.388 +/-  2.189 |   -3.960 +/-  1.717 |  -26.716 +/-  4.471 |   -4.935 +/-  3.565 |    0.143 +/-  0.035 |  -17.080 +/-  2.570
PRO 282 |   21.127 +/-  2.371 |   -7.819 +/-  0.992 |   -0.145 +/-  1.402 |   -4.503 +/-  0.851 |    0.025 +/-  0.024 |    8.685 +/-  2.519
LYS 283 |   17.673 +/-  3.268 |   -3.480 +/-  1.035 |   67.788 +/-  7.710 | -104.190 +/-  7.701 |    1.054 +/-  0.067 |  -21.155 +/-  3.312
GLU 284 |   17.246 +/-  2.965 |   -3.200 +/-  1.273 |  -81.466 +/- 12.374 |    4.565 +/- 12.926 |    0.819 +/-  0.078 |  -62.037 +/-  3.493
LEU 285 |   16.604 +/-  2.856 |   -5.076 +/-  1.276 |  -28.551 +/-  1.699 |   -2.291 +/-  1.364 |    0.158 +/-  0.063 |  -19.156 +/-  3.024
GLY 286 |    5.444 +/-  1.499 |   -1.342 +/-  0.630 |   -7.379 +/-  1.333 |   -5.561 +/-  1.098 |    0.403 +/-  0.049 |   -8.435 +/-  1.443
MET 287 |   15.849 +/-  3.005 |   -7.368 +/-  1.053 |  -11.838 +/-  1.505 |   -1.305 +/-  1.365 |    0.096 +/-  0.047 |   -4.565 +/-  3.240
GLU 288 |   17.494 +/-  3.118 |   -1.844 +/-  1.379 |  -67.882 +/-  5.090 |   -5.162 +/-  4.701 |    0.824 +/-  0.053 |  -56.570 +/-  2.972
GLU 289 |   17.560 +/-  3.008 |   -2.006 +/-  1.637 | -120.798 +/-  7.003 |   40.900 +/-  6.589 |    0.489 +/-  0.063 |  -63.854 +/-  3.676
GLU 290 |   17.888 +/-  2.783 |    0.148 +/-  1.386 |  -99.846 +/- 12.375 |   22.991 +/- 10.335 |    0.874 +/-  0.087 |  -57.945 +/-  2.993
ASP 291 |   15.074 +/-  3.055 |   -2.798 +/-  1.404 | -100.255 +/-  7.055 |   29.139 +/-  6.188 |    0.095 +/-  0.030 |  -58.746 +/-  2.585
VAL 292 |   14.846 +/-  2.601 |   -3.003 +/-  1.301 |  -23.387 +/-  1.006 |   -1.135 +/-  0.780 |    0.341 +/-  0.041 |  -12.338 +/-  2.823
ILE 293 |   17.422 +/-  3.091 |   -5.741 +/-  1.376 |  -14.625 +/-  1.360 |   -1.302 +/-  0.627 |    0.014 +/-  0.016 |   -4.233 +/-  2.995
GLU 294 |   18.161 +/-  2.581 |   -3.720 +/-  1.579 | -126.794 +/-  6.593 |   52.833 +/-  5.625 |    0.145 +/-  0.053 |  -59.374 +/-  3.377
VAL 295 |   14.396 +/-  2.467 |   -5.522 +/-  1.224 |  -25.703 +/-  1.728 |   -1.111 +/-  1.129 |    0.031 +/-  0.036 |  -17.910 +/-  2.811
TYR 296 |   16.938 +/-  2.985 |   -5.358 +/-  1.580 |  -33.854 +/-  2.280 |   -1.903 +/-  1.054 |    0.219 +/-  0.127 |  -23.958 +/-  3.289
GLN 297 |   24.367 +/-  3.731 |   -4.096 +/-  1.204 |  -74.834 +/-  2.641 |   -7.130 +/-  1.817 |    0.617 +/-  0.098 |  -61.076 +/-  3.438
GLU 298 |   19.298 +/-  3.014 |   -3.890 +/-  1.592 |  -96.518 +/-  7.173 |   16.890 +/-  6.286 |    0.245 +/-  0.041 |  -63.974 +/-  3.652
GLN 299 |   24.394 +/-  3.222 |   -5.608 +/-  1.340 |  -74.515 +/-  3.940 |   -7.078 +/-  2.285 |    0.354 +/-  0.094 |  -62.453 +/-  3.677
THR 300 |   16.551 +/-  2.328 |   -4.017 +/-  0.958 |  -33.319 +/-  1.735 |   -2.412 +/-  1.304 |    0.387 +/-  0.034 |  -22.810 +/-  2.644
GLY 301 |    5.311 +/-  1.600 |   -4.951 +/-  0.725 |   -1.596 +/-  1.150 |   -0.824 +/-  0.509 |    0.000 +/-  0.000 |   -2.060 +/-  1.745
GLY 302 |    6.246 +/-  1.545 |   -4.468 +/-  0.975 |  -45.362 +/-  1.965 |   12.257 +/-  1.433 |    0.000 +/-  0.000 |  -31.326 +/-  1.943
GLY 303 |    5.594 +/-  1.810 |   -1.154 +/-  0.835 |   40.347 +/-  6.977 | -142.965 +/-  6.299 |    0.746 +/-  0.112 |  -97.431 +/-  2.562
PHE 304 |   16.964 +/-  3.152 |   -1.535 +/-  1.328 |    2.413 +/-  2.051 |   -4.320 +/-  1.257 |    0.839 +/-  0.162 |   14.360 +/-  3.451
LYS 305 |   18.290 +/-  3.543 |   -3.554 +/-  1.853 |   91.318 +/- 11.735 | -113.837 +/- 10.614 |    0.758 +/-  0.174 |   -7.025 +/-  4.176
LYS 306 |   18.206 +/-  3.690 |   -1.924 +/-  1.152 |   86.250 +/- 17.139 | -120.362 +/- 15.827 |    1.165 +/-  0.152 |  -16.665 +/-  4.119
LEU 307 |   16.995 +/-  3.285 |   -2.243 +/-  1.244 |  -32.851 +/-  1.516 |   -4.234 +/-  0.867 |    0.727 +/-  0.079 |  -21.606 +/-  3.160
ALA 308 |    7.431 +/-  1.993 |   -6.075 +/-  1.063 |   -7.478 +/-  1.256 |   -2.066 +/-  0.606 |    0.001 +/-  0.002 |   -8.188 +/-  2.145
GLU 309 |   18.373 +/-  3.159 |   -3.427 +/-  1.333 | -126.381 +/- 21.757 |   50.907 +/- 19.499 |    0.530 +/-  0.123 |  -59.998 +/-  3.507
ALA 310 |    7.594 +/-  1.932 |   -2.729 +/-  1.003 |   -4.970 +/-  1.893 |   -1.538 +/-  0.827 |    0.373 +/-  0.050 |   -1.269 +/-  2.022
VAL 311 |   14.263 +/-  2.706 |   -2.737 +/-  1.340 |  -23.076 +/-  1.385 |    0.047 +/-  0.640 |    0.433 +/-  0.054 |  -11.070 +/-  2.946
LYS 312 |   17.646 +/-  2.948 |   -8.638 +/-  1.292 |   -8.792 +/-  2.831 |  -17.746 +/-  2.235 |    0.051 +/-  0.033 |  -17.480 +/-  3.121
PHE 313 |   16.422 +/-  2.907 |   -1.473 +/-  1.091 |  -13.660 +/-  1.091 |   -2.780 +/-  0.713 |    0.966 +/-  0.084 |   -0.525 +/-  2.957
SER 314 |   10.653 +/-  2.416 |   -2.884 +/-  1.013 |  -12.225 +/-  2.574 |   -6.834 +/-  2.409 |    0.465 +/-  0.059 |  -10.826 +/-  2.767
ALA 315 |    7.340 +/-  1.838 |   -3.022 +/-  0.753 |    1.226 +/-  1.180 |   -1.629 +/-  0.684 |    0.267 +/-  0.061 |    4.183 +/-  1.949
LYS 316 |   17.926 +/-  3.369 |   -3.857 +/-  1.010 |   79.191 +/-  8.138 | -107.731 +/-  7.709 |    0.833 +/-  0.134 |  -13.637 +/-  3.704
LEU 317 |   17.900 +/-  2.913 |   -2.174 +/-  1.225 |  -35.710 +/-  1.637 |   -1.683 +/-  0.907 |    0.716 +/-  0.090 |  -20.952 +/-  2.914
MET 318 |   15.955 +/-  3.021 |   -3.400 +/-  0.982 |   -9.411 +/-  1.503 |   -3.078 +/-  1.025 |    0.950 +/-  0.097 |    1.015 +/-  3.004
GLY 319 |    5.123 +/-  1.415 |   -2.368 +/-  0.724 |   -9.007 +/-  1.161 |   -3.539 +/-  0.797 |    0.249 +/-  0.053 |   -9.543 +/-  1.556
GLN 320 |   24.297 +/-  2.960 |   -2.829 +/-  1.234 |  -71.609 +/-  4.056 |  -12.332 +/-  3.092 |    0.800 +/-  0.107 |  -61.673 +/-  2.827
ALA 321 |    7.314 +/-  1.743 |   -2.504 +/-  1.056 |   -2.706 +/-  1.709 |   -3.647 +/-  1.631 |    0.413 +/-  0.105 |   -1.130 +/-  1.880
MET 322 |   15.745 +/-  3.193 |   -2.418 +/-  1.144 |   -5.543 +/-  2.594 |   -6.289 +/-  2.103 |    1.083 +/-  0.161 |    2.577 +/-  3.134
ALA 323 |    7.958 +/-  2.178 |   -1.323 +/-  0.817 |    3.840 +/-  2.703 |   -5.349 +/-  2.351 |    0.605 +/-  0.080 |    5.732 +/-  2.350
LYS 324 |   18.221 +/-  2.840 |   -0.381 +/-  1.157 |   64.979 +/-  8.923 |  -89.977 +/-  8.824 |    1.337 +/-  0.127 |   -5.821 +/-  3.394
LYS 325 |   21.518 +/-  3.407 |   -0.260 +/-  1.173 |  -16.319 +/- 10.854 |  -88.224 +/- 10.573 |    1.828 +/-  0.147 |  -81.457 +/-  3.638

Sidechain Energy Decomposition:
Residue |       Internal      |    van der Waals    |    Electrostatic    |   Polar Solvation   |   Non-Polar Solv.   |       TOTAL
-------------------------------------------------------------------------------------------------------------------------------------------
GLU   1 |   14.082 +/-  2.681 |    0.626 +/-  0.903 |  -70.047 +/- 12.341 |   -3.811 +/- 12.110 |    0.970 +/-  0.122 |  -58.179 +/-  2.980
PHE   2 |   12.572 +/-  2.664 |    2.022 +/-  0.832 |    1.916 +/-  0.568 |   -2.549 +/-  0.430 |    1.269 +/-  0.115 |   15.230 +/-  2.871
PRO   3 |   15.027 +/-  1.993 |   -1.860 +/-  0.708 |    5.131 +/-  1.135 |   -5.589 +/-  1.130 |    0.478 +/-  0.096 |   13.187 +/-  2.065
GLU   4 |   14.183 +/-  2.347 |   -0.333 +/-  1.574 |  -71.357 +/-  9.459 |    8.711 +/-  8.813 |    0.396 +/-  0.109 |  -48.399 +/-  2.868
ILE   5 |   13.802 +/-  2.852 |   -4.329 +/-  1.125 |   -0.994 +/-  0.255 |   -1.184 +/-  0.187 |    0.026 +/-  0.021 |    7.321 +/-  3.062
THR   6 |   11.866 +/-  1.905 |   -0.594 +/-  1.023 |  -25.458 +/-  3.626 |   -1.252 +/-  2.588 |    0.493 +/-  0.078 |  -14.944 +/-  2.042
GLU   7 |   13.945 +/-  2.728 |   -0.537 +/-  0.945 |  -53.497 +/- 12.187 |   -9.712 +/- 11.607 |    0.882 +/-  0.077 |  -48.919 +/-  2.770
GLU   8 |   13.528 +/-  2.123 |   -0.770 +/-  1.112 |  -41.251 +/-  8.683 |  -20.359 +/-  8.590 |    0.870 +/-  0.079 |  -47.982 +/-  2.210
MET   9 |   11.241 +/-  2.140 |   -5.113 +/-  0.941 |    1.251 +/-  1.017 |   -1.243 +/-  0.845 |    0.409 +/-  0.095 |    6.544 +/-  2.147
GLU  10 |   13.891 +/-  2.050 |   -1.632 +/-  1.346 | -107.244 +/- 19.554 |   40.220 +/- 16.423 |    0.227 +/-  0.088 |  -54.539 +/-  3.763
LYS  11 |   15.000 +/-  2.719 |   -0.914 +/-  1.436 |    6.197 +/- 12.868 |  -34.461 +/- 10.898 |    0.749 +/-  0.116 |  -13.428 +/-  3.689
GLU  12 |   13.420 +/-  2.238 |   -2.375 +/-  0.896 |  -40.195 +/-  7.196 |  -21.478 +/-  7.099 |    0.689 +/-  0.100 |  -49.939 +/-  2.078
ILE  13 |   13.911 +/-  2.242 |   -4.823 +/-  1.094 |   -0.742 +/-  0.237 |   -1.222 +/-  0.188 |    0.023 +/-  0.019 |    7.147 +/-  2.208
LYS  14 |   14.370 +/-  2.716 |   -2.076 +/-  1.199 |   52.609 +/-  9.044 |  -74.644 +/-  8.627 |    0.737 +/-  0.156 |   -9.005 +/-  3.139
ASN  15 |   17.120 +/-  2.499 |   -2.889 +/-  0.775 |  -87.436 +/-  4.757 |    0.154 +/-  3.028 |    0.411 +/-  0.075 |  -72.639 +/-  2.915
VAL  16 |   11.628 +/-  2.123 |   -2.980 +/-  0.953 |  -16.018 +/-  0.374 |   -0.045 +/-  0.140 |    0.109 +/-  0.035 |   -7.306 +/-  1.969
PHE  17 |   12.494 +/-  2.555 |   -4.514 +/-  0.981 |    2.576 +/-  0.927 |   -3.297 +/-  0.516 |    0.110 +/-  0.048 |    7.368 +/-  2.943
ARG  18 |   18.383 +/-  3.428 |   -2.777 +/-  1.221 | -116.549 +/-  6.387 |  -67.407 +/-  5.918 |    1.111 +/-  0.133 | -167.240 +/-  2.932
ASN  19 |   17.692 +/-  1.851 |   -1.661 +/-  0.765 |  -85.471 +/-  1.963 |   -2.961 +/-  1.080 |    0.358 +/-  0.059 |  -72.044 +/-  2.121
GLY  20 |    1.462 +/-  0.558 |   -0.403 +/-  0.188 |   -0.689 +/-  0.107 |    0.828 +/-  0.106 |    0.006 +/-  0.004 |    1.204 +/-  0.626
ASN  21 |   18.464 +/-  2.786 |   -2.138 +/-  0.705 |  -79.095 +/-  2.409 |   -7.837 +/-  1.587 |    0.600 +/-  0.047 |  -70.005 +/-  2.213
GLN  22 |   20.656 +/-  2.645 |   -2.530 +/-  0.878 |  -68.412 +/-  3.812 |   -5.815 +/-  2.820 |    0.677 +/-  0.077 |  -55.424 +/-  2.577
ASP  23 |    9.831 +/-  2.023 |   -1.873 +/-  0.864 |  -64.511 +/-  6.164 |    0.682 +/-  5.624 |    0.392 +/-  0.077 |  -55.479 +/-  2.245
GLU  24 |   14.155 +/-  2.107 |   -1.424 +/-  1.048 |  -54.129 +/-  5.701 |  -10.427 +/-  4.530 |    0.554 +/-  0.047 |  -51.270 +/-  2.308
VAL  25 |    9.668 +/-  2.046 |   -1.968 +/-  0.855 |  -16.087 +/-  0.297 |   -0.453 +/-  0.138 |    0.398 +/-  0.046 |   -8.442 +/-  2.159
LEU  26 |   12.681 +/-  2.310 |   -4.077 +/-  0.890 |  -21.274 +/-  0.393 |   -0.476 +/-  0.199 |    0.125 +/-  0.034 |  -13.021 +/-  2.378
SER  27 |    6.830 +/-  1.523 |   -2.957 +/-  0.757 |   -2.763 +/-  0.953 |   -2.680 +/-  0.735 |    0.000 +/-  0.000 |   -1.570 +/-  1.776
GLU  28 |   14.771 +/-  2.400 |   -1.840 +/-  1.092 |  -58.373 +/-  4.143 |   -5.062 +/-  3.849 |    0.576 +/-  0.042 |  -49.927 +/-  2.277
ALA  29 |    3.991 +/-  1.178 |   -1.648 +/-  0.460 |    3.303 +/-  0.241 |   -1.332 +/-  0.182 |    0.077 +/-  0.033 |    4.392 +/-  1.270
PHE  30 |   12.697 +/-  2.793 |    1.405 +/-  0.704 |    3.246 +/-  0.679 |   -3.413 +/-  0.497 |    1.111 +/-  0.098 |   15.046 +/-  2.892
ARG  31 |   19.445 +/-  4.056 |   -4.984 +/-  1.121 | -112.894 +/-  6.187 |  -68.572 +/-  5.985 |    0.487 +/-  0.122 | -166.518 +/-  3.286
LEU  32 |   12.060 +/-  1.958 |   -3.112 +/-  0.929 |  -20.649 +/-  0.413 |   -0.626 +/-  0.259 |    0.139 +/-  0.031 |  -12.189 +/-  2.113
THR  33 |   11.256 +/-  2.114 |   -2.654 +/-  0.590 |  -21.773 +/-  1.241 |   -2.137 +/-  1.488 |    0.346 +/-  0.053 |  -14.963 +/-  2.073
ILE  34 |   13.541 +/-  1.987 |   -5.144 +/-  1.202 |   -1.267 +/-  0.154 |   -0.892 +/-  0.131 |    0.000 +/-  0.000 |    6.238 +/-  2.168
THR  35 |   11.596 +/-  1.904 |   -4.455 +/-  0.991 |  -29.205 +/-  1.274 |   -0.578 +/-  0.478 |    0.048 +/-  0.022 |  -22.593 +/-  2.179
ARG  36 |   18.712 +/-  3.393 |   -7.448 +/-  1.398 | -166.700 +/-  6.942 |  -22.319 +/-  4.810 |    0.067 +/-  0.029 | -177.688 +/-  3.892
LYS  37 |   15.904 +/-  2.757 |   -3.907 +/-  1.366 |   -6.040 +/-  5.533 |  -13.256 +/-  4.532 |    0.248 +/-  0.046 |   -7.051 +/-  3.741
ASP  38 |    9.334 +/-  1.806 |   -4.369 +/-  1.091 |  -78.728 +/-  4.109 |    9.138 +/-  3.243 |    0.002 +/-  0.003 |  -64.623 +/-  2.324
ILE  39 |   15.163 +/-  2.647 |   -5.324 +/-  0.946 |   -1.001 +/-  0.169 |   -0.822 +/-  0.162 |    0.000 +/-  0.003 |    8.017 +/-  2.610
GLN  40 |   20.095 +/-  2.382 |   -3.549 +/-  0.900 |  -64.650 +/-  2.191 |   -7.589 +/-  1.706 |    0.436 +/-  0.044 |  -55.258 +/-  2.161
THR  41 |   12.323 +/-  1.706 |   -3.701 +/-  0.819 |  -25.280 +/-  0.937 |   -1.762 +/-  0.606 |    0.133 +/-  0.022 |  -18.288 +/-  1.780
LEU  42 |   13.227 +/-  2.578 |   -5.642 +/-  1.165 |  -22.026 +/-  0.374 |   -0.445 +/-  0.162 |    0.000 +/-  0.001 |  -14.885 +/-  2.572
ASN  43 |   18.220 +/-  2.007 |   -3.488 +/-  0.818 |  -80.869 +/-  2.639 |   -4.162 +/-  1.844 |    0.312 +/-  0.081 |  -69.986 +/-  2.169
HIE  44 |   30.988 +/-  2.356 |   -4.066 +/-  0.870 |   -7.130 +/-  1.518 |   -6.327 +/-  1.194 |    0.710 +/-  0.143 |   14.175 +/-  2.434
LEU  45 |   12.153 +/-  2.411 |   -0.281 +/-  1.114 |  -21.031 +/-  0.480 |   -1.861 +/-  0.142 |    0.784 +/-  0.158 |  -10.237 +/-  2.749
ASN  46 |   16.877 +/-  2.644 |   -2.763 +/-  0.835 |  -79.942 +/-  1.797 |   -5.295 +/-  0.933 |    0.437 +/-  0.049 |  -70.685 +/-  2.266
TRP  47 |   18.108 +/-  3.320 |   -7.821 +/-  0.862 |    7.243 +/-  1.094 |   -2.409 +/-  0.636 |    0.319 +/-  0.053 |   15.440 +/-  3.370
LEU  48 |   14.258 +/-  2.587 |   -6.640 +/-  1.224 |  -20.550 +/-  0.407 |   -0.745 +/-  0.216 |    0.001 +/-  0.002 |  -13.676 +/-  2.532
ASN  49 |   18.902 +/-  2.578 |   -5.539 +/-  1.010 |  -89.436 +/-  1.648 |    0.959 +/-  0.566 |    0.001 +/-  0.002 |  -75.112 +/-  2.178
ASP  50 |   10.884 +/-  2.249 |   -4.426 +/-  1.041 |  -88.922 +/-  4.719 |   20.476 +/-  4.360 |    0.022 +/-  0.020 |  -61.965 +/-  2.519
GLU  51 |   14.648 +/-  2.499 |   -3.709 +/-  1.572 |  -83.602 +/-  4.587 |   19.370 +/-  3.886 |    0.043 +/-  0.019 |  -53.250 +/-  2.737
ILE  52 |   15.005 +/-  2.726 |   -5.862 +/-  0.982 |   -1.185 +/-  0.176 |   -1.007 +/-  0.143 |    0.001 +/-  0.002 |    6.953 +/-  2.790
ILE  53 |   13.761 +/-  2.432 |   -5.660 +/-  1.020 |   -0.555 +/-  0.180 |   -1.406 +/-  0.159 |    0.006 +/-  0.007 |    6.146 +/-  2.514
ASN  54 |   16.555 +/-  2.157 |   -4.529 +/-  0.774 |  -85.745 +/-  2.022 |    0.329 +/-  1.072 |    0.061 +/-  0.023 |  -73.330 +/-  1.865
PHE  55 |   12.457 +/-  2.290 |   -6.769 +/-  0.644 |    1.643 +/-  0.358 |   -2.115 +/-  0.251 |    0.012 +/-  0.007 |    5.228 +/-  2.385
TYR  56 |   13.526 +/-  2.924 |   -6.316 +/-  1.129 |  -21.340 +/-  3.426 |   -3.246 +/-  1.935 |    0.056 +/-  0.031 |  -17.320 +/-  3.122
MET  57 |   12.863 +/-  1.885 |   -7.444 +/-  0.682 |    1.918 +/-  0.316 |   -1.812 +/-  0.393 |    0.019 +/-  0.008 |    5.544 +/-  2.036
ASN  58 |   18.265 +/-  2.199 |   -3.991 +/-  0.563 |  -79.635 +/-  2.322 |   -4.556 +/-  1.811 |    0.221 +/-  0.077 |  -69.696 +/-  1.958
MET  59 |   11.889 +/-  2.059 |   -7.856 +/-  0.672 |    2.082 +/-  0.595 |   -1.299 +/-  0.467 |    0.045 +/-  0.021 |    4.861 +/-  2.170
LEU  60 |   12.187 +/-  2.584 |   -5.536 +/-  0.924 |  -21.244 +/-  0.392 |   -0.538 +/-  0.215 |    0.000 +/-  0.001 |  -15.130 +/-  2.499
MET  61 |   11.584 +/-  2.287 |   -5.948 +/-  0.739 |    1.308 +/-  0.585 |   -1.449 +/-  0.451 |    0.339 +/-  0.070 |    5.834 +/-  2.344
GLU  62 |   13.352 +/-  2.278 |   -1.850 +/-  1.000 |  -72.318 +/-  6.636 |    9.973 +/-  6.223 |    0.576 +/-  0.101 |  -50.267 +/-  2.264
ARG  63 |   17.944 +/-  3.793 |   -5.312 +/-  1.235 | -140.214 +/-  4.829 |  -43.457 +/-  3.620 |    0.208 +/-  0.056 | -170.830 +/-  3.776
SER  64 |    6.921 +/-  1.688 |   -2.356 +/-  0.871 |   -3.209 +/-  1.021 |   -2.202 +/-  0.619 |    0.036 +/-  0.017 |   -0.809 +/-  1.761
LYS  65 |   13.624 +/-  2.753 |   -1.035 +/-  1.103 |   20.166 +/-  6.472 |  -44.921 +/-  6.402 |    0.959 +/-  0.070 |  -11.206 +/-  3.568
GLU  66 |   13.707 +/-  2.437 |   -1.650 +/-  0.862 |  -52.719 +/-  8.979 |   -9.494 +/-  8.436 |    0.676 +/-  0.093 |  -49.480 +/-  2.467
LYS  67 |   14.426 +/-  2.986 |    0.361 +/-  0.585 |   50.604 +/-  3.110 |  -74.067 +/-  3.303 |    1.400 +/-  0.035 |   -7.276 +/-  3.249
GLY  68 |    1.667 +/-  0.572 |   -0.201 +/-  0.162 |   -0.491 +/-  0.186 |    0.874 +/-  0.176 |    0.018 +/-  0.008 |    1.866 +/-  0.539
LEU  69 |   12.632 +/-  2.616 |   -2.427 +/-  0.912 |  -21.334 +/-  0.502 |   -0.775 +/-  0.192 |    0.232 +/-  0.063 |  -11.671 +/-  2.710
PRO  70 |   14.716 +/-  1.651 |   -3.846 +/-  0.576 |    4.935 +/-  0.836 |   -4.402 +/-  0.857 |    0.068 +/-  0.038 |   11.470 +/-  1.805
SER  71 |    6.309 +/-  1.724 |   -2.469 +/-  0.625 |   -1.050 +/-  2.355 |   -5.133 +/-  2.044 |    0.326 +/-  0.036 |   -2.017 +/-  1.766
VAL  72 |   10.653 +/-  2.294 |   -4.107 +/-  0.957 |  -15.644 +/-  0.318 |   -0.395 +/-  0.117 |    0.000 +/-  0.001 |   -9.493 +/-  2.450
HIE  73 |   31.365 +/-  2.511 |   -6.574 +/-  0.697 |   -6.161 +/-  2.260 |   -5.863 +/-  2.187 |    0.181 +/-  0.062 |   12.948 +/-  2.489
ALA  74 |    3.767 +/-  1.197 |   -2.710 +/-  0.365 |    3.365 +/-  0.176 |   -1.272 +/-  0.121 |    0.013 +/-  0.014 |    3.163 +/-  1.296
PHE  75 |   12.764 +/-  2.855 |   -3.832 +/-  0.853 |    2.749 +/-  0.575 |   -2.486 +/-  0.276 |    0.092 +/-  0.050 |    9.286 +/-  2.836
ASN  76 |   18.634 +/-  2.946 |   -4.169 +/-  0.811 |  -81.207 +/-  1.700 |   -3.244 +/-  0.966 |    0.094 +/-  0.026 |  -69.893 +/-  2.496
THR  77 |   12.016 +/-  1.749 |   -3.882 +/-  0.872 |  -23.418 +/-  1.069 |   -5.064 +/-  0.619 |    0.025 +/-  0.020 |  -20.323 +/-  1.904
PHE  78 |   12.696 +/-  2.693 |   -4.032 +/-  0.916 |    2.387 +/-  0.722 |   -2.178 +/-  0.374 |    0.153 +/-  0.089 |    9.026 +/-  2.919
PHE  79 |   12.027 +/-  2.388 |   -5.312 +/-  0.851 |    2.983 +/-  0.349 |   -2.667 +/-  0.210 |    0.009 +/-  0.007 |    7.039 +/-  2.517
PHE  80 |   12.248 +/-  2.683 |   -4.898 +/-  0.777 |    3.548 +/-  0.300 |   -3.547 +/-  0.295 |    0.064 +/-  0.033 |    7.416 +/-  2.796
THR  81 |   12.088 +/-  1.810 |   -2.811 +/-  0.683 |  -20.171 +/-  1.415 |   -4.712 +/-  1.240 |    0.289 +/-  0.072 |  -15.317 +/-  1.900
LYS  82 |   14.207 +/-  2.955 |   -4.960 +/-  1.004 |   33.841 +/-  4.886 |  -55.037 +/-  4.174 |    0.262 +/-  0.062 |  -11.687 +/-  3.436
LEU  83 |   13.087 +/-  2.240 |   -4.909 +/-  0.771 |  -20.512 +/-  0.359 |   -1.607 +/-  0.157 |    0.032 +/-  0.017 |  -13.909 +/-  2.337
LYS  84 |   13.820 +/-  3.040 |   -3.001 +/-  0.742 |   76.145 +/-  4.718 |  -95.988 +/-  4.733 |    0.711 +/-  0.097 |   -8.314 +/-  3.358
THR  85 |   12.225 +/-  1.752 |   -0.658 +/-  0.986 |  -22.024 +/-  1.363 |   -3.246 +/-  0.919 |    0.492 +/-  0.037 |  -13.210 +/-  1.731
ALA  86 |    3.853 +/-  1.176 |   -1.261 +/-  0.379 |    3.832 +/-  0.209 |   -1.988 +/-  0.157 |    0.222 +/-  0.036 |    4.656 +/-  1.264
GLY  87 |    1.497 +/-  0.515 |   -0.546 +/-  0.206 |   -1.529 +/-  0.164 |    1.689 +/-  0.151 |    0.014 +/-  0.007 |    1.124 +/-  0.503
TYR  88 |   13.465 +/-  2.613 |   -4.912 +/-  1.067 |  -19.947 +/-  1.241 |   -4.079 +/-  0.508 |    0.079 +/-  0.051 |  -15.393 +/-  2.663
GLN  89 |   19.908 +/-  3.017 |   -1.448 +/-  0.792 |  -64.001 +/-  3.994 |   -9.118 +/-  3.556 |    0.874 +/-  0.088 |  -53.784 +/-  2.758
ALA  90 |    3.661 +/-  1.403 |   -1.601 +/-  0.443 |    4.038 +/-  0.228 |   -2.123 +/-  0.143 |    0.131 +/-  0.052 |    4.106 +/-  1.411
VAL  91 |   11.245 +/-  2.234 |   -4.852 +/-  0.780 |  -15.071 +/-  0.416 |   -0.515 +/-  0.145 |    0.000 +/-  0.001 |   -9.193 +/-  2.174
LYS  92 |   14.292 +/-  2.654 |   -3.926 +/-  1.079 |   55.089 +/-  7.860 |  -77.609 +/-  7.184 |    0.545 +/-  0.082 |  -11.610 +/-  2.775
ARG  93 |   18.694 +/-  3.120 |   -2.157 +/-  1.399 | -147.658 +/-  6.326 |  -46.622 +/-  5.480 |    0.626 +/-  0.083 | -177.116 +/-  3.248
TRP  94 |   19.089 +/-  3.171 |   -9.544 +/-  0.854 |    4.788 +/-  2.080 |   -2.522 +/-  0.900 |    0.055 +/-  0.021 |   11.865 +/-  3.056
THR  95 |   12.103 +/-  1.991 |   -2.483 +/-  1.015 |  -29.668 +/-  1.192 |    0.623 +/-  0.450 |    0.015 +/-  0.012 |  -19.411 +/-  2.124
LYS  96 |   14.343 +/-  3.012 |   -2.396 +/-  0.992 |   67.661 +/- 10.154 |  -88.943 +/-  9.831 |    0.863 +/-  0.112 |   -8.473 +/-  3.353
LYS  97 |   14.978 +/-  2.680 |   -0.471 +/-  1.072 |   48.246 +/- 12.410 |  -69.820 +/- 11.416 |    0.894 +/-  0.152 |   -6.173 +/-  3.316
VAL  98 |   10.396 +/-  2.272 |   -0.660 +/-  0.961 |  -15.385 +/-  0.376 |   -0.900 +/-  0.139 |    0.444 +/-  0.147 |   -6.105 +/-  2.414
ASP  99 |   10.892 +/-  1.680 |   -1.499 +/-  1.026 |  -98.216 +/-  7.881 |   32.800 +/-  6.945 |    0.315 +/-  0.051 |  -55.707 +/-  2.391
VAL 100 |   10.082 +/-  2.316 |   -3.530 +/-  0.822 |  -14.920 +/-  0.302 |   -1.112 +/-  0.127 |    0.003 +/-  0.003 |   -9.476 +/-  2.282
PHE 101 |   12.707 +/-  2.556 |   -3.280 +/-  0.832 |    2.282 +/-  0.533 |   -1.735 +/-  0.265 |    0.250 +/-  0.055 |   10.224 +/-  2.852
SER 102 |    7.070 +/-  1.631 |   -0.842 +/-  0.736 |   -1.679 +/-  1.154 |   -3.827 +/-  0.842 |    0.270 +/-  0.039 |    0.992 +/-  1.749
VAL 103 |   10.872 +/-  2.067 |   -3.799 +/-  0.908 |  -15.945 +/-  0.362 |   -0.699 +/-  0.130 |    0.080 +/-  0.026 |   -9.492 +/-  2.240
ASP 104 |    9.333 +/-  1.951 |   -3.239 +/-  0.762 |  -54.400 +/-  4.169 |   -7.944 +/-  4.317 |    0.321 +/-  0.033 |  -55.929 +/-  1.782
ILE 105 |   13.527 +/-  2.792 |   -5.233 +/-  1.164 |   -1.189 +/-  0.193 |   -1.052 +/-  0.159 |    0.005 +/-  0.005 |    6.057 +/-  2.763
LEU 106 |   13.858 +/-  2.275 |   -5.018 +/-  1.170 |  -21.274 +/-  0.328 |   -1.079 +/-  0.129 |    0.001 +/-  0.002 |  -13.512 +/-  2.410
LEU 107 |   12.281 +/-  2.107 |   -5.513 +/-  0.901 |  -21.308 +/-  0.370 |   -0.475 +/-  0.173 |    0.000 +/-  0.000 |  -15.015 +/-  2.196
VAL 108 |   10.126 +/-  1.983 |   -3.677 +/-  0.860 |  -14.843 +/-  0.284 |   -0.833 +/-  0.160 |    0.001 +/-  0.002 |   -9.227 +/-  2.055
PRO 109 |   15.417 +/-  2.178 |   -4.861 +/-  0.584 |    9.278 +/-  0.672 |   -7.826 +/-  0.582 |    0.006 +/-  0.005 |   12.013 +/-  2.329
ILE 110 |   13.059 +/-  2.116 |   -4.610 +/-  1.004 |   -0.136 +/-  0.228 |   -1.907 +/-  0.179 |    0.011 +/-  0.013 |    6.417 +/-  2.215
HIE 111 |   30.539 +/-  2.181 |   -7.620 +/-  0.750 |  -14.558 +/-  1.664 |    0.457 +/-  1.018 |    0.096 +/-  0.036 |    8.916 +/-  2.406
LEU 112 |   13.192 +/-  2.478 |   -1.178 +/-  1.087 |  -20.787 +/-  0.430 |   -1.823 +/-  0.246 |    0.456 +/-  0.080 |  -10.141 +/-  2.564
GLY 113 |    1.536 +/-  0.537 |   -0.362 +/-  0.183 |   -1.557 +/-  0.193 |    1.672 +/-  0.185 |    0.023 +/-  0.008 |    1.311 +/-  0.526
VAL 114 |   11.356 +/-  2.055 |   -2.218 +/-  0.965 |  -15.217 +/-  0.344 |   -1.109 +/-  0.202 |    0.231 +/-  0.071 |   -6.957 +/-  2.143
HIE 115 |   29.997 +/-  2.037 |   -7.621 +/-  0.953 |  -15.436 +/-  1.396 |   -0.544 +/-  0.882 |    0.108 +/-  0.030 |    6.504 +/-  2.211
TRP 116 |   18.169 +/-  2.739 |  -12.045 +/-  0.914 |    5.918 +/-  0.870 |   -2.520 +/-  0.387 |    0.005 +/-  0.004 |    9.527 +/-  3.100
CYS 117 |    6.643 +/-  1.506 |   -4.469 +/-  0.618 |    6.270 +/-  1.006 |   -0.852 +/-  0.756 |    0.001 +/-  0.001 |    7.592 +/-  1.382
LEU 118 |   13.154 +/-  2.374 |   -5.934 +/-  0.966 |  -21.299 +/-  0.363 |   -0.823 +/-  0.160 |    0.000 +/-  0.002 |  -14.900 +/-  2.407
ALA 119 |    3.765 +/-  1.298 |   -2.779 +/-  0.421 |    4.183 +/-  0.206 |   -2.029 +/-  0.162 |    0.001 +/-  0.002 |    3.139 +/-  1.403
VAL 120 |   10.051 +/-  2.040 |   -3.651 +/-  0.793 |  -15.312 +/-  0.307 |   -0.693 +/-  0.154 |    0.025 +/-  0.010 |   -9.580 +/-  2.071
VAL 121 |    9.852 +/-  2.193 |   -3.892 +/-  0.989 |  -15.619 +/-  0.303 |   -0.672 +/-  0.106 |    0.001 +/-  0.002 |  -10.330 +/-  2.320
ASP 122 |   11.710 +/-  1.982 |   -3.628 +/-  1.103 | -101.618 +/-  7.629 |   34.224 +/-  5.682 |    0.086 +/-  0.032 |  -59.225 +/-  3.365
PHE 123 |   12.396 +/-  2.335 |   -5.103 +/-  0.753 |    2.589 +/-  0.458 |   -1.953 +/-  0.217 |    0.141 +/-  0.036 |    8.069 +/-  2.406
ARG 124 |   18.425 +/-  4.088 |   -1.758 +/-  1.771 | -164.132 +/-  6.618 |  -29.289 +/-  5.108 |    0.471 +/-  0.065 | -176.282 +/-  3.282
LYS 125 |   13.871 +/-  2.803 |   -2.466 +/-  1.106 |   55.858 +/-  9.223 |  -73.879 +/-  9.987 |    0.873 +/-  0.104 |   -5.743 +/-  3.134
LYS 126 |   13.935 +/-  2.679 |   -3.526 +/-  1.012 |   45.790 +/-  7.958 |  -65.565 +/-  7.419 |    0.651 +/-  0.114 |   -8.715 +/-  3.276
ASN 127 |   17.222 +/-  2.378 |   -3.120 +/-  0.558 |  -75.998 +/-  5.163 |   -8.690 +/-  3.742 |    0.366 +/-  0.107 |  -70.221 +/-  2.116
ILE 128 |   13.349 +/-  2.674 |   -4.551 +/-  0.979 |   -0.246 +/-  0.246 |   -1.871 +/-  0.200 |    0.005 +/-  0.014 |    6.686 +/-  2.737
THR 129 |   11.513 +/-  1.799 |   -2.555 +/-  0.873 |  -21.656 +/-  1.928 |   -3.033 +/-  1.599 |    0.167 +/-  0.082 |  -15.564 +/-  2.264
TYR 130 |   14.111 +/-  3.032 |   -6.527 +/-  0.803 |  -16.878 +/-  1.566 |   -6.292 +/-  1.494 |    0.052 +/-  0.028 |  -15.534 +/-  3.326
TYR 131 |   12.944 +/-  2.721 |   -5.165 +/-  0.830 |  -14.857 +/-  1.004 |   -7.472 +/-  0.973 |    0.222 +/-  0.045 |  -14.328 +/-  2.753
ASP 132 |   11.174 +/-  1.957 |   -3.554 +/-  1.142 | -103.788 +/-  9.550 |   41.537 +/-  9.110 |    0.103 +/-  0.029 |  -54.529 +/-  2.070
SER 133 |    6.929 +/-  1.141 |   -4.342 +/-  0.489 |    0.131 +/-  1.031 |   -6.019 +/-  0.689 |    0.001 +/-  0.001 |   -3.300 +/-  1.725
MET 134 |   11.329 +/-  2.142 |   -6.864 +/-  0.890 |    2.553 +/-  1.282 |   -2.700 +/-  0.936 |    0.087 +/-  0.040 |    4.405 +/-  2.142
GLY 135 |    1.568 +/-  0.618 |   -0.517 +/-  0.215 |   -1.621 +/-  0.318 |    1.805 +/-  0.283 |    0.005 +/-  0.006 |    1.241 +/-  0.654
GLY 136 |    1.548 +/-  0.633 |   -0.436 +/-  0.163 |   -1.829 +/-  0.274 |    1.986 +/-  0.251 |    0.006 +/-  0.007 |    1.275 +/-  0.671
ILE 137 |   13.277 +/-  2.351 |   -2.895 +/-  1.218 |    0.197 +/-  0.301 |   -2.280 +/-  0.259 |    0.153 +/-  0.084 |    8.453 +/-  2.561
ASN 138 |   18.112 +/-  2.216 |   -3.116 +/-  0.542 |  -81.580 +/-  1.889 |   -4.935 +/-  1.102 |    0.434 +/-  0.049 |  -71.085 +/-  2.159
ASN 139 |   17.373 +/-  2.468 |   -2.492 +/-  0.787 |  -76.508 +/-  2.309 |   -8.823 +/-  1.703 |    0.475 +/-  0.136 |  -69.974 +/-  2.223
GLU 140 |   13.353 +/-  2.458 |   -0.982 +/-  1.131 | -108.302 +/-  6.818 |   44.462 +/-  6.582 |    0.573 +/-  0.071 |  -50.895 +/-  2.254
ALA 141 |    3.687 +/-  1.266 |   -2.872 +/-  0.338 |    4.474 +/-  0.244 |   -2.505 +/-  0.203 |    0.020 +/-  0.015 |    2.805 +/-  1.308
CYS 142 |    6.286 +/-  1.304 |   -4.768 +/-  0.519 |    5.333 +/-  0.568 |   -1.624 +/-  0.432 |    0.019 +/-  0.027 |    5.246 +/-  1.594
ARG 143 |   17.898 +/-  3.316 |   -2.552 +/-  1.403 | -119.640 +/-  9.029 |  -71.092 +/-  7.687 |    0.846 +/-  0.118 | -174.539 +/-  2.917
ILE 144 |   13.526 +/-  2.415 |   -3.555 +/-  1.062 |    0.394 +/-  0.243 |   -2.086 +/-  0.193 |    0.177 +/-  0.074 |    8.456 +/-  2.397
LEU 145 |   13.107 +/-  2.553 |   -4.704 +/-  0.981 |  -20.805 +/-  0.419 |   -1.171 +/-  0.139 |    0.002 +/-  0.003 |  -13.572 +/-  2.573
LEU 146 |   13.155 +/-  2.378 |   -3.579 +/-  1.128 |  -20.867 +/-  0.457 |   -1.777 +/-  0.218 |    0.174 +/-  0.076 |  -12.894 +/-  2.486
GLN 147 |   19.929 +/-  2.876 |   -2.896 +/-  0.994 |  -64.102 +/-  4.033 |   -8.425 +/-  2.767 |    0.624 +/-  0.089 |  -54.869 +/-  2.674
TYR 148 |   14.624 +/-  2.484 |   -5.608 +/-  1.061 |  -20.274 +/-  1.508 |   -3.000 +/-  0.523 |    0.002 +/-  0.003 |  -14.256 +/-  2.575
LEU 149 |   12.165 +/-  2.521 |   -5.356 +/-  1.055 |  -20.704 +/-  0.334 |   -1.140 +/-  0.133 |    0.000 +/-  0.001 |  -15.035 +/-  2.620
LYS 150 |   13.884 +/-  2.218 |   -3.869 +/-  1.172 |   59.993 +/- 15.833 |  -80.095 +/- 14.589 |    0.602 +/-  0.127 |   -9.486 +/-  2.991
GLN 151 |   20.748 +/-  2.662 |   -3.965 +/-  0.908 |  -61.531 +/-  2.433 |   -9.738 +/-  2.594 |    0.463 +/-  0.089 |  -54.023 +/-  2.420
GLU 152 |   13.679 +/-  2.101 |   -3.145 +/-  1.455 | -115.252 +/-  4.653 |   49.153 +/-  3.900 |    0.002 +/-  0.003 |  -55.564 +/-  2.352
SER 153 |    6.847 +/-  1.378 |   -3.073 +/-  0.705 |   -2.190 +/-  0.958 |   -2.303 +/-  0.661 |    0.040 +/-  0.021 |   -0.679 +/-  1.501
ILE 154 |   13.493 +/-  2.296 |   -1.857 +/-  1.012 |   -0.552 +/-  0.284 |   -1.834 +/-  0.214 |    0.646 +/-  0.076 |    9.896 +/-  2.458
ASP 155 |   12.355 +/-  1.806 |   -2.402 +/-  1.047 | -111.209 +/- 11.248 |   43.921 +/- 10.005 |    0.202 +/-  0.056 |  -57.133 +/-  2.005
LYS 156 |   14.078 +/-  2.455 |   -3.937 +/-  1.247 |   26.983 +/-  5.827 |  -52.043 +/-  4.657 |    0.165 +/-  0.048 |  -14.753 +/-  3.595
LYS 157 |   14.475 +/-  2.853 |   -2.228 +/-  1.020 |   37.264 +/-  5.950 |  -57.183 +/-  5.744 |    0.579 +/-  0.105 |   -7.094 +/-  3.006
ARG 158 |   18.492 +/-  3.500 |   -0.537 +/-  1.119 | -105.661 +/-  3.968 |  -77.101 +/-  3.797 |    1.439 +/-  0.114 | -163.368 +/-  2.960
LYS 159 |   14.140 +/-  2.759 |   -1.291 +/-  0.918 |   52.506 +/- 13.284 |  -74.907 +/- 12.181 |    1.071 +/-  0.107 |   -8.481 +/-  3.147
GLU 160 |   13.942 +/-  2.390 |   -0.765 +/-  1.190 |  -72.421 +/- 14.528 |    9.832 +/- 14.002 |    0.810 +/-  0.134 |  -48.602 +/-  2.409
PHE 161 |   12.730 +/-  2.500 |   -4.304 +/-  0.939 |    2.618 +/-  0.554 |   -1.984 +/-  0.464 |    0.086 +/-  0.057 |    9.146 +/-  2.603
ASP 162 |   10.811 +/-  1.834 |   -0.196 +/-  1.062 |  -83.563 +/-  7.303 |   16.803 +/-  7.051 |    0.520 +/-  0.088 |  -55.627 +/-  1.842
THR 163 |   11.514 +/-  1.882 |   -1.314 +/-  0.824 |  -20.152 +/-  1.879 |   -5.816 +/-  1.824 |    0.467 +/-  0.153 |  -15.301 +/-  2.185
ASN 164 |   16.786 +/-  2.387 |   -0.509 +/-  0.826 |  -84.121 +/-  2.634 |   -6.147 +/-  1.515 |    0.744 +/-  0.043 |  -73.247 +/-  2.291
GLY 165 |    1.609 +/-  0.613 |   -0.445 +/-  0.197 |   -1.184 +/-  0.143 |    1.380 +/-  0.127 |    0.020 +/-  0.008 |    1.380 +/-  0.682
TRP 166 |   18.229 +/-  3.133 |   -9.214 +/-  0.814 |    8.270 +/-  1.011 |   -2.859 +/-  0.890 |    0.099 +/-  0.041 |   14.524 +/-  3.269
GLN 167 |   20.036 +/-  2.378 |   -1.432 +/-  0.731 |  -62.754 +/-  2.841 |  -10.461 +/-  2.424 |    0.822 +/-  0.109 |  -53.789 +/-  2.081
LEU 168 |   12.184 +/-  2.324 |   -2.156 +/-  1.312 |  -20.311 +/-  0.521 |   -1.859 +/-  0.268 |    0.250 +/-  0.205 |  -11.892 +/-  2.515
PHE 169 |   12.532 +/-  2.609 |    0.442 +/-  0.951 |    2.623 +/-  0.706 |   -3.064 +/-  0.547 |    0.950 +/-  0.157 |   13.482 +/-  2.747
SER 170 |    7.016 +/-  1.792 |   -1.020 +/-  0.707 |    1.674 +/-  1.476 |   -8.384 +/-  1.493 |    0.406 +/-  0.144 |   -0.306 +/-  1.909
LYS 171 |   14.358 +/-  2.785 |   -1.456 +/-  1.308 |   64.736 +/- 12.467 |  -85.290 +/- 11.881 |    0.808 +/-  0.312 |   -6.843 +/-  3.630
LYS 172 |   13.467 +/-  2.619 |   -0.599 +/-  1.088 |   76.471 +/-  8.865 |  -97.160 +/-  8.794 |    1.129 +/-  0.276 |   -6.692 +/-  3.041
SER 173 |    7.212 +/-  1.536 |   -1.345 +/-  0.974 |   -0.749 +/-  3.594 |   -5.594 +/-  2.980 |    0.192 +/-  0.113 |   -0.283 +/-  1.842
GLN 174 |   20.359 +/-  2.967 |   -0.518 +/-  1.023 |  -62.591 +/-  4.709 |  -11.131 +/-  3.925 |    0.911 +/-  0.158 |  -52.970 +/-  2.570
GLU 175 |   13.870 +/-  2.256 |   -0.669 +/-  1.183 |  -86.748 +/- 16.330 |   24.877 +/- 16.237 |    0.771 +/-  0.121 |  -47.899 +/-  2.648
ILE 176 |   14.372 +/-  2.756 |   -2.737 +/-  1.388 |    0.207 +/-  0.332 |   -2.058 +/-  0.236 |    0.181 +/-  0.096 |    9.965 +/-  2.913
PRO 177 |   14.548 +/-  1.663 |   -4.010 +/-  0.629 |   11.679 +/-  1.118 |  -11.550 +/-  0.987 |    0.064 +/-  0.041 |   10.731 +/-  1.850
GLN 178 |   20.902 +/-  2.810 |   -4.951 +/-  1.354 |  -71.733 +/-  3.279 |   -2.695 +/-  2.258 |    0.230 +/-  0.100 |  -58.247 +/-  2.523
GLN 179 |   21.213 +/-  2.731 |   -6.336 +/-  1.244 |  -70.165 +/-  2.076 |   -3.538 +/-  0.989 |    0.001 +/-  0.003 |  -58.825 +/-  2.594
MET 180 |   11.485 +/-  2.147 |   -3.794 +/-  0.895 |    3.041 +/-  1.104 |   -2.841 +/-  1.016 |    0.526 +/-  0.125 |    8.416 +/-  2.424
ASN 181 |   18.054 +/-  2.204 |   -2.868 +/-  0.970 |  -83.518 +/-  3.142 |   -3.893 +/-  1.670 |    0.304 +/-  0.083 |  -71.921 +/-  2.842
GLY 182 |    1.506 +/-  0.567 |   -1.331 +/-  0.221 |   -1.254 +/-  0.143 |    1.313 +/-  0.121 |    0.000 +/-  0.000 |    0.234 +/-  0.596
SER 183 |    7.992 +/-  1.414 |   -3.073 +/-  0.656 |   -1.827 +/-  1.443 |   -3.223 +/-  1.215 |    0.106 +/-  0.050 |   -0.026 +/-  1.616
ASP 184 |   10.320 +/-  1.899 |   -3.680 +/-  1.040 |  -92.892 +/-  4.752 |   29.440 +/-  4.171 |    0.041 +/-  0.023 |  -56.772 +/-  2.177
ALA 185 |    3.994 +/-  1.316 |   -3.010 +/-  0.510 |    3.889 +/-  0.236 |   -1.781 +/-  0.182 |    0.000 +/-  0.000 |    3.092 +/-  1.386
GLY 186 |    1.305 +/-  0.568 |   -1.230 +/-  0.190 |   -1.314 +/-  0.103 |    1.149 +/-  0.102 |    0.000 +/-  0.000 |   -0.089 +/-  0.598
MET 187 |   12.473 +/-  2.895 |   -7.554 +/-  0.950 |    3.028 +/-  0.734 |   -2.626 +/-  0.739 |    0.010 +/-  0.009 |    5.331 +/-  3.071
PHE 188 |   12.704 +/-  2.414 |   -7.084 +/-  0.917 |    1.649 +/-  0.448 |   -2.745 +/-  0.328 |    0.002 +/-  0.004 |    4.526 +/-  2.540
ALA 189 |    3.875 +/-  1.309 |   -3.314 +/-  0.295 |    3.746 +/-  0.190 |   -1.776 +/-  0.144 |    0.009 +/-  0.008 |    2.540 +/-  1.294
CYS 190 |    6.178 +/-  1.242 |   -4.732 +/-  0.607 |    5.238 +/-  0.540 |   -1.575 +/-  0.298 |    0.004 +/-  0.005 |    5.113 +/-  1.436
LYS 191 |   14.890 +/-  2.991 |   -5.337 +/-  1.163 |   45.791 +/-  7.483 |  -66.287 +/-  6.519 |    0.225 +/-  0.061 |  -10.717 +/-  3.333
TYR 192 |   14.768 +/-  2.590 |   -7.409 +/-  1.035 |  -17.235 +/-  1.122 |   -4.514 +/-  0.640 |    0.003 +/-  0.005 |  -14.387 +/-  2.952
ALA 193 |    3.615 +/-  1.309 |   -3.120 +/-  0.415 |    3.686 +/-  0.159 |   -1.533 +/-  0.115 |    0.000 +/-  0.000 |    2.649 +/-  1.350
ASP 194 |   11.600 +/-  2.210 |   -1.733 +/-  1.375 | -124.699 +/- 10.924 |   48.804 +/-  6.818 |    0.041 +/-  0.031 |  -65.987 +/-  4.741
CYS 195 |    5.999 +/-  1.374 |   -4.648 +/-  0.684 |    3.731 +/-  0.912 |    0.229 +/-  0.596 |    0.051 +/-  0.028 |    5.362 +/-  1.571
ILE 196 |   13.918 +/-  3.067 |   -3.905 +/-  1.018 |   -0.173 +/-  0.184 |   -1.489 +/-  0.140 |    0.122 +/-  0.029 |    8.473 +/-  2.959
THR 197 |   11.812 +/-  2.148 |   -3.602 +/-  0.921 |  -26.494 +/-  1.196 |   -1.445 +/-  0.711 |    0.005 +/-  0.005 |  -19.724 +/-  2.363
LYS 198 |   14.923 +/-  2.715 |   -4.001 +/-  0.962 |   48.778 +/-  7.149 |  -68.001 +/-  7.076 |    0.470 +/-  0.130 |   -7.831 +/-  3.558
ASP 199 |   12.798 +/-  1.986 |   -0.619 +/-  1.080 |  -85.861 +/-  6.264 |   16.097 +/-  5.741 |    0.331 +/-  0.048 |  -57.254 +/-  2.078
ARG 200 |   19.619 +/-  3.562 |   -2.722 +/-  1.255 | -111.590 +/-  7.531 |  -70.553 +/-  6.144 |    1.024 +/-  0.180 | -164.222 +/-  3.491
PRO 201 |   14.871 +/-  2.072 |   -0.826 +/-  0.496 |   11.963 +/-  1.062 |  -12.139 +/-  0.989 |    0.697 +/-  0.073 |   14.566 +/-  2.144
ILE 202 |   13.824 +/-  2.653 |   -3.123 +/-  1.277 |    0.024 +/-  0.329 |   -1.871 +/-  0.198 |    0.111 +/-  0.058 |    8.965 +/-  2.686
ASN 203 |   17.770 +/-  2.488 |   -1.224 +/-  0.603 |  -77.100 +/-  2.416 |   -9.629 +/-  1.820 |    0.747 +/-  0.084 |  -69.436 +/-  2.095
PHE 204 |   13.329 +/-  2.495 |   -5.078 +/-  0.933 |    1.839 +/-  0.448 |   -2.469 +/-  0.389 |    0.026 +/-  0.021 |    7.648 +/-  2.538
THR 205 |   11.031 +/-  2.106 |   -1.734 +/-  0.740 |  -21.416 +/-  1.472 |   -4.677 +/-  1.315 |    0.438 +/-  0.067 |  -16.357 +/-  2.516
GLN 206 |   20.660 +/-  2.593 |   -3.826 +/-  0.964 |  -64.066 +/-  3.897 |   -8.075 +/-  2.194 |    0.318 +/-  0.111 |  -54.989 +/-  3.210
GLN 207 |   20.271 +/-  2.749 |   -1.425 +/-  0.941 |  -62.386 +/-  3.138 |  -11.068 +/-  2.816 |    0.889 +/-  0.110 |  -53.719 +/-  2.474
HIE 208 |   30.290 +/-  2.371 |   -5.079 +/-  0.803 |  -10.858 +/-  2.380 |   -2.319 +/-  1.833 |    0.554 +/-  0.118 |   12.588 +/-  2.602
MET 209 |   12.832 +/-  2.127 |   -7.389 +/-  0.952 |    2.068 +/-  0.581 |   -2.406 +/-  0.749 |    0.007 +/-  0.012 |    5.111 +/-  2.197
PRO 210 |   15.051 +/-  2.006 |   -2.303 +/-  0.708 |   11.404 +/-  0.796 |  -11.287 +/-  0.754 |    0.393 +/-  0.088 |   13.259 +/-  2.192
TYR 211 |   13.455 +/-  2.955 |   -2.554 +/-  1.308 |  -21.797 +/-  1.816 |   -3.218 +/-  0.911 |    0.420 +/-  0.089 |  -13.693 +/-  3.086
PHE 212 |   12.752 +/-  2.506 |   -4.375 +/-  0.735 |    1.295 +/-  0.647 |   -1.903 +/-  0.377 |    0.222 +/-  0.047 |    7.990 +/-  2.597
ARG 213 |   19.170 +/-  3.743 |   -8.382 +/-  1.474 | -157.264 +/-  4.532 |  -30.348 +/-  3.254 |    0.023 +/-  0.013 | -176.800 +/-  3.959
LYS 214 |   13.831 +/-  2.665 |   -3.604 +/-  1.019 |   47.855 +/-  9.533 |  -68.529 +/-  9.280 |    0.449 +/-  0.094 |   -9.998 +/-  3.201
ARG 215 |   20.746 +/-  3.831 |   -4.351 +/-  1.587 | -167.745 +/- 10.572 |  -26.624 +/-  8.075 |    0.258 +/-  0.072 | -177.715 +/-  3.916
MET 216 |   11.661 +/-  2.270 |   -7.600 +/-  0.854 |    2.072 +/-  0.770 |   -1.226 +/-  0.844 |    0.024 +/-  0.017 |    4.931 +/-  2.436
VAL 217 |   10.067 +/-  2.189 |   -3.802 +/-  0.842 |  -15.346 +/-  0.261 |   -0.306 +/-  0.127 |    0.002 +/-  0.005 |   -9.385 +/-  2.291
TRP 218 |   18.240 +/-  3.024 |   -7.128 +/-  1.420 |   10.135 +/-  1.072 |   -4.122 +/-  0.753 |    0.410 +/-  0.123 |   17.535 +/-  2.842
GLU 219 |   14.820 +/-  2.276 |   -5.822 +/-  1.341 |  -83.655 +/-  5.926 |   22.303 +/-  5.149 |    0.023 +/-  0.015 |  -52.331 +/-  2.614
ILE 220 |   13.262 +/-  2.343 |   -5.539 +/-  1.079 |   -1.217 +/-  0.156 |   -0.805 +/-  0.134 |    0.000 +/-  0.001 |    5.701 +/-  2.281
LEU 221 |   12.920 +/-  2.645 |   -3.032 +/-  1.062 |  -21.764 +/-  0.381 |   -0.547 +/-  0.175 |    0.267 +/-  0.058 |  -12.155 +/-  2.738
HIE 222 |   30.783 +/-  2.393 |   -5.413 +/-  0.726 |   -4.395 +/-  2.032 |   -8.111 +/-  2.035 |    0.506 +/-  0.090 |   13.370 +/-  2.559
ARG 223 |   20.474 +/-  3.448 |   -3.179 +/-  1.456 | -177.390 +/-  5.376 |  -14.187 +/-  3.869 |    0.670 +/-  0.049 | -173.613 +/-  3.253
LYS 224 |   14.221 +/-  2.432 |   -1.894 +/-  0.966 |   32.746 +/-  8.245 |  -54.369 +/-  8.053 |    0.947 +/-  0.126 |   -8.349 +/-  3.012
LEU 225 |   11.996 +/-  2.379 |   -4.334 +/-  1.083 |  -20.282 +/-  0.406 |   -0.726 +/-  0.212 |    0.017 +/-  0.016 |  -13.329 +/-  2.605
LEU 226 |   15.575 +/-  2.631 |   -1.590 +/-  1.261 |  -34.929 +/-  1.810 |    2.337 +/-  1.441 |    0.377 +/-  0.112 |  -18.230 +/-  2.814
ILE 227 |   14.608 +/-  2.325 |   -1.194 +/-  1.300 |    5.008 +/-  0.915 |   -8.469 +/-  0.738 |    0.658 +/-  0.092 |   10.611 +/-  2.217
LYS 228 |   13.959 +/-  2.858 |   -2.443 +/-  1.228 |   29.984 +/-  9.273 |  -54.321 +/-  8.660 |    0.592 +/-  0.149 |  -12.229 +/-  3.295
LEU 229 |   13.575 +/-  2.752 |   -3.660 +/-  1.093 |  -20.057 +/-  0.383 |   -1.477 +/-  0.228 |    0.013 +/-  0.011 |  -11.605 +/-  2.649
LYS 230 |   14.049 +/-  2.710 |   -4.319 +/-  1.256 |   32.775 +/- 10.795 |  -53.875 +/- 10.176 |    0.365 +/-  0.117 |  -11.005 +/-  3.628
VAL 231 |   10.034 +/-  2.204 |   -4.017 +/-  0.829 |  -14.945 +/-  0.302 |   -0.850 +/-  0.135 |    0.008 +/-  0.017 |   -9.770 +/-  2.195
ILE 232 |   13.956 +/-  2.674 |   -2.814 +/-  1.143 |   -1.001 +/-  0.291 |   -1.248 +/-  0.207 |    0.348 +/-  0.069 |    9.241 +/-  2.500
GLY 233 |    1.637 +/-  0.601 |   -1.123 +/-  0.205 |   -0.687 +/-  0.199 |    0.832 +/-  0.174 |    0.000 +/-  0.001 |    0.660 +/-  0.641
GLN 234 |   20.408 +/-  2.808 |   -3.264 +/-  1.196 |  -65.377 +/-  2.556 |   -6.604 +/-  2.099 |    0.341 +/-  0.164 |  -54.496 +/-  2.977
ASP 235 |    9.889 +/-  1.847 |    0.192 +/-  1.245 |  -78.585 +/- 12.645 |   11.428 +/- 10.622 |    0.431 +/-  0.096 |  -56.645 +/-  3.335
SER 236 |    8.194 +/-  1.399 |   -0.108 +/-  0.869 |   -1.639 +/-  1.668 |   -5.511 +/-  1.652 |    0.553 +/-  0.032 |    1.489 +/-  1.454
SER 237 |    6.987 +/-  1.507 |   -0.663 +/-  0.915 |   -7.475 +/-  2.076 |   -0.380 +/-  0.818 |    0.178 +/-  0.097 |   -1.354 +/-  1.813
GLU 238 |   14.444 +/-  2.311 |   -2.005 +/-  1.217 |  -68.069 +/- 11.877 |    5.804 +/- 11.024 |    0.501 +/-  0.089 |  -49.325 +/-  2.329
ILE 239 |   14.090 +/-  3.012 |   -2.519 +/-  1.009 |   -0.728 +/-  0.231 |   -1.638 +/-  0.206 |    0.243 +/-  0.102 |    9.448 +/-  2.877
HIE 240 |   30.317 +/-  2.444 |   -3.928 +/-  0.815 |  -11.932 +/-  4.822 |   -1.760 +/-  3.686 |    0.657 +/-  0.126 |   13.355 +/-  2.759
PHE 241 |   12.828 +/-  2.417 |   -2.911 +/-  1.235 |    3.424 +/-  0.553 |   -2.815 +/-  0.388 |    0.343 +/-  0.159 |   10.870 +/-  2.702
LYS 242 |   14.123 +/-  2.772 |   -1.433 +/-  0.951 |   73.347 +/-  4.162 |  -96.055 +/-  4.223 |    1.087 +/-  0.088 |   -8.931 +/-  2.900
VAL 243 |   11.435 +/-  2.147 |   -2.345 +/-  0.840 |  -14.915 +/-  0.346 |   -0.990 +/-  0.216 |    0.162 +/-  0.072 |   -6.653 +/-  2.287
LYS 244 |   14.481 +/-  2.966 |   -0.916 +/-  0.784 |   77.596 +/-  3.364 | -101.611 +/-  3.440 |    1.215 +/-  0.094 |   -9.235 +/-  3.034
MET 245 |   12.067 +/-  2.332 |   -3.819 +/-  1.024 |    2.273 +/-  1.816 |   -3.246 +/-  1.124 |    0.528 +/-  0.171 |    7.803 +/-  3.141
THR 246 |   11.414 +/-  2.202 |   -0.958 +/-  0.745 |  -21.344 +/-  2.217 |   -5.188 +/-  1.566 |    0.561 +/-  0.073 |  -15.515 +/-  2.239
THR 247 |   11.875 +/-  2.357 |   -1.837 +/-  0.793 |  -23.102 +/-  1.705 |   -1.827 +/-  1.537 |    0.266 +/-  0.078 |  -14.626 +/-  2.460
HIE 248 |   30.452 +/-  2.100 |   -4.128 +/-  0.696 |  -12.964 +/-  5.584 |   -1.306 +/-  4.538 |    0.616 +/-  0.135 |   12.670 +/-  2.534
LEU 249 |   12.890 +/-  2.506 |   -3.951 +/-  1.083 |  -20.978 +/-  0.417 |   -0.927 +/-  0.164 |    0.025 +/-  0.029 |  -12.941 +/-  2.689
LYS 250 |   14.726 +/-  3.208 |   -2.093 +/-  1.226 |   45.326 +/- 12.921 |  -68.640 +/- 12.071 |    0.810 +/-  0.166 |   -9.872 +/-  3.531
LYS 251 |   14.337 +/-  2.754 |   -1.108 +/-  0.970 |   64.495 +/- 15.952 |  -86.974 +/- 14.718 |    1.159 +/-  0.131 |   -8.091 +/-  3.239
LEU 252 |   13.627 +/-  2.247 |   -3.175 +/-  1.323 |  -20.419 +/-  0.519 |   -1.528 +/-  0.274 |    0.101 +/-  0.080 |  -11.394 +/-  2.258
LYS 253 |   13.916 +/-  2.769 |   -5.244 +/-  1.231 |   44.117 +/- 10.175 |  -62.100 +/-  8.430 |    0.186 +/-  0.078 |   -9.125 +/-  3.956
GLU 254 |   13.854 +/-  2.526 |   -2.422 +/-  1.001 |  -75.978 +/- 15.088 |   14.291 +/- 14.061 |    0.552 +/-  0.126 |  -49.704 +/-  2.509
SER 255 |    6.718 +/-  1.477 |   -2.144 +/-  0.606 |    1.426 +/-  2.247 |   -6.839 +/-  2.505 |    0.295 +/-  0.084 |   -0.543 +/-  1.693
TYR 256 |   14.009 +/-  2.603 |   -5.950 +/-  1.046 |  -18.199 +/-  2.835 |   -4.962 +/-  1.765 |    0.021 +/-  0.019 |  -15.080 +/-  2.983
CYS 257 |    6.146 +/-  1.430 |   -4.102 +/-  0.619 |    3.626 +/-  0.719 |   -0.398 +/-  0.561 |    0.039 +/-  0.022 |    5.311 +/-  1.739
GLN 258 |   20.205 +/-  3.009 |   -1.360 +/-  0.894 |  -64.222 +/-  4.021 |   -9.859 +/-  2.869 |    0.900 +/-  0.103 |  -54.336 +/-  2.739
ARG 259 |   18.953 +/-  3.819 |   -2.778 +/-  1.095 | -126.192 +/- 15.784 |  -59.687 +/- 13.160 |    0.910 +/-  0.239 | -168.794 +/-  4.586
GLN 260 |   20.675 +/-  2.807 |   -4.422 +/-  1.193 |  -68.064 +/-  4.246 |   -5.232 +/-  3.357 |    0.170 +/-  0.073 |  -56.874 +/-  2.905
GLY 261 |    1.524 +/-  0.650 |   -0.352 +/-  0.178 |   -0.448 +/-  0.155 |    0.661 +/-  0.146 |    0.016 +/-  0.007 |    1.401 +/-  0.679
VAL 262 |   10.084 +/-  2.110 |   -1.543 +/-  1.075 |  -15.538 +/-  0.315 |   -0.411 +/-  0.152 |    0.252 +/-  0.091 |   -7.156 +/-  2.130
PRO 263 |   14.999 +/-  1.830 |   -1.627 +/-  0.498 |    6.714 +/-  1.047 |   -6.678 +/-  1.012 |    0.589 +/-  0.057 |   13.997 +/-  1.898
MET 264 |   11.734 +/-  2.427 |   -4.512 +/-  0.812 |    0.983 +/-  1.448 |   -1.014 +/-  1.079 |    0.426 +/-  0.104 |    7.617 +/-  2.628
ASN 265 |   18.382 +/-  1.988 |   -3.090 +/-  0.917 |  -85.885 +/-  2.986 |   -1.825 +/-  1.412 |    0.130 +/-  0.052 |  -72.288 +/-  2.217
SER 266 |    7.607 +/-  1.718 |   -1.992 +/-  0.834 |   -5.796 +/-  1.770 |   -1.612 +/-  1.347 |    0.146 +/-  0.043 |   -1.647 +/-  1.809
LEU 267 |   12.120 +/-  2.179 |   -5.493 +/-  0.993 |  -21.468 +/-  0.396 |   -0.768 +/-  0.181 |    0.021 +/-  0.027 |  -15.588 +/-  2.143
ARG 268 |   19.636 +/-  3.335 |   -8.914 +/-  1.300 | -161.800 +/-  5.498 |  -19.889 +/-  4.281 |    0.039 +/-  0.021 | -170.928 +/-  3.167
PHE 269 |   12.204 +/-  2.417 |   -5.895 +/-  0.884 |    2.016 +/-  0.341 |   -2.828 +/-  0.409 |    0.037 +/-  0.021 |    5.534 +/-  2.702
LEU 270 |   12.838 +/-  2.336 |   -5.839 +/-  1.011 |  -20.817 +/-  0.436 |   -0.681 +/-  0.230 |    0.011 +/-  0.010 |  -14.489 +/-  2.320
PHE 271 |   12.391 +/-  2.437 |   -4.849 +/-  0.881 |    1.539 +/-  0.617 |   -1.753 +/-  0.502 |    0.066 +/-  0.031 |    7.395 +/-  2.534
GLU 272 |   14.485 +/-  2.581 |   -1.717 +/-  1.229 | -109.404 +/- 12.811 |   45.523 +/- 10.509 |    0.114 +/-  0.067 |  -51.000 +/-  3.326
GLY 273 |    1.568 +/-  0.592 |   -1.029 +/-  0.197 |   -1.459 +/-  0.121 |    1.451 +/-  0.109 |    0.000 +/-  0.000 |    0.530 +/-  0.643
GLN 274 |   19.661 +/-  2.134 |   -3.731 +/-  0.794 |  -65.486 +/-  2.705 |   -5.827 +/-  2.015 |    0.441 +/-  0.087 |  -54.943 +/-  2.311
ARG 275 |   19.878 +/-  3.555 |   -5.001 +/-  1.428 | -143.547 +/-  4.497 |  -43.802 +/-  3.652 |    0.178 +/-  0.031 | -172.294 +/-  3.174
ILE 276 |   12.871 +/-  2.302 |   -4.322 +/-  1.053 |    0.049 +/-  0.275 |   -1.633 +/-  0.168 |    0.016 +/-  0.022 |    6.981 +/-  2.396
ALA 277 |    3.784 +/-  1.102 |   -2.057 +/-  0.455 |    3.660 +/-  0.230 |   -1.742 +/-  0.182 |    0.090 +/-  0.040 |    3.735 +/-  1.201
ASP 278 |   11.103 +/-  2.741 |   -0.733 +/-  1.010 |  -85.737 +/- 15.179 |   20.561 +/- 14.059 |    0.515 +/-  0.114 |  -54.290 +/-  2.964
ASN 279 |   17.223 +/-  2.318 |   -1.296 +/-  0.801 |  -76.741 +/-  2.325 |   -8.952 +/-  2.124 |    0.749 +/-  0.125 |  -69.017 +/-  2.113
HIE 280 |   29.562 +/-  1.842 |   -6.719 +/-  0.965 |   -9.706 +/-  1.361 |   -2.997 +/-  1.127 |    0.166 +/-  0.079 |   10.306 +/-  2.027
THR 281 |   12.148 +/-  1.781 |   -3.618 +/-  1.007 |  -23.557 +/-  3.404 |   -3.864 +/-  3.139 |    0.143 +/-  0.035 |  -18.749 +/-  2.001
PRO 282 |   14.930 +/-  1.937 |   -5.063 +/-  0.677 |   13.076 +/-  0.964 |  -11.888 +/-  0.819 |    0.021 +/-  0.019 |   11.075 +/-  1.998
LYS 283 |   13.858 +/-  2.950 |   -2.354 +/-  0.688 |   63.281 +/-  6.070 |  -87.137 +/-  6.059 |    0.945 +/-  0.069 |  -11.408 +/-  2.858
GLU 284 |   12.996 +/-  2.306 |   -2.449 +/-  0.897 |  -64.289 +/- 11.116 |    2.644 +/- 11.454 |    0.609 +/-  0.097 |  -50.490 +/-  2.602
LEU 285 |   12.422 +/-  2.347 |   -4.480 +/-  0.979 |  -21.142 +/-  0.340 |   -1.081 +/-  0.214 |    0.066 +/-  0.044 |  -14.214 +/-  2.422
GLY 286 |    1.459 +/-  0.536 |   -0.494 +/-  0.158 |   -0.807 +/-  0.164 |    1.032 +/-  0.153 |    0.015 +/-  0.007 |    1.204 +/-  0.549
MET 287 |   11.465 +/-  2.556 |   -6.801 +/-  0.781 |    0.647 +/-  0.560 |   -0.333 +/-  0.470 |    0.016 +/-  0.012 |    4.993 +/-  2.704
GLU 288 |   13.497 +/-  2.517 |   -1.553 +/-  0.822 |  -52.278 +/-  4.174 |   -9.017 +/-  4.086 |    0.779 +/-  0.059 |  -48.571 +/-  2.446
GLU 289 |   13.484 +/-  2.527 |   -1.220 +/-  1.328 | -102.238 +/-  6.852 |   35.247 +/-  6.480 |    0.477 +/-  0.063 |  -54.250 +/-  2.880
GLU 290 |   13.486 +/-  2.421 |   -0.151 +/-  1.146 |  -82.730 +/- 11.512 |   18.890 +/-  9.752 |    0.755 +/-  0.069 |  -49.749 +/-  2.596
ASP 291 |   10.113 +/-  2.405 |   -1.871 +/-  1.071 |  -89.649 +/-  5.902 |   24.754 +/-  5.417 |    0.067 +/-  0.026 |  -56.586 +/-  2.165
VAL 292 |   10.313 +/-  2.219 |   -2.129 +/-  0.876 |  -15.482 +/-  0.366 |   -0.826 +/-  0.169 |    0.297 +/-  0.038 |   -7.828 +/-  2.409
ILE 293 |   13.505 +/-  2.511 |   -4.484 +/-  1.041 |   -0.463 +/-  0.163 |   -1.636 +/-  0.130 |    0.014 +/-  0.016 |    6.935 +/-  2.405
GLU 294 |   14.385 +/-  2.140 |   -2.296 +/-  1.341 | -108.377 +/-  6.270 |   44.585 +/-  5.280 |    0.145 +/-  0.052 |  -51.559 +/-  2.709
VAL 295 |   10.319 +/-  2.264 |   -4.549 +/-  0.820 |  -15.750 +/-  0.306 |   -0.535 +/-  0.177 |    0.003 +/-  0.005 |  -10.512 +/-  2.393
TYR 296 |   13.385 +/-  2.581 |   -3.905 +/-  1.373 |  -20.546 +/-  1.675 |   -3.069 +/-  0.970 |    0.214 +/-  0.123 |  -13.921 +/-  2.740
GLN 297 |   20.143 +/-  3.254 |   -2.803 +/-  0.892 |  -63.331 +/-  2.159 |   -8.529 +/-  1.521 |    0.597 +/-  0.093 |  -53.923 +/-  2.917
GLU 298 |   14.963 +/-  2.553 |   -2.818 +/-  1.381 |  -83.634 +/-  5.875 |   13.712 +/-  5.131 |    0.155 +/-  0.035 |  -57.622 +/-  3.038
GLN 299 |   20.434 +/-  2.837 |   -4.218 +/-  0.968 |  -66.317 +/-  3.249 |   -5.821 +/-  2.164 |    0.328 +/-  0.099 |  -55.595 +/-  2.886
THR 300 |   12.047 +/-  1.828 |   -3.009 +/-  0.584 |  -20.639 +/-  1.176 |   -3.883 +/-  1.157 |    0.357 +/-  0.036 |  -15.127 +/-  1.942
GLY 301 |    1.370 +/-  0.534 |   -1.175 +/-  0.201 |   -1.159 +/-  0.136 |    1.153 +/-  0.118 |    0.000 +/-  0.000 |    0.189 +/-  0.595
GLY 302 |    1.686 +/-  0.505 |   -1.527 +/-  0.162 |  -15.632 +/-  1.365 |   11.690 +/-  1.071 |    0.000 +/-  0.000 |   -3.783 +/-  0.855
GLY 303 |    2.046 +/-  0.886 |   -0.555 +/-  0.089 |   12.220 +/-  1.241 |  -22.647 +/-  1.177 |    0.257 +/-  0.052 |   -8.679 +/-  0.924
PHE 304 |   13.021 +/-  2.707 |   -0.308 +/-  1.029 |    1.898 +/-  0.722 |   -2.338 +/-  0.498 |    0.799 +/-  0.162 |   13.071 +/-  2.893
LYS 305 |   14.678 +/-  3.006 |   -2.426 +/-  1.413 |   66.548 +/- 10.974 |  -87.667 +/- 10.285 |    0.728 +/-  0.165 |   -8.139 +/-  3.812
LYS 306 |   14.536 +/-  3.198 |   -0.964 +/-  0.925 |   71.687 +/- 15.946 |  -94.591 +/- 14.425 |    1.129 +/-  0.134 |   -8.203 +/-  3.756
LEU 307 |   12.884 +/-  2.747 |   -1.029 +/-  0.916 |  -20.291 +/-  0.574 |   -2.208 +/-  0.230 |    0.697 +/-  0.085 |   -9.948 +/-  2.599
ALA 308 |    3.760 +/-  1.332 |   -3.438 +/-  0.474 |    4.264 +/-  0.221 |   -2.232 +/-  0.201 |    0.001 +/-  0.002 |    2.354 +/-  1.504
GLU 309 |   14.375 +/-  2.397 |   -2.169 +/-  0.976 | -105.485 +/- 20.544 |   42.854 +/- 18.592 |    0.522 +/-  0.121 |  -49.902 +/-  2.852
ALA 310 |    3.858 +/-  1.262 |   -1.607 +/-  0.307 |    4.190 +/-  0.216 |   -2.348 +/-  0.174 |    0.307 +/-  0.040 |    4.399 +/-  1.303
VAL 311 |    9.991 +/-  2.006 |   -2.008 +/-  0.863 |  -15.273 +/-  0.269 |   -0.960 +/-  0.124 |    0.408 +/-  0.054 |   -7.842 +/-  2.172
LYS 312 |   13.916 +/-  2.511 |   -6.925 +/-  0.968 |  -10.277 +/-  1.412 |   -5.609 +/-  0.924 |    0.049 +/-  0.032 |   -8.847 +/-  2.803
PHE 313 |   12.660 +/-  2.651 |   -0.292 +/-  0.767 |    3.058 +/-  0.498 |   -3.382 +/-  0.362 |    0.947 +/-  0.077 |   12.991 +/-  2.635
SER 314 |    6.712 +/-  1.691 |   -1.764 +/-  0.472 |    1.548 +/-  2.031 |   -7.529 +/-  2.115 |    0.429 +/-  0.051 |   -0.605 +/-  1.985
ALA 315 |    3.763 +/-  1.176 |   -1.945 +/-  0.396 |    3.661 +/-  0.165 |   -1.792 +/-  0.135 |    0.180 +/-  0.042 |    3.867 +/-  1.227
LYS 316 |   14.256 +/-  2.994 |   -2.743 +/-  0.804 |   72.599 +/-  7.060 |  -93.035 +/-  6.736 |    0.787 +/-  0.125 |   -8.136 +/-  3.283
LEU 317 |   13.521 +/-  2.324 |   -1.124 +/-  0.912 |  -20.849 +/-  0.493 |   -1.855 +/-  0.184 |    0.689 +/-  0.091 |   -9.617 +/-  2.500
MET 318 |   11.847 +/-  2.346 |   -2.559 +/-  0.580 |    2.814 +/-  0.422 |   -2.999 +/-  0.352 |    0.904 +/-  0.094 |   10.008 +/-  2.505
GLY 319 |    1.358 +/-  0.462 |   -0.678 +/-  0.209 |   -1.113 +/-  0.164 |    1.299 +/-  0.149 |    0.018 +/-  0.008 |    0.884 +/-  0.516
GLN 320 |   20.228 +/-  2.478 |   -2.079 +/-  0.790 |  -61.359 +/-  3.617 |  -11.532 +/-  2.982 |    0.758 +/-  0.103 |  -53.985 +/-  2.439
ALA 321 |    3.619 +/-  1.135 |   -1.472 +/-  0.376 |    3.458 +/-  0.277 |   -1.679 +/-  0.243 |    0.309 +/-  0.063 |    4.235 +/-  1.135
MET 322 |   11.703 +/-  2.666 |   -2.171 +/-  0.848 |    2.456 +/-  1.022 |   -2.777 +/-  0.808 |    0.917 +/-  0.116 |   10.127 +/-  2.658
ALA 323 |    4.048 +/-  1.354 |   -1.146 +/-  0.354 |    3.282 +/-  0.237 |   -1.500 +/-  0.207 |    0.334 +/-  0.046 |    5.018 +/-  1.378
LYS 324 |   13.432 +/-  2.586 |   -0.494 +/-  0.993 |   54.896 +/-  9.461 |  -75.942 +/-  8.672 |    1.146 +/-  0.130 |   -6.961 +/-  2.832
LYS 325 |   16.203 +/-  2.775 |   -0.148 +/-  0.816 |   44.217 +/-  5.885 |  -71.811 +/-  6.308 |    1.226 +/-  0.148 |  -10.314 +/-  3.159

Backbone Energy Decomposition:
Residue |       Internal      |    van der Waals    |    Electrostatic    |   Polar Solvation   |   Non-Polar Solv.   |       TOTAL
-------------------------------------------------------------------------------------------------------------------------------------------
GLU   1 |    4.622 +/-  1.497 |    0.779 +/-  0.874 |  -18.681 +/-  8.003 |  -57.092 +/-  7.177 |    0.603 +/-  0.078 |  -69.769 +/-  2.190
PHE   2 |    5.344 +/-  1.053 |    0.261 +/-  0.626 |    5.867 +/-  1.788 |   -5.315 +/-  1.605 |    0.132 +/-  0.056 |    6.288 +/-  1.396
PRO   3 |    6.110 +/-  1.115 |   -1.063 +/-  0.601 |  -10.626 +/-  1.352 |   -0.485 +/-  1.344 |    0.091 +/-  0.043 |   -5.974 +/-  1.112
GLU   4 |    4.196 +/-  1.041 |   -0.276 +/-  0.811 |   -7.618 +/-  1.978 |   -2.684 +/-  1.643 |    0.172 +/-  0.046 |   -6.212 +/-  1.456
ILE   5 |    3.955 +/-  1.097 |   -0.513 +/-  0.700 |   -7.110 +/-  1.327 |   -2.832 +/-  1.292 |    0.066 +/-  0.030 |   -6.434 +/-  1.537
THR   6 |    4.498 +/-  1.052 |   -0.423 +/-  0.789 |  -15.347 +/-  1.709 |    0.144 +/-  1.237 |    0.052 +/-  0.022 |  -11.076 +/-  1.427
GLU   7 |    4.184 +/-  1.080 |   -0.938 +/-  0.836 |  -17.169 +/-  2.746 |    3.245 +/-  1.799 |    0.067 +/-  0.026 |  -10.611 +/-  1.679
GLU   8 |    3.995 +/-  1.109 |   -0.820 +/-  0.813 |  -12.850 +/-  2.299 |    1.520 +/-  1.698 |    0.051 +/-  0.026 |   -8.104 +/-  1.422
MET   9 |    3.803 +/-  1.035 |   -1.175 +/-  0.748 |  -14.123 +/-  1.265 |    1.567 +/-  0.866 |    0.013 +/-  0.012 |   -9.914 +/-  1.250
GLU  10 |    4.366 +/-  1.241 |   -2.073 +/-  0.843 |  -12.880 +/-  1.475 |    6.735 +/-  1.305 |    0.001 +/-  0.003 |   -3.849 +/-  1.523
LYS  11 |    4.363 +/-  1.270 |   -1.525 +/-  0.720 |   -7.524 +/-  2.401 |   -4.165 +/-  1.602 |    0.021 +/-  0.017 |   -8.829 +/-  1.690
GLU  12 |    4.183 +/-  1.139 |   -1.142 +/-  0.932 |  -21.114 +/-  1.782 |    4.891 +/-  1.229 |    0.012 +/-  0.011 |  -13.170 +/-  1.379
ILE  13 |    4.238 +/-  1.235 |   -0.398 +/-  0.974 |   -5.184 +/-  1.224 |    2.014 +/-  0.761 |    0.004 +/-  0.006 |    0.674 +/-  1.490
LYS  14 |    3.987 +/-  1.215 |   -1.408 +/-  0.797 |   -2.573 +/-  2.062 |   -7.674 +/-  1.487 |    0.020 +/-  0.020 |   -7.647 +/-  1.697
ASN  15 |    4.367 +/-  1.368 |   -1.293 +/-  0.897 |  -16.660 +/-  1.172 |    3.237 +/-  0.611 |    0.006 +/-  0.011 |  -10.343 +/-  1.599
VAL  16 |    4.963 +/-  1.124 |   -1.102 +/-  0.886 |  -14.870 +/-  1.146 |    1.863 +/-  0.522 |    0.000 +/-  0.002 |   -9.146 +/-  1.403
PHE  17 |    4.311 +/-  1.052 |   -1.108 +/-  0.749 |   -3.813 +/-  1.519 |   -0.406 +/-  0.890 |    0.015 +/-  0.019 |   -1.000 +/-  1.495
ARG  18 |    4.768 +/-  1.431 |    0.083 +/-  0.568 |    2.906 +/-  1.644 |  -12.153 +/-  1.444 |    0.208 +/-  0.038 |   -4.188 +/-  1.669
ASN  19 |    4.866 +/-  1.134 |    0.060 +/-  0.630 |   -9.930 +/-  1.071 |   -4.485 +/-  0.738 |    0.278 +/-  0.035 |   -9.213 +/-  1.219
GLY  20 |    3.911 +/-  1.205 |   -1.188 +/-  0.640 |   -7.522 +/-  1.017 |   -2.878 +/-  0.801 |    0.318 +/-  0.040 |   -7.359 +/-  1.475
ASN  21 |    4.575 +/-  1.135 |   -0.562 +/-  0.760 |   -9.855 +/-  1.770 |   -1.887 +/-  1.025 |    0.141 +/-  0.025 |   -7.588 +/-  1.327
GLN  22 |    4.199 +/-  1.023 |   -1.352 +/-  0.805 |  -11.391 +/-  1.107 |    0.024 +/-  0.878 |    0.024 +/-  0.017 |   -8.496 +/-  1.425
ASP  23 |    4.628 +/-  1.235 |   -0.649 +/-  0.709 |  -13.551 +/-  1.212 |    0.339 +/-  1.058 |    0.086 +/-  0.021 |   -9.146 +/-  1.296
GLU  24 |    3.986 +/-  1.077 |   -1.183 +/-  0.765 |  -12.628 +/-  1.261 |    1.598 +/-  0.795 |    0.061 +/-  0.016 |   -8.167 +/-  1.278
VAL  25 |    3.949 +/-  1.067 |   -0.650 +/-  0.653 |   -3.249 +/-  0.921 |   -3.582 +/-  0.734 |    0.163 +/-  0.023 |   -3.370 +/-  1.369
LEU  26 |    4.127 +/-  1.011 |   -0.713 +/-  0.762 |   -8.476 +/-  1.206 |    0.196 +/-  0.878 |    0.071 +/-  0.025 |   -4.796 +/-  1.414
SER  27 |    4.117 +/-  1.162 |   -1.634 +/-  0.611 |  -17.864 +/-  1.016 |    1.502 +/-  0.443 |    0.000 +/-  0.001 |  -13.878 +/-  1.321
GLU  28 |    4.402 +/-  1.280 |   -1.226 +/-  0.647 |   -6.774 +/-  1.270 |   -0.933 +/-  1.054 |    0.028 +/-  0.016 |   -4.504 +/-  1.443
ALA  29 |    3.834 +/-  1.122 |    0.253 +/-  0.849 |   -1.292 +/-  1.401 |   -3.758 +/-  1.294 |    0.209 +/-  0.032 |   -0.755 +/-  1.506
PHE  30 |    4.184 +/-  1.122 |   -0.190 +/-  0.620 |    1.809 +/-  1.305 |   -3.979 +/-  1.097 |    0.216 +/-  0.046 |    2.040 +/-  1.216
ARG  31 |    4.423 +/-  1.324 |   -0.543 +/-  0.792 |    8.052 +/-  1.858 |  -11.587 +/-  1.522 |    0.041 +/-  0.018 |    0.387 +/-  1.874
LEU  32 |    4.169 +/-  1.348 |   -1.138 +/-  0.642 |  -11.915 +/-  1.677 |   -0.309 +/-  0.834 |    0.008 +/-  0.008 |   -9.186 +/-  1.512
THR  33 |    4.863 +/-  1.124 |   -1.378 +/-  0.679 |   -9.916 +/-  0.858 |    0.553 +/-  0.707 |    0.004 +/-  0.004 |   -5.874 +/-  1.380
ILE  34 |    3.930 +/-  0.970 |   -0.750 +/-  1.011 |  -13.066 +/-  1.149 |    1.713 +/-  0.449 |    0.000 +/-  0.000 |   -8.173 +/-  1.560
THR  35 |    4.429 +/-  1.108 |   -1.077 +/-  0.934 |  -10.748 +/-  1.054 |    2.574 +/-  0.399 |    0.000 +/-  0.000 |   -4.822 +/-  1.358
ARG  36 |    3.760 +/-  1.103 |   -2.162 +/-  0.871 |    1.168 +/-  1.452 |   -1.550 +/-  1.059 |    0.000 +/-  0.000 |    1.216 +/-  1.600
LYS  37 |    3.696 +/-  1.173 |   -1.348 +/-  0.811 |  -11.399 +/-  1.486 |   -1.008 +/-  1.063 |    0.008 +/-  0.010 |  -10.052 +/-  1.394
ASP  38 |    4.004 +/-  1.020 |   -2.159 +/-  0.835 |  -22.542 +/-  1.308 |    5.295 +/-  0.735 |    0.000 +/-  0.000 |  -15.402 +/-  1.383
ILE  39 |    4.501 +/-  1.161 |   -1.360 +/-  0.745 |  -13.870 +/-  1.010 |    3.799 +/-  0.596 |    0.000 +/-  0.000 |   -6.929 +/-  1.246
GLN  40 |    4.380 +/-  1.187 |   -0.984 +/-  0.981 |  -15.801 +/-  1.792 |    2.882 +/-  0.718 |    0.010 +/-  0.010 |   -9.513 +/-  1.449
THR  41 |    5.008 +/-  1.184 |   -1.983 +/-  0.727 |  -12.211 +/-  0.895 |    1.901 +/-  0.573 |    0.010 +/-  0.008 |   -7.276 +/-  1.249
LEU  42 |    4.521 +/-  1.013 |   -1.122 +/-  0.841 |  -12.360 +/-  1.307 |    2.882 +/-  0.568 |    0.001 +/-  0.003 |   -6.077 +/-  1.560
ASN  43 |    5.123 +/-  1.234 |   -1.332 +/-  0.908 |   -7.115 +/-  1.629 |   -2.327 +/-  0.725 |    0.006 +/-  0.006 |   -5.645 +/-  1.662
HIE  44 |    5.156 +/-  1.403 |   -1.439 +/-  0.760 |   -4.136 +/-  1.362 |   -4.715 +/-  1.082 |    0.072 +/-  0.049 |   -5.063 +/-  1.607
LEU  45 |    4.419 +/-  1.246 |   -0.291 +/-  0.732 |   -7.339 +/-  1.418 |   -1.756 +/-  1.401 |    0.114 +/-  0.066 |   -4.853 +/-  1.541
ASN  46 |    4.235 +/-  1.181 |   -0.826 +/-  0.863 |  -11.470 +/-  1.452 |   -0.463 +/-  0.502 |    0.036 +/-  0.014 |   -8.488 +/-  1.494
TRP  47 |    3.874 +/-  1.140 |   -2.124 +/-  0.552 |   -3.998 +/-  1.004 |   -2.193 +/-  0.725 |    0.064 +/-  0.014 |   -4.377 +/-  1.301
LEU  48 |    3.832 +/-  0.985 |   -1.850 +/-  0.731 |  -12.438 +/-  1.266 |    3.274 +/-  0.565 |    0.000 +/-  0.000 |   -7.182 +/-  1.584
ASN  49 |    4.991 +/-  1.472 |   -2.880 +/-  0.719 |  -11.605 +/-  1.021 |    2.317 +/-  0.586 |    0.000 +/-  0.000 |   -7.177 +/-  1.506
ASP  50 |    4.448 +/-  1.184 |   -1.469 +/-  1.033 |  -22.749 +/-  1.481 |    5.764 +/-  0.688 |    0.000 +/-  0.001 |  -14.006 +/-  1.673
GLU  51 |    4.217 +/-  1.168 |   -2.048 +/-  0.789 |  -15.978 +/-  1.234 |    5.462 +/-  0.640 |    0.002 +/-  0.002 |   -8.345 +/-  1.448
ILE  52 |    4.030 +/-  1.194 |   -1.532 +/-  0.759 |  -10.952 +/-  0.930 |    2.724 +/-  0.480 |    0.000 +/-  0.000 |   -5.731 +/-  1.538
ILE  53 |    3.932 +/-  1.000 |   -1.372 +/-  0.753 |  -12.984 +/-  0.860 |    2.024 +/-  0.488 |    0.000 +/-  0.000 |   -8.399 +/-  1.263
ASN  54 |    3.998 +/-  1.389 |   -2.004 +/-  0.681 |  -11.493 +/-  0.920 |    1.795 +/-  0.503 |    0.024 +/-  0.008 |   -7.679 +/-  1.585
PHE  55 |    3.666 +/-  1.092 |   -2.067 +/-  0.709 |  -12.447 +/-  1.081 |    2.273 +/-  0.456 |    0.001 +/-  0.001 |   -8.575 +/-  1.403
TYR  56 |    3.830 +/-  1.132 |   -2.271 +/-  0.857 |  -11.405 +/-  0.833 |    1.745 +/-  0.476 |    0.000 +/-  0.000 |   -8.101 +/-  1.175
MET  57 |    4.134 +/-  1.016 |   -1.881 +/-  0.819 |  -11.466 +/-  1.012 |    1.043 +/-  0.421 |    0.000 +/-  0.001 |   -8.170 +/-  1.276
ASN  58 |    4.699 +/-  1.139 |   -1.873 +/-  0.714 |   -9.273 +/-  1.021 |   -0.193 +/-  0.591 |    0.006 +/-  0.008 |   -6.635 +/-  1.363
MET  59 |    4.363 +/-  1.277 |   -2.230 +/-  0.741 |  -10.044 +/-  0.967 |    1.684 +/-  0.572 |    0.017 +/-  0.011 |   -6.211 +/-  1.486
LEU  60 |    3.834 +/-  1.035 |   -2.442 +/-  0.592 |   -8.904 +/-  1.030 |    0.829 +/-  0.490 |    0.001 +/-  0.001 |   -6.681 +/-  1.253
MET  61 |    4.139 +/-  1.296 |   -1.294 +/-  0.931 |  -14.965 +/-  1.847 |    0.569 +/-  0.810 |    0.020 +/-  0.016 |  -11.532 +/-  1.718
GLU  62 |    4.285 +/-  1.028 |   -1.065 +/-  0.851 |   -8.107 +/-  2.337 |    2.260 +/-  1.714 |    0.028 +/-  0.014 |   -2.599 +/-  1.303
ARG  63 |    3.754 +/-  1.122 |   -0.503 +/-  0.805 |   -2.453 +/-  1.588 |   -6.395 +/-  1.187 |    0.052 +/-  0.026 |   -5.545 +/-  1.543
SER  64 |    4.656 +/-  1.113 |   -1.386 +/-  0.734 |   -5.873 +/-  0.964 |   -4.357 +/-  0.857 |    0.052 +/-  0.029 |   -6.909 +/-  1.255
LYS  65 |    4.004 +/-  1.165 |    0.201 +/-  0.534 |   -7.804 +/-  1.794 |   -6.195 +/-  1.442 |    0.255 +/-  0.032 |   -9.539 +/-  1.447
GLU  66 |    4.330 +/-  1.292 |   -0.383 +/-  0.583 |   -6.122 +/-  2.840 |   -2.538 +/-  1.951 |    0.050 +/-  0.023 |   -4.663 +/-  1.689
LYS  67 |    3.965 +/-  1.217 |    0.032 +/-  0.567 |    5.119 +/-  3.297 |  -14.210 +/-  2.318 |    0.239 +/-  0.048 |   -4.855 +/-  1.779
GLY  68 |    4.426 +/-  1.256 |   -0.557 +/-  0.489 |   -9.121 +/-  1.972 |   -5.877 +/-  1.641 |    0.581 +/-  0.051 |  -10.548 +/-  1.380
LEU  69 |    5.161 +/-  1.026 |    0.166 +/-  0.687 |    4.428 +/-  1.349 |   -4.152 +/-  1.035 |    0.122 +/-  0.036 |    5.724 +/-  1.142
PRO  70 |    5.829 +/-  1.155 |   -1.241 +/-  0.648 |  -14.486 +/-  2.039 |    3.290 +/-  1.333 |    0.050 +/-  0.013 |   -6.559 +/-  1.554
SER  71 |    4.098 +/-  1.171 |   -1.497 +/-  0.898 |  -12.243 +/-  1.740 |    0.561 +/-  0.535 |    0.015 +/-  0.014 |   -9.066 +/-  1.868
VAL  72 |    5.063 +/-  1.372 |   -1.227 +/-  0.733 |   -7.247 +/-  0.995 |   -1.158 +/-  0.767 |    0.066 +/-  0.022 |   -4.503 +/-  1.485
HIE  73 |    4.531 +/-  1.094 |   -1.633 +/-  0.737 |  -12.119 +/-  1.438 |   -0.654 +/-  0.594 |    0.001 +/-  0.002 |   -9.875 +/-  1.562
ALA  74 |    3.601 +/-  0.897 |   -1.582 +/-  0.478 |   -7.068 +/-  1.200 |    0.569 +/-  0.876 |    0.077 +/-  0.037 |   -4.403 +/-  1.149
PHE  75 |    4.006 +/-  1.173 |   -1.139 +/-  0.632 |   -4.360 +/-  0.894 |   -2.704 +/-  0.584 |    0.028 +/-  0.014 |   -4.169 +/-  1.262
ASN  76 |    4.604 +/-  1.064 |   -1.259 +/-  0.798 |   -8.889 +/-  1.337 |    1.132 +/-  0.626 |    0.055 +/-  0.017 |   -4.357 +/-  1.372
THR  77 |    5.219 +/-  1.140 |   -1.370 +/-  0.656 |  -13.600 +/-  1.081 |    0.403 +/-  0.673 |    0.005 +/-  0.004 |   -9.343 +/-  1.215
PHE  78 |    4.011 +/-  1.054 |   -1.000 +/-  1.011 |  -12.256 +/-  1.121 |    1.902 +/-  0.461 |    0.002 +/-  0.004 |   -7.340 +/-  1.286
PHE  79 |    3.740 +/-  0.929 |   -1.736 +/-  0.690 |  -12.075 +/-  0.861 |    2.813 +/-  0.402 |    0.000 +/-  0.000 |   -7.258 +/-  1.196
PHE  80 |    3.832 +/-  1.132 |   -1.415 +/-  0.738 |  -11.698 +/-  0.881 |    1.959 +/-  0.503 |    0.000 +/-  0.000 |   -7.322 +/-  1.338
THR  81 |    4.618 +/-  1.109 |   -0.462 +/-  0.813 |  -11.915 +/-  1.388 |    1.828 +/-  0.618 |    0.014 +/-  0.012 |   -5.916 +/-  1.647
LYS  82 |    3.860 +/-  1.168 |   -2.143 +/-  0.665 |    5.814 +/-  1.311 |  -13.581 +/-  0.945 |    0.007 +/-  0.008 |   -6.044 +/-  1.328
LEU  83 |    4.234 +/-  1.036 |   -1.878 +/-  0.590 |   -8.447 +/-  1.069 |    0.202 +/-  0.787 |    0.038 +/-  0.014 |   -5.852 +/-  1.082
LYS  84 |    3.496 +/-  1.147 |   -0.583 +/-  0.748 |    5.992 +/-  1.701 |  -18.477 +/-  1.372 |    0.191 +/-  0.025 |   -9.382 +/-  1.621
THR  85 |    5.051 +/-  1.351 |    0.047 +/-  0.645 |  -15.427 +/-  1.025 |   -4.519 +/-  0.587 |    0.285 +/-  0.020 |  -14.563 +/-  1.566
ALA  86 |    4.065 +/-  1.070 |    0.121 +/-  0.609 |   -6.507 +/-  1.679 |   -1.249 +/-  1.139 |    0.245 +/-  0.052 |   -3.326 +/-  1.513
GLY  87 |    4.116 +/-  1.169 |   -1.849 +/-  0.796 |   -4.675 +/-  1.644 |   -4.455 +/-  1.003 |    0.169 +/-  0.035 |   -6.694 +/-  1.559
TYR  88 |    4.028 +/-  1.274 |   -1.088 +/-  0.785 |  -11.068 +/-  1.222 |    0.583 +/-  0.694 |    0.060 +/-  0.018 |   -7.485 +/-  1.559
GLN  89 |    4.191 +/-  1.033 |   -0.569 +/-  0.620 |   -9.076 +/-  1.321 |   -0.665 +/-  1.244 |    0.136 +/-  0.029 |   -5.984 +/-  1.282
ALA  90 |    3.864 +/-  1.119 |   -0.223 +/-  0.829 |   -9.390 +/-  1.919 |    2.247 +/-  1.036 |    0.147 +/-  0.038 |   -3.355 +/-  1.431
VAL  91 |    5.338 +/-  1.429 |   -0.332 +/-  0.850 |   -6.346 +/-  1.357 |    1.284 +/-  0.507 |    0.001 +/-  0.003 |   -0.055 +/-  1.555
LYS  92 |    4.514 +/-  1.301 |   -1.381 +/-  0.876 |   13.357 +/-  1.916 |  -15.738 +/-  1.136 |    0.005 +/-  0.006 |    0.757 +/-  1.723
ARG  93 |    3.849 +/-  1.193 |   -1.010 +/-  0.707 |    8.886 +/-  1.742 |  -18.067 +/-  1.399 |    0.020 +/-  0.012 |   -6.323 +/-  1.553
TRP  94 |    4.052 +/-  1.210 |   -0.730 +/-  0.660 |  -13.214 +/-  1.052 |   -3.346 +/-  0.645 |    0.075 +/-  0.032 |  -13.163 +/-  1.355
THR  95 |    4.826 +/-  1.160 |   -0.382 +/-  0.715 |   -2.950 +/-  1.414 |   -2.595 +/-  1.082 |    0.018 +/-  0.013 |   -1.083 +/-  1.552
LYS  96 |    4.219 +/-  1.283 |   -0.815 +/-  0.630 |   17.887 +/-  1.897 |  -18.609 +/-  1.843 |    0.153 +/-  0.026 |    2.834 +/-  1.613
LYS  97 |    4.155 +/-  1.247 |    0.125 +/-  0.669 |    5.626 +/-  1.718 |  -18.910 +/-  1.666 |    0.259 +/-  0.026 |   -8.744 +/-  1.517
VAL  98 |    4.229 +/-  1.127 |   -0.042 +/-  0.739 |  -14.969 +/-  0.983 |   -1.314 +/-  0.855 |    0.052 +/-  0.024 |  -12.045 +/-  1.451
ASP  99 |    4.721 +/-  1.055 |    0.176 +/-  0.889 |  -19.305 +/-  2.508 |    5.282 +/-  1.268 |    0.089 +/-  0.021 |   -9.037 +/-  1.596
VAL 100 |    4.397 +/-  1.099 |   -1.215 +/-  0.726 |   -8.477 +/-  1.068 |   -2.449 +/-  0.703 |    0.005 +/-  0.007 |   -7.738 +/-  1.182
PHE 101 |    4.017 +/-  1.132 |   -0.365 +/-  0.575 |   -8.492 +/-  1.313 |   -3.438 +/-  0.911 |    0.164 +/-  0.040 |   -8.114 +/-  1.215
SER 102 |    4.697 +/-  1.006 |    0.067 +/-  0.677 |   -7.498 +/-  1.151 |   -3.235 +/-  0.780 |    0.282 +/-  0.020 |   -5.687 +/-  1.507
VAL 103 |    4.715 +/-  1.175 |   -0.063 +/-  0.749 |  -10.575 +/-  1.775 |   -0.670 +/-  1.291 |    0.082 +/-  0.031 |   -6.511 +/-  1.697
ASP 104 |    4.365 +/-  1.247 |   -1.884 +/-  0.817 |  -13.541 +/-  1.291 |    5.411 +/-  0.824 |    0.009 +/-  0.007 |   -5.640 +/-  1.670
ILE 105 |    4.025 +/-  1.207 |   -1.258 +/-  0.734 |   -8.095 +/-  0.838 |   -0.167 +/-  0.267 |    0.000 +/-  0.000 |   -5.495 +/-  1.444
LEU 106 |    4.215 +/-  1.083 |   -1.934 +/-  0.694 |  -10.202 +/-  0.922 |    2.429 +/-  0.363 |    0.000 +/-  0.000 |   -5.492 +/-  1.253
LEU 107 |    3.693 +/-  1.081 |   -2.195 +/-  0.636 |   -8.952 +/-  0.814 |    1.646 +/-  0.297 |    0.000 +/-  0.000 |   -5.808 +/-  1.337
VAL 108 |    5.247 +/-  0.959 |   -0.948 +/-  0.855 |   -7.026 +/-  0.878 |    2.785 +/-  0.327 |    0.000 +/-  0.000 |    0.057 +/-  1.204
PRO 109 |    6.126 +/-  1.161 |   -2.397 +/-  0.505 |  -15.085 +/-  0.892 |    7.143 +/-  0.734 |    0.000 +/-  0.001 |   -4.213 +/-  1.392
ILE 110 |    4.213 +/-  1.097 |   -1.028 +/-  0.707 |  -10.373 +/-  0.929 |    0.959 +/-  0.485 |    0.000 +/-  0.000 |   -6.229 +/-  1.241
HIE 111 |    3.823 +/-  1.115 |   -1.586 +/-  0.590 |   -6.966 +/-  1.040 |   -1.662 +/-  0.865 |    0.060 +/-  0.026 |   -6.330 +/-  1.487
LEU 112 |    4.129 +/-  1.196 |   -0.205 +/-  0.742 |  -10.522 +/-  1.199 |    1.118 +/-  0.861 |    0.154 +/-  0.043 |   -5.325 +/-  1.348
GLY 113 |    4.093 +/-  1.327 |   -1.799 +/-  0.512 |   -4.335 +/-  1.252 |   -6.024 +/-  0.959 |    0.353 +/-  0.041 |   -7.711 +/-  1.374
VAL 114 |    5.345 +/-  1.452 |    0.058 +/-  0.917 |  -11.363 +/-  1.457 |    0.868 +/-  0.739 |    0.002 +/-  0.003 |   -5.091 +/-  2.001
HIE 115 |    3.914 +/-  1.134 |   -2.263 +/-  0.623 |  -10.062 +/-  1.133 |   -1.050 +/-  0.544 |    0.000 +/-  0.000 |   -9.462 +/-  1.486
TRP 116 |    3.913 +/-  1.154 |   -2.551 +/-  0.606 |   -9.201 +/-  1.052 |    0.916 +/-  0.648 |    0.001 +/-  0.002 |   -6.921 +/-  1.406
CYS 117 |    3.918 +/-  1.043 |   -1.491 +/-  0.815 |   -6.349 +/-  1.058 |   -0.281 +/-  0.347 |    0.003 +/-  0.003 |   -4.201 +/-  1.200
LEU 118 |    3.966 +/-  1.177 |   -1.489 +/-  0.759 |  -11.799 +/-  0.987 |    3.175 +/-  0.418 |    0.000 +/-  0.000 |   -6.147 +/-  1.408
ALA 119 |    3.452 +/-  0.967 |   -1.782 +/-  0.912 |   -8.768 +/-  0.904 |    0.941 +/-  0.382 |    0.000 +/-  0.001 |   -6.156 +/-  1.098
VAL 120 |    4.251 +/-  1.089 |   -0.874 +/-  0.791 |  -13.809 +/-  1.181 |    3.134 +/-  0.611 |    0.002 +/-  0.003 |   -7.295 +/-  1.295
VAL 121 |    4.226 +/-  1.056 |   -1.206 +/-  0.989 |  -14.434 +/-  0.927 |   -0.927 +/-  0.370 |    0.000 +/-  0.000 |  -12.341 +/-  1.415
ASP 122 |    4.924 +/-  0.957 |   -2.215 +/-  0.830 |  -24.159 +/-  1.596 |    9.772 +/-  0.924 |    0.000 +/-  0.001 |  -11.677 +/-  1.459
PHE 123 |    3.734 +/-  1.017 |   -1.543 +/-  0.699 |   -4.049 +/-  1.364 |    1.111 +/-  1.147 |    0.083 +/-  0.031 |   -0.663 +/-  1.344
ARG 124 |    3.874 +/-  1.218 |   -0.104 +/-  0.725 |    7.532 +/-  1.640 |  -12.170 +/-  1.281 |    0.283 +/-  0.030 |   -0.585 +/-  1.638
LYS 125 |    4.185 +/-  1.127 |   -0.072 +/-  0.680 |    5.388 +/-  2.205 |  -13.829 +/-  1.244 |    0.188 +/-  0.026 |   -4.140 +/-  2.093
LYS 126 |    4.119 +/-  1.217 |   -1.036 +/-  0.755 |   -0.191 +/-  1.982 |  -12.923 +/-  1.171 |    0.013 +/-  0.012 |  -10.017 +/-  1.901
ASN 127 |    4.213 +/-  1.138 |   -1.663 +/-  0.690 |  -10.338 +/-  1.477 |   -0.934 +/-  0.706 |    0.014 +/-  0.012 |   -8.709 +/-  1.503
ILE 128 |    3.961 +/-  1.097 |   -0.481 +/-  0.821 |   -9.901 +/-  1.578 |    1.527 +/-  1.063 |    0.039 +/-  0.025 |   -4.855 +/-  1.431
THR 129 |    4.843 +/-  1.144 |   -1.174 +/-  0.801 |  -13.914 +/-  0.974 |   -0.404 +/-  0.563 |    0.004 +/-  0.008 |  -10.645 +/-  1.201
TYR 130 |    4.166 +/-  1.208 |   -1.821 +/-  0.671 |   -8.483 +/-  0.991 |    2.008 +/-  0.965 |    0.014 +/-  0.011 |   -4.116 +/-  1.492
TYR 131 |    3.738 +/-  1.049 |   -1.923 +/-  0.716 |  -11.658 +/-  0.980 |    1.023 +/-  0.403 |    0.007 +/-  0.006 |   -8.814 +/-  1.305
ASP 132 |    4.966 +/-  1.055 |   -1.976 +/-  0.665 |  -19.633 +/-  2.081 |    9.602 +/-  1.600 |    0.011 +/-  0.013 |   -7.030 +/-  1.471
SER 133 |    4.613 +/-  1.211 |   -1.859 +/-  0.826 |  -13.045 +/-  1.326 |    1.751 +/-  0.726 |    0.001 +/-  0.001 |   -8.540 +/-  1.658
MET 134 |    4.267 +/-  1.203 |   -0.274 +/-  0.866 |  -13.579 +/-  3.476 |    2.374 +/-  2.697 |    0.064 +/-  0.052 |   -7.149 +/-  1.706
GLY 135 |    4.245 +/-  1.353 |   -1.725 +/-  0.641 |   -4.662 +/-  3.356 |   -5.858 +/-  2.257 |    0.153 +/-  0.056 |   -7.846 +/-  1.823
GLY 136 |    4.160 +/-  1.290 |   -1.577 +/-  0.599 |   -0.083 +/-  2.326 |   -8.146 +/-  1.986 |    0.267 +/-  0.064 |   -5.379 +/-  1.359
ILE 137 |    3.977 +/-  1.074 |    0.080 +/-  0.698 |   -8.594 +/-  1.457 |    0.774 +/-  1.362 |    0.153 +/-  0.045 |   -3.609 +/-  1.206
ASN 138 |    4.205 +/-  0.957 |   -2.176 +/-  0.583 |   -7.129 +/-  1.506 |   -0.457 +/-  0.657 |    0.038 +/-  0.018 |   -5.518 +/-  1.629
ASN 139 |    4.411 +/-  1.278 |   -1.505 +/-  0.707 |  -10.127 +/-  1.270 |   -1.394 +/-  0.832 |    0.042 +/-  0.017 |   -8.572 +/-  1.313
GLU 140 |    3.930 +/-  1.255 |   -0.910 +/-  0.847 |  -23.342 +/-  1.503 |   10.225 +/-  1.333 |    0.021 +/-  0.013 |  -10.077 +/-  1.573
ALA 141 |    3.573 +/-  1.034 |   -2.038 +/-  0.709 |  -10.528 +/-  1.061 |    1.918 +/-  0.530 |    0.002 +/-  0.004 |   -7.074 +/-  1.247
CYS 142 |    4.016 +/-  1.113 |   -2.597 +/-  0.633 |   -1.288 +/-  1.118 |   -0.220 +/-  0.475 |    0.001 +/-  0.003 |   -0.087 +/-  1.343
ARG 143 |    3.806 +/-  1.124 |   -1.418 +/-  0.679 |    7.012 +/-  1.888 |  -15.680 +/-  1.805 |    0.008 +/-  0.011 |   -6.272 +/-  1.494
ILE 144 |    4.191 +/-  1.092 |   -0.855 +/-  0.797 |  -16.545 +/-  0.953 |    2.412 +/-  0.542 |    0.015 +/-  0.014 |  -10.783 +/-  1.405
LEU 145 |    4.470 +/-  1.369 |   -1.842 +/-  0.798 |   -9.497 +/-  1.049 |    1.313 +/-  0.365 |    0.000 +/-  0.000 |   -5.556 +/-  1.518
LEU 146 |    4.318 +/-  1.265 |   -2.268 +/-  0.735 |  -11.902 +/-  1.187 |    1.189 +/-  0.550 |    0.001 +/-  0.003 |   -8.662 +/-  1.329
GLN 147 |    4.015 +/-  1.019 |   -1.423 +/-  0.761 |  -14.339 +/-  1.152 |    1.934 +/-  0.683 |    0.007 +/-  0.009 |   -9.806 +/-  1.200
TYR 148 |    3.929 +/-  0.941 |   -1.180 +/-  0.830 |  -10.992 +/-  1.063 |    1.768 +/-  0.463 |    0.003 +/-  0.004 |   -6.471 +/-  1.288
LEU 149 |    4.160 +/-  1.169 |   -2.280 +/-  0.706 |   -6.272 +/-  1.566 |    1.077 +/-  0.514 |    0.000 +/-  0.000 |   -3.316 +/-  1.567
LYS 150 |    3.911 +/-  1.096 |   -2.228 +/-  0.660 |    4.557 +/-  1.959 |  -15.262 +/-  1.724 |    0.009 +/-  0.013 |   -9.013 +/-  1.331
GLN 151 |    4.113 +/-  1.108 |   -2.048 +/-  0.743 |  -17.835 +/-  1.194 |    0.224 +/-  0.802 |    0.018 +/-  0.020 |  -15.527 +/-  1.236
GLU 152 |    3.927 +/-  1.140 |   -1.192 +/-  0.860 |  -22.416 +/-  1.587 |    8.969 +/-  1.210 |    0.000 +/-  0.000 |  -10.712 +/-  1.408
SER 153 |    4.090 +/-  0.934 |   -1.956 +/-  0.652 |  -13.994 +/-  1.529 |    2.081 +/-  0.892 |    0.001 +/-  0.003 |   -9.778 +/-  1.320
ILE 154 |    4.071 +/-  0.982 |   -1.006 +/-  0.729 |  -12.305 +/-  1.758 |    0.952 +/-  1.289 |    0.023 +/-  0.020 |   -8.265 +/-  1.356
ASP 155 |    5.297 +/-  1.158 |   -1.302 +/-  0.824 |  -14.526 +/-  2.469 |    6.809 +/-  2.448 |    0.176 +/-  0.049 |   -3.546 +/-  1.460
LYS 156 |    3.931 +/-  1.387 |   -0.215 +/-  0.725 |   11.396 +/-  1.807 |  -14.601 +/-  1.568 |    0.212 +/-  0.042 |    0.724 +/-  1.521
LYS 157 |    4.416 +/-  1.221 |   -0.379 +/-  0.639 |    8.470 +/-  1.961 |  -15.659 +/-  1.741 |    0.162 +/-  0.038 |   -2.990 +/-  1.602
ARG 158 |    4.524 +/-  1.300 |    0.372 +/-  0.707 |    8.142 +/-  2.429 |  -16.782 +/-  1.975 |    0.188 +/-  0.039 |   -3.556 +/-  1.774
LYS 159 |    3.738 +/-  0.954 |   -0.564 +/-  0.831 |   -4.778 +/-  2.866 |  -11.903 +/-  2.799 |    0.046 +/-  0.022 |  -13.461 +/-  1.554
GLU 160 |    4.235 +/-  1.113 |   -0.234 +/-  0.913 |  -19.722 +/-  3.053 |    4.411 +/-  2.806 |    0.109 +/-  0.050 |  -11.201 +/-  1.592
PHE 161 |    3.754 +/-  1.050 |   -0.811 +/-  0.705 |   -7.051 +/-  3.487 |   -3.415 +/-  2.455 |    0.091 +/-  0.046 |   -7.433 +/-  1.730
ASP 162 |    4.824 +/-  0.945 |   -1.134 +/-  0.649 |  -15.937 +/-  1.875 |    6.740 +/-  1.598 |    0.101 +/-  0.025 |   -5.407 +/-  1.490
THR 163 |    4.785 +/-  1.034 |   -0.189 +/-  0.882 |  -13.914 +/-  1.757 |   -0.172 +/-  1.342 |    0.056 +/-  0.055 |   -9.434 +/-  1.427
ASN 164 |    3.973 +/-  1.234 |   -0.322 +/-  0.765 |   -8.477 +/-  2.769 |    0.806 +/-  1.800 |    0.054 +/-  0.033 |   -3.965 +/-  1.623
GLY 165 |    4.067 +/-  1.308 |   -1.647 +/-  0.503 |   -3.614 +/-  1.620 |   -6.753 +/-  1.137 |    0.366 +/-  0.065 |   -7.581 +/-  1.453
TRP 166 |    4.298 +/-  1.264 |   -0.745 +/-  0.782 |   -9.357 +/-  2.644 |   -1.444 +/-  1.780 |    0.049 +/-  0.055 |   -7.199 +/-  1.514
GLN 167 |    4.165 +/-  1.058 |   -0.368 +/-  0.795 |   -3.785 +/-  1.872 |   -2.908 +/-  1.834 |    0.096 +/-  0.045 |   -2.800 +/-  1.558
LEU 168 |    3.924 +/-  0.965 |   -0.285 +/-  0.555 |   -3.641 +/-  2.222 |   -3.637 +/-  1.683 |    0.181 +/-  0.050 |   -3.457 +/-  1.359
PHE 169 |    3.898 +/-  1.140 |   -0.548 +/-  0.699 |   -7.695 +/-  2.438 |   -2.129 +/-  1.641 |    0.109 +/-  0.047 |   -6.365 +/-  1.474
SER 170 |    4.364 +/-  1.160 |   -0.329 +/-  0.594 |   -3.121 +/-  2.227 |   -1.739 +/-  1.655 |    0.172 +/-  0.051 |   -0.654 +/-  1.307
LYS 171 |    3.840 +/-  0.976 |   -0.266 +/-  0.607 |   22.063 +/-  2.142 |  -23.618 +/-  2.053 |    0.105 +/-  0.072 |    2.122 +/-  1.730
LYS 172 |    3.787 +/-  1.167 |   -0.106 +/-  0.749 |   10.813 +/-  3.246 |  -24.578 +/-  2.409 |    0.154 +/-  0.058 |   -9.930 +/-  1.746
SER 173 |    4.616 +/-  1.251 |   -0.441 +/-  0.697 |  -14.236 +/-  2.569 |   -0.959 +/-  2.357 |    0.110 +/-  0.064 |  -10.910 +/-  1.717
GLN 174 |    4.328 +/-  1.360 |    0.092 +/-  0.787 |   -8.597 +/-  2.190 |   -2.926 +/-  1.979 |    0.222 +/-  0.059 |   -6.881 +/-  1.697
GLU 175 |    4.218 +/-  1.197 |    0.441 +/-  0.916 |  -15.440 +/-  2.594 |    4.873 +/-  1.948 |    0.186 +/-  0.038 |   -5.722 +/-  1.398
ILE 176 |    5.314 +/-  1.080 |    0.542 +/-  0.915 |   -0.136 +/-  1.614 |   -0.882 +/-  1.232 |    0.038 +/-  0.027 |    4.877 +/-  1.479
PRO 177 |    5.984 +/-  1.065 |   -1.469 +/-  0.732 |  -21.034 +/-  1.702 |   10.824 +/-  1.122 |    0.077 +/-  0.013 |   -5.619 +/-  1.320
GLN 178 |    3.968 +/-  1.153 |   -1.271 +/-  0.620 |   -9.604 +/-  1.688 |    1.442 +/-  0.986 |    0.076 +/-  0.036 |   -5.389 +/-  1.628
GLN 179 |    4.399 +/-  1.096 |   -1.730 +/-  0.746 |   -7.960 +/-  1.375 |    3.264 +/-  1.340 |    0.008 +/-  0.011 |   -2.019 +/-  1.546
MET 180 |    4.396 +/-  1.200 |   -1.324 +/-  0.898 |   -6.634 +/-  1.491 |    0.622 +/-  1.217 |    0.024 +/-  0.021 |   -2.916 +/-  1.755
ASN 181 |    5.105 +/-  1.195 |   -0.547 +/-  0.867 |   -7.108 +/-  1.895 |   -1.517 +/-  1.038 |    0.076 +/-  0.040 |   -3.991 +/-  2.020
GLY 182 |    4.097 +/-  1.109 |   -2.812 +/-  0.773 |   -9.771 +/-  1.648 |   -1.685 +/-  0.664 |    0.001 +/-  0.002 |  -10.170 +/-  1.726
SER 183 |    5.345 +/-  1.120 |   -1.632 +/-  0.806 |  -14.134 +/-  1.155 |    0.592 +/-  0.726 |    0.000 +/-  0.002 |   -9.829 +/-  1.457
ASP 184 |    5.300 +/-  1.088 |   -0.736 +/-  0.925 |  -22.101 +/-  1.304 |    8.598 +/-  0.739 |    0.000 +/-  0.000 |   -8.940 +/-  1.473
ALA 185 |    4.025 +/-  1.117 |   -2.054 +/-  0.818 |  -11.405 +/-  1.051 |    3.871 +/-  0.525 |    0.001 +/-  0.001 |   -5.561 +/-  1.267
GLY 186 |    3.639 +/-  1.252 |   -3.259 +/-  0.674 |   -8.436 +/-  0.972 |   -0.552 +/-  0.531 |    0.000 +/-  0.001 |   -8.608 +/-  1.620
MET 187 |    3.923 +/-  1.186 |   -1.864 +/-  0.799 |  -12.834 +/-  0.789 |    2.855 +/-  0.523 |    0.000 +/-  0.001 |   -7.918 +/-  1.274
PHE 188 |    3.935 +/-  0.957 |   -2.209 +/-  0.744 |  -12.571 +/-  0.968 |    1.774 +/-  0.450 |    0.000 +/-  0.000 |   -9.070 +/-  1.186
ALA 189 |    3.537 +/-  1.015 |   -2.526 +/-  0.673 |  -11.223 +/-  0.890 |    3.011 +/-  0.486 |    0.001 +/-  0.002 |   -7.201 +/-  1.036
CYS 190 |    4.142 +/-  1.108 |   -2.220 +/-  0.755 |   -3.289 +/-  1.057 |    0.695 +/-  0.526 |    0.001 +/-  0.002 |   -0.671 +/-  1.452
LYS 191 |    4.351 +/-  1.192 |   -1.600 +/-  0.919 |    1.316 +/-  1.317 |  -10.269 +/-  0.985 |    0.002 +/-  0.004 |   -6.200 +/-  1.688
TYR 192 |    3.769 +/-  1.079 |   -1.895 +/-  0.786 |  -17.480 +/-  0.975 |    2.278 +/-  0.513 |    0.000 +/-  0.001 |  -13.328 +/-  1.289
ALA 193 |    3.520 +/-  1.121 |   -1.858 +/-  0.751 |  -13.976 +/-  1.085 |    2.007 +/-  0.407 |    0.000 +/-  0.000 |  -10.307 +/-  1.220
ASP 194 |    4.830 +/-  1.027 |   -2.494 +/-  0.704 |  -21.345 +/-  1.465 |    8.482 +/-  0.894 |    0.000 +/-  0.001 |  -10.526 +/-  1.487
CYS 195 |    4.059 +/-  1.210 |   -2.699 +/-  0.538 |   -6.775 +/-  1.214 |   -1.805 +/-  0.658 |    0.004 +/-  0.006 |   -7.216 +/-  1.268
ILE 196 |    3.869 +/-  0.928 |   -0.940 +/-  0.759 |   -8.089 +/-  0.955 |   -0.673 +/-  0.727 |    0.032 +/-  0.013 |   -5.800 +/-  1.171
THR 197 |    5.305 +/-  1.141 |   -1.380 +/-  0.643 |   -5.078 +/-  0.939 |   -2.241 +/-  0.764 |    0.001 +/-  0.002 |   -3.393 +/-  1.380
LYS 198 |    4.582 +/-  1.172 |   -0.941 +/-  0.747 |    0.489 +/-  1.813 |  -10.834 +/-  1.576 |    0.066 +/-  0.033 |   -6.639 +/-  1.623
ASP 199 |    5.918 +/-  1.345 |   -0.109 +/-  0.691 |  -12.423 +/-  2.923 |    2.449 +/-  2.352 |    0.174 +/-  0.036 |   -3.991 +/-  1.429
ARG 200 |    4.958 +/-  1.284 |    0.342 +/-  0.786 |   14.825 +/-  1.772 |  -15.573 +/-  1.479 |    0.083 +/-  0.026 |    4.635 +/-  1.445
PRO 201 |    5.954 +/-  1.002 |   -0.715 +/-  0.708 |  -19.088 +/-  3.328 |    8.932 +/-  2.089 |    0.109 +/-  0.027 |   -4.808 +/-  1.763
ILE 202 |    4.178 +/-  1.149 |   -0.317 +/-  0.687 |   -5.346 +/-  1.476 |   -2.448 +/-  1.355 |    0.095 +/-  0.047 |   -3.839 +/-  1.393
ASN 203 |    4.626 +/-  1.152 |   -0.595 +/-  0.592 |   -5.978 +/-  1.906 |   -2.825 +/-  2.079 |    0.181 +/-  0.071 |   -4.591 +/-  1.315
PHE 204 |    4.301 +/-  1.002 |   -0.607 +/-  0.717 |   -7.149 +/-  1.179 |   -1.101 +/-  0.950 |    0.100 +/-  0.041 |   -4.455 +/-  1.391
THR 205 |    4.313 +/-  1.064 |   -0.956 +/-  0.680 |  -11.394 +/-  1.241 |   -0.221 +/-  0.549 |    0.012 +/-  0.018 |   -8.246 +/-  1.631
GLN 206 |    4.183 +/-  1.121 |   -0.947 +/-  0.800 |   -7.436 +/-  1.173 |   -0.551 +/-  0.860 |    0.030 +/-  0.019 |   -4.720 +/-  1.237
GLN 207 |    4.265 +/-  1.114 |   -0.346 +/-  0.612 |   -6.610 +/-  1.406 |   -1.671 +/-  1.097 |    0.144 +/-  0.044 |   -4.218 +/-  1.346
HIE 208 |    4.180 +/-  1.159 |   -1.395 +/-  0.784 |  -10.153 +/-  1.319 |   -1.673 +/-  0.525 |    0.032 +/-  0.014 |   -9.009 +/-  1.576
MET 209 |    6.223 +/-  1.383 |   -0.711 +/-  0.888 |   -4.909 +/-  0.956 |    1.906 +/-  0.538 |    0.000 +/-  0.001 |    2.509 +/-  1.628
PRO 210 |    5.915 +/-  1.177 |   -1.831 +/-  0.546 |  -20.234 +/-  0.997 |    9.168 +/-  0.944 |    0.012 +/-  0.011 |   -6.971 +/-  1.288
TYR 211 |    3.783 +/-  1.157 |   -1.392 +/-  0.735 |  -10.901 +/-  1.144 |   -0.031 +/-  0.677 |    0.013 +/-  0.010 |   -8.528 +/-  1.414
PHE 212 |    3.884 +/-  0.998 |   -1.760 +/-  0.775 |   -2.888 +/-  1.101 |   -0.533 +/-  0.623 |    0.010 +/-  0.008 |   -1.285 +/-  1.305
ARG 213 |    4.008 +/-  1.191 |   -2.390 +/-  0.654 |    9.308 +/-  1.561 |  -10.978 +/-  1.132 |    0.001 +/-  0.002 |   -0.050 +/-  1.498
LYS 214 |    3.612 +/-  1.112 |   -2.349 +/-  0.595 |    5.824 +/-  1.400 |  -10.847 +/-  1.260 |    0.006 +/-  0.009 |   -3.754 +/-  1.291
ARG 215 |    3.777 +/-  1.102 |   -1.188 +/-  0.962 |   -5.832 +/-  2.068 |   -9.160 +/-  1.354 |    0.000 +/-  0.000 |  -12.402 +/-  1.800
MET 216 |    3.923 +/-  0.986 |   -1.790 +/-  0.861 |  -13.753 +/-  0.905 |   -0.027 +/-  0.430 |    0.000 +/-  0.002 |  -11.647 +/-  1.339
VAL 217 |    4.023 +/-  0.989 |   -1.658 +/-  0.844 |  -11.715 +/-  0.798 |   -0.718 +/-  0.424 |    0.000 +/-  0.000 |  -10.068 +/-  1.284
TRP 218 |    3.600 +/-  1.103 |   -2.393 +/-  0.693 |  -11.747 +/-  1.049 |   -1.567 +/-  0.570 |    0.007 +/-  0.008 |  -12.101 +/-  1.417
GLU 219 |    3.934 +/-  1.263 |   -2.550 +/-  0.735 |  -14.517 +/-  1.357 |    2.779 +/-  0.717 |    0.000 +/-  0.001 |  -10.355 +/-  1.572
ILE 220 |    3.955 +/-  0.907 |   -0.960 +/-  0.869 |  -11.479 +/-  1.093 |    1.930 +/-  0.519 |    0.000 +/-  0.000 |   -6.555 +/-  1.243
LEU 221 |    4.100 +/-  1.151 |   -0.830 +/-  0.870 |  -11.244 +/-  1.246 |   -0.201 +/-  0.565 |    0.071 +/-  0.019 |   -8.103 +/-  1.393
HIE 222 |    4.478 +/-  1.247 |   -0.622 +/-  0.645 |   -5.815 +/-  2.044 |   -1.538 +/-  1.558 |    0.149 +/-  0.034 |   -3.348 +/-  1.523
ARG 223 |    4.606 +/-  1.286 |   -0.230 +/-  0.766 |    2.270 +/-  1.638 |   -5.774 +/-  1.154 |    0.120 +/-  0.034 |    0.992 +/-  1.776
LYS 224 |    3.621 +/-  1.098 |   -1.811 +/-  0.640 |   -1.407 +/-  1.448 |   -7.183 +/-  1.225 |    0.021 +/-  0.013 |   -6.759 +/-  1.596
LEU 225 |    4.874 +/-  1.126 |   -1.044 +/-  0.657 |   -1.998 +/-  1.691 |   -2.896 +/-  1.379 |    0.097 +/-  0.040 |   -0.967 +/-  1.458
LEU 226 |    5.956 +/-  1.383 |   -0.563 +/-  0.879 |  -68.397 +/-  8.474 |   -0.551 +/-  7.664 |    0.385 +/-  0.076 |  -63.170 +/-  2.057
ILE 227 |    5.065 +/-  1.492 |   -0.279 +/-  1.088 |   -5.479 +/-  6.358 |  -53.831 +/-  6.693 |    0.054 +/-  0.042 |  -54.471 +/-  3.521
LYS 228 |    3.902 +/-  1.143 |   -0.488 +/-  0.897 |   11.779 +/-  2.095 |  -16.994 +/-  1.708 |    0.015 +/-  0.014 |   -1.786 +/-  1.556
LEU 229 |    4.051 +/-  1.205 |   -0.781 +/-  0.883 |   -8.201 +/-  1.144 |    2.493 +/-  0.740 |    0.008 +/-  0.009 |   -2.429 +/-  1.632
LYS 230 |    3.559 +/-  1.282 |   -1.908 +/-  0.764 |    3.539 +/-  1.358 |  -10.583 +/-  1.112 |    0.000 +/-  0.001 |   -5.393 +/-  1.703
VAL 231 |    4.184 +/-  1.060 |   -1.031 +/-  0.878 |  -16.693 +/-  1.030 |    0.568 +/-  0.497 |    0.000 +/-  0.001 |  -12.971 +/-  1.419
ILE 232 |    4.144 +/-  1.058 |   -1.104 +/-  0.773 |  -14.131 +/-  1.696 |    1.688 +/-  0.896 |    0.007 +/-  0.010 |   -9.396 +/-  1.427
GLY 233 |    4.221 +/-  1.251 |   -2.371 +/-  0.633 |   -8.936 +/-  1.566 |   -2.763 +/-  1.072 |    0.039 +/-  0.020 |   -9.811 +/-  1.688
GLN 234 |    4.388 +/-  1.205 |   -0.520 +/-  0.602 |   -8.261 +/-  1.285 |   -2.883 +/-  0.972 |    0.239 +/-  0.039 |   -7.037 +/-  1.355
ASP 235 |    5.084 +/-  1.165 |    1.545 +/-  0.944 |  -12.875 +/-  1.760 |    0.522 +/-  1.505 |    0.259 +/-  0.025 |   -5.464 +/-  1.458
SER 236 |    5.499 +/-  1.277 |    0.179 +/-  0.647 |  -10.298 +/-  1.596 |   -3.053 +/-  1.233 |    0.160 +/-  0.060 |   -7.512 +/-  1.219
SER 237 |    4.482 +/-  1.407 |   -0.393 +/-  0.839 |  -12.836 +/-  2.392 |   -0.699 +/-  1.622 |    0.088 +/-  0.020 |   -9.359 +/-  1.902
GLU 238 |    4.102 +/-  1.191 |   -0.675 +/-  0.634 |   -8.309 +/-  1.856 |    1.265 +/-  1.746 |    0.161 +/-  0.042 |   -3.456 +/-  1.371
ILE 239 |    4.098 +/-  1.092 |   -0.829 +/-  0.896 |   -9.810 +/-  1.269 |    0.606 +/-  0.673 |    0.025 +/-  0.010 |   -5.910 +/-  1.547
HIE 240 |    3.746 +/-  1.060 |   -0.950 +/-  0.618 |   -5.856 +/-  1.302 |   -4.982 +/-  0.961 |    0.171 +/-  0.038 |   -7.871 +/-  1.433
PHE 241 |    3.796 +/-  1.027 |   -0.633 +/-  0.732 |   -2.196 +/-  1.056 |   -1.460 +/-  0.644 |    0.064 +/-  0.022 |   -0.430 +/-  1.430
LYS 242 |    3.660 +/-  1.204 |   -0.399 +/-  0.580 |   14.314 +/-  1.259 |  -19.718 +/-  1.203 |    0.199 +/-  0.034 |   -1.944 +/-  1.562
VAL 243 |    4.696 +/-  1.129 |   -0.362 +/-  0.640 |  -10.435 +/-  1.330 |   -0.538 +/-  0.785 |    0.060 +/-  0.020 |   -6.580 +/-  1.384
LYS 244 |    4.163 +/-  1.078 |   -0.195 +/-  0.805 |   15.096 +/-  2.062 |  -23.510 +/-  1.272 |    0.043 +/-  0.030 |   -4.402 +/-  1.644
MET 245 |    4.681 +/-  1.210 |   -1.470 +/-  0.726 |  -13.540 +/-  1.167 |   -1.351 +/-  0.702 |    0.033 +/-  0.016 |  -11.647 +/-  1.336
THR 246 |    4.955 +/-  1.291 |    0.078 +/-  0.802 |  -10.563 +/-  1.417 |   -4.280 +/-  1.629 |    0.098 +/-  0.032 |   -9.712 +/-  1.842
THR 247 |    4.642 +/-  1.216 |   -0.880 +/-  0.798 |   -9.621 +/-  1.145 |   -1.595 +/-  1.144 |    0.052 +/-  0.016 |   -7.402 +/-  1.530
HIE 248 |    4.262 +/-  1.133 |   -1.111 +/-  0.700 |   -5.317 +/-  1.755 |   -1.191 +/-  1.319 |    0.076 +/-  0.043 |   -3.280 +/-  1.674
LEU 249 |    4.655 +/-  1.469 |   -1.062 +/-  0.792 |   -5.564 +/-  1.485 |    1.596 +/-  0.826 |    0.007 +/-  0.008 |   -0.368 +/-  1.556
LYS 250 |    4.180 +/-  1.081 |   -1.020 +/-  0.852 |   14.634 +/-  2.550 |  -18.049 +/-  2.051 |    0.010 +/-  0.012 |   -0.246 +/-  1.745
LYS 251 |    3.814 +/-  1.173 |   -0.860 +/-  0.843 |    7.362 +/-  2.311 |  -19.547 +/-  1.912 |    0.026 +/-  0.018 |   -9.206 +/-  1.864
LEU 252 |    4.070 +/-  1.090 |   -1.790 +/-  0.605 |   -6.175 +/-  1.052 |   -0.742 +/-  0.724 |    0.024 +/-  0.021 |   -4.613 +/-  1.397
LYS 253 |    3.554 +/-  0.986 |   -1.595 +/-  0.939 |    0.049 +/-  1.549 |  -14.260 +/-  1.196 |    0.002 +/-  0.006 |  -12.249 +/-  1.584
GLU 254 |    3.856 +/-  1.167 |   -1.415 +/-  0.818 |  -23.261 +/-  1.649 |    4.739 +/-  1.213 |    0.010 +/-  0.015 |  -16.071 +/-  1.408
SER 255 |    3.946 +/-  1.138 |   -1.308 +/-  0.740 |  -11.241 +/-  1.292 |   -1.340 +/-  0.952 |    0.044 +/-  0.031 |   -9.899 +/-  1.473
TYR 256 |    3.781 +/-  1.153 |   -1.679 +/-  0.741 |  -10.592 +/-  1.164 |   -0.040 +/-  0.584 |    0.009 +/-  0.012 |   -8.521 +/-  1.375
CYS 257 |    4.285 +/-  1.239 |   -1.969 +/-  0.662 |   -8.381 +/-  1.457 |   -2.160 +/-  0.691 |    0.020 +/-  0.013 |   -8.205 +/-  1.630
GLN 258 |    4.243 +/-  1.083 |   -0.774 +/-  0.610 |   -0.060 +/-  1.166 |   -3.455 +/-  0.939 |    0.170 +/-  0.041 |    0.124 +/-  1.213
ARG 259 |    3.751 +/-  1.148 |   -0.502 +/-  0.555 |    1.990 +/-  1.453 |  -13.748 +/-  1.125 |    0.254 +/-  0.035 |   -8.256 +/-  1.504
GLN 260 |    4.101 +/-  1.143 |   -0.227 +/-  0.681 |  -11.579 +/-  1.169 |   -3.247 +/-  0.817 |    0.195 +/-  0.029 |  -10.757 +/-  1.407
GLY 261 |    3.918 +/-  1.280 |   -0.557 +/-  0.553 |   -5.826 +/-  1.194 |   -5.180 +/-  0.736 |    0.475 +/-  0.030 |   -7.170 +/-  1.298
VAL 262 |    5.491 +/-  1.025 |    0.408 +/-  0.671 |   -2.079 +/-  1.130 |    0.115 +/-  0.725 |    0.036 +/-  0.020 |    3.971 +/-  1.315
PRO 263 |    6.230 +/-  1.144 |   -1.289 +/-  0.740 |  -13.986 +/-  1.490 |    4.198 +/-  1.242 |    0.075 +/-  0.019 |   -4.772 +/-  1.147
MET 264 |    4.275 +/-  1.168 |   -1.359 +/-  0.564 |   -7.924 +/-  1.103 |    0.153 +/-  0.903 |    0.081 +/-  0.021 |   -4.774 +/-  1.323
ASN 265 |    4.769 +/-  1.219 |   -0.346 +/-  0.745 |  -11.612 +/-  1.149 |   -1.845 +/-  0.589 |    0.078 +/-  0.017 |   -8.956 +/-  1.380
SER 266 |    4.826 +/-  1.133 |   -0.852 +/-  0.698 |  -10.792 +/-  1.270 |    1.169 +/-  0.607 |    0.001 +/-  0.003 |   -5.648 +/-  1.664
LEU 267 |    4.246 +/-  1.286 |   -1.590 +/-  0.969 |   -0.885 +/-  1.295 |    2.476 +/-  1.126 |    0.027 +/-  0.011 |    4.273 +/-  1.574
ARG 268 |    3.533 +/-  1.170 |   -1.579 +/-  0.875 |    4.976 +/-  2.045 |  -11.716 +/-  1.493 |    0.004 +/-  0.004 |   -4.783 +/-  1.437
PHE 269 |    3.698 +/-  1.170 |   -2.308 +/-  0.726 |  -14.813 +/-  1.066 |    2.207 +/-  0.689 |    0.006 +/-  0.005 |  -11.210 +/-  1.277
LEU 270 |    4.158 +/-  1.282 |   -1.962 +/-  0.737 |   -8.644 +/-  1.066 |    0.646 +/-  0.508 |    0.000 +/-  0.001 |   -5.802 +/-  1.468
PHE 271 |    3.775 +/-  1.104 |   -1.737 +/-  0.593 |  -10.748 +/-  1.131 |    0.631 +/-  0.732 |    0.006 +/-  0.005 |   -8.073 +/-  1.474
GLU 272 |    4.237 +/-  1.186 |   -1.562 +/-  0.536 |  -11.860 +/-  1.383 |    4.827 +/-  1.144 |    0.043 +/-  0.017 |   -4.314 +/-  1.474
GLY 273 |    4.174 +/-  1.200 |   -2.630 +/-  0.677 |   -7.525 +/-  1.835 |   -2.713 +/-  0.972 |    0.024 +/-  0.020 |   -8.671 +/-  1.563
GLN 274 |    3.959 +/-  0.991 |   -1.388 +/-  0.767 |   -2.961 +/-  1.191 |    1.177 +/-  0.857 |    0.014 +/-  0.010 |    0.801 +/-  1.202
ARG 275 |    3.708 +/-  1.027 |   -1.750 +/-  0.711 |    8.910 +/-  3.269 |  -12.396 +/-  1.914 |    0.021 +/-  0.011 |   -1.506 +/-  2.114
ILE 276 |    4.179 +/-  1.202 |   -0.547 +/-  0.855 |  -18.830 +/-  3.204 |    2.434 +/-  1.744 |    0.025 +/-  0.024 |  -12.739 +/-  2.000
ALA 277 |    3.798 +/-  1.292 |   -1.322 +/-  0.707 |   -9.568 +/-  1.676 |    1.099 +/-  1.156 |    0.054 +/-  0.018 |   -5.939 +/-  1.418
ASP 278 |    4.986 +/-  1.263 |   -0.672 +/-  0.662 |  -16.597 +/-  2.233 |    6.848 +/-  2.254 |    0.087 +/-  0.035 |   -5.348 +/-  1.303
ASN 279 |    4.666 +/-  1.291 |   -0.286 +/-  0.607 |   -4.632 +/-  1.587 |   -3.312 +/-  1.392 |    0.124 +/-  0.051 |   -3.440 +/-  1.473
HIE 280 |    4.240 +/-  1.213 |   -1.696 +/-  0.614 |   -9.910 +/-  2.039 |   -0.854 +/-  1.330 |    0.003 +/-  0.005 |   -8.216 +/-  1.425
THR 281 |    6.240 +/-  1.098 |   -0.342 +/-  1.110 |   -3.158 +/-  1.408 |   -1.071 +/-  0.878 |    0.000 +/-  0.001 |    1.669 +/-  1.705
PRO 282 |    6.198 +/-  1.087 |   -2.756 +/-  0.594 |  -13.220 +/-  1.403 |    7.384 +/-  0.920 |    0.004 +/-  0.007 |   -2.390 +/-  1.231
LYS 283 |    3.815 +/-  1.116 |   -1.126 +/-  0.684 |    4.507 +/-  2.608 |  -17.053 +/-  2.280 |    0.109 +/-  0.030 |   -9.746 +/-  1.412
GLU 284 |    4.250 +/-  1.175 |   -0.751 +/-  0.601 |  -17.177 +/-  1.889 |    1.921 +/-  1.911 |    0.210 +/-  0.040 |  -11.547 +/-  1.495
LEU 285 |    4.182 +/-  1.080 |   -0.597 +/-  0.578 |   -7.410 +/-  1.659 |   -1.210 +/-  1.291 |    0.092 +/-  0.037 |   -4.942 +/-  1.426
GLY 286 |    3.985 +/-  1.061 |   -0.847 +/-  0.576 |   -6.572 +/-  1.312 |   -6.593 +/-  1.072 |    0.388 +/-  0.050 |   -9.639 +/-  1.136
MET 287 |    4.384 +/-  1.224 |   -0.567 +/-  0.608 |  -12.484 +/-  1.422 |   -0.971 +/-  1.284 |    0.080 +/-  0.043 |   -9.558 +/-  1.417
GLU 288 |    3.997 +/-  1.159 |   -0.291 +/-  0.844 |  -15.604 +/-  1.774 |    3.854 +/-  1.175 |    0.045 +/-  0.019 |   -7.999 +/-  1.563
GLU 289 |    4.077 +/-  1.084 |   -0.786 +/-  0.883 |  -18.560 +/-  3.085 |    5.653 +/-  1.760 |    0.012 +/-  0.012 |   -9.604 +/-  1.780
GLU 290 |    4.401 +/-  1.153 |    0.298 +/-  0.711 |  -17.116 +/-  2.149 |    4.102 +/-  1.788 |    0.119 +/-  0.040 |   -8.195 +/-  1.568
ASP 291 |    4.961 +/-  1.300 |   -0.928 +/-  0.646 |  -10.607 +/-  2.532 |    4.386 +/-  1.918 |    0.028 +/-  0.014 |   -2.160 +/-  1.501
VAL 292 |    4.533 +/-  1.227 |   -0.874 +/-  0.667 |   -7.905 +/-  0.868 |   -0.309 +/-  0.719 |    0.045 +/-  0.020 |   -4.510 +/-  1.360
ILE 293 |    3.916 +/-  1.133 |   -1.257 +/-  0.819 |  -14.161 +/-  1.332 |    0.334 +/-  0.619 |    0.000 +/-  0.003 |  -11.167 +/-  1.375
GLU 294 |    3.776 +/-  1.093 |   -1.424 +/-  0.767 |  -18.417 +/-  1.211 |    8.249 +/-  0.658 |    0.001 +/-  0.004 |   -7.815 +/-  1.571
VAL 295 |    4.077 +/-  1.093 |   -0.974 +/-  0.777 |   -9.953 +/-  1.656 |   -0.576 +/-  1.107 |    0.028 +/-  0.037 |   -7.398 +/-  1.502
TYR 296 |    3.553 +/-  1.250 |   -1.453 +/-  0.787 |  -13.308 +/-  1.263 |    1.166 +/-  0.611 |    0.005 +/-  0.009 |  -10.037 +/-  1.484
GLN 297 |    4.224 +/-  1.262 |   -1.293 +/-  0.763 |  -11.503 +/-  1.856 |    1.399 +/-  1.240 |    0.020 +/-  0.015 |   -7.153 +/-  1.472
GLU 298 |    4.335 +/-  1.215 |   -1.072 +/-  0.693 |  -12.883 +/-  2.301 |    3.178 +/-  1.705 |    0.090 +/-  0.023 |   -6.352 +/-  1.437
GLN 299 |    3.961 +/-  1.135 |   -1.390 +/-  0.748 |   -8.198 +/-  1.493 |   -1.257 +/-  0.602 |    0.026 +/-  0.017 |   -6.858 +/-  1.805
THR 300 |    4.504 +/-  1.229 |   -1.009 +/-  0.663 |  -12.681 +/-  1.126 |    1.472 +/-  0.636 |    0.030 +/-  0.013 |   -7.683 +/-  1.497
GLY 301 |    3.941 +/-  1.149 |   -3.775 +/-  0.636 |   -0.437 +/-  1.208 |   -1.977 +/-  0.564 |    0.000 +/-  0.000 |   -2.249 +/-  1.412
GLY 302 |    4.560 +/-  1.177 |   -2.940 +/-  0.944 |  -29.730 +/-  1.725 |    0.567 +/-  0.794 |    0.000 +/-  0.000 |  -27.543 +/-  1.781
GLY 303 |    3.548 +/-  1.123 |   -0.598 +/-  0.810 |   28.127 +/-  6.070 | -120.318 +/-  5.358 |    0.489 +/-  0.120 |  -88.752 +/-  2.045
PHE 304 |    3.943 +/-  1.260 |   -1.227 +/-  0.838 |    0.515 +/-  1.843 |   -1.982 +/-  1.116 |    0.040 +/-  0.020 |    1.289 +/-  1.526
LYS 305 |    3.612 +/-  1.178 |   -1.128 +/-  0.836 |   24.770 +/-  2.080 |  -26.169 +/-  1.573 |    0.030 +/-  0.018 |    1.114 +/-  1.648
LYS 306 |    3.670 +/-  1.226 |   -0.960 +/-  0.633 |   14.563 +/-  1.932 |  -25.772 +/-  1.911 |    0.037 +/-  0.028 |   -8.462 +/-  1.359
LEU 307 |    4.112 +/-  1.203 |   -1.214 +/-  0.695 |  -12.560 +/-  1.255 |   -2.026 +/-  0.781 |    0.030 +/-  0.021 |  -11.658 +/-  1.404
ALA 308 |    3.671 +/-  1.102 |   -2.637 +/-  0.809 |  -11.742 +/-  1.245 |    0.166 +/-  0.560 |    0.000 +/-  0.000 |  -10.542 +/-  1.269
GLU 309 |    3.998 +/-  1.273 |   -1.257 +/-  0.834 |  -20.896 +/-  1.786 |    8.053 +/-  1.259 |    0.007 +/-  0.009 |  -10.096 +/-  1.400
ALA 310 |    3.736 +/-  1.186 |   -1.121 +/-  0.903 |   -9.159 +/-  1.878 |    0.810 +/-  0.810 |    0.066 +/-  0.025 |   -5.668 +/-  1.512
VAL 311 |    4.272 +/-  1.207 |   -0.728 +/-  0.840 |   -7.803 +/-  1.333 |    1.007 +/-  0.601 |    0.025 +/-  0.017 |   -3.227 +/-  1.446
LYS 312 |    3.730 +/-  1.107 |   -1.713 +/-  0.738 |    1.485 +/-  2.082 |  -12.137 +/-  1.617 |    0.002 +/-  0.003 |   -8.633 +/-  1.266
PHE 313 |    3.762 +/-  1.092 |   -1.181 +/-  0.809 |  -16.717 +/-  0.951 |    0.602 +/-  0.551 |    0.019 +/-  0.014 |  -13.516 +/-  1.235
SER 314 |    3.941 +/-  1.129 |   -1.121 +/-  0.765 |  -13.773 +/-  1.255 |    0.696 +/-  0.756 |    0.036 +/-  0.025 |  -10.221 +/-  1.415
ALA 315 |    3.578 +/-  0.998 |   -1.077 +/-  0.614 |   -2.435 +/-  1.161 |    0.163 +/-  0.680 |    0.088 +/-  0.035 |    0.316 +/-  1.171
LYS 316 |    3.670 +/-  1.067 |   -1.114 +/-  0.634 |    6.592 +/-  1.823 |  -14.695 +/-  1.461 |    0.046 +/-  0.032 |   -5.501 +/-  1.590
LEU 317 |    4.379 +/-  1.209 |   -1.050 +/-  0.720 |  -14.862 +/-  1.456 |    0.172 +/-  0.922 |    0.027 +/-  0.025 |  -11.335 +/-  1.448
MET 318 |    4.107 +/-  1.250 |   -0.842 +/-  0.758 |  -12.226 +/-  1.352 |   -0.079 +/-  0.862 |    0.046 +/-  0.023 |   -8.993 +/-  1.348
GLY 319 |    3.765 +/-  1.064 |   -1.690 +/-  0.665 |   -7.895 +/-  1.193 |   -4.838 +/-  0.826 |    0.231 +/-  0.050 |  -10.427 +/-  1.277
GLN 320 |    4.069 +/-  1.169 |   -0.750 +/-  0.938 |  -10.249 +/-  1.650 |   -0.799 +/-  1.213 |    0.042 +/-  0.029 |   -7.688 +/-  1.286
ALA 321 |    3.695 +/-  1.079 |   -1.032 +/-  0.854 |   -6.164 +/-  1.765 |   -1.969 +/-  1.680 |    0.105 +/-  0.070 |   -5.365 +/-  1.367
MET 322 |    4.042 +/-  1.138 |   -0.247 +/-  0.672 |   -8.000 +/-  2.119 |   -3.511 +/-  1.758 |    0.166 +/-  0.089 |   -7.550 +/-  1.239
ALA 323 |    3.910 +/-  1.169 |   -0.176 +/-  0.657 |    0.559 +/-  2.707 |   -3.850 +/-  2.372 |    0.272 +/-  0.059 |    0.715 +/-  1.555
LYS 324 |    4.789 +/-  1.064 |    0.113 +/-  0.786 |   10.083 +/-  3.535 |  -14.036 +/-  2.695 |    0.191 +/-  0.069 |    1.140 +/-  1.766
LYS 325 |    5.315 +/-  1.447 |   -0.112 +/-  0.631 |  -60.536 +/-  9.778 |  -16.413 +/-  9.850 |    0.602 +/-  0.070 |  -71.143 +/-  1.528

Receptor:
Total Energy Decomposition:
Residue |       Internal      |    van der Waals    |    Electrostatic    |   Polar Solvation   |   Non-Polar Solv.   |       TOTAL
-------------------------------------------------------------------------------------------------------------------------------------------
GLU   1 |   18.706 +/-  3.450 |    1.407 +/-  1.492 |  -88.422 +/- 13.115 |  -61.217 +/- 12.133 |    1.575 +/-  0.147 | -127.952 +/-  3.772
PHE   2 |   17.917 +/-  3.164 |    2.283 +/-  1.026 |    7.820 +/-  1.841 |   -7.901 +/-  1.636 |    1.401 +/-  0.128 |   21.519 +/-  3.337
PRO   3 |   21.139 +/-  2.569 |   -2.923 +/-  1.047 |   -5.837 +/-  1.262 |   -5.736 +/-  1.365 |    0.569 +/-  0.106 |    7.211 +/-  2.576
GLU   4 |   18.367 +/-  2.781 |   -0.609 +/-  1.978 |  -60.330 +/-  9.738 |  -12.597 +/-  8.805 |    0.567 +/-  0.124 |  -54.603 +/-  3.314
ILE   5 |   17.758 +/-  3.335 |   -4.840 +/-  1.440 |   -8.139 +/-  1.362 |   -3.991 +/-  1.273 |    0.092 +/-  0.039 |    0.880 +/-  3.601
THR   6 |   16.358 +/-  2.311 |   -1.019 +/-  1.291 |  -40.458 +/-  4.774 |   -1.450 +/-  3.534 |    0.545 +/-  0.084 |  -26.024 +/-  2.498
GLU   7 |   18.124 +/-  3.191 |   -1.475 +/-  1.365 |  -52.508 +/- 12.794 |  -24.610 +/- 11.596 |    0.947 +/-  0.080 |  -59.522 +/-  3.569
GLU   8 |   17.529 +/-  2.471 |   -1.590 +/-  1.559 |  -37.429 +/-  9.898 |  -35.501 +/-  9.555 |    0.921 +/-  0.076 |  -56.069 +/-  2.715
MET   9 |   15.043 +/-  2.676 |   -6.286 +/-  1.274 |  -12.629 +/-  1.864 |    0.068 +/-  1.405 |    0.421 +/-  0.094 |   -3.384 +/-  2.597
GLU  10 |   18.251 +/-  2.615 |   -3.704 +/-  1.544 |  -99.846 +/- 20.059 |   26.702 +/- 17.129 |    0.229 +/-  0.091 |  -58.368 +/-  4.111
LYS  11 |   19.367 +/-  3.182 |   -2.437 +/-  1.683 |  -19.420 +/- 13.383 |  -20.550 +/- 11.305 |    0.771 +/-  0.119 |  -22.268 +/-  3.987
GLU  12 |   17.601 +/-  2.652 |   -3.516 +/-  1.355 |  -42.767 +/-  7.153 |  -35.124 +/-  6.697 |    0.702 +/-  0.105 |  -63.104 +/-  2.709
ILE  13 |   18.153 +/-  2.654 |   -5.215 +/-  1.688 |   -5.767 +/-  1.381 |    0.574 +/-  0.827 |    0.027 +/-  0.021 |    7.772 +/-  2.630
LYS  14 |   18.360 +/-  3.150 |   -3.481 +/-  1.556 |   29.726 +/-  9.377 |  -62.052 +/-  8.466 |    0.758 +/-  0.162 |  -16.689 +/-  3.867
ASN  15 |   21.481 +/-  3.214 |   -4.178 +/-  1.292 | -103.835 +/-  5.004 |    3.107 +/-  3.042 |    0.417 +/-  0.080 |  -83.008 +/-  3.323
VAL  16 |   16.592 +/-  2.617 |   -4.073 +/-  1.448 |  -30.697 +/-  1.243 |    1.492 +/-  0.518 |    0.109 +/-  0.035 |  -16.577 +/-  2.493
PHE  17 |   16.797 +/-  2.812 |   -5.602 +/-  1.353 |   -1.094 +/-  1.693 |   -3.765 +/-  1.036 |    0.125 +/-  0.056 |    6.461 +/-  3.487
ARG  18 |   23.158 +/-  3.720 |   -2.685 +/-  1.446 | -133.945 +/-  6.450 |  -59.312 +/-  6.139 |    1.317 +/-  0.118 | -171.467 +/-  3.262
ASN  19 |   22.554 +/-  2.448 |   -1.595 +/-  1.141 |  -95.048 +/-  2.146 |   -7.791 +/-  1.358 |    0.636 +/-  0.063 |  -81.245 +/-  2.629
GLY  20 |    5.375 +/-  1.697 |   -1.585 +/-  0.644 |   -8.302 +/-  0.986 |   -2.032 +/-  0.790 |    0.324 +/-  0.039 |   -6.219 +/-  1.832
ASN  21 |   23.041 +/-  3.284 |   -2.641 +/-  1.178 |  -88.505 +/-  3.821 |  -10.373 +/-  2.570 |    0.741 +/-  0.053 |  -77.737 +/-  2.509
GLN  22 |   24.857 +/-  3.011 |   -3.484 +/-  1.243 |  -80.660 +/-  4.612 |   -5.542 +/-  3.577 |    0.712 +/-  0.088 |  -64.117 +/-  2.910
ASP  23 |   14.454 +/-  2.494 |   -1.966 +/-  1.168 |  -40.006 +/-  4.216 |  -36.428 +/-  4.299 |    0.660 +/-  0.043 |  -63.287 +/-  2.407
GLU  24 |   18.136 +/-  2.286 |   -2.504 +/-  1.341 |  -42.781 +/-  5.561 |  -32.585 +/-  4.424 |    0.614 +/-  0.046 |  -59.121 +/-  2.609
VAL  25 |   13.622 +/-  2.440 |   -2.471 +/-  1.250 |  -19.804 +/-  0.995 |   -3.879 +/-  0.674 |    0.565 +/-  0.046 |  -11.968 +/-  2.563
LEU  26 |   16.811 +/-  2.628 |   -4.753 +/-  1.226 |  -30.215 +/-  1.278 |   -0.066 +/-  0.914 |    0.196 +/-  0.041 |  -18.028 +/-  2.734
SER  27 |   10.947 +/-  2.147 |   -4.557 +/-  0.965 |  -19.844 +/-  1.354 |   -1.900 +/-  0.699 |    0.000 +/-  0.001 |  -15.355 +/-  2.189
GLU  28 |   19.171 +/-  2.825 |   -2.987 +/-  1.515 |  -44.183 +/-  4.196 |  -27.221 +/-  4.031 |    0.604 +/-  0.044 |  -54.616 +/-  2.817
ALA  29 |    7.830 +/-  1.823 |   -1.289 +/-  1.015 |    2.920 +/-  1.339 |   -6.426 +/-  1.206 |    0.286 +/-  0.049 |    3.321 +/-  2.063
PHE  30 |   16.870 +/-  3.150 |    1.852 +/-  1.007 |    6.520 +/-  1.671 |  -10.052 +/-  1.352 |    1.444 +/-  0.105 |   16.634 +/-  3.282
ARG  31 |   23.867 +/-  4.520 |   -0.800 +/-  1.308 |  -97.532 +/-  5.835 |  -93.260 +/-  5.582 |    1.533 +/-  0.128 | -166.192 +/-  3.801
LEU  32 |   16.232 +/-  2.613 |   -2.707 +/-  1.270 |  -34.339 +/-  1.826 |   -0.327 +/-  0.892 |    0.381 +/-  0.045 |  -20.760 +/-  2.760
THR  33 |   16.118 +/-  2.724 |   -3.505 +/-  1.041 |  -29.689 +/-  1.269 |   -4.703 +/-  1.596 |    0.399 +/-  0.044 |  -21.380 +/-  2.643
ILE  34 |   17.470 +/-  2.174 |   -5.705 +/-  1.689 |  -14.252 +/-  1.094 |    0.321 +/-  0.355 |    0.000 +/-  0.000 |   -2.166 +/-  2.501
THR  35 |   16.027 +/-  2.437 |   -4.871 +/-  1.413 |  -38.568 +/-  1.741 |    3.270 +/-  0.530 |    0.152 +/-  0.022 |  -23.989 +/-  2.680
ARG  36 |   22.465 +/-  3.813 |   -9.508 +/-  1.598 | -188.894 +/-  7.135 |   -1.259 +/-  5.233 |    0.068 +/-  0.029 | -177.128 +/-  4.059
LYS  37 |   19.598 +/-  3.273 |   -4.190 +/-  1.433 |  -18.519 +/-  3.558 |  -16.851 +/-  3.503 |    0.733 +/-  0.059 |  -19.229 +/-  3.765
ASP  38 |   13.341 +/-  2.286 |   -5.619 +/-  1.374 |  -77.034 +/-  3.656 |   -6.999 +/-  2.490 |    0.019 +/-  0.008 |  -76.292 +/-  2.436
ILE  39 |   19.659 +/-  3.172 |   -6.625 +/-  1.366 |  -14.938 +/-  1.005 |    2.820 +/-  0.589 |    0.000 +/-  0.003 |    0.917 +/-  3.059
GLN  40 |   24.470 +/-  2.777 |   -4.458 +/-  1.447 |  -80.219 +/-  2.849 |   -5.365 +/-  1.737 |    0.446 +/-  0.045 |  -65.127 +/-  2.541
THR  41 |   17.334 +/-  2.293 |   -5.241 +/-  1.217 |  -36.944 +/-  1.419 |   -0.527 +/-  0.835 |    0.180 +/-  0.029 |  -25.197 +/-  2.242
LEU  42 |   17.746 +/-  2.886 |   -6.704 +/-  1.598 |  -34.253 +/-  1.294 |    2.118 +/-  0.548 |    0.001 +/-  0.003 |  -21.092 +/-  3.030
ASN  43 |   23.340 +/-  2.556 |   -4.789 +/-  1.280 |  -87.547 +/-  3.648 |   -6.993 +/-  2.287 |    0.318 +/-  0.081 |  -75.671 +/-  2.908
HIE  44 |   36.147 +/-  3.053 |   -5.470 +/-  1.001 |  -11.223 +/-  1.817 |  -11.227 +/-  1.801 |    0.781 +/-  0.170 |    9.009 +/-  3.106
LEU  45 |   16.578 +/-  3.006 |   -0.456 +/-  1.421 |  -27.736 +/-  1.501 |   -4.509 +/-  1.359 |    0.897 +/-  0.192 |  -15.226 +/-  2.924
ASN  46 |   21.102 +/-  3.182 |   -3.376 +/-  1.272 |  -91.179 +/-  2.195 |   -6.664 +/-  0.987 |    0.473 +/-  0.050 |  -79.644 +/-  2.864
TRP  47 |   21.995 +/-  3.662 |   -3.450 +/-  1.042 |    4.624 +/-  1.164 |   -6.659 +/-  0.826 |    1.094 +/-  0.059 |   17.604 +/-  3.599
LEU  48 |   18.093 +/-  2.966 |   -6.692 +/-  1.496 |  -29.357 +/-  1.296 |    1.159 +/-  0.602 |    0.055 +/-  0.016 |  -16.742 +/-  3.242
ASN  49 |   23.894 +/-  3.335 |   -6.729 +/-  1.227 |  -90.738 +/-  1.784 |   -4.540 +/-  0.821 |    0.209 +/-  0.021 |  -77.904 +/-  2.900
ASP  50 |   15.332 +/-  2.726 |   -3.640 +/-  1.370 |  -57.003 +/-  3.166 |  -20.909 +/-  3.237 |    0.425 +/-  0.103 |  -65.795 +/-  2.973
GLU  51 |   18.864 +/-  3.010 |   -5.266 +/-  1.278 |  -29.871 +/-  3.156 |  -39.709 +/-  2.610 |    0.426 +/-  0.035 |  -55.556 +/-  3.024
ILE  52 |   19.028 +/-  3.174 |   -7.205 +/-  1.337 |  -11.946 +/-  0.965 |    1.041 +/-  0.460 |    0.001 +/-  0.002 |    0.919 +/-  3.261
ILE  53 |   17.689 +/-  2.899 |   -6.814 +/-  1.310 |  -14.374 +/-  0.896 |    0.844 +/-  0.457 |    0.007 +/-  0.007 |   -2.650 +/-  2.897
ASN  54 |   20.543 +/-  2.837 |   -6.073 +/-  1.032 | -102.389 +/-  2.010 |    5.056 +/-  0.983 |    0.131 +/-  0.030 |  -82.731 +/-  2.668
PHE  55 |   16.124 +/-  2.534 |   -8.700 +/-  1.024 |  -12.012 +/-  1.203 |    1.418 +/-  0.443 |    0.013 +/-  0.008 |   -3.159 +/-  2.699
TYR  56 |   17.357 +/-  3.218 |   -8.553 +/-  1.434 |  -33.362 +/-  3.574 |   -0.904 +/-  1.965 |    0.056 +/-  0.031 |  -25.407 +/-  3.381
MET  57 |   16.996 +/-  2.210 |   -9.276 +/-  1.193 |  -10.677 +/-  1.056 |    0.117 +/-  0.558 |    0.020 +/-  0.008 |   -2.821 +/-  2.441
ASN  58 |   22.959 +/-  2.729 |   -5.775 +/-  0.920 |  -91.045 +/-  2.850 |   -3.134 +/-  2.177 |    0.228 +/-  0.080 |  -76.766 +/-  2.511
MET  59 |   16.257 +/-  2.440 |  -10.066 +/-  1.111 |   -8.463 +/-  1.087 |    0.801 +/-  0.589 |    0.062 +/-  0.025 |   -1.409 +/-  2.588
LEU  60 |   16.023 +/-  3.048 |   -7.964 +/-  1.137 |  -30.594 +/-  1.078 |    0.587 +/-  0.540 |    0.001 +/-  0.002 |  -21.946 +/-  3.009
MET  61 |   15.724 +/-  2.834 |   -7.171 +/-  1.256 |  -14.114 +/-  1.899 |   -0.495 +/-  0.962 |    0.376 +/-  0.073 |   -5.679 +/-  3.072
GLU  62 |   17.636 +/-  2.770 |   -2.897 +/-  1.313 |  -68.449 +/-  7.752 |    0.149 +/-  7.147 |    0.605 +/-  0.098 |  -52.956 +/-  2.806
ARG  63 |   21.692 +/-  4.142 |   -5.809 +/-  1.504 | -159.885 +/-  5.469 |  -32.780 +/-  4.220 |    0.259 +/-  0.073 | -176.522 +/-  4.211
SER  64 |   11.575 +/-  2.257 |   -3.738 +/-  1.148 |   -9.500 +/-  1.398 |   -6.157 +/-  1.178 |    0.088 +/-  0.039 |   -7.733 +/-  2.207
LYS  65 |   17.627 +/-  3.042 |   -0.825 +/-  1.255 |    1.764 +/-  6.774 |  -40.601 +/-  6.734 |    1.214 +/-  0.070 |  -20.821 +/-  3.798
GLU  66 |   18.033 +/-  2.997 |   -2.029 +/-  1.158 |  -45.996 +/-  9.874 |  -24.881 +/-  9.008 |    0.726 +/-  0.089 |  -54.148 +/-  3.238
LYS  67 |   18.382 +/-  3.470 |    0.394 +/-  0.886 |   45.090 +/-  5.180 |  -77.641 +/-  4.428 |    1.640 +/-  0.052 |  -12.134 +/-  3.837
GLY  68 |    6.096 +/-  1.735 |   -0.758 +/-  0.514 |   -9.477 +/-  1.857 |   -5.140 +/-  1.519 |    0.599 +/-  0.051 |   -8.679 +/-  1.740
LEU  69 |   17.788 +/-  2.897 |   -2.260 +/-  1.287 |  -17.289 +/-  1.541 |   -4.563 +/-  1.059 |    0.353 +/-  0.066 |   -5.971 +/-  2.872
PRO  70 |   20.541 +/-  2.239 |   -5.085 +/-  0.949 |   -9.401 +/-  1.768 |   -1.264 +/-  0.816 |    0.117 +/-  0.044 |    4.908 +/-  2.571
SER  71 |   10.406 +/-  2.562 |   -3.962 +/-  1.129 |  -13.053 +/-  2.592 |   -4.832 +/-  2.145 |    0.340 +/-  0.037 |  -11.101 +/-  2.909
VAL  72 |   15.716 +/-  3.080 |   -5.323 +/-  1.333 |  -23.241 +/-  0.990 |   -1.372 +/-  0.733 |    0.066 +/-  0.022 |  -14.154 +/-  3.121
HIE  73 |   35.907 +/-  2.959 |   -8.111 +/-  1.064 |  -16.684 +/-  2.293 |   -8.353 +/-  2.516 |    0.218 +/-  0.073 |    2.977 +/-  3.232
ALA  74 |    7.373 +/-  1.756 |   -4.211 +/-  0.644 |   -4.046 +/-  1.321 |   -0.753 +/-  0.986 |    0.117 +/-  0.037 |   -1.519 +/-  1.889
PHE  75 |   16.764 +/-  3.379 |   -4.741 +/-  1.161 |    0.098 +/-  1.165 |   -7.226 +/-  0.757 |    0.141 +/-  0.056 |    5.035 +/-  3.140
ASN  76 |   23.234 +/-  3.541 |   -3.878 +/-  1.243 |  -91.067 +/-  3.031 |   -3.573 +/-  3.420 |    0.545 +/-  0.048 |  -74.739 +/-  3.073
THR  77 |   17.234 +/-  2.231 |   -4.843 +/-  1.314 |  -36.997 +/-  1.574 |   -4.845 +/-  0.974 |    0.046 +/-  0.026 |  -29.407 +/-  2.142
PHE  78 |   16.699 +/-  3.077 |   -1.381 +/-  1.154 |  -10.917 +/-  1.251 |    0.034 +/-  0.759 |    0.835 +/-  0.055 |    5.270 +/-  3.088
PHE  79 |   15.769 +/-  2.646 |   -6.773 +/-  1.118 |  -10.049 +/-  1.003 |    0.942 +/-  0.426 |    0.009 +/-  0.007 |   -0.102 +/-  2.671
PHE  80 |   16.085 +/-  3.127 |   -6.242 +/-  0.977 |   -9.030 +/-  0.973 |   -0.731 +/-  0.491 |    0.065 +/-  0.032 |    0.147 +/-  3.368
THR  81 |   16.706 +/-  2.247 |   -3.022 +/-  1.178 |  -31.554 +/-  1.927 |   -3.836 +/-  1.175 |    0.323 +/-  0.081 |  -21.382 +/-  2.702
LYS  82 |   18.069 +/-  3.241 |   -6.617 +/-  1.035 |   78.383 +/-  3.599 | -105.268 +/-  3.066 |    0.515 +/-  0.081 |  -14.918 +/-  3.465
LEU  83 |   17.322 +/-  2.568 |   -6.734 +/-  1.079 |  -29.420 +/-  1.130 |   -0.991 +/-  0.797 |    0.069 +/-  0.026 |  -19.753 +/-  2.684
LYS  84 |   17.325 +/-  3.437 |   -3.548 +/-  1.128 |   62.324 +/-  4.072 |  -95.017 +/-  4.079 |    0.902 +/-  0.096 |  -18.012 +/-  3.624
THR  85 |   17.279 +/-  2.546 |   -0.536 +/-  1.210 |  -38.073 +/-  1.540 |   -7.368 +/-  1.191 |    0.777 +/-  0.038 |  -27.921 +/-  2.544
ALA  86 |    7.920 +/-  1.877 |   -1.079 +/-  0.772 |   -2.648 +/-  1.830 |   -3.389 +/-  1.390 |    0.468 +/-  0.057 |    1.272 +/-  2.230
GLY  87 |    5.614 +/-  1.588 |   -2.374 +/-  0.863 |   -7.963 +/-  1.603 |   -1.065 +/-  0.939 |    0.183 +/-  0.037 |   -5.605 +/-  1.821
TYR  88 |   17.500 +/-  3.079 |   -5.959 +/-  1.319 |  -32.820 +/-  1.871 |   -1.659 +/-  0.997 |    0.139 +/-  0.059 |  -22.800 +/-  3.100
GLN  89 |   24.094 +/-  3.354 |   -1.970 +/-  1.056 |  -75.597 +/-  4.547 |   -7.573 +/-  4.126 |    1.010 +/-  0.093 |  -60.037 +/-  3.065
ALA  90 |    7.528 +/-  1.999 |   -1.649 +/-  0.990 |   -8.294 +/-  1.901 |    2.888 +/-  1.125 |    0.280 +/-  0.070 |    0.752 +/-  2.141
VAL  91 |   16.580 +/-  3.063 |   -4.932 +/-  1.359 |  -22.632 +/-  1.666 |    1.616 +/-  0.790 |    0.002 +/-  0.004 |   -9.367 +/-  2.878
LYS  92 |   18.809 +/-  3.177 |   -5.185 +/-  1.390 |   79.408 +/-  8.894 | -104.766 +/-  8.133 |    0.549 +/-  0.085 |  -11.184 +/-  3.365
ARG  93 |   22.533 +/-  3.354 |   -2.201 +/-  1.280 |  -59.345 +/-  7.004 | -135.998 +/-  5.871 |    1.351 +/-  0.115 | -173.659 +/-  3.028
TRP  94 |   23.151 +/-  3.578 |   -4.784 +/-  0.879 |   -0.842 +/-  1.542 |  -10.630 +/-  1.066 |    0.838 +/-  0.064 |    7.734 +/-  3.482
THR  95 |   16.930 +/-  2.495 |   -2.620 +/-  1.453 |  -32.656 +/-  1.989 |   -2.099 +/-  1.156 |    0.033 +/-  0.020 |  -20.413 +/-  2.600
LYS  96 |   18.555 +/-  3.331 |   -2.795 +/-  1.185 |  123.833 +/-  9.070 | -146.131 +/-  8.444 |    1.051 +/-  0.085 |   -5.486 +/-  3.586
LYS  97 |   19.128 +/-  3.283 |    0.037 +/-  1.170 |  106.344 +/-  9.826 | -140.199 +/-  9.236 |    1.439 +/-  0.080 |  -13.251 +/-  3.438
VAL  98 |   14.628 +/-  2.906 |   -0.520 +/-  1.353 |  -31.036 +/-  1.224 |   -1.730 +/-  0.993 |    0.536 +/-  0.117 |  -18.122 +/-  3.102
ASP  99 |   15.608 +/-  2.187 |   -1.305 +/-  1.460 | -116.573 +/-  8.844 |   37.061 +/-  7.545 |    0.405 +/-  0.052 |  -64.804 +/-  2.948
VAL 100 |   14.480 +/-  2.741 |   -4.726 +/-  1.215 |  -22.653 +/-  1.212 |   -4.393 +/-  0.754 |    0.008 +/-  0.009 |  -17.283 +/-  2.605
PHE 101 |   16.718 +/-  3.026 |   -3.638 +/-  1.134 |   -5.772 +/-  1.375 |   -5.584 +/-  1.060 |    0.413 +/-  0.066 |    2.137 +/-  3.214
SER 102 |   11.769 +/-  2.211 |   -0.768 +/-  1.178 |   -8.675 +/-  1.832 |   -7.595 +/-  1.268 |    0.552 +/-  0.035 |   -4.717 +/-  2.670
VAL 103 |   15.592 +/-  2.495 |   -3.857 +/-  1.290 |  -26.778 +/-  1.960 |   -1.164 +/-  1.334 |    0.162 +/-  0.035 |  -16.046 +/-  2.852
ASP 104 |   13.695 +/-  2.484 |   -5.120 +/-  1.105 |  -57.568 +/-  4.987 |  -12.928 +/-  4.762 |    0.329 +/-  0.035 |  -61.593 +/-  2.547
ILE 105 |   17.552 +/-  3.210 |   -6.487 +/-  1.445 |   -9.696 +/-  0.835 |   -0.867 +/-  0.311 |    0.005 +/-  0.005 |    0.506 +/-  3.050
LEU 106 |   18.073 +/-  2.595 |   -6.933 +/-  1.425 |  -30.935 +/-  0.994 |    0.583 +/-  0.386 |    0.001 +/-  0.002 |  -19.212 +/-  2.810
LEU 107 |   15.976 +/-  2.590 |   -7.687 +/-  1.141 |  -31.143 +/-  0.882 |    1.895 +/-  0.359 |    0.000 +/-  0.000 |  -20.959 +/-  2.631
VAL 108 |   15.377 +/-  2.234 |   -4.596 +/-  1.278 |  -21.270 +/-  0.874 |    1.023 +/-  0.336 |    0.001 +/-  0.002 |   -9.465 +/-  2.441
PRO 109 |   21.547 +/-  2.745 |   -7.193 +/-  0.842 |   -6.952 +/-  0.639 |    0.294 +/-  0.529 |    0.006 +/-  0.006 |    7.702 +/-  2.912
ILE 110 |   17.265 +/-  2.411 |   -5.553 +/-  1.316 |   -9.710 +/-  0.904 |   -1.969 +/-  0.406 |    0.011 +/-  0.012 |    0.044 +/-  2.587
HIE 111 |   34.359 +/-  2.571 |   -7.163 +/-  0.940 |  -20.033 +/-  1.623 |   -2.881 +/-  1.294 |    0.536 +/-  0.055 |    4.818 +/-  2.684
LEU 112 |   17.322 +/-  2.974 |   -1.111 +/-  1.429 |  -29.541 +/-  0.949 |   -2.789 +/-  0.511 |    0.615 +/-  0.071 |  -15.504 +/-  3.150
GLY 113 |    5.626 +/-  1.760 |   -1.525 +/-  0.592 |   -7.664 +/-  0.703 |   -3.897 +/-  0.561 |    0.417 +/-  0.037 |   -7.044 +/-  1.616
VAL 114 |   16.702 +/-  2.548 |    1.068 +/-  1.408 |  -23.154 +/-  1.041 |   -4.739 +/-  0.482 |    0.781 +/-  0.042 |   -9.341 +/-  2.782
HIE 115 |   33.910 +/-  2.604 |   -7.427 +/-  1.056 |  -25.665 +/-  1.917 |   -0.986 +/-  0.818 |    0.156 +/-  0.035 |   -0.012 +/-  2.873
TRP 116 |   22.076 +/-  2.966 |  -11.903 +/-  1.044 |   -1.587 +/-  1.160 |   -2.703 +/-  0.617 |    0.125 +/-  0.027 |    6.008 +/-  3.115
CYS 117 |   10.555 +/-  2.019 |   -5.885 +/-  1.116 |    0.037 +/-  1.541 |   -1.212 +/-  0.885 |    0.004 +/-  0.003 |    3.498 +/-  1.771
LEU 118 |   17.117 +/-  2.730 |   -7.398 +/-  1.266 |  -32.368 +/-  1.076 |    1.470 +/-  0.339 |    0.000 +/-  0.002 |  -21.179 +/-  2.897
ALA 119 |    7.215 +/-  1.859 |   -4.552 +/-  0.975 |   -4.662 +/-  0.941 |   -1.017 +/-  0.434 |    0.001 +/-  0.002 |   -3.015 +/-  1.811
VAL 120 |   14.303 +/-  2.605 |   -4.518 +/-  1.231 |  -28.794 +/-  1.239 |    2.062 +/-  0.607 |    0.027 +/-  0.010 |  -16.919 +/-  2.414
VAL 121 |   14.079 +/-  2.759 |   -5.093 +/-  1.556 |  -30.047 +/-  1.023 |   -1.636 +/-  0.411 |    0.001 +/-  0.002 |  -22.695 +/-  2.866
ASP 122 |   16.638 +/-  2.318 |   -5.840 +/-  1.501 | -111.743 +/-  8.173 |   29.992 +/-  6.281 |    0.086 +/-  0.032 |  -70.866 +/-  3.763
PHE 123 |   16.132 +/-  2.663 |   -6.643 +/-  1.073 |   -1.388 +/-  1.410 |   -0.899 +/-  1.081 |    0.224 +/-  0.044 |    7.427 +/-  2.707
ARG 124 |   22.303 +/-  4.601 |   -1.859 +/-  2.021 | -170.527 +/-  7.202 |  -27.562 +/-  5.638 |    0.755 +/-  0.065 | -176.891 +/-  3.899
LYS 125 |   18.051 +/-  3.289 |   -2.537 +/-  1.414 |   45.901 +/-  8.741 |  -72.388 +/-  9.805 |    1.061 +/-  0.100 |   -9.912 +/-  3.948
LYS 126 |   18.044 +/-  3.034 |   -4.561 +/-  1.351 |   35.665 +/-  8.454 |  -68.560 +/-  7.889 |    0.664 +/-  0.112 |  -18.748 +/-  3.779
ASN 127 |   21.425 +/-  2.914 |   -4.781 +/-  0.936 |  -86.660 +/-  5.534 |   -9.314 +/-  3.288 |    0.379 +/-  0.112 |  -78.951 +/-  2.842
ILE 128 |   17.317 +/-  3.093 |   -5.029 +/-  1.370 |   -9.906 +/-  1.538 |   -0.628 +/-  0.995 |    0.045 +/-  0.031 |    1.799 +/-  2.961
THR 129 |   16.355 +/-  2.199 |   -3.723 +/-  1.292 |  -36.126 +/-  2.179 |   -2.926 +/-  1.854 |    0.171 +/-  0.085 |  -26.250 +/-  2.728
TYR 130 |   18.276 +/-  3.556 |   -8.318 +/-  1.119 |  -25.787 +/-  2.122 |   -3.920 +/-  2.050 |    0.066 +/-  0.027 |  -19.682 +/-  3.884
TYR 131 |   16.682 +/-  3.145 |   -7.065 +/-  1.076 |  -27.053 +/-  1.278 |   -5.975 +/-  0.939 |    0.229 +/-  0.045 |  -23.181 +/-  3.222
ASP 132 |   16.134 +/-  2.219 |   -5.381 +/-  1.507 |  -79.458 +/-  7.492 |    7.027 +/-  7.117 |    0.117 +/-  0.025 |  -61.562 +/-  2.486
SER 133 |   11.540 +/-  1.809 |   -5.872 +/-  0.975 |  -10.912 +/-  1.675 |   -6.557 +/-  0.942 |    0.002 +/-  0.002 |  -11.798 +/-  2.570
MET 134 |   15.597 +/-  2.588 |   -3.218 +/-  1.159 |   -8.702 +/-  1.610 |   -3.479 +/-  1.071 |    0.878 +/-  0.067 |    1.076 +/-  2.775
GLY 135 |    5.816 +/-  1.853 |   -1.806 +/-  0.642 |   -5.127 +/-  2.115 |   -5.252 +/-  1.199 |    0.241 +/-  0.071 |   -6.129 +/-  1.934
GLY 136 |    5.707 +/-  1.758 |   -1.941 +/-  0.670 |   -1.488 +/-  2.147 |   -6.539 +/-  1.827 |    0.278 +/-  0.068 |   -3.983 +/-  1.750
ILE 137 |   17.259 +/-  2.724 |   -2.797 +/-  1.646 |   -7.422 +/-  1.791 |   -2.541 +/-  1.695 |    0.307 +/-  0.106 |    4.806 +/-  2.942
ASN 138 |   22.316 +/-  2.527 |   -5.274 +/-  0.951 |  -91.193 +/-  2.462 |   -3.019 +/-  1.359 |    0.472 +/-  0.044 |  -76.698 +/-  2.898
ASN 139 |   21.799 +/-  3.036 |   -3.991 +/-  1.101 |  -87.624 +/-  2.957 |   -9.256 +/-  2.190 |    0.518 +/-  0.142 |  -78.555 +/-  2.720
GLU 140 |   17.282 +/-  3.089 |   -1.886 +/-  1.611 | -114.740 +/-  6.835 |   37.767 +/-  6.637 |    0.594 +/-  0.070 |  -60.982 +/-  3.042
ALA 141 |    7.262 +/-  1.793 |   -4.904 +/-  0.853 |   -7.288 +/-  1.106 |    0.590 +/-  0.540 |    0.022 +/-  0.016 |   -4.318 +/-  2.018
CYS 142 |   10.300 +/-  1.967 |   -7.360 +/-  0.916 |    3.235 +/-  1.290 |   -1.031 +/-  0.660 |    0.020 +/-  0.029 |    5.164 +/-  2.229
ARG 143 |   21.699 +/-  3.652 |   -3.965 +/-  1.563 | -128.792 +/-  8.557 |  -70.662 +/-  7.451 |    0.854 +/-  0.123 | -180.866 +/-  3.285
ILE 144 |   17.720 +/-  2.801 |   -4.400 +/-  1.470 |  -17.152 +/-  1.000 |    1.246 +/-  0.557 |    0.192 +/-  0.081 |   -2.395 +/-  2.938
LEU 145 |   17.572 +/-  3.269 |   -6.536 +/-  1.302 |  -31.321 +/-  1.074 |    1.098 +/-  0.417 |    0.002 +/-  0.004 |  -19.185 +/-  3.262
LEU 146 |   17.472 +/-  2.993 |   -5.844 +/-  1.497 |  -33.527 +/-  1.259 |    0.163 +/-  0.594 |    0.175 +/-  0.076 |  -21.561 +/-  2.954
GLN 147 |   23.941 +/-  3.074 |   -4.313 +/-  1.302 |  -78.729 +/-  4.032 |   -6.243 +/-  2.714 |    0.631 +/-  0.090 |  -64.714 +/-  3.164
TYR 148 |   18.562 +/-  2.753 |   -6.761 +/-  1.400 |  -31.435 +/-  1.835 |   -1.085 +/-  0.693 |    0.004 +/-  0.005 |  -20.715 +/-  2.881
LEU 149 |   16.332 +/-  3.056 |   -7.630 +/-  1.341 |  -27.745 +/-  1.542 |    0.687 +/-  0.509 |    0.000 +/-  0.001 |  -18.356 +/-  3.070
LYS 150 |   17.789 +/-  2.511 |   -6.095 +/-  1.398 |   55.653 +/- 16.383 |  -86.460 +/- 15.223 |    0.612 +/-  0.130 |  -18.500 +/-  3.424
GLN 151 |   24.867 +/-  3.043 |   -6.005 +/-  1.209 |  -80.211 +/-  2.667 |   -8.744 +/-  2.892 |    0.480 +/-  0.084 |  -69.613 +/-  2.898
GLU 152 |   17.602 +/-  2.468 |   -4.317 +/-  1.794 | -142.779 +/-  5.453 |   63.176 +/-  4.508 |    0.002 +/-  0.002 |  -66.317 +/-  2.698
SER 153 |   10.935 +/-  2.014 |   -5.025 +/-  0.984 |  -16.589 +/-  1.931 |    0.183 +/-  1.291 |    0.040 +/-  0.021 |  -10.455 +/-  2.208
ILE 154 |   17.572 +/-  2.525 |   -2.858 +/-  1.452 |  -13.095 +/-  1.768 |   -0.657 +/-  1.276 |    0.669 +/-  0.078 |    1.632 +/-  2.930
ASP 155 |   17.655 +/-  2.379 |   -3.688 +/-  1.594 | -135.048 +/- 12.998 |   59.828 +/- 11.863 |    0.378 +/-  0.079 |  -60.875 +/-  2.769
LYS 156 |   18.005 +/-  2.882 |   -4.117 +/-  1.523 |   48.773 +/-  6.555 |  -77.472 +/-  5.425 |    0.377 +/-  0.061 |  -14.434 +/-  3.879
LYS 157 |   18.893 +/-  3.491 |   -2.601 +/-  1.319 |   44.755 +/-  6.337 |  -71.851 +/-  5.933 |    0.740 +/-  0.106 |  -10.064 +/-  3.669
ARG 158 |   23.020 +/-  3.797 |   -0.159 +/-  1.363 |  -95.904 +/-  5.739 |  -95.453 +/-  5.343 |    1.626 +/-  0.108 | -166.869 +/-  3.190
LYS 159 |   17.879 +/-  2.845 |   -1.853 +/-  1.265 |   42.672 +/- 14.677 |  -81.733 +/- 13.935 |    1.117 +/-  0.110 |  -21.919 +/-  3.278
GLU 160 |   18.170 +/-  2.875 |   -0.998 +/-  1.841 |  -86.523 +/- 15.508 |    8.600 +/- 14.860 |    0.919 +/-  0.145 |  -59.832 +/-  3.187
PHE 161 |   16.490 +/-  2.958 |   -5.112 +/-  1.193 |   -4.394 +/-  3.473 |   -5.432 +/-  2.480 |    0.175 +/-  0.059 |    1.727 +/-  3.266
ASP 162 |   15.628 +/-  2.189 |   -1.330 +/-  1.386 |  -90.714 +/-  7.848 |   14.746 +/-  7.635 |    0.621 +/-  0.094 |  -61.049 +/-  2.328
THR 163 |   16.298 +/-  2.455 |   -1.502 +/-  1.348 |  -33.861 +/-  2.318 |   -6.192 +/-  2.156 |    0.523 +/-  0.182 |  -24.735 +/-  2.877
ASN 164 |   20.760 +/-  2.857 |   -0.830 +/-  1.121 |  -92.460 +/-  3.586 |   -5.480 +/-  2.145 |    0.798 +/-  0.062 |  -77.212 +/-  2.807
GLY 165 |    5.681 +/-  1.850 |   -2.092 +/-  0.586 |   -4.587 +/-  1.617 |   -5.585 +/-  1.167 |    0.386 +/-  0.065 |   -6.196 +/-  1.834
TRP 166 |   22.523 +/-  3.547 |   -9.958 +/-  1.227 |   -0.747 +/-  2.361 |   -4.632 +/-  1.635 |    0.148 +/-  0.065 |    7.335 +/-  3.598
GLN 167 |   24.201 +/-  2.679 |   -1.799 +/-  1.101 |  -66.433 +/-  3.172 |  -13.479 +/-  2.406 |    0.918 +/-  0.126 |  -56.592 +/-  2.492
LEU 168 |   16.112 +/-  2.658 |   -2.439 +/-  1.598 |  -24.149 +/-  2.299 |   -5.307 +/-  1.673 |    0.432 +/-  0.216 |  -15.351 +/-  3.061
PHE 169 |   16.428 +/-  3.115 |   -0.103 +/-  1.331 |   -4.990 +/-  2.793 |   -5.284 +/-  1.832 |    1.060 +/-  0.164 |    7.112 +/-  3.517
SER 170 |   11.384 +/-  2.499 |   -1.345 +/-  1.154 |   -1.369 +/-  2.897 |  -10.225 +/-  2.375 |    0.579 +/-  0.163 |   -0.976 +/-  2.475
LYS 171 |   18.203 +/-  3.121 |   -1.718 +/-  1.571 |   64.607 +/- 14.092 |  -86.825 +/- 13.875 |    0.912 +/-  0.311 |   -4.821 +/-  4.261
LYS 172 |   17.253 +/-  3.018 |   -0.682 +/-  1.435 |   54.761 +/- 11.665 |  -89.574 +/- 12.450 |    1.287 +/-  0.277 |  -16.955 +/-  3.373
SER 173 |   11.827 +/-  2.309 |   -1.757 +/-  1.227 |  -14.050 +/-  4.870 |   -7.515 +/-  4.309 |    0.309 +/-  0.142 |  -11.186 +/-  2.846
GLN 174 |   24.684 +/-  3.343 |   -0.357 +/-  1.499 |  -69.545 +/-  4.848 |  -15.865 +/-  4.202 |    1.160 +/-  0.155 |  -59.923 +/-  3.209
GLU 175 |   18.087 +/-  2.565 |   -0.210 +/-  1.752 |  -72.661 +/- 18.375 |    0.269 +/- 17.797 |    0.957 +/-  0.126 |  -53.558 +/-  3.018
ILE 176 |   19.694 +/-  3.162 |   -2.151 +/-  1.844 |    2.069 +/-  1.822 |   -5.077 +/-  1.330 |    0.219 +/-  0.097 |   14.754 +/-  3.365
PRO 177 |   20.536 +/-  2.241 |   -5.419 +/-  0.858 |   -9.516 +/-  1.507 |   -0.698 +/-  0.833 |    0.141 +/-  0.044 |    5.044 +/-  2.496
GLN 178 |   24.879 +/-  3.200 |   -5.309 +/-  1.501 |  -77.947 +/-  3.506 |   -5.500 +/-  2.146 |    0.500 +/-  0.083 |  -63.378 +/-  3.124
GLN 179 |   25.612 +/-  3.051 |   -6.713 +/-  1.316 |  -71.805 +/-  2.543 |   -5.542 +/-  1.438 |    0.144 +/-  0.050 |  -58.304 +/-  3.105
MET 180 |   15.878 +/-  2.566 |   -1.586 +/-  1.503 |   -1.563 +/-  1.621 |   -6.869 +/-  1.097 |    1.157 +/-  0.210 |    7.017 +/-  2.977
ASN 181 |   23.157 +/-  2.552 |   -1.802 +/-  1.480 |  -90.164 +/-  3.404 |   -7.590 +/-  1.857 |    0.548 +/-  0.080 |  -75.850 +/-  3.802
GLY 182 |    5.607 +/-  1.578 |   -1.521 +/-  0.611 |   -6.706 +/-  1.373 |   -4.493 +/-  0.778 |    0.277 +/-  0.040 |   -6.836 +/-  1.632
SER 183 |   13.348 +/-  2.120 |   -2.949 +/-  1.215 |  -15.128 +/-  2.005 |   -3.116 +/-  1.327 |    0.158 +/-  0.057 |   -7.687 +/-  2.428
ASP 184 |   15.614 +/-  2.410 |   -3.676 +/-  1.391 |  -85.374 +/-  5.531 |    9.482 +/-  4.390 |    0.041 +/-  0.023 |  -63.912 +/-  2.992
ALA 185 |    8.019 +/-  2.044 |   -4.528 +/-  0.918 |   -4.672 +/-  0.963 |    0.969 +/-  0.515 |    0.052 +/-  0.011 |   -0.160 +/-  1.997
GLY 186 |    4.945 +/-  1.700 |   -4.156 +/-  0.741 |   -9.169 +/-  0.990 |   -0.284 +/-  0.481 |    0.006 +/-  0.006 |   -8.658 +/-  1.905
MET 187 |   16.396 +/-  3.560 |   -9.328 +/-  1.392 |  -10.084 +/-  1.002 |    0.372 +/-  0.795 |    0.010 +/-  0.009 |   -2.634 +/-  3.787
PHE 188 |   16.638 +/-  2.762 |   -9.161 +/-  1.285 |  -11.364 +/-  0.957 |   -0.416 +/-  0.523 |    0.003 +/-  0.004 |   -4.300 +/-  2.796
ALA 189 |    7.413 +/-  1.969 |   -5.805 +/-  0.787 |   -7.786 +/-  0.954 |    1.346 +/-  0.453 |    0.010 +/-  0.008 |   -4.822 +/-  1.750
CYS 190 |   10.323 +/-  2.011 |   -6.928 +/-  1.040 |    1.473 +/-  1.083 |   -0.437 +/-  0.553 |    0.006 +/-  0.006 |    4.437 +/-  2.377
LYS 191 |   19.240 +/-  3.499 |   -6.925 +/-  1.524 |   24.592 +/-  7.656 |  -54.237 +/-  6.807 |    0.227 +/-  0.062 |  -17.103 +/-  3.996
TYR 192 |   18.535 +/-  3.060 |   -9.268 +/-  1.386 |  -35.374 +/-  1.323 |   -1.523 +/-  0.750 |    0.003 +/-  0.005 |  -27.628 +/-  3.457
ALA 193 |    7.139 +/-  2.024 |   -4.970 +/-  0.857 |  -10.721 +/-  1.085 |    0.838 +/-  0.413 |    0.000 +/-  0.000 |   -7.714 +/-  1.935
ASP 194 |   16.428 +/-  2.603 |   -4.222 +/-  1.587 | -127.013 +/- 11.029 |   38.356 +/-  7.350 |    0.041 +/-  0.031 |  -76.409 +/-  4.805
CYS 195 |   10.056 +/-  2.134 |   -7.344 +/-  1.011 |   -3.540 +/-  1.291 |   -1.095 +/-  0.811 |    0.054 +/-  0.030 |   -1.868 +/-  2.407
ILE 196 |   17.783 +/-  3.456 |   -4.840 +/-  1.371 |   -8.726 +/-  0.960 |   -1.763 +/-  0.705 |    0.154 +/-  0.030 |    2.607 +/-  3.313
THR 197 |   17.123 +/-  2.802 |   -4.978 +/-  1.188 |  -31.999 +/-  1.509 |   -3.251 +/-  1.144 |    0.006 +/-  0.006 |  -23.099 +/-  2.970
LYS 198 |   19.514 +/-  3.294 |   -4.940 +/-  1.249 |   30.770 +/-  8.021 |  -60.392 +/-  8.039 |    0.536 +/-  0.135 |  -14.513 +/-  4.104
ASP 199 |   18.717 +/-  2.615 |   -0.726 +/-  1.406 |  -83.211 +/-  8.406 |    3.489 +/-  7.607 |    0.505 +/-  0.066 |  -61.227 +/-  2.725
ARG 200 |   24.576 +/-  3.929 |   -2.378 +/-  1.638 | -114.141 +/-  7.018 |  -68.783 +/-  5.858 |    1.108 +/-  0.174 | -159.618 +/-  3.947
PRO 201 |   20.822 +/-  2.501 |   -1.539 +/-  0.905 |   -7.363 +/-  2.990 |   -2.983 +/-  1.777 |    0.805 +/-  0.080 |    9.742 +/-  2.841
ILE 202 |   18.004 +/-  3.208 |   -3.434 +/-  1.662 |   -5.208 +/-  1.488 |   -4.482 +/-  1.367 |    0.207 +/-  0.073 |    5.088 +/-  3.157
ASN 203 |   22.396 +/-  2.943 |   -1.814 +/-  0.894 |  -83.253 +/-  3.197 |  -12.318 +/-  2.722 |    0.928 +/-  0.094 |  -74.060 +/-  2.553
PHE 204 |   17.629 +/-  2.895 |   -5.665 +/-  1.255 |   -4.815 +/-  1.453 |   -4.020 +/-  1.159 |    0.127 +/-  0.049 |    3.256 +/-  3.025
THR 205 |   15.352 +/-  2.692 |   -2.660 +/-  1.030 |  -33.731 +/-  2.058 |   -4.165 +/-  1.563 |    0.451 +/-  0.066 |  -24.753 +/-  3.407
GLN 206 |   24.844 +/-  3.066 |   -4.353 +/-  1.416 |  -72.384 +/-  3.990 |   -8.294 +/-  2.601 |    0.427 +/-  0.105 |  -59.760 +/-  3.431
GLN 207 |   24.541 +/-  3.155 |   -1.724 +/-  1.143 |  -69.395 +/-  3.528 |  -12.440 +/-  2.998 |    1.036 +/-  0.105 |  -57.982 +/-  2.953
HIE 208 |   34.466 +/-  2.874 |   -6.462 +/-  1.297 |  -21.075 +/-  2.829 |   -4.001 +/-  1.906 |    0.586 +/-  0.116 |    3.514 +/-  3.499
MET 209 |   19.060 +/-  2.928 |   -8.063 +/-  1.389 |   -3.871 +/-  1.232 |    0.416 +/-  0.830 |    0.007 +/-  0.013 |    7.549 +/-  3.050
PRO 210 |   20.968 +/-  2.490 |   -4.118 +/-  1.041 |   -9.222 +/-  0.686 |   -1.649 +/-  0.630 |    0.405 +/-  0.091 |    6.384 +/-  2.660
TYR 211 |   17.239 +/-  3.176 |   -3.941 +/-  1.446 |  -32.980 +/-  2.041 |   -3.008 +/-  0.998 |    0.433 +/-  0.090 |  -22.258 +/-  3.421
PHE 212 |   16.629 +/-  2.721 |   -6.125 +/-  1.139 |   -1.984 +/-  1.210 |   -2.136 +/-  0.655 |    0.233 +/-  0.048 |    6.616 +/-  3.025
ARG 213 |   23.182 +/-  4.016 |  -10.671 +/-  1.637 | -173.805 +/-  4.821 |  -16.550 +/-  3.598 |    0.025 +/-  0.013 | -177.820 +/-  4.171
LYS 214 |   17.439 +/-  3.039 |   -5.947 +/-  1.242 |   31.739 +/- 10.189 |  -57.533 +/- 10.377 |    0.455 +/-  0.095 |  -13.847 +/-  3.656
ARG 215 |   24.522 +/-  4.289 |   -5.534 +/-  1.920 | -193.085 +/- 11.562 |  -16.411 +/-  8.726 |    0.258 +/-  0.073 | -190.250 +/-  4.624
MET 216 |   15.594 +/-  2.741 |   -9.370 +/-  1.333 |  -11.791 +/-  1.286 |   -1.283 +/-  0.964 |    0.025 +/-  0.017 |   -6.825 +/-  3.012
VAL 217 |   14.084 +/-  2.598 |   -5.451 +/-  1.310 |  -27.101 +/-  0.859 |   -1.097 +/-  0.461 |    0.002 +/-  0.005 |  -19.562 +/-  2.642
TRP 218 |   21.844 +/-  3.271 |   -9.515 +/-  1.848 |   -1.609 +/-  1.576 |   -5.684 +/-  0.870 |    0.417 +/-  0.125 |    5.452 +/-  3.035
GLU 219 |   18.762 +/-  2.719 |   -8.367 +/-  1.505 |  -78.521 +/-  6.062 |    5.408 +/-  5.094 |    0.023 +/-  0.015 |  -62.695 +/-  2.976
ILE 220 |   17.226 +/-  2.691 |   -6.476 +/-  1.510 |  -12.910 +/-  1.122 |    1.144 +/-  0.509 |    0.000 +/-  0.001 |   -1.015 +/-  2.807
LEU 221 |   17.026 +/-  3.113 |   -3.851 +/-  1.338 |  -33.093 +/-  1.236 |   -0.662 +/-  0.574 |    0.338 +/-  0.061 |  -20.243 +/-  3.132
HIE 222 |   35.253 +/-  2.792 |   -6.029 +/-  1.041 |  -10.330 +/-  3.647 |   -9.566 +/-  3.116 |    0.656 +/-  0.090 |    9.984 +/-  3.027
ARG 223 |   25.076 +/-  3.819 |   -3.391 +/-  1.839 | -195.969 +/-  5.853 |    0.645 +/-  4.255 |    0.790 +/-  0.066 | -172.849 +/-  3.488
LYS 224 |   17.841 +/-  2.681 |   -3.699 +/-  1.298 |   16.208 +/-  8.452 |  -46.482 +/-  8.471 |    0.968 +/-  0.129 |  -15.164 +/-  3.436
LEU 225 |   16.873 +/-  2.791 |   -5.372 +/-  1.279 |  -22.583 +/-  1.805 |   -3.374 +/-  1.411 |    0.113 +/-  0.045 |  -14.343 +/-  2.998
LEU 226 |   21.532 +/-  2.862 |   -2.150 +/-  1.555 |  -86.204 +/-  9.487 |  -15.303 +/-  8.465 |    0.763 +/-  0.090 |  -81.361 +/-  3.571

Sidechain Energy Decomposition:
Residue |       Internal      |    van der Waals    |    Electrostatic    |   Polar Solvation   |   Non-Polar Solv.   |       TOTAL
-------------------------------------------------------------------------------------------------------------------------------------------
GLU   1 |   14.085 +/-  2.681 |    0.627 +/-  0.904 |  -55.082 +/- 11.030 |  -18.762 +/- 10.718 |    0.971 +/-  0.122 |  -58.162 +/-  2.978
PHE   2 |   12.572 +/-  2.662 |    2.021 +/-  0.830 |    1.662 +/-  0.570 |   -2.295 +/-  0.430 |    1.269 +/-  0.114 |   15.230 +/-  2.867
PRO   3 |   15.025 +/-  1.990 |   -1.860 +/-  0.707 |    1.866 +/-  1.049 |   -2.327 +/-  1.046 |    0.478 +/-  0.096 |   13.181 +/-  2.061
GLU   4 |   14.172 +/-  2.336 |   -0.334 +/-  1.572 |  -55.328 +/-  8.961 |   -7.296 +/-  8.344 |    0.396 +/-  0.109 |  -48.390 +/-  2.855
ILE   5 |   13.805 +/-  2.849 |   -4.328 +/-  1.125 |   -1.558 +/-  0.251 |   -0.625 +/-  0.178 |    0.026 +/-  0.021 |    7.320 +/-  3.060
THR   6 |   11.864 +/-  1.902 |   -0.595 +/-  1.022 |  -25.613 +/-  3.613 |   -1.095 +/-  2.586 |    0.493 +/-  0.077 |  -14.947 +/-  2.040
GLU   7 |   13.943 +/-  2.724 |   -0.537 +/-  0.945 |  -38.305 +/- 12.122 |  -24.893 +/- 11.489 |    0.881 +/-  0.078 |  -48.911 +/-  2.768
GLU   8 |   13.532 +/-  2.116 |   -0.770 +/-  1.112 |  -27.500 +/-  8.740 |  -34.102 +/-  8.644 |    0.871 +/-  0.078 |  -47.968 +/-  2.208
MET   9 |   11.237 +/-  2.147 |   -5.112 +/-  0.941 |    0.847 +/-  0.962 |   -0.838 +/-  0.793 |    0.408 +/-  0.095 |    6.542 +/-  2.153
GLU  10 |   13.886 +/-  2.048 |   -1.632 +/-  1.345 |  -90.175 +/- 19.708 |   23.169 +/- 16.573 |    0.227 +/-  0.089 |  -54.525 +/-  3.758
LYS  11 |   15.001 +/-  2.719 |   -0.913 +/-  1.434 |   -8.043 +/- 12.849 |  -20.223 +/- 10.869 |    0.749 +/-  0.115 |  -13.428 +/-  3.689
GLU  12 |   13.421 +/-  2.235 |   -2.374 +/-  0.895 |  -24.844 +/-  6.897 |  -36.821 +/-  6.808 |    0.689 +/-  0.100 |  -49.929 +/-  2.078
ILE  13 |   13.915 +/-  2.245 |   -4.819 +/-  1.093 |   -1.308 +/-  0.233 |   -0.663 +/-  0.181 |    0.023 +/-  0.020 |    7.148 +/-  2.210
LYS  14 |   14.373 +/-  2.719 |   -2.073 +/-  1.199 |   36.518 +/-  8.797 |  -58.545 +/-  8.344 |    0.738 +/-  0.156 |   -8.990 +/-  3.140
ASN  15 |   17.115 +/-  2.504 |   -2.887 +/-  0.776 |  -87.537 +/-  4.720 |    0.249 +/-  2.994 |    0.411 +/-  0.076 |  -72.649 +/-  2.915
VAL  16 |   11.628 +/-  2.124 |   -2.975 +/-  0.953 |  -16.392 +/-  0.371 |    0.291 +/-  0.130 |    0.109 +/-  0.035 |   -7.339 +/-  1.969
PHE  17 |   12.486 +/-  2.551 |   -4.500 +/-  0.981 |    2.225 +/-  0.915 |   -2.835 +/-  0.496 |    0.110 +/-  0.048 |    7.486 +/-  2.932
ARG  18 |   18.389 +/-  3.423 |   -2.772 +/-  1.222 | -131.941 +/-  6.066 |  -51.976 +/-  5.618 |    1.110 +/-  0.132 | -167.189 +/-  2.927
ASN  19 |   17.689 +/-  1.849 |   -1.657 +/-  0.765 |  -85.252 +/-  1.963 |   -3.137 +/-  1.072 |    0.358 +/-  0.059 |  -71.999 +/-  2.110
GLY  20 |    1.463 +/-  0.558 |   -0.402 +/-  0.188 |   -0.131 +/-  0.105 |    0.277 +/-  0.106 |    0.006 +/-  0.004 |    1.212 +/-  0.627
ASN  21 |   18.468 +/-  2.792 |   -2.098 +/-  0.705 |  -78.863 +/-  2.642 |   -8.162 +/-  1.915 |    0.600 +/-  0.047 |  -70.055 +/-  2.211
GLN  22 |   20.658 +/-  2.653 |   -2.296 +/-  0.905 |  -70.322 +/-  4.032 |   -4.467 +/-  3.039 |    0.688 +/-  0.078 |  -55.738 +/-  2.538
ASP  23 |    9.826 +/-  2.018 |   -1.534 +/-  0.759 |  -32.208 +/-  3.964 |  -31.073 +/-  3.937 |    0.569 +/-  0.041 |  -54.420 +/-  1.912
GLU  24 |   14.149 +/-  2.112 |   -1.386 +/-  1.048 |  -34.700 +/-  5.732 |  -29.927 +/-  4.530 |    0.554 +/-  0.047 |  -51.311 +/-  2.290
VAL  25 |    9.670 +/-  2.053 |   -1.853 +/-  0.851 |  -16.589 +/-  0.280 |    0.015 +/-  0.092 |    0.401 +/-  0.044 |   -8.356 +/-  2.166
LEU  26 |   12.682 +/-  2.309 |   -4.053 +/-  0.889 |  -21.784 +/-  0.392 |   -0.067 +/-  0.186 |    0.125 +/-  0.034 |  -13.097 +/-  2.376
SER  27 |    6.829 +/-  1.529 |   -2.945 +/-  0.756 |   -3.435 +/-  0.947 |   -1.942 +/-  0.692 |    0.000 +/-  0.000 |   -1.492 +/-  1.767
GLU  28 |   14.767 +/-  2.398 |   -1.784 +/-  1.090 |  -40.453 +/-  3.750 |  -23.097 +/-  3.452 |    0.576 +/-  0.042 |  -49.991 +/-  2.271
ALA  29 |    3.992 +/-  1.179 |   -1.614 +/-  0.461 |    2.628 +/-  0.237 |   -0.677 +/-  0.174 |    0.077 +/-  0.033 |    4.406 +/-  1.269
PHE  30 |   12.682 +/-  2.791 |    1.764 +/-  0.696 |    3.607 +/-  0.790 |   -3.919 +/-  0.649 |    1.160 +/-  0.106 |   15.294 +/-  2.879
ARG  31 |   19.437 +/-  4.044 |   -1.099 +/-  0.930 | -102.212 +/-  5.072 |  -81.666 +/-  4.807 |    1.269 +/-  0.127 | -164.270 +/-  3.359
LEU  32 |   12.061 +/-  1.959 |   -1.904 +/-  0.903 |  -21.041 +/-  0.393 |   -0.666 +/-  0.254 |    0.352 +/-  0.045 |  -11.198 +/-  2.082
THR  33 |   11.255 +/-  2.110 |   -2.321 +/-  0.587 |  -21.424 +/-  0.903 |   -3.093 +/-  1.161 |    0.387 +/-  0.043 |  -15.197 +/-  2.064
ILE  34 |   13.541 +/-  1.988 |   -5.028 +/-  1.203 |   -1.865 +/-  0.152 |   -0.300 +/-  0.109 |    0.000 +/-  0.000 |    6.348 +/-  2.164
THR  35 |   11.596 +/-  1.903 |   -3.905 +/-  0.878 |  -27.710 +/-  1.358 |    1.063 +/-  0.417 |    0.152 +/-  0.022 |  -18.804 +/-  2.140
ARG  36 |   18.705 +/-  3.391 |   -7.400 +/-  1.399 | -184.009 +/-  7.006 |   -4.760 +/-  4.838 |    0.068 +/-  0.029 | -177.397 +/-  3.889
LYS  37 |   15.900 +/-  2.754 |   -2.982 +/-  1.086 |   -1.494 +/-  3.401 |  -19.770 +/-  3.115 |    0.725 +/-  0.057 |   -7.622 +/-  3.301
ASP  38 |    9.332 +/-  1.803 |   -3.587 +/-  1.097 |  -57.941 +/-  3.437 |   -9.206 +/-  2.343 |    0.019 +/-  0.008 |  -61.382 +/-  2.081
ILE  39 |   15.159 +/-  2.644 |   -5.293 +/-  0.947 |   -1.650 +/-  0.159 |   -0.201 +/-  0.136 |    0.000 +/-  0.003 |    8.017 +/-  2.606
GLN  40 |   20.090 +/-  2.379 |   -3.502 +/-  0.901 |  -65.407 +/-  2.176 |   -7.055 +/-  1.690 |    0.436 +/-  0.044 |  -55.438 +/-  2.158
THR  41 |   12.327 +/-  1.707 |   -3.326 +/-  0.820 |  -25.372 +/-  0.898 |   -1.387 +/-  0.487 |    0.170 +/-  0.029 |  -17.588 +/-  1.767
LEU  42 |   13.225 +/-  2.576 |   -5.607 +/-  1.166 |  -22.533 +/-  0.375 |    0.003 +/-  0.138 |    0.000 +/-  0.001 |  -14.912 +/-  2.571
ASN  43 |   18.215 +/-  2.008 |   -3.473 +/-  0.817 |  -80.977 +/-  2.698 |   -4.174 +/-  1.923 |    0.312 +/-  0.081 |  -70.097 +/-  2.161
HIE  44 |   30.987 +/-  2.357 |   -4.047 +/-  0.871 |   -6.855 +/-  1.709 |   -6.589 +/-  1.391 |    0.710 +/-  0.143 |   14.207 +/-  2.431
LEU  45 |   12.158 +/-  2.421 |   -0.219 +/-  1.109 |  -21.673 +/-  0.499 |   -1.232 +/-  0.139 |    0.783 +/-  0.159 |  -10.183 +/-  2.757
ASN  46 |   16.873 +/-  2.641 |   -2.676 +/-  0.835 |  -79.594 +/-  1.723 |   -6.005 +/-  0.918 |    0.438 +/-  0.049 |  -70.964 +/-  2.255
TRP  47 |   18.119 +/-  3.322 |   -2.168 +/-  0.730 |    7.702 +/-  0.906 |   -3.311 +/-  0.572 |    0.978 +/-  0.059 |   21.320 +/-  3.395
LEU  48 |   14.258 +/-  2.585 |   -5.883 +/-  1.165 |  -20.995 +/-  0.410 |   -0.181 +/-  0.194 |    0.004 +/-  0.004 |  -12.796 +/-  2.534
ASN  49 |   18.906 +/-  2.572 |   -4.382 +/-  0.827 |  -80.816 +/-  1.387 |   -4.481 +/-  0.601 |    0.152 +/-  0.020 |  -70.621 +/-  2.168
ASP  50 |   10.888 +/-  2.251 |   -2.591 +/-  0.696 |  -39.895 +/-  2.609 |  -21.636 +/-  2.943 |    0.404 +/-  0.101 |  -52.830 +/-  2.175
GLU  51 |   14.652 +/-  2.501 |   -3.636 +/-  1.003 |  -18.669 +/-  2.484 |  -40.323 +/-  2.380 |    0.422 +/-  0.033 |  -47.554 +/-  2.569
ILE  52 |   15.001 +/-  2.723 |   -5.751 +/-  0.981 |   -1.775 +/-  0.166 |   -0.457 +/-  0.124 |    0.001 +/-  0.002 |    7.020 +/-  2.789
ILE  53 |   13.757 +/-  2.432 |   -5.491 +/-  1.018 |   -1.245 +/-  0.188 |   -0.806 +/-  0.139 |    0.007 +/-  0.007 |    6.222 +/-  2.503
ASN  54 |   16.547 +/-  2.150 |   -4.139 +/-  0.776 |  -89.399 +/-  1.769 |    2.490 +/-  0.784 |    0.107 +/-  0.028 |  -74.394 +/-  1.855
PHE  55 |   12.459 +/-  2.295 |   -6.674 +/-  0.646 |    1.027 +/-  0.383 |   -1.220 +/-  0.266 |    0.012 +/-  0.007 |    5.605 +/-  2.384
TYR  56 |   13.527 +/-  2.925 |   -6.296 +/-  1.128 |  -21.941 +/-  3.420 |   -2.482 +/-  1.927 |    0.056 +/-  0.031 |  -17.136 +/-  3.119
MET  57 |   12.863 +/-  1.879 |   -7.410 +/-  0.683 |    1.036 +/-  0.326 |   -0.958 +/-  0.364 |    0.019 +/-  0.008 |    5.551 +/-  2.026
ASN  58 |   18.265 +/-  2.193 |   -3.919 +/-  0.566 |  -81.120 +/-  2.381 |   -3.416 +/-  1.902 |    0.222 +/-  0.077 |  -69.968 +/-  1.951
MET  59 |   11.893 +/-  2.058 |   -7.843 +/-  0.672 |    1.667 +/-  0.456 |   -0.879 +/-  0.343 |    0.045 +/-  0.021 |    4.884 +/-  2.173
LEU  60 |   12.188 +/-  2.585 |   -5.526 +/-  0.925 |  -21.704 +/-  0.394 |   -0.163 +/-  0.188 |    0.000 +/-  0.001 |  -15.206 +/-  2.506
MET  61 |   11.582 +/-  2.285 |   -5.883 +/-  0.736 |    0.830 +/-  0.685 |   -0.979 +/-  0.602 |    0.356 +/-  0.071 |    5.906 +/-  2.330
GLU  62 |   13.353 +/-  2.286 |   -1.836 +/-  1.000 |  -62.059 +/-  7.071 |   -0.416 +/-  6.583 |    0.576 +/-  0.102 |  -50.382 +/-  2.258
ARG  63 |   17.939 +/-  3.795 |   -5.308 +/-  1.236 | -154.004 +/-  4.746 |  -29.739 +/-  3.571 |    0.208 +/-  0.056 | -170.905 +/-  3.770
SER  64 |    6.921 +/-  1.691 |   -2.354 +/-  0.871 |   -3.864 +/-  1.027 |   -1.553 +/-  0.626 |    0.036 +/-  0.017 |   -0.813 +/-  1.762
LYS  65 |   13.625 +/-  2.753 |   -1.027 +/-  1.102 |   12.224 +/-  6.290 |  -37.048 +/-  6.297 |    0.959 +/-  0.069 |  -11.267 +/-  3.559
GLU  66 |   13.705 +/-  2.441 |   -1.647 +/-  0.862 |  -41.670 +/-  8.801 |  -20.546 +/-  8.263 |    0.676 +/-  0.094 |  -49.482 +/-  2.470
LYS  67 |   14.415 +/-  2.989 |    0.361 +/-  0.586 |   42.362 +/-  2.948 |  -65.821 +/-  3.150 |    1.401 +/-  0.035 |   -7.281 +/-  3.250
GLY  68 |    1.667 +/-  0.574 |   -0.201 +/-  0.162 |   -0.179 +/-  0.186 |    0.562 +/-  0.176 |    0.018 +/-  0.008 |    1.867 +/-  0.541
LEU  69 |   12.629 +/-  2.615 |   -2.426 +/-  0.913 |  -21.665 +/-  0.493 |   -0.448 +/-  0.186 |    0.232 +/-  0.063 |  -11.678 +/-  2.712
PRO  70 |   14.716 +/-  1.655 |   -3.845 +/-  0.576 |    2.507 +/-  0.839 |   -1.981 +/-  0.856 |    0.068 +/-  0.039 |   11.464 +/-  1.808
SER  71 |    6.309 +/-  1.723 |   -2.467 +/-  0.625 |   -1.379 +/-  2.412 |   -4.804 +/-  2.111 |    0.325 +/-  0.035 |   -2.016 +/-  1.761
VAL  72 |   10.650 +/-  2.292 |   -4.100 +/-  0.957 |  -15.942 +/-  0.313 |   -0.143 +/-  0.107 |    0.000 +/-  0.001 |   -9.535 +/-  2.448
HIE  73 |   31.375 +/-  2.512 |   -6.488 +/-  0.714 |   -4.963 +/-  2.519 |   -7.127 +/-  2.511 |    0.218 +/-  0.073 |   13.015 +/-  2.474
ALA  74 |    3.768 +/-  1.200 |   -2.690 +/-  0.365 |    2.910 +/-  0.171 |   -0.837 +/-  0.110 |    0.013 +/-  0.014 |    3.163 +/-  1.298
PHE  75 |   12.758 +/-  2.845 |   -3.682 +/-  0.845 |    2.574 +/-  0.584 |   -2.123 +/-  0.290 |    0.101 +/-  0.053 |    9.627 +/-  2.829
ASN  76 |   18.631 +/-  2.938 |   -2.796 +/-  0.685 |  -81.161 +/-  3.565 |   -4.914 +/-  3.575 |    0.468 +/-  0.042 |  -69.772 +/-  2.441
THR  77 |   12.016 +/-  1.745 |   -3.612 +/-  0.875 |  -22.912 +/-  1.113 |   -5.307 +/-  0.630 |    0.039 +/-  0.024 |  -19.776 +/-  1.840
PHE  78 |   12.689 +/-  2.688 |   -0.614 +/-  0.754 |    2.092 +/-  0.801 |   -2.308 +/-  0.626 |    0.832 +/-  0.054 |   12.691 +/-  2.659
PHE  79 |   12.029 +/-  2.394 |   -5.135 +/-  0.855 |    2.996 +/-  0.360 |   -2.485 +/-  0.180 |    0.009 +/-  0.007 |    7.414 +/-  2.518
PHE  80 |   12.253 +/-  2.681 |   -4.859 +/-  0.778 |    3.167 +/-  0.303 |   -3.073 +/-  0.275 |    0.064 +/-  0.032 |    7.553 +/-  2.796
THR  81 |   12.088 +/-  1.806 |   -2.616 +/-  0.699 |  -19.830 +/-  1.350 |   -5.342 +/-  1.067 |    0.309 +/-  0.078 |  -15.390 +/-  1.911
LYS  82 |   14.208 +/-  2.954 |   -4.548 +/-  0.811 |   72.100 +/-  3.257 |  -90.965 +/-  2.874 |    0.507 +/-  0.077 |   -8.698 +/-  3.368
LEU  83 |   13.087 +/-  2.236 |   -4.879 +/-  0.772 |  -20.762 +/-  0.372 |   -1.381 +/-  0.139 |    0.032 +/-  0.017 |  -13.903 +/-  2.331
LYS  84 |   13.825 +/-  3.041 |   -2.977 +/-  0.741 |   58.123 +/-  3.228 |  -78.160 +/-  3.383 |    0.711 +/-  0.097 |   -8.478 +/-  3.318
THR  85 |   12.225 +/-  1.757 |   -0.602 +/-  0.985 |  -23.112 +/-  1.485 |   -2.278 +/-  1.107 |    0.492 +/-  0.037 |  -13.275 +/-  1.733
ALA  86 |    3.856 +/-  1.182 |   -1.223 +/-  0.375 |    4.027 +/-  0.216 |   -2.184 +/-  0.156 |    0.222 +/-  0.035 |    4.697 +/-  1.269
GLY  87 |    1.496 +/-  0.514 |   -0.542 +/-  0.206 |   -1.517 +/-  0.148 |    1.682 +/-  0.132 |    0.014 +/-  0.007 |    1.134 +/-  0.503
TYR  88 |   13.469 +/-  2.612 |   -4.886 +/-  1.066 |  -20.230 +/-  1.265 |   -3.713 +/-  0.531 |    0.080 +/-  0.051 |  -15.281 +/-  2.655
GLN  89 |   19.902 +/-  3.010 |   -1.425 +/-  0.792 |  -64.681 +/-  4.389 |   -8.524 +/-  4.096 |    0.874 +/-  0.088 |  -53.854 +/-  2.745
ALA  90 |    3.662 +/-  1.406 |   -1.543 +/-  0.440 |    4.407 +/-  0.256 |   -2.504 +/-  0.165 |    0.131 +/-  0.052 |    4.153 +/-  1.415
VAL  91 |   11.244 +/-  2.242 |   -4.701 +/-  0.770 |  -15.154 +/-  0.428 |   -0.568 +/-  0.134 |    0.000 +/-  0.001 |   -9.179 +/-  2.182
LYS  92 |   14.294 +/-  2.660 |   -3.868 +/-  1.079 |   62.861 +/-  8.003 |  -85.112 +/-  7.426 |    0.545 +/-  0.083 |  -11.281 +/-  2.770
ARG  93 |   18.689 +/-  3.113 |   -1.817 +/-  0.847 |  -72.209 +/-  6.470 | -111.794 +/-  5.783 |    1.288 +/-  0.106 | -165.843 +/-  2.878
TRP  94 |   19.097 +/-  3.171 |   -4.824 +/-  0.685 |   12.696 +/-  1.067 |   -6.893 +/-  0.546 |    0.592 +/-  0.049 |   20.668 +/-  3.067
THR  95 |   12.105 +/-  1.996 |   -2.378 +/-  1.011 |  -30.826 +/-  1.226 |    1.874 +/-  0.411 |    0.015 +/-  0.012 |  -19.210 +/-  2.115
LYS  96 |   14.339 +/-  3.013 |   -2.083 +/-  0.928 |   98.119 +/-  8.247 | -119.147 +/-  7.682 |    0.898 +/-  0.086 |   -7.874 +/-  3.436
LYS  97 |   14.973 +/-  2.666 |   -0.188 +/-  0.795 |   94.524 +/-  9.085 | -114.670 +/-  8.434 |    1.174 +/-  0.083 |   -4.187 +/-  3.052
VAL  98 |   10.397 +/-  2.273 |   -0.518 +/-  0.927 |  -15.335 +/-  0.389 |   -1.038 +/-  0.162 |    0.484 +/-  0.114 |   -6.010 +/-  2.394
ASP  99 |   10.889 +/-  1.680 |   -1.491 +/-  1.025 |  -97.327 +/-  7.652 |   31.850 +/-  6.761 |    0.316 +/-  0.051 |  -55.763 +/-  2.383
VAL 100 |   10.083 +/-  2.312 |   -3.517 +/-  0.822 |  -14.949 +/-  0.298 |   -1.133 +/-  0.121 |    0.003 +/-  0.003 |   -9.513 +/-  2.279
PHE 101 |   12.701 +/-  2.558 |   -3.275 +/-  0.832 |    2.255 +/-  0.527 |   -1.698 +/-  0.260 |    0.249 +/-  0.055 |   10.233 +/-  2.851
SER 102 |    7.072 +/-  1.627 |   -0.838 +/-  0.736 |   -1.540 +/-  1.159 |   -3.981 +/-  0.869 |    0.270 +/-  0.039 |    0.982 +/-  1.744
VAL 103 |   10.877 +/-  2.065 |   -3.794 +/-  0.908 |  -16.095 +/-  0.368 |   -0.583 +/-  0.136 |    0.080 +/-  0.026 |   -9.516 +/-  2.242
ASP 104 |    9.332 +/-  1.947 |   -3.238 +/-  0.763 |  -45.957 +/-  4.070 |  -16.395 +/-  4.184 |    0.320 +/-  0.033 |  -55.937 +/-  1.777
ILE 105 |   13.531 +/-  2.797 |   -5.232 +/-  1.164 |   -1.622 +/-  0.188 |   -0.626 +/-  0.146 |    0.005 +/-  0.005 |    6.057 +/-  2.766
LEU 106 |   13.859 +/-  2.272 |   -5.003 +/-  1.170 |  -21.404 +/-  0.326 |   -1.030 +/-  0.132 |    0.001 +/-  0.002 |  -13.577 +/-  2.412
LEU 107 |   12.280 +/-  2.103 |   -5.501 +/-  0.901 |  -21.718 +/-  0.362 |   -0.120 +/-  0.155 |    0.000 +/-  0.000 |  -15.059 +/-  2.191
VAL 108 |   10.130 +/-  1.988 |   -3.658 +/-  0.860 |  -15.030 +/-  0.287 |   -0.711 +/-  0.155 |    0.001 +/-  0.002 |   -9.268 +/-  2.058
PRO 109 |   15.422 +/-  2.180 |   -4.820 +/-  0.584 |    6.093 +/-  0.637 |   -4.824 +/-  0.524 |    0.006 +/-  0.005 |   11.876 +/-  2.327
ILE 110 |   13.056 +/-  2.121 |   -4.570 +/-  1.003 |   -0.781 +/-  0.197 |   -1.290 +/-  0.147 |    0.011 +/-  0.012 |    6.426 +/-  2.222
HIE 111 |   30.536 +/-  2.182 |   -5.679 +/-  0.658 |  -11.644 +/-  0.923 |   -2.039 +/-  0.715 |    0.476 +/-  0.042 |   11.650 +/-  2.176
LEU 112 |   13.193 +/-  2.476 |   -1.054 +/-  1.088 |  -21.646 +/-  0.403 |   -1.055 +/-  0.180 |    0.457 +/-  0.079 |  -10.106 +/-  2.580
GLY 113 |    1.534 +/-  0.538 |   -0.269 +/-  0.187 |   -0.703 +/-  0.094 |    0.871 +/-  0.089 |    0.023 +/-  0.008 |    1.457 +/-  0.530
VAL 114 |   11.358 +/-  2.049 |    0.020 +/-  0.900 |  -16.439 +/-  0.314 |   -0.547 +/-  0.074 |    0.651 +/-  0.040 |   -4.957 +/-  2.099
HIE 115 |   29.995 +/-  2.029 |   -6.072 +/-  0.902 |  -14.143 +/-  1.518 |   -0.727 +/-  0.787 |    0.143 +/-  0.035 |    9.196 +/-  2.121
TRP 116 |   18.164 +/-  2.741 |   -9.602 +/-  0.783 |    6.548 +/-  0.889 |   -2.358 +/-  0.401 |    0.123 +/-  0.028 |   12.875 +/-  2.928
CYS 117 |    6.642 +/-  1.502 |   -4.426 +/-  0.617 |    6.791 +/-  1.125 |   -1.361 +/-  0.838 |    0.000 +/-  0.001 |    7.647 +/-  1.385
LEU 118 |   13.152 +/-  2.372 |   -5.918 +/-  0.967 |  -21.779 +/-  0.359 |   -0.407 +/-  0.139 |    0.000 +/-  0.002 |  -14.952 +/-  2.401
ALA 119 |    3.764 +/-  1.301 |   -2.775 +/-  0.420 |    3.583 +/-  0.181 |   -1.443 +/-  0.132 |    0.001 +/-  0.002 |    3.130 +/-  1.404
VAL 120 |   10.051 +/-  2.044 |   -3.647 +/-  0.793 |  -15.693 +/-  0.302 |   -0.339 +/-  0.138 |    0.025 +/-  0.010 |   -9.602 +/-  2.073
VAL 121 |    9.854 +/-  2.188 |   -3.888 +/-  0.988 |  -15.737 +/-  0.301 |   -0.586 +/-  0.104 |    0.001 +/-  0.002 |  -10.356 +/-  2.315
ASP 122 |   11.716 +/-  1.978 |   -3.626 +/-  1.104 |  -90.068 +/-  7.759 |   22.696 +/-  5.764 |    0.086 +/-  0.032 |  -59.196 +/-  3.359
PHE 123 |   12.396 +/-  2.329 |   -5.101 +/-  0.752 |    2.502 +/-  0.447 |   -1.852 +/-  0.208 |    0.141 +/-  0.036 |    8.086 +/-  2.403
ARG 124 |   18.430 +/-  4.090 |   -1.756 +/-  1.771 | -175.223 +/-  6.602 |  -18.220 +/-  5.025 |    0.472 +/-  0.065 | -176.298 +/-  3.287
LYS 125 |   13.866 +/-  2.802 |   -2.465 +/-  1.106 |   43.209 +/-  8.843 |  -61.244 +/-  9.661 |    0.872 +/-  0.104 |   -5.763 +/-  3.125
LYS 126 |   13.926 +/-  2.681 |   -3.525 +/-  1.012 |   38.369 +/-  7.944 |  -58.131 +/-  7.411 |    0.651 +/-  0.113 |   -8.710 +/-  3.278
ASN 127 |   17.214 +/-  2.375 |   -3.119 +/-  0.558 |  -76.166 +/-  4.907 |   -8.526 +/-  3.488 |    0.365 +/-  0.107 |  -70.231 +/-  2.115
ILE 128 |   13.354 +/-  2.685 |   -4.549 +/-  0.978 |   -0.632 +/-  0.234 |   -1.489 +/-  0.183 |    0.005 +/-  0.014 |    6.689 +/-  2.747
THR 129 |   11.511 +/-  1.801 |   -2.552 +/-  0.873 |  -21.749 +/-  1.891 |   -2.949 +/-  1.566 |    0.166 +/-  0.082 |  -15.572 +/-  2.267
TYR 130 |   14.109 +/-  3.035 |   -6.501 +/-  0.802 |  -18.280 +/-  1.860 |   -4.840 +/-  1.797 |    0.052 +/-  0.028 |  -15.460 +/-  3.328
TYR 131 |   12.941 +/-  2.726 |   -5.152 +/-  0.831 |  -15.369 +/-  0.943 |   -6.930 +/-  0.858 |    0.222 +/-  0.045 |  -14.288 +/-  2.757
ASP 132 |   11.169 +/-  1.956 |   -3.447 +/-  1.144 |  -67.456 +/-  6.433 |    5.207 +/-  6.125 |    0.106 +/-  0.026 |  -54.421 +/-  2.039
SER 133 |    6.928 +/-  1.141 |   -4.212 +/-  0.491 |   -0.615 +/-  1.026 |   -5.265 +/-  0.722 |    0.001 +/-  0.001 |   -3.163 +/-  1.678
MET 134 |   11.328 +/-  2.144 |   -3.514 +/-  0.685 |    0.894 +/-  0.767 |   -1.233 +/-  0.410 |    0.635 +/-  0.059 |    8.111 +/-  2.048
GLY 135 |    1.568 +/-  0.618 |   -0.384 +/-  0.195 |   -0.173 +/-  0.214 |    0.427 +/-  0.196 |    0.007 +/-  0.008 |    1.446 +/-  0.649
GLY 136 |    1.547 +/-  0.631 |   -0.420 +/-  0.161 |   -0.742 +/-  0.216 |    0.922 +/-  0.200 |    0.007 +/-  0.007 |    1.313 +/-  0.664
ILE 137 |   13.280 +/-  2.353 |   -2.887 +/-  1.219 |   -0.476 +/-  0.269 |   -1.609 +/-  0.218 |    0.153 +/-  0.084 |    8.460 +/-  2.565
ASN 138 |   18.113 +/-  2.208 |   -3.103 +/-  0.542 |  -83.636 +/-  1.817 |   -2.955 +/-  1.048 |    0.434 +/-  0.049 |  -71.148 +/-  2.151
ASN 139 |   17.382 +/-  2.467 |   -2.489 +/-  0.788 |  -76.853 +/-  2.392 |   -8.496 +/-  1.786 |    0.475 +/-  0.135 |  -69.981 +/-  2.228
GLU 140 |   13.348 +/-  2.464 |   -0.978 +/-  1.131 |  -93.537 +/-  6.120 |   29.691 +/-  5.924 |    0.573 +/-  0.071 |  -50.902 +/-  2.259
ALA 141 |    3.689 +/-  1.264 |   -2.869 +/-  0.338 |    3.774 +/-  0.216 |   -1.811 +/-  0.162 |    0.020 +/-  0.014 |    2.804 +/-  1.307
CYS 142 |    6.285 +/-  1.308 |   -4.765 +/-  0.519 |    5.333 +/-  0.564 |   -1.615 +/-  0.386 |    0.019 +/-  0.027 |    5.256 +/-  1.596
ARG 143 |   17.891 +/-  3.315 |   -2.548 +/-  1.404 | -131.699 +/-  7.452 |  -59.029 +/-  6.084 |    0.846 +/-  0.118 | -174.540 +/-  2.909
ILE 144 |   13.524 +/-  2.411 |   -3.548 +/-  1.061 |    0.001 +/-  0.229 |   -1.706 +/-  0.175 |    0.177 +/-  0.073 |    8.448 +/-  2.394
LEU 145 |   13.103 +/-  2.557 |   -4.695 +/-  0.981 |  -21.201 +/-  0.418 |   -0.814 +/-  0.130 |    0.002 +/-  0.004 |  -13.606 +/-  2.573
LEU 146 |   13.154 +/-  2.377 |   -3.578 +/-  1.130 |  -21.199 +/-  0.454 |   -1.443 +/-  0.209 |    0.174 +/-  0.075 |  -12.891 +/-  2.483
GLN 147 |   19.924 +/-  2.874 |   -2.893 +/-  0.993 |  -64.013 +/-  3.906 |   -8.524 +/-  2.651 |    0.624 +/-  0.089 |  -54.881 +/-  2.671
TYR 148 |   14.630 +/-  2.493 |   -5.585 +/-  1.062 |  -19.846 +/-  1.525 |   -3.379 +/-  0.558 |    0.002 +/-  0.002 |  -14.179 +/-  2.578
LEU 149 |   12.172 +/-  2.521 |   -5.352 +/-  1.054 |  -20.984 +/-  0.321 |   -0.885 +/-  0.125 |    0.000 +/-  0.001 |  -15.049 +/-  2.623
LYS 150 |   13.879 +/-  2.221 |   -3.868 +/-  1.171 |   52.572 +/- 15.027 |  -72.655 +/- 13.838 |    0.603 +/-  0.127 |   -9.469 +/-  2.988
GLN 151 |   20.755 +/-  2.659 |   -3.960 +/-  0.907 |  -61.983 +/-  2.472 |   -9.321 +/-  2.566 |    0.462 +/-  0.088 |  -54.047 +/-  2.418
GLU 152 |   13.678 +/-  2.099 |   -3.128 +/-  1.456 | -119.801 +/-  4.409 |   53.651 +/-  3.591 |    0.002 +/-  0.002 |  -55.599 +/-  2.352
SER 153 |    6.847 +/-  1.380 |   -3.071 +/-  0.705 |   -2.246 +/-  0.958 |   -2.248 +/-  0.657 |    0.039 +/-  0.021 |   -0.679 +/-  1.499
ILE 154 |   13.500 +/-  2.293 |   -1.854 +/-  1.012 |   -0.620 +/-  0.283 |   -1.765 +/-  0.215 |    0.646 +/-  0.076 |    9.907 +/-  2.459
ASP 155 |   12.361 +/-  1.810 |   -2.390 +/-  1.048 | -119.546 +/- 11.060 |   52.094 +/-  9.852 |    0.202 +/-  0.055 |  -57.280 +/-  1.985
LYS 156 |   14.077 +/-  2.455 |   -3.906 +/-  1.248 |   36.775 +/-  5.543 |  -62.227 +/-  4.386 |    0.165 +/-  0.048 |  -15.115 +/-  3.577
LYS 157 |   14.478 +/-  2.852 |   -2.223 +/-  1.020 |   36.022 +/-  5.664 |  -55.928 +/-  5.596 |    0.578 +/-  0.105 |   -7.073 +/-  2.999
ARG 158 |   18.497 +/-  3.501 |   -0.532 +/-  1.119 | -104.143 +/-  4.438 |  -78.581 +/-  4.269 |    1.439 +/-  0.115 | -163.320 +/-  2.967
LYS 159 |   14.141 +/-  2.759 |   -1.289 +/-  0.918 |   48.363 +/- 13.661 |  -70.742 +/- 12.554 |    1.071 +/-  0.107 |   -8.456 +/-  3.146
GLU 160 |   13.937 +/-  2.393 |   -0.765 +/-  1.190 |  -67.557 +/- 14.477 |    4.951 +/- 13.948 |    0.810 +/-  0.135 |  -48.623 +/-  2.407
PHE 161 |   12.739 +/-  2.508 |   -4.303 +/-  0.939 |    2.466 +/-  0.544 |   -1.825 +/-  0.451 |    0.085 +/-  0.057 |    9.162 +/-  2.608
ASP 162 |   10.807 +/-  1.831 |   -0.196 +/-  1.062 |  -76.328 +/-  7.274 |    9.561 +/-  7.019 |    0.521 +/-  0.088 |  -55.635 +/-  1.839
THR 163 |   11.514 +/-  1.884 |   -1.314 +/-  0.824 |  -20.365 +/-  1.872 |   -5.604 +/-  1.786 |    0.466 +/-  0.152 |  -15.302 +/-  2.187
ASN 164 |   16.788 +/-  2.395 |   -0.509 +/-  0.826 |  -83.958 +/-  2.609 |   -6.311 +/-  1.478 |    0.744 +/-  0.042 |  -73.245 +/-  2.297
GLY 165 |    1.611 +/-  0.615 |   -0.445 +/-  0.197 |   -0.883 +/-  0.144 |    1.079 +/-  0.128 |    0.020 +/-  0.008 |    1.381 +/-  0.683
TRP 166 |   18.224 +/-  3.118 |   -9.213 +/-  0.813 |    8.478 +/-  1.003 |   -3.053 +/-  0.891 |    0.099 +/-  0.041 |   14.535 +/-  3.254
GLN 167 |   20.039 +/-  2.381 |   -1.432 +/-  0.731 |  -63.233 +/-  2.757 |   -9.983 +/-  2.299 |    0.822 +/-  0.109 |  -53.788 +/-  2.086
LEU 168 |   12.191 +/-  2.329 |   -2.155 +/-  1.311 |  -20.665 +/-  0.511 |   -1.509 +/-  0.246 |    0.250 +/-  0.205 |  -11.888 +/-  2.517
PHE 169 |   12.530 +/-  2.603 |    0.444 +/-  0.952 |    2.346 +/-  0.706 |   -2.788 +/-  0.549 |    0.950 +/-  0.156 |   13.483 +/-  2.743
SER 170 |    7.020 +/-  1.797 |   -1.017 +/-  0.707 |    1.024 +/-  1.618 |   -7.745 +/-  1.584 |    0.406 +/-  0.144 |   -0.312 +/-  1.912
LYS 171 |   14.362 +/-  2.783 |   -1.454 +/-  1.309 |   47.649 +/- 13.538 |  -68.255 +/- 12.865 |    0.808 +/-  0.311 |   -6.889 +/-  3.621
LYS 172 |   13.466 +/-  2.623 |   -0.580 +/-  1.064 |   51.296 +/- 10.756 |  -72.233 +/- 11.340 |    1.133 +/-  0.265 |   -6.918 +/-  2.962
SER 173 |    7.213 +/-  1.537 |   -1.331 +/-  0.969 |   -1.417 +/-  3.743 |   -4.891 +/-  3.163 |    0.198 +/-  0.113 |   -0.229 +/-  1.763
GLN 174 |   20.355 +/-  2.967 |   -0.471 +/-  1.001 |  -63.168 +/-  4.450 |  -10.665 +/-  3.794 |    0.931 +/-  0.130 |  -53.017 +/-  2.524
GLU 175 |   13.871 +/-  2.255 |   -0.660 +/-  1.183 |  -62.523 +/- 16.593 |    0.685 +/- 16.534 |    0.771 +/-  0.120 |  -47.856 +/-  2.648
ILE 176 |   14.379 +/-  2.758 |   -2.715 +/-  1.386 |   -0.773 +/-  0.344 |   -1.099 +/-  0.229 |    0.181 +/-  0.096 |    9.972 +/-  2.912
PRO 177 |   14.553 +/-  1.666 |   -3.984 +/-  0.629 |    6.124 +/-  0.956 |   -6.057 +/-  0.848 |    0.064 +/-  0.041 |   10.699 +/-  1.851
GLN 178 |   20.908 +/-  2.811 |   -4.241 +/-  1.237 |  -68.514 +/-  2.955 |   -6.198 +/-  1.772 |    0.413 +/-  0.073 |  -57.632 +/-  2.364
GLN 179 |   21.217 +/-  2.728 |   -5.850 +/-  1.064 |  -68.581 +/-  1.920 |   -2.175 +/-  1.096 |    0.029 +/-  0.016 |  -55.360 +/-  2.540
MET 180 |   11.484 +/-  2.147 |   -1.683 +/-  1.057 |    2.028 +/-  0.809 |   -2.248 +/-  0.693 |    0.890 +/-  0.219 |   10.471 +/-  2.454
ASN 181 |   18.052 +/-  2.204 |   -2.305 +/-  0.978 |  -83.694 +/-  2.970 |   -3.816 +/-  1.426 |    0.314 +/-  0.076 |  -71.449 +/-  2.831
GLY 182 |    1.507 +/-  0.567 |   -0.500 +/-  0.213 |   -0.179 +/-  0.124 |    0.396 +/-  0.109 |    0.013 +/-  0.007 |    1.237 +/-  0.591
SER 183 |    7.996 +/-  1.414 |   -2.335 +/-  0.685 |   -2.594 +/-  1.620 |   -3.001 +/-  1.335 |    0.136 +/-  0.056 |    0.202 +/-  1.610
ASP 184 |   10.311 +/-  1.899 |   -3.391 +/-  1.041 |  -68.626 +/-  4.790 |    5.610 +/-  4.025 |    0.041 +/-  0.023 |  -56.055 +/-  2.156
ALA 185 |    3.993 +/-  1.315 |   -2.514 +/-  0.453 |    2.923 +/-  0.183 |   -0.809 +/-  0.130 |    0.037 +/-  0.010 |    3.630 +/-  1.350
GLY 186 |    1.305 +/-  0.566 |   -1.157 +/-  0.193 |   -0.707 +/-  0.085 |    0.590 +/-  0.083 |    0.000 +/-  0.000 |    0.031 +/-  0.596
MET 187 |   12.471 +/-  2.893 |   -7.504 +/-  0.951 |    2.303 +/-  0.663 |   -1.842 +/-  0.624 |    0.010 +/-  0.009 |    5.439 +/-  3.051
PHE 188 |   12.702 +/-  2.418 |   -6.973 +/-  0.919 |    1.174 +/-  0.488 |   -1.982 +/-  0.321 |    0.003 +/-  0.004 |    4.923 +/-  2.520
ALA 189 |    3.875 +/-  1.307 |   -3.294 +/-  0.295 |    2.920 +/-  0.180 |   -0.971 +/-  0.117 |    0.009 +/-  0.008 |    2.539 +/-  1.291
CYS 190 |    6.180 +/-  1.240 |   -4.716 +/-  0.607 |    5.121 +/-  0.538 |   -1.376 +/-  0.271 |    0.004 +/-  0.005 |    5.213 +/-  1.425
LYS 191 |   14.889 +/-  2.993 |   -5.328 +/-  1.163 |   28.857 +/-  7.294 |  -49.271 +/-  6.390 |    0.224 +/-  0.061 |  -10.628 +/-  3.336
TYR 192 |   14.769 +/-  2.585 |   -7.377 +/-  1.035 |  -18.013 +/-  1.124 |   -3.585 +/-  0.630 |    0.003 +/-  0.004 |  -14.202 +/-  2.942
ALA 193 |    3.617 +/-  1.307 |   -3.116 +/-  0.416 |    3.035 +/-  0.166 |   -0.896 +/-  0.108 |    0.000 +/-  0.000 |    2.640 +/-  1.349
ASP 194 |   11.595 +/-  2.207 |   -1.731 +/-  1.373 | -108.693 +/- 10.932 |   32.858 +/-  6.844 |    0.041 +/-  0.031 |  -65.931 +/-  4.717
CYS 195 |    5.995 +/-  1.372 |   -4.646 +/-  0.684 |    3.713 +/-  0.942 |    0.245 +/-  0.619 |    0.051 +/-  0.028 |    5.358 +/-  1.571
ILE 196 |   13.915 +/-  3.067 |   -3.901 +/-  1.017 |   -0.725 +/-  0.176 |   -0.957 +/-  0.127 |    0.122 +/-  0.029 |    8.454 +/-  2.957
THR 197 |   11.814 +/-  2.143 |   -3.599 +/-  0.920 |  -26.746 +/-  1.199 |   -1.173 +/-  0.697 |    0.005 +/-  0.005 |  -19.699 +/-  2.355
LYS 198 |   14.926 +/-  2.717 |   -4.000 +/-  0.962 |   34.099 +/-  7.313 |  -53.353 +/-  7.365 |    0.470 +/-  0.130 |   -7.858 +/-  3.551
ASP 199 |   12.800 +/-  1.990 |   -0.618 +/-  1.080 |  -73.477 +/-  6.336 |    3.725 +/-  5.773 |    0.330 +/-  0.048 |  -57.240 +/-  2.082
ARG 200 |   19.619 +/-  3.559 |   -2.721 +/-  1.256 | -124.873 +/-  6.680 |  -57.281 +/-  5.464 |    1.025 +/-  0.181 | -164.231 +/-  3.488
PRO 201 |   14.867 +/-  2.067 |   -0.825 +/-  0.496 |    8.527 +/-  1.018 |   -8.709 +/-  0.946 |    0.696 +/-  0.074 |   14.556 +/-  2.136
ILE 202 |   13.826 +/-  2.652 |   -3.118 +/-  1.277 |   -0.752 +/-  0.295 |   -1.104 +/-  0.174 |    0.112 +/-  0.058 |    8.964 +/-  2.686
ASN 203 |   17.770 +/-  2.494 |   -1.221 +/-  0.603 |  -76.984 +/-  2.566 |   -9.757 +/-  2.076 |    0.748 +/-  0.084 |  -69.445 +/-  2.098
PHE 204 |   13.327 +/-  2.487 |   -5.064 +/-  0.933 |    1.427 +/-  0.442 |   -1.943 +/-  0.376 |    0.027 +/-  0.022 |    7.774 +/-  2.528
THR 205 |   11.038 +/-  2.113 |   -1.713 +/-  0.739 |  -21.689 +/-  1.431 |   -4.427 +/-  1.331 |    0.439 +/-  0.067 |  -16.351 +/-  2.511
GLN 206 |   20.664 +/-  2.597 |   -3.429 +/-  0.966 |  -65.050 +/-  3.618 |   -7.483 +/-  2.101 |    0.397 +/-  0.099 |  -54.901 +/-  3.061
GLN 207 |   20.275 +/-  2.749 |   -1.390 +/-  0.927 |  -63.199 +/-  2.875 |  -10.342 +/-  2.560 |    0.892 +/-  0.108 |  -53.764 +/-  2.469
HIE 208 |   30.287 +/-  2.366 |   -5.072 +/-  0.803 |   -9.865 +/-  2.261 |   -3.292 +/-  1.730 |    0.554 +/-  0.118 |   12.611 +/-  2.593
MET 209 |   12.836 +/-  2.129 |   -7.359 +/-  0.953 |    0.935 +/-  0.561 |   -1.247 +/-  0.640 |    0.007 +/-  0.013 |    5.172 +/-  2.194
PRO 210 |   15.054 +/-  2.005 |   -2.292 +/-  0.707 |    6.626 +/-  0.781 |   -6.551 +/-  0.749 |    0.393 +/-  0.088 |   13.230 +/-  2.191
TYR 211 |   13.456 +/-  2.943 |   -2.551 +/-  1.307 |  -22.411 +/-  1.817 |   -2.593 +/-  0.905 |    0.420 +/-  0.089 |  -13.678 +/-  3.072
PHE 212 |   12.745 +/-  2.503 |   -4.369 +/-  0.734 |    0.867 +/-  0.650 |   -1.426 +/-  0.373 |    0.222 +/-  0.046 |    8.039 +/-  2.591
ARG 213 |   19.172 +/-  3.736 |   -8.286 +/-  1.477 | -177.593 +/-  4.173 |  -10.801 +/-  2.921 |    0.023 +/-  0.013 | -177.484 +/-  3.930
LYS 214 |   13.830 +/-  2.662 |   -3.601 +/-  1.019 |   30.751 +/-  9.670 |  -51.381 +/-  9.418 |    0.449 +/-  0.094 |   -9.950 +/-  3.195
ARG 215 |   20.749 +/-  3.835 |   -4.349 +/-  1.586 | -182.266 +/- 10.296 |  -12.056 +/-  7.767 |    0.258 +/-  0.073 | -177.663 +/-  3.923
MET 216 |   11.669 +/-  2.267 |   -7.584 +/-  0.853 |    1.540 +/-  0.798 |   -0.659 +/-  0.853 |    0.024 +/-  0.017 |    4.990 +/-  2.412
VAL 217 |   10.060 +/-  2.188 |   -3.796 +/-  0.842 |  -15.728 +/-  0.261 |    0.010 +/-  0.118 |    0.002 +/-  0.005 |   -9.452 +/-  2.291
TRP 218 |   18.242 +/-  3.029 |   -7.125 +/-  1.420 |   10.183 +/-  1.074 |   -4.139 +/-  0.750 |    0.411 +/-  0.123 |   17.572 +/-  2.849
GLU 219 |   14.828 +/-  2.282 |   -5.820 +/-  1.339 |  -66.929 +/-  5.710 |    5.588 +/-  4.893 |    0.023 +/-  0.015 |  -52.310 +/-  2.616
ILE 220 |   13.269 +/-  2.348 |   -5.521 +/-  1.077 |   -1.883 +/-  0.146 |   -0.177 +/-  0.106 |    0.000 +/-  0.001 |    5.688 +/-  2.284
LEU 221 |   12.924 +/-  2.641 |   -3.025 +/-  1.063 |  -22.222 +/-  0.378 |   -0.127 +/-  0.166 |    0.267 +/-  0.059 |  -12.183 +/-  2.736
HIE 222 |   30.777 +/-  2.388 |   -5.410 +/-  0.727 |   -3.867 +/-  2.112 |   -8.634 +/-  2.134 |    0.507 +/-  0.089 |   13.373 +/-  2.552
ARG 223 |   20.472 +/-  3.445 |   -3.164 +/-  1.456 | -193.509 +/-  5.155 |    1.838 +/-  3.633 |    0.670 +/-  0.049 | -173.694 +/-  3.240
LYS 224 |   14.217 +/-  2.429 |   -1.890 +/-  0.966 |   21.281 +/-  8.183 |  -42.871 +/-  8.014 |    0.947 +/-  0.126 |   -8.316 +/-  3.008
LEU 225 |   11.998 +/-  2.376 |   -4.330 +/-  1.083 |  -20.683 +/-  0.408 |   -0.376 +/-  0.195 |    0.017 +/-  0.016 |  -13.374 +/-  2.605
LEU 226 |   15.575 +/-  2.634 |   -1.588 +/-  1.262 |  -31.268 +/-  1.751 |   -1.312 +/-  1.383 |    0.377 +/-  0.113 |  -18.215 +/-  2.817

Backbone Energy Decomposition:
Residue |       Internal      |    van der Waals    |    Electrostatic    |   Polar Solvation   |   Non-Polar Solv.   |       TOTAL
-------------------------------------------------------------------------------------------------------------------------------------------
GLU   1 |    4.621 +/-  1.495 |    0.780 +/-  0.875 |  -33.340 +/-  7.417 |  -42.455 +/-  6.635 |    0.604 +/-  0.078 |  -69.790 +/-  2.186
PHE   2 |    5.344 +/-  1.053 |    0.262 +/-  0.627 |    6.158 +/-  1.789 |   -5.606 +/-  1.604 |    0.132 +/-  0.057 |    6.289 +/-  1.396
PRO   3 |    6.114 +/-  1.118 |   -1.063 +/-  0.601 |   -7.703 +/-  1.293 |   -3.409 +/-  1.301 |    0.091 +/-  0.043 |   -5.970 +/-  1.112
GLU   4 |    4.195 +/-  1.038 |   -0.276 +/-  0.810 |   -5.002 +/-  1.910 |   -5.301 +/-  1.582 |    0.171 +/-  0.046 |   -6.212 +/-  1.455
ILE   5 |    3.954 +/-  1.097 |   -0.513 +/-  0.700 |   -6.581 +/-  1.313 |   -3.366 +/-  1.261 |    0.066 +/-  0.030 |   -6.440 +/-  1.537
THR   6 |    4.494 +/-  1.053 |   -0.424 +/-  0.789 |  -14.845 +/-  1.721 |   -0.355 +/-  1.244 |    0.052 +/-  0.022 |  -11.077 +/-  1.427
GLU   7 |    4.181 +/-  1.078 |   -0.938 +/-  0.837 |  -14.203 +/-  2.734 |    0.283 +/-  1.775 |    0.066 +/-  0.026 |  -10.611 +/-  1.676
GLU   8 |    3.997 +/-  1.106 |   -0.820 +/-  0.812 |   -9.929 +/-  2.313 |   -1.399 +/-  1.712 |    0.050 +/-  0.026 |   -8.101 +/-  1.419
MET   9 |    3.805 +/-  1.033 |   -1.174 +/-  0.748 |  -13.477 +/-  1.257 |    0.906 +/-  0.860 |    0.013 +/-  0.012 |   -9.926 +/-  1.248
GLU  10 |    4.365 +/-  1.236 |   -2.072 +/-  0.844 |   -9.671 +/-  1.458 |    3.533 +/-  1.289 |    0.001 +/-  0.003 |   -3.843 +/-  1.516
LYS  11 |    4.366 +/-  1.272 |   -1.524 +/-  0.720 |  -11.376 +/-  2.394 |   -0.327 +/-  1.587 |    0.022 +/-  0.017 |   -8.840 +/-  1.692
GLU  12 |    4.180 +/-  1.139 |   -1.141 +/-  0.932 |  -17.923 +/-  1.752 |    1.697 +/-  1.195 |    0.012 +/-  0.011 |  -13.175 +/-  1.377
ILE  13 |    4.238 +/-  1.234 |   -0.396 +/-  0.973 |   -4.459 +/-  1.228 |    1.238 +/-  0.748 |    0.004 +/-  0.006 |    0.624 +/-  1.487
LYS  14 |    3.987 +/-  1.217 |   -1.407 +/-  0.797 |   -6.792 +/-  2.066 |   -3.507 +/-  1.498 |    0.020 +/-  0.020 |   -7.699 +/-  1.693
ASN  15 |    4.367 +/-  1.367 |   -1.291 +/-  0.896 |  -16.297 +/-  1.164 |    2.857 +/-  0.597 |    0.005 +/-  0.011 |  -10.359 +/-  1.597
VAL  16 |    4.964 +/-  1.122 |   -1.098 +/-  0.886 |  -14.305 +/-  1.152 |    1.201 +/-  0.510 |    0.000 +/-  0.002 |   -9.238 +/-  1.396
PHE  17 |    4.311 +/-  1.055 |   -1.102 +/-  0.750 |   -3.320 +/-  1.517 |   -0.929 +/-  0.870 |    0.015 +/-  0.019 |   -1.025 +/-  1.492
ARG  18 |    4.769 +/-  1.432 |    0.086 +/-  0.569 |   -2.004 +/-  1.618 |   -7.337 +/-  1.406 |    0.207 +/-  0.037 |   -4.279 +/-  1.663
ASN  19 |    4.865 +/-  1.130 |    0.062 +/-  0.630 |   -9.796 +/-  1.077 |   -4.654 +/-  0.737 |    0.277 +/-  0.034 |   -9.246 +/-  1.216
GLY  20 |    3.913 +/-  1.210 |   -1.183 +/-  0.640 |   -8.170 +/-  1.023 |   -2.309 +/-  0.837 |    0.318 +/-  0.039 |   -7.431 +/-  1.477
ASN  21 |    4.572 +/-  1.133 |   -0.543 +/-  0.761 |   -9.642 +/-  1.766 |   -2.211 +/-  1.023 |    0.141 +/-  0.025 |   -7.683 +/-  1.318
GLN  22 |    4.198 +/-  1.022 |   -1.188 +/-  0.788 |  -10.338 +/-  1.157 |   -1.075 +/-  0.850 |    0.024 +/-  0.017 |   -8.379 +/-  1.405
ASP  23 |    4.628 +/-  1.237 |   -0.432 +/-  0.706 |   -7.798 +/-  0.916 |   -5.355 +/-  0.761 |    0.091 +/-  0.020 |   -8.866 +/-  1.315
GLU  24 |    3.987 +/-  1.079 |   -1.118 +/-  0.766 |   -8.082 +/-  1.324 |   -2.658 +/-  0.700 |    0.061 +/-  0.016 |   -7.810 +/-  1.272
VAL  25 |    3.952 +/-  1.065 |   -0.618 +/-  0.653 |   -3.215 +/-  0.918 |   -3.894 +/-  0.672 |    0.163 +/-  0.024 |   -3.612 +/-  1.354
LEU  26 |    4.129 +/-  1.016 |   -0.700 +/-  0.761 |   -8.431 +/-  1.193 |    0.000 +/-  0.855 |    0.071 +/-  0.026 |   -4.931 +/-  1.400
SER  27 |    4.117 +/-  1.163 |   -1.612 +/-  0.610 |  -16.409 +/-  0.992 |    0.041 +/-  0.381 |    0.000 +/-  0.001 |  -13.862 +/-  1.308
GLU  28 |    4.404 +/-  1.279 |   -1.203 +/-  0.646 |   -3.730 +/-  1.236 |   -4.124 +/-  0.999 |    0.028 +/-  0.016 |   -4.625 +/-  1.442
ALA  29 |    3.839 +/-  1.124 |    0.325 +/-  0.849 |    0.292 +/-  1.263 |   -5.749 +/-  1.142 |    0.209 +/-  0.032 |   -1.084 +/-  1.496
PHE  30 |    4.188 +/-  1.126 |    0.088 +/-  0.602 |    2.913 +/-  1.292 |   -6.133 +/-  1.091 |    0.284 +/-  0.033 |    1.340 +/-  1.202
ARG  31 |    4.430 +/-  1.329 |    0.298 +/-  0.710 |    4.681 +/-  1.743 |  -11.595 +/-  1.692 |    0.263 +/-  0.023 |   -1.922 +/-  1.682
LEU  32 |    4.171 +/-  1.345 |   -0.803 +/-  0.639 |  -13.298 +/-  1.758 |    0.339 +/-  0.927 |    0.030 +/-  0.014 |   -9.561 +/-  1.453
THR  33 |    4.864 +/-  1.127 |   -1.185 +/-  0.673 |   -8.265 +/-  0.902 |   -1.610 +/-  0.785 |    0.012 +/-  0.007 |   -6.184 +/-  1.361
ILE  34 |    3.929 +/-  0.973 |   -0.677 +/-  1.012 |  -12.387 +/-  1.109 |    0.621 +/-  0.372 |    0.000 +/-  0.000 |   -8.514 +/-  1.550
THR  35 |    4.431 +/-  1.114 |   -0.965 +/-  0.937 |  -10.859 +/-  1.062 |    2.207 +/-  0.340 |    0.000 +/-  0.000 |   -5.186 +/-  1.350
ARG  36 |    3.760 +/-  1.102 |   -2.108 +/-  0.871 |   -4.885 +/-  1.277 |    3.501 +/-  0.845 |    0.000 +/-  0.000 |    0.269 +/-  1.577
LYS  37 |    3.698 +/-  1.171 |   -1.208 +/-  0.814 |  -17.025 +/-  1.201 |    2.920 +/-  0.844 |    0.008 +/-  0.010 |  -11.607 +/-  1.392
ASP  38 |    4.009 +/-  1.028 |   -2.032 +/-  0.836 |  -19.094 +/-  1.244 |    2.207 +/-  0.538 |    0.000 +/-  0.000 |  -14.910 +/-  1.358
ILE  39 |    4.500 +/-  1.166 |   -1.332 +/-  0.746 |  -13.288 +/-  1.002 |    3.021 +/-  0.555 |    0.000 +/-  0.000 |   -7.100 +/-  1.215
GLN  40 |    4.380 +/-  1.189 |   -0.956 +/-  0.980 |  -14.812 +/-  1.786 |    1.690 +/-  0.699 |    0.009 +/-  0.010 |   -9.689 +/-  1.427
THR  41 |    5.008 +/-  1.183 |   -1.915 +/-  0.727 |  -11.571 +/-  0.860 |    0.860 +/-  0.528 |    0.010 +/-  0.008 |   -7.609 +/-  1.228
LEU  42 |    4.522 +/-  1.011 |   -1.097 +/-  0.842 |  -11.720 +/-  1.295 |    2.115 +/-  0.533 |    0.001 +/-  0.003 |   -6.179 +/-  1.529
ASN  43 |    5.125 +/-  1.236 |   -1.316 +/-  0.909 |   -6.570 +/-  1.618 |   -2.819 +/-  0.720 |    0.006 +/-  0.006 |   -5.574 +/-  1.650
HIE  44 |    5.160 +/-  1.406 |   -1.423 +/-  0.762 |   -4.368 +/-  1.312 |   -4.638 +/-  1.052 |    0.071 +/-  0.049 |   -5.198 +/-  1.598
LEU  45 |    4.420 +/-  1.246 |   -0.237 +/-  0.729 |   -6.063 +/-  1.364 |   -3.276 +/-  1.339 |    0.114 +/-  0.066 |   -5.043 +/-  1.528
ASN  46 |    4.229 +/-  1.178 |   -0.699 +/-  0.861 |  -11.585 +/-  1.502 |   -0.660 +/-  0.483 |    0.035 +/-  0.014 |   -8.679 +/-  1.493
TRP  47 |    3.876 +/-  1.141 |   -1.282 +/-  0.552 |   -3.077 +/-  0.653 |   -3.348 +/-  0.539 |    0.116 +/-  0.020 |   -3.715 +/-  1.245
LEU  48 |    3.834 +/-  0.985 |   -0.809 +/-  0.642 |   -8.361 +/-  1.162 |    1.340 +/-  0.583 |    0.051 +/-  0.016 |   -3.945 +/-  1.455
ASN  49 |    4.988 +/-  1.467 |   -2.347 +/-  0.622 |   -9.921 +/-  0.963 |   -0.060 +/-  0.460 |    0.057 +/-  0.012 |   -7.283 +/-  1.422
ASP  50 |    4.444 +/-  1.182 |   -1.050 +/-  0.938 |  -17.107 +/-  1.318 |    0.726 +/-  0.681 |    0.021 +/-  0.007 |  -12.965 +/-  1.620
GLU  51 |    4.212 +/-  1.159 |   -1.630 +/-  0.774 |  -11.201 +/-  1.507 |    0.615 +/-  0.644 |    0.003 +/-  0.004 |   -8.001 +/-  1.429
ILE  52 |    4.027 +/-  1.194 |   -1.455 +/-  0.758 |  -10.171 +/-  0.919 |    1.499 +/-  0.442 |    0.000 +/-  0.000 |   -6.101 +/-  1.530
ILE  53 |    3.931 +/-  1.002 |   -1.323 +/-  0.753 |  -13.129 +/-  0.866 |    1.650 +/-  0.431 |    0.000 +/-  0.000 |   -8.872 +/-  1.258
ASN  54 |    3.997 +/-  1.388 |   -1.933 +/-  0.680 |  -12.990 +/-  0.951 |    2.566 +/-  0.444 |    0.024 +/-  0.008 |   -8.336 +/-  1.563
PHE  55 |    3.665 +/-  1.091 |   -2.026 +/-  0.710 |  -13.040 +/-  1.071 |    2.637 +/-  0.370 |    0.000 +/-  0.001 |   -8.764 +/-  1.374
TYR  56 |    3.830 +/-  1.134 |   -2.258 +/-  0.856 |  -11.421 +/-  0.837 |    1.578 +/-  0.416 |    0.000 +/-  0.000 |   -8.271 +/-  1.182
MET  57 |    4.133 +/-  1.017 |   -1.866 +/-  0.819 |  -11.713 +/-  1.011 |    1.075 +/-  0.408 |    0.000 +/-  0.001 |   -8.371 +/-  1.262
ASN  58 |    4.694 +/-  1.135 |   -1.856 +/-  0.714 |   -9.924 +/-  1.031 |    0.283 +/-  0.588 |    0.006 +/-  0.008 |   -6.798 +/-  1.346
MET  59 |    4.364 +/-  1.283 |   -2.223 +/-  0.741 |  -10.130 +/-  0.956 |    1.680 +/-  0.553 |    0.017 +/-  0.011 |   -6.293 +/-  1.485
LEU  60 |    3.835 +/-  1.035 |   -2.438 +/-  0.593 |   -8.890 +/-  1.023 |    0.751 +/-  0.482 |    0.001 +/-  0.001 |   -6.740 +/-  1.243
MET  61 |    4.142 +/-  1.298 |   -1.288 +/-  0.932 |  -14.945 +/-  1.840 |    0.485 +/-  0.817 |    0.020 +/-  0.016 |  -11.586 +/-  1.716
GLU  62 |    4.284 +/-  1.033 |   -1.061 +/-  0.852 |   -6.390 +/-  2.340 |    0.566 +/-  1.715 |    0.028 +/-  0.014 |   -2.574 +/-  1.307
ARG  63 |    3.753 +/-  1.118 |   -0.501 +/-  0.806 |   -5.881 +/-  1.606 |   -3.040 +/-  1.197 |    0.051 +/-  0.026 |   -5.617 +/-  1.533
SER  64 |    4.654 +/-  1.111 |   -1.385 +/-  0.734 |   -5.636 +/-  0.968 |   -4.605 +/-  0.858 |    0.052 +/-  0.029 |   -6.919 +/-  1.255
LYS  65 |    4.002 +/-  1.162 |    0.203 +/-  0.533 |  -10.460 +/-  1.812 |   -3.553 +/-  1.459 |    0.255 +/-  0.032 |   -9.554 +/-  1.444
GLU  66 |    4.328 +/-  1.289 |   -0.382 +/-  0.584 |   -4.326 +/-  2.810 |   -4.336 +/-  1.903 |    0.050 +/-  0.023 |   -4.665 +/-  1.689
LYS  67 |    3.967 +/-  1.215 |    0.033 +/-  0.567 |    2.728 +/-  3.381 |  -11.820 +/-  2.368 |    0.239 +/-  0.048 |   -4.853 +/-  1.777
GLY  68 |    4.429 +/-  1.258 |   -0.557 +/-  0.489 |   -9.298 +/-  1.983 |   -5.701 +/-  1.641 |    0.581 +/-  0.051 |  -10.546 +/-  1.384
LEU  69 |    5.159 +/-  1.029 |    0.166 +/-  0.687 |    4.376 +/-  1.338 |   -4.115 +/-  1.020 |    0.121 +/-  0.036 |    5.708 +/-  1.147
PRO  70 |    5.826 +/-  1.154 |   -1.241 +/-  0.648 |  -11.908 +/-  2.028 |    0.717 +/-  1.333 |    0.050 +/-  0.013 |   -6.556 +/-  1.555
SER  71 |    4.097 +/-  1.175 |   -1.495 +/-  0.898 |  -11.673 +/-  1.760 |   -0.028 +/-  0.555 |    0.014 +/-  0.014 |   -9.085 +/-  1.866
VAL  72 |    5.065 +/-  1.372 |   -1.223 +/-  0.732 |   -7.298 +/-  0.957 |   -1.229 +/-  0.720 |    0.066 +/-  0.022 |   -4.619 +/-  1.480
HIE  73 |    4.532 +/-  1.093 |   -1.623 +/-  0.737 |  -11.721 +/-  1.458 |   -1.226 +/-  0.604 |    0.001 +/-  0.002 |  -10.038 +/-  1.549
ALA  74 |    3.605 +/-  0.900 |   -1.520 +/-  0.478 |   -6.956 +/-  1.326 |    0.084 +/-  1.027 |    0.104 +/-  0.034 |   -4.683 +/-  1.142
PHE  75 |    4.006 +/-  1.173 |   -1.059 +/-  0.629 |   -2.476 +/-  0.913 |   -5.103 +/-  0.663 |    0.040 +/-  0.015 |   -4.592 +/-  1.242
ASN  76 |    4.604 +/-  1.063 |   -1.082 +/-  0.798 |   -9.906 +/-  1.495 |    1.340 +/-  0.678 |    0.077 +/-  0.016 |   -4.967 +/-  1.334
THR  77 |    5.218 +/-  1.144 |   -1.231 +/-  0.661 |  -14.086 +/-  1.212 |    0.462 +/-  0.747 |    0.007 +/-  0.004 |   -9.630 +/-  1.198
PHE  78 |    4.009 +/-  1.050 |   -0.767 +/-  0.988 |  -13.009 +/-  1.022 |    2.343 +/-  0.405 |    0.003 +/-  0.004 |   -7.421 +/-  1.242
PHE  79 |    3.740 +/-  0.930 |   -1.638 +/-  0.687 |  -13.045 +/-  0.858 |    3.427 +/-  0.430 |    0.000 +/-  0.000 |   -7.515 +/-  1.173
PHE  80 |    3.832 +/-  1.129 |   -1.383 +/-  0.738 |  -12.197 +/-  0.897 |    2.341 +/-  0.440 |    0.000 +/-  0.001 |   -7.406 +/-  1.334
THR  81 |    4.618 +/-  1.110 |   -0.406 +/-  0.815 |  -11.723 +/-  1.390 |    1.506 +/-  0.566 |    0.014 +/-  0.012 |   -5.992 +/-  1.637
LYS  82 |    3.861 +/-  1.168 |   -2.068 +/-  0.667 |    6.283 +/-  1.278 |  -14.303 +/-  0.725 |    0.008 +/-  0.008 |   -6.220 +/-  1.309
LEU  83 |    4.236 +/-  1.036 |   -1.856 +/-  0.589 |   -8.658 +/-  1.069 |    0.390 +/-  0.791 |    0.038 +/-  0.014 |   -5.850 +/-  1.079
LYS  84 |    3.501 +/-  1.153 |   -0.571 +/-  0.748 |    4.201 +/-  1.575 |  -16.856 +/-  1.170 |    0.191 +/-  0.025 |   -9.534 +/-  1.615
THR  85 |    5.054 +/-  1.353 |    0.066 +/-  0.646 |  -14.960 +/-  1.113 |   -5.090 +/-  0.574 |    0.284 +/-  0.020 |  -14.646 +/-  1.567
ALA  86 |    4.064 +/-  1.065 |    0.144 +/-  0.609 |   -6.674 +/-  1.796 |   -1.204 +/-  1.363 |    0.245 +/-  0.053 |   -3.425 +/-  1.505
GLY  87 |    4.118 +/-  1.170 |   -1.832 +/-  0.797 |   -6.447 +/-  1.664 |   -2.748 +/-  1.010 |    0.169 +/-  0.035 |   -6.738 +/-  1.555
TYR  88 |    4.031 +/-  1.274 |   -1.073 +/-  0.785 |  -12.590 +/-  1.276 |    2.054 +/-  0.701 |    0.060 +/-  0.017 |   -7.518 +/-  1.548
GLN  89 |    4.192 +/-  1.029 |   -0.545 +/-  0.620 |  -10.917 +/-  1.310 |    0.951 +/-  1.254 |    0.136 +/-  0.029 |   -6.183 +/-  1.273
ALA  90 |    3.866 +/-  1.123 |   -0.106 +/-  0.834 |  -12.701 +/-  1.884 |    5.392 +/-  1.095 |    0.148 +/-  0.039 |   -3.401 +/-  1.370
VAL  91 |    5.337 +/-  1.435 |   -0.231 +/-  0.850 |   -7.478 +/-  1.602 |    2.184 +/-  0.755 |    0.001 +/-  0.003 |   -0.187 +/-  1.530
LYS  92 |    4.515 +/-  1.301 |   -1.317 +/-  0.876 |   16.548 +/-  1.957 |  -19.654 +/-  1.147 |    0.004 +/-  0.005 |    0.097 +/-  1.673
ARG  93 |    3.845 +/-  1.191 |   -0.384 +/-  0.689 |   12.864 +/-  1.740 |  -24.204 +/-  1.323 |    0.063 +/-  0.018 |   -7.816 +/-  1.470
TRP  94 |    4.054 +/-  1.212 |    0.040 +/-  0.630 |  -13.537 +/-  1.033 |   -3.737 +/-  0.853 |    0.246 +/-  0.035 |  -12.934 +/-  1.289
THR  95 |    4.825 +/-  1.160 |   -0.242 +/-  0.715 |   -1.830 +/-  1.535 |   -3.973 +/-  1.144 |    0.018 +/-  0.013 |   -1.202 +/-  1.536
LYS  96 |    4.217 +/-  1.277 |   -0.713 +/-  0.624 |   25.713 +/-  2.002 |  -26.983 +/-  1.931 |    0.154 +/-  0.026 |    2.388 +/-  1.582
LYS  97 |    4.155 +/-  1.250 |    0.225 +/-  0.668 |   11.820 +/-  1.624 |  -25.528 +/-  1.661 |    0.265 +/-  0.026 |   -9.064 +/-  1.482
VAL  98 |    4.231 +/-  1.133 |   -0.002 +/-  0.736 |  -15.701 +/-  1.009 |   -0.691 +/-  0.966 |    0.052 +/-  0.024 |  -12.112 +/-  1.449
ASP  99 |    4.719 +/-  1.051 |    0.186 +/-  0.889 |  -19.246 +/-  2.497 |    5.212 +/-  1.320 |    0.089 +/-  0.021 |   -9.041 +/-  1.586
VAL 100 |    4.397 +/-  1.102 |   -1.209 +/-  0.726 |   -7.704 +/-  1.075 |   -3.259 +/-  0.704 |    0.005 +/-  0.007 |   -7.769 +/-  1.178
PHE 101 |    4.017 +/-  1.135 |   -0.362 +/-  0.576 |   -8.028 +/-  1.392 |   -3.886 +/-  1.023 |    0.163 +/-  0.040 |   -8.096 +/-  1.214
SER 102 |    4.697 +/-  1.006 |    0.070 +/-  0.677 |   -7.135 +/-  1.120 |   -3.613 +/-  0.847 |    0.282 +/-  0.020 |   -5.699 +/-  1.502
VAL 103 |    4.716 +/-  1.173 |   -0.063 +/-  0.748 |  -10.684 +/-  1.786 |   -0.581 +/-  1.299 |    0.083 +/-  0.032 |   -6.530 +/-  1.692
ASP 104 |    4.362 +/-  1.242 |   -1.882 +/-  0.817 |  -11.611 +/-  1.292 |    3.467 +/-  0.813 |    0.009 +/-  0.007 |   -5.655 +/-  1.670
ILE 105 |    4.022 +/-  1.206 |   -1.256 +/-  0.734 |   -8.075 +/-  0.833 |   -0.242 +/-  0.286 |    0.000 +/-  0.000 |   -5.550 +/-  1.440
LEU 106 |    4.214 +/-  1.079 |   -1.930 +/-  0.693 |   -9.531 +/-  0.932 |    1.613 +/-  0.375 |    0.000 +/-  0.000 |   -5.635 +/-  1.245
LEU 107 |    3.695 +/-  1.081 |   -2.186 +/-  0.636 |   -9.425 +/-  0.800 |    2.015 +/-  0.323 |    0.000 +/-  0.000 |   -5.900 +/-  1.335
VAL 108 |    5.247 +/-  0.958 |   -0.938 +/-  0.856 |   -6.240 +/-  0.872 |    1.735 +/-  0.328 |    0.000 +/-  0.000 |   -0.196 +/-  1.195
PRO 109 |    6.125 +/-  1.159 |   -2.373 +/-  0.505 |  -13.046 +/-  0.837 |    5.119 +/-  0.718 |    0.000 +/-  0.001 |   -4.174 +/-  1.379
ILE 110 |    4.210 +/-  1.096 |   -0.983 +/-  0.706 |   -8.929 +/-  0.868 |   -0.679 +/-  0.386 |    0.000 +/-  0.000 |   -6.382 +/-  1.235
HIE 111 |    3.823 +/-  1.112 |   -1.484 +/-  0.590 |   -8.389 +/-  1.003 |   -0.842 +/-  0.765 |    0.060 +/-  0.026 |   -6.832 +/-  1.457
LEU 112 |    4.129 +/-  1.194 |   -0.057 +/-  0.744 |   -7.894 +/-  0.933 |   -1.734 +/-  0.532 |    0.158 +/-  0.043 |   -5.398 +/-  1.330
GLY 113 |    4.092 +/-  1.331 |   -1.256 +/-  0.510 |   -6.961 +/-  0.739 |   -4.769 +/-  0.578 |    0.394 +/-  0.036 |   -8.500 +/-  1.330
VAL 114 |    5.344 +/-  1.456 |    1.048 +/-  0.815 |   -6.715 +/-  1.022 |   -4.192 +/-  0.507 |    0.130 +/-  0.024 |   -4.384 +/-  1.606
HIE 115 |    3.914 +/-  1.136 |   -1.355 +/-  0.599 |  -11.522 +/-  1.003 |   -0.259 +/-  0.410 |    0.013 +/-  0.009 |   -9.209 +/-  1.479
TRP 116 |    3.912 +/-  1.148 |   -2.301 +/-  0.601 |   -8.136 +/-  1.076 |   -0.344 +/-  0.538 |    0.001 +/-  0.002 |   -6.867 +/-  1.413
CYS 117 |    3.913 +/-  1.042 |   -1.459 +/-  0.815 |   -6.754 +/-  1.071 |    0.149 +/-  0.309 |    0.003 +/-  0.003 |   -4.148 +/-  1.185
LEU 118 |    3.965 +/-  1.174 |   -1.480 +/-  0.759 |  -10.589 +/-  1.009 |    1.877 +/-  0.325 |    0.000 +/-  0.000 |   -6.227 +/-  1.401
ALA 119 |    3.451 +/-  0.966 |   -1.776 +/-  0.913 |   -8.245 +/-  0.889 |    0.426 +/-  0.399 |    0.000 +/-  0.001 |   -6.145 +/-  1.101
VAL 120 |    4.252 +/-  1.086 |   -0.871 +/-  0.790 |  -13.100 +/-  1.172 |    2.401 +/-  0.601 |    0.002 +/-  0.003 |   -7.317 +/-  1.294
VAL 121 |    4.225 +/-  1.057 |   -1.204 +/-  0.989 |  -14.310 +/-  0.928 |   -1.050 +/-  0.389 |    0.000 +/-  0.000 |  -12.339 +/-  1.418
ASP 122 |    4.922 +/-  0.959 |   -2.214 +/-  0.830 |  -21.675 +/-  1.549 |    7.296 +/-  0.864 |    0.000 +/-  0.001 |  -11.671 +/-  1.458
PHE 123 |    3.736 +/-  1.017 |   -1.542 +/-  0.699 |   -3.889 +/-  1.355 |    0.953 +/-  1.116 |    0.083 +/-  0.031 |   -0.659 +/-  1.346
ARG 124 |    3.873 +/-  1.218 |   -0.103 +/-  0.725 |    4.696 +/-  1.594 |   -9.342 +/-  1.252 |    0.283 +/-  0.030 |   -0.593 +/-  1.634
LYS 125 |    4.184 +/-  1.128 |   -0.072 +/-  0.680 |    2.693 +/-  2.181 |  -11.144 +/-  1.203 |    0.188 +/-  0.027 |   -4.150 +/-  2.089
LYS 126 |    4.118 +/-  1.214 |   -1.035 +/-  0.755 |   -2.705 +/-  1.930 |  -10.429 +/-  1.149 |    0.013 +/-  0.012 |  -10.038 +/-  1.896
ASN 127 |    4.210 +/-  1.138 |   -1.662 +/-  0.689 |  -10.494 +/-  1.445 |   -0.788 +/-  0.672 |    0.014 +/-  0.012 |   -8.720 +/-  1.499
ILE 128 |    3.963 +/-  1.092 |   -0.480 +/-  0.821 |   -9.274 +/-  1.574 |    0.861 +/-  1.055 |    0.040 +/-  0.025 |   -4.890 +/-  1.429
THR 129 |    4.844 +/-  1.143 |   -1.171 +/-  0.800 |  -14.377 +/-  0.951 |    0.023 +/-  0.555 |    0.005 +/-  0.008 |  -10.677 +/-  1.201
TYR 130 |    4.167 +/-  1.205 |   -1.817 +/-  0.671 |   -7.507 +/-  0.970 |    0.920 +/-  0.923 |    0.014 +/-  0.011 |   -4.222 +/-  1.478
TYR 131 |    3.741 +/-  1.051 |   -1.913 +/-  0.717 |  -11.683 +/-  0.981 |    0.955 +/-  0.408 |    0.007 +/-  0.006 |   -8.893 +/-  1.297
ASP 132 |    4.965 +/-  1.053 |   -1.934 +/-  0.664 |  -12.002 +/-  1.758 |    1.820 +/-  1.350 |    0.011 +/-  0.013 |   -7.140 +/-  1.456
SER 133 |    4.612 +/-  1.209 |   -1.660 +/-  0.813 |  -10.297 +/-  1.162 |   -1.291 +/-  0.617 |    0.001 +/-  0.002 |   -8.636 +/-  1.649
MET 134 |    4.269 +/-  1.199 |    0.296 +/-  0.712 |   -9.596 +/-  1.455 |   -2.246 +/-  0.989 |    0.243 +/-  0.040 |   -7.036 +/-  1.499
GLY 135 |    4.247 +/-  1.350 |   -1.422 +/-  0.607 |   -4.954 +/-  2.007 |   -5.680 +/-  1.141 |    0.233 +/-  0.066 |   -7.575 +/-  1.592
GLY 136 |    4.160 +/-  1.292 |   -1.521 +/-  0.602 |   -0.746 +/-  2.244 |   -7.461 +/-  1.917 |    0.271 +/-  0.063 |   -5.296 +/-  1.355
ILE 137 |    3.979 +/-  1.075 |    0.089 +/-  0.698 |   -6.946 +/-  1.709 |   -0.931 +/-  1.621 |    0.154 +/-  0.046 |   -3.655 +/-  1.200
ASN 138 |    4.203 +/-  0.954 |   -2.171 +/-  0.583 |   -7.558 +/-  1.549 |   -0.063 +/-  0.689 |    0.038 +/-  0.018 |   -5.551 +/-  1.624
ASN 139 |    4.417 +/-  1.277 |   -1.502 +/-  0.707 |  -10.771 +/-  1.281 |   -0.760 +/-  0.861 |    0.042 +/-  0.017 |   -8.574 +/-  1.310
GLU 140 |    3.933 +/-  1.259 |   -0.908 +/-  0.847 |  -21.203 +/-  1.434 |    8.077 +/-  1.263 |    0.021 +/-  0.013 |  -10.080 +/-  1.576
ALA 141 |    3.573 +/-  1.030 |   -2.035 +/-  0.710 |  -11.062 +/-  1.064 |    2.401 +/-  0.528 |    0.002 +/-  0.004 |   -7.122 +/-  1.241
CYS 142 |    4.016 +/-  1.113 |   -2.595 +/-  0.633 |   -2.098 +/-  1.122 |    0.584 +/-  0.469 |    0.001 +/-  0.003 |   -0.092 +/-  1.344
ARG 143 |    3.808 +/-  1.122 |   -1.417 +/-  0.680 |    2.907 +/-  1.764 |  -11.632 +/-  1.650 |    0.008 +/-  0.011 |   -6.326 +/-  1.487
ILE 144 |    4.195 +/-  1.094 |   -0.852 +/-  0.797 |  -17.153 +/-  0.946 |    2.952 +/-  0.534 |    0.015 +/-  0.014 |  -10.843 +/-  1.411
LEU 145 |    4.469 +/-  1.364 |   -1.840 +/-  0.797 |  -10.120 +/-  1.071 |    1.911 +/-  0.385 |    0.000 +/-  0.000 |   -5.580 +/-  1.516
LEU 146 |    4.318 +/-  1.266 |   -2.267 +/-  0.735 |  -12.328 +/-  1.195 |    1.606 +/-  0.553 |    0.001 +/-  0.003 |   -8.670 +/-  1.325
GLN 147 |    4.016 +/-  1.021 |   -1.420 +/-  0.762 |  -14.717 +/-  1.167 |    2.281 +/-  0.687 |    0.007 +/-  0.010 |   -9.833 +/-  1.203
TYR 148 |    3.932 +/-  0.942 |   -1.176 +/-  0.830 |  -11.589 +/-  1.048 |    2.294 +/-  0.458 |    0.003 +/-  0.004 |   -6.537 +/-  1.289
LEU 149 |    4.160 +/-  1.168 |   -2.278 +/-  0.706 |   -6.761 +/-  1.574 |    1.572 +/-  0.506 |    0.000 +/-  0.000 |   -3.306 +/-  1.565
LYS 150 |    3.910 +/-  1.097 |   -2.227 +/-  0.660 |    3.081 +/-  1.894 |  -13.805 +/-  1.632 |    0.009 +/-  0.013 |   -9.031 +/-  1.327
GLN 151 |    4.113 +/-  1.109 |   -2.046 +/-  0.744 |  -18.228 +/-  1.187 |    0.577 +/-  0.794 |    0.018 +/-  0.020 |  -15.566 +/-  1.236
GLU 152 |    3.924 +/-  1.138 |   -1.189 +/-  0.860 |  -22.978 +/-  1.555 |    9.525 +/-  1.180 |    0.000 +/-  0.000 |  -10.718 +/-  1.401
SER 153 |    4.089 +/-  0.932 |   -1.954 +/-  0.652 |  -14.342 +/-  1.554 |    2.431 +/-  0.908 |    0.001 +/-  0.003 |   -9.777 +/-  1.318
ILE 154 |    4.072 +/-  0.982 |   -1.004 +/-  0.729 |  -12.475 +/-  1.762 |    1.108 +/-  1.282 |    0.023 +/-  0.020 |   -8.275 +/-  1.352
ASP 155 |    5.294 +/-  1.157 |   -1.298 +/-  0.825 |  -15.502 +/-  2.518 |    7.734 +/-  2.455 |    0.176 +/-  0.049 |   -3.596 +/-  1.460
LYS 156 |    3.928 +/-  1.382 |   -0.211 +/-  0.726 |   11.997 +/-  1.764 |  -15.245 +/-  1.507 |    0.212 +/-  0.042 |    0.681 +/-  1.513
LYS 157 |    4.415 +/-  1.219 |   -0.377 +/-  0.640 |    8.733 +/-  1.964 |  -15.923 +/-  1.718 |    0.162 +/-  0.037 |   -2.991 +/-  1.598
ARG 158 |    4.523 +/-  1.300 |    0.373 +/-  0.707 |    8.239 +/-  2.428 |  -16.871 +/-  1.971 |    0.187 +/-  0.039 |   -3.549 +/-  1.774
LYS 159 |    3.737 +/-  0.951 |   -0.564 +/-  0.831 |   -5.691 +/-  2.868 |  -10.991 +/-  2.798 |    0.046 +/-  0.022 |  -13.462 +/-  1.554
GLU 160 |    4.233 +/-  1.114 |   -0.233 +/-  0.913 |  -18.966 +/-  3.066 |    3.649 +/-  2.828 |    0.109 +/-  0.050 |  -11.209 +/-  1.593
PHE 161 |    3.751 +/-  1.047 |   -0.810 +/-  0.705 |   -6.860 +/-  3.473 |   -3.607 +/-  2.438 |    0.090 +/-  0.046 |   -7.435 +/-  1.729
ASP 162 |    4.820 +/-  0.942 |   -1.134 +/-  0.649 |  -14.386 +/-  1.867 |    5.186 +/-  1.590 |    0.101 +/-  0.025 |   -5.413 +/-  1.489
THR 163 |    4.784 +/-  1.034 |   -0.188 +/-  0.881 |  -13.496 +/-  1.742 |   -0.589 +/-  1.323 |    0.056 +/-  0.055 |   -9.433 +/-  1.425
ASN 164 |    3.972 +/-  1.226 |   -0.321 +/-  0.764 |   -8.502 +/-  2.748 |    0.831 +/-  1.779 |    0.054 +/-  0.033 |   -3.966 +/-  1.619
GLY 165 |    4.070 +/-  1.313 |   -1.647 +/-  0.502 |   -3.703 +/-  1.625 |   -6.664 +/-  1.155 |    0.367 +/-  0.066 |   -7.577 +/-  1.455
TRP 166 |    4.300 +/-  1.266 |   -0.745 +/-  0.782 |   -9.225 +/-  2.483 |   -1.579 +/-  1.651 |    0.049 +/-  0.055 |   -7.200 +/-  1.512
GLN 167 |    4.163 +/-  1.058 |   -0.368 +/-  0.794 |   -3.200 +/-  1.857 |   -3.496 +/-  1.856 |    0.096 +/-  0.045 |   -2.805 +/-  1.556
LEU 168 |    3.921 +/-  0.965 |   -0.284 +/-  0.555 |   -3.484 +/-  2.086 |   -3.798 +/-  1.563 |    0.181 +/-  0.050 |   -3.463 +/-  1.360
PHE 169 |    3.898 +/-  1.140 |   -0.547 +/-  0.699 |   -7.336 +/-  2.381 |   -2.496 +/-  1.594 |    0.109 +/-  0.047 |   -6.371 +/-  1.471
SER 170 |    4.365 +/-  1.160 |   -0.328 +/-  0.594 |   -2.393 +/-  1.907 |   -2.480 +/-  1.420 |    0.173 +/-  0.051 |   -0.664 +/-  1.306
LYS 171 |    3.841 +/-  0.980 |   -0.264 +/-  0.607 |   16.958 +/-  2.003 |  -18.570 +/-  1.903 |    0.104 +/-  0.072 |    2.069 +/-  1.729
LYS 172 |    3.787 +/-  1.165 |   -0.102 +/-  0.748 |    3.465 +/-  2.687 |  -17.341 +/-  2.211 |    0.154 +/-  0.058 |  -10.037 +/-  1.725
SER 173 |    4.613 +/-  1.254 |   -0.425 +/-  0.696 |  -12.633 +/-  2.389 |   -2.624 +/-  2.232 |    0.111 +/-  0.064 |  -10.957 +/-  1.712
GLN 174 |    4.329 +/-  1.360 |    0.114 +/-  0.784 |   -6.377 +/-  2.088 |   -5.200 +/-  1.755 |    0.229 +/-  0.054 |   -6.906 +/-  1.683
GLU 175 |    4.216 +/-  1.197 |    0.450 +/-  0.915 |  -10.137 +/-  2.547 |   -0.416 +/-  1.967 |    0.186 +/-  0.038 |   -5.701 +/-  1.389
ILE 176 |    5.315 +/-  1.079 |    0.565 +/-  0.915 |    2.843 +/-  1.721 |   -3.978 +/-  1.306 |    0.038 +/-  0.026 |    4.782 +/-  1.479
PRO 177 |    5.984 +/-  1.068 |   -1.435 +/-  0.733 |  -15.640 +/-  1.526 |    5.359 +/-  0.942 |    0.077 +/-  0.013 |   -5.655 +/-  1.327
GLN 178 |    3.971 +/-  1.157 |   -1.069 +/-  0.603 |   -9.433 +/-  1.623 |    0.698 +/-  1.123 |    0.087 +/-  0.040 |   -5.746 +/-  1.578
GLN 179 |    4.395 +/-  1.091 |   -0.863 +/-  0.657 |   -3.223 +/-  1.324 |   -3.368 +/-  1.023 |    0.115 +/-  0.040 |   -2.944 +/-  1.438
MET 180 |    4.394 +/-  1.197 |    0.097 +/-  0.777 |   -3.590 +/-  1.388 |   -4.621 +/-  0.717 |    0.266 +/-  0.039 |   -3.454 +/-  1.643
ASN 181 |    5.105 +/-  1.197 |    0.503 +/-  0.795 |   -6.469 +/-  1.960 |   -3.774 +/-  1.129 |    0.234 +/-  0.030 |   -4.402 +/-  1.892
GLY 182 |    4.101 +/-  1.106 |   -1.021 +/-  0.544 |   -6.527 +/-  1.411 |   -4.889 +/-  0.798 |    0.264 +/-  0.038 |   -8.073 +/-  1.400
SER 183 |    5.352 +/-  1.120 |   -0.614 +/-  0.816 |  -12.534 +/-  1.140 |   -0.115 +/-  0.715 |    0.022 +/-  0.007 |   -7.889 +/-  1.417
ASP 184 |    5.302 +/-  1.090 |   -0.285 +/-  0.923 |  -16.748 +/-  1.463 |    3.873 +/-  0.664 |    0.000 +/-  0.000 |   -7.857 +/-  1.579
ALA 185 |    4.026 +/-  1.118 |   -2.014 +/-  0.661 |   -7.595 +/-  0.923 |    1.778 +/-  0.509 |    0.015 +/-  0.008 |   -3.790 +/-  1.247
GLY 186 |    3.640 +/-  1.257 |   -3.000 +/-  0.671 |   -8.462 +/-  0.988 |   -0.874 +/-  0.515 |    0.006 +/-  0.006 |   -8.689 +/-  1.595
MET 187 |    3.924 +/-  1.197 |   -1.824 +/-  0.798 |  -12.387 +/-  0.783 |    2.214 +/-  0.498 |    0.000 +/-  0.001 |   -8.072 +/-  1.273
PHE 188 |    3.936 +/-  0.961 |   -2.188 +/-  0.745 |  -12.538 +/-  0.982 |    1.566 +/-  0.392 |    0.000 +/-  0.000 |   -9.223 +/-  1.174
ALA 189 |    3.538 +/-  1.018 |   -2.511 +/-  0.674 |  -10.706 +/-  0.908 |    2.317 +/-  0.453 |    0.001 +/-  0.002 |   -7.361 +/-  1.040
CYS 190 |    4.143 +/-  1.109 |   -2.211 +/-  0.756 |   -3.648 +/-  1.036 |    0.939 +/-  0.494 |    0.001 +/-  0.002 |   -0.776 +/-  1.444
LYS 191 |    4.350 +/-  1.191 |   -1.596 +/-  0.918 |   -4.265 +/-  1.302 |   -4.967 +/-  0.880 |    0.002 +/-  0.004 |   -6.475 +/-  1.682
TYR 192 |    3.765 +/-  1.083 |   -1.892 +/-  0.786 |  -17.362 +/-  0.971 |    2.062 +/-  0.492 |    0.000 +/-  0.001 |  -13.426 +/-  1.289
ALA 193 |    3.522 +/-  1.122 |   -1.854 +/-  0.751 |  -13.756 +/-  1.077 |    1.734 +/-  0.388 |    0.000 +/-  0.000 |  -10.354 +/-  1.222
ASP 194 |    4.834 +/-  1.029 |   -2.492 +/-  0.705 |  -18.320 +/-  1.454 |    5.499 +/-  0.886 |    0.000 +/-  0.001 |  -10.479 +/-  1.484
CYS 195 |    4.061 +/-  1.214 |   -2.698 +/-  0.538 |   -7.253 +/-  1.208 |   -1.340 +/-  0.638 |    0.004 +/-  0.006 |   -7.226 +/-  1.271
ILE 196 |    3.868 +/-  0.929 |   -0.939 +/-  0.760 |   -8.002 +/-  0.958 |   -0.806 +/-  0.713 |    0.032 +/-  0.013 |   -5.847 +/-  1.169
THR 197 |    5.308 +/-  1.139 |   -1.379 +/-  0.643 |   -5.253 +/-  0.929 |   -2.078 +/-  0.754 |    0.001 +/-  0.002 |   -3.400 +/-  1.380
LYS 198 |    4.588 +/-  1.170 |   -0.941 +/-  0.747 |   -3.329 +/-  1.785 |   -7.039 +/-  1.535 |    0.066 +/-  0.033 |   -6.655 +/-  1.616
ASP 199 |    5.917 +/-  1.341 |   -0.108 +/-  0.691 |   -9.734 +/-  2.926 |   -0.237 +/-  2.357 |    0.174 +/-  0.037 |   -3.987 +/-  1.424
ARG 200 |    4.957 +/-  1.278 |    0.342 +/-  0.786 |   10.732 +/-  1.721 |  -11.502 +/-  1.440 |    0.083 +/-  0.026 |    4.613 +/-  1.440
PRO 201 |    5.955 +/-  1.005 |   -0.714 +/-  0.709 |  -15.890 +/-  3.291 |    5.727 +/-  2.057 |    0.109 +/-  0.027 |   -4.814 +/-  1.763
ILE 202 |    4.178 +/-  1.146 |   -0.316 +/-  0.686 |   -4.456 +/-  1.564 |   -3.378 +/-  1.400 |    0.095 +/-  0.047 |   -3.876 +/-  1.389
ASN 203 |    4.626 +/-  1.152 |   -0.593 +/-  0.592 |   -6.268 +/-  1.942 |   -2.561 +/-  2.136 |    0.181 +/-  0.071 |   -4.616 +/-  1.313
PHE 204 |    4.301 +/-  1.000 |   -0.601 +/-  0.717 |   -6.242 +/-  1.265 |   -2.077 +/-  1.054 |    0.100 +/-  0.041 |   -4.518 +/-  1.390
THR 205 |    4.314 +/-  1.062 |   -0.947 +/-  0.678 |  -12.042 +/-  1.249 |    0.261 +/-  0.577 |    0.012 +/-  0.018 |   -8.402 +/-  1.622
GLN 206 |    4.179 +/-  1.120 |   -0.924 +/-  0.799 |   -7.334 +/-  1.245 |   -0.811 +/-  0.930 |    0.030 +/-  0.019 |   -4.859 +/-  1.230
GLN 207 |    4.266 +/-  1.111 |   -0.334 +/-  0.613 |   -6.197 +/-  1.413 |   -2.098 +/-  1.069 |    0.144 +/-  0.044 |   -4.219 +/-  1.337
HIE 208 |    4.180 +/-  1.162 |   -1.390 +/-  0.784 |  -11.210 +/-  1.305 |   -0.710 +/-  0.501 |    0.032 +/-  0.014 |   -9.098 +/-  1.577
MET 209 |    6.224 +/-  1.380 |   -0.704 +/-  0.888 |   -4.806 +/-  0.940 |    1.662 +/-  0.521 |    0.000 +/-  0.001 |    2.377 +/-  1.615
PRO 210 |    5.915 +/-  1.178 |   -1.826 +/-  0.546 |  -15.847 +/-  0.978 |    4.902 +/-  0.908 |    0.012 +/-  0.011 |   -6.845 +/-  1.282
TYR 211 |    3.783 +/-  1.164 |   -1.390 +/-  0.735 |  -10.570 +/-  1.135 |   -0.416 +/-  0.669 |    0.012 +/-  0.010 |   -8.580 +/-  1.415
PHE 212 |    3.884 +/-  0.999 |   -1.756 +/-  0.777 |   -2.851 +/-  1.107 |   -0.710 +/-  0.606 |    0.010 +/-  0.008 |   -1.422 +/-  1.300
ARG 213 |    4.010 +/-  1.192 |   -2.385 +/-  0.654 |    3.788 +/-  1.509 |   -5.748 +/-  1.095 |    0.001 +/-  0.002 |   -0.335 +/-  1.481
LYS 214 |    3.608 +/-  1.107 |   -2.347 +/-  0.595 |    0.988 +/-  1.352 |   -6.153 +/-  1.226 |    0.006 +/-  0.009 |   -3.897 +/-  1.282
ARG 215 |    3.773 +/-  1.101 |   -1.185 +/-  0.962 |  -10.819 +/-  1.996 |   -4.355 +/-  1.296 |    0.000 +/-  0.000 |  -12.586 +/-  1.787
MET 216 |    3.925 +/-  0.986 |   -1.786 +/-  0.861 |  -13.330 +/-  0.905 |   -0.624 +/-  0.420 |    0.000 +/-  0.002 |  -11.815 +/-  1.341
VAL 217 |    4.024 +/-  0.992 |   -1.654 +/-  0.844 |  -11.372 +/-  0.794 |   -1.107 +/-  0.407 |    0.000 +/-  0.000 |  -10.110 +/-  1.285
TRP 218 |    3.602 +/-  1.104 |   -2.391 +/-  0.693 |  -11.792 +/-  1.039 |   -1.546 +/-  0.558 |    0.007 +/-  0.008 |  -12.119 +/-  1.418
GLU 219 |    3.935 +/-  1.262 |   -2.548 +/-  0.736 |  -11.592 +/-  1.334 |   -0.180 +/-  0.691 |    0.000 +/-  0.001 |  -10.385 +/-  1.570
ILE 220 |    3.957 +/-  0.911 |   -0.955 +/-  0.870 |  -11.027 +/-  1.088 |    1.321 +/-  0.495 |    0.000 +/-  0.000 |   -6.704 +/-  1.237
LEU 221 |    4.102 +/-  1.153 |   -0.826 +/-  0.870 |  -10.870 +/-  1.243 |   -0.535 +/-  0.542 |    0.071 +/-  0.020 |   -8.060 +/-  1.399
HIE 222 |    4.476 +/-  1.246 |   -0.620 +/-  0.645 |   -6.463 +/-  2.048 |   -0.932 +/-  1.558 |    0.149 +/-  0.033 |   -3.389 +/-  1.521
ARG 223 |    4.604 +/-  1.280 |   -0.227 +/-  0.766 |   -2.460 +/-  1.622 |   -1.193 +/-  1.087 |    0.120 +/-  0.034 |    0.844 +/-  1.757
LYS 224 |    3.624 +/-  1.098 |   -1.809 +/-  0.640 |   -5.073 +/-  1.456 |   -3.611 +/-  1.213 |    0.021 +/-  0.013 |   -6.848 +/-  1.589
LEU 225 |    4.875 +/-  1.123 |   -1.043 +/-  0.657 |   -1.901 +/-  1.696 |   -2.998 +/-  1.384 |    0.096 +/-  0.039 |   -0.970 +/-  1.458
LEU 226 |    5.957 +/-  1.382 |   -0.562 +/-  0.878 |  -54.935 +/-  8.144 |  -13.992 +/-  7.342 |    0.386 +/-  0.076 |  -63.147 +/-  2.052

Ligand:
Total Energy Decomposition:
Residue |       Internal      |    van der Waals    |    Electrostatic    |   Polar Solvation   |   Non-Polar Solv.   |       TOTAL
-------------------------------------------------------------------------------------------------------------------------------------------
ILE   1 |   19.667 +/-  2.887 |   -1.466 +/-  1.896 |  -47.004 +/-  7.473 |  -16.178 +/-  7.593 |    0.711 +/-  0.109 |  -44.269 +/-  4.281
LYS   2 |   17.860 +/-  3.364 |   -2.919 +/-  1.526 |   -4.343 +/- 11.106 |  -25.530 +/- 10.565 |    0.607 +/-  0.152 |  -14.324 +/-  3.698
LEU   3 |   17.631 +/-  3.200 |   -4.421 +/-  1.554 |  -29.652 +/-  1.286 |    2.246 +/-  0.935 |    0.022 +/-  0.016 |  -14.173 +/-  3.339
LYS   4 |   17.610 +/-  3.149 |   -6.188 +/-  1.356 |  -17.629 +/- 12.397 |  -11.111 +/- 11.895 |    0.366 +/-  0.117 |  -16.952 +/-  3.932
VAL   5 |   14.220 +/-  2.524 |   -5.018 +/-  1.443 |  -32.230 +/-  1.130 |    0.101 +/-  0.641 |    0.008 +/-  0.017 |  -22.919 +/-  2.663
ILE   6 |   18.097 +/-  2.938 |   -3.802 +/-  1.505 |  -15.188 +/-  2.406 |    0.383 +/-  1.833 |    0.360 +/-  0.068 |   -0.150 +/-  2.901
GLY   7 |    5.857 +/-  1.779 |   -3.455 +/-  0.694 |   -7.430 +/-  1.638 |   -4.273 +/-  1.259 |    0.039 +/-  0.020 |   -9.262 +/-  2.026
GLN   8 |   24.798 +/-  3.446 |   -3.272 +/-  1.466 |  -73.980 +/-  3.251 |  -10.059 +/-  2.478 |    0.661 +/-  0.173 |  -61.852 +/-  3.543
ASP   9 |   14.986 +/-  2.529 |    1.777 +/-  1.701 |  -55.505 +/- 13.351 |  -23.958 +/- 11.196 |    0.690 +/-  0.092 |  -62.011 +/-  3.803
SER  10 |   13.693 +/-  2.078 |    0.116 +/-  1.085 |  -11.683 +/-  2.090 |   -9.038 +/-  1.667 |    0.715 +/-  0.078 |   -6.196 +/-  2.110
SER  11 |   11.473 +/-  2.221 |   -1.039 +/-  1.255 |  -18.716 +/-  3.395 |   -2.673 +/-  2.253 |    0.266 +/-  0.092 |  -10.689 +/-  2.416
GLU  12 |   18.545 +/-  2.821 |   -2.662 +/-  1.488 |  -31.437 +/- 12.110 |  -37.895 +/- 11.275 |    0.661 +/-  0.095 |  -52.788 +/-  2.858
ILE  13 |   18.196 +/-  3.483 |   -3.334 +/-  1.412 |   -9.343 +/-  1.310 |   -2.226 +/-  0.821 |    0.268 +/-  0.103 |    3.561 +/-  3.533
HIE  14 |   34.062 +/-  2.891 |   -4.869 +/-  1.059 |  -19.365 +/-  5.019 |   -5.218 +/-  3.823 |    0.831 +/-  0.115 |    5.441 +/-  3.114
PHE  15 |   16.622 +/-  2.887 |   -3.534 +/-  1.555 |    2.300 +/-  1.183 |   -5.330 +/-  0.705 |    0.406 +/-  0.162 |   10.465 +/-  3.355
LYS  16 |   17.789 +/-  3.229 |   -1.827 +/-  1.238 |   53.117 +/-  5.774 |  -81.322 +/-  5.841 |    1.285 +/-  0.089 |  -10.958 +/-  3.285
VAL  17 |   16.126 +/-  2.715 |   -2.701 +/-  1.124 |  -24.410 +/-  1.520 |   -2.488 +/-  1.019 |    0.222 +/-  0.078 |  -13.251 +/-  2.632
LYS  18 |   18.637 +/-  3.358 |   -1.107 +/-  1.231 |   63.705 +/-  4.777 |  -96.193 +/-  4.474 |    1.258 +/-  0.087 |  -13.700 +/-  3.641
MET  19 |   16.742 +/-  2.869 |   -5.277 +/-  1.247 |  -10.734 +/-  2.828 |   -5.124 +/-  1.873 |    0.561 +/-  0.172 |   -3.832 +/-  3.660
THR  20 |   16.367 +/-  3.027 |   -0.874 +/-  1.285 |  -32.361 +/-  2.756 |   -9.037 +/-  2.293 |    0.659 +/-  0.086 |  -25.246 +/-  2.892
THR  21 |   16.516 +/-  2.845 |   -2.710 +/-  1.261 |  -31.978 +/-  2.054 |   -4.194 +/-  1.943 |    0.318 +/-  0.079 |  -22.049 +/-  3.258
HIE  22 |   34.713 +/-  2.367 |   -5.217 +/-  1.052 |  -17.704 +/-  6.068 |   -3.186 +/-  4.537 |    0.691 +/-  0.125 |    9.297 +/-  3.112
LEU  23 |   17.557 +/-  3.366 |   -4.979 +/-  1.452 |  -27.110 +/-  1.633 |    1.088 +/-  1.052 |    0.032 +/-  0.031 |  -13.412 +/-  3.453
LYS  24 |   18.905 +/-  3.469 |   -3.065 +/-  1.419 |   43.036 +/- 12.821 |  -70.089 +/- 12.052 |    0.820 +/-  0.169 |  -10.394 +/-  3.834
LYS  25 |   18.143 +/-  3.135 |   -1.957 +/-  1.439 |   48.928 +/- 14.915 |  -83.659 +/- 13.981 |    1.186 +/-  0.139 |  -17.359 +/-  3.617
LEU  26 |   17.696 +/-  2.817 |   -4.947 +/-  1.590 |  -27.312 +/-  1.250 |   -1.771 +/-  0.828 |    0.125 +/-  0.088 |  -16.210 +/-  2.545
LYS  27 |   17.475 +/-  3.189 |   -6.756 +/-  1.363 |   21.532 +/- 10.971 |  -55.125 +/-  9.523 |    0.188 +/-  0.080 |  -22.685 +/-  4.207
GLU  28 |   17.716 +/-  3.002 |   -3.808 +/-  1.309 |  -81.918 +/- 15.031 |    1.603 +/- 14.074 |    0.561 +/-  0.127 |  -65.845 +/-  3.005
SER  29 |   10.669 +/-  2.164 |   -3.442 +/-  1.023 |  -10.194 +/-  2.727 |   -7.844 +/-  2.877 |    0.340 +/-  0.091 |  -10.471 +/-  2.557
TYR  30 |   17.792 +/-  3.156 |   -7.588 +/-  1.382 |  -29.276 +/-  3.523 |   -4.578 +/-  2.330 |    0.030 +/-  0.026 |  -23.620 +/-  3.409
CYS  31 |   10.426 +/-  2.322 |   -6.039 +/-  0.947 |   -4.682 +/-  1.784 |   -2.475 +/-  1.008 |    0.059 +/-  0.030 |   -2.712 +/-  2.832
GLN  32 |   24.448 +/-  3.335 |   -2.121 +/-  1.175 |  -64.175 +/-  3.947 |  -13.454 +/-  2.772 |    1.071 +/-  0.092 |  -54.230 +/-  3.202
ARG  33 |   22.707 +/-  4.185 |   -3.268 +/-  1.178 | -153.853 +/- 18.018 |  -43.932 +/- 15.707 |    1.164 +/-  0.232 | -177.182 +/-  5.043
GLN  34 |   24.772 +/-  3.256 |   -4.625 +/-  1.519 |  -79.693 +/-  4.528 |   -8.614 +/-  3.454 |    0.366 +/-  0.080 |  -67.794 +/-  3.265
GLY  35 |    5.437 +/-  1.823 |   -0.898 +/-  0.589 |   -6.299 +/-  1.321 |   -4.596 +/-  0.830 |    0.491 +/-  0.031 |   -5.866 +/-  1.718
VAL  36 |   15.572 +/-  2.491 |   -1.072 +/-  1.360 |  -17.393 +/-  1.229 |   -1.091 +/-  0.685 |    0.287 +/-  0.094 |   -3.697 +/-  2.458
PRO  37 |   21.225 +/-  2.438 |   -2.653 +/-  0.950 |   -5.511 +/-  1.117 |   -4.195 +/-  0.714 |    0.699 +/-  0.045 |    9.564 +/-  2.397
MET  38 |   16.009 +/-  2.913 |   -5.600 +/-  1.064 |   -5.786 +/-  1.935 |   -2.984 +/-  1.556 |    0.510 +/-  0.112 |    2.149 +/-  3.065
ASN  39 |   23.158 +/-  2.390 |   -0.772 +/-  0.856 |  -84.054 +/-  1.853 |  -14.187 +/-  1.341 |    1.016 +/-  0.037 |  -74.839 +/-  2.285
SER  40 |   12.431 +/-  2.465 |   -2.120 +/-  1.209 |  -17.163 +/-  2.045 |   -0.663 +/-  1.509 |    0.185 +/-  0.043 |   -7.331 +/-  2.592
LEU  41 |   16.371 +/-  2.541 |   -6.831 +/-  1.540 |  -24.181 +/-  2.128 |    2.497 +/-  1.027 |    0.048 +/-  0.029 |  -12.097 +/-  2.518
ARG  42 |   23.176 +/-  3.624 |   -8.056 +/-  1.407 | -141.104 +/-  6.523 |  -49.929 +/-  5.796 |    0.452 +/-  0.034 | -175.461 +/-  2.799
PHE  43 |   15.907 +/-  2.900 |   -7.976 +/-  1.267 |  -13.700 +/-  1.160 |    0.702 +/-  0.896 |    0.044 +/-  0.021 |   -5.024 +/-  3.247
LEU  44 |   16.996 +/-  2.954 |   -5.994 +/-  1.348 |  -30.184 +/-  1.202 |   -0.742 +/-  0.724 |    0.244 +/-  0.030 |  -19.680 +/-  2.814
PHE  45 |   16.166 +/-  2.898 |   -5.423 +/-  1.169 |  -11.075 +/-  1.382 |   -0.040 +/-  0.958 |    0.138 +/-  0.044 |   -0.234 +/-  3.146
GLU  46 |   18.725 +/-  2.960 |   -0.429 +/-  0.935 |   22.152 +/-  3.147 |  -92.383 +/-  2.998 |    1.067 +/-  0.051 |  -50.868 +/-  2.691
GLY  47 |    5.739 +/-  1.700 |   -1.335 +/-  0.672 |   -8.870 +/-  1.281 |   -2.241 +/-  1.127 |    0.392 +/-  0.035 |   -6.314 +/-  1.695
GLN  48 |   23.624 +/-  2.588 |   -2.304 +/-  1.184 |  -68.533 +/-  2.630 |   -9.238 +/-  2.261 |    1.015 +/-  0.034 |  -55.437 +/-  2.620
ARG  49 |   23.594 +/-  3.760 |   -4.786 +/-  1.118 | -119.147 +/-  4.923 |  -69.112 +/-  4.351 |    1.041 +/-  0.054 | -168.410 +/-  3.060
ILE  50 |   17.046 +/-  2.895 |   -4.340 +/-  1.549 |  -21.476 +/-  2.864 |    3.254 +/-  1.478 |    0.043 +/-  0.034 |   -5.473 +/-  3.411
ALA  51 |    7.580 +/-  1.927 |   -2.457 +/-  0.876 |   -3.803 +/-  1.849 |   -3.136 +/-  1.313 |    0.321 +/-  0.043 |   -1.495 +/-  2.027
ASP  52 |   16.086 +/-  3.432 |   -1.162 +/-  1.373 |  -84.157 +/- 14.728 |    8.585 +/- 13.948 |    0.620 +/-  0.122 |  -60.027 +/-  3.265
ASN  53 |   21.885 +/-  2.858 |   -1.397 +/-  1.172 |  -80.704 +/-  4.285 |  -13.386 +/-  3.824 |    0.898 +/-  0.100 |  -72.705 +/-  2.575
HIE  54 |   33.812 +/-  2.252 |   -7.484 +/-  1.254 |  -20.353 +/-  3.068 |   -3.662 +/-  2.829 |    0.388 +/-  0.079 |    2.701 +/-  2.499
THR  55 |   18.382 +/-  2.184 |   -3.927 +/-  1.717 |  -23.711 +/-  4.728 |   -8.008 +/-  3.868 |    0.143 +/-  0.035 |  -17.121 +/-  2.564
PRO  56 |   21.132 +/-  2.366 |   -7.792 +/-  0.992 |    2.872 +/-  1.347 |   -7.389 +/-  0.912 |    0.025 +/-  0.024 |    8.848 +/-  2.506
LYS  57 |   17.674 +/-  3.261 |   -3.454 +/-  1.034 |   29.013 +/-  9.262 |  -65.644 +/-  9.330 |    1.055 +/-  0.067 |  -21.356 +/-  3.292
GLU  58 |   17.246 +/-  2.964 |   -3.073 +/-  1.257 |  -30.489 +/- 14.516 |  -46.796 +/- 15.152 |    0.829 +/-  0.076 |  -62.283 +/-  3.527
LEU  59 |   16.602 +/-  2.859 |   -4.748 +/-  1.301 |  -22.685 +/-  1.044 |   -8.671 +/-  0.756 |    0.236 +/-  0.054 |  -19.265 +/-  3.046
GLY  60 |    5.445 +/-  1.496 |   -1.240 +/-  0.632 |   -2.793 +/-  1.609 |  -10.334 +/-  1.152 |    0.421 +/-  0.044 |   -8.501 +/-  1.452
MET  61 |   15.852 +/-  3.014 |   -7.207 +/-  1.057 |  -16.951 +/-  1.564 |    3.529 +/-  1.472 |    0.096 +/-  0.047 |   -4.681 +/-  3.235
GLU  62 |   17.493 +/-  3.111 |   -1.660 +/-  1.383 |    0.230 +/-  8.634 |  -73.287 +/-  8.290 |    0.833 +/-  0.056 |  -56.392 +/-  2.971
GLU  63 |   17.562 +/-  3.003 |   -1.979 +/-  1.636 |  -71.617 +/-  7.201 |   -8.117 +/-  6.691 |    0.489 +/-  0.063 |  -63.662 +/-  3.666
GLU  64 |   17.880 +/-  2.772 |    0.235 +/-  1.385 |  -44.198 +/- 13.561 |  -32.693 +/- 11.616 |    0.875 +/-  0.086 |  -57.901 +/-  2.965
ASP  65 |   15.068 +/-  3.061 |   -3.415 +/-  1.127 |    9.486 +/-  5.709 |  -76.151 +/-  5.525 |    0.309 +/-  0.036 |  -54.704 +/-  2.448
VAL  66 |   14.846 +/-  2.603 |   -2.758 +/-  1.308 |  -20.449 +/-  1.139 |   -4.660 +/-  0.879 |    0.353 +/-  0.042 |  -12.668 +/-  2.829
ILE  67 |   17.427 +/-  3.099 |   -5.631 +/-  1.379 |  -14.929 +/-  1.588 |   -1.391 +/-  0.930 |    0.014 +/-  0.016 |   -4.510 +/-  3.002
GLU  68 |   18.157 +/-  2.586 |   -3.323 +/-  1.372 |  -19.666 +/-  4.144 |  -52.480 +/-  4.294 |    0.444 +/-  0.052 |  -56.867 +/-  2.811
VAL  69 |   14.395 +/-  2.474 |   -5.349 +/-  1.227 |  -23.798 +/-  1.771 |   -3.794 +/-  1.084 |    0.031 +/-  0.036 |  -18.515 +/-  2.792
TYR  70 |   16.934 +/-  2.983 |   -2.027 +/-  1.596 |  -36.957 +/-  2.404 |    0.083 +/-  1.269 |    0.719 +/-  0.127 |  -21.248 +/-  3.366
GLN  71 |   24.364 +/-  3.742 |   -3.500 +/-  1.211 |  -74.210 +/-  3.075 |   -9.389 +/-  2.379 |    0.632 +/-  0.098 |  -62.103 +/-  3.361
GLU  72 |   19.302 +/-  3.025 |   -2.522 +/-  1.310 |  -52.254 +/-  6.504 |  -18.867 +/-  6.156 |    0.531 +/-  0.049 |  -53.810 +/-  3.170
GLN  73 |   24.397 +/-  3.224 |   -0.738 +/-  1.247 |  -70.303 +/-  3.230 |  -12.800 +/-  2.541 |    1.090 +/-  0.095 |  -58.354 +/-  2.996
THR  74 |   16.550 +/-  2.327 |    1.194 +/-  0.829 |  -28.981 +/-  1.638 |  -10.647 +/-  1.447 |    1.031 +/-  0.036 |  -20.853 +/-  2.274
GLY  75 |    5.308 +/-  1.598 |    0.399 +/-  0.443 |    4.031 +/-  0.598 |   -8.589 +/-  0.471 |    0.615 +/-  0.018 |    1.763 +/-  1.565
GLY  76 |    6.242 +/-  1.543 |    0.042 +/-  0.374 |  -24.325 +/-  1.406 |   -6.218 +/-  1.234 |    0.671 +/-  0.014 |  -23.589 +/-  1.446
GLY  77 |    5.600 +/-  1.812 |   -0.931 +/-  0.843 |   15.918 +/-  5.769 | -120.959 +/-  4.566 |    0.772 +/-  0.126 |  -99.600 +/-  2.320
PHE  78 |   16.972 +/-  3.158 |    1.831 +/-  1.195 |    2.716 +/-  1.830 |   -5.727 +/-  1.197 |    1.384 +/-  0.113 |   17.176 +/-  3.315
LYS  79 |   18.295 +/-  3.542 |   -0.670 +/-  1.509 |   70.732 +/- 10.326 |  -97.084 +/-  9.174 |    1.283 +/-  0.141 |   -7.444 +/-  3.605
LYS  80 |   18.216 +/-  3.691 |   -1.629 +/-  1.159 |   61.038 +/- 16.806 |  -95.708 +/- 15.428 |    1.166 +/-  0.151 |  -16.918 +/-  4.090
LEU  81 |   16.997 +/-  3.289 |   -0.820 +/-  1.152 |  -32.788 +/-  1.431 |   -4.796 +/-  0.730 |    0.896 +/-  0.075 |  -20.511 +/-  3.067
ALA  82 |    7.433 +/-  1.989 |   -2.765 +/-  0.836 |   -7.903 +/-  1.118 |   -2.896 +/-  0.612 |    0.394 +/-  0.037 |   -5.737 +/-  1.997
GLU  83 |   18.364 +/-  3.157 |   -2.077 +/-  1.299 | -101.565 +/- 20.700 |   25.044 +/- 19.099 |    0.644 +/-  0.144 |  -59.590 +/-  3.273
ALA  84 |    7.588 +/-  1.933 |   -2.537 +/-  1.008 |   -4.831 +/-  1.880 |   -1.868 +/-  0.795 |    0.373 +/-  0.051 |   -1.276 +/-  2.010
VAL  85 |   14.265 +/-  2.711 |   -0.771 +/-  1.306 |  -22.522 +/-  1.424 |   -1.153 +/-  0.640 |    0.719 +/-  0.061 |   -9.462 +/-  2.908
LYS  86 |   17.650 +/-  2.954 |   -2.506 +/-  1.071 |  -10.138 +/-  2.625 |  -16.534 +/-  2.160 |    0.691 +/-  0.047 |  -10.837 +/-  3.080
PHE  87 |   16.431 +/-  2.896 |   -1.165 +/-  1.089 |  -13.644 +/-  1.093 |   -2.922 +/-  0.698 |    0.974 +/-  0.085 |   -0.325 +/-  2.942
SER  88 |   10.649 +/-  2.418 |   -2.753 +/-  1.017 |  -11.889 +/-  2.535 |   -7.527 +/-  2.323 |    0.465 +/-  0.060 |  -11.055 +/-  2.729
ALA  89 |    7.341 +/-  1.835 |   -2.311 +/-  0.703 |    1.499 +/-  1.163 |   -2.400 +/-  0.704 |    0.430 +/-  0.057 |    4.558 +/-  1.914
LYS  90 |   17.938 +/-  3.373 |   -2.632 +/-  0.989 |   50.857 +/-  7.303 |  -81.478 +/-  6.863 |    1.115 +/-  0.115 |  -14.201 +/-  3.553
LEU  91 |   17.893 +/-  2.903 |   -2.103 +/-  1.225 |  -35.624 +/-  1.639 |   -1.819 +/-  0.902 |    0.715 +/-  0.091 |  -20.938 +/-  2.907
MET  92 |   15.955 +/-  3.026 |   -3.295 +/-  0.984 |   -9.296 +/-  1.498 |   -3.380 +/-  1.007 |    0.952 +/-  0.097 |    0.935 +/-  3.004
GLY  93 |    5.127 +/-  1.416 |   -2.311 +/-  0.725 |   -9.082 +/-  1.159 |   -3.577 +/-  0.792 |    0.252 +/-  0.055 |   -9.590 +/-  1.553
GLN  94 |   24.296 +/-  2.960 |   -2.773 +/-  1.237 |  -71.767 +/-  3.936 |  -12.361 +/-  2.967 |    0.799 +/-  0.107 |  -61.806 +/-  2.832
ALA  95 |    7.314 +/-  1.744 |   -2.492 +/-  1.056 |   -2.726 +/-  1.696 |   -3.658 +/-  1.598 |    0.412 +/-  0.103 |   -1.149 +/-  1.876
MET  96 |   15.746 +/-  3.197 |   -2.375 +/-  1.143 |   -5.709 +/-  2.581 |   -6.209 +/-  2.108 |    1.081 +/-  0.160 |    2.534 +/-  3.137
ALA  97 |    7.957 +/-  2.175 |   -1.309 +/-  0.817 |    3.723 +/-  2.695 |   -5.256 +/-  2.344 |    0.605 +/-  0.080 |    5.721 +/-  2.345
LYS  98 |   18.227 +/-  2.846 |   -0.371 +/-  1.157 |   43.286 +/-  8.436 |  -68.339 +/-  8.349 |    1.337 +/-  0.126 |   -5.860 +/-  3.397
LYS  99 |   21.521 +/-  3.400 |   -0.251 +/-  1.171 |  -15.898 +/- 10.765 |  -88.713 +/- 10.496 |    1.828 +/-  0.146 |  -81.512 +/-  3.625

Sidechain Energy Decomposition:
Residue |       Internal      |    van der Waals    |    Electrostatic    |   Polar Solvation   |   Non-Polar Solv.   |       TOTAL
-------------------------------------------------------------------------------------------------------------------------------------------
ILE   1 |   14.606 +/-  2.329 |   -1.190 +/-  1.298 |   -0.313 +/-  0.949 |   -3.192 +/-  0.771 |    0.658 +/-  0.094 |   10.570 +/-  2.221
LYS   2 |   13.958 +/-  2.861 |   -2.435 +/-  1.227 |   -7.875 +/- 10.558 |  -16.624 +/- 10.002 |    0.592 +/-  0.147 |  -12.385 +/-  3.290
LEU   3 |   13.579 +/-  2.758 |   -3.645 +/-  1.093 |  -20.932 +/-  0.425 |   -0.647 +/-  0.288 |    0.014 +/-  0.012 |  -11.630 +/-  2.654
LYS   4 |   14.048 +/-  2.708 |   -4.292 +/-  1.254 |  -12.096 +/- 11.830 |   -9.370 +/- 11.409 |    0.365 +/-  0.117 |  -11.344 +/-  3.581
VAL   5 |   10.036 +/-  2.205 |   -3.998 +/-  0.829 |  -15.440 +/-  0.313 |   -0.417 +/-  0.138 |    0.008 +/-  0.017 |   -9.811 +/-  2.192
ILE   6 |   13.958 +/-  2.676 |   -2.727 +/-  1.137 |   -2.886 +/-  0.256 |    0.592 +/-  0.166 |    0.352 +/-  0.067 |    9.290 +/-  2.499
GLY   7 |    1.635 +/-  0.600 |   -1.115 +/-  0.207 |    0.401 +/-  0.219 |   -0.240 +/-  0.180 |    0.000 +/-  0.001 |    0.681 +/-  0.642
GLN   8 |   20.409 +/-  2.805 |   -2.809 +/-  1.267 |  -67.825 +/-  2.651 |   -4.894 +/-  2.159 |    0.421 +/-  0.178 |  -54.698 +/-  2.954
ASP   9 |    9.900 +/-  1.854 |    0.212 +/-  1.242 |  -49.524 +/- 12.267 |  -17.595 +/- 10.173 |    0.430 +/-  0.097 |  -56.576 +/-  3.309
SER  10 |    8.193 +/-  1.397 |   -0.080 +/-  0.863 |   -2.449 +/-  1.604 |   -4.844 +/-  1.623 |    0.555 +/-  0.030 |    1.376 +/-  1.462
SER  11 |    6.989 +/-  1.504 |   -0.655 +/-  0.915 |   -8.478 +/-  2.061 |    0.629 +/-  0.817 |    0.178 +/-  0.097 |   -1.337 +/-  1.797
GLU  12 |   14.444 +/-  2.309 |   -1.992 +/-  1.216 |  -28.535 +/- 11.080 |  -33.718 +/- 10.266 |    0.500 +/-  0.089 |  -49.301 +/-  2.315
ILE  13 |   14.095 +/-  3.018 |   -2.511 +/-  1.008 |   -1.645 +/-  0.256 |   -0.735 +/-  0.236 |    0.243 +/-  0.103 |    9.448 +/-  2.884
HIE  14 |   30.314 +/-  2.443 |   -3.922 +/-  0.814 |  -11.465 +/-  4.695 |   -2.233 +/-  3.494 |    0.659 +/-  0.125 |   13.353 +/-  2.761
PHE  15 |   12.827 +/-  2.413 |   -2.903 +/-  1.234 |    2.807 +/-  0.550 |   -2.183 +/-  0.398 |    0.342 +/-  0.159 |   10.891 +/-  2.698
LYS  16 |   14.127 +/-  2.768 |   -1.430 +/-  0.951 |   47.538 +/-  5.113 |  -70.272 +/-  5.327 |    1.086 +/-  0.087 |   -8.952 +/-  2.897
VAL  17 |   11.431 +/-  2.147 |   -2.341 +/-  0.839 |  -15.581 +/-  0.382 |   -0.342 +/-  0.279 |    0.162 +/-  0.072 |   -6.671 +/-  2.286
LYS  18 |   14.473 +/-  2.963 |   -0.914 +/-  0.784 |   56.216 +/-  3.348 |  -80.237 +/-  3.500 |    1.215 +/-  0.095 |   -9.247 +/-  3.031
MET  19 |   12.062 +/-  2.326 |   -3.810 +/-  1.023 |    0.937 +/-  2.209 |   -1.912 +/-  1.558 |    0.528 +/-  0.172 |    7.804 +/-  3.131
THR  20 |   11.414 +/-  2.200 |   -0.954 +/-  0.745 |  -21.782 +/-  2.036 |   -4.757 +/-  1.427 |    0.561 +/-  0.073 |  -15.519 +/-  2.234
THR  21 |   11.874 +/-  2.353 |   -1.833 +/-  0.793 |  -24.202 +/-  1.849 |   -0.751 +/-  1.689 |    0.266 +/-  0.078 |  -14.647 +/-  2.459
HIE  22 |   30.455 +/-  2.104 |   -4.111 +/-  0.696 |  -11.552 +/-  5.524 |   -2.709 +/-  4.498 |    0.615 +/-  0.134 |   12.698 +/-  2.528
LEU  23 |   12.900 +/-  2.507 |   -3.926 +/-  1.082 |  -22.145 +/-  0.427 |    0.147 +/-  0.207 |    0.025 +/-  0.028 |  -13.000 +/-  2.696
LYS  24 |   14.725 +/-  3.207 |   -2.054 +/-  1.217 |   34.038 +/- 11.905 |  -57.449 +/- 10.923 |    0.810 +/-  0.166 |   -9.929 +/-  3.530
LYS  25 |   14.332 +/-  2.749 |   -1.101 +/-  0.969 |   47.474 +/- 14.383 |  -69.916 +/- 13.186 |    1.159 +/-  0.130 |   -8.051 +/-  3.229
LEU  26 |   13.625 +/-  2.246 |   -3.163 +/-  1.322 |  -21.430 +/-  0.536 |   -0.563 +/-  0.276 |    0.100 +/-  0.080 |  -11.430 +/-  2.263
LYS  27 |   13.915 +/-  2.765 |   -5.171 +/-  1.236 |   27.243 +/- 10.198 |  -46.225 +/-  8.832 |    0.186 +/-  0.078 |  -10.052 +/-  3.879
GLU  28 |   13.855 +/-  2.527 |   -2.401 +/-  0.999 |  -62.167 +/- 14.241 |    0.236 +/- 13.287 |    0.551 +/-  0.125 |  -49.927 +/-  2.497
SER  29 |    6.720 +/-  1.478 |   -2.140 +/-  0.606 |    0.739 +/-  2.279 |   -6.166 +/-  2.503 |    0.296 +/-  0.085 |   -0.552 +/-  1.691
TYR  30 |   14.010 +/-  2.605 |   -5.916 +/-  1.047 |  -19.238 +/-  3.192 |   -3.799 +/-  2.144 |    0.021 +/-  0.019 |  -14.922 +/-  2.964
CYS  31 |    6.144 +/-  1.433 |   -4.078 +/-  0.619 |    3.556 +/-  0.736 |   -0.188 +/-  0.542 |    0.039 +/-  0.023 |    5.474 +/-  1.731
GLN  32 |   20.206 +/-  3.003 |   -1.351 +/-  0.894 |  -64.533 +/-  3.856 |   -9.581 +/-  2.619 |    0.901 +/-  0.104 |  -54.359 +/-  2.737
ARG  33 |   18.956 +/-  3.818 |   -2.769 +/-  1.095 | -149.898 +/- 17.728 |  -36.035 +/- 15.180 |    0.910 +/-  0.240 | -168.836 +/-  4.606
GLN  34 |   20.672 +/-  2.805 |   -4.405 +/-  1.192 |  -68.886 +/-  4.165 |   -4.525 +/-  3.116 |    0.170 +/-  0.073 |  -56.974 +/-  2.902
GLY  35 |    1.523 +/-  0.650 |   -0.349 +/-  0.179 |    0.091 +/-  0.148 |    0.127 +/-  0.139 |    0.016 +/-  0.008 |    1.407 +/-  0.678
VAL  36 |   10.080 +/-  2.114 |   -1.501 +/-  1.073 |  -16.029 +/-  0.314 |   -0.058 +/-  0.145 |    0.251 +/-  0.090 |   -7.256 +/-  2.139
PRO  37 |   14.995 +/-  1.831 |   -1.437 +/-  0.481 |    4.418 +/-  0.999 |   -4.479 +/-  0.961 |    0.624 +/-  0.047 |   14.120 +/-  1.895
MET  38 |   11.739 +/-  2.431 |   -4.365 +/-  0.832 |    1.196 +/-  1.306 |   -1.252 +/-  1.073 |    0.429 +/-  0.111 |    7.746 +/-  2.629
ASN  39 |   18.389 +/-  1.982 |   -0.526 +/-  0.437 |  -78.118 +/-  1.663 |   -9.546 +/-  1.078 |    0.909 +/-  0.028 |  -68.890 +/-  1.708
SER  40 |    7.605 +/-  1.716 |   -1.552 +/-  0.857 |   -7.561 +/-  1.949 |   -0.400 +/-  1.468 |    0.183 +/-  0.042 |   -1.725 +/-  1.770
LEU  41 |   12.125 +/-  2.184 |   -5.385 +/-  0.991 |  -22.159 +/-  0.381 |   -0.248 +/-  0.157 |    0.021 +/-  0.027 |  -15.645 +/-  2.143
ARG  42 |   19.638 +/-  3.340 |   -6.640 +/-  0.962 | -143.180 +/-  6.422 |  -38.853 +/-  5.317 |    0.449 +/-  0.033 | -168.586 +/-  2.652
PHE  43 |   12.204 +/-  2.413 |   -5.783 +/-  0.884 |    1.606 +/-  0.348 |   -1.940 +/-  0.360 |    0.038 +/-  0.021 |    6.124 +/-  2.673
LEU  44 |   12.836 +/-  2.334 |   -4.183 +/-  0.928 |  -22.127 +/-  0.437 |   -0.060 +/-  0.198 |    0.244 +/-  0.030 |  -13.291 +/-  2.306
PHE  45 |   12.394 +/-  2.438 |   -4.005 +/-  0.872 |   -0.239 +/-  0.561 |    0.484 +/-  0.416 |    0.129 +/-  0.046 |    8.762 +/-  2.536
GLU  46 |   14.485 +/-  2.590 |   -0.456 +/-  0.698 |   21.696 +/-  2.587 |  -82.680 +/-  2.623 |    0.802 +/-  0.043 |  -46.152 +/-  2.217
GLY  47 |    1.567 +/-  0.591 |   -0.409 +/-  0.159 |    0.441 +/-  0.086 |   -0.331 +/-  0.078 |    0.020 +/-  0.008 |    1.288 +/-  0.617
GLN  48 |   19.663 +/-  2.134 |   -1.549 +/-  0.701 |  -68.301 +/-  2.181 |   -5.900 +/-  2.008 |    0.995 +/-  0.034 |  -55.092 +/-  2.094
ARG  49 |   19.885 +/-  3.554 |   -3.713 +/-  0.991 | -123.501 +/-  3.426 |  -58.722 +/-  3.130 |    0.943 +/-  0.044 | -165.108 +/-  2.931
ILE  50 |   12.867 +/-  2.305 |   -4.090 +/-  1.058 |   -1.243 +/-  0.312 |   -0.412 +/-  0.205 |    0.016 +/-  0.022 |    7.139 +/-  2.421
ALA  51 |    3.782 +/-  1.101 |   -1.419 +/-  0.406 |    2.682 +/-  0.252 |   -0.823 +/-  0.195 |    0.251 +/-  0.040 |    4.474 +/-  1.179
ASP  52 |   11.103 +/-  2.743 |   -0.572 +/-  0.999 |  -73.297 +/- 14.233 |    7.349 +/- 13.400 |    0.532 +/-  0.122 |  -54.886 +/-  2.892
ASN  53 |   17.223 +/-  2.311 |   -1.154 +/-  0.762 |  -76.872 +/-  3.354 |   -9.185 +/-  2.943 |    0.774 +/-  0.101 |  -69.215 +/-  2.094
HIE  54 |   29.568 +/-  1.842 |   -5.821 +/-  0.906 |   -7.932 +/-  2.045 |   -5.140 +/-  1.877 |    0.384 +/-  0.078 |   11.060 +/-  1.916
THR  55 |   12.143 +/-  1.783 |   -3.603 +/-  1.007 |  -23.033 +/-  3.755 |   -4.359 +/-  3.500 |    0.143 +/-  0.035 |  -18.708 +/-  2.000
PRO  56 |   14.931 +/-  1.932 |   -5.049 +/-  0.678 |    5.117 +/-  1.047 |   -3.996 +/-  0.885 |    0.021 +/-  0.019 |   11.024 +/-  1.992
LYS  57 |   13.860 +/-  2.949 |   -2.342 +/-  0.688 |   33.479 +/-  7.700 |  -57.375 +/-  7.679 |    0.946 +/-  0.070 |  -11.432 +/-  2.845
GLU  58 |   13.000 +/-  2.309 |   -2.364 +/-  0.883 |  -25.199 +/- 13.640 |  -36.703 +/- 14.124 |    0.616 +/-  0.097 |  -50.650 +/-  2.653
LEU  59 |   12.419 +/-  2.350 |   -4.244 +/-  1.018 |  -22.330 +/-  0.393 |   -0.204 +/-  0.191 |    0.101 +/-  0.037 |  -14.258 +/-  2.453
GLY  60 |    1.459 +/-  0.536 |   -0.475 +/-  0.157 |    1.097 +/-  0.128 |   -0.847 +/-  0.120 |    0.015 +/-  0.007 |    1.249 +/-  0.550
MET  61 |   11.467 +/-  2.560 |   -6.692 +/-  0.783 |   -2.721 +/-  0.920 |    2.926 +/-  0.825 |    0.015 +/-  0.012 |    4.995 +/-  2.706
GLU  62 |   13.495 +/-  2.507 |   -1.425 +/-  0.819 |    4.706 +/-  7.470 |  -66.015 +/-  7.578 |    0.788 +/-  0.061 |  -48.450 +/-  2.434
GLU  63 |   13.485 +/-  2.519 |   -1.207 +/-  1.329 |  -62.200 +/-  6.972 |   -4.653 +/-  6.509 |    0.477 +/-  0.062 |  -54.099 +/-  2.872
GLU  64 |   13.477 +/-  2.411 |   -0.114 +/-  1.145 |  -38.071 +/- 12.622 |  -25.705 +/- 10.923 |    0.755 +/-  0.069 |  -49.657 +/-  2.569
ASP  65 |   10.111 +/-  2.408 |   -2.594 +/-  0.724 |   10.853 +/-  3.860 |  -70.922 +/-  4.015 |    0.265 +/-  0.034 |  -52.287 +/-  2.024
VAL  66 |   10.312 +/-  2.220 |   -1.995 +/-  0.881 |  -16.837 +/-  0.423 |    0.398 +/-  0.171 |    0.302 +/-  0.041 |   -7.821 +/-  2.409
ILE  67 |   13.509 +/-  2.517 |   -4.421 +/-  1.042 |   -1.628 +/-  0.186 |   -0.520 +/-  0.154 |    0.014 +/-  0.016 |    6.954 +/-  2.412
GLU  68 |   14.387 +/-  2.144 |   -1.997 +/-  1.098 |   -9.331 +/-  3.756 |  -52.816 +/-  3.902 |    0.443 +/-  0.051 |  -49.314 +/-  2.111
VAL  69 |   10.316 +/-  2.268 |   -4.472 +/-  0.819 |  -16.231 +/-  0.315 |   -0.231 +/-  0.167 |    0.003 +/-  0.005 |  -10.615 +/-  2.400
TYR  70 |   13.378 +/-  2.573 |   -0.814 +/-  1.371 |  -23.090 +/-  1.796 |   -1.784 +/-  1.024 |    0.713 +/-  0.122 |  -11.596 +/-  2.730
GLN  71 |   20.139 +/-  3.264 |   -2.604 +/-  0.896 |  -63.475 +/-  2.307 |   -8.903 +/-  1.802 |    0.598 +/-  0.093 |  -54.246 +/-  2.903
GLU  72 |   14.964 +/-  2.562 |   -1.971 +/-  1.020 |  -46.732 +/-  5.366 |  -15.301 +/-  5.232 |    0.440 +/-  0.042 |  -48.599 +/-  2.526
GLN  73 |   20.437 +/-  2.839 |   -1.024 +/-  0.866 |  -65.467 +/-  2.904 |   -8.736 +/-  2.381 |    0.899 +/-  0.090 |  -53.891 +/-  2.572
THR  74 |   12.047 +/-  1.827 |    0.086 +/-  0.532 |  -20.352 +/-  1.107 |   -5.831 +/-  1.046 |    0.721 +/-  0.038 |  -13.330 +/-  1.818
GLY  75 |    1.369 +/-  0.532 |    0.121 +/-  0.174 |   -0.581 +/-  0.101 |    0.853 +/-  0.096 |    0.009 +/-  0.004 |    1.771 +/-  0.570
GLY  76 |    1.685 +/-  0.506 |    0.077 +/-  0.156 |   -9.433 +/-  0.857 |    7.546 +/-  0.785 |    0.011 +/-  0.005 |   -0.114 +/-  0.532
GLY  77 |    2.047 +/-  0.887 |   -0.500 +/-  0.090 |    8.150 +/-  0.943 |  -18.841 +/-  0.795 |    0.271 +/-  0.036 |   -8.873 +/-  0.920
PHE  78 |   13.029 +/-  2.719 |    2.243 +/-  0.739 |    1.926 +/-  0.548 |   -2.683 +/-  0.448 |    1.311 +/-  0.112 |   15.826 +/-  2.836
LYS  79 |   14.678 +/-  3.009 |   -0.237 +/-  1.103 |   50.420 +/-  9.748 |  -73.812 +/-  8.688 |    1.203 +/-  0.129 |   -7.748 +/-  3.191
LYS  80 |   14.544 +/-  3.201 |   -0.834 +/-  0.925 |   51.353 +/- 15.891 |  -74.063 +/- 14.315 |    1.129 +/-  0.133 |   -7.871 +/-  3.737
LEU  81 |   12.886 +/-  2.750 |   -0.038 +/-  0.901 |  -20.717 +/-  0.539 |   -1.881 +/-  0.198 |    0.862 +/-  0.078 |   -8.888 +/-  2.583
ALA  82 |    3.761 +/-  1.331 |   -1.449 +/-  0.275 |    3.579 +/-  0.158 |   -1.754 +/-  0.128 |    0.327 +/-  0.030 |    4.465 +/-  1.366
GLU  83 |   14.373 +/-  2.395 |   -1.275 +/-  0.981 |  -83.939 +/- 19.470 |   19.771 +/- 18.130 |    0.616 +/-  0.139 |  -50.454 +/-  2.571
ALA  84 |    3.856 +/-  1.261 |   -1.543 +/-  0.309 |    3.510 +/-  0.204 |   -1.688 +/-  0.160 |    0.306 +/-  0.040 |    4.441 +/-  1.299
VAL  85 |    9.989 +/-  2.008 |   -0.424 +/-  0.830 |  -15.357 +/-  0.260 |   -0.929 +/-  0.072 |    0.694 +/-  0.057 |   -6.027 +/-  2.124
LYS  86 |   13.920 +/-  2.513 |   -1.439 +/-  0.745 |   -7.803 +/-  1.326 |   -6.434 +/-  0.838 |    0.659 +/-  0.043 |   -1.098 +/-  2.678
PHE  87 |   12.667 +/-  2.639 |   -0.144 +/-  0.763 |    2.634 +/-  0.497 |   -2.981 +/-  0.364 |    0.953 +/-  0.077 |   13.128 +/-  2.628
SER  88 |    6.710 +/-  1.693 |   -1.707 +/-  0.474 |    1.009 +/-  1.975 |   -7.171 +/-  2.040 |    0.429 +/-  0.052 |   -0.730 +/-  1.971
ALA  89 |    3.760 +/-  1.173 |   -1.494 +/-  0.299 |    3.133 +/-  0.148 |   -1.306 +/-  0.114 |    0.331 +/-  0.039 |    4.423 +/-  1.206
LYS  90 |   14.258 +/-  2.996 |   -1.749 +/-  0.767 |   49.121 +/-  6.296 |  -71.005 +/-  5.977 |    1.040 +/-  0.115 |   -8.335 +/-  3.111
LEU  91 |   13.515 +/-  2.319 |   -1.087 +/-  0.911 |  -21.328 +/-  0.485 |   -1.379 +/-  0.183 |    0.688 +/-  0.092 |   -9.592 +/-  2.500
MET  92 |   11.845 +/-  2.347 |   -2.480 +/-  0.578 |    2.307 +/-  0.448 |   -2.556 +/-  0.362 |    0.906 +/-  0.094 |   10.021 +/-  2.509
GLY  93 |    1.358 +/-  0.462 |   -0.661 +/-  0.208 |   -0.568 +/-  0.158 |    0.766 +/-  0.141 |    0.019 +/-  0.008 |    0.914 +/-  0.513
GLN  94 |   20.224 +/-  2.475 |   -2.039 +/-  0.792 |  -62.125 +/-  3.460 |  -10.923 +/-  2.832 |    0.757 +/-  0.103 |  -54.105 +/-  2.438
ALA  95 |    3.618 +/-  1.135 |   -1.467 +/-  0.375 |    2.792 +/-  0.282 |   -1.014 +/-  0.248 |    0.308 +/-  0.063 |    4.237 +/-  1.134
MET  96 |   11.704 +/-  2.668 |   -2.135 +/-  0.845 |    1.868 +/-  1.016 |   -2.231 +/-  0.817 |    0.915 +/-  0.115 |   10.121 +/-  2.658
ALA  97 |    4.047 +/-  1.351 |   -1.139 +/-  0.354 |    2.541 +/-  0.231 |   -0.760 +/-  0.206 |    0.334 +/-  0.046 |    5.023 +/-  1.374
LYS  98 |   13.435 +/-  2.589 |   -0.487 +/-  0.993 |   37.750 +/-  8.845 |  -58.822 +/-  8.096 |    1.146 +/-  0.129 |   -6.978 +/-  2.835
LYS  99 |   16.212 +/-  2.769 |   -0.143 +/-  0.815 |   30.034 +/-  5.989 |  -57.675 +/-  6.384 |    1.227 +/-  0.146 |  -10.345 +/-  3.143

Backbone Energy Decomposition:
Residue |       Internal      |    van der Waals    |    Electrostatic    |   Polar Solvation   |   Non-Polar Solv.   |       TOTAL
-------------------------------------------------------------------------------------------------------------------------------------------
ILE   1 |    5.060 +/-  1.487 |   -0.276 +/-  1.088 |  -46.691 +/-  6.741 |  -12.987 +/-  6.941 |    0.054 +/-  0.042 |  -54.839 +/-  3.497
LYS   2 |    3.903 +/-  1.146 |   -0.483 +/-  0.897 |    3.531 +/-  2.310 |   -8.905 +/-  1.854 |    0.015 +/-  0.014 |   -1.939 +/-  1.549
LEU   3 |    4.052 +/-  1.208 |   -0.776 +/-  0.883 |   -8.720 +/-  1.190 |    2.893 +/-  0.814 |    0.008 +/-  0.010 |   -2.543 +/-  1.631
LYS   4 |    3.562 +/-  1.287 |   -1.896 +/-  0.764 |   -5.532 +/-  1.531 |   -1.741 +/-  1.286 |    0.000 +/-  0.001 |   -5.608 +/-  1.694
VAL   5 |    4.184 +/-  1.058 |   -1.020 +/-  0.879 |  -16.791 +/-  1.054 |    0.519 +/-  0.624 |    0.000 +/-  0.001 |  -13.108 +/-  1.416
ILE   6 |    4.139 +/-  1.058 |   -1.075 +/-  0.770 |  -12.302 +/-  2.464 |   -0.209 +/-  1.853 |    0.008 +/-  0.011 |   -9.440 +/-  1.413
GLY   7 |    4.222 +/-  1.252 |   -2.340 +/-  0.633 |   -7.831 +/-  1.757 |   -4.033 +/-  1.327 |    0.039 +/-  0.020 |   -9.943 +/-  1.685
GLN   8 |    4.389 +/-  1.208 |   -0.463 +/-  0.596 |   -6.156 +/-  1.409 |   -5.165 +/-  0.965 |    0.241 +/-  0.037 |   -7.154 +/-  1.341
ASP   9 |    5.086 +/-  1.168 |    1.565 +/-  0.940 |   -5.982 +/-  1.733 |   -6.363 +/-  1.396 |    0.259 +/-  0.025 |   -5.435 +/-  1.454
SER  10 |    5.500 +/-  1.280 |    0.196 +/-  0.646 |   -9.234 +/-  1.813 |   -4.194 +/-  1.361 |    0.160 +/-  0.060 |   -7.572 +/-  1.212
SER  11 |    4.484 +/-  1.409 |   -0.384 +/-  0.839 |  -10.238 +/-  2.766 |   -3.302 +/-  2.044 |    0.088 +/-  0.020 |   -9.352 +/-  1.897
GLU  12 |    4.101 +/-  1.193 |   -0.670 +/-  0.634 |   -2.902 +/-  2.006 |   -4.177 +/-  1.837 |    0.161 +/-  0.042 |   -3.487 +/-  1.369
ILE  13 |    4.101 +/-  1.098 |   -0.824 +/-  0.897 |   -7.698 +/-  1.280 |   -1.492 +/-  0.741 |    0.025 +/-  0.010 |   -5.887 +/-  1.549
HIE  14 |    3.747 +/-  1.059 |   -0.947 +/-  0.619 |   -7.899 +/-  1.276 |   -2.984 +/-  0.945 |    0.171 +/-  0.039 |   -7.913 +/-  1.429
PHE  15 |    3.795 +/-  1.021 |   -0.631 +/-  0.731 |   -0.507 +/-  1.019 |   -3.147 +/-  0.651 |    0.064 +/-  0.023 |   -0.426 +/-  1.424
LYS  16 |    3.663 +/-  1.208 |   -0.397 +/-  0.580 |    5.579 +/-  1.304 |  -11.050 +/-  1.267 |    0.199 +/-  0.034 |   -2.006 +/-  1.559
VAL  17 |    4.695 +/-  1.129 |   -0.360 +/-  0.640 |   -8.829 +/-  1.387 |   -2.146 +/-  0.844 |    0.060 +/-  0.020 |   -6.580 +/-  1.384
LYS  18 |    4.164 +/-  1.077 |   -0.193 +/-  0.804 |    7.489 +/-  2.119 |  -15.956 +/-  1.367 |    0.043 +/-  0.029 |   -4.453 +/-  1.641
MET  19 |    4.680 +/-  1.204 |   -1.467 +/-  0.726 |  -11.671 +/-  1.215 |   -3.212 +/-  0.781 |    0.033 +/-  0.015 |  -11.636 +/-  1.331
THR  20 |    4.953 +/-  1.289 |    0.080 +/-  0.802 |  -10.578 +/-  1.443 |   -4.280 +/-  1.689 |    0.098 +/-  0.032 |   -9.727 +/-  1.837
THR  21 |    4.642 +/-  1.214 |   -0.877 +/-  0.798 |   -7.776 +/-  1.146 |   -3.443 +/-  1.194 |    0.052 +/-  0.016 |   -7.402 +/-  1.527
HIE  22 |    4.258 +/-  1.129 |   -1.106 +/-  0.699 |   -6.152 +/-  1.930 |   -0.477 +/-  1.497 |    0.077 +/-  0.043 |   -3.400 +/-  1.666
LEU  23 |    4.657 +/-  1.469 |   -1.053 +/-  0.792 |   -4.965 +/-  1.626 |    0.941 +/-  0.948 |    0.007 +/-  0.008 |   -0.412 +/-  1.552
LYS  24 |    4.179 +/-  1.082 |   -1.011 +/-  0.852 |    8.997 +/-  2.552 |  -12.640 +/-  2.155 |    0.010 +/-  0.012 |   -0.465 +/-  1.689
LYS  25 |    3.811 +/-  1.170 |   -0.855 +/-  0.843 |    1.454 +/-  2.403 |  -13.744 +/-  1.943 |    0.026 +/-  0.017 |   -9.308 +/-  1.849
LEU  26 |    4.071 +/-  1.089 |   -1.784 +/-  0.604 |   -5.882 +/-  1.118 |   -1.209 +/-  0.759 |    0.024 +/-  0.022 |   -4.779 +/-  1.368
LYS  27 |    3.560 +/-  0.995 |   -1.585 +/-  0.939 |   -5.711 +/-  1.596 |   -8.900 +/-  1.220 |    0.002 +/-  0.006 |  -12.634 +/-  1.565
GLU  28 |    3.861 +/-  1.168 |   -1.407 +/-  0.817 |  -19.750 +/-  1.587 |    1.368 +/-  1.190 |    0.010 +/-  0.014 |  -15.919 +/-  1.407
SER  29 |    3.950 +/-  1.144 |   -1.303 +/-  0.740 |  -10.933 +/-  1.299 |   -1.677 +/-  0.943 |    0.044 +/-  0.031 |   -9.919 +/-  1.476
TYR  30 |    3.782 +/-  1.158 |   -1.671 +/-  0.741 |  -10.038 +/-  1.176 |   -0.779 +/-  0.557 |    0.009 +/-  0.012 |   -8.697 +/-  1.368
CYS  31 |    4.282 +/-  1.240 |   -1.960 +/-  0.661 |   -8.239 +/-  1.422 |   -2.288 +/-  0.679 |    0.020 +/-  0.012 |   -8.185 +/-  1.623
GLN  32 |    4.243 +/-  1.084 |   -0.769 +/-  0.610 |    0.358 +/-  1.152 |   -3.873 +/-  0.923 |    0.170 +/-  0.041 |    0.129 +/-  1.208
ARG  33 |    3.751 +/-  1.146 |   -0.499 +/-  0.556 |   -3.955 +/-  1.427 |   -7.898 +/-  1.147 |    0.254 +/-  0.035 |   -8.346 +/-  1.500
GLN  34 |    4.100 +/-  1.144 |   -0.220 +/-  0.680 |  -10.807 +/-  1.178 |   -4.089 +/-  0.817 |    0.196 +/-  0.028 |  -10.821 +/-  1.408
GLY  35 |    3.914 +/-  1.276 |   -0.549 +/-  0.553 |   -6.390 +/-  1.338 |   -4.723 +/-  0.851 |    0.475 +/-  0.030 |   -7.273 +/-  1.296
VAL  36 |    5.492 +/-  1.029 |    0.429 +/-  0.670 |   -1.365 +/-  1.116 |   -1.033 +/-  0.660 |    0.036 +/-  0.020 |    3.559 +/-  1.299
PRO  37 |    6.230 +/-  1.147 |   -1.216 +/-  0.742 |   -9.929 +/-  1.474 |    0.284 +/-  1.211 |    0.075 +/-  0.019 |   -4.557 +/-  1.135
MET  38 |    4.271 +/-  1.168 |   -1.235 +/-  0.562 |   -6.982 +/-  1.074 |   -1.732 +/-  0.822 |    0.082 +/-  0.021 |   -5.597 +/-  1.289
ASN  39 |    4.769 +/-  1.220 |   -0.247 +/-  0.633 |   -5.936 +/-  1.487 |   -4.642 +/-  1.035 |    0.107 +/-  0.017 |   -5.949 +/-  1.414
SER  40 |    4.826 +/-  1.131 |   -0.569 +/-  0.702 |   -9.602 +/-  1.315 |   -0.263 +/-  0.622 |    0.001 +/-  0.003 |   -5.606 +/-  1.529
LEU  41 |    4.245 +/-  1.287 |   -1.446 +/-  0.991 |   -2.022 +/-  2.126 |    2.745 +/-  1.057 |    0.026 +/-  0.011 |    3.549 +/-  1.488
ARG  42 |    3.537 +/-  1.172 |   -1.417 +/-  0.865 |    2.077 +/-  1.826 |  -11.076 +/-  1.275 |    0.004 +/-  0.004 |   -6.875 +/-  1.357
PHE  43 |    3.702 +/-  1.172 |   -2.193 +/-  0.727 |  -15.306 +/-  1.148 |    2.642 +/-  0.829 |    0.006 +/-  0.005 |  -11.148 +/-  1.235
LEU  44 |    4.160 +/-  1.280 |   -1.810 +/-  0.739 |   -8.056 +/-  1.141 |   -0.683 +/-  0.723 |    0.000 +/-  0.001 |   -6.389 +/-  1.397
PHE  45 |    3.772 +/-  1.099 |   -1.418 +/-  0.611 |  -10.837 +/-  1.217 |   -0.523 +/-  0.818 |    0.010 +/-  0.007 |   -8.996 +/-  1.392
GLU  46 |    4.240 +/-  1.193 |    0.027 +/-  0.512 |    0.456 +/-  1.250 |   -9.703 +/-  0.891 |    0.265 +/-  0.030 |   -4.715 +/-  1.343
GLY  47 |    4.172 +/-  1.202 |   -0.927 +/-  0.636 |   -9.311 +/-  1.274 |   -1.909 +/-  1.124 |    0.372 +/-  0.035 |   -7.603 +/-  1.315
GLN  48 |    3.962 +/-  0.989 |   -0.756 +/-  0.752 |   -0.232 +/-  1.051 |   -3.339 +/-  0.626 |    0.020 +/-  0.010 |   -0.345 +/-  1.110
ARG  49 |    3.709 +/-  1.031 |   -1.073 +/-  0.506 |    4.355 +/-  2.025 |  -10.390 +/-  1.574 |    0.098 +/-  0.028 |   -3.302 +/-  1.467
ILE  50 |    4.179 +/-  1.201 |   -0.251 +/-  0.844 |  -20.232 +/-  2.972 |    3.667 +/-  1.544 |    0.027 +/-  0.024 |  -12.611 +/-  1.960
ALA  51 |    3.798 +/-  1.297 |   -1.038 +/-  0.711 |   -6.485 +/-  1.830 |   -2.314 +/-  1.313 |    0.070 +/-  0.015 |   -5.970 +/-  1.410
ASP  52 |    4.983 +/-  1.262 |   -0.590 +/-  0.665 |  -10.860 +/-  2.358 |    1.237 +/-  2.358 |    0.088 +/-  0.034 |   -5.141 +/-  1.276
ASN  53 |    4.663 +/-  1.288 |   -0.243 +/-  0.608 |   -3.832 +/-  1.545 |   -4.201 +/-  1.394 |    0.124 +/-  0.051 |   -3.490 +/-  1.462
HIE  54 |    4.244 +/-  1.210 |   -1.663 +/-  0.614 |  -12.421 +/-  2.017 |    1.478 +/-  1.481 |    0.003 +/-  0.005 |   -8.358 +/-  1.414
THR  55 |    6.238 +/-  1.096 |   -0.324 +/-  1.110 |   -0.678 +/-  1.360 |   -3.649 +/-  1.006 |    0.000 +/-  0.001 |    1.587 +/-  1.697
PRO  56 |    6.201 +/-  1.094 |   -2.743 +/-  0.594 |   -2.245 +/-  1.246 |   -3.393 +/-  0.920 |    0.004 +/-  0.007 |   -2.176 +/-  1.217
LYS  57 |    3.814 +/-  1.117 |   -1.112 +/-  0.683 |   -4.466 +/-  2.673 |   -8.269 +/-  2.322 |    0.109 +/-  0.031 |   -9.924 +/-  1.406
GLU  58 |    4.246 +/-  1.172 |   -0.709 +/-  0.597 |   -5.290 +/-  1.503 |  -10.094 +/-  1.420 |    0.213 +/-  0.041 |  -11.633 +/-  1.472
LEU  59 |    4.183 +/-  1.081 |   -0.503 +/-  0.570 |   -0.355 +/-  0.969 |   -8.467 +/-  0.735 |    0.135 +/-  0.032 |   -5.007 +/-  1.403
GLY  60 |    3.986 +/-  1.058 |   -0.765 +/-  0.576 |   -3.890 +/-  1.620 |   -9.488 +/-  1.173 |    0.406 +/-  0.044 |   -9.751 +/-  1.143
MET  61 |    4.385 +/-  1.225 |   -0.514 +/-  0.611 |  -14.230 +/-  1.376 |    0.602 +/-  1.325 |    0.080 +/-  0.043 |   -9.676 +/-  1.398
GLU  62 |    3.997 +/-  1.161 |   -0.235 +/-  0.846 |   -4.476 +/-  1.721 |   -7.273 +/-  1.186 |    0.045 +/-  0.019 |   -7.941 +/-  1.562
GLU  63 |    4.077 +/-  1.077 |   -0.772 +/-  0.883 |   -9.417 +/-  3.262 |   -3.463 +/-  1.966 |    0.012 +/-  0.012 |   -9.563 +/-  1.770
GLU  64 |    4.403 +/-  1.153 |    0.349 +/-  0.712 |   -6.127 +/-  2.467 |   -6.988 +/-  2.126 |    0.120 +/-  0.040 |   -8.243 +/-  1.553
ASP  65 |    4.957 +/-  1.301 |   -0.821 +/-  0.654 |   -1.367 +/-  2.711 |   -5.230 +/-  2.137 |    0.044 +/-  0.017 |   -2.417 +/-  1.492
VAL  66 |    4.535 +/-  1.228 |   -0.764 +/-  0.669 |   -3.612 +/-  0.932 |   -5.058 +/-  0.781 |    0.052 +/-  0.023 |   -4.847 +/-  1.356
ILE  67 |    3.919 +/-  1.138 |   -1.209 +/-  0.821 |  -13.302 +/-  1.548 |   -0.872 +/-  0.914 |    0.000 +/-  0.004 |  -11.464 +/-  1.376
GLU  68 |    3.770 +/-  1.093 |   -1.326 +/-  0.769 |  -10.335 +/-  1.203 |    0.337 +/-  0.759 |    0.001 +/-  0.004 |   -7.553 +/-  1.557
VAL  69 |    4.079 +/-  1.094 |   -0.877 +/-  0.779 |   -7.567 +/-  1.692 |   -3.563 +/-  1.063 |    0.028 +/-  0.037 |   -7.900 +/-  1.463
TYR  70 |    3.556 +/-  1.248 |   -1.213 +/-  0.791 |  -13.867 +/-  1.391 |    1.866 +/-  0.763 |    0.005 +/-  0.009 |   -9.652 +/-  1.487
GLN  71 |    4.225 +/-  1.264 |   -0.895 +/-  0.774 |  -10.735 +/-  1.871 |   -0.486 +/-  1.324 |    0.034 +/-  0.020 |   -7.858 +/-  1.434
GLU  72 |    4.338 +/-  1.219 |   -0.551 +/-  0.688 |   -5.522 +/-  2.284 |   -3.567 +/-  1.714 |    0.091 +/-  0.023 |   -5.211 +/-  1.365
GLN  73 |    3.960 +/-  1.132 |    0.286 +/-  0.644 |   -4.836 +/-  0.941 |   -4.064 +/-  0.725 |    0.191 +/-  0.022 |   -4.462 +/-  1.347
THR  74 |    4.503 +/-  1.232 |    1.108 +/-  0.492 |   -8.629 +/-  0.859 |   -4.816 +/-  0.774 |    0.310 +/-  0.024 |   -7.523 +/-  1.300
GLY  75 |    3.939 +/-  1.148 |    0.278 +/-  0.357 |    4.612 +/-  0.637 |   -9.443 +/-  0.514 |    0.606 +/-  0.018 |   -0.007 +/-  1.178
GLY  76 |    4.557 +/-  1.175 |   -0.035 +/-  0.298 |  -14.892 +/-  1.261 |  -13.764 +/-  0.928 |    0.660 +/-  0.014 |  -23.475 +/-  1.262
GLY  77 |    3.553 +/-  1.125 |   -0.431 +/-  0.807 |    7.768 +/-  5.131 | -102.118 +/-  4.046 |    0.501 +/-  0.128 |  -90.728 +/-  1.702
PHE  78 |    3.943 +/-  1.259 |   -0.411 +/-  0.790 |    0.790 +/-  1.706 |   -3.044 +/-  1.111 |    0.072 +/-  0.028 |    1.350 +/-  1.498
LYS  79 |    3.617 +/-  1.181 |   -0.432 +/-  0.819 |   20.312 +/-  1.786 |  -23.272 +/-  1.383 |    0.081 +/-  0.029 |    0.305 +/-  1.547
LYS  80 |    3.673 +/-  1.223 |   -0.795 +/-  0.639 |    9.685 +/-  1.690 |  -21.646 +/-  1.611 |    0.037 +/-  0.028 |   -9.046 +/-  1.344
LEU  81 |    4.111 +/-  1.205 |   -0.782 +/-  0.657 |  -12.071 +/-  1.202 |   -2.916 +/-  0.679 |    0.034 +/-  0.021 |  -11.623 +/-  1.385
ALA  82 |    3.671 +/-  1.099 |   -1.316 +/-  0.743 |  -11.483 +/-  1.110 |   -1.142 +/-  0.606 |    0.067 +/-  0.024 |  -10.202 +/-  1.196
GLU  83 |    3.991 +/-  1.269 |   -0.802 +/-  0.794 |  -17.626 +/-  1.750 |    5.273 +/-  1.314 |    0.028 +/-  0.020 |   -9.136 +/-  1.326
ALA  84 |    3.732 +/-  1.186 |   -0.994 +/-  0.906 |   -8.341 +/-  1.866 |   -0.180 +/-  0.787 |    0.067 +/-  0.025 |   -5.716 +/-  1.489
VAL  85 |    4.276 +/-  1.213 |   -0.347 +/-  0.825 |   -7.165 +/-  1.364 |   -0.224 +/-  0.636 |    0.026 +/-  0.019 |   -3.435 +/-  1.453
LYS  86 |    3.730 +/-  1.107 |   -1.067 +/-  0.712 |   -2.335 +/-  1.887 |  -10.100 +/-  1.602 |    0.032 +/-  0.020 |   -9.739 +/-  1.274
PHE  87 |    3.765 +/-  1.095 |   -1.021 +/-  0.811 |  -16.278 +/-  0.949 |    0.059 +/-  0.522 |    0.022 +/-  0.016 |  -13.453 +/-  1.221
SER  88 |    3.939 +/-  1.133 |   -1.046 +/-  0.767 |  -12.898 +/-  1.252 |   -0.356 +/-  0.740 |    0.036 +/-  0.025 |  -10.325 +/-  1.397
ALA  89 |    3.581 +/-  1.000 |   -0.817 +/-  0.613 |   -1.634 +/-  1.163 |   -1.094 +/-  0.711 |    0.099 +/-  0.033 |    0.134 +/-  1.159
LYS  90 |    3.679 +/-  1.070 |   -0.883 +/-  0.637 |    1.736 +/-  1.722 |  -10.474 +/-  1.258 |    0.075 +/-  0.029 |   -5.866 +/-  1.572
LEU  91 |    4.378 +/-  1.205 |   -1.016 +/-  0.720 |  -14.296 +/-  1.469 |   -0.439 +/-  0.919 |    0.027 +/-  0.025 |  -11.347 +/-  1.441
MET  92 |    4.109 +/-  1.255 |   -0.815 +/-  0.759 |  -11.603 +/-  1.335 |   -0.824 +/-  0.840 |    0.046 +/-  0.024 |   -9.087 +/-  1.346
GLY  93 |    3.769 +/-  1.065 |   -1.650 +/-  0.665 |   -8.514 +/-  1.183 |   -4.343 +/-  0.807 |    0.234 +/-  0.051 |  -10.504 +/-  1.276
GLN  94 |    4.071 +/-  1.169 |   -0.734 +/-  0.938 |   -9.642 +/-  1.654 |   -1.438 +/-  1.212 |    0.042 +/-  0.029 |   -7.701 +/-  1.283
ALA  95 |    3.696 +/-  1.077 |   -1.024 +/-  0.854 |   -5.518 +/-  1.754 |   -2.644 +/-  1.653 |    0.104 +/-  0.069 |   -5.386 +/-  1.361
MET  96 |    4.043 +/-  1.144 |   -0.240 +/-  0.671 |   -7.578 +/-  2.126 |   -3.978 +/-  1.770 |    0.166 +/-  0.089 |   -7.587 +/-  1.240
ALA  97 |    3.909 +/-  1.169 |   -0.170 +/-  0.658 |    1.183 +/-  2.685 |   -4.496 +/-  2.353 |    0.271 +/-  0.059 |    0.697 +/-  1.552
LYS  98 |    4.791 +/-  1.076 |    0.116 +/-  0.786 |    5.536 +/-  3.607 |   -9.517 +/-  2.737 |    0.191 +/-  0.069 |    1.118 +/-  1.768
LYS  99 |    5.310 +/-  1.442 |   -0.109 +/-  0.631 |  -45.932 +/-  9.676 |  -31.038 +/-  9.725 |    0.602 +/-  0.071 |  -71.167 +/-  1.528

DELTAS:
Total Energy Decomposition:
Residue |  Location |       Internal      |    van der Waals    |    Electrostatic    |   Polar Solvation   |    Non-Polar Solv.  |       TOTAL
-------------------------------------------------------------------------------------------------------------------------------------------------------
GLU   1 | R GLU   1 |   -0.002 +/-  4.879 |   -0.001 +/-  2.109 |   -0.307 +/- 18.838 |    0.314 +/- 17.507 |   -0.001 +/-  0.208 |    0.004 +/-  5.335
PHE   2 | R PHE   2 |   -0.001 +/-  4.478 |   -0.000 +/-  1.451 |   -0.037 +/-  2.603 |    0.036 +/-  2.313 |    0.000 +/-  0.182 |   -0.001 +/-  4.725
PRO   3 | R PRO   3 |   -0.002 +/-  3.635 |   -0.000 +/-  1.481 |    0.342 +/-  1.794 |   -0.338 +/-  1.946 |   -0.000 +/-  0.150 |    0.002 +/-  3.644
GLU   4 | R GLU   4 |    0.012 +/-  3.944 |   -0.000 +/-  2.799 |  -18.645 +/- 14.183 |   18.625 +/- 12.828 |    0.000 +/-  0.175 |   -0.008 +/-  4.695
ILE   5 | R ILE   5 |   -0.001 +/-  4.720 |   -0.002 +/-  2.037 |    0.035 +/-  1.942 |   -0.025 +/-  1.822 |   -0.000 +/-  0.055 |    0.007 +/-  5.094
THR   6 | R THR   6 |    0.006 +/-  3.271 |    0.001 +/-  1.827 |   -0.347 +/-  6.749 |    0.342 +/-  4.993 |    0.001 +/-  0.119 |    0.003 +/-  3.534
GLU   7 | R GLU   7 |    0.006 +/-  4.515 |   -0.000 +/-  1.931 |  -18.158 +/- 18.118 |   18.143 +/- 16.461 |    0.001 +/-  0.113 |   -0.008 +/-  5.049
GLU   8 | R GLU   8 |   -0.006 +/-  3.498 |   -0.000 +/-  2.205 |  -16.672 +/- 13.927 |   16.662 +/- 13.447 |   -0.001 +/-  0.108 |   -0.017 +/-  3.842
MET   9 | R MET   9 |    0.002 +/-  3.780 |   -0.002 +/-  1.801 |   -0.243 +/-  2.660 |    0.257 +/-  2.006 |    0.000 +/-  0.132 |    0.014 +/-  3.670
GLU  10 | R GLU  10 |    0.006 +/-  3.700 |   -0.001 +/-  2.183 |  -20.277 +/- 28.265 |   20.253 +/- 24.121 |   -0.000 +/-  0.127 |   -0.020 +/-  5.816
LYS  11 | R LYS  11 |   -0.003 +/-  4.501 |   -0.002 +/-  2.382 |   18.093 +/- 18.986 |  -18.076 +/- 16.047 |   -0.000 +/-  0.169 |    0.011 +/-  5.637
GLU  12 | R GLU  12 |    0.002 +/-  3.753 |   -0.001 +/-  1.916 |  -18.542 +/- 10.358 |   18.537 +/-  9.709 |   -0.001 +/-  0.148 |   -0.005 +/-  3.831
ILE  13 | R ILE  13 |   -0.004 +/-  3.753 |   -0.005 +/-  2.387 |   -0.160 +/-  1.949 |    0.218 +/-  1.172 |   -0.000 +/-  0.029 |    0.049 +/-  3.718
LYS  14 | R LYS  14 |   -0.003 +/-  4.449 |   -0.004 +/-  2.200 |   20.309 +/- 13.430 |  -20.265 +/- 12.169 |   -0.000 +/-  0.229 |    0.037 +/-  5.468
ASN  15 | R ASN  15 |    0.006 +/-  4.541 |   -0.004 +/-  1.827 |   -0.260 +/-  7.111 |    0.285 +/-  4.331 |   -0.000 +/-  0.113 |    0.026 +/-  4.700
VAL  16 | R VAL  16 |   -0.001 +/-  3.701 |   -0.009 +/-  2.048 |   -0.191 +/-  1.759 |    0.326 +/-  0.739 |   -0.000 +/-  0.049 |    0.125 +/-  3.528
PHE  17 | R PHE  17 |    0.008 +/-  3.979 |   -0.020 +/-  1.913 |   -0.142 +/-  2.387 |    0.061 +/-  1.487 |   -0.000 +/-  0.079 |   -0.093 +/-  4.938
ARG  18 | R ARG  18 |   -0.006 +/-  5.268 |   -0.009 +/-  2.045 |   20.301 +/-  9.363 |  -20.247 +/-  8.918 |    0.001 +/-  0.168 |    0.039 +/-  4.617
ASN  19 | R ASN  19 |    0.004 +/-  3.465 |   -0.007 +/-  1.615 |   -0.353 +/-  3.011 |    0.345 +/-  1.896 |   -0.001 +/-  0.090 |   -0.012 +/-  3.725
GLY  20 | R GLY  20 |   -0.002 +/-  2.396 |   -0.007 +/-  0.911 |    0.091 +/-  1.393 |   -0.018 +/-  1.098 |    0.000 +/-  0.056 |    0.064 +/-  2.588
ASN  21 | R ASN  21 |   -0.002 +/-  4.640 |   -0.058 +/-  1.666 |   -0.445 +/-  5.203 |    0.649 +/-  3.388 |    0.000 +/-  0.074 |    0.144 +/-  3.552
GLN  22 | R GLN  22 |   -0.002 +/-  4.253 |   -0.399 +/-  1.766 |    0.857 +/-  6.403 |   -0.249 +/-  4.932 |   -0.011 +/-  0.122 |    0.196 +/-  4.130
ASP  23 | R ASP  23 |    0.004 +/-  3.530 |   -0.555 +/-  1.654 |  -38.056 +/-  7.961 |   37.449 +/-  7.527 |   -0.181 +/-  0.086 |   -1.339 +/-  3.550
GLU  24 | R GLU  24 |    0.005 +/-  3.234 |   -0.103 +/-  1.897 |  -23.975 +/-  7.964 |   23.757 +/-  6.433 |    0.000 +/-  0.064 |   -0.317 +/-  3.711
VAL  25 | R VAL  25 |   -0.006 +/-  3.447 |   -0.147 +/-  1.771 |    0.468 +/-  1.418 |   -0.156 +/-  1.007 |   -0.003 +/-  0.066 |    0.156 +/-  3.629
LEU  26 | R LEU  26 |   -0.003 +/-  3.714 |   -0.036 +/-  1.734 |    0.464 +/-  1.812 |   -0.214 +/-  1.316 |    0.000 +/-  0.058 |    0.211 +/-  3.868
SER  27 | R SER  27 |    0.001 +/-  3.031 |   -0.034 +/-  1.366 |   -0.782 +/-  1.919 |    0.723 +/-  1.024 |   -0.000 +/-  0.002 |   -0.093 +/-  3.105
GLU  28 | R GLU  28 |    0.001 +/-  3.996 |   -0.079 +/-  2.144 |  -20.963 +/-  6.295 |   21.226 +/-  6.047 |   -0.000 +/-  0.062 |    0.185 +/-  3.983
ALA  29 | R ALA  29 |   -0.005 +/-  2.577 |   -0.106 +/-  1.436 |   -0.909 +/-  1.977 |    1.336 +/-  1.796 |   -0.000 +/-  0.070 |    0.316 +/-  2.929
PHE  30 | R PHE  30 |    0.011 +/-  4.454 |   -0.637 +/-  1.446 |   -1.465 +/-  2.321 |    2.660 +/-  1.843 |   -0.117 +/-  0.145 |    0.452 +/-  4.649
ARG  31 | R ARG  31 |    0.001 +/-  6.404 |   -4.726 +/-  1.972 |   -7.311 +/-  9.391 |   13.101 +/-  8.866 |   -1.004 +/-  0.177 |    0.061 +/-  5.254
LEU  32 | R LEU  32 |   -0.003 +/-  3.696 |   -1.543 +/-  1.800 |    1.774 +/-  2.554 |   -0.608 +/-  1.235 |   -0.234 +/-  0.055 |   -0.615 +/-  3.972
THR  33 | R THR  33 |    0.001 +/-  3.853 |   -0.527 +/-  1.475 |   -2.000 +/-  1.902 |    3.119 +/-  2.409 |   -0.049 +/-  0.070 |    0.544 +/-  3.751
ILE  34 | R ILE  34 |    0.001 +/-  3.075 |   -0.189 +/-  2.388 |   -0.081 +/-  1.570 |    0.500 +/-  0.552 |   -0.000 +/-  0.000 |    0.231 +/-  3.540
THR  35 | R THR  35 |   -0.002 +/-  3.445 |   -0.662 +/-  2.046 |   -1.385 +/-  2.429 |   -1.274 +/-  0.823 |   -0.103 +/-  0.031 |   -3.426 +/-  3.796
ARG  36 | R ARG  36 |    0.007 +/-  5.394 |   -0.102 +/-  2.259 |   23.362 +/- 10.110 |  -22.610 +/-  7.440 |   -0.000 +/-  0.042 |    0.656 +/-  5.724
LYS  37 | R LYS  37 |    0.002 +/-  4.631 |   -1.064 +/-  2.195 |    1.079 +/-  7.299 |    2.587 +/-  6.372 |   -0.477 +/-  0.076 |    2.127 +/-  5.623
ASP  38 | R ASP  38 |   -0.003 +/-  3.235 |   -0.910 +/-  1.942 |  -24.235 +/-  5.858 |   21.433 +/-  4.484 |   -0.017 +/-  0.009 |   -3.732 +/-  3.613
ILE  39 | R ILE  39 |    0.004 +/-  4.484 |   -0.059 +/-  1.931 |    0.067 +/-  1.427 |    0.158 +/-  0.866 |   -0.000 +/-  0.004 |    0.170 +/-  4.346
GLN  40 | R GLN  40 |    0.005 +/-  3.928 |   -0.075 +/-  2.047 |   -0.232 +/-  4.038 |    0.658 +/-  2.458 |   -0.000 +/-  0.063 |    0.356 +/-  3.601
THR  41 | R THR  41 |   -0.004 +/-  3.244 |   -0.444 +/-  1.722 |   -0.547 +/-  2.053 |    0.665 +/-  1.265 |   -0.037 +/-  0.036 |   -0.367 +/-  3.179
LEU  42 | R LEU  42 |    0.002 +/-  4.079 |   -0.060 +/-  2.260 |   -0.133 +/-  1.841 |    0.319 +/-  0.798 |    0.000 +/-  0.004 |    0.130 +/-  4.288
ASN  43 | R ASN  43 |    0.003 +/-  3.612 |   -0.031 +/-  1.810 |   -0.436 +/-  5.107 |    0.505 +/-  3.160 |    0.001 +/-  0.115 |    0.040 +/-  4.124
HIE  44 | R HIE  44 |   -0.003 +/-  4.314 |   -0.036 +/-  1.415 |   -0.044 +/-  2.470 |    0.185 +/-  2.430 |    0.000 +/-  0.241 |    0.103 +/-  4.393
LEU  45 | R LEU  45 |   -0.007 +/-  4.247 |   -0.116 +/-  2.015 |   -0.634 +/-  2.144 |    0.891 +/-  1.929 |    0.001 +/-  0.272 |    0.136 +/-  4.136
ASN  46 | R ASN  46 |    0.010 +/-  4.503 |   -0.213 +/-  1.797 |   -0.233 +/-  3.163 |    0.907 +/-  1.415 |    0.000 +/-  0.071 |    0.470 +/-  4.051
TRP  47 | R TRP  47 |   -0.013 +/-  5.175 |   -6.495 +/-  1.522 |   -1.380 +/-  1.933 |    2.057 +/-  1.325 |   -0.711 +/-  0.082 |   -6.542 +/-  5.044
LEU  48 | R LEU  48 |   -0.003 +/-  4.196 |   -1.798 +/-  2.162 |   -3.631 +/-  1.912 |    1.369 +/-  0.838 |   -0.055 +/-  0.017 |   -4.117 +/-  4.636
ASN  49 | R ASN  49 |   -0.001 +/-  4.723 |   -1.690 +/-  1.837 |  -10.303 +/-  2.702 |    7.816 +/-  1.332 |   -0.208 +/-  0.022 |   -4.385 +/-  4.120
ASP  50 | R ASP  50 |   -0.000 +/-  3.856 |   -2.255 +/-  2.111 |  -54.668 +/-  6.038 |   47.150 +/-  5.727 |   -0.402 +/-  0.105 |  -10.176 +/-  4.355
GLU  51 | R GLU  51 |    0.001 +/-  4.258 |   -0.491 +/-  2.181 |  -69.709 +/-  5.733 |   64.541 +/-  4.936 |   -0.381 +/-  0.040 |   -6.039 +/-  4.451
ILE  52 | R ILE  52 |    0.007 +/-  4.489 |   -0.188 +/-  1.892 |   -0.191 +/-  1.381 |    0.675 +/-  0.678 |   -0.000 +/-  0.002 |    0.303 +/-  4.611
ILE  53 | R ILE  53 |    0.005 +/-  4.100 |   -0.219 +/-  1.855 |    0.835 +/-  1.263 |   -0.226 +/-  0.687 |   -0.000 +/-  0.009 |    0.396 +/-  4.115
ASN  54 | R ASN  54 |    0.010 +/-  4.016 |   -0.460 +/-  1.459 |    5.151 +/-  2.980 |   -2.932 +/-  1.704 |   -0.046 +/-  0.038 |    1.722 +/-  3.773
PHE  55 | R PHE  55 |   -0.001 +/-  3.582 |   -0.136 +/-  1.446 |    1.209 +/-  1.705 |   -1.260 +/-  0.664 |    0.000 +/-  0.011 |   -0.189 +/-  3.820
TYR  56 | R TYR  56 |   -0.001 +/-  4.550 |   -0.034 +/-  2.028 |    0.617 +/-  5.043 |   -0.597 +/-  2.773 |   -0.000 +/-  0.044 |   -0.014 +/-  4.786
MET  57 | R MET  57 |    0.001 +/-  3.126 |   -0.048 +/-  1.686 |    1.129 +/-  1.493 |   -0.886 +/-  0.801 |    0.000 +/-  0.012 |    0.195 +/-  3.465
ASN  58 | R ASN  58 |    0.004 +/-  3.867 |   -0.089 +/-  1.300 |    2.136 +/-  4.004 |   -1.616 +/-  3.056 |   -0.001 +/-  0.112 |    0.434 +/-  3.561
MET  59 | R MET  59 |   -0.005 +/-  3.452 |   -0.020 +/-  1.571 |    0.501 +/-  1.602 |   -0.417 +/-  0.921 |    0.000 +/-  0.036 |    0.059 +/-  3.666
LEU  60 | R LEU  60 |   -0.002 +/-  4.309 |   -0.014 +/-  1.608 |    0.446 +/-  1.531 |   -0.296 +/-  0.777 |   -0.000 +/-  0.002 |    0.134 +/-  4.254
MET  61 | R MET  61 |   -0.001 +/-  4.008 |   -0.071 +/-  1.777 |    0.457 +/-  2.705 |   -0.385 +/-  1.315 |   -0.018 +/-  0.103 |   -0.019 +/-  4.356
GLU  62 | R GLU  62 |    0.000 +/-  3.909 |   -0.018 +/-  1.857 |  -11.976 +/- 10.700 |   12.083 +/-  9.910 |   -0.001 +/-  0.139 |    0.090 +/-  3.971
ARG  63 | R ARG  63 |    0.007 +/-  5.861 |   -0.006 +/-  2.128 |   17.219 +/-  7.797 |  -17.072 +/-  6.002 |    0.000 +/-  0.103 |    0.147 +/-  5.967
SER  64 | R SER  64 |    0.003 +/-  3.190 |   -0.004 +/-  1.623 |    0.418 +/-  1.980 |   -0.402 +/-  1.669 |   -0.000 +/-  0.055 |    0.015 +/-  3.119
LYS  65 | R LYS  65 |    0.002 +/-  4.300 |   -0.009 +/-  1.776 |   10.597 +/-  9.778 |  -10.514 +/-  9.654 |    0.000 +/-  0.100 |    0.077 +/-  5.372
GLU  66 | R GLU  66 |    0.004 +/-  4.237 |   -0.003 +/-  1.637 |  -12.845 +/- 14.134 |   12.849 +/- 12.908 |   -0.001 +/-  0.125 |    0.004 +/-  4.577
LYS  67 | R LYS  67 |    0.009 +/-  4.907 |   -0.001 +/-  1.254 |   10.633 +/-  7.379 |  -10.637 +/-  6.339 |   -0.001 +/-  0.074 |    0.003 +/-  5.426
GLY  68 | R GLY  68 |   -0.004 +/-  2.451 |   -0.000 +/-  0.728 |   -0.135 +/-  2.620 |    0.136 +/-  2.151 |    0.000 +/-  0.072 |   -0.003 +/-  2.456
LEU  69 | R LEU  69 |    0.005 +/-  4.096 |   -0.001 +/-  1.820 |    0.383 +/-  2.194 |   -0.365 +/-  1.513 |    0.000 +/-  0.093 |    0.023 +/-  4.057
PRO  70 | R PRO  70 |    0.003 +/-  3.159 |   -0.002 +/-  1.342 |   -0.150 +/-  2.482 |    0.151 +/-  1.142 |   -0.000 +/-  0.062 |    0.003 +/-  3.630
SER  71 | R SER  71 |    0.000 +/-  3.622 |   -0.003 +/-  1.597 |   -0.241 +/-  3.649 |    0.260 +/-  2.994 |    0.001 +/-  0.052 |    0.017 +/-  4.115
VAL  72 | R VAL  72 |   -0.000 +/-  4.356 |   -0.011 +/-  1.885 |    0.350 +/-  1.427 |   -0.181 +/-  1.074 |    0.000 +/-  0.031 |    0.158 +/-  4.416
HIE  73 | R HIE  73 |   -0.012 +/-  4.183 |   -0.096 +/-  1.494 |   -1.597 +/-  3.137 |    1.836 +/-  3.351 |   -0.036 +/-  0.096 |    0.095 +/-  4.591
ALA  74 | R ALA  74 |   -0.004 +/-  2.481 |   -0.082 +/-  0.911 |    0.343 +/-  1.783 |    0.050 +/-  1.290 |   -0.027 +/-  0.055 |    0.280 +/-  2.675
PHE  75 | R PHE  75 |    0.006 +/-  4.788 |   -0.230 +/-  1.649 |   -1.709 +/-  1.628 |    2.036 +/-  1.011 |   -0.022 +/-  0.075 |    0.082 +/-  4.483
ASN  76 | R ASN  76 |    0.003 +/-  5.016 |   -1.550 +/-  1.831 |    0.971 +/-  3.663 |    1.461 +/-  3.631 |   -0.396 +/-  0.059 |    0.489 +/-  4.412
THR  77 | R THR  77 |    0.002 +/-  3.159 |   -0.409 +/-  1.852 |   -0.021 +/-  2.101 |    0.184 +/-  1.295 |   -0.016 +/-  0.033 |   -0.260 +/-  3.080
PHE  78 | R PHE  78 |    0.008 +/-  4.359 |   -3.651 +/-  1.994 |    1.048 +/-  1.699 |   -0.310 +/-  0.896 |   -0.679 +/-  0.104 |   -3.584 +/-  4.646
PHE  79 | R PHE  79 |   -0.002 +/-  3.737 |   -0.276 +/-  1.580 |    0.957 +/-  1.409 |   -0.796 +/-  0.594 |    0.000 +/-  0.010 |   -0.117 +/-  3.786
PHE  80 | R PHE  80 |   -0.005 +/-  4.423 |   -0.071 +/-  1.382 |    0.880 +/-  1.369 |   -0.856 +/-  0.752 |   -0.000 +/-  0.046 |   -0.053 +/-  4.759
THR  81 | R THR  81 |    0.000 +/-  3.181 |   -0.251 +/-  1.652 |   -0.532 +/-  2.742 |    0.952 +/-  1.792 |   -0.021 +/-  0.110 |    0.149 +/-  3.812
LYS  82 | R LYS  82 |   -0.002 +/-  4.585 |   -0.487 +/-  1.547 |  -38.728 +/-  6.518 |   36.650 +/-  5.583 |   -0.245 +/-  0.104 |   -2.813 +/-  4.943
LEU  83 | R LEU  83 |   -0.002 +/-  3.636 |   -0.053 +/-  1.526 |    0.461 +/-  1.583 |   -0.414 +/-  1.120 |    0.000 +/-  0.036 |   -0.007 +/-  3.800
LYS  84 | R LYS  84 |   -0.010 +/-  4.858 |   -0.036 +/-  1.594 |   19.812 +/-  6.911 |  -19.449 +/-  6.970 |   -0.000 +/-  0.136 |    0.316 +/-  5.156
THR  85 | R THR  85 |   -0.003 +/-  3.598 |   -0.074 +/-  1.712 |    0.622 +/-  2.140 |   -0.398 +/-  1.648 |   -0.000 +/-  0.054 |    0.147 +/-  3.596
ALA  86 | R ALA  86 |   -0.002 +/-  2.652 |   -0.061 +/-  1.094 |   -0.028 +/-  2.498 |    0.151 +/-  1.800 |   -0.001 +/-  0.081 |    0.059 +/-  3.153
GLY  87 | R GLY  87 |   -0.001 +/-  2.245 |   -0.021 +/-  1.220 |    1.759 +/-  2.245 |   -1.701 +/-  1.309 |   -0.001 +/-  0.052 |    0.035 +/-  2.578
TYR  88 | R TYR  88 |   -0.007 +/-  4.356 |   -0.041 +/-  1.866 |    1.806 +/-  2.600 |   -1.837 +/-  1.393 |   -0.000 +/-  0.084 |   -0.079 +/-  4.397
GLN  89 | R GLN  89 |    0.005 +/-  4.752 |   -0.047 +/-  1.493 |    2.520 +/-  6.246 |   -2.210 +/-  5.558 |    0.000 +/-  0.131 |    0.269 +/-  4.349
ALA  90 | R ALA  90 |   -0.004 +/-  2.822 |   -0.175 +/-  1.400 |    2.942 +/-  2.714 |   -2.764 +/-  1.547 |   -0.002 +/-  0.098 |   -0.002 +/-  3.062
VAL  91 | R VAL  91 |    0.003 +/-  4.325 |   -0.252 +/-  1.928 |    1.215 +/-  2.204 |   -0.847 +/-  0.965 |   -0.000 +/-  0.005 |    0.118 +/-  4.064
LYS  92 | R LYS  92 |   -0.004 +/-  4.492 |   -0.122 +/-  1.965 |  -10.962 +/- 12.516 |   11.419 +/- 11.389 |    0.000 +/-  0.120 |    0.331 +/-  4.782
ARG  93 | R ARG  93 |    0.009 +/-  4.754 |   -0.966 +/-  2.169 |  -79.428 +/-  9.730 |   71.309 +/-  8.124 |   -0.705 +/-  0.144 |   -9.780 +/-  4.693
TRP  94 | R TRP  94 |   -0.010 +/-  5.053 |   -5.490 +/-  1.381 |   -7.585 +/-  2.744 |    4.762 +/-  1.532 |   -0.708 +/-  0.078 |   -9.031 +/-  4.929
THR  95 | R THR  95 |   -0.001 +/-  3.525 |   -0.245 +/-  2.059 |    0.038 +/-  2.744 |    0.128 +/-  1.633 |    0.000 +/-  0.029 |   -0.081 +/-  3.686
LYS  96 | R LYS  96 |    0.006 +/-  4.712 |   -0.416 +/-  1.710 |  -38.285 +/- 14.138 |   38.578 +/- 13.331 |   -0.035 +/-  0.138 |   -0.152 +/-  5.063
LYS  97 | R LYS  97 |    0.004 +/-  4.654 |   -0.382 +/-  1.838 |  -52.472 +/- 16.049 |   51.469 +/- 14.783 |   -0.285 +/-  0.162 |   -1.667 +/-  5.096
VAL  98 | R VAL  98 |   -0.002 +/-  4.106 |   -0.182 +/-  1.943 |    0.682 +/-  1.709 |   -0.485 +/-  1.343 |   -0.040 +/-  0.191 |   -0.028 +/-  4.391
ASP  99 | R ASP  99 |    0.006 +/-  3.093 |   -0.018 +/-  2.065 |   -0.948 +/- 12.677 |    1.020 +/- 10.808 |   -0.000 +/-  0.074 |    0.060 +/-  4.176
VAL 100 | R VAL 100 |   -0.001 +/-  3.876 |   -0.018 +/-  1.719 |   -0.744 +/-  1.715 |    0.831 +/-  1.071 |   -0.000 +/-  0.012 |    0.068 +/-  3.683
PHE 101 | R PHE 101 |    0.006 +/-  4.278 |   -0.007 +/-  1.602 |   -0.437 +/-  1.908 |    0.412 +/-  1.433 |    0.001 +/-  0.093 |   -0.026 +/-  4.546
SER 102 | R SER 102 |   -0.002 +/-  3.130 |   -0.006 +/-  1.667 |   -0.503 +/-  2.609 |    0.533 +/-  1.741 |    0.000 +/-  0.049 |    0.022 +/-  3.782
VAL 103 | R VAL 103 |   -0.004 +/-  3.532 |   -0.005 +/-  1.825 |    0.258 +/-  2.763 |   -0.206 +/-  1.879 |   -0.000 +/-  0.050 |    0.042 +/-  4.036
ASP 104 | R ASP 104 |    0.004 +/-  3.520 |   -0.003 +/-  1.562 |  -10.373 +/-  7.122 |   10.396 +/-  6.829 |    0.001 +/-  0.049 |    0.024 +/-  3.607
ILE 105 | R ILE 105 |   -0.000 +/-  4.537 |   -0.004 +/-  2.043 |    0.412 +/-  1.186 |   -0.351 +/-  0.427 |   -0.000 +/-  0.007 |    0.056 +/-  4.311
LEU 106 | R LEU 106 |    0.001 +/-  3.674 |   -0.019 +/-  2.014 |   -0.541 +/-  1.399 |    0.767 +/-  0.535 |    0.000 +/-  0.003 |    0.208 +/-  3.974
LEU 107 | R LEU 107 |   -0.002 +/-  3.663 |   -0.021 +/-  1.614 |    0.882 +/-  1.256 |   -0.725 +/-  0.502 |   -0.000 +/-  0.001 |    0.135 +/-  3.727
VAL 108 | R VAL 108 |   -0.005 +/-  3.157 |   -0.030 +/-  1.807 |   -0.599 +/-  1.239 |    0.929 +/-  0.471 |   -0.000 +/-  0.002 |    0.295 +/-  3.450
PRO 109 | R PRO 109 |   -0.005 +/-  3.880 |   -0.065 +/-  1.190 |    1.145 +/-  0.930 |   -0.977 +/-  0.753 |    0.000 +/-  0.008 |    0.098 +/-  4.124
ILE 110 | R ILE 110 |    0.007 +/-  3.405 |   -0.085 +/-  1.862 |   -0.799 +/-  1.322 |    1.021 +/-  0.646 |    0.000 +/-  0.018 |    0.143 +/-  3.658
HIE 111 | R HIE 111 |    0.004 +/-  3.637 |   -2.043 +/-  1.399 |   -1.490 +/-  2.679 |    1.676 +/-  2.053 |   -0.380 +/-  0.070 |   -2.233 +/-  3.918
LEU 112 | R LEU 112 |   -0.001 +/-  4.206 |   -0.272 +/-  2.018 |   -1.768 +/-  1.523 |    2.084 +/-  0.985 |   -0.005 +/-  0.101 |    0.038 +/-  4.443
GLY 113 | R GLY 113 |    0.003 +/-  2.486 |   -0.636 +/-  0.832 |    1.772 +/-  1.393 |   -0.455 +/-  1.076 |   -0.041 +/-  0.055 |    0.644 +/-  2.302
VAL 114 | R VAL 114 |   -0.002 +/-  3.603 |   -3.228 +/-  2.084 |   -3.426 +/-  1.828 |    4.498 +/-  0.850 |   -0.548 +/-  0.083 |   -2.706 +/-  4.126
HIE 115 | R HIE 115 |    0.001 +/-  3.687 |   -2.458 +/-  1.547 |    0.167 +/-  2.582 |   -0.608 +/-  1.395 |   -0.048 +/-  0.046 |   -2.946 +/-  4.143
TRP 116 | R TRP 116 |    0.006 +/-  4.196 |   -2.693 +/-  1.554 |   -1.696 +/-  1.621 |    1.099 +/-  0.963 |   -0.118 +/-  0.028 |   -3.402 +/-  4.492
CYS 117 | R CYS 117 |    0.006 +/-  2.860 |   -0.075 +/-  1.578 |   -0.116 +/-  2.153 |    0.079 +/-  1.229 |    0.000 +/-  0.004 |   -0.107 +/-  2.511
LEU 118 | R LEU 118 |    0.004 +/-  3.866 |   -0.025 +/-  1.790 |   -0.730 +/-  1.494 |    0.883 +/-  0.550 |   -0.000 +/-  0.002 |    0.132 +/-  4.108
ALA 119 | R ALA 119 |    0.001 +/-  2.629 |   -0.009 +/-  1.377 |    0.077 +/-  1.341 |   -0.071 +/-  0.600 |   -0.000 +/-  0.003 |   -0.002 +/-  2.561
VAL 120 | R VAL 120 |   -0.001 +/-  3.683 |   -0.007 +/-  1.742 |   -0.328 +/-  1.759 |    0.379 +/-  0.865 |    0.000 +/-  0.015 |    0.043 +/-  3.413
VAL 121 | R VAL 121 |   -0.001 +/-  3.905 |   -0.005 +/-  2.201 |   -0.006 +/-  1.442 |    0.036 +/-  0.567 |   -0.000 +/-  0.003 |    0.024 +/-  4.055
ASP 122 | R ASP 122 |   -0.004 +/-  3.281 |   -0.002 +/-  2.122 |  -14.034 +/- 11.488 |   14.004 +/-  8.842 |    0.000 +/-  0.045 |   -0.036 +/-  5.328
PHE 123 | R PHE 123 |   -0.002 +/-  3.769 |   -0.003 +/-  1.517 |   -0.073 +/-  2.003 |    0.057 +/-  1.555 |   -0.000 +/-  0.062 |   -0.021 +/-  3.829
ARG 124 | R ARG 124 |   -0.003 +/-  6.508 |   -0.003 +/-  2.859 |   13.927 +/- 10.207 |  -13.897 +/-  8.026 |    0.000 +/-  0.092 |    0.024 +/-  5.512
LYS 125 | R LYS 125 |    0.005 +/-  4.652 |   -0.001 +/-  2.000 |   15.345 +/- 12.634 |  -15.319 +/- 14.121 |   -0.000 +/-  0.142 |    0.029 +/-  5.592
LYS 126 | R LYS 126 |    0.011 +/-  4.289 |   -0.001 +/-  1.911 |    9.934 +/- 11.976 |   -9.928 +/- 11.159 |   -0.000 +/-  0.159 |    0.015 +/-  5.344
ASN 127 | R ASN 127 |    0.010 +/-  4.121 |   -0.002 +/-  1.323 |    0.323 +/-  8.025 |   -0.311 +/-  4.845 |    0.001 +/-  0.158 |    0.022 +/-  4.021
ILE 128 | R ILE 128 |   -0.007 +/-  4.370 |   -0.002 +/-  1.940 |   -0.242 +/-  2.170 |    0.284 +/-  1.405 |   -0.000 +/-  0.044 |    0.032 +/-  4.183
THR 129 | R THR 129 |    0.001 +/-  3.110 |   -0.006 +/-  1.827 |    0.556 +/-  3.140 |   -0.510 +/-  2.661 |    0.000 +/-  0.120 |    0.041 +/-  3.856
TYR 130 | R TYR 130 |    0.001 +/-  5.027 |   -0.031 +/-  1.584 |    0.426 +/-  2.797 |   -0.364 +/-  2.700 |    0.000 +/-  0.039 |    0.032 +/-  5.492
TYR 131 | R TYR 131 |   -0.001 +/-  4.445 |   -0.023 +/-  1.521 |    0.537 +/-  1.829 |   -0.474 +/-  1.389 |    0.000 +/-  0.064 |    0.039 +/-  4.558
ASP 132 | R ASP 132 |    0.005 +/-  3.138 |   -0.149 +/-  2.129 |  -43.962 +/- 13.205 |   44.113 +/- 12.551 |   -0.003 +/-  0.036 |    0.003 +/-  3.544
SER 133 | R SER 133 |    0.002 +/-  2.558 |   -0.329 +/-  1.388 |   -2.002 +/-  2.483 |    2.289 +/-  1.358 |   -0.000 +/-  0.003 |   -0.041 +/-  3.645
MET 134 | R MET 134 |   -0.001 +/-  3.658 |   -3.920 +/-  1.852 |   -2.324 +/-  3.541 |    3.153 +/-  2.564 |   -0.727 +/-  0.101 |   -3.819 +/-  4.143
GLY 135 | R GLY 135 |   -0.002 +/-  2.625 |   -0.435 +/-  0.947 |   -1.156 +/-  4.048 |    1.200 +/-  2.566 |   -0.082 +/-  0.093 |   -0.476 +/-  2.911
GLY 136 | R GLY 136 |    0.001 +/-  2.486 |   -0.071 +/-  0.947 |   -0.424 +/-  3.129 |    0.378 +/-  2.662 |   -0.004 +/-  0.096 |   -0.121 +/-  2.486
ILE 137 | R ILE 137 |   -0.005 +/-  3.852 |   -0.017 +/-  2.327 |   -0.974 +/-  2.361 |    1.035 +/-  2.220 |   -0.000 +/-  0.149 |    0.038 +/-  4.159
ASN 138 | R ASN 138 |    0.001 +/-  3.581 |   -0.018 +/-  1.344 |    2.485 +/-  3.566 |   -2.373 +/-  1.989 |   -0.000 +/-  0.062 |    0.095 +/-  4.108
ASN 139 | R ASN 139 |   -0.014 +/-  4.291 |   -0.005 +/-  1.557 |    0.988 +/-  4.134 |   -0.960 +/-  3.095 |    0.000 +/-  0.202 |    0.008 +/-  3.838
GLU 140 | R GLU 140 |    0.001 +/-  4.362 |   -0.007 +/-  2.278 |  -16.903 +/- 10.327 |   16.919 +/- 10.029 |   -0.000 +/-  0.099 |    0.010 +/-  4.298
ALA 141 | R ALA 141 |   -0.002 +/-  2.539 |   -0.006 +/-  1.207 |    1.234 +/-  1.574 |   -1.177 +/-  0.776 |    0.000 +/-  0.023 |    0.049 +/-  2.857
CYS 142 | R CYS 142 |    0.002 +/-  2.780 |   -0.004 +/-  1.296 |    0.810 +/-  1.820 |   -0.813 +/-  0.959 |   -0.000 +/-  0.040 |   -0.005 +/-  3.151
ARG 143 | R ARG 143 |    0.005 +/-  5.165 |   -0.005 +/-  2.209 |   16.164 +/- 13.376 |  -16.111 +/- 11.921 |    0.000 +/-  0.175 |    0.054 +/-  4.649
ILE 144 | R ILE 144 |   -0.003 +/-  3.964 |   -0.010 +/-  2.079 |    1.001 +/-  1.419 |   -0.920 +/-  0.793 |   -0.000 +/-  0.115 |    0.068 +/-  4.154
LEU 145 | R LEU 145 |    0.005 +/-  4.623 |   -0.011 +/-  1.841 |    1.020 +/-  1.508 |   -0.955 +/-  0.577 |   -0.000 +/-  0.005 |    0.058 +/-  4.614
LEU 146 | R LEU 146 |    0.001 +/-  4.231 |   -0.003 +/-  2.116 |    0.759 +/-  1.784 |   -0.750 +/-  0.844 |   -0.000 +/-  0.108 |    0.006 +/-  4.180
GLN 147 | R GLN 147 |    0.004 +/-  4.347 |   -0.006 +/-  1.842 |    0.288 +/-  5.813 |   -0.247 +/-  3.963 |    0.000 +/-  0.128 |    0.039 +/-  4.475
TYR 148 | R TYR 148 |   -0.008 +/-  3.890 |   -0.026 +/-  1.979 |    0.170 +/-  2.590 |   -0.147 +/-  0.948 |    0.000 +/-  0.007 |   -0.012 +/-  4.072
LEU 149 | R LEU 149 |   -0.008 +/-  4.320 |   -0.006 +/-  1.897 |    0.768 +/-  2.173 |   -0.750 +/-  0.729 |    0.000 +/-  0.001 |    0.004 +/-  4.339
LYS 150 | R LYS 150 |    0.006 +/-  3.547 |   -0.003 +/-  1.978 |    8.896 +/- 23.803 |   -8.897 +/- 22.146 |   -0.000 +/-  0.183 |    0.002 +/-  4.842
GLN 151 | R GLN 151 |   -0.006 +/-  4.302 |   -0.007 +/-  1.709 |    0.846 +/-  3.805 |   -0.770 +/-  4.153 |    0.001 +/-  0.119 |    0.063 +/-  4.097
GLU 152 | R GLU 152 |    0.004 +/-  3.491 |   -0.020 +/-  2.537 |    5.111 +/-  7.926 |   -5.054 +/-  6.633 |    0.000 +/-  0.004 |    0.041 +/-  3.816
SER 153 | R SER 153 |    0.003 +/-  2.849 |   -0.004 +/-  1.392 |    0.405 +/-  2.719 |   -0.405 +/-  1.822 |    0.000 +/-  0.030 |   -0.002 +/-  3.127
ILE 154 | R ILE 154 |   -0.008 +/-  3.572 |   -0.005 +/-  2.054 |    0.238 +/-  2.499 |   -0.225 +/-  1.811 |   -0.000 +/-  0.110 |   -0.001 +/-  4.146
ASP 155 | R ASP 155 |   -0.003 +/-  3.366 |   -0.016 +/-  2.254 |    9.313 +/- 18.496 |   -9.098 +/- 16.888 |    0.001 +/-  0.112 |    0.196 +/-  3.925
LYS 156 | R LYS 156 |    0.004 +/-  4.075 |   -0.035 +/-  2.154 |  -10.393 +/-  9.556 |   10.829 +/-  7.955 |   -0.000 +/-  0.087 |    0.405 +/-  5.500
LYS 157 | R LYS 157 |   -0.002 +/-  4.939 |   -0.006 +/-  1.865 |    0.979 +/-  9.137 |   -0.991 +/-  8.464 |    0.000 +/-  0.151 |   -0.020 +/-  5.194
ARG 158 | R ARG 158 |   -0.004 +/-  5.367 |   -0.006 +/-  1.927 |   -1.615 +/-  7.635 |    1.570 +/-  7.038 |    0.000 +/-  0.152 |   -0.055 +/-  4.504
LYS 159 | R LYS 159 |   -0.001 +/-  4.022 |   -0.002 +/-  1.789 |    5.056 +/- 20.511 |   -5.077 +/- 19.464 |    0.000 +/-  0.155 |   -0.024 +/-  4.635
GLU 160 | R GLU 160 |    0.007 +/-  4.065 |   -0.001 +/-  2.604 |   -5.620 +/- 21.975 |    5.643 +/- 21.066 |    0.000 +/-  0.205 |    0.029 +/-  4.508
PHE 161 | R PHE 161 |   -0.006 +/-  4.185 |   -0.002 +/-  1.688 |   -0.038 +/-  4.923 |    0.032 +/-  3.520 |    0.001 +/-  0.084 |   -0.013 +/-  4.618
ASP 162 | R ASP 162 |    0.007 +/-  3.100 |   -0.001 +/-  1.960 |   -8.787 +/- 11.120 |    8.796 +/- 10.825 |   -0.001 +/-  0.133 |    0.014 +/-  3.295
THR 163 | R THR 163 |    0.001 +/-  3.471 |   -0.000 +/-  1.907 |   -0.206 +/-  3.274 |    0.204 +/-  3.061 |    0.000 +/-  0.257 |   -0.000 +/-  4.069
ASN 164 | R ASN 164 |   -0.001 +/-  4.037 |   -0.001 +/-  1.585 |   -0.138 +/-  5.090 |    0.139 +/-  3.058 |   -0.000 +/-  0.088 |   -0.001 +/-  3.966
GLY 165 | R GLY 165 |   -0.004 +/-  2.611 |    0.000 +/-  0.829 |   -0.211 +/-  2.283 |    0.212 +/-  1.637 |   -0.000 +/-  0.092 |   -0.004 +/-  2.591
TRP 166 | R TRP 166 |    0.003 +/-  5.026 |   -0.001 +/-  1.737 |   -0.340 +/-  3.439 |    0.329 +/-  2.380 |    0.000 +/-  0.092 |   -0.009 +/-  5.102
GLN 167 | R GLN 167 |   -0.000 +/-  3.786 |   -0.001 +/-  1.557 |   -0.106 +/-  4.562 |    0.109 +/-  3.438 |    0.000 +/-  0.178 |    0.003 +/-  3.523
LEU 168 | R LEU 168 |   -0.005 +/-  3.754 |   -0.001 +/-  2.261 |    0.197 +/-  3.353 |   -0.188 +/-  2.465 |   -0.001 +/-  0.305 |    0.003 +/-  4.324
PHE 169 | R PHE 169 |    0.001 +/-  4.412 |   -0.003 +/-  1.882 |   -0.083 +/-  3.995 |    0.090 +/-  2.637 |   -0.000 +/-  0.232 |    0.005 +/-  4.977
SER 170 | R SER 170 |   -0.005 +/-  3.530 |   -0.003 +/-  1.632 |   -0.078 +/-  4.221 |    0.103 +/-  3.461 |   -0.000 +/-  0.230 |    0.016 +/-  3.497
LYS 171 | R LYS 171 |   -0.005 +/-  4.413 |   -0.005 +/-  2.222 |   22.191 +/- 19.380 |  -22.083 +/- 19.140 |    0.001 +/-  0.441 |    0.100 +/-  6.034
LYS 172 | R LYS 172 |    0.001 +/-  4.267 |   -0.022 +/-  2.046 |   32.522 +/- 15.611 |  -32.164 +/- 16.101 |   -0.004 +/-  0.400 |    0.333 +/-  4.817
SER 173 | R SER 173 |    0.002 +/-  3.265 |   -0.029 +/-  1.741 |   -0.935 +/-  6.809 |    0.962 +/-  5.981 |   -0.007 +/-  0.204 |   -0.008 +/-  4.078
GLN 174 | R GLN 174 |    0.004 +/-  4.729 |   -0.069 +/-  2.141 |   -1.644 +/-  7.211 |    1.808 +/-  6.238 |   -0.027 +/-  0.244 |    0.072 +/-  4.585
GLU 175 | R GLU 175 |    0.001 +/-  3.626 |   -0.018 +/-  2.478 |  -29.527 +/- 25.742 |   29.481 +/- 24.910 |    0.000 +/-  0.179 |   -0.063 +/-  4.273
ILE 176 | R ILE 176 |   -0.007 +/-  4.472 |   -0.044 +/-  2.608 |   -1.999 +/-  2.493 |    2.137 +/-  1.826 |    0.000 +/-  0.137 |    0.088 +/-  4.758
PRO 177 | R PRO 177 |   -0.004 +/-  3.166 |   -0.060 +/-  1.214 |    0.161 +/-  2.206 |   -0.028 +/-  1.250 |   -0.001 +/-  0.062 |    0.068 +/-  3.533
GLN 178 | R GLN 178 |   -0.009 +/-  4.522 |   -0.912 +/-  2.193 |   -3.390 +/-  4.828 |    4.247 +/-  3.058 |   -0.194 +/-  0.135 |   -0.258 +/-  4.508
GLN 179 | R GLN 179 |    0.000 +/-  4.317 |   -1.353 +/-  1.972 |   -6.320 +/-  3.608 |    5.268 +/-  2.277 |   -0.135 +/-  0.051 |   -2.539 +/-  4.541
MET 180 | R MET 180 |    0.003 +/-  3.628 |   -3.533 +/-  2.098 |   -2.030 +/-  2.519 |    4.650 +/-  2.109 |   -0.607 +/-  0.248 |   -1.516 +/-  4.219
ASN 181 | R ASN 181 |    0.002 +/-  3.608 |   -1.613 +/-  2.117 |   -0.462 +/-  4.989 |    2.180 +/-  2.711 |   -0.168 +/-  0.129 |   -0.062 +/-  5.462
GLY 182 | R GLY 182 |   -0.004 +/-  2.233 |   -2.622 +/-  1.013 |   -4.319 +/-  2.123 |    4.121 +/-  1.005 |   -0.276 +/-  0.040 |   -3.100 +/-  2.547
SER 183 | R SER 183 |   -0.011 +/-  2.998 |   -1.756 +/-  1.688 |   -0.833 +/-  2.797 |    0.484 +/-  1.826 |   -0.051 +/-  0.077 |   -2.168 +/-  3.483
ASP 184 | R ASP 184 |    0.007 +/-  3.403 |   -0.740 +/-  1.958 |  -29.620 +/-  7.739 |   28.555 +/-  6.374 |   -0.000 +/-  0.032 |   -1.799 +/-  4.130
ALA 185 | R ALA 185 |   -0.000 +/-  2.890 |   -0.536 +/-  1.420 |   -2.844 +/-  1.456 |    1.121 +/-  0.736 |   -0.051 +/-  0.011 |   -2.309 +/-  2.816
GLY 186 | R GLY 186 |   -0.001 +/-  2.403 |   -0.333 +/-  1.048 |   -0.581 +/-  1.387 |    0.881 +/-  0.683 |   -0.005 +/-  0.006 |   -0.040 +/-  2.709
MET 187 | R MET 187 |    0.001 +/-  5.032 |   -0.089 +/-  1.968 |    0.278 +/-  1.445 |   -0.142 +/-  1.197 |    0.000 +/-  0.013 |    0.047 +/-  5.369
PHE 188 | R PHE 188 |    0.001 +/-  3.903 |   -0.132 +/-  1.817 |    0.441 +/-  1.371 |   -0.554 +/-  0.781 |   -0.000 +/-  0.005 |   -0.244 +/-  3.965
ALA 189 | R ALA 189 |   -0.001 +/-  2.785 |   -0.035 +/-  1.113 |    0.309 +/-  1.339 |   -0.111 +/-  0.675 |    0.000 +/-  0.012 |    0.161 +/-  2.474
CYS 190 | R CYS 190 |   -0.003 +/-  2.844 |   -0.024 +/-  1.470 |    0.476 +/-  1.548 |   -0.443 +/-  0.815 |   -0.000 +/-  0.009 |    0.005 +/-  3.369
LYS 191 | R LYS 191 |    0.002 +/-  4.946 |   -0.013 +/-  2.156 |   22.515 +/- 10.983 |  -22.319 +/-  9.747 |    0.000 +/-  0.088 |    0.186 +/-  5.653
TYR 192 | R TYR 192 |    0.002 +/-  4.329 |   -0.036 +/-  1.959 |    0.659 +/-  1.854 |   -0.713 +/-  1.076 |    0.000 +/-  0.007 |   -0.088 +/-  4.895
ALA 193 | R ALA 193 |   -0.004 +/-  2.863 |   -0.007 +/-  1.211 |    0.432 +/-  1.540 |   -0.364 +/-  0.602 |   -0.000 +/-  0.000 |    0.056 +/-  2.733
ASP 194 | R ASP 194 |    0.002 +/-  3.681 |   -0.005 +/-  2.245 |  -19.031 +/- 15.590 |   18.930 +/- 10.375 |    0.000 +/-  0.044 |   -0.104 +/-  6.807
CYS 195 | R CYS 195 |    0.002 +/-  3.018 |   -0.003 +/-  1.430 |    0.496 +/-  1.817 |   -0.481 +/-  1.158 |    0.000 +/-  0.043 |    0.014 +/-  3.404
ILE 196 | R ILE 196 |    0.004 +/-  4.886 |   -0.005 +/-  1.939 |    0.464 +/-  1.366 |   -0.399 +/-  1.017 |    0.001 +/-  0.042 |    0.065 +/-  4.686
THR 197 | R THR 197 |   -0.006 +/-  3.968 |   -0.004 +/-  1.680 |    0.428 +/-  2.136 |   -0.435 +/-  1.633 |   -0.000 +/-  0.008 |   -0.018 +/-  4.206
LYS 198 | R LYS 198 |   -0.009 +/-  4.659 |   -0.002 +/-  1.766 |   18.497 +/- 11.231 |  -18.443 +/- 11.197 |    0.000 +/-  0.190 |    0.043 +/-  5.810
ASP 199 | R ASP 199 |   -0.001 +/-  3.696 |   -0.002 +/-  1.988 |  -15.073 +/- 11.839 |   15.058 +/- 10.729 |   -0.000 +/-  0.092 |   -0.018 +/-  3.852
ARG 200 | R ARG 200 |    0.001 +/-  5.561 |   -0.002 +/-  2.316 |   17.376 +/- 10.557 |  -17.344 +/-  8.717 |   -0.001 +/-  0.246 |    0.031 +/-  5.585
PRO 201 | R PRO 201 |    0.003 +/-  3.542 |   -0.002 +/-  1.279 |    0.238 +/-  4.247 |   -0.225 +/-  2.527 |    0.001 +/-  0.112 |    0.016 +/-  4.023
ILE 202 | R ILE 202 |   -0.002 +/-  4.537 |   -0.007 +/-  2.351 |   -0.115 +/-  2.077 |    0.163 +/-  1.898 |   -0.001 +/-  0.104 |    0.038 +/-  4.465
ASN 203 | R ASN 203 |   -0.000 +/-  4.156 |   -0.004 +/-  1.264 |    0.175 +/-  4.461 |   -0.137 +/-  3.730 |   -0.000 +/-  0.133 |    0.033 +/-  3.607
PHE 204 | R PHE 204 |    0.001 +/-  4.101 |   -0.019 +/-  1.775 |   -0.494 +/-  1.990 |    0.450 +/-  1.558 |   -0.000 +/-  0.069 |   -0.063 +/-  4.287
THR 205 | R THR 205 |   -0.009 +/-  3.803 |   -0.030 +/-  1.459 |    0.922 +/-  2.990 |   -0.732 +/-  2.189 |   -0.001 +/-  0.094 |    0.149 +/-  4.825
GLN 206 | R GLN 206 |   -0.001 +/-  4.335 |   -0.420 +/-  2.004 |    0.883 +/-  5.745 |   -0.331 +/-  3.686 |   -0.079 +/-  0.157 |    0.051 +/-  4.954
GLN 207 | R GLN 207 |   -0.005 +/-  4.460 |   -0.047 +/-  1.624 |    0.399 +/-  5.161 |   -0.299 +/-  4.446 |   -0.003 +/-  0.152 |    0.045 +/-  4.180
HIE 208 | R HIE 208 |    0.004 +/-  4.067 |   -0.012 +/-  1.834 |    0.065 +/-  4.099 |    0.009 +/-  2.792 |   -0.000 +/-  0.164 |    0.065 +/-  4.953
MET 209 | R MET 209 |   -0.005 +/-  4.141 |   -0.037 +/-  1.964 |    1.030 +/-  1.786 |   -0.917 +/-  1.238 |    0.000 +/-  0.018 |    0.071 +/-  4.315
PRO 210 | R PRO 210 |   -0.003 +/-  3.521 |   -0.016 +/-  1.473 |    0.392 +/-  0.962 |   -0.470 +/-  0.891 |    0.000 +/-  0.129 |   -0.096 +/-  3.764
TYR 211 | R TYR 211 |   -0.000 +/-  4.495 |   -0.006 +/-  2.047 |    0.282 +/-  2.881 |   -0.240 +/-  1.407 |    0.000 +/-  0.127 |    0.036 +/-  4.842
PHE 212 | R PHE 212 |    0.007 +/-  3.851 |   -0.010 +/-  1.610 |    0.391 +/-  1.707 |   -0.300 +/-  0.929 |   -0.000 +/-  0.068 |    0.088 +/-  4.286
ARG 213 | R ARG 213 |   -0.003 +/-  5.686 |   -0.101 +/-  2.313 |   25.850 +/-  7.156 |  -24.776 +/-  5.373 |   -0.000 +/-  0.018 |    0.970 +/-  5.937
LYS 214 | R LYS 214 |    0.004 +/-  4.301 |   -0.006 +/-  1.757 |   21.940 +/- 14.319 |  -21.842 +/- 14.574 |    0.000 +/-  0.134 |    0.096 +/-  5.181
ARG 215 | R ARG 215 |    0.001 +/-  6.060 |   -0.005 +/-  2.715 |   19.508 +/- 16.590 |  -19.373 +/- 12.603 |    0.000 +/-  0.103 |    0.132 +/-  6.536
MET 216 | R MET 216 |   -0.011 +/-  3.877 |   -0.020 +/-  1.886 |    0.110 +/-  1.810 |    0.030 +/-  1.361 |   -0.000 +/-  0.024 |    0.109 +/-  4.274
VAL 217 | R VAL 217 |    0.006 +/-  3.674 |   -0.010 +/-  1.852 |    0.039 +/-  1.219 |    0.073 +/-  0.663 |   -0.000 +/-  0.007 |    0.109 +/-  3.733
TRP 218 | R TRP 218 |   -0.004 +/-  4.623 |   -0.007 +/-  2.613 |   -0.002 +/-  2.229 |   -0.005 +/-  1.221 |   -0.000 +/-  0.177 |   -0.018 +/-  4.287
GLU 219 | R GLU 219 |   -0.009 +/-  3.840 |   -0.005 +/-  2.130 |  -19.651 +/-  8.767 |   19.674 +/-  7.429 |    0.000 +/-  0.022 |    0.009 +/-  4.204
ILE 220 | R ILE 220 |   -0.010 +/-  3.802 |   -0.024 +/-  2.136 |    0.214 +/-  1.589 |   -0.019 +/-  0.736 |    0.000 +/-  0.002 |    0.161 +/-  3.971
LEU 221 | R LEU 221 |   -0.006 +/-  4.405 |   -0.010 +/-  1.891 |    0.085 +/-  1.746 |   -0.086 +/-  0.829 |    0.001 +/-  0.086 |   -0.016 +/-  4.428
HIE 222 | R HIE 222 |    0.007 +/-  3.955 |   -0.005 +/-  1.472 |    0.120 +/-  5.130 |   -0.083 +/-  4.369 |   -0.001 +/-  0.127 |    0.038 +/-  4.286
ARG 223 | R ARG 223 |    0.004 +/-  5.405 |   -0.018 +/-  2.601 |   20.849 +/-  8.474 |  -20.606 +/-  6.235 |    0.000 +/-  0.093 |    0.228 +/-  4.950
LYS 224 | R LYS 224 |    0.001 +/-  3.794 |   -0.005 +/-  1.836 |   15.131 +/- 11.999 |  -15.070 +/- 12.029 |   -0.000 +/-  0.182 |    0.056 +/-  4.863
LEU 225 | R LEU 225 |   -0.003 +/-  3.949 |   -0.005 +/-  1.809 |    0.304 +/-  2.546 |   -0.248 +/-  1.992 |    0.000 +/-  0.063 |    0.047 +/-  4.241
LEU 226 | R LEU 226 |   -0.001 +/-  4.047 |   -0.003 +/-  2.199 |  -17.123 +/- 13.699 |   17.089 +/- 12.247 |   -0.000 +/-  0.126 |   -0.038 +/-  5.052
ILE 227 | L ILE   1 |    0.006 +/-  4.084 |   -0.007 +/-  2.683 |   46.532 +/- 10.281 |  -46.121 +/- 10.553 |    0.001 +/-  0.154 |    0.409 +/-  6.070
LYS 228 | L LYS   2 |    0.001 +/-  4.753 |   -0.013 +/-  2.159 |   46.107 +/- 14.883 |  -45.786 +/- 14.098 |    0.001 +/-  0.216 |    0.309 +/-  5.232
LEU 229 | L LEU   3 |   -0.005 +/-  4.518 |   -0.020 +/-  2.198 |    1.394 +/-  1.762 |   -1.230 +/-  1.249 |   -0.000 +/-  0.022 |    0.139 +/-  4.717
LYS 230 | L LYS   4 |   -0.001 +/-  4.455 |   -0.039 +/-  1.918 |   53.943 +/- 16.829 |  -53.347 +/- 16.013 |   -0.001 +/-  0.165 |    0.554 +/-  5.591
VAL 231 | L VAL   5 |   -0.002 +/-  3.569 |   -0.030 +/-  2.040 |    0.593 +/-  1.572 |   -0.383 +/-  0.818 |    0.000 +/-  0.024 |    0.177 +/-  3.767
ILE 232 | L ILE   6 |    0.004 +/-  4.157 |   -0.116 +/-  2.134 |    0.055 +/-  2.954 |    0.056 +/-  2.064 |   -0.004 +/-  0.098 |   -0.005 +/-  4.114
GLY 233 | L GLY   7 |    0.001 +/-  2.516 |   -0.039 +/-  0.980 |   -2.194 +/-  2.190 |    2.342 +/-  1.598 |   -0.000 +/-  0.029 |    0.111 +/-  2.871
GLN 234 | L GLN   8 |   -0.003 +/-  4.874 |   -0.511 +/-  2.012 |    0.343 +/-  4.415 |    0.572 +/-  3.339 |   -0.082 +/-  0.236 |    0.319 +/-  5.034
ASP 235 | L ASP   9 |   -0.013 +/-  3.570 |   -0.039 +/-  2.410 |  -35.954 +/- 19.207 |   35.907 +/- 16.249 |    0.001 +/-  0.129 |   -0.098 +/-  5.390
SER 236 | L SER  10 |   -0.000 +/-  2.937 |   -0.045 +/-  1.541 |   -0.255 +/-  3.182 |    0.474 +/-  2.702 |   -0.001 +/-  0.110 |    0.172 +/-  2.984
SER 237 | L SER  11 |   -0.004 +/-  3.141 |   -0.017 +/-  1.775 |   -1.595 +/-  4.518 |    1.594 +/-  2.852 |    0.000 +/-  0.130 |   -0.023 +/-  3.420
GLU 238 | L GLU  12 |    0.000 +/-  3.989 |   -0.018 +/-  2.104 |  -44.941 +/- 17.592 |   44.965 +/- 16.435 |    0.001 +/-  0.135 |    0.007 +/-  4.051
ILE 239 | L ILE  13 |   -0.007 +/-  4.920 |   -0.013 +/-  1.996 |   -1.196 +/-  1.828 |    1.193 +/-  1.102 |    0.000 +/-  0.146 |   -0.023 +/-  4.990
HIE 240 | L HIE  14 |    0.001 +/-  4.092 |   -0.009 +/-  1.499 |    1.577 +/-  7.229 |   -1.524 +/-  5.561 |   -0.002 +/-  0.163 |    0.043 +/-  4.404
PHE 241 | L PHE  15 |    0.001 +/-  4.087 |   -0.009 +/-  2.200 |   -1.072 +/-  1.702 |    1.054 +/-  0.990 |    0.001 +/-  0.229 |   -0.025 +/-  4.749
LYS 242 | L LYS  16 |   -0.007 +/-  4.566 |   -0.004 +/-  1.750 |   34.544 +/-  7.596 |  -34.451 +/-  7.594 |    0.001 +/-  0.126 |    0.083 +/-  4.646
VAL 243 | L VAL  17 |    0.005 +/-  3.842 |   -0.006 +/-  1.591 |   -0.940 +/-  2.085 |    0.960 +/-  1.366 |   -0.001 +/-  0.109 |    0.018 +/-  3.725
LYS 244 | L LYS  18 |    0.006 +/-  4.751 |   -0.004 +/-  1.742 |   28.988 +/-  6.764 |  -28.928 +/-  6.274 |    0.001 +/-  0.123 |    0.063 +/-  5.151
MET 245 | L MET  19 |    0.006 +/-  4.065 |   -0.012 +/-  1.764 |   -0.532 +/-  3.714 |    0.527 +/-  2.330 |   -0.000 +/-  0.243 |   -0.012 +/-  5.186
THR 246 | L THR  20 |    0.002 +/-  4.284 |   -0.006 +/-  1.817 |    0.454 +/-  4.012 |   -0.431 +/-  3.323 |    0.001 +/-  0.122 |    0.019 +/-  4.094
THR 247 | L THR  21 |    0.001 +/-  4.029 |   -0.008 +/-  1.784 |   -0.744 +/-  2.788 |    0.772 +/-  2.608 |   -0.001 +/-  0.112 |    0.021 +/-  4.611
HIE 248 | L HIE  22 |    0.001 +/-  3.346 |   -0.022 +/-  1.488 |   -0.577 +/-  8.602 |    0.689 +/-  6.382 |    0.001 +/-  0.177 |    0.092 +/-  4.411
LEU 249 | L LEU  23 |   -0.012 +/-  4.761 |   -0.034 +/-  2.055 |    0.568 +/-  2.200 |   -0.419 +/-  1.384 |   -0.000 +/-  0.044 |    0.103 +/-  4.879
LYS 250 | L LYS  24 |    0.001 +/-  4.906 |   -0.049 +/-  2.012 |   16.924 +/- 18.882 |  -16.600 +/- 17.901 |   -0.000 +/-  0.238 |    0.275 +/-  5.448
LYS 251 | L LYS  25 |    0.008 +/-  4.437 |   -0.012 +/-  2.037 |   22.929 +/- 22.199 |  -22.862 +/- 20.874 |   -0.000 +/-  0.198 |    0.062 +/-  5.124
LEU 252 | L LEU  26 |    0.001 +/-  3.984 |   -0.018 +/-  2.249 |    0.718 +/-  1.727 |   -0.498 +/-  1.157 |    0.000 +/-  0.124 |    0.203 +/-  3.600
LYS 253 | L LYS  27 |   -0.005 +/-  4.508 |   -0.083 +/-  1.925 |   22.635 +/- 15.523 |  -21.235 +/- 13.277 |    0.000 +/-  0.114 |    1.311 +/-  6.014
GLU 254 | L GLU  28 |   -0.006 +/-  4.244 |   -0.029 +/-  1.852 |  -17.322 +/- 21.894 |   17.427 +/- 20.485 |    0.000 +/-  0.181 |    0.071 +/-  4.251
SER 255 | L SER  29 |   -0.005 +/-  3.056 |   -0.009 +/-  1.447 |    0.380 +/-  3.869 |   -0.335 +/-  4.088 |   -0.001 +/-  0.129 |    0.029 +/-  3.615
TYR 256 | L TYR  30 |   -0.003 +/-  4.459 |   -0.041 +/-  1.954 |    0.485 +/-  4.727 |   -0.424 +/-  3.022 |    0.000 +/-  0.037 |    0.018 +/-  4.833
CYS 257 | L CYS  31 |    0.005 +/-  3.280 |   -0.032 +/-  1.339 |   -0.072 +/-  2.548 |   -0.083 +/-  1.452 |   -0.000 +/-  0.042 |   -0.182 +/-  4.014
GLN 258 | L GLN  32 |   -0.000 +/-  4.723 |   -0.013 +/-  1.662 |   -0.107 +/-  5.690 |    0.140 +/-  4.077 |   -0.001 +/-  0.130 |    0.018 +/-  4.535
ARG 259 | L ARG  33 |   -0.004 +/-  5.919 |   -0.012 +/-  1.666 |   29.651 +/- 24.030 |  -29.503 +/- 20.745 |   -0.000 +/-  0.327 |    0.132 +/-  7.113
GLN 260 | L GLN  34 |    0.004 +/-  4.606 |   -0.024 +/-  2.148 |    0.049 +/-  6.474 |    0.135 +/-  5.079 |   -0.001 +/-  0.113 |    0.163 +/-  4.616
GLY 261 | L GLY  35 |    0.005 +/-  2.581 |   -0.011 +/-  0.833 |    0.025 +/-  1.765 |    0.077 +/-  1.096 |    0.000 +/-  0.044 |    0.097 +/-  2.431
VAL 262 | L VAL  36 |    0.002 +/-  3.516 |   -0.063 +/-  1.925 |   -0.223 +/-  1.755 |    0.794 +/-  1.019 |    0.001 +/-  0.134 |    0.511 +/-  3.477
PRO 263 | L PRO  37 |    0.004 +/-  3.446 |   -0.262 +/-  1.348 |   -1.761 +/-  1.580 |    1.715 +/-  1.021 |   -0.035 +/-  0.069 |   -0.339 +/-  3.394
MET 264 | L MET  38 |   -0.001 +/-  4.119 |   -0.271 +/-  1.495 |   -1.156 +/-  2.793 |    2.123 +/-  2.173 |   -0.003 +/-  0.153 |    0.693 +/-  4.359
ASN 265 | L ASN  39 |   -0.007 +/-  3.384 |   -2.663 +/-  1.536 |  -13.444 +/-  3.949 |   10.517 +/-  2.187 |   -0.808 +/-  0.067 |   -6.405 +/-  3.607
SER 266 | L SER  40 |    0.002 +/-  3.486 |   -0.724 +/-  1.687 |    0.575 +/-  2.782 |    0.220 +/-  2.102 |   -0.037 +/-  0.062 |    0.036 +/-  3.772
LEU 267 | L LEU  41 |   -0.005 +/-  3.592 |   -0.252 +/-  2.167 |    1.828 +/-  2.498 |   -0.789 +/-  1.557 |   -0.000 +/-  0.041 |    0.781 +/-  3.593
ARG 268 | L ARG  42 |   -0.006 +/-  5.119 |   -2.437 +/-  2.234 |  -15.720 +/-  8.765 |   18.324 +/-  7.668 |   -0.410 +/-  0.040 |   -0.249 +/-  4.287
PHE 269 | L PHE  43 |   -0.005 +/-  4.101 |   -0.227 +/-  1.792 |    0.902 +/-  1.593 |   -1.322 +/-  1.187 |   -0.001 +/-  0.030 |   -0.652 +/-  4.598
LEU 270 | L LEU  44 |   -0.000 +/-  4.181 |   -1.808 +/-  1.953 |    0.722 +/-  1.652 |    0.707 +/-  0.891 |   -0.233 +/-  0.032 |   -0.611 +/-  4.026
PHE 271 | L PHE  45 |    0.000 +/-  4.097 |   -1.163 +/-  1.653 |    1.866 +/-  1.883 |   -1.082 +/-  1.273 |   -0.066 +/-  0.055 |   -0.444 +/-  4.469
GLU 272 | L GLU  46 |   -0.003 +/-  4.175 |   -2.850 +/-  1.680 | -143.415 +/- 13.446 |  142.733 +/- 11.431 |   -0.910 +/-  0.087 |   -4.446 +/-  4.436
GLY 273 | L GLY  47 |    0.002 +/-  2.404 |   -2.324 +/-  0.975 |   -0.114 +/-  2.272 |    0.978 +/-  1.502 |   -0.368 +/-  0.041 |   -1.826 +/-  2.550
GLN 274 | L GLN  48 |   -0.004 +/-  3.662 |   -2.816 +/-  1.691 |    0.087 +/-  3.715 |    4.588 +/-  2.956 |   -0.560 +/-  0.094 |    1.295 +/-  3.836
ARG 275 | L ARG  49 |   -0.007 +/-  5.317 |   -1.965 +/-  1.954 |  -15.490 +/-  8.382 |   12.914 +/-  6.698 |   -0.841 +/-  0.063 |   -5.390 +/-  4.833
ILE 276 | L ILE  50 |    0.004 +/-  4.090 |   -0.529 +/-  2.192 |    2.694 +/-  4.211 |   -2.453 +/-  2.244 |   -0.001 +/-  0.048 |   -0.285 +/-  4.809
ALA 277 | L ALA  51 |    0.002 +/-  2.723 |   -0.922 +/-  1.246 |   -2.105 +/-  2.528 |    2.494 +/-  1.757 |   -0.178 +/-  0.064 |   -0.709 +/-  2.876
ASP 278 | L ASP  52 |    0.003 +/-  4.853 |   -0.243 +/-  1.943 |  -18.176 +/- 21.490 |   18.824 +/- 20.136 |   -0.019 +/-  0.170 |    0.389 +/-  4.686
ASN 279 | L ASN  53 |    0.004 +/-  4.048 |   -0.184 +/-  1.681 |   -0.670 +/-  5.335 |    1.122 +/-  4.758 |   -0.025 +/-  0.154 |    0.248 +/-  3.664
HIE 280 | L HIE  54 |   -0.010 +/-  3.184 |   -0.932 +/-  1.805 |    0.737 +/-  3.974 |   -0.188 +/-  3.462 |   -0.219 +/-  0.112 |   -0.612 +/-  3.587
THR 281 | L THR  55 |    0.006 +/-  3.092 |   -0.033 +/-  2.428 |   -3.004 +/-  6.507 |    3.073 +/-  5.260 |   -0.000 +/-  0.050 |    0.042 +/-  3.630
PRO 282 | L PRO  56 |   -0.005 +/-  3.350 |   -0.027 +/-  1.403 |   -3.017 +/-  1.944 |    2.886 +/-  1.247 |   -0.000 +/-  0.034 |   -0.163 +/-  3.553
LYS 283 | L LYS  57 |   -0.001 +/-  4.616 |   -0.026 +/-  1.462 |   38.775 +/- 12.051 |  -38.546 +/- 12.098 |   -0.001 +/-  0.095 |    0.201 +/-  4.669
GLU 284 | L GLU  58 |   -0.001 +/-  4.192 |   -0.128 +/-  1.789 |  -50.977 +/- 19.075 |   51.361 +/- 19.916 |   -0.010 +/-  0.109 |    0.246 +/-  4.964
LEU 285 | L LEU  59 |    0.002 +/-  4.042 |   -0.328 +/-  1.822 |   -5.867 +/-  1.994 |    6.380 +/-  1.560 |   -0.078 +/-  0.083 |    0.108 +/-  4.292
GLY 286 | L GLY  60 |   -0.001 +/-  2.117 |   -0.102 +/-  0.892 |   -4.586 +/-  2.089 |    4.773 +/-  1.591 |   -0.018 +/-  0.066 |    0.066 +/-  2.047
MET 287 | L MET  61 |   -0.003 +/-  4.256 |   -0.161 +/-  1.492 |    5.113 +/-  2.171 |   -4.833 +/-  2.007 |    0.000 +/-  0.066 |    0.116 +/-  4.578
GLU 288 | L GLU  62 |    0.001 +/-  4.404 |   -0.184 +/-  1.954 |  -68.112 +/- 10.022 |   68.125 +/-  9.531 |   -0.009 +/-  0.077 |   -0.179 +/-  4.203
GLU 289 | L GLU  63 |   -0.001 +/-  4.250 |   -0.027 +/-  2.314 |  -49.181 +/- 10.045 |   49.017 +/-  9.391 |    0.000 +/-  0.089 |   -0.191 +/-  5.191
GLU 290 | L GLU  64 |    0.008 +/-  3.928 |   -0.087 +/-  1.960 |  -55.648 +/- 18.358 |   55.684 +/- 15.548 |   -0.000 +/-  0.122 |   -0.044 +/-  4.213
ASP 291 | L ASP  65 |    0.006 +/-  4.325 |    0.617 +/-  1.801 | -109.741 +/-  9.076 |  105.291 +/-  8.296 |   -0.215 +/-  0.047 |   -4.042 +/-  3.560
VAL 292 | L VAL  66 |    0.000 +/-  3.679 |   -0.245 +/-  1.845 |   -2.938 +/-  1.520 |    3.525 +/-  1.176 |   -0.012 +/-  0.059 |    0.330 +/-  3.997
ILE 293 | L ILE  67 |   -0.006 +/-  4.377 |   -0.111 +/-  1.948 |    0.305 +/-  2.091 |    0.089 +/-  1.122 |   -0.000 +/-  0.023 |    0.277 +/-  4.241
GLU 294 | L GLU  68 |    0.003 +/-  3.654 |   -0.397 +/-  2.092 | -107.128 +/-  7.787 |  105.313 +/-  7.077 |   -0.299 +/-  0.074 |   -2.507 +/-  4.394
VAL 295 | L VAL  69 |    0.001 +/-  3.494 |   -0.174 +/-  1.733 |   -1.905 +/-  2.474 |    2.683 +/-  1.565 |    0.000 +/-  0.050 |    0.605 +/-  3.962
TYR 296 | L TYR  70 |    0.004 +/-  4.220 |   -3.331 +/-  2.246 |    3.102 +/-  3.313 |   -1.986 +/-  1.649 |   -0.499 +/-  0.179 |   -2.710 +/-  4.706
GLN 297 | L GLN  71 |    0.003 +/-  5.284 |   -0.596 +/-  1.708 |   -0.624 +/-  4.054 |    2.259 +/-  2.993 |   -0.014 +/-  0.138 |    1.027 +/-  4.808
GLU 298 | L GLU  72 |   -0.004 +/-  4.270 |   -1.368 +/-  2.061 |  -44.264 +/-  9.683 |   35.758 +/-  8.799 |   -0.286 +/-  0.064 |  -10.164 +/-  4.836
GLN 299 | L GLN  73 |   -0.003 +/-  4.558 |   -4.870 +/-  1.830 |   -4.212 +/-  5.095 |    5.722 +/-  3.417 |   -0.736 +/-  0.134 |   -4.099 +/-  4.743
THR 300 | L THR  74 |    0.001 +/-  3.292 |   -5.212 +/-  1.267 |   -4.338 +/-  2.386 |    8.236 +/-  1.948 |   -0.645 +/-  0.050 |   -1.958 +/-  3.487
GLY 301 | L GLY  75 |    0.003 +/-  2.262 |   -5.349 +/-  0.850 |   -5.627 +/-  1.296 |    7.765 +/-  0.693 |   -0.615 +/-  0.018 |   -3.823 +/-  2.344
GLY 302 | L GLY  76 |    0.005 +/-  2.183 |   -4.509 +/-  1.044 |  -21.037 +/-  2.416 |   18.475 +/-  1.891 |   -0.671 +/-  0.014 |   -7.737 +/-  2.422
GLY 303 | L GLY  77 |   -0.006 +/-  2.562 |   -0.222 +/-  1.187 |   24.429 +/-  9.053 |  -22.006 +/-  7.779 |   -0.026 +/-  0.169 |    2.169 +/-  3.456
PHE 304 | L PHE  78 |   -0.008 +/-  4.462 |   -3.366 +/-  1.787 |   -0.303 +/-  2.748 |    1.407 +/-  1.735 |   -0.545 +/-  0.197 |   -2.816 +/-  4.786
LYS 305 | L LYS  79 |   -0.005 +/-  5.010 |   -2.885 +/-  2.390 |   20.586 +/- 15.631 |  -16.753 +/- 14.029 |   -0.525 +/-  0.224 |    0.418 +/-  5.517
LYS 306 | L LYS  80 |   -0.010 +/-  5.219 |   -0.294 +/-  1.634 |   25.212 +/- 24.004 |  -24.654 +/- 22.102 |   -0.000 +/-  0.215 |    0.253 +/-  5.805
LEU 307 | L LEU  81 |   -0.002 +/-  4.648 |   -1.423 +/-  1.696 |   -0.063 +/-  2.085 |    0.562 +/-  1.133 |   -0.169 +/-  0.109 |   -1.095 +/-  4.404
ALA 308 | L ALA  82 |   -0.002 +/-  2.816 |   -3.310 +/-  1.353 |    0.425 +/-  1.681 |    0.830 +/-  0.862 |   -0.393 +/-  0.037 |   -2.451 +/-  2.931
GLU 309 | L GLU  83 |    0.009 +/-  4.466 |   -1.350 +/-  1.861 |  -24.815 +/- 30.031 |   25.863 +/- 27.294 |   -0.114 +/-  0.189 |   -0.408 +/-  4.797
ALA 310 | L ALA  84 |    0.006 +/-  2.733 |   -0.191 +/-  1.422 |   -0.138 +/-  2.668 |    0.330 +/-  1.147 |    0.000 +/-  0.072 |    0.007 +/-  2.851
VAL 311 | L VAL  85 |   -0.002 +/-  3.830 |   -1.966 +/-  1.871 |   -0.554 +/-  1.986 |    1.201 +/-  0.905 |   -0.287 +/-  0.082 |   -1.608 +/-  4.140
LYS 312 | L LYS  86 |   -0.004 +/-  4.173 |   -6.133 +/-  1.678 |    1.346 +/-  3.861 |   -1.212 +/-  3.108 |   -0.640 +/-  0.058 |   -6.643 +/-  4.385
PHE 313 | L PHE  87 |   -0.009 +/-  4.103 |   -0.307 +/-  1.542 |   -0.016 +/-  1.545 |    0.142 +/-  0.998 |   -0.009 +/-  0.119 |   -0.199 +/-  4.171
SER 314 | L SER  88 |    0.004 +/-  3.419 |   -0.131 +/-  1.436 |   -0.336 +/-  3.613 |    0.693 +/-  3.347 |   -0.000 +/-  0.085 |    0.230 +/-  3.887
ALA 315 | L ALA  89 |   -0.000 +/-  2.597 |   -0.710 +/-  1.030 |   -0.273 +/-  1.657 |    0.772 +/-  0.981 |   -0.163 +/-  0.083 |   -0.375 +/-  2.732
LYS 316 | L LYS  90 |   -0.011 +/-  4.768 |   -1.225 +/-  1.414 |   28.334 +/- 10.934 |  -26.252 +/- 10.321 |   -0.282 +/-  0.176 |    0.563 +/-  5.132
LEU 317 | L LEU  91 |    0.007 +/-  4.112 |   -0.071 +/-  1.732 |   -0.086 +/-  2.317 |    0.135 +/-  1.279 |    0.001 +/-  0.128 |   -0.014 +/-  4.116
MET 318 | L MET  92 |    0.000 +/-  4.276 |   -0.105 +/-  1.390 |   -0.116 +/-  2.122 |    0.302 +/-  1.437 |   -0.001 +/-  0.137 |    0.081 +/-  4.249
GLY 319 | L GLY  93 |   -0.004 +/-  2.002 |   -0.057 +/-  1.025 |    0.075 +/-  1.640 |    0.037 +/-  1.123 |   -0.003 +/-  0.076 |    0.048 +/-  2.199
GLN 320 | L GLN  94 |    0.001 +/-  4.186 |   -0.056 +/-  1.748 |    0.159 +/-  5.652 |    0.029 +/-  4.285 |    0.000 +/-  0.152 |    0.133 +/-  4.002
ALA 321 | L ALA  95 |   -0.000 +/-  2.465 |   -0.012 +/-  1.494 |    0.020 +/-  2.408 |    0.011 +/-  2.283 |    0.001 +/-  0.147 |    0.020 +/-  2.656
MET 322 | L MET  96 |   -0.002 +/-  4.519 |   -0.044 +/-  1.617 |    0.166 +/-  3.659 |   -0.080 +/-  2.977 |    0.001 +/-  0.227 |    0.042 +/-  4.435
ALA 323 | L ALA  97 |    0.001 +/-  3.078 |   -0.014 +/-  1.155 |    0.117 +/-  3.817 |   -0.093 +/-  3.320 |    0.000 +/-  0.113 |    0.012 +/-  3.320
LYS 324 | L LYS  98 |   -0.006 +/-  4.021 |   -0.010 +/-  1.637 |   21.694 +/- 12.279 |  -21.639 +/- 12.148 |    0.000 +/-  0.179 |    0.040 +/-  4.802
LYS 325 | L LYS  99 |   -0.003 +/-  4.813 |   -0.009 +/-  1.658 |   -0.422 +/- 15.287 |    0.490 +/- 14.898 |   -0.001 +/-  0.208 |    0.055 +/-  5.136

Sidechain Energy Decomposition:
Residue |  Location |       Internal      |    van der Waals    |    Electrostatic    |   Polar Solvation   |    Non-Polar Solv.  |       TOTAL
-------------------------------------------------------------------------------------------------------------------------------------------------------
GLU   1 | R GLU   1 |   -0.003 +/-  3.792 |   -0.001 +/-  1.277 |  -14.965 +/- 16.552 |   14.952 +/- 16.172 |   -0.000 +/-  0.173 |   -0.017 +/-  4.213
PHE   2 | R PHE   2 |   -0.001 +/-  3.766 |    0.000 +/-  1.175 |    0.255 +/-  0.804 |   -0.255 +/-  0.608 |    0.001 +/-  0.162 |    0.000 +/-  4.057
PRO   3 | R PRO   3 |    0.002 +/-  2.817 |   -0.000 +/-  1.001 |    3.265 +/-  1.545 |   -3.262 +/-  1.540 |   -0.000 +/-  0.136 |    0.006 +/-  2.918
GLU   4 | R GLU   4 |    0.011 +/-  3.311 |    0.001 +/-  2.224 |  -16.028 +/- 13.030 |   16.008 +/- 12.137 |    0.000 +/-  0.154 |   -0.009 +/-  4.047
ILE   5 | R ILE   5 |   -0.003 +/-  4.031 |   -0.002 +/-  1.591 |    0.564 +/-  0.358 |   -0.559 +/-  0.258 |   -0.000 +/-  0.029 |    0.000 +/-  4.328
THR   6 | R THR   6 |    0.002 +/-  2.692 |    0.001 +/-  1.446 |    0.155 +/-  5.118 |   -0.157 +/-  3.658 |    0.001 +/-  0.110 |    0.002 +/-  2.886
GLU   7 | R GLU   7 |    0.002 +/-  3.855 |   -0.000 +/-  1.336 |  -15.192 +/- 17.189 |   15.181 +/- 16.332 |    0.001 +/-  0.109 |   -0.008 +/-  3.916
GLU   8 | R GLU   8 |   -0.004 +/-  2.997 |   -0.000 +/-  1.573 |  -13.752 +/- 12.320 |   13.743 +/- 12.186 |   -0.001 +/-  0.111 |   -0.014 +/-  3.124
MET   9 | R MET   9 |    0.004 +/-  3.032 |   -0.001 +/-  1.331 |    0.404 +/-  1.401 |   -0.405 +/-  1.158 |    0.001 +/-  0.135 |    0.001 +/-  3.041
GLU  10 | R GLU  10 |    0.005 +/-  2.898 |   -0.000 +/-  1.903 |  -17.069 +/- 27.762 |   17.051 +/- 23.332 |   -0.000 +/-  0.125 |   -0.014 +/-  5.318
LYS  11 | R LYS  11 |   -0.001 +/-  3.845 |   -0.001 +/-  2.030 |   14.240 +/- 18.184 |  -14.238 +/- 15.392 |   -0.000 +/-  0.163 |    0.000 +/-  5.217
GLU  12 | R GLU  12 |   -0.001 +/-  3.163 |   -0.001 +/-  1.266 |  -15.351 +/-  9.967 |   15.343 +/-  9.836 |   -0.001 +/-  0.141 |   -0.010 +/-  2.939
ILE  13 | R ILE  13 |   -0.004 +/-  3.173 |   -0.003 +/-  1.546 |    0.566 +/-  0.332 |   -0.559 +/-  0.261 |   -0.000 +/-  0.028 |   -0.000 +/-  3.124
LYS  14 | R LYS  14 |   -0.003 +/-  3.843 |   -0.003 +/-  1.696 |   16.090 +/- 12.617 |  -16.099 +/- 12.002 |   -0.000 +/-  0.221 |   -0.014 +/-  4.440
ASN  15 | R ASN  15 |    0.006 +/-  3.538 |   -0.002 +/-  1.097 |    0.102 +/-  6.701 |   -0.095 +/-  4.259 |   -0.000 +/-  0.107 |    0.010 +/-  4.123
VAL  16 | R VAL  16 |   -0.000 +/-  3.003 |   -0.005 +/-  1.348 |    0.374 +/-  0.527 |   -0.336 +/-  0.191 |   -0.000 +/-  0.050 |    0.033 +/-  2.785
PHE  17 | R PHE  17 |    0.008 +/-  3.610 |   -0.014 +/-  1.387 |    0.351 +/-  1.302 |   -0.462 +/-  0.716 |   -0.000 +/-  0.067 |   -0.118 +/-  4.154
ARG  18 | R ARG  18 |   -0.006 +/-  4.844 |   -0.006 +/-  1.728 |   15.392 +/-  8.809 |  -15.431 +/-  8.160 |    0.001 +/-  0.187 |   -0.051 +/-  4.143
ASN  19 | R ASN  19 |    0.003 +/-  2.616 |   -0.004 +/-  1.082 |   -0.219 +/-  2.776 |    0.176 +/-  1.522 |   -0.001 +/-  0.084 |   -0.045 +/-  2.992
GLY  20 | R GLY  20 |   -0.000 +/-  0.789 |   -0.001 +/-  0.267 |   -0.557 +/-  0.150 |    0.551 +/-  0.150 |   -0.000 +/-  0.006 |   -0.008 +/-  0.886
ASN  21 | R ASN  21 |   -0.004 +/-  3.945 |   -0.040 +/-  0.997 |   -0.232 +/-  3.575 |    0.326 +/-  2.488 |   -0.000 +/-  0.067 |    0.050 +/-  3.128
GLN  22 | R GLN  22 |   -0.002 +/-  3.746 |   -0.235 +/-  1.261 |    1.910 +/-  5.548 |   -1.348 +/-  4.146 |   -0.011 +/-  0.110 |    0.314 +/-  3.616
ASP  23 | R ASP  23 |    0.004 +/-  2.857 |   -0.339 +/-  1.151 |  -32.303 +/-  7.329 |   31.755 +/-  6.865 |   -0.176 +/-  0.087 |   -1.059 +/-  2.949
GLU  24 | R GLU  24 |    0.006 +/-  2.984 |   -0.038 +/-  1.482 |  -19.429 +/-  8.085 |   19.501 +/-  6.406 |    0.000 +/-  0.067 |    0.040 +/-  3.251
VAL  25 | R VAL  25 |   -0.003 +/-  2.898 |   -0.115 +/-  1.207 |    0.502 +/-  0.408 |   -0.467 +/-  0.166 |   -0.003 +/-  0.064 |   -0.086 +/-  3.058
LEU  26 | R LEU  26 |   -0.001 +/-  3.266 |   -0.023 +/-  1.258 |    0.509 +/-  0.555 |   -0.410 +/-  0.273 |    0.000 +/-  0.048 |    0.076 +/-  3.362
SER  27 | R SER  27 |    0.001 +/-  2.158 |   -0.012 +/-  1.070 |    0.672 +/-  1.343 |   -0.738 +/-  1.009 |    0.000 +/-  0.000 |   -0.077 +/-  2.505
GLU  28 | R GLU  28 |    0.004 +/-  3.392 |   -0.055 +/-  1.543 |  -17.920 +/-  5.588 |   18.035 +/-  5.170 |   -0.000 +/-  0.059 |    0.064 +/-  3.216
ALA  29 | R ALA  29 |   -0.000 +/-  1.667 |   -0.033 +/-  0.651 |    0.674 +/-  0.338 |   -0.655 +/-  0.251 |    0.000 +/-  0.046 |   -0.014 +/-  1.796
PHE  30 | R PHE  30 |    0.015 +/-  3.948 |   -0.359 +/-  0.990 |   -0.362 +/-  1.042 |    0.506 +/-  0.818 |   -0.049 +/-  0.145 |   -0.248 +/-  4.081
ARG  31 | R ARG  31 |    0.007 +/-  5.728 |   -3.885 +/-  1.457 |  -10.682 +/-  8.000 |   13.094 +/-  7.677 |   -0.782 +/-  0.176 |   -2.248 +/-  4.699
LEU  32 | R LEU  32 |   -0.001 +/-  2.770 |   -1.208 +/-  1.296 |    0.391 +/-  0.570 |    0.040 +/-  0.363 |   -0.212 +/-  0.055 |   -0.991 +/-  2.967
THR  33 | R THR  33 |    0.002 +/-  2.987 |   -0.333 +/-  0.833 |   -0.349 +/-  1.535 |    0.956 +/-  1.887 |   -0.041 +/-  0.068 |    0.234 +/-  2.925
ILE  34 | R ILE  34 |   -0.000 +/-  2.810 |   -0.116 +/-  1.701 |    0.598 +/-  0.216 |   -0.592 +/-  0.170 |   -0.000 +/-  0.000 |   -0.110 +/-  3.064
THR  35 | R THR  35 |   -0.000 +/-  2.692 |   -0.550 +/-  1.324 |   -1.495 +/-  1.862 |   -1.641 +/-  0.634 |   -0.103 +/-  0.031 |   -3.789 +/-  3.054
ARG  36 | R ARG  36 |    0.007 +/-  4.797 |   -0.048 +/-  1.978 |   17.310 +/-  9.862 |  -17.560 +/-  6.822 |   -0.000 +/-  0.042 |   -0.291 +/-  5.503
LYS  37 | R LYS  37 |    0.004 +/-  3.897 |   -0.925 +/-  1.745 |   -4.546 +/-  6.495 |    6.515 +/-  5.499 |   -0.477 +/-  0.073 |    0.571 +/-  4.989
ASP  38 | R ASP  38 |    0.002 +/-  2.552 |   -0.782 +/-  1.547 |  -20.787 +/-  5.357 |   18.344 +/-  4.001 |   -0.017 +/-  0.009 |   -3.240 +/-  3.119
ILE  39 | R ILE  39 |    0.003 +/-  3.741 |   -0.032 +/-  1.339 |    0.649 +/-  0.232 |   -0.621 +/-  0.211 |   -0.000 +/-  0.004 |   -0.000 +/-  3.688
GLN  40 | R GLN  40 |    0.005 +/-  3.367 |   -0.047 +/-  1.273 |    0.756 +/-  3.088 |   -0.534 +/-  2.402 |   -0.001 +/-  0.062 |    0.180 +/-  3.054
THR  41 | R THR  41 |   -0.004 +/-  2.413 |   -0.376 +/-  1.159 |    0.092 +/-  1.298 |   -0.376 +/-  0.778 |   -0.037 +/-  0.036 |   -0.700 +/-  2.508
LEU  42 | R LEU  42 |    0.003 +/-  3.644 |   -0.035 +/-  1.648 |    0.507 +/-  0.530 |   -0.448 +/-  0.212 |   -0.000 +/-  0.001 |    0.027 +/-  3.637
ASN  43 | R ASN  43 |    0.004 +/-  2.839 |   -0.015 +/-  1.156 |    0.109 +/-  3.773 |    0.012 +/-  2.664 |    0.001 +/-  0.114 |    0.112 +/-  3.062
HIE  44 | R HIE  44 |    0.000 +/-  3.333 |   -0.020 +/-  1.231 |   -0.275 +/-  2.286 |    0.262 +/-  1.833 |    0.000 +/-  0.202 |   -0.032 +/-  3.440
LEU  45 | R LEU  45 |   -0.006 +/-  3.417 |   -0.063 +/-  1.571 |    0.642 +/-  0.692 |   -0.629 +/-  0.199 |    0.001 +/-  0.224 |   -0.054 +/-  3.893
ASN  46 | R ASN  46 |    0.004 +/-  3.737 |   -0.087 +/-  1.181 |   -0.348 +/-  2.490 |    0.710 +/-  1.308 |   -0.000 +/-  0.070 |    0.279 +/-  3.197
TRP  47 | R TRP  47 |   -0.011 +/-  4.697 |   -5.653 +/-  1.130 |   -0.459 +/-  1.420 |    0.902 +/-  0.856 |   -0.659 +/-  0.080 |   -5.880 +/-  4.784
LEU  48 | R LEU  48 |   -0.001 +/-  3.657 |   -0.757 +/-  1.690 |    0.446 +/-  0.578 |   -0.564 +/-  0.290 |   -0.004 +/-  0.005 |   -0.880 +/-  3.582
ASN  49 | R ASN  49 |   -0.004 +/-  3.641 |   -1.157 +/-  1.305 |   -8.619 +/-  2.154 |    5.440 +/-  0.826 |   -0.151 +/-  0.020 |   -4.491 +/-  3.073
ASP  50 | R ASP  50 |   -0.004 +/-  3.182 |   -1.836 +/-  1.252 |  -49.026 +/-  5.392 |   42.112 +/-  5.260 |   -0.382 +/-  0.103 |   -9.135 +/-  3.329
GLU  51 | R GLU  51 |   -0.004 +/-  3.536 |   -0.073 +/-  1.865 |  -64.932 +/-  5.217 |   59.693 +/-  4.556 |   -0.380 +/-  0.038 |   -5.696 +/-  3.754
ILE  52 | R ILE  52 |    0.004 +/-  3.853 |   -0.111 +/-  1.388 |    0.590 +/-  0.242 |   -0.549 +/-  0.190 |   -0.000 +/-  0.002 |   -0.067 +/-  3.945
ILE  53 | R ILE  53 |    0.004 +/-  3.439 |   -0.170 +/-  1.442 |    0.690 +/-  0.260 |   -0.600 +/-  0.211 |   -0.000 +/-  0.009 |   -0.076 +/-  3.548
ASN  54 | R ASN  54 |    0.008 +/-  3.046 |   -0.390 +/-  1.096 |    3.654 +/-  2.687 |   -2.162 +/-  1.328 |   -0.046 +/-  0.037 |    1.064 +/-  2.631
PHE  55 | R PHE  55 |   -0.002 +/-  3.242 |   -0.096 +/-  0.912 |    0.616 +/-  0.524 |   -0.895 +/-  0.366 |    0.000 +/-  0.010 |   -0.377 +/-  3.372
TYR  56 | R TYR  56 |   -0.001 +/-  4.136 |   -0.020 +/-  1.595 |    0.601 +/-  4.841 |   -0.764 +/-  2.730 |   -0.000 +/-  0.044 |   -0.184 +/-  4.413
MET  57 | R MET  57 |    0.000 +/-  2.661 |   -0.034 +/-  0.966 |    0.882 +/-  0.454 |   -0.854 +/-  0.536 |    0.000 +/-  0.012 |   -0.006 +/-  2.872
ASN  58 | R ASN  58 |   -0.000 +/-  3.105 |   -0.072 +/-  0.798 |    1.485 +/-  3.326 |   -1.140 +/-  2.626 |   -0.001 +/-  0.109 |    0.272 +/-  2.764
MET  59 | R MET  59 |   -0.004 +/-  2.911 |   -0.013 +/-  0.951 |    0.415 +/-  0.750 |   -0.421 +/-  0.580 |    0.000 +/-  0.030 |   -0.023 +/-  3.071
LEU  60 | R LEU  60 |   -0.000 +/-  3.655 |   -0.009 +/-  1.308 |    0.460 +/-  0.556 |   -0.375 +/-  0.286 |    0.000 +/-  0.001 |    0.075 +/-  3.539
MET  61 | R MET  61 |    0.002 +/-  3.233 |   -0.065 +/-  1.043 |    0.477 +/-  0.901 |   -0.469 +/-  0.752 |   -0.018 +/-  0.099 |   -0.073 +/-  3.305
GLU  62 | R GLU  62 |   -0.001 +/-  3.228 |   -0.014 +/-  1.415 |  -10.259 +/-  9.697 |   10.389 +/-  9.058 |   -0.001 +/-  0.143 |    0.115 +/-  3.198
ARG  63 | R ARG  63 |    0.006 +/-  5.366 |   -0.004 +/-  1.747 |   13.790 +/-  6.770 |  -13.718 +/-  5.085 |    0.000 +/-  0.079 |    0.075 +/-  5.336
SER  64 | R SER  64 |    0.000 +/-  2.389 |   -0.002 +/-  1.232 |    0.656 +/-  1.448 |   -0.649 +/-  0.881 |    0.000 +/-  0.024 |    0.005 +/-  2.492
LYS  65 | R LYS  65 |   -0.000 +/-  3.894 |   -0.008 +/-  1.559 |    7.942 +/-  9.025 |   -7.873 +/-  8.980 |    0.000 +/-  0.098 |    0.061 +/-  5.040
GLU  66 | R GLU  66 |    0.003 +/-  3.449 |   -0.002 +/-  1.219 |  -11.049 +/- 12.573 |   11.051 +/- 11.809 |   -0.000 +/-  0.132 |    0.002 +/-  3.490
LYS  67 | R LYS  67 |    0.011 +/-  4.225 |   -0.001 +/-  0.828 |    8.242 +/-  4.285 |   -8.246 +/-  4.564 |   -0.001 +/-  0.049 |    0.005 +/-  4.595
GLY  68 | R GLY  68 |   -0.001 +/-  0.811 |   -0.000 +/-  0.229 |   -0.312 +/-  0.262 |    0.312 +/-  0.250 |   -0.000 +/-  0.012 |   -0.001 +/-  0.764
LEU  69 | R LEU  69 |    0.003 +/-  3.699 |   -0.001 +/-  1.290 |    0.331 +/-  0.703 |   -0.327 +/-  0.268 |    0.000 +/-  0.089 |    0.007 +/-  3.834
PRO  70 | R PRO  70 |    0.000 +/-  2.337 |   -0.001 +/-  0.814 |    2.428 +/-  1.184 |   -2.421 +/-  1.212 |    0.000 +/-  0.054 |    0.006 +/-  2.555
SER  71 | R SER  71 |    0.000 +/-  2.438 |   -0.002 +/-  0.884 |    0.329 +/-  3.371 |   -0.329 +/-  2.938 |    0.001 +/-  0.050 |   -0.001 +/-  2.494
VAL  72 | R VAL  72 |    0.002 +/-  3.242 |   -0.007 +/-  1.354 |    0.299 +/-  0.446 |   -0.253 +/-  0.158 |    0.000 +/-  0.001 |    0.042 +/-  3.463
HIE  73 | R HIE  73 |   -0.011 +/-  3.552 |   -0.086 +/-  0.997 |   -1.198 +/-  3.384 |    1.264 +/-  3.330 |   -0.036 +/-  0.096 |   -0.067 +/-  3.509
ALA  74 | R ALA  74 |   -0.001 +/-  1.695 |   -0.020 +/-  0.516 |    0.455 +/-  0.245 |   -0.435 +/-  0.163 |   -0.000 +/-  0.019 |    0.000 +/-  1.834
PHE  75 | R PHE  75 |    0.006 +/-  4.030 |   -0.150 +/-  1.201 |    0.175 +/-  0.820 |   -0.363 +/-  0.400 |   -0.009 +/-  0.072 |   -0.341 +/-  4.006
ASN  76 | R ASN  76 |    0.003 +/-  4.161 |   -1.373 +/-  1.061 |   -0.046 +/-  3.950 |    1.669 +/-  3.704 |   -0.374 +/-  0.050 |   -0.121 +/-  3.491
THR  77 | R THR  77 |    0.001 +/-  2.470 |   -0.270 +/-  1.236 |   -0.507 +/-  1.543 |    0.243 +/-  0.883 |   -0.014 +/-  0.031 |   -0.547 +/-  2.648
PHE  78 | R PHE  78 |    0.007 +/-  3.805 |   -3.418 +/-  1.187 |    0.295 +/-  1.078 |    0.130 +/-  0.729 |   -0.678 +/-  0.104 |   -3.665 +/-  3.949
PHE  79 | R PHE  79 |   -0.002 +/-  3.381 |   -0.177 +/-  1.207 |   -0.013 +/-  0.502 |   -0.182 +/-  0.277 |    0.000 +/-  0.010 |   -0.374 +/-  3.560
PHE  80 | R PHE  80 |   -0.005 +/-  3.793 |   -0.039 +/-  1.100 |    0.381 +/-  0.427 |   -0.474 +/-  0.403 |   -0.000 +/-  0.046 |   -0.137 +/-  3.954
THR  81 | R THR  81 |   -0.000 +/-  2.557 |   -0.195 +/-  0.977 |   -0.341 +/-  1.956 |    0.630 +/-  1.636 |   -0.021 +/-  0.106 |    0.073 +/-  2.695
LYS  82 | R LYS  82 |   -0.001 +/-  4.178 |   -0.412 +/-  1.291 |  -38.259 +/-  5.872 |   35.928 +/-  5.068 |   -0.245 +/-  0.099 |   -2.989 +/-  4.811
LEU  83 | R LEU  83 |   -0.000 +/-  3.165 |   -0.030 +/-  1.091 |    0.251 +/-  0.517 |   -0.226 +/-  0.210 |    0.000 +/-  0.024 |   -0.005 +/-  3.301
LYS  84 | R LYS  84 |   -0.005 +/-  4.300 |   -0.025 +/-  1.048 |   18.022 +/-  5.717 |  -17.828 +/-  5.817 |   -0.000 +/-  0.137 |    0.164 +/-  4.721
THR  85 | R THR  85 |   -0.000 +/-  2.482 |   -0.056 +/-  1.394 |    1.089 +/-  2.016 |   -0.968 +/-  1.438 |   -0.000 +/-  0.053 |    0.064 +/-  2.450
ALA  86 | R ALA  86 |   -0.003 +/-  1.668 |   -0.039 +/-  0.533 |   -0.195 +/-  0.301 |    0.196 +/-  0.221 |   -0.001 +/-  0.050 |   -0.041 +/-  1.791
GLY  87 | R GLY  87 |    0.001 +/-  0.728 |   -0.004 +/-  0.292 |   -0.012 +/-  0.221 |    0.006 +/-  0.200 |   -0.000 +/-  0.009 |   -0.009 +/-  0.711
TYR  88 | R TYR  88 |   -0.004 +/-  3.694 |   -0.026 +/-  1.508 |    0.284 +/-  1.772 |   -0.366 +/-  0.735 |   -0.000 +/-  0.072 |   -0.112 +/-  3.761
GLN  89 | R GLN  89 |    0.006 +/-  4.262 |   -0.023 +/-  1.120 |    0.680 +/-  5.934 |   -0.593 +/-  5.424 |    0.001 +/-  0.124 |    0.070 +/-  3.891
ALA  90 | R ALA  90 |   -0.002 +/-  1.986 |   -0.058 +/-  0.625 |   -0.369 +/-  0.343 |    0.381 +/-  0.218 |    0.000 +/-  0.074 |   -0.047 +/-  1.998
VAL  91 | R VAL  91 |    0.001 +/-  3.165 |   -0.151 +/-  1.096 |    0.083 +/-  0.597 |    0.053 +/-  0.198 |   -0.000 +/-  0.002 |   -0.014 +/-  3.080
LYS  92 | R LYS  92 |   -0.003 +/-  3.757 |   -0.057 +/-  1.526 |   -7.772 +/- 11.217 |    7.502 +/- 10.332 |   -0.000 +/-  0.117 |   -0.329 +/-  3.921
ARG  93 | R ARG  93 |    0.006 +/-  4.408 |   -0.339 +/-  1.635 |  -75.449 +/-  9.049 |   65.171 +/-  7.967 |   -0.662 +/-  0.134 |  -11.274 +/-  4.339
TRP  94 | R TRP  94 |   -0.008 +/-  4.484 |   -4.721 +/-  1.094 |   -7.908 +/-  2.338 |    4.371 +/-  1.053 |   -0.537 +/-  0.053 |   -8.803 +/-  4.330
THR  95 | R THR  95 |   -0.002 +/-  2.820 |   -0.106 +/-  1.433 |    1.157 +/-  1.710 |   -1.250 +/-  0.609 |    0.000 +/-  0.017 |   -0.201 +/-  2.997
LYS  96 | R LYS  96 |    0.004 +/-  4.261 |   -0.314 +/-  1.358 |  -30.458 +/- 13.082 |   30.204 +/- 12.476 |   -0.034 +/-  0.141 |   -0.598 +/-  4.800
LYS  97 | R LYS  97 |    0.004 +/-  3.780 |   -0.283 +/-  1.334 |  -46.279 +/- 15.380 |   44.850 +/- 14.194 |   -0.279 +/-  0.173 |   -1.986 +/-  4.507
VAL  98 | R VAL  98 |   -0.001 +/-  3.214 |   -0.143 +/-  1.335 |   -0.050 +/-  0.541 |    0.139 +/-  0.214 |   -0.040 +/-  0.186 |   -0.094 +/-  3.400
ASP  99 | R ASP  99 |    0.003 +/-  2.376 |   -0.008 +/-  1.451 |   -0.889 +/- 10.985 |    0.950 +/-  9.693 |   -0.001 +/-  0.073 |    0.056 +/-  3.376
VAL 100 | R VAL 100 |   -0.001 +/-  3.273 |   -0.012 +/-  1.162 |    0.029 +/-  0.424 |    0.021 +/-  0.175 |    0.000 +/-  0.005 |    0.037 +/-  3.225
PHE 101 | R PHE 101 |    0.005 +/-  3.616 |   -0.005 +/-  1.177 |    0.027 +/-  0.749 |   -0.036 +/-  0.372 |    0.001 +/-  0.078 |   -0.008 +/-  4.032
SER 102 | R SER 102 |   -0.001 +/-  2.304 |   -0.004 +/-  1.040 |   -0.139 +/-  1.636 |    0.154 +/-  1.210 |    0.000 +/-  0.055 |    0.010 +/-  2.470
VAL 103 | R VAL 103 |   -0.004 +/-  2.922 |   -0.005 +/-  1.284 |    0.150 +/-  0.516 |   -0.116 +/-  0.188 |   -0.000 +/-  0.037 |    0.024 +/-  3.169
ASP 104 | R ASP 104 |    0.001 +/-  2.756 |   -0.001 +/-  1.078 |   -8.443 +/-  5.826 |    8.451 +/-  6.012 |    0.001 +/-  0.047 |    0.009 +/-  2.517
ILE 105 | R ILE 105 |   -0.004 +/-  3.952 |   -0.002 +/-  1.646 |    0.432 +/-  0.270 |   -0.426 +/-  0.216 |   -0.000 +/-  0.007 |    0.001 +/-  3.910
LEU 106 | R LEU 106 |   -0.000 +/-  3.215 |   -0.015 +/-  1.655 |    0.130 +/-  0.463 |   -0.049 +/-  0.184 |    0.000 +/-  0.003 |    0.065 +/-  3.410
LEU 107 | R LEU 107 |    0.001 +/-  2.977 |   -0.011 +/-  1.274 |    0.410 +/-  0.518 |   -0.356 +/-  0.232 |   -0.000 +/-  0.001 |    0.043 +/-  3.102
VAL 108 | R VAL 108 |   -0.004 +/-  2.808 |   -0.019 +/-  1.216 |    0.186 +/-  0.404 |   -0.122 +/-  0.223 |   -0.000 +/-  0.002 |    0.042 +/-  2.909
PRO 109 | R PRO 109 |   -0.005 +/-  3.081 |   -0.041 +/-  0.826 |    3.184 +/-  0.926 |   -3.001 +/-  0.783 |    0.000 +/-  0.007 |    0.137 +/-  3.292
ILE 110 | R ILE 110 |    0.003 +/-  2.996 |   -0.041 +/-  1.419 |    0.645 +/-  0.302 |   -0.617 +/-  0.232 |    0.000 +/-  0.018 |   -0.010 +/-  3.138
HIE 111 | R HIE 111 |    0.004 +/-  3.085 |   -1.941 +/-  0.998 |   -2.913 +/-  1.903 |    2.496 +/-  1.245 |   -0.380 +/-  0.055 |   -2.734 +/-  3.244
LEU 112 | R LEU 112 |   -0.001 +/-  3.503 |   -0.124 +/-  1.538 |    0.859 +/-  0.589 |   -0.768 +/-  0.305 |   -0.001 +/-  0.113 |   -0.035 +/-  3.637
GLY 113 | R GLY 113 |    0.002 +/-  0.760 |   -0.093 +/-  0.262 |   -0.855 +/-  0.215 |    0.801 +/-  0.206 |   -0.000 +/-  0.011 |   -0.145 +/-  0.746
VAL 114 | R VAL 114 |   -0.002 +/-  2.902 |   -2.238 +/-  1.320 |    1.222 +/-  0.466 |   -0.561 +/-  0.215 |   -0.420 +/-  0.082 |   -2.000 +/-  3.000
HIE 115 | R HIE 115 |    0.002 +/-  2.875 |   -1.549 +/-  1.312 |   -1.293 +/-  2.062 |    0.184 +/-  1.182 |   -0.035 +/-  0.046 |   -2.692 +/-  3.063
TRP 116 | R TRP 116 |    0.005 +/-  3.875 |   -2.443 +/-  1.204 |   -0.630 +/-  1.244 |   -0.162 +/-  0.557 |   -0.118 +/-  0.028 |   -3.348 +/-  4.264
CYS 117 | R CYS 117 |    0.001 +/-  2.127 |   -0.043 +/-  0.874 |   -0.521 +/-  1.509 |    0.509 +/-  1.129 |    0.000 +/-  0.002 |   -0.054 +/-  1.956
LEU 118 | R LEU 118 |    0.002 +/-  3.356 |   -0.016 +/-  1.367 |    0.481 +/-  0.511 |   -0.416 +/-  0.212 |   -0.000 +/-  0.002 |    0.052 +/-  3.400
ALA 119 | R ALA 119 |    0.000 +/-  1.837 |   -0.004 +/-  0.595 |    0.600 +/-  0.274 |   -0.586 +/-  0.209 |   -0.000 +/-  0.003 |    0.010 +/-  1.985
VAL 120 | R VAL 120 |   -0.000 +/-  2.888 |   -0.005 +/-  1.122 |    0.381 +/-  0.431 |   -0.354 +/-  0.207 |   -0.000 +/-  0.014 |    0.022 +/-  2.931
VAL 121 | R VAL 121 |   -0.002 +/-  3.098 |   -0.003 +/-  1.398 |    0.118 +/-  0.427 |   -0.086 +/-  0.149 |   -0.000 +/-  0.003 |    0.026 +/-  3.277
ASP 122 | R ASP 122 |   -0.006 +/-  2.800 |   -0.002 +/-  1.561 |  -11.550 +/- 10.881 |   11.528 +/-  8.094 |    0.000 +/-  0.045 |   -0.029 +/-  4.755
PHE 123 | R PHE 123 |   -0.001 +/-  3.298 |   -0.003 +/-  1.064 |    0.087 +/-  0.640 |   -0.101 +/-  0.300 |   -0.000 +/-  0.050 |   -0.017 +/-  3.400
ARG 124 | R ARG 124 |   -0.005 +/-  5.783 |   -0.002 +/-  2.504 |   11.091 +/-  9.348 |  -11.069 +/-  7.165 |   -0.000 +/-  0.092 |    0.015 +/-  4.645
LYS 125 | R LYS 125 |    0.005 +/-  3.963 |   -0.001 +/-  1.564 |   12.649 +/- 12.778 |  -12.634 +/- 13.895 |    0.000 +/-  0.147 |    0.019 +/-  4.425
LYS 126 | R LYS 126 |    0.009 +/-  3.790 |   -0.000 +/-  1.431 |    7.420 +/- 11.245 |   -7.434 +/- 10.486 |   -0.000 +/-  0.160 |   -0.005 +/-  4.634
ASN 127 | R ASN 127 |    0.008 +/-  3.361 |   -0.001 +/-  0.789 |    0.168 +/-  7.123 |   -0.164 +/-  5.116 |    0.001 +/-  0.151 |    0.011 +/-  2.992
ILE 128 | R ILE 128 |   -0.005 +/-  3.789 |   -0.002 +/-  1.384 |    0.385 +/-  0.340 |   -0.382 +/-  0.271 |    0.000 +/-  0.019 |   -0.004 +/-  3.878
THR 129 | R THR 129 |    0.002 +/-  2.546 |   -0.003 +/-  1.235 |    0.093 +/-  2.701 |   -0.084 +/-  2.237 |    0.000 +/-  0.115 |    0.009 +/-  3.204
TYR 130 | R TYR 130 |    0.002 +/-  4.290 |   -0.027 +/-  1.135 |    1.402 +/-  2.431 |   -1.452 +/-  2.337 |   -0.000 +/-  0.039 |   -0.075 +/-  4.705
TYR 131 | R TYR 131 |    0.003 +/-  3.851 |   -0.013 +/-  1.174 |    0.512 +/-  1.377 |   -0.542 +/-  1.298 |    0.000 +/-  0.064 |   -0.041 +/-  3.896
ASP 132 | R ASP 132 |    0.004 +/-  2.767 |   -0.107 +/-  1.616 |  -36.332 +/- 11.515 |   36.330 +/- 10.977 |   -0.003 +/-  0.039 |   -0.107 +/-  2.905
SER 133 | R SER 133 |    0.001 +/-  1.614 |   -0.130 +/-  0.693 |    0.746 +/-  1.455 |   -0.754 +/-  0.998 |   -0.000 +/-  0.002 |   -0.137 +/-  2.407
MET 134 | R MET 134 |    0.001 +/-  3.031 |   -3.350 +/-  1.123 |    1.659 +/-  1.494 |   -1.467 +/-  1.022 |   -0.549 +/-  0.072 |   -3.706 +/-  2.963
GLY 135 | R GLY 135 |   -0.001 +/-  0.874 |   -0.132 +/-  0.290 |   -1.447 +/-  0.384 |    1.378 +/-  0.344 |   -0.002 +/-  0.010 |   -0.204 +/-  0.921
GLY 136 | R GLY 136 |    0.001 +/-  0.894 |   -0.016 +/-  0.229 |   -1.087 +/-  0.349 |    1.064 +/-  0.321 |   -0.000 +/-  0.009 |   -0.037 +/-  0.944
ILE 137 | R ILE 137 |   -0.003 +/-  3.326 |   -0.008 +/-  1.723 |    0.673 +/-  0.404 |   -0.670 +/-  0.339 |    0.000 +/-  0.119 |   -0.008 +/-  3.625
ASN 138 | R ASN 138 |   -0.001 +/-  3.128 |   -0.013 +/-  0.766 |    2.056 +/-  2.621 |   -1.980 +/-  1.521 |    0.000 +/-  0.069 |    0.063 +/-  3.047
ASN 139 | R ASN 139 |   -0.009 +/-  3.490 |   -0.003 +/-  1.114 |    0.344 +/-  3.325 |   -0.327 +/-  2.468 |    0.000 +/-  0.192 |    0.007 +/-  3.148
GLU 140 | R GLU 140 |    0.005 +/-  3.480 |   -0.005 +/-  1.599 |  -14.765 +/-  9.162 |   14.771 +/-  8.856 |    0.000 +/-  0.100 |    0.007 +/-  3.192
ALA 141 | R ALA 141 |   -0.002 +/-  1.789 |   -0.003 +/-  0.478 |    0.699 +/-  0.326 |   -0.694 +/-  0.260 |    0.000 +/-  0.020 |    0.001 +/-  1.849
CYS 142 | R CYS 142 |    0.002 +/-  1.847 |   -0.002 +/-  0.734 |   -0.000 +/-  0.800 |   -0.009 +/-  0.579 |   -0.000 +/-  0.038 |   -0.010 +/-  2.256
ARG 143 | R ARG 143 |    0.007 +/-  4.689 |   -0.003 +/-  1.984 |   12.059 +/- 11.707 |  -12.063 +/-  9.804 |    0.000 +/-  0.166 |    0.000 +/-  4.120
ILE 144 | R ILE 144 |    0.002 +/-  3.412 |   -0.008 +/-  1.502 |    0.393 +/-  0.334 |   -0.380 +/-  0.260 |   -0.000 +/-  0.104 |    0.008 +/-  3.388
LEU 145 | R LEU 145 |    0.004 +/-  3.613 |   -0.009 +/-  1.388 |    0.396 +/-  0.592 |   -0.357 +/-  0.190 |   -0.000 +/-  0.005 |    0.034 +/-  3.639
LEU 146 | R LEU 146 |    0.001 +/-  3.363 |   -0.002 +/-  1.597 |    0.332 +/-  0.644 |   -0.334 +/-  0.302 |   -0.000 +/-  0.107 |   -0.002 +/-  3.514
GLN 147 | R GLN 147 |    0.005 +/-  4.066 |   -0.003 +/-  1.405 |   -0.089 +/-  5.614 |    0.099 +/-  3.832 |    0.000 +/-  0.126 |    0.012 +/-  3.779
TYR 148 | R TYR 148 |   -0.006 +/-  3.519 |   -0.023 +/-  1.502 |   -0.428 +/-  2.145 |    0.379 +/-  0.764 |    0.000 +/-  0.004 |   -0.078 +/-  3.643
LEU 149 | R LEU 149 |   -0.007 +/-  3.565 |   -0.004 +/-  1.491 |    0.280 +/-  0.463 |   -0.255 +/-  0.183 |    0.000 +/-  0.001 |    0.014 +/-  3.707
LYS 150 | R LYS 150 |    0.004 +/-  3.139 |   -0.001 +/-  1.657 |    7.421 +/- 21.829 |   -7.440 +/- 20.108 |   -0.000 +/-  0.179 |   -0.017 +/-  4.228
GLN 151 | R GLN 151 |   -0.007 +/-  3.762 |   -0.005 +/-  1.283 |    0.453 +/-  3.468 |   -0.417 +/-  3.649 |    0.001 +/-  0.125 |    0.024 +/-  3.421
GLU 152 | R GLU 152 |    0.001 +/-  2.970 |   -0.017 +/-  2.058 |    4.548 +/-  6.410 |   -4.498 +/-  5.301 |   -0.000 +/-  0.003 |    0.035 +/-  3.326
SER 153 | R SER 153 |    0.001 +/-  1.950 |   -0.002 +/-  0.997 |    0.056 +/-  1.355 |   -0.055 +/-  0.932 |    0.000 +/-  0.030 |   -0.000 +/-  2.121
ILE 154 | R ILE 154 |   -0.006 +/-  3.245 |   -0.003 +/-  1.431 |    0.068 +/-  0.401 |   -0.069 +/-  0.304 |   -0.001 +/-  0.108 |   -0.011 +/-  3.477
ASP 155 | R ASP 155 |   -0.005 +/-  2.557 |   -0.012 +/-  1.482 |    8.337 +/- 15.775 |   -8.173 +/- 14.042 |    0.000 +/-  0.079 |    0.146 +/-  2.821
LYS 156 | R LYS 156 |    0.001 +/-  3.472 |   -0.031 +/-  1.764 |   -9.792 +/-  8.043 |   10.184 +/-  6.397 |   -0.000 +/-  0.068 |    0.362 +/-  5.071
LYS 157 | R LYS 157 |   -0.003 +/-  4.035 |   -0.005 +/-  1.442 |    1.242 +/-  8.214 |   -1.255 +/-  8.020 |    0.001 +/-  0.148 |   -0.021 +/-  4.246
ARG 158 | R ARG 158 |   -0.005 +/-  4.950 |   -0.005 +/-  1.582 |   -1.518 +/-  5.953 |    1.480 +/-  5.714 |   -0.000 +/-  0.162 |   -0.048 +/-  4.191
LYS 159 | R LYS 159 |   -0.002 +/-  3.902 |   -0.002 +/-  1.298 |    4.143 +/- 19.055 |   -4.165 +/- 17.493 |    0.000 +/-  0.151 |   -0.025 +/-  4.450
GLU 160 | R GLU 160 |    0.005 +/-  3.382 |   -0.000 +/-  1.683 |   -4.865 +/- 20.510 |    4.882 +/- 19.764 |   -0.000 +/-  0.190 |    0.021 +/-  3.406
PHE 161 | R PHE 161 |   -0.008 +/-  3.541 |   -0.001 +/-  1.328 |    0.152 +/-  0.777 |   -0.159 +/-  0.647 |    0.001 +/-  0.081 |   -0.015 +/-  3.685
ASP 162 | R ASP 162 |    0.003 +/-  2.592 |   -0.001 +/-  1.502 |   -7.236 +/- 10.308 |    7.242 +/-  9.949 |   -0.001 +/-  0.125 |    0.008 +/-  2.602
THR 163 | R THR 163 |    0.000 +/-  2.663 |   -0.000 +/-  1.165 |    0.213 +/-  2.652 |   -0.212 +/-  2.553 |    0.000 +/-  0.216 |    0.001 +/-  3.091
ASN 164 | R ASN 164 |   -0.002 +/-  3.381 |   -0.000 +/-  1.168 |   -0.163 +/-  3.707 |    0.164 +/-  2.116 |    0.000 +/-  0.060 |   -0.002 +/-  3.244
GLY 165 | R GLY 165 |   -0.001 +/-  0.868 |    0.000 +/-  0.279 |   -0.301 +/-  0.203 |    0.301 +/-  0.180 |    0.000 +/-  0.011 |   -0.001 +/-  0.965
TRP 166 | R TRP 166 |    0.005 +/-  4.420 |   -0.001 +/-  1.151 |   -0.208 +/-  1.424 |    0.194 +/-  1.259 |    0.000 +/-  0.058 |   -0.010 +/-  4.612
GLN 167 | R GLN 167 |   -0.002 +/-  3.365 |   -0.001 +/-  1.033 |    0.479 +/-  3.959 |   -0.478 +/-  3.341 |    0.000 +/-  0.154 |   -0.002 +/-  2.946
LEU 168 | R LEU 168 |   -0.007 +/-  3.290 |   -0.001 +/-  1.855 |    0.354 +/-  0.730 |   -0.350 +/-  0.364 |   -0.001 +/-  0.289 |   -0.004 +/-  3.558
PHE 169 | R PHE 169 |    0.002 +/-  3.686 |   -0.002 +/-  1.346 |    0.277 +/-  0.998 |   -0.276 +/-  0.775 |   -0.000 +/-  0.221 |   -0.001 +/-  3.883
SER 170 | R SER 170 |   -0.003 +/-  2.538 |   -0.002 +/-  1.000 |    0.650 +/-  2.189 |   -0.639 +/-  2.177 |   -0.000 +/-  0.203 |    0.006 +/-  2.702
LYS 171 | R LYS 171 |   -0.004 +/-  3.937 |   -0.003 +/-  1.850 |   17.087 +/- 18.404 |  -17.035 +/- 17.512 |    0.001 +/-  0.441 |    0.046 +/-  5.127
LYS 172 | R LYS 172 |    0.001 +/-  3.706 |   -0.019 +/-  1.522 |   25.174 +/- 13.938 |  -24.927 +/- 14.351 |   -0.004 +/-  0.382 |    0.226 +/-  4.245
SER 173 | R SER 173 |   -0.001 +/-  2.173 |   -0.014 +/-  1.374 |    0.668 +/-  5.189 |   -0.703 +/-  4.345 |   -0.005 +/-  0.160 |   -0.055 +/-  2.550
GLN 174 | R GLN 174 |    0.004 +/-  4.196 |   -0.047 +/-  1.431 |    0.577 +/-  6.479 |   -0.466 +/-  5.459 |   -0.020 +/-  0.205 |    0.047 +/-  3.602
GLU 175 | R GLU 175 |   -0.001 +/-  3.190 |   -0.009 +/-  1.673 |  -24.225 +/- 23.281 |   24.192 +/- 23.174 |    0.000 +/-  0.170 |   -0.042 +/-  3.745
ILE 176 | R ILE 176 |   -0.006 +/-  3.899 |   -0.021 +/-  1.961 |    0.980 +/-  0.478 |   -0.959 +/-  0.329 |   -0.000 +/-  0.135 |   -0.007 +/-  4.119
PRO 177 | R PRO 177 |   -0.004 +/-  2.354 |   -0.026 +/-  0.889 |    5.555 +/-  1.471 |   -5.493 +/-  1.301 |   -0.000 +/-  0.058 |    0.032 +/-  2.617
GLN 178 | R GLN 178 |   -0.006 +/-  3.975 |   -0.710 +/-  1.834 |   -3.219 +/-  4.414 |    3.503 +/-  2.870 |   -0.183 +/-  0.124 |   -0.615 +/-  3.458
GLN 179 | R GLN 179 |   -0.003 +/-  3.859 |   -0.486 +/-  1.637 |   -1.583 +/-  2.828 |   -1.364 +/-  1.476 |   -0.028 +/-  0.016 |   -3.465 +/-  3.631
MET 180 | R MET 180 |    0.001 +/-  3.036 |   -2.111 +/-  1.385 |    1.014 +/-  1.368 |   -0.593 +/-  1.230 |   -0.365 +/-  0.252 |   -2.055 +/-  3.449
ASN 181 | R ASN 181 |    0.002 +/-  3.117 |   -0.563 +/-  1.377 |    0.177 +/-  4.324 |   -0.077 +/-  2.196 |   -0.010 +/-  0.113 |   -0.473 +/-  4.012
GLY 182 | R GLY 182 |   -0.000 +/-  0.802 |   -0.831 +/-  0.307 |   -1.076 +/-  0.189 |    0.916 +/-  0.163 |   -0.013 +/-  0.007 |   -1.003 +/-  0.839
SER 183 | R SER 183 |   -0.005 +/-  2.000 |   -0.738 +/-  0.948 |    0.767 +/-  2.170 |   -0.223 +/-  1.805 |   -0.030 +/-  0.075 |   -0.228 +/-  2.282
ASP 184 | R ASP 184 |    0.009 +/-  2.686 |   -0.289 +/-  1.472 |  -24.266 +/-  6.747 |   23.830 +/-  5.796 |   -0.000 +/-  0.032 |   -0.716 +/-  3.064
ALA 185 | R ALA 185 |    0.001 +/-  1.860 |   -0.496 +/-  0.682 |    0.966 +/-  0.299 |   -0.972 +/-  0.223 |   -0.037 +/-  0.010 |   -0.537 +/-  1.935
GLY 186 | R GLY 186 |    0.000 +/-  0.802 |   -0.073 +/-  0.271 |   -0.606 +/-  0.133 |    0.559 +/-  0.131 |    0.000 +/-  0.000 |   -0.120 +/-  0.844
MET 187 | R MET 187 |    0.002 +/-  4.093 |   -0.050 +/-  1.344 |    0.725 +/-  0.989 |   -0.784 +/-  0.968 |    0.000 +/-  0.013 |   -0.107 +/-  4.329
PHE 188 | R PHE 188 |    0.002 +/-  3.417 |   -0.111 +/-  1.298 |    0.475 +/-  0.663 |   -0.763 +/-  0.459 |   -0.000 +/-  0.005 |   -0.397 +/-  3.579
ALA 189 | R ALA 189 |   -0.000 +/-  1.850 |   -0.020 +/-  0.418 |    0.826 +/-  0.261 |   -0.806 +/-  0.185 |    0.000 +/-  0.011 |    0.001 +/-  1.828
CYS 190 | R CYS 190 |   -0.002 +/-  1.755 |   -0.016 +/-  0.858 |    0.117 +/-  0.762 |   -0.199 +/-  0.402 |   -0.000 +/-  0.007 |   -0.100 +/-  2.024
LYS 191 | R LYS 191 |    0.001 +/-  4.231 |   -0.009 +/-  1.645 |   16.934 +/- 10.450 |  -17.016 +/-  9.129 |    0.000 +/-  0.086 |   -0.089 +/-  4.716
TYR 192 | R TYR 192 |   -0.001 +/-  3.659 |   -0.032 +/-  1.464 |    0.777 +/-  1.588 |   -0.929 +/-  0.898 |    0.000 +/-  0.006 |   -0.185 +/-  4.168
ALA 193 | R ALA 193 |   -0.002 +/-  1.850 |   -0.004 +/-  0.588 |    0.652 +/-  0.230 |   -0.637 +/-  0.158 |   -0.000 +/-  0.000 |    0.009 +/-  1.909
ASP 194 | R ASP 194 |    0.006 +/-  3.123 |   -0.003 +/-  1.944 |  -16.006 +/- 15.455 |   15.947 +/-  9.660 |    0.000 +/-  0.044 |   -0.056 +/-  6.688
CYS 195 | R CYS 195 |    0.004 +/-  1.942 |   -0.002 +/-  0.968 |    0.018 +/-  1.311 |   -0.016 +/-  0.859 |    0.000 +/-  0.040 |    0.004 +/-  2.222
ILE 196 | R ILE 196 |    0.003 +/-  4.337 |   -0.004 +/-  1.439 |    0.551 +/-  0.254 |   -0.532 +/-  0.190 |    0.000 +/-  0.041 |    0.019 +/-  4.183
THR 197 | R THR 197 |   -0.002 +/-  3.034 |   -0.003 +/-  1.301 |    0.252 +/-  1.693 |   -0.272 +/-  0.996 |   -0.000 +/-  0.007 |   -0.025 +/-  3.336
LYS 198 | R LYS 198 |   -0.004 +/-  3.841 |   -0.002 +/-  1.361 |   14.680 +/- 10.227 |  -14.648 +/- 10.214 |    0.000 +/-  0.184 |    0.027 +/-  5.027
ASP 199 | R ASP 199 |   -0.002 +/-  2.811 |   -0.001 +/-  1.527 |  -12.383 +/-  8.910 |   12.372 +/-  8.142 |    0.000 +/-  0.068 |   -0.014 +/-  2.941
ARG 200 | R ARG 200 |    0.000 +/-  5.036 |   -0.002 +/-  1.775 |   13.284 +/- 10.067 |  -13.272 +/-  8.222 |   -0.001 +/-  0.255 |    0.009 +/-  4.935
PRO 201 | R PRO 201 |    0.004 +/-  2.927 |   -0.001 +/-  0.701 |    3.436 +/-  1.471 |   -3.430 +/-  1.369 |    0.001 +/-  0.104 |    0.010 +/-  3.026
ILE 202 | R ILE 202 |   -0.002 +/-  3.751 |   -0.006 +/-  1.807 |    0.776 +/-  0.442 |   -0.767 +/-  0.263 |   -0.000 +/-  0.082 |    0.001 +/-  3.799
ASN 203 | R ASN 203 |   -0.000 +/-  3.522 |   -0.002 +/-  0.853 |   -0.116 +/-  3.525 |    0.128 +/-  2.760 |   -0.001 +/-  0.119 |    0.009 +/-  2.965
PHE 204 | R PHE 204 |    0.001 +/-  3.523 |   -0.014 +/-  1.319 |    0.413 +/-  0.630 |   -0.526 +/-  0.541 |   -0.000 +/-  0.030 |   -0.126 +/-  3.582
THR 205 | R THR 205 |   -0.008 +/-  2.983 |   -0.021 +/-  1.045 |    0.273 +/-  2.053 |   -0.250 +/-  1.872 |   -0.001 +/-  0.095 |   -0.006 +/-  3.555
GLN 206 | R GLN 206 |   -0.005 +/-  3.670 |   -0.397 +/-  1.365 |    0.984 +/-  5.318 |   -0.591 +/-  3.038 |   -0.079 +/-  0.148 |   -0.088 +/-  4.435
GLN 207 | R GLN 207 |   -0.004 +/-  3.888 |   -0.035 +/-  1.321 |    0.813 +/-  4.256 |   -0.726 +/-  3.805 |   -0.003 +/-  0.154 |    0.045 +/-  3.495
HIE 208 | R HIE 208 |    0.003 +/-  3.349 |   -0.007 +/-  1.135 |   -0.992 +/-  3.283 |    0.973 +/-  2.520 |   -0.000 +/-  0.167 |   -0.023 +/-  3.673
MET 209 | R MET 209 |   -0.004 +/-  3.010 |   -0.030 +/-  1.348 |    1.133 +/-  0.808 |   -1.160 +/-  0.985 |    0.000 +/-  0.018 |   -0.060 +/-  3.105
PRO 210 | R PRO 210 |   -0.003 +/-  2.836 |   -0.011 +/-  1.001 |    4.779 +/-  1.115 |   -4.736 +/-  1.063 |   -0.000 +/-  0.125 |    0.029 +/-  3.100
TYR 211 | R TYR 211 |   -0.001 +/-  4.170 |   -0.003 +/-  1.850 |    0.614 +/-  2.569 |   -0.625 +/-  1.284 |    0.000 +/-  0.126 |   -0.016 +/-  4.354
PHE 212 | R PHE 212 |    0.007 +/-  3.542 |   -0.006 +/-  1.039 |    0.428 +/-  0.917 |   -0.477 +/-  0.530 |   -0.001 +/-  0.066 |   -0.049 +/-  3.668
ARG 213 | R ARG 213 |   -0.002 +/-  5.289 |   -0.096 +/-  2.086 |   20.329 +/-  6.160 |  -19.547 +/-  4.373 |    0.000 +/-  0.018 |    0.685 +/-  5.578
LYS 214 | R LYS 214 |    0.001 +/-  3.767 |   -0.004 +/-  1.441 |   17.104 +/- 13.579 |  -17.148 +/- 13.221 |    0.000 +/-  0.133 |   -0.047 +/-  4.522
ARG 215 | R ARG 215 |   -0.002 +/-  5.421 |   -0.003 +/-  2.244 |   14.521 +/- 14.757 |  -14.568 +/- 11.204 |    0.000 +/-  0.103 |   -0.052 +/-  5.543
MET 216 | R MET 216 |   -0.008 +/-  3.209 |   -0.016 +/-  1.207 |    0.532 +/-  1.109 |   -0.567 +/-  1.200 |   -0.000 +/-  0.023 |   -0.059 +/-  3.428
VAL 217 | R VAL 217 |    0.007 +/-  3.095 |   -0.006 +/-  1.191 |    0.382 +/-  0.370 |   -0.316 +/-  0.173 |   -0.000 +/-  0.007 |    0.067 +/-  3.240
TRP 218 | R TRP 218 |   -0.002 +/-  4.280 |   -0.004 +/-  2.008 |   -0.047 +/-  1.518 |    0.017 +/-  1.063 |   -0.000 +/-  0.174 |   -0.036 +/-  4.023
GLU 219 | R GLU 219 |   -0.008 +/-  3.223 |   -0.003 +/-  1.895 |  -16.727 +/-  8.229 |   16.716 +/-  7.103 |    0.000 +/-  0.021 |   -0.021 +/-  3.698
ILE 220 | R ILE 220 |   -0.007 +/-  3.317 |   -0.018 +/-  1.524 |    0.666 +/-  0.214 |   -0.628 +/-  0.171 |    0.000 +/-  0.002 |    0.013 +/-  3.228
LEU 221 | R LEU 221 |   -0.004 +/-  3.737 |   -0.007 +/-  1.503 |    0.459 +/-  0.537 |   -0.420 +/-  0.241 |    0.000 +/-  0.083 |    0.028 +/-  3.871
HIE 222 | R HIE 222 |    0.006 +/-  3.380 |   -0.003 +/-  1.027 |   -0.528 +/-  2.931 |    0.523 +/-  2.949 |   -0.001 +/-  0.126 |   -0.003 +/-  3.614
ARG 223 | R ARG 223 |    0.002 +/-  4.875 |   -0.015 +/-  2.059 |   16.119 +/-  7.448 |  -16.025 +/-  5.307 |   -0.000 +/-  0.070 |    0.081 +/-  4.592
LYS 224 | R LYS 224 |    0.004 +/-  3.437 |   -0.003 +/-  1.366 |   11.466 +/- 11.617 |  -11.498 +/- 11.361 |   -0.000 +/-  0.178 |   -0.033 +/-  4.257
LEU 225 | R LEU 225 |   -0.002 +/-  3.362 |   -0.004 +/-  1.532 |    0.401 +/-  0.575 |   -0.350 +/-  0.288 |   -0.000 +/-  0.023 |    0.045 +/-  3.684
LEU 226 | R LEU 226 |   -0.001 +/-  3.723 |   -0.002 +/-  1.784 |   -3.661 +/-  2.519 |    3.648 +/-  1.997 |    0.000 +/-  0.160 |   -0.015 +/-  3.982
ILE 227 | L ILE   1 |    0.001 +/-  3.292 |   -0.004 +/-  1.837 |    5.320 +/-  1.318 |   -5.277 +/-  1.067 |    0.000 +/-  0.131 |    0.041 +/-  3.138
LYS 228 | L LYS   2 |    0.001 +/-  4.044 |   -0.008 +/-  1.736 |   37.859 +/- 14.052 |  -37.697 +/- 13.230 |    0.001 +/-  0.210 |    0.156 +/-  4.656
LEU 229 | L LEU   3 |   -0.004 +/-  3.896 |   -0.015 +/-  1.546 |    0.875 +/-  0.572 |   -0.831 +/-  0.367 |   -0.000 +/-  0.016 |    0.026 +/-  3.750
LYS 230 | L LYS   4 |    0.001 +/-  3.831 |   -0.027 +/-  1.775 |   44.871 +/- 16.015 |  -44.505 +/- 15.288 |   -0.001 +/-  0.166 |    0.339 +/-  5.098
VAL 231 | L VAL   5 |   -0.002 +/-  3.118 |   -0.019 +/-  1.173 |    0.495 +/-  0.435 |   -0.433 +/-  0.193 |    0.000 +/-  0.024 |    0.041 +/-  3.102
ILE 232 | L ILE   6 |   -0.002 +/-  3.783 |   -0.087 +/-  1.612 |    1.885 +/-  0.388 |   -1.841 +/-  0.265 |   -0.004 +/-  0.096 |   -0.049 +/-  3.535
GLY 233 | L GLY   7 |    0.002 +/-  0.850 |   -0.008 +/-  0.292 |   -1.088 +/-  0.296 |    1.073 +/-  0.251 |   -0.000 +/-  0.001 |   -0.021 +/-  0.907
GLN 234 | L GLN   8 |   -0.001 +/-  3.970 |   -0.455 +/-  1.742 |    2.448 +/-  3.682 |   -1.711 +/-  3.011 |   -0.080 +/-  0.243 |    0.202 +/-  4.194
ASP 235 | L ASP   9 |   -0.011 +/-  2.617 |   -0.020 +/-  1.759 |  -29.061 +/- 17.617 |   29.022 +/- 14.707 |    0.001 +/-  0.136 |   -0.069 +/-  4.698
SER 236 | L SER  10 |    0.001 +/-  1.977 |   -0.029 +/-  1.225 |    0.809 +/-  2.314 |   -0.667 +/-  2.316 |   -0.002 +/-  0.044 |    0.113 +/-  2.062
SER 237 | L SER  11 |   -0.002 +/-  2.129 |   -0.007 +/-  1.294 |    1.003 +/-  2.925 |   -1.009 +/-  1.156 |   -0.000 +/-  0.137 |   -0.016 +/-  2.553
GLU 238 | L GLU  12 |   -0.000 +/-  3.267 |   -0.013 +/-  1.720 |  -39.534 +/- 16.243 |   39.523 +/- 15.064 |    0.001 +/-  0.126 |   -0.024 +/-  3.284
ILE 239 | L ILE  13 |   -0.004 +/-  4.264 |   -0.008 +/-  1.426 |    0.916 +/-  0.345 |   -0.904 +/-  0.313 |    0.000 +/-  0.145 |    0.000 +/-  4.074
HIE 240 | L HIE  14 |    0.003 +/-  3.455 |   -0.007 +/-  1.151 |   -0.466 +/-  6.730 |    0.474 +/-  5.079 |   -0.002 +/-  0.177 |    0.001 +/-  3.903
PHE 241 | L PHE  15 |    0.000 +/-  3.415 |   -0.007 +/-  1.746 |    0.617 +/-  0.779 |   -0.632 +/-  0.555 |    0.001 +/-  0.224 |   -0.021 +/-  3.818
LYS 242 | L LYS  16 |   -0.004 +/-  3.918 |   -0.002 +/-  1.345 |   25.809 +/-  6.593 |  -25.783 +/-  6.797 |    0.001 +/-  0.124 |    0.021 +/-  4.100
VAL 243 | L VAL  17 |    0.004 +/-  3.036 |   -0.004 +/-  1.187 |    0.666 +/-  0.515 |   -0.648 +/-  0.353 |   -0.000 +/-  0.102 |    0.018 +/-  3.234
LYS 244 | L LYS  18 |    0.007 +/-  4.192 |   -0.002 +/-  1.109 |   21.381 +/-  4.746 |  -21.374 +/-  4.907 |    0.001 +/-  0.134 |    0.012 +/-  4.288
MET 245 | L MET  19 |    0.005 +/-  3.294 |   -0.009 +/-  1.447 |    1.336 +/-  2.860 |   -1.334 +/-  1.921 |    0.000 +/-  0.242 |   -0.001 +/-  4.435
THR 246 | L THR  20 |   -0.000 +/-  3.112 |   -0.004 +/-  1.054 |    0.439 +/-  3.010 |   -0.432 +/-  2.119 |    0.001 +/-  0.103 |    0.004 +/-  3.163
THR 247 | L THR  21 |    0.000 +/-  3.330 |   -0.004 +/-  1.122 |    1.100 +/-  2.515 |   -1.075 +/-  2.284 |   -0.000 +/-  0.110 |    0.021 +/-  3.478
HIE 248 | L HIE  22 |   -0.003 +/-  2.972 |   -0.017 +/-  0.984 |   -1.412 +/-  7.855 |    1.403 +/-  6.389 |    0.002 +/-  0.190 |   -0.027 +/-  3.580
LEU 249 | L LEU  23 |   -0.010 +/-  3.545 |   -0.025 +/-  1.531 |    1.167 +/-  0.596 |   -1.073 +/-  0.264 |    0.000 +/-  0.040 |    0.059 +/-  3.808
LYS 250 | L LYS  24 |    0.001 +/-  4.536 |   -0.040 +/-  1.728 |   11.287 +/- 17.569 |  -11.191 +/- 16.279 |   -0.000 +/-  0.234 |    0.057 +/-  4.993
LYS 251 | L LYS  25 |    0.004 +/-  3.891 |   -0.007 +/-  1.371 |   17.022 +/- 21.479 |  -17.058 +/- 19.760 |   -0.000 +/-  0.185 |   -0.039 +/-  4.573
LEU 252 | L LEU  26 |    0.003 +/-  3.177 |   -0.013 +/-  1.870 |    1.012 +/-  0.746 |   -0.965 +/-  0.389 |    0.000 +/-  0.113 |    0.037 +/-  3.196
LYS 253 | L LYS  27 |    0.000 +/-  3.913 |   -0.073 +/-  1.745 |   16.874 +/- 14.406 |  -15.875 +/- 12.210 |    0.000 +/-  0.111 |    0.927 +/-  5.541
GLU 254 | L GLU  28 |   -0.002 +/-  3.573 |   -0.021 +/-  1.415 |  -13.811 +/- 20.747 |   14.055 +/- 19.346 |    0.000 +/-  0.177 |    0.223 +/-  3.540
SER 255 | L SER  29 |   -0.001 +/-  2.090 |   -0.004 +/-  0.857 |    0.687 +/-  3.200 |   -0.673 +/-  3.541 |   -0.001 +/-  0.119 |    0.008 +/-  2.393
TYR 256 | L TYR  30 |   -0.001 +/-  3.683 |   -0.033 +/-  1.480 |    1.039 +/-  4.269 |   -1.163 +/-  2.777 |    0.001 +/-  0.027 |   -0.158 +/-  4.205
CYS 257 | L CYS  31 |    0.002 +/-  2.025 |   -0.024 +/-  0.875 |    0.070 +/-  1.029 |   -0.210 +/-  0.780 |   -0.000 +/-  0.032 |   -0.163 +/-  2.454
GLN 258 | L GLN  32 |   -0.000 +/-  4.251 |   -0.009 +/-  1.264 |    0.311 +/-  5.571 |   -0.277 +/-  3.884 |   -0.001 +/-  0.146 |    0.023 +/-  3.872
ARG 259 | L ARG  33 |   -0.003 +/-  5.400 |   -0.009 +/-  1.548 |   23.706 +/- 23.737 |  -23.652 +/- 20.091 |    0.000 +/-  0.338 |    0.042 +/-  6.500
GLN 260 | L GLN  34 |    0.003 +/-  3.968 |   -0.018 +/-  1.686 |    0.822 +/-  5.948 |   -0.708 +/-  4.580 |   -0.000 +/-  0.103 |    0.099 +/-  4.106
GLY 261 | L GLY  35 |    0.001 +/-  0.919 |   -0.002 +/-  0.253 |   -0.539 +/-  0.214 |    0.534 +/-  0.202 |    0.000 +/-  0.011 |   -0.006 +/-  0.959
VAL 262 | L VAL  36 |    0.004 +/-  2.987 |   -0.042 +/-  1.519 |    0.491 +/-  0.445 |   -0.354 +/-  0.210 |    0.001 +/-  0.128 |    0.100 +/-  3.018
PRO 263 | L PRO  37 |    0.003 +/-  2.589 |   -0.190 +/-  0.692 |    2.297 +/-  1.447 |   -2.199 +/-  1.396 |   -0.035 +/-  0.074 |   -0.124 +/-  2.682
MET 264 | L MET  38 |   -0.005 +/-  3.435 |   -0.147 +/-  1.162 |   -0.213 +/-  1.950 |    0.238 +/-  1.521 |   -0.003 +/-  0.152 |   -0.129 +/-  3.717
ASN 265 | L ASN  39 |   -0.007 +/-  2.807 |   -2.564 +/-  1.016 |   -7.767 +/-  3.418 |    7.721 +/-  1.776 |   -0.779 +/-  0.059 |   -3.397 +/-  2.799
SER 266 | L SER  40 |    0.002 +/-  2.428 |   -0.440 +/-  1.196 |    1.765 +/-  2.633 |   -1.212 +/-  1.992 |   -0.037 +/-  0.061 |    0.078 +/-  2.531
LEU 267 | L LEU  41 |   -0.005 +/-  3.085 |   -0.108 +/-  1.403 |    0.691 +/-  0.550 |   -0.520 +/-  0.240 |   -0.000 +/-  0.038 |    0.058 +/-  3.031
ARG 268 | L ARG  42 |   -0.002 +/-  4.720 |   -2.274 +/-  1.617 |  -18.620 +/-  8.454 |   18.965 +/-  6.826 |   -0.410 +/-  0.039 |   -2.341 +/-  4.131
PHE 269 | L PHE  43 |   -0.001 +/-  3.416 |   -0.112 +/-  1.250 |    0.410 +/-  0.487 |   -0.887 +/-  0.545 |   -0.001 +/-  0.030 |   -0.590 +/-  3.801
LEU 270 | L LEU  44 |    0.002 +/-  3.302 |   -1.656 +/-  1.373 |    1.310 +/-  0.617 |   -0.621 +/-  0.304 |   -0.233 +/-  0.032 |   -1.198 +/-  3.271
PHE 271 | L PHE  45 |   -0.002 +/-  3.447 |   -0.844 +/-  1.240 |    1.778 +/-  0.834 |   -2.237 +/-  0.652 |   -0.062 +/-  0.056 |   -1.367 +/-  3.585
GLU 272 | L GLU  46 |   -0.001 +/-  3.657 |   -1.262 +/-  1.414 | -131.100 +/- 13.070 |  128.204 +/- 10.831 |   -0.689 +/-  0.080 |   -4.847 +/-  3.997
GLY 273 | L GLY  47 |    0.001 +/-  0.837 |   -0.621 +/-  0.253 |   -1.900 +/-  0.148 |    1.782 +/-  0.134 |   -0.020 +/-  0.008 |   -0.758 +/-  0.891
GLN 274 | L GLN  48 |   -0.002 +/-  3.017 |   -2.183 +/-  1.059 |    2.816 +/-  3.475 |    0.072 +/-  2.845 |   -0.554 +/-  0.094 |    0.149 +/-  3.119
ARG 275 | L ARG  49 |   -0.007 +/-  5.027 |   -1.288 +/-  1.738 |  -20.045 +/-  5.654 |   14.920 +/-  4.810 |   -0.765 +/-  0.054 |   -7.186 +/-  4.320
ILE 276 | L ILE  50 |    0.004 +/-  3.258 |   -0.233 +/-  1.493 |    1.292 +/-  0.416 |   -1.221 +/-  0.265 |   -0.000 +/-  0.031 |   -0.158 +/-  3.406
ALA 277 | L ALA  51 |    0.001 +/-  1.558 |   -0.638 +/-  0.610 |    0.978 +/-  0.341 |   -0.920 +/-  0.267 |   -0.162 +/-  0.056 |   -0.740 +/-  1.683
ASP 278 | L ASP  52 |    0.001 +/-  3.878 |   -0.161 +/-  1.421 |  -12.439 +/- 20.808 |   13.213 +/- 19.422 |   -0.017 +/-  0.167 |    0.596 +/-  4.141
ASN 279 | L ASN  53 |    0.001 +/-  3.273 |   -0.141 +/-  1.106 |    0.131 +/-  4.081 |    0.233 +/-  3.629 |   -0.025 +/-  0.161 |    0.198 +/-  2.975
HIE 280 | L HIE  54 |   -0.006 +/-  2.605 |   -0.898 +/-  1.324 |   -1.774 +/-  2.457 |    2.143 +/-  2.190 |   -0.219 +/-  0.111 |   -0.754 +/-  2.790
THR 281 | L THR  55 |    0.004 +/-  2.520 |   -0.015 +/-  1.424 |   -0.524 +/-  5.068 |    0.494 +/-  4.701 |   -0.000 +/-  0.050 |   -0.040 +/-  2.829
PRO 282 | L PRO  56 |   -0.002 +/-  2.736 |   -0.014 +/-  0.958 |    7.959 +/-  1.423 |   -7.892 +/-  1.206 |   -0.000 +/-  0.027 |    0.051 +/-  2.821
LYS 283 | L LYS  57 |   -0.002 +/-  4.171 |   -0.013 +/-  0.973 |   29.802 +/-  9.805 |  -29.762 +/-  9.782 |   -0.001 +/-  0.098 |    0.024 +/-  4.032
GLU 284 | L GLU  58 |   -0.004 +/-  3.263 |   -0.085 +/-  1.259 |  -39.090 +/- 17.596 |   39.347 +/- 18.185 |   -0.007 +/-  0.137 |    0.160 +/-  3.716
LEU 285 | L LEU  59 |    0.003 +/-  3.321 |   -0.235 +/-  1.412 |    1.188 +/-  0.520 |   -0.878 +/-  0.287 |   -0.035 +/-  0.058 |    0.043 +/-  3.447
GLY 286 | L GLY  60 |    0.000 +/-  0.757 |   -0.020 +/-  0.223 |   -1.904 +/-  0.209 |    1.878 +/-  0.195 |   -0.000 +/-  0.010 |   -0.045 +/-  0.777
MET 287 | L MET  61 |   -0.002 +/-  3.618 |   -0.109 +/-  1.106 |    3.368 +/-  1.077 |   -3.260 +/-  0.950 |    0.000 +/-  0.017 |   -0.003 +/-  3.826
GLU 288 | L GLU  62 |    0.002 +/-  3.552 |   -0.128 +/-  1.161 |  -56.984 +/-  8.557 |   56.998 +/-  8.610 |   -0.009 +/-  0.084 |   -0.121 +/-  3.451
GLU 289 | L GLU  63 |   -0.001 +/-  3.568 |   -0.013 +/-  1.879 |  -40.038 +/-  9.775 |   39.901 +/-  9.185 |   -0.000 +/-  0.089 |   -0.151 +/-  4.068
GLU 290 | L GLU  64 |    0.009 +/-  3.417 |   -0.037 +/-  1.620 |  -44.659 +/- 17.083 |   44.594 +/- 14.643 |    0.000 +/-  0.098 |   -0.092 +/-  3.652
ASP 291 | L ASP  65 |    0.002 +/-  3.403 |    0.724 +/-  1.292 | -100.501 +/-  7.052 |   95.675 +/-  6.743 |   -0.199 +/-  0.043 |   -4.299 +/-  2.964
VAL 292 | L VAL  66 |    0.002 +/-  3.139 |   -0.135 +/-  1.243 |    1.355 +/-  0.560 |   -1.224 +/-  0.241 |   -0.005 +/-  0.056 |   -0.007 +/-  3.406
ILE 293 | L ILE  67 |   -0.003 +/-  3.556 |   -0.063 +/-  1.473 |    1.164 +/-  0.248 |   -1.117 +/-  0.201 |   -0.000 +/-  0.023 |   -0.019 +/-  3.406
GLU 294 | L GLU  68 |   -0.002 +/-  3.029 |   -0.299 +/-  1.733 |  -99.047 +/-  7.309 |   97.401 +/-  6.565 |   -0.298 +/-  0.073 |   -2.245 +/-  3.435
VAL 295 | L VAL  69 |    0.002 +/-  3.205 |   -0.077 +/-  1.159 |    0.481 +/-  0.439 |   -0.304 +/-  0.243 |   -0.000 +/-  0.007 |    0.102 +/-  3.389
TYR 296 | L TYR  70 |    0.007 +/-  3.644 |   -3.091 +/-  1.940 |    2.543 +/-  2.456 |   -1.285 +/-  1.410 |   -0.499 +/-  0.173 |   -2.325 +/-  3.868
GLN 297 | L GLN  71 |    0.004 +/-  4.609 |   -0.198 +/-  1.264 |    0.144 +/-  3.160 |    0.374 +/-  2.359 |   -0.001 +/-  0.132 |    0.323 +/-  4.116
GLU 298 | L GLU  72 |   -0.001 +/-  3.616 |   -0.847 +/-  1.717 |  -36.902 +/-  7.957 |   29.013 +/-  7.328 |   -0.285 +/-  0.054 |   -9.023 +/-  3.951
GLN 299 | L GLN  73 |   -0.004 +/-  4.013 |   -3.194 +/-  1.299 |   -0.850 +/-  4.358 |    2.915 +/-  3.217 |   -0.571 +/-  0.134 |   -1.704 +/-  3.866
THR 300 | L THR  74 |   -0.000 +/-  2.584 |   -3.094 +/-  0.790 |   -0.286 +/-  1.615 |    1.948 +/-  1.560 |   -0.364 +/-  0.052 |   -1.797 +/-  2.660
GLY 301 | L GLY  75 |    0.002 +/-  0.754 |   -1.296 +/-  0.266 |   -0.578 +/-  0.169 |    0.300 +/-  0.152 |   -0.009 +/-  0.004 |   -1.582 +/-  0.824
GLY 302 | L GLY  76 |    0.001 +/-  0.715 |   -1.604 +/-  0.225 |   -6.199 +/-  1.612 |    4.144 +/-  1.327 |   -0.011 +/-  0.005 |   -3.668 +/-  1.007
GLY 303 | L GLY  77 |   -0.001 +/-  1.254 |   -0.055 +/-  0.127 |    4.070 +/-  1.559 |   -3.806 +/-  1.420 |   -0.014 +/-  0.063 |    0.193 +/-  1.304
PHE 304 | L PHE  78 |   -0.008 +/-  3.837 |   -2.551 +/-  1.267 |   -0.029 +/-  0.906 |    0.345 +/-  0.670 |   -0.512 +/-  0.197 |   -2.754 +/-  4.052
LYS 305 | L LYS  79 |    0.000 +/-  4.253 |   -2.189 +/-  1.792 |   16.128 +/- 14.678 |  -13.855 +/- 13.463 |   -0.474 +/-  0.209 |   -0.391 +/-  4.971
LYS 306 | L LYS  80 |   -0.008 +/-  4.525 |   -0.129 +/-  1.308 |   20.334 +/- 22.512 |  -20.528 +/- 20.323 |   -0.000 +/-  0.189 |   -0.331 +/-  5.298
LEU 307 | L LEU  81 |   -0.002 +/-  3.887 |   -0.991 +/-  1.285 |    0.426 +/-  0.787 |   -0.328 +/-  0.303 |   -0.165 +/-  0.115 |   -1.060 +/-  3.664
ALA 308 | L ALA  82 |   -0.001 +/-  1.883 |   -1.990 +/-  0.548 |    0.685 +/-  0.272 |   -0.478 +/-  0.238 |   -0.327 +/-  0.030 |   -2.111 +/-  2.032
GLU 309 | L GLU  83 |    0.002 +/-  3.388 |   -0.895 +/-  1.384 |  -21.545 +/- 28.304 |   23.083 +/- 25.968 |   -0.094 +/-  0.184 |    0.552 +/-  3.840
ALA 310 | L ALA  84 |    0.002 +/-  1.784 |   -0.064 +/-  0.436 |    0.680 +/-  0.297 |   -0.660 +/-  0.237 |    0.000 +/-  0.056 |   -0.042 +/-  1.840
VAL 311 | L VAL  85 |    0.002 +/-  2.838 |   -1.585 +/-  1.197 |    0.084 +/-  0.374 |   -0.030 +/-  0.143 |   -0.286 +/-  0.079 |   -1.815 +/-  3.038
LYS 312 | L LYS  86 |   -0.004 +/-  3.553 |   -5.486 +/-  1.222 |   -2.474 +/-  1.937 |    0.825 +/-  1.248 |   -0.610 +/-  0.054 |   -7.749 +/-  3.877
PHE 313 | L PHE  87 |   -0.006 +/-  3.741 |   -0.148 +/-  1.082 |    0.424 +/-  0.703 |   -0.401 +/-  0.514 |   -0.006 +/-  0.110 |   -0.137 +/-  3.722
SER 314 | L SER  88 |    0.002 +/-  2.393 |   -0.057 +/-  0.669 |    0.539 +/-  2.833 |   -0.359 +/-  2.938 |   -0.000 +/-  0.072 |    0.125 +/-  2.797
ALA 315 | L ALA  89 |    0.003 +/-  1.661 |   -0.450 +/-  0.496 |    0.528 +/-  0.222 |   -0.486 +/-  0.177 |   -0.151 +/-  0.057 |   -0.557 +/-  1.721
LYS 316 | L LYS  90 |   -0.002 +/-  4.236 |   -0.994 +/-  1.111 |   23.478 +/-  9.460 |  -22.030 +/-  9.006 |   -0.253 +/-  0.170 |    0.199 +/-  4.522
LEU 317 | L LEU  91 |    0.006 +/-  3.283 |   -0.036 +/-  1.289 |    0.479 +/-  0.692 |   -0.476 +/-  0.259 |    0.001 +/-  0.129 |   -0.026 +/-  3.535
MET 318 | L MET  92 |    0.002 +/-  3.318 |   -0.079 +/-  0.819 |    0.507 +/-  0.615 |   -0.443 +/-  0.505 |   -0.001 +/-  0.132 |   -0.013 +/-  3.545
GLY 319 | L GLY  93 |   -0.000 +/-  0.653 |   -0.017 +/-  0.294 |   -0.545 +/-  0.228 |    0.533 +/-  0.205 |   -0.001 +/-  0.011 |   -0.029 +/-  0.728
GLN 320 | L GLN  94 |    0.004 +/-  3.502 |   -0.041 +/-  1.119 |    0.766 +/-  5.005 |   -0.609 +/-  4.112 |    0.000 +/-  0.146 |    0.120 +/-  3.448
ALA 321 | L ALA  95 |    0.001 +/-  1.606 |   -0.005 +/-  0.531 |    0.666 +/-  0.395 |   -0.664 +/-  0.347 |    0.001 +/-  0.090 |   -0.001 +/-  1.605
MET 322 | L MET  96 |   -0.001 +/-  3.772 |   -0.036 +/-  1.198 |    0.588 +/-  1.441 |   -0.546 +/-  1.150 |    0.001 +/-  0.164 |    0.006 +/-  3.759
ALA 323 | L ALA  97 |    0.001 +/-  1.913 |   -0.008 +/-  0.501 |    0.741 +/-  0.331 |   -0.740 +/-  0.292 |    0.000 +/-  0.065 |   -0.006 +/-  1.946
LYS 324 | L LYS  98 |   -0.003 +/-  3.659 |   -0.007 +/-  1.404 |   17.147 +/- 12.952 |  -17.120 +/- 11.864 |    0.000 +/-  0.183 |    0.017 +/-  4.008
LYS 325 | L LYS  99 |   -0.009 +/-  3.920 |   -0.006 +/-  1.154 |   14.183 +/-  8.396 |  -14.136 +/-  8.975 |   -0.001 +/-  0.208 |    0.031 +/-  4.456

Backbone Energy Decomposition:
Residue |  Location |       Internal      |    van der Waals    |    Electrostatic    |   Polar Solvation   |    Non-Polar Solv.  |       TOTAL
-------------------------------------------------------------------------------------------------------------------------------------------------------
GLU   1 | R GLU   1 |    0.001 +/-  2.116 |   -0.000 +/-  1.237 |   14.658 +/- 10.911 |  -14.637 +/-  9.774 |   -0.001 +/-  0.110 |    0.021 +/-  3.094
PHE   2 | R PHE   2 |   -0.000 +/-  1.490 |   -0.001 +/-  0.886 |   -0.291 +/-  2.529 |    0.291 +/-  2.269 |   -0.000 +/-  0.080 |   -0.001 +/-  1.975
PRO   3 | R PRO   3 |   -0.005 +/-  1.579 |   -0.000 +/-  0.851 |   -2.923 +/-  1.871 |    2.924 +/-  1.870 |   -0.000 +/-  0.061 |   -0.004 +/-  1.573
GLU   4 | R GLU   4 |    0.001 +/-  1.470 |   -0.001 +/-  1.146 |   -2.616 +/-  2.750 |    2.617 +/-  2.281 |    0.000 +/-  0.065 |    0.001 +/-  2.059
ILE   5 | R ILE   5 |    0.002 +/-  1.551 |   -0.000 +/-  0.990 |   -0.529 +/-  1.867 |    0.534 +/-  1.806 |    0.000 +/-  0.042 |    0.006 +/-  2.174
THR   6 | R THR   6 |    0.004 +/-  1.488 |    0.001 +/-  1.116 |   -0.502 +/-  2.425 |    0.498 +/-  1.754 |    0.000 +/-  0.031 |    0.001 +/-  2.018
GLU   7 | R GLU   7 |    0.003 +/-  1.526 |    0.000 +/-  1.183 |   -2.966 +/-  3.875 |    2.962 +/-  2.528 |    0.000 +/-  0.036 |   -0.000 +/-  2.372
GLU   8 | R GLU   8 |   -0.002 +/-  1.566 |   -0.000 +/-  1.149 |   -2.921 +/-  3.262 |    2.919 +/-  2.411 |    0.000 +/-  0.037 |   -0.004 +/-  2.009
MET   9 | R MET   9 |   -0.002 +/-  1.462 |   -0.001 +/-  1.058 |   -0.646 +/-  1.783 |    0.662 +/-  1.220 |   -0.000 +/-  0.017 |    0.012 +/-  1.766
GLU  10 | R GLU  10 |    0.001 +/-  1.752 |   -0.001 +/-  1.193 |   -3.208 +/-  2.074 |    3.202 +/-  1.834 |   -0.000 +/-  0.005 |   -0.006 +/-  2.149
LYS  11 | R LYS  11 |   -0.003 +/-  1.797 |   -0.001 +/-  1.018 |    3.852 +/-  3.390 |   -3.838 +/-  2.255 |   -0.000 +/-  0.024 |    0.011 +/-  2.391
GLU  12 | R GLU  12 |    0.003 +/-  1.611 |   -0.000 +/-  1.318 |   -3.191 +/-  2.499 |    3.194 +/-  1.714 |   -0.000 +/-  0.016 |    0.006 +/-  1.949
ILE  13 | R ILE  13 |   -0.000 +/-  1.746 |   -0.001 +/-  1.377 |   -0.726 +/-  1.734 |    0.777 +/-  1.068 |   -0.000 +/-  0.008 |    0.050 +/-  2.105
LYS  14 | R LYS  14 |   -0.000 +/-  1.719 |   -0.001 +/-  1.127 |    4.219 +/-  2.919 |   -4.166 +/-  2.111 |   -0.000 +/-  0.028 |    0.051 +/-  2.397
ASN  15 | R ASN  15 |    0.000 +/-  1.934 |   -0.002 +/-  1.268 |   -0.362 +/-  1.652 |    0.380 +/-  0.854 |    0.000 +/-  0.016 |    0.016 +/-  2.260
VAL  16 | R VAL  16 |   -0.001 +/-  1.588 |   -0.004 +/-  1.253 |   -0.565 +/-  1.625 |    0.662 +/-  0.730 |    0.000 +/-  0.003 |    0.092 +/-  1.979
PHE  17 | R PHE  17 |    0.000 +/-  1.490 |   -0.005 +/-  1.060 |   -0.493 +/-  2.147 |    0.523 +/-  1.244 |    0.000 +/-  0.027 |    0.025 +/-  2.112
ARG  18 | R ARG  18 |   -0.000 +/-  2.024 |   -0.003 +/-  0.804 |    4.910 +/-  2.307 |   -4.816 +/-  2.016 |    0.000 +/-  0.053 |    0.090 +/-  2.356
ASN  19 | R ASN  19 |    0.000 +/-  1.601 |   -0.003 +/-  0.891 |   -0.134 +/-  1.520 |    0.169 +/-  1.043 |    0.000 +/-  0.049 |    0.033 +/-  1.722
GLY  20 | R GLY  20 |   -0.002 +/-  1.707 |   -0.006 +/-  0.905 |    0.648 +/-  1.443 |   -0.569 +/-  1.158 |    0.000 +/-  0.056 |    0.072 +/-  2.087
ASN  21 | R ASN  21 |    0.002 +/-  1.603 |   -0.019 +/-  1.075 |   -0.213 +/-  2.501 |    0.323 +/-  1.448 |    0.000 +/-  0.035 |    0.095 +/-  1.871
GLN  22 | R GLN  22 |    0.001 +/-  1.446 |   -0.164 +/-  1.126 |   -1.052 +/-  1.602 |    1.099 +/-  1.222 |   -0.000 +/-  0.024 |   -0.117 +/-  2.001
ASP  23 | R ASP  23 |    0.000 +/-  1.748 |   -0.217 +/-  1.001 |   -5.753 +/-  1.519 |    5.694 +/-  1.304 |   -0.005 +/-  0.029 |   -0.280 +/-  1.846
GLU  24 | R GLU  24 |   -0.001 +/-  1.525 |   -0.065 +/-  1.082 |   -4.547 +/-  1.828 |    4.256 +/-  1.059 |   -0.000 +/-  0.023 |   -0.357 +/-  1.803
VAL  25 | R VAL  25 |   -0.003 +/-  1.508 |   -0.032 +/-  0.924 |   -0.034 +/-  1.300 |    0.312 +/-  0.995 |   -0.000 +/-  0.033 |    0.242 +/-  1.925
LEU  26 | R LEU  26 |   -0.002 +/-  1.433 |   -0.013 +/-  1.077 |   -0.045 +/-  1.696 |    0.195 +/-  1.225 |    0.000 +/-  0.036 |    0.135 +/-  1.990
SER  27 | R SER  27 |    0.000 +/-  1.644 |   -0.022 +/-  0.864 |   -1.454 +/-  1.420 |    1.461 +/-  0.584 |   -0.000 +/-  0.002 |   -0.016 +/-  1.859
GLU  28 | R GLU  28 |   -0.002 +/-  1.809 |   -0.023 +/-  0.914 |   -3.044 +/-  1.773 |    3.191 +/-  1.452 |    0.000 +/-  0.022 |    0.121 +/-  2.040
ALA  29 | R ALA  29 |   -0.004 +/-  1.589 |   -0.073 +/-  1.200 |   -1.584 +/-  1.886 |    1.991 +/-  1.726 |   -0.000 +/-  0.046 |    0.330 +/-  2.123
PHE  30 | R PHE  30 |   -0.004 +/-  1.589 |   -0.278 +/-  0.864 |   -1.104 +/-  1.837 |    2.154 +/-  1.547 |   -0.068 +/-  0.056 |    0.700 +/-  1.709
ARG  31 | R ARG  31 |   -0.007 +/-  1.876 |   -0.841 +/-  1.063 |    3.371 +/-  2.547 |    0.008 +/-  2.276 |   -0.222 +/-  0.030 |    2.308 +/-  2.519
LEU  32 | R LEU  32 |   -0.002 +/-  1.905 |   -0.335 +/-  0.906 |    1.383 +/-  2.430 |   -0.648 +/-  1.247 |   -0.021 +/-  0.016 |    0.376 +/-  2.097
THR  33 | R THR  33 |   -0.001 +/-  1.592 |   -0.193 +/-  0.955 |   -1.651 +/-  1.245 |    2.163 +/-  1.056 |   -0.008 +/-  0.008 |    0.310 +/-  1.938
ILE  34 | R ILE  34 |    0.001 +/-  1.373 |   -0.073 +/-  1.431 |   -0.679 +/-  1.597 |    1.092 +/-  0.583 |    0.000 +/-  0.000 |    0.341 +/-  2.200
THR  35 | R THR  35 |   -0.002 +/-  1.572 |   -0.112 +/-  1.323 |    0.110 +/-  1.496 |    0.367 +/-  0.524 |    0.000 +/-  0.000 |    0.363 +/-  1.915
ARG  36 | R ARG  36 |    0.000 +/-  1.560 |   -0.055 +/-  1.231 |    6.052 +/-  1.933 |   -5.051 +/-  1.355 |    0.000 +/-  0.000 |    0.947 +/-  2.246
LYS  37 | R LYS  37 |   -0.002 +/-  1.657 |   -0.140 +/-  1.149 |    5.626 +/-  1.911 |   -3.928 +/-  1.357 |   -0.000 +/-  0.014 |    1.555 +/-  1.970
ASP  38 | R ASP  38 |   -0.005 +/-  1.448 |   -0.128 +/-  1.182 |   -3.448 +/-  1.806 |    3.089 +/-  0.911 |    0.000 +/-  0.000 |   -0.492 +/-  1.938
ILE  39 | R ILE  39 |    0.001 +/-  1.646 |   -0.027 +/-  1.054 |   -0.582 +/-  1.423 |    0.779 +/-  0.815 |    0.000 +/-  0.000 |    0.170 +/-  1.741
GLN  40 | R GLN  40 |    0.000 +/-  1.680 |   -0.028 +/-  1.387 |   -0.989 +/-  2.530 |    1.192 +/-  1.002 |    0.000 +/-  0.014 |    0.176 +/-  2.034
THR  41 | R THR  41 |    0.000 +/-  1.673 |   -0.068 +/-  1.028 |   -0.640 +/-  1.241 |    1.041 +/-  0.779 |    0.000 +/-  0.011 |    0.333 +/-  1.751
LEU  42 | R LEU  42 |   -0.000 +/-  1.431 |   -0.024 +/-  1.190 |   -0.640 +/-  1.840 |    0.767 +/-  0.779 |    0.000 +/-  0.004 |    0.102 +/-  2.184
ASN  43 | R ASN  43 |   -0.002 +/-  1.747 |   -0.017 +/-  1.285 |   -0.545 +/-  2.296 |    0.492 +/-  1.022 |   -0.000 +/-  0.009 |   -0.071 +/-  2.342
HIE  44 | R HIE  44 |   -0.004 +/-  1.986 |   -0.016 +/-  1.076 |    0.231 +/-  1.891 |   -0.077 +/-  1.510 |    0.000 +/-  0.069 |    0.135 +/-  2.266
LEU  45 | R LEU  45 |   -0.001 +/-  1.762 |   -0.054 +/-  1.033 |   -1.276 +/-  1.967 |    1.520 +/-  1.938 |    0.000 +/-  0.094 |    0.190 +/-  2.170
ASN  46 | R ASN  46 |    0.006 +/-  1.668 |   -0.127 +/-  1.220 |    0.115 +/-  2.089 |    0.197 +/-  0.697 |    0.000 +/-  0.019 |    0.191 +/-  2.112
TRP  47 | R TRP  47 |   -0.002 +/-  1.613 |   -0.842 +/-  0.781 |   -0.921 +/-  1.198 |    1.155 +/-  0.903 |   -0.052 +/-  0.025 |   -0.661 +/-  1.801
LEU  48 | R LEU  48 |   -0.002 +/-  1.393 |   -1.041 +/-  0.973 |   -4.076 +/-  1.719 |    1.934 +/-  0.811 |   -0.051 +/-  0.016 |   -3.237 +/-  2.151
ASN  49 | R ASN  49 |    0.004 +/-  2.078 |   -0.533 +/-  0.950 |   -1.684 +/-  1.404 |    2.376 +/-  0.745 |   -0.057 +/-  0.012 |    0.106 +/-  2.071
ASP  50 | R ASP  50 |    0.004 +/-  1.673 |   -0.420 +/-  1.395 |   -5.642 +/-  1.983 |    5.038 +/-  0.968 |   -0.021 +/-  0.007 |   -1.041 +/-  2.329
GLU  51 | R GLU  51 |    0.004 +/-  1.645 |   -0.418 +/-  1.105 |   -4.777 +/-  1.948 |    4.847 +/-  0.908 |   -0.001 +/-  0.005 |   -0.344 +/-  2.034
ILE  52 | R ILE  52 |    0.003 +/-  1.688 |   -0.077 +/-  1.073 |   -0.781 +/-  1.307 |    1.225 +/-  0.653 |    0.000 +/-  0.000 |    0.370 +/-  2.169
ILE  53 | R ILE  53 |    0.001 +/-  1.415 |   -0.049 +/-  1.065 |    0.145 +/-  1.221 |    0.375 +/-  0.651 |   -0.000 +/-  0.000 |    0.472 +/-  1.783
ASN  54 | R ASN  54 |    0.001 +/-  1.963 |   -0.070 +/-  0.962 |    1.497 +/-  1.323 |   -0.771 +/-  0.671 |   -0.000 +/-  0.012 |    0.657 +/-  2.226
PHE  55 | R PHE  55 |    0.001 +/-  1.544 |   -0.041 +/-  1.003 |    0.593 +/-  1.522 |   -0.365 +/-  0.588 |    0.000 +/-  0.002 |    0.189 +/-  1.964
TYR  56 | R TYR  56 |    0.000 +/-  1.602 |   -0.014 +/-  1.211 |    0.016 +/-  1.181 |    0.167 +/-  0.632 |    0.000 +/-  0.000 |    0.170 +/-  1.667
MET  57 | R MET  57 |    0.001 +/-  1.437 |   -0.014 +/-  1.158 |    0.247 +/-  1.430 |   -0.032 +/-  0.586 |   -0.000 +/-  0.001 |    0.201 +/-  1.795
ASN  58 | R ASN  58 |    0.005 +/-  1.608 |   -0.017 +/-  1.010 |    0.651 +/-  1.451 |   -0.476 +/-  0.834 |    0.000 +/-  0.011 |    0.163 +/-  1.916
MET  59 | R MET  59 |   -0.001 +/-  1.811 |   -0.007 +/-  1.048 |    0.086 +/-  1.360 |    0.004 +/-  0.795 |    0.000 +/-  0.015 |    0.082 +/-  2.101
LEU  60 | R LEU  60 |   -0.002 +/-  1.464 |   -0.004 +/-  0.838 |   -0.014 +/-  1.452 |    0.079 +/-  0.687 |   -0.000 +/-  0.002 |    0.059 +/-  1.765
MET  61 | R MET  61 |   -0.003 +/-  1.834 |   -0.006 +/-  1.317 |   -0.020 +/-  2.607 |    0.084 +/-  1.150 |   -0.000 +/-  0.022 |    0.054 +/-  2.428
GLU  62 | R GLU  62 |    0.001 +/-  1.457 |   -0.004 +/-  1.204 |   -1.717 +/-  3.306 |    1.694 +/-  2.425 |    0.000 +/-  0.020 |   -0.025 +/-  1.846
ARG  63 | R ARG  63 |    0.001 +/-  1.584 |   -0.002 +/-  1.139 |    3.428 +/-  2.258 |   -3.355 +/-  1.686 |    0.000 +/-  0.037 |    0.072 +/-  2.175
SER  64 | R SER  64 |    0.002 +/-  1.572 |   -0.001 +/-  1.038 |   -0.237 +/-  1.366 |    0.247 +/-  1.212 |   -0.000 +/-  0.041 |    0.010 +/-  1.775
LYS  65 | R LYS  65 |    0.002 +/-  1.646 |   -0.001 +/-  0.755 |    2.656 +/-  2.549 |   -2.641 +/-  2.051 |    0.000 +/-  0.045 |    0.016 +/-  2.044
GLU  66 | R GLU  66 |    0.001 +/-  1.825 |   -0.001 +/-  0.825 |   -1.796 +/-  3.996 |    1.798 +/-  2.725 |   -0.000 +/-  0.033 |    0.002 +/-  2.389
LYS  67 | R LYS  67 |   -0.002 +/-  1.720 |   -0.001 +/-  0.802 |    2.391 +/-  4.723 |   -2.390 +/-  3.314 |   -0.000 +/-  0.068 |   -0.002 +/-  2.514
GLY  68 | R GLY  68 |   -0.003 +/-  1.778 |   -0.000 +/-  0.692 |    0.177 +/-  2.797 |   -0.176 +/-  2.321 |    0.001 +/-  0.072 |   -0.002 +/-  1.954
LEU  69 | R LEU  69 |    0.002 +/-  1.453 |   -0.000 +/-  0.971 |    0.052 +/-  1.900 |   -0.037 +/-  1.453 |    0.000 +/-  0.051 |    0.017 +/-  1.618
PRO  70 | R PRO  70 |    0.003 +/-  1.633 |   -0.001 +/-  0.916 |   -2.578 +/-  2.876 |    2.573 +/-  1.885 |   -0.000 +/-  0.019 |   -0.003 +/-  2.198
SER  71 | R SER  71 |    0.000 +/-  1.659 |   -0.001 +/-  1.270 |   -0.570 +/-  2.475 |    0.589 +/-  0.771 |    0.000 +/-  0.019 |    0.019 +/-  2.640
VAL  72 | R VAL  72 |   -0.003 +/-  1.940 |   -0.004 +/-  1.036 |    0.052 +/-  1.381 |    0.071 +/-  1.052 |    0.000 +/-  0.031 |    0.116 +/-  2.096
HIE  73 | R HIE  73 |   -0.001 +/-  1.546 |   -0.010 +/-  1.042 |   -0.398 +/-  2.048 |    0.572 +/-  0.847 |   -0.000 +/-  0.003 |    0.163 +/-  2.200
ALA  74 | R ALA  74 |   -0.004 +/-  1.271 |   -0.062 +/-  0.676 |   -0.112 +/-  1.788 |    0.485 +/-  1.350 |   -0.027 +/-  0.051 |    0.280 +/-  1.620
PHE  75 | R PHE  75 |    0.000 +/-  1.659 |   -0.080 +/-  0.892 |   -1.884 +/-  1.277 |    2.399 +/-  0.883 |   -0.013 +/-  0.021 |    0.423 +/-  1.771
ASN  76 | R ASN  76 |   -0.000 +/-  1.504 |   -0.176 +/-  1.128 |    1.017 +/-  2.006 |   -0.209 +/-  0.923 |   -0.022 +/-  0.023 |    0.610 +/-  1.914
THR  77 | R THR  77 |    0.001 +/-  1.615 |   -0.139 +/-  0.931 |    0.486 +/-  1.624 |   -0.059 +/-  1.006 |   -0.002 +/-  0.006 |    0.287 +/-  1.706
PHE  78 | R PHE  78 |    0.002 +/-  1.488 |   -0.233 +/-  1.414 |    0.753 +/-  1.517 |   -0.440 +/-  0.614 |   -0.001 +/-  0.006 |    0.081 +/-  1.787
PHE  79 | R PHE  79 |   -0.000 +/-  1.315 |   -0.099 +/-  0.973 |    0.971 +/-  1.216 |   -0.615 +/-  0.589 |    0.000 +/-  0.000 |    0.257 +/-  1.675
PHE  80 | R PHE  80 |    0.000 +/-  1.599 |   -0.032 +/-  1.044 |    0.499 +/-  1.257 |   -0.382 +/-  0.668 |   -0.000 +/-  0.001 |    0.085 +/-  1.889
THR  81 | R THR  81 |    0.000 +/-  1.569 |   -0.056 +/-  1.151 |   -0.191 +/-  1.964 |    0.322 +/-  0.838 |    0.000 +/-  0.017 |    0.075 +/-  2.322
LYS  82 | R LYS  82 |   -0.001 +/-  1.652 |   -0.075 +/-  0.942 |   -0.469 +/-  1.831 |    0.722 +/-  1.191 |   -0.000 +/-  0.011 |    0.176 +/-  1.865
LEU  83 | R LEU  83 |   -0.002 +/-  1.465 |   -0.022 +/-  0.833 |    0.210 +/-  1.512 |   -0.188 +/-  1.116 |   -0.000 +/-  0.020 |   -0.002 +/-  1.528
LYS  84 | R LYS  84 |   -0.005 +/-  1.626 |   -0.012 +/-  1.058 |    1.790 +/-  2.319 |   -1.621 +/-  1.803 |   -0.000 +/-  0.035 |    0.152 +/-  2.288
THR  85 | R THR  85 |   -0.003 +/-  1.912 |   -0.019 +/-  0.913 |   -0.467 +/-  1.514 |    0.571 +/-  0.821 |    0.000 +/-  0.028 |    0.082 +/-  2.216
ALA  86 | R ALA  86 |    0.001 +/-  1.510 |   -0.023 +/-  0.861 |    0.167 +/-  2.458 |   -0.045 +/-  1.776 |   -0.000 +/-  0.074 |    0.100 +/-  2.134
GLY  87 | R GLY  87 |   -0.002 +/-  1.654 |   -0.017 +/-  1.127 |    1.772 +/-  2.339 |   -1.707 +/-  1.423 |   -0.000 +/-  0.049 |    0.045 +/-  2.201
TYR  88 | R TYR  88 |   -0.003 +/-  1.802 |   -0.015 +/-  1.110 |    1.522 +/-  1.767 |   -1.471 +/-  0.987 |    0.000 +/-  0.025 |    0.033 +/-  2.197
GLN  89 | R GLN  89 |   -0.001 +/-  1.458 |   -0.025 +/-  0.877 |    1.840 +/-  1.860 |   -1.616 +/-  1.766 |   -0.000 +/-  0.041 |    0.198 +/-  1.807
ALA  90 | R ALA  90 |   -0.002 +/-  1.585 |   -0.117 +/-  1.176 |    3.312 +/-  2.689 |   -3.145 +/-  1.507 |   -0.002 +/-  0.055 |    0.045 +/-  1.981
VAL  91 | R VAL  91 |    0.001 +/-  2.025 |   -0.101 +/-  1.202 |    1.132 +/-  2.100 |   -0.900 +/-  0.910 |   -0.000 +/-  0.005 |    0.132 +/-  2.181
LYS  92 | R LYS  92 |   -0.001 +/-  1.840 |   -0.065 +/-  1.239 |   -3.191 +/-  2.739 |    3.916 +/-  1.614 |    0.000 +/-  0.008 |    0.660 +/-  2.402
ARG  93 | R ARG  93 |    0.004 +/-  1.685 |   -0.626 +/-  0.987 |   -3.978 +/-  2.462 |    6.137 +/-  1.925 |   -0.043 +/-  0.022 |    1.494 +/-  2.138
TRP  94 | R TRP  94 |   -0.003 +/-  1.713 |   -0.769 +/-  0.912 |    0.324 +/-  1.474 |    0.391 +/-  1.069 |   -0.172 +/-  0.047 |   -0.229 +/-  1.871
THR  95 | R THR  95 |    0.001 +/-  1.641 |   -0.140 +/-  1.011 |   -1.120 +/-  2.087 |    1.378 +/-  1.575 |   -0.000 +/-  0.019 |    0.120 +/-  2.183
LYS  96 | R LYS  96 |    0.002 +/-  1.810 |   -0.103 +/-  0.886 |   -7.827 +/-  2.758 |    8.374 +/-  2.669 |   -0.000 +/-  0.037 |    0.447 +/-  2.259
LYS  97 | R LYS  97 |    0.000 +/-  1.766 |   -0.100 +/-  0.945 |   -6.193 +/-  2.364 |    6.618 +/-  2.353 |   -0.006 +/-  0.036 |    0.319 +/-  2.121
VAL  98 | R VAL  98 |   -0.002 +/-  1.598 |   -0.040 +/-  1.042 |    0.732 +/-  1.409 |   -0.623 +/-  1.290 |   -0.000 +/-  0.033 |    0.067 +/-  2.050
ASP  99 | R ASP  99 |    0.003 +/-  1.489 |   -0.010 +/-  1.257 |   -0.059 +/-  3.540 |    0.070 +/-  1.830 |    0.001 +/-  0.029 |    0.004 +/-  2.250
VAL 100 | R VAL 100 |    0.000 +/-  1.556 |   -0.006 +/-  1.027 |   -0.773 +/-  1.515 |    0.810 +/-  0.995 |   -0.000 +/-  0.010 |    0.032 +/-  1.669
PHE 101 | R PHE 101 |    0.000 +/-  1.603 |   -0.003 +/-  0.814 |   -0.464 +/-  1.913 |    0.448 +/-  1.370 |    0.000 +/-  0.056 |   -0.018 +/-  1.718
SER 102 | R SER 102 |   -0.000 +/-  1.423 |   -0.002 +/-  0.958 |   -0.364 +/-  1.606 |    0.379 +/-  1.151 |    0.000 +/-  0.028 |    0.012 +/-  2.128
VAL 103 | R VAL 103 |   -0.000 +/-  1.661 |   -0.001 +/-  1.059 |    0.108 +/-  2.518 |   -0.089 +/-  1.831 |   -0.000 +/-  0.045 |    0.018 +/-  2.396
ASP 104 | R ASP 104 |    0.003 +/-  1.760 |   -0.001 +/-  1.155 |   -1.930 +/-  1.826 |    1.944 +/-  1.157 |    0.000 +/-  0.010 |    0.016 +/-  2.362
ILE 105 | R ILE 105 |    0.003 +/-  1.706 |   -0.002 +/-  1.038 |   -0.021 +/-  1.181 |    0.075 +/-  0.391 |    0.000 +/-  0.000 |    0.056 +/-  2.039
LEU 106 | R LEU 106 |    0.001 +/-  1.529 |   -0.004 +/-  0.981 |   -0.671 +/-  1.311 |    0.816 +/-  0.522 |    0.000 +/-  0.000 |    0.143 +/-  1.767
LEU 107 | R LEU 107 |   -0.003 +/-  1.529 |   -0.009 +/-  0.899 |    0.473 +/-  1.141 |   -0.369 +/-  0.439 |    0.000 +/-  0.000 |    0.092 +/-  1.889
VAL 108 | R VAL 108 |   -0.000 +/-  1.356 |   -0.011 +/-  1.210 |   -0.785 +/-  1.237 |    1.050 +/-  0.463 |    0.000 +/-  0.000 |    0.254 +/-  1.696
PRO 109 | R PRO 109 |    0.001 +/-  1.640 |   -0.024 +/-  0.714 |   -2.039 +/-  1.224 |    2.024 +/-  1.027 |    0.000 +/-  0.001 |   -0.039 +/-  1.960
ILE 110 | R ILE 110 |    0.003 +/-  1.551 |   -0.044 +/-  0.999 |   -1.444 +/-  1.272 |    1.638 +/-  0.620 |    0.000 +/-  0.000 |    0.153 +/-  1.751
HIE 111 | R HIE 111 |    0.000 +/-  1.575 |   -0.102 +/-  0.834 |    1.423 +/-  1.445 |   -0.820 +/-  1.154 |   -0.000 +/-  0.037 |    0.502 +/-  2.082
LEU 112 | R LEU 112 |   -0.000 +/-  1.690 |   -0.148 +/-  1.050 |   -2.628 +/-  1.519 |    2.852 +/-  1.012 |   -0.004 +/-  0.061 |    0.072 +/-  1.893
GLY 113 | R GLY 113 |    0.001 +/-  1.879 |   -0.542 +/-  0.723 |    2.626 +/-  1.454 |   -1.256 +/-  1.120 |   -0.041 +/-  0.055 |    0.789 +/-  1.912
VAL 114 | R VAL 114 |    0.001 +/-  2.057 |   -0.990 +/-  1.227 |   -4.648 +/-  1.780 |    5.060 +/-  0.896 |   -0.128 +/-  0.024 |   -0.706 +/-  2.565
HIE 115 | R HIE 115 |   -0.001 +/-  1.605 |   -0.908 +/-  0.865 |    1.460 +/-  1.513 |   -0.792 +/-  0.681 |   -0.013 +/-  0.009 |   -0.253 +/-  2.096
TRP 116 | R TRP 116 |    0.001 +/-  1.627 |   -0.250 +/-  0.853 |   -1.066 +/-  1.505 |    1.261 +/-  0.842 |   -0.000 +/-  0.002 |   -0.054 +/-  1.993
CYS 117 | R CYS 117 |    0.004 +/-  1.474 |   -0.032 +/-  1.152 |    0.405 +/-  1.505 |   -0.431 +/-  0.464 |    0.000 +/-  0.004 |   -0.053 +/-  1.686
LEU 118 | R LEU 118 |    0.001 +/-  1.662 |   -0.009 +/-  1.074 |   -1.211 +/-  1.411 |    1.298 +/-  0.530 |    0.000 +/-  0.000 |    0.080 +/-  1.986
ALA 119 | R ALA 119 |    0.001 +/-  1.367 |   -0.006 +/-  1.290 |   -0.523 +/-  1.268 |    0.516 +/-  0.552 |    0.000 +/-  0.001 |   -0.012 +/-  1.555
VAL 120 | R VAL 120 |   -0.000 +/-  1.538 |   -0.003 +/-  1.118 |   -0.708 +/-  1.664 |    0.733 +/-  0.856 |    0.000 +/-  0.005 |    0.022 +/-  1.831
VAL 121 | R VAL 121 |    0.001 +/-  1.494 |   -0.002 +/-  1.399 |   -0.124 +/-  1.312 |    0.123 +/-  0.537 |    0.000 +/-  0.000 |   -0.002 +/-  2.003
ASP 122 | R ASP 122 |    0.002 +/-  1.354 |   -0.000 +/-  1.174 |   -2.484 +/-  2.224 |    2.475 +/-  1.265 |   -0.000 +/-  0.001 |   -0.007 +/-  2.063
PHE 123 | R PHE 123 |   -0.002 +/-  1.439 |   -0.000 +/-  0.988 |   -0.160 +/-  1.923 |    0.158 +/-  1.600 |   -0.000 +/-  0.043 |   -0.004 +/-  1.902
ARG 124 | R ARG 124 |    0.002 +/-  1.723 |   -0.001 +/-  1.026 |    2.836 +/-  2.287 |   -2.828 +/-  1.791 |    0.000 +/-  0.043 |    0.009 +/-  2.313
LYS 125 | R LYS 125 |    0.000 +/-  1.595 |   -0.000 +/-  0.961 |    2.696 +/-  3.101 |   -2.685 +/-  1.730 |   -0.000 +/-  0.037 |    0.010 +/-  2.957
LYS 126 | R LYS 126 |    0.002 +/-  1.719 |   -0.000 +/-  1.067 |    2.513 +/-  2.766 |   -2.494 +/-  1.640 |   -0.000 +/-  0.017 |    0.020 +/-  2.684
ASN 127 | R ASN 127 |    0.003 +/-  1.610 |   -0.001 +/-  0.975 |    0.156 +/-  2.066 |   -0.146 +/-  0.975 |    0.000 +/-  0.017 |    0.011 +/-  2.123
ILE 128 | R ILE 128 |   -0.002 +/-  1.548 |   -0.001 +/-  1.161 |   -0.627 +/-  2.228 |    0.666 +/-  1.498 |   -0.000 +/-  0.035 |    0.035 +/-  2.022
THR 129 | R THR 129 |   -0.001 +/-  1.617 |   -0.003 +/-  1.132 |    0.463 +/-  1.361 |   -0.426 +/-  0.790 |   -0.000 +/-  0.011 |    0.032 +/-  1.699
TYR 130 | R TYR 130 |   -0.001 +/-  1.706 |   -0.004 +/-  0.949 |   -0.976 +/-  1.387 |    1.088 +/-  1.335 |    0.000 +/-  0.016 |    0.107 +/-  2.100
TYR 131 | R TYR 131 |   -0.003 +/-  1.484 |   -0.010 +/-  1.013 |    0.025 +/-  1.387 |    0.068 +/-  0.574 |    0.000 +/-  0.009 |    0.080 +/-  1.840
ASP 132 | R ASP 132 |    0.001 +/-  1.490 |   -0.042 +/-  0.940 |   -7.631 +/-  2.725 |    7.783 +/-  2.094 |   -0.000 +/-  0.018 |    0.111 +/-  2.070
SER 133 | R SER 133 |    0.001 +/-  1.711 |   -0.199 +/-  1.159 |   -2.748 +/-  1.763 |    3.043 +/-  0.953 |   -0.000 +/-  0.002 |    0.096 +/-  2.338
MET 134 | R MET 134 |   -0.002 +/-  1.698 |   -0.570 +/-  1.121 |   -3.983 +/-  3.769 |    4.620 +/-  2.872 |   -0.179 +/-  0.065 |   -0.113 +/-  2.271
GLY 135 | R GLY 135 |   -0.002 +/-  1.911 |   -0.303 +/-  0.882 |    0.292 +/-  3.911 |   -0.178 +/-  2.529 |   -0.080 +/-  0.087 |   -0.272 +/-  2.420
GLY 136 | R GLY 136 |   -0.001 +/-  1.825 |   -0.056 +/-  0.849 |    0.662 +/-  3.232 |   -0.686 +/-  2.760 |   -0.004 +/-  0.090 |   -0.084 +/-  1.919
ILE 137 | R ILE 137 |   -0.002 +/-  1.519 |   -0.009 +/-  0.987 |   -1.648 +/-  2.246 |    1.705 +/-  2.118 |   -0.001 +/-  0.064 |    0.046 +/-  1.702
ASN 138 | R ASN 138 |    0.002 +/-  1.351 |   -0.005 +/-  0.825 |    0.429 +/-  2.160 |   -0.393 +/-  0.952 |   -0.000 +/-  0.026 |    0.032 +/-  2.301
ASN 139 | R ASN 139 |   -0.006 +/-  1.806 |   -0.003 +/-  1.000 |    0.644 +/-  1.804 |   -0.634 +/-  1.197 |   -0.000 +/-  0.024 |    0.002 +/-  1.854
GLU 140 | R GLU 140 |   -0.004 +/-  1.778 |   -0.002 +/-  1.198 |   -2.139 +/-  2.077 |    2.148 +/-  1.837 |   -0.000 +/-  0.018 |    0.003 +/-  2.227
ALA 141 | R ALA 141 |    0.000 +/-  1.460 |   -0.003 +/-  1.003 |    0.534 +/-  1.503 |   -0.483 +/-  0.748 |   -0.000 +/-  0.005 |    0.048 +/-  1.759
CYS 142 | R CYS 142 |    0.000 +/-  1.574 |   -0.002 +/-  0.895 |    0.810 +/-  1.584 |   -0.804 +/-  0.668 |   -0.000 +/-  0.004 |    0.005 +/-  1.900
ARG 143 | R ARG 143 |   -0.002 +/-  1.588 |   -0.002 +/-  0.961 |    4.105 +/-  2.584 |   -4.048 +/-  2.446 |   -0.000 +/-  0.016 |    0.053 +/-  2.108
ILE 144 | R ILE 144 |   -0.005 +/-  1.545 |   -0.003 +/-  1.127 |    0.608 +/-  1.343 |   -0.540 +/-  0.761 |   -0.000 +/-  0.020 |    0.061 +/-  1.991
LEU 145 | R LEU 145 |    0.001 +/-  1.932 |   -0.002 +/-  1.128 |    0.623 +/-  1.499 |   -0.598 +/-  0.530 |    0.000 +/-  0.000 |    0.024 +/-  2.145
LEU 146 | R LEU 146 |    0.000 +/-  1.790 |   -0.001 +/-  1.040 |    0.426 +/-  1.684 |   -0.417 +/-  0.780 |   -0.000 +/-  0.004 |    0.009 +/-  1.877
GLN 147 | R GLN 147 |   -0.001 +/-  1.442 |   -0.002 +/-  1.077 |    0.377 +/-  1.640 |   -0.347 +/-  0.969 |   -0.000 +/-  0.014 |    0.027 +/-  1.699
TYR 148 | R TYR 148 |   -0.002 +/-  1.332 |   -0.003 +/-  1.174 |    0.597 +/-  1.493 |   -0.526 +/-  0.651 |    0.000 +/-  0.006 |    0.066 +/-  1.822
LEU 149 | R LEU 149 |   -0.001 +/-  1.652 |   -0.002 +/-  0.998 |    0.488 +/-  2.220 |   -0.495 +/-  0.721 |    0.000 +/-  0.000 |   -0.010 +/-  2.215
LYS 150 | R LYS 150 |    0.002 +/-  1.550 |   -0.001 +/-  0.933 |    1.475 +/-  2.725 |   -1.457 +/-  2.374 |   -0.000 +/-  0.018 |    0.019 +/-  1.880
GLN 151 | R GLN 151 |    0.001 +/-  1.568 |   -0.002 +/-  1.052 |    0.393 +/-  1.684 |   -0.353 +/-  1.128 |   -0.000 +/-  0.029 |    0.039 +/-  1.748
GLU 152 | R GLU 152 |    0.003 +/-  1.611 |   -0.003 +/-  1.216 |    0.562 +/-  2.222 |   -0.556 +/-  1.690 |    0.000 +/-  0.000 |    0.006 +/-  1.987
SER 153 | R SER 153 |    0.002 +/-  1.319 |   -0.002 +/-  0.922 |    0.349 +/-  2.180 |   -0.350 +/-  1.273 |    0.000 +/-  0.004 |   -0.002 +/-  1.865
ILE 154 | R ILE 154 |   -0.002 +/-  1.388 |   -0.002 +/-  1.031 |    0.170 +/-  2.489 |   -0.156 +/-  1.818 |    0.000 +/-  0.028 |    0.010 +/-  1.915
ASP 155 | R ASP 155 |    0.003 +/-  1.637 |   -0.004 +/-  1.166 |    0.976 +/-  3.527 |   -0.925 +/-  3.467 |    0.000 +/-  0.070 |    0.050 +/-  2.065
LYS 156 | R LYS 156 |    0.003 +/-  1.958 |   -0.004 +/-  1.026 |   -0.601 +/-  2.525 |    0.645 +/-  2.175 |    0.000 +/-  0.060 |    0.043 +/-  2.145
LYS 157 | R LYS 157 |    0.001 +/-  1.725 |   -0.001 +/-  0.904 |   -0.263 +/-  2.775 |    0.264 +/-  2.446 |   -0.000 +/-  0.053 |    0.001 +/-  2.262
ARG 158 | R ARG 158 |    0.001 +/-  1.839 |   -0.001 +/-  1.000 |   -0.097 +/-  3.434 |    0.090 +/-  2.790 |    0.000 +/-  0.055 |   -0.007 +/-  2.508
LYS 159 | R LYS 159 |    0.001 +/-  1.347 |   -0.001 +/-  1.175 |    0.912 +/-  4.054 |   -0.912 +/-  3.957 |   -0.000 +/-  0.032 |    0.000 +/-  2.197
[truncated: 25,234 more chars]
