# Supplementary material for: K739 is preferentially targeted over K725 in the deSUMOylation process of neuronal nitric oxide synthase
Source: Front Chem. 2025 Sep 4;13:1672437. doi: 10.3389/fchem.2025.1672437 (PMC12445055; doi:10.3389/fchem.2025.1672437)
Supplement: Supplementary file 2 [file DataSheet2.zip › raw-data/739-R752K/hbond-details-1.out]

#Acceptor            DonorH         Donor   Frames         Frac      AvgDist       AvgAng
GLY_302@O      GLN_179@HE21   GLN_179@NE2     1849       0.9245       2.7908     157.5729
THR_300@O       HIE_111@HE2   HIE_111@NE2     1475       0.7375       2.8432     158.3211
GLY_302@O         ALA_185@H     ALA_185@N     1408       0.7040       2.8670     162.4475
ASP_291@OD1     ARG_93@HH12    ARG_93@NH1     1402       0.7010       2.7788     160.6454
ASP_291@OD2     ARG_93@HH22    ARG_93@NH2     1032       0.5160       2.8351     161.4069
GLN_299@O          ASP_50@H      ASP_50@N     1013       0.5065       2.8644     149.2582
GLU_298@OE1     ASN_49@HD22    ASN_49@ND2     1008       0.5040       2.7923     164.2004
GLU_272@OE2     ARG_93@HH21    ARG_93@NH2      985       0.4925       2.7953     150.8199
GLU_272@OE2       ARG_93@HE     ARG_93@NE      963       0.4815       2.8184     152.0623
GLU_298@OE2     ASN_49@HD22    ASN_49@ND2      855       0.4275       2.7853     164.0049
GLU_272@OE1     ARG_93@HH21    ARG_93@NH2      666       0.3330       2.8000     151.7587
GLU_272@OE1       ARG_93@HE     ARG_93@NE      608       0.3040       2.8242     152.5264
ASP_291@OD1     ARG_93@HH22    ARG_93@NH2      592       0.2960       2.8441     154.1697
GLU_294@OE1      TRP_94@HE1    TRP_94@NE1      482       0.2410       2.8393     158.2099
ASP_291@OD2     ARG_93@HH12    ARG_93@NH1      464       0.2320       2.7813     159.6406
GLU_294@OE2      TRP_94@HE1    TRP_94@NE1      418       0.2090       2.8398     157.9211
ARG_275@O         ARG_31@HE     ARG_31@NE      379       0.1895       2.8523     151.3155
ARG_275@O       ARG_31@HH21    ARG_31@NH2      372       0.1860       2.8243     148.7234
ASN_265@O        LYS_37@HZ2     LYS_37@NZ      361       0.1805       2.8428     156.5824
GLU_298@OE2      LYS_37@HZ1     LYS_37@NZ      360       0.1800       2.8056     153.1998
GLU_298@OE1      LYS_37@HZ1     LYS_37@NZ      357       0.1785       2.7979     152.9380
GLU_298@OE2      LYS_37@HZ3     LYS_37@NZ      326       0.1630       2.8075     153.9472
GLU_298@OE1      LYS_37@HZ3     LYS_37@NZ      323       0.1615       2.8081     153.2344
ASN_265@O        LYS_37@HZ1     LYS_37@NZ      319       0.1595       2.8421     157.1354
ASN_265@O        LYS_37@HZ3     LYS_37@NZ      316       0.1580       2.8449     156.8384
GLU_298@OE2      LYS_37@HZ2     LYS_37@NZ      310       0.1550       2.8024     152.6055
GLU_294@OE2      LYS_82@HZ2     LYS_82@NZ      306       0.1530       2.7913     154.3274
GLU_294@OE2      LYS_82@HZ3     LYS_82@NZ      301       0.1505       2.7877     153.6280
GLU_294@OE1      LYS_82@HZ2     LYS_82@NZ      296       0.1480       2.7873     153.4665
GLU_298@OE1      LYS_37@HZ2     LYS_37@NZ      294       0.1470       2.8027     153.4289
GLU_294@OE1      LYS_82@HZ1     LYS_82@NZ      280       0.1400       2.7953     154.2119
GLU_294@OE2      LYS_82@HZ1     LYS_82@NZ      279       0.1395       2.7753     154.2361
GLU_294@OE1      LYS_82@HZ3     LYS_82@NZ      273       0.1365       2.7904     153.3037
GLU_272@OE2      LYS_96@HZ3     LYS_96@NZ      241       0.1205       2.7879     155.0105
GLU_272@OE2      LYS_96@HZ1     LYS_96@NZ      229       0.1145       2.7971     155.6187
GLY_301@O          LEU_48@H      LEU_48@N      205       0.1025       2.8995     150.2254
GLN_299@OE1      THR_77@HG1    THR_77@OG1      204       0.1020       2.7359     160.5372
GLU_272@OE2      LYS_96@HZ2     LYS_96@NZ      199       0.0995       2.7879     155.0374
GLU_272@OE1      LYS_96@HZ3     LYS_96@NZ      171       0.0855       2.7956     154.7236
GLU_272@OE1      LYS_96@HZ1     LYS_96@NZ      171       0.0855       2.8026     154.9854
GLU_272@OE1      LYS_96@HZ2     LYS_96@NZ      169       0.0845       2.8016     155.0176
GLY_273@O       ASN_76@HD22    ASN_76@ND2      167       0.0835       2.8621     155.3992
GLY_301@H       TRP_116@HE1   TRP_116@NE1      127       0.0635       2.8915     142.4128
ARG_275@O       ARG_31@HH11    ARG_31@NH1      102       0.0510       2.8394     159.2136
GLY_302@HA3      SER_183@HA    SER_183@CA      102       0.0510       2.9294     140.9030
GLU_272@OE1      LYS_97@HZ2     LYS_97@NZ       97       0.0485       2.7767     158.4816
GLU_272@OE1      LYS_97@HZ3     LYS_97@NZ       85       0.0425       2.7627     159.5379
GLU_272@OE1      LYS_97@HZ1     LYS_97@NZ       84       0.0420       2.7917     156.1809
GLY_302@O         ASP_184@H     ASP_184@N       81       0.0405       2.8614     145.6428
GLU_272@OE2      LYS_97@HZ2     LYS_97@NZ       70       0.0350       2.7662     155.5393
GLU_272@OE2      LYS_97@HZ3     LYS_97@NZ       65       0.0325       2.7743     157.9042
ARG_268@HH22     GLU_51@HB2     GLU_51@CB       63       0.0315       2.9232     154.4458
GLU_272@OE2      LYS_97@HZ1     LYS_97@NZ       60       0.0300       2.7727     156.7246
THR_300@HA        ASN_49@HA     ASN_49@CA       59       0.0295       2.9528     157.5231
TYR_296@HH       LYS_82@HZ2     LYS_82@NZ       56       0.0280       2.8722     146.8510
GLN_274@OE1      LYS_97@HZ1     LYS_97@NZ       55       0.0275       2.8109     154.9378
ALA_321@O          TRP_47@H      TRP_47@N       51       0.0255       2.9004     164.3081
GLN_274@OE1     ARG_31@HH11    ARG_31@NH1       48       0.0240       2.8139     151.6885
GLY_301@O       TRP_116@HE1   TRP_116@NE1       46       0.0230       2.8573     142.7555
GLN_274@OE1      LYS_97@HZ2     LYS_97@NZ       45       0.0225       2.7974     155.5631
TYR_296@HH       LYS_82@HZ1     LYS_82@NZ       44       0.0220       2.8921     149.8173
GLN_274@OE1      LYS_97@HZ3     LYS_97@NZ       43       0.0215       2.8094     160.0489
LYS_312@HA       TRP_47@HZ2    TRP_47@CZ2       41       0.0205       2.9373     146.4728
TYR_296@HH       LYS_82@HZ3     LYS_82@NZ       38       0.0190       2.9060     147.9880
GLN_299@HB2      ASP_50@HB3     ASP_50@CB       38       0.0190       2.9527     144.1636
GLN_274@OE1       ARG_31@HE     ARG_31@NE       35       0.0175       2.8553     151.3081
TYR_296@OH       LYS_82@HZ1     LYS_82@NZ       32       0.0160       2.8950     149.6427
GLU_272@HG2       ARG_93@HE     ARG_93@NE       31       0.0155       2.8442     142.3249
GLU_284@OE1     ARG_31@HH12    ARG_31@NH1       30       0.0150       2.8002     157.2860
ASN_265@OD1      LYS_37@HZ2     LYS_37@NZ       29       0.0145       2.8460     151.1430
GLU_284@OE1     ARG_31@HH22    ARG_31@NH2       28       0.0140       2.8070     156.4356
GLN_274@OE1     ARG_31@HH21    ARG_31@NH2       28       0.0140       2.8120     148.3519
GLN_299@OE1      THR_81@HG1    THR_81@OG1       28       0.0140       2.8382     154.1487
GLU_284@OE2     ARG_31@HH22    ARG_31@NH2       26       0.0130       2.7627     158.2266
ASP_278@OD1     ARG_31@HH22    ARG_31@NH2       26       0.0130       2.7879     158.3787
ASN_265@HD22      ASP_23@HA     ASP_23@CA       25       0.0125       2.9126     140.2938
TYR_296@OH       LYS_82@HZ3     LYS_82@NZ       24       0.0120       2.8862     149.5044
LYS_312@HE2     GLY_182@HA2    GLY_182@CA       23       0.0115       2.9271     142.6495
ASN_265@OD1      LYS_37@HZ1     LYS_37@NZ       22       0.0110       2.8373     154.2802
GLN_274@OE1     ARG_31@HH12    ARG_31@NH1       21       0.0105       2.8595     150.3629
TYR_296@OH       LYS_82@HZ2     LYS_82@NZ       21       0.0105       2.9082     149.9637
THR_300@HA      TRP_116@HZ2   TRP_116@CZ2       21       0.0105       2.9362     143.9938
ASN_265@OD1      LYS_37@HZ3     LYS_37@NZ       20       0.0100       2.8370     148.4735
ASP_278@OD2     ARG_31@HH12    ARG_31@NH1       18       0.0090       2.7740     158.5177
ASN_265@HD21     LYS_37@HE3     LYS_37@CE       18       0.0090       2.9185     145.7403
VAL_311@HB        GLY_182@H     GLY_182@N       17       0.0085       2.8239     148.5647
ASN_265@HD22     LYS_37@HE3     LYS_37@CE       17       0.0085       2.9390     147.7221
GLN_274@OE1     ARG_31@HH22    ARG_31@NH2       16       0.0080       2.8207     152.8675
GLY_273@HA3       TRP_94@HA     TRP_94@CA       16       0.0080       2.9273     140.3765
ARG_268@HD3       PHE_78@HZ     PHE_78@CZ       16       0.0080       2.9326     142.7782
GLY_301@H        TRP_47@HB3     TRP_47@CB       15       0.0075       2.9191     163.0033
GLU_284@OE2     ARG_31@HH12    ARG_31@NH1       14       0.0070       2.7723     159.4820
GLY_302@HA2       ALA_185@H     ALA_185@N       13       0.0065       2.8598     138.6513
ASN_265@HD21     LYS_37@HB3     LYS_37@CB       13       0.0065       2.9085     146.4434
TYR_296@HH       TRP_94@HZ2    TRP_94@CZ2       13       0.0065       2.9484     148.5877
PHE_304@HB3      MET_180@HA    MET_180@CA       12       0.0060       2.9384     142.3259
ASP_278@OD1     ARG_31@HH12    ARG_31@NH1       11       0.0055       2.8543     146.3938
ARG_268@HH21     GLU_51@HG2     GLU_51@CG       11       0.0055       2.9166     148.5853
LYS_305@HD2      MET_134@HA    MET_134@CA       11       0.0055       2.9455     141.4109
TYR_296@HH       LYS_82@HE3     LYS_82@CE        9       0.0045       2.8756     144.6427
VAL_311@HB      GLY_182@HA3    GLY_182@CA        9       0.0045       2.9204     145.1044
GLU_309@HA      MET_134@HE2    MET_134@CE        9       0.0045       2.9322     140.5378
VAL_311@HG11      GLY_182@H     GLY_182@N        8       0.0040       2.7729     141.9544
VAL_311@HG12      GLY_182@H     GLY_182@N        8       0.0040       2.8353     149.4573
LYS_312@HE2     MET_134@HE2    MET_134@CE        8       0.0040       2.8806     146.0185
LYS_305@HE2     GLN_178@HB2    GLN_178@CB        8       0.0040       2.9000     150.4370
GLU_272@HG2      ARG_93@HG2     ARG_93@CG        8       0.0040       2.9708     139.6070
ARG_275@O       ARG_31@HH12    ARG_31@NH1        7       0.0035       2.8019     157.6465
SER_266@HG       LYS_37@HZ2     LYS_37@NZ        7       0.0035       2.8816     142.6458
TYR_296@HE1      TRP_94@HZ2    TRP_94@CZ2        7       0.0035       2.9323     142.8494
GLY_273@O       ASN_76@HD21    ASN_76@ND2        7       0.0035       2.9373     160.5549
LYS_305@HE2      MET_134@HA    MET_134@CA        6       0.0030       2.9101     145.6884
ALA_315@HB2      TRP_47@HH2    TRP_47@CH2        6       0.0030       2.9249     139.3611
GLU_272@HG3      LYS_97@HE3     LYS_97@CE        6       0.0030       2.9279     147.5094
ALA_315@HB1      TRP_47@HZ2    TRP_47@CZ2        6       0.0030       2.9325     138.2986
LYS_312@HA       TRP_47@HH2    TRP_47@CH2        6       0.0030       2.9332     139.4555
ARG_275@HD2     LEU_32@HD22    LEU_32@CD2        6       0.0030       2.9426     142.5850
TYR_296@HH       LYS_82@HE2     LYS_82@CE        6       0.0030       2.9434     147.2056
LYS_316@HB2    VAL_114@HG11   VAL_114@CG1        6       0.0030       2.9514     138.5141
LYS_305@HE3     MET_134@HB3    MET_134@CB        6       0.0030       2.9611     158.5340
ASP_291@CG      ARG_93@HH22    ARG_93@NH2        6       0.0030       2.9842     153.3607
ASN_279@O       ARG_31@HH21    ARG_31@NH2        5       0.0025       2.8011     146.1738
LEU_270@HD12    ASN_76@HD21    ASN_76@ND2        5       0.0025       2.8366     140.8780
GLY_302@O         SER_183@H     SER_183@N        5       0.0025       2.8572     156.1346
ARG_275@O       ARG_31@HH22    ARG_31@NH2        5       0.0025       2.8618     151.7250
LYS_312@HE2     MET_134@HE3    MET_134@CE        5       0.0025       2.8781     141.0804
LEU_270@HD11    ASN_76@HD21    ASN_76@ND2        5       0.0025       2.8870     149.9851
GLN_274@HB3      ARG_31@HD3     ARG_31@CD        5       0.0025       2.9292     140.9349
GLY_302@HA2     ALA_185@HB3    ALA_185@CB        5       0.0025       2.9336     139.4876
GLU_272@HB3       TRP_94@HA     TRP_94@CA        5       0.0025       2.9395     142.8976
GLY_302@HA2     ALA_185@HB2    ALA_185@CB        5       0.0025       2.9415     143.1602
GLN_299@HB2     TRP_116@HH2   TRP_116@CH2        5       0.0025       2.9487     136.4701
GLY_302@HA2     ALA_185@HB1    ALA_185@CB        5       0.0025       2.9493     141.3050
GLU_272@HG2      ARG_93@HG3     ARG_93@CG        5       0.0025       2.9625     141.4220
GLU_298@CD       LYS_37@HZ1     LYS_37@NZ        5       0.0025       2.9783     146.8869
VAL_311@HG13      GLY_182@H     GLY_182@N        4       0.0020       2.7501     145.4234
VAL_311@HG21      GLY_182@H     GLY_182@N        4       0.0020       2.7848     154.9245
VAL_311@HG23      GLY_182@H     GLY_182@N        4       0.0020       2.8026     146.4501
LEU_270@HD23    ASN_76@HD21    ASN_76@ND2        4       0.0020       2.8427     143.0195
SER_266@HG       LYS_37@HZ1     LYS_37@NZ        4       0.0020       2.8482     142.9887
LEU_270@HD13    ASN_76@HD21    ASN_76@ND2        4       0.0020       2.8681     144.4315
GLN_299@HE21     THR_77@HG1    THR_77@OG1        4       0.0020       2.8710     154.5098
THR_300@H       HIE_111@HE2   HIE_111@NE2        4       0.0020       2.8942     139.1838
PHE_304@HB3     MET_180@HG3    MET_180@CG        4       0.0020       2.8961     143.5896
THR_300@HB        ASN_49@HA     ASN_49@CA        4       0.0020       2.9262     138.9965
THR_300@HG23     TRP_47@HE3    TRP_47@CE3        4       0.0020       2.9264     145.7046
LYS_312@HG3     GLY_182@HA3    GLY_182@CA        4       0.0020       2.9398     141.2091
PHE_304@HB3     MET_180@HB3    MET_180@CB        4       0.0020       2.9440     143.5272
ALA_315@HB1      TRP_47@HH2    TRP_47@CH2        4       0.0020       2.9541     139.0064
ALA_315@HB3      TRP_47@HH2    TRP_47@CH2        4       0.0020       2.9545     138.4718
GLY_302@H        HIE_115@HA    HIE_115@CA        4       0.0020       2.9569     140.2991
LYS_312@HD2     MET_134@HE1    MET_134@CE        4       0.0020       2.9673     141.5627
ASN_265@HB2      LYS_37@HD3     LYS_37@CD        4       0.0020       2.9680     136.3278
VAL_311@HG13    GLY_182@HA3    GLY_182@CA        4       0.0020       2.9688     146.7732
LYS_316@HB2    VAL_114@HG12   VAL_114@CG1        4       0.0020       2.9696     137.5701
GLU_272@HG2      ARG_93@HB3     ARG_93@CB        4       0.0020       2.9708     139.9518
GLU_298@CD       LYS_37@HZ2     LYS_37@NZ        4       0.0020       2.9718     146.9592
VAL_311@HG11    GLY_182@HA3    GLY_182@CA        4       0.0020       2.9759     140.7480
GLU_294@CD       LYS_82@HZ3     LYS_82@NZ        4       0.0020       2.9839     152.8391
ALA_323@HB3      TRP_47@HE1    TRP_47@NE1        3       0.0015       2.6866     138.8421
ALA_323@HB1      TRP_47@HE1    TRP_47@NE1        3       0.0015       2.7372     142.8946
ALA_323@HB2      TRP_47@HE1    TRP_47@NE1        3       0.0015       2.7490     144.8561
LEU_285@O        LYS_97@HZ1     LYS_97@NZ        3       0.0015       2.8242     144.3254
LYS_316@HE3     GLY_113@HA3    GLY_113@CA        3       0.0015       2.8465     149.2338
LYS_312@HE2     MET_134@HE1    MET_134@CE        3       0.0015       2.8522     138.8168
ALA_315@HB2      TRP_47@HE1    TRP_47@NE1        3       0.0015       2.8538     143.8664
MET_322@O       GLN_40@HE22    GLN_40@NE2        3       0.0015       2.8552     149.6098
ALA_308@HB1     MET_134@HE1    MET_134@CE        3       0.0015       2.8558     144.2399
LYS_316@HE2    VAL_114@HG22   VAL_114@CG2        3       0.0015       2.8826     143.5100
LEU_270@HD21    ASN_76@HD21    ASN_76@ND2        3       0.0015       2.8880     145.6636
PHE_304@HB2     GLN_178@HB2    GLN_178@CB        3       0.0015       2.8943     137.5008
ARG_268@HH21     GLU_51@HB2     GLU_51@CB        3       0.0015       2.8954     155.1614
ALA_308@HA      GLY_182@HA2    GLY_182@CA        3       0.0015       2.9021     138.8681
SER_266@HG       LYS_37@HZ3     LYS_37@NZ        3       0.0015       2.9031     146.7493
THR_300@HG22     TRP_47@HE3    TRP_47@CE3        3       0.0015       2.9057     142.7262
GLY_302@HA2       GLY_186@H     GLY_186@N        3       0.0015       2.9070     144.9035
ALA_308@HB3      MET_180@HA    MET_180@CA        3       0.0015       2.9072     145.1647
ARG_268@HH22    ASN_49@HD22    ASN_49@ND2        3       0.0015       2.9134     141.6816
GLN_299@HG3      PHE_78@HE2    PHE_78@CE2        3       0.0015       2.9171     139.6077
ASN_265@HD21     ASP_23@HB3     ASP_23@CB        3       0.0015       2.9224     145.3559
SER_266@HG       LYS_37@HE2     LYS_37@CE        3       0.0015       2.9259     145.5921
ASN_265@HD21    THR_35@HG21    THR_35@CG2        3       0.0015       2.9284     142.1292
ALA_323@HB2     SER_183@HB3    SER_183@CB        3       0.0015       2.9321     142.9488
ALA_323@O       GLN_40@HE21    GLN_40@NE2        3       0.0015       2.9323     145.5065
ARG_275@HB3      ARG_31@HB3     ARG_31@CB        3       0.0015       2.9423     140.9864
LYS_312@HZ1      HIE_115@HA    HIE_115@CA        3       0.0015       2.9437     140.8316
ALA_308@HB2     MET_134@HE1    MET_134@CE        3       0.0015       2.9439     144.5851
LYS_312@HG3     MET_134@HE2    MET_134@CE        3       0.0015       2.9444     139.1331
ARG_275@HB2      ARG_31@HD2     ARG_31@CD        3       0.0015       2.9457     145.7052
LEU_307@HD13    MET_180@HG3    MET_180@CG        3       0.0015       2.9478     141.6868
ALA_315@HB1     GLY_182@HA3    GLY_182@CA        3       0.0015       2.9482     148.4712
LYS_316@HB2    VAL_114@HG13   VAL_114@CG1        3       0.0015       2.9494     137.8718
MET_322@HA        ASN_46@HA     ASN_46@CA        3       0.0015       2.9517     140.1429
GLU_309@HG3     MET_134@HE1    MET_134@CE        3       0.0015       2.9580     140.0239
LYS_312@HD3     HIE_115@HB2    HIE_115@CB        3       0.0015       2.9786     144.7075
THR_300@HG21     TRP_47@HE3    TRP_47@CE3        3       0.0015       2.9787     142.3952
ASN_265@HD21     THR_35@HG1    THR_35@OG1        2       0.0010       2.6010     142.9888
LYS_325@OXT     ARG_18@HH21    ARG_18@NH2        2       0.0010       2.7613     170.1463
GLU_272@OE2     ARG_93@HH11    ARG_93@NH1        2       0.0010       2.7630     151.5846
LYS_312@HD2     MET_134@HE3    MET_134@CE        2       0.0010       2.7925     136.0561
GLY_273@O       ARG_31@HH11    ARG_31@NH1        2       0.0010       2.7942     142.9734
GLN_299@HE22    HIE_111@HB3    HIE_111@CB        2       0.0010       2.7961     135.3283
LYS_305@HE3      MET_134@HA    MET_134@CA        2       0.0010       2.8065     141.5687
LEU_285@O        LYS_97@HZ2     LYS_97@NZ        2       0.0010       2.8116     158.0169
GLU_272@OE1     ARG_93@HH11    ARG_93@NH1        2       0.0010       2.8122     159.9289
GLU_272@O        LYS_97@HZ2     LYS_97@NZ        2       0.0010       2.8228     166.8866
GLN_274@HE21     LYS_97@HE3     LYS_97@CE        2       0.0010       2.8349     141.7067
LYS_325@O         ARG_18@HE     ARG_18@NE        2       0.0010       2.8385     161.3947
LEU_285@O        LYS_97@HZ3     LYS_97@NZ        2       0.0010       2.8430     164.5412
LYS_305@HE2     MET_134@HE3    MET_134@CE        2       0.0010       2.8584     143.8279
LEU_285@HD21    ARG_31@HH22    ARG_31@NH2        2       0.0010       2.8614     144.4382
PHE_271@HZ      ARG_93@HH22    ARG_93@NH2        2       0.0010       2.8629     135.9913
LYS_316@HB2      TRP_47@HH2    TRP_47@CH2        2       0.0010       2.8852     141.5543
ARG_275@HH12    LEU_32@HD21    LEU_32@CD2        2       0.0010       2.8856     158.2637
LYS_305@HD3     GLN_178@HB3    GLN_178@CB        2       0.0010       2.8875     140.3267
TYR_296@HH       LYS_82@HD2     LYS_82@CD        2       0.0010       2.8907     136.5890
GLY_301@N       TRP_116@HE1   TRP_116@NE1        2       0.0010       2.8919     138.7541
ARG_275@HG3     LEU_32@HD22    LEU_32@CD2        2       0.0010       2.8939     148.4750
LYS_305@HE3     GLN_178@HB3    GLN_178@CB        2       0.0010       2.8940     144.1550
HIE_280@ND1     ARG_31@HH11    ARG_31@NH1        2       0.0010       2.8953     151.6979
ALA_308@HB3     MET_134@HE1    MET_134@CE        2       0.0010       2.8974     136.4652
LYS_305@HE2     MET_134@HB3    MET_134@CB        2       0.0010       2.9000     156.6250
GLU_272@HB3      LYS_97@HE2     LYS_97@CE        2       0.0010       2.9049     145.0824
LEU_270@HD11     PHE_78@HD1    PHE_78@CD1        2       0.0010       2.9064     143.0245
ASN_265@HD21    THR_35@HG23    THR_35@CG2        2       0.0010       2.9091     143.5885
ARG_268@HB2      PHE_78@HE1    PHE_78@CE1        2       0.0010       2.9122     139.2789
LYS_316@HE2    VAL_114@HG23   VAL_114@CG2        2       0.0010       2.9150     148.0007
LYS_316@HE2     GLY_113@HA3    GLY_113@CA        2       0.0010       2.9172     157.3757
ALA_308@HB3     GLY_182@HA2    GLY_182@CA        2       0.0010       2.9182     139.0714
ALA_321@HB2      TRP_47@HB2     TRP_47@CB        2       0.0010       2.9210     142.4802
LEU_270@HD13     PHE_78@HD1    PHE_78@CD1        2       0.0010       2.9233     139.2520
THR_300@HA      TRP_116@HE1   TRP_116@NE1        2       0.0010       2.9235     140.4803
ALA_308@HB1     GLY_182@HA2    GLY_182@CA        2       0.0010       2.9240     137.8457
LYS_305@HG3     MET_134@HG2    MET_134@CG        2       0.0010       2.9254     136.4948
GLN_299@HE21      PHE_78@HA     PHE_78@CA        2       0.0010       2.9259     153.2089
GLY_302@HA2     TRP_116@HD1   TRP_116@CD1        2       0.0010       2.9262     143.5030
GLN_299@HE21    HIE_111@HB3    HIE_111@CB        2       0.0010       2.9269     140.6831
PHE_304@HB3     MET_180@HG2    MET_180@CG        2       0.0010       2.9273     141.9432
LYS_312@HE3     HIE_115@HB2    HIE_115@CB        2       0.0010       2.9274     138.9131
GLU_272@HA        TRP_94@HA     TRP_94@CA        2       0.0010       2.9277     146.2508
LEU_285@HD23    ARG_31@HH22    ARG_31@NH2        2       0.0010       2.9281     144.6191
PHE_304@HE1      MET_134@HA    MET_134@CA        2       0.0010       2.9307     151.6392
ALA_308@HB1      MET_180@HA    MET_180@CA        2       0.0010       2.9360     136.7841
ALA_308@HB2     MET_134@HE2    MET_134@CE        2       0.0010       2.9361     141.6681
GLN_299@HB3      ASP_50@HB3     ASP_50@CB        2       0.0010       2.9364     136.0581
HIE_280@HE1      ARG_31@HG2     ARG_31@CG        2       0.0010       2.9376     135.8900
LYS_312@HE3     MET_134@HE2    MET_134@CE        2       0.0010       2.9406     147.7502
VAL_311@HG21    GLY_182@HA3    GLY_182@CA        2       0.0010       2.9425     143.6962
THR_300@HB       TRP_47@HE3    TRP_47@CE3        2       0.0010       2.9452     144.8458
LYS_316@HB2    VAL_114@HG22   VAL_114@CG2        2       0.0010       2.9453     144.2787
GLU_309@HA      MET_134@HE3    MET_134@CE        2       0.0010       2.9460     152.7243
ASP_291@CG      ARG_93@HH12    ARG_93@NH1        2       0.0010       2.9471     151.8649
LEU_270@HD22    ASN_76@HD21    ASN_76@ND2        2       0.0010       2.9474     145.1454
PHE_304@HA      MET_180@HG3    MET_180@CG        2       0.0010       2.9478     141.7665
ASN_265@HD22     ASP_23@HB3     ASP_23@CB        2       0.0010       2.9478     141.2577
PHE_304@HB2     MET_180@HG3    MET_180@CG        2       0.0010       2.9491     141.7516
LYS_305@HD2     GLY_135@HA2    GLY_135@CA        2       0.0010       2.9494     138.8328
LEU_307@HD11    MET_180@HG3    MET_180@CG        2       0.0010       2.9526     142.7375
LYS_305@HD2     MET_134@HB3    MET_134@CB        2       0.0010       2.9534     142.5687
ARG_275@HB3      ARG_31@HD2     ARG_31@CD        2       0.0010       2.9567     142.8377
ALA_277@HB1      ARG_31@HD3     ARG_31@CD        2       0.0010       2.9632     137.1740
ALA_323@HB1     SER_183@HB3    SER_183@CB        2       0.0010       2.9663     139.0875
TYR_296@OH       LYS_82@HE3     LYS_82@CE        2       0.0010       2.9668     138.9060
ALA_308@HB2     GLN_179@HG2    GLN_179@CG        2       0.0010       2.9741     141.3814
ALA_315@HB3      TRP_47@HE1    TRP_47@NE1        2       0.0010       2.9747     146.7199
GLU_298@CD       LYS_37@HZ3     LYS_37@NZ        2       0.0010       2.9748     150.0815
PHE_304@HD2      MET_180@HA    MET_180@CA        2       0.0010       2.9770     141.3952
GLU_294@CD       LYS_82@HZ1     LYS_82@NZ        2       0.0010       2.9772     154.1209
VAL_311@HG13     TRP_47@HZ2    TRP_47@CZ2        2       0.0010       2.9782     150.3136
ALA_308@HB2     MET_134@HB3    MET_134@CB        2       0.0010       2.9873     136.0438
ARG_275@H        ARG_31@HD3     ARG_31@CD        2       0.0010       2.9883     157.5373
GLU_294@CD       LYS_82@HZ2     LYS_82@NZ        2       0.0010       2.9891     152.9192
HIE_280@HE1       ARG_31@HE     ARG_31@NE        2       0.0010       2.9901     137.9067
LYS_312@HB3    VAL_114@HG22   VAL_114@CG2        2       0.0010       2.9961     139.2540
PHE_304@HD2    GLN_206@HE22   GLN_206@NE2        1       0.0005       2.5930     135.6073
GLN_274@OE1      LYS_96@HZ2     LYS_96@NZ        1       0.0005       2.6397     135.0484
ALA_308@HB2       GLY_182@H     GLY_182@N        1       0.0005       2.6670     154.2146
GLU_272@O        LYS_97@HZ3     LYS_97@NZ        1       0.0005       2.6799     157.6030
LYS_325@HE3     GLN_40@HE21    GLN_40@NE2        1       0.0005       2.6927     135.4377
THR_300@HG1      ASN_49@HB3     ASN_49@CB        1       0.0005       2.7047     138.0511
GLY_303@O      GLN_178@HE21   GLN_178@NE2        1       0.0005       2.7088     137.2388
ASN_279@OD1     ARG_31@HH12    ARG_31@NH1        1       0.0005       2.7116     150.7569
ASN_265@HD22    GLN_22@HE22    GLN_22@NE2        1       0.0005       2.7198     136.3016
ALA_323@HA      GLN_40@HE22    GLN_40@NE2        1       0.0005       2.7467     139.3501
ASN_279@OD1     ARG_31@HH11    ARG_31@NH1        1       0.0005       2.7625     140.7471
LYS_305@HE2     GLY_136@HA2    GLY_136@CA        1       0.0005       2.7630     145.8286
GLU_272@HB2      LYS_97@HE2     LYS_97@CE        1       0.0005       2.7643     136.5024
GLU_272@HB2     ARG_93@HH21    ARG_93@NH2        1       0.0005       2.7646     135.5119
LYS_305@HZ1    GLN_178@HE21   GLN_178@NE2        1       0.0005       2.7696     140.9281
LYS_305@HZ1     MET_134@HB2    MET_134@CB        1       0.0005       2.7714     135.0132
GLU_284@OE1     ARG_31@HH21    ARG_31@NH2        1       0.0005       2.7802     178.6226
MET_322@HE3     LEU_45@HD12    LEU_45@CD1        1       0.0005       2.7837     135.3421
GLN_299@HE21     PHE_78@HB2     PHE_78@CB        1       0.0005       2.7860     159.0987
LYS_312@HD3    VAL_114@HG22   VAL_114@CG2        1       0.0005       2.7941     144.7969
PHE_304@O      GLN_178@HE21   GLN_178@NE2        1       0.0005       2.7986     167.3914
VAL_311@HG12     SER_183@HG    SER_183@OG        1       0.0005       2.8064     135.9157
GLN_299@HE21     PHE_78@HE2    PHE_78@CE2        1       0.0005       2.8081     136.1426
LYS_324@HB3     GLN_40@HE21    GLN_40@NE2        1       0.0005       2.8161     142.4776
ALA_323@O       GLN_40@HE22    GLN_40@NE2        1       0.0005       2.8186     171.1823
ARG_275@HB2     LEU_32@HD22    LEU_32@CD2        1       0.0005       2.8227     137.9333
LYS_316@HG2    VAL_114@HG12   VAL_114@CG1        1       0.0005       2.8228     143.9031
LYS_305@HA      MET_134@HE1    MET_134@CE        1       0.0005       2.8231     141.0795
GLU_290@OE2     ARG_93@HH22    ARG_93@NH2        1       0.0005       2.8255     170.3252
PHE_304@HB2      MET_180@HA    MET_180@CA        1       0.0005       2.8308     142.3887
GLN_274@HE21    ARG_31@HH22    ARG_31@NH2        1       0.0005       2.8341     137.9598
ASP_278@OD2     ARG_31@HH22    ARG_31@NH2        1       0.0005       2.8447     151.6458
LYS_325@HE3      HIE_44@HE2    HIE_44@NE2        1       0.0005       2.8451     145.0164
ARG_268@HG2      PHE_78@HE1    PHE_78@CE1        1       0.0005       2.8519     140.3952
LYS_305@HE2     GLN_178@HB3    GLN_178@CB        1       0.0005       2.8531     143.8702
PHE_304@HD2     MET_180@HE1    MET_180@CE        1       0.0005       2.8535     137.5059
ALA_308@HB3     MET_134@HE3    MET_134@CE        1       0.0005       2.8575     144.3041
ASN_279@OD1     ARG_31@HH22    ARG_31@NH2        1       0.0005       2.8613     137.4756
ARG_275@HD2     LEU_32@HD23    LEU_32@CD2        1       0.0005       2.8624     136.8513
VAL_292@O       ARG_93@HH12    ARG_93@NH1        1       0.0005       2.8676     158.7339
PHE_304@H       GLN_178@HB2    GLN_178@CB        1       0.0005       2.8684     147.2104
GLN_274@O       ARG_31@HH21    ARG_31@NH2        1       0.0005       2.8699     143.9154
LYS_305@HZ1     MET_134@HG3    MET_134@CG        1       0.0005       2.8701     153.9931
PHE_304@HE1     MET_134@HB3    MET_134@CB        1       0.0005       2.8721     139.1534
LYS_316@HG3    VAL_114@HG21   VAL_114@CG2        1       0.0005       2.8786     136.5214
LYS_305@HE2     MET_134@HG3    MET_134@CG        1       0.0005       2.8843     138.9130
VAL_292@HG11    ARG_93@HH12    ARG_93@NH1        1       0.0005       2.8848     136.3948
LYS_312@HG3     MET_134@HE1    MET_134@CE        1       0.0005       2.8865     140.3522
LYS_305@HD2     MET_134@HE3    MET_134@CE        1       0.0005       2.8872     138.7981
SER_266@HA       LYS_37@HZ1     LYS_37@NZ        1       0.0005       2.8878     139.3517
LYS_305@HE2     GLY_135@HA2    GLY_135@CA        1       0.0005       2.8881     136.7618
PHE_304@HD2     MET_180@HB2    MET_180@CB        1       0.0005       2.8909     140.1120
LYS_305@HE3     MET_134@HE3    MET_134@CE        1       0.0005       2.8913     145.0976
LYS_316@HB3    VAL_114@HG12   VAL_114@CG1        1       0.0005       2.8938     136.5189
MET_322@HE2      HIE_44@HE2    HIE_44@NE2        1       0.0005       2.8949     154.5497
ASN_265@HD22    THR_35@HG21    THR_35@CG2        1       0.0005       2.8976     142.3838
LYS_316@HB3      TRP_47@HH2    TRP_47@CH2        1       0.0005       2.9031     143.5495
LYS_312@HG3     GLY_182@HA2    GLY_182@CA        1       0.0005       2.9051     135.0322
LYS_316@HG3    VAL_114@HG22   VAL_114@CG2        1       0.0005       2.9073     136.7089
GLN_299@HE22      PHE_78@HZ     PHE_78@CZ        1       0.0005       2.9078     170.7681
GLN_299@HE21     PHE_78@HE1    PHE_78@CE1        1       0.0005       2.9078     172.3570
GLN_274@HB3      ARG_31@HD2     ARG_31@CD        1       0.0005       2.9106     153.0154
LYS_324@O       GLN_22@HE21    GLN_22@NE2        1       0.0005       2.9128     170.7973
THR_300@HG23     TRP_47@HB3     TRP_47@CB        1       0.0005       2.9161     143.4414
ALA_321@HB3      TRP_47@HB2     TRP_47@CB        1       0.0005       2.9181     143.8252
LYS_316@HD3    VAL_114@HG11   VAL_114@CG1        1       0.0005       2.9183     135.9252
GLY_302@O      GLN_179@HE22   GLN_179@NE2        1       0.0005       2.9188     136.4216
GLY_303@H2      GLY_135@HA3    GLY_135@CA        1       0.0005       2.9210     147.0574
PHE_304@HB2     MET_180@HG2    MET_180@CG        1       0.0005       2.9216     145.8756
GLU_272@HG3       ARG_93@HE     ARG_93@NE        1       0.0005       2.9216     147.5394
LYS_312@HB3    VAL_114@HG21   VAL_114@CG2        1       0.0005       2.9217     139.9203
LYS_312@HE2    GLN_179@HE21   GLN_179@NE2        1       0.0005       2.9226     135.7418
THR_300@HG1      TRP_47@HE3    TRP_47@CE3        1       0.0005       2.9228     148.9778
LYS_305@HD2     GLN_178@HG3    GLN_178@CG        1       0.0005       2.9237     153.2373
GLU_309@HG2     MET_134@HE2    MET_134@CE        1       0.0005       2.9243     143.4682
MET_322@HG2       ASN_46@HA     ASN_46@CA        1       0.0005       2.9247     145.9479
LYS_312@HB3    VAL_114@HG23   VAL_114@CG2        1       0.0005       2.9269     146.2055
ALA_308@HB1     MET_134@HE3    MET_134@CE        1       0.0005       2.9283     142.1094
LYS_316@HE2    VAL_114@HG21   VAL_114@CG2        1       0.0005       2.9294     154.2363
LEU_307@HB3     MET_180@HG3    MET_180@CG        1       0.0005       2.9296     137.9626
LEU_307@HD22    MET_180@HG3    MET_180@CG        1       0.0005       2.9305     154.5741
TYR_296@HE2      LYS_82@HD2     LYS_82@CD        1       0.0005       2.9355     135.0236
GLU_272@HA       ARG_93@HG3     ARG_93@CG        1       0.0005       2.9376     148.6045
LYS_305@HZ3     GLN_178@HG3    GLN_178@CG        1       0.0005       2.9381     144.3203
VAL_311@HG22      GLY_182@H     GLY_182@N        1       0.0005       2.9381     158.0701
THR_300@HG23      ASN_49@HA     ASN_49@CA        1       0.0005       2.9386     141.5585
GLN_299@HB2       PHE_78@HZ     PHE_78@CZ        1       0.0005       2.9386     140.5697
LYS_316@HE3    VAL_114@HG11   VAL_114@CG1        1       0.0005       2.9394     140.1315
LYS_305@HB2      MET_134@HA    MET_134@CA        1       0.0005       2.9396     141.1968
LEU_270@HD12     PHE_78@HD2    PHE_78@CD2        1       0.0005       2.9406     135.3727
LYS_305@HG3     MET_134@HE3    MET_134@CE        1       0.0005       2.9433     153.5149
ALA_315@HB1    VAL_114@HG23   VAL_114@CG2        1       0.0005       2.9442     143.5500
MET_322@O       ASN_46@HD21    ASN_46@ND2        1       0.0005       2.9444     156.1518
VAL_311@HG12     TRP_47@HZ2    TRP_47@CZ2        1       0.0005       2.9450     141.9384
ARG_268@HG2       PHE_78@HZ     PHE_78@CZ        1       0.0005       2.9450     142.6035
LYS_305@HE2     GLY_135@HA3    GLY_135@CA        1       0.0005       2.9461     145.3465
GLN_274@HE21      ARG_31@HE     ARG_31@NE        1       0.0005       2.9463     137.0319
ALA_315@HB2    VAL_114@HG22   VAL_114@CG2        1       0.0005       2.9480     146.4174
GLN_274@HG3      LYS_97@HE2     LYS_97@CE        1       0.0005       2.9506     149.6551
GLU_272@CD       LYS_96@HZ2     LYS_96@NZ        1       0.0005       2.9520     151.1914
LYS_305@HZ2     GLY_135@HA2    GLY_135@CA        1       0.0005       2.9537     139.6876
GLN_274@HE21     LYS_97@HE2     LYS_97@CE        1       0.0005       2.9540     166.8497
GLN_274@HB3     ARG_31@HH12    ARG_31@NH1        1       0.0005       2.9548     136.2416
LYS_312@HA      GLY_182@HA3    GLY_182@CA        1       0.0005       2.9554     140.8607
LYS_316@HA       TRP_47@HH2    TRP_47@CH2        1       0.0005       2.9577     153.1078
LYS_305@HZ3      MET_134@HA    MET_134@CA        1       0.0005       2.9585     135.1031
LYS_305@HZ2     GLN_178@HG3    GLN_178@CG        1       0.0005       2.9595     138.0100
LYS_305@HG3     MET_134@HE2    MET_134@CE        1       0.0005       2.9596     155.8154
GLU_272@HA       ARG_93@HG2     ARG_93@CG        1       0.0005       2.9598     137.4132
GLN_274@HE22     LYS_97@HE2     LYS_97@CE        1       0.0005       2.9610     138.0129
VAL_311@HG12    GLY_182@HA3    GLY_182@CA        1       0.0005       2.9610     142.1129
LYS_305@HD3     MET_134@HE1    MET_134@CE        1       0.0005       2.9614     142.5740
ALA_308@HA      MET_134@HE1    MET_134@CE        1       0.0005       2.9622     137.8446
PHE_304@HE2     GLY_135@HA3    GLY_135@CA        1       0.0005       2.9629     136.8036
VAL_311@HG22    GLY_182@HA3    GLY_182@CA        1       0.0005       2.9633     144.1482
ARG_268@HG3      PHE_78@HE2    PHE_78@CE2        1       0.0005       2.9645     135.9763
SER_266@HG       LYS_37@HE3     LYS_37@CE        1       0.0005       2.9653     161.2903
ALA_277@HB1       ARG_31@HA     ARG_31@CA        1       0.0005       2.9660     148.2263
ASN_265@HD21     LYS_37@HZ1     LYS_37@NZ        1       0.0005       2.9662     135.9891
PHE_304@HA      MET_180@HG2    MET_180@CG        1       0.0005       2.9669     157.3926
LYS_305@HE3     MET_134@HE1    MET_134@CE        1       0.0005       2.9669     146.1738
ALA_321@O       ASN_46@HD22    ASN_46@ND2        1       0.0005       2.9671     147.4000
PHE_304@CE2    GLN_206@HE22   GLN_206@NE2        1       0.0005       2.9672     137.7384
LEU_307@HD12    MET_180@HE2    MET_180@CE        1       0.0005       2.9682     173.9713
LYS_312@HE3     MET_134@HE1    MET_134@CE        1       0.0005       2.9691     146.5446
GLU_272@HB3      LYS_97@HE3     LYS_97@CE        1       0.0005       2.9704     138.6125
ALA_308@HB3     MET_134@HE2    MET_134@CE        1       0.0005       2.9712     169.9633
ARG_275@HE      LEU_32@HD22    LEU_32@CD2        1       0.0005       2.9722     146.1300
ALA_315@HB1    VAL_114@HG12   VAL_114@CG1        1       0.0005       2.9724     139.8992
ARG_268@HG2      PHE_78@HE2    PHE_78@CE2        1       0.0005       2.9736     140.0082
GLY_303@HA3     GLN_178@HG3    GLN_178@CG        1       0.0005       2.9739     148.7668
LYS_312@HB2     GLY_182@HA2    GLY_182@CA        1       0.0005       2.9739     135.3353
GLN_274@HB2      LYS_96@HE2     LYS_96@CE        1       0.0005       2.9742     142.0453
GLU_272@HB2      LYS_97@HE3     LYS_97@CE        1       0.0005       2.9743     161.8547
ARG_275@HH21      LEU_32@HA     LEU_32@CA        1       0.0005       2.9746     135.1594
LYS_325@HE3      LEU_45@HB2     LEU_45@CB        1       0.0005       2.9759     148.0342
LYS_305@HD3     MET_134@HB3    MET_134@CB        1       0.0005       2.9759     140.8410
GLN_234@HE22     PHE_78@HE1    PHE_78@CE1        1       0.0005       2.9760     149.4260
GLU_272@CD       LYS_97@HZ2     LYS_97@NZ        1       0.0005       2.9767     171.5621
LYS_312@HE2     HIE_115@HB2    HIE_115@CB        1       0.0005       2.9774     139.4772
PHE_304@HB2     MET_180@HB3    MET_180@CB        1       0.0005       2.9779     135.1400
ALA_315@HB3      TRP_47@HZ2    TRP_47@CZ2        1       0.0005       2.9780     139.3811
ASN_265@HB3      LYS_37@HD3     LYS_37@CD        1       0.0005       2.9782     143.1126
GLN_299@HE22     PHE_78@HE2    PHE_78@CE2        1       0.0005       2.9790     143.9150
ASN_265@HD22     LYS_37@HD2     LYS_37@CD        1       0.0005       2.9793     146.8496
LYS_312@HG2      TRP_47@HZ2    TRP_47@CZ2        1       0.0005       2.9797     135.8279
ARG_268@HD3      PHE_78@HE2    PHE_78@CE2        1       0.0005       2.9806     139.1837
LYS_305@HB3     GLN_178@HB2    GLN_178@CB        1       0.0005       2.9810     135.8414
PHE_304@HZ       MET_134@HA    MET_134@CA        1       0.0005       2.9814     151.7591
MET_318@HE1       LEU_45@HG     LEU_45@CG        1       0.0005       2.9823     137.7029
MET_322@HE3       ASN_46@HA     ASN_46@CA        1       0.0005       2.9828     140.0363
ALA_308@HB3     GLN_179@HB3    GLN_179@CB        1       0.0005       2.9842     139.3305
GLU_309@HB2     MET_134@HE1    MET_134@CE        1       0.0005       2.9842     135.3024
ALA_315@HB2    VAL_114@HG12   VAL_114@CG1        1       0.0005       2.9844     135.8213
LYS_316@HG2    VAL_114@HG13   VAL_114@CG1        1       0.0005       2.9845     137.3288
MET_322@HE1      HIE_44@HD2    HIE_44@CD2        1       0.0005       2.9845     140.3767
LEU_307@HD23    MET_180@HB3    MET_180@CB        1       0.0005       2.9850     136.1748
PHE_304@HD1      MET_134@HA    MET_134@CA        1       0.0005       2.9856     136.3277
GLU_309@HA      MET_134@HE1    MET_134@CE        1       0.0005       2.9864     145.7090
ARG_275@HB3      ARG_31@HG3     ARG_31@CG        1       0.0005       2.9867     143.6957
LYS_312@HD2     MET_134@HE2    MET_134@CE        1       0.0005       2.9869     153.9221
MET_318@HB2     LEU_45@HD12    LEU_45@CD1        1       0.0005       2.9892     150.4323
GLU_309@HB2     MET_134@HE2    MET_134@CE        1       0.0005       2.9893     140.5134
GLU_298@HG3      ASN_49@HB2     ASN_49@CB        1       0.0005       2.9900     141.0672
ALA_308@HB3     GLN_179@HG3    GLN_179@CG        1       0.0005       2.9902     138.0452
LYS_305@HE2     GLY_136@HA3    GLY_136@CA        1       0.0005       2.9904     145.2718
PHE_304@HD2     GLY_136@HA2    GLY_136@CA        1       0.0005       2.9916     135.9904
LYS_305@HZ3     GLY_135@HA2    GLY_135@CA        1       0.0005       2.9917     158.1351
ALA_308@HB1     MET_134@HE2    MET_134@CE        1       0.0005       2.9921     155.0846
ALA_308@HA      MET_134@HE2    MET_134@CE        1       0.0005       2.9923     136.8069
ARG_275@HE      LEU_32@HD21    LEU_32@CD2        1       0.0005       2.9924     151.2755
LYS_312@HD2     HIE_115@HB2    HIE_115@CB        1       0.0005       2.9927     137.2331
LYS_305@HG2     MET_134@HE3    MET_134@CE        1       0.0005       2.9928     135.6401
LYS_305@HE2     GLN_178@HG3    GLN_178@CG        1       0.0005       2.9929     150.4958
LYS_305@HB2     GLY_135@HA2    GLY_135@CA        1       0.0005       2.9933     135.1122
LYS_312@HB3      TRP_47@HZ2    TRP_47@CZ2        1       0.0005       2.9938     143.7274
ALA_308@HB1     MET_134@HG2    MET_134@CG        1       0.0005       2.9939     143.6339
LYS_316@HB3    VAL_114@HG13   VAL_114@CG1        1       0.0005       2.9943     137.4549
ASN_265@HD22     LYS_37@HD3     LYS_37@CD        1       0.0005       2.9946     139.2630
ALA_277@HB3       ARG_31@HA     ARG_31@CA        1       0.0005       2.9947     137.6307
ALA_308@HB3      ASN_181@HA    ASN_181@CA        1       0.0005       2.9956     144.3167
PHE_304@HB2     MET_180@HB2    MET_180@CB        1       0.0005       2.9959     144.1918
GLU_272@HG3      LYS_97@HE2     LYS_97@CE        1       0.0005       2.9960     156.0995
LEU_307@HD12    MET_180@HG3    MET_180@CG        1       0.0005       2.9962     142.2975
LYS_305@HG3     MET_134@HB3    MET_134@CB        1       0.0005       2.9963     145.9345
ALA_308@HB2     GLY_182@HA2    GLY_182@CA        1       0.0005       2.9965     139.5201
ASN_279@HB2     ARG_31@HH21    ARG_31@NH2        1       0.0005       2.9966     135.6968
LYS_305@HG2     MET_134@HG3    MET_134@CG        1       0.0005       2.9970     136.5580
ASN_265@HD22     ASP_23@HB2     ASP_23@CB        1       0.0005       2.9974     139.6353
LEU_307@HD11    MET_180@HE1    MET_180@CE        1       0.0005       2.9976     166.4314
ALA_323@HB3     SER_183@HB3    SER_183@CB        1       0.0005       2.9982     137.0484
VAL_311@HG11     TRP_47@HZ2    TRP_47@CZ2        1       0.0005       2.9984     138.1915
HIE_280@HE2     ARG_31@HH21    ARG_31@NH2        1       0.0005       2.9988     135.5061
ASN_265@HD21     ASP_23@HB2     ASP_23@CB        1       0.0005       2.9993     143.5006
