# Supplementary material for: K739 is preferentially targeted over K725 in the deSUMOylation process of neuronal nitric oxide synthase
Source: Front Chem. 2025 Sep 4;13:1672437. doi: 10.3389/fchem.2025.1672437 (PMC12445055; doi:10.3389/fchem.2025.1672437)
Supplement: Supplementary file 2 [file DataSheet2.zip › raw-data/739-R752K/hbond-details-2.out]

#Acceptor            DonorH         Donor   Frames         Frac      AvgDist       AvgAng
GLU_51@OE2     ARG_275@HH12   ARG_275@NH1     1179       0.5895       2.7950     158.0499
GLU_51@OE1     ARG_275@HH22   ARG_275@NH2     1169       0.5845       2.7572     160.2205
ASP_50@OD1     ARG_268@HH21   ARG_268@NH2     1066       0.5330       2.7605     160.1017
VAL_114@O         GLY_302@H     GLY_302@N      940       0.4700       2.8846     158.3431
ASP_50@OD2     ARG_268@HH21   ARG_268@NH2      881       0.4405       2.7587     160.5206
GLU_51@OE1     ARG_275@HH12   ARG_275@NH1      845       0.4225       2.8014     156.4687
ASP_50@OD2       ARG_268@HE    ARG_268@NE      835       0.4175       2.8558     155.9585
THR_35@OG1     ASN_265@HD21   ASN_265@ND2      822       0.4110       2.8919     164.2036
GLY_182@O       LYS_312@HZ1    LYS_312@NZ      804       0.4020       2.8454     152.1801
ASP_50@OD1       ARG_268@HE    ARG_268@NE      788       0.3940       2.8467     154.9113
GLU_51@OE2     ARG_275@HH22   ARG_275@NH2      739       0.3695       2.7625     160.0690
ASP_23@OD2     ASN_265@HD22   ASN_265@ND2      719       0.3595       2.8066     163.4053
ASP_23@OD1     ASN_265@HD22   ASN_265@ND2      634       0.3170       2.8101     163.3888
ASP_50@OD2        GLN_299@H     GLN_299@N      442       0.2210       2.8812     163.5438
LEU_48@O          GLY_301@H     GLY_301@N      441       0.2205       2.9123     153.6814
ASP_50@OD1        GLN_299@H     GLN_299@N      376       0.1880       2.8776     161.6816
LEU_48@O        THR_300@HG1   THR_300@OG1      228       0.1140       2.7977     156.3082
ASN_49@HA        THR_300@HA    THR_300@CA      189       0.0945       2.9352     143.1681
VAL_114@O       LYS_312@HZ1    LYS_312@NZ      156       0.0780       2.8885     161.4177
GLN_178@OE1     LYS_305@HZ2    LYS_305@NZ      146       0.0730       2.8087     152.8366
GLN_178@OE1     LYS_305@HZ3    LYS_305@NZ      129       0.0645       2.7908     153.5726
GLN_178@OE1     LYS_305@HZ1    LYS_305@NZ      129       0.0645       2.8110     155.5395
SER_183@HA      GLY_302@HA3    GLY_302@CA       89       0.0445       2.9230     141.3726
GLN_178@OE1       LYS_305@H     LYS_305@N       88       0.0440       2.8920     161.5960
THR_77@O       GLN_299@HE21   GLN_299@NE2       87       0.0435       2.8797     159.5245
MET_134@O       LYS_305@HZ1    LYS_305@NZ       86       0.0430       2.8224     152.8047
MET_134@O       LYS_305@HZ2    LYS_305@NZ       83       0.0415       2.8216     155.1101
MET_134@O       LYS_305@HZ3    LYS_305@NZ       82       0.0410       2.8249     151.8680
LEU_45@O          ALA_323@H     ALA_323@N       54       0.0270       2.8788     162.5353
GLN_178@OE1       PHE_304@H     PHE_304@N       50       0.0250       2.8120     149.9949
GLY_135@O       LYS_305@HZ2    LYS_305@NZ       48       0.0240       2.8253     154.8852
TRP_47@HZ2       LYS_312@HA    LYS_312@CA       48       0.0240       2.9408     146.6027
GLY_135@O       LYS_305@HZ1    LYS_305@NZ       46       0.0230       2.8278     155.1361
GLY_182@HA2     LYS_312@HE2    LYS_312@CE       41       0.0205       2.9312     152.2694
GLY_135@O       LYS_305@HZ3    LYS_305@NZ       33       0.0165       2.8371     157.2999
THR_35@HG1     ASN_265@HD21   ASN_265@ND2       32       0.0160       2.9370     155.3875
GLY_113@O      GLN_320@HE22   GLN_320@NE2       28       0.0140       2.8328     155.1046
ASP_50@HB3      GLN_299@HB2    GLN_299@CB       21       0.0105       2.9556     146.5341
HIE_115@ND1     LYS_312@HZ1    LYS_312@NZ       20       0.0100       2.9394     153.8555
GLY_113@O      GLN_320@HE21   GLN_320@NE2       19       0.0095       2.8585     152.9637
THR_81@OG1     GLN_299@HE21   GLN_299@NE2       19       0.0095       2.9199     152.7884
HIE_111@ND1    GLN_299@HE22   GLN_299@NE2       17       0.0085       2.8855     157.9433
HIE_111@HE2       THR_300@H     THR_300@N       16       0.0080       2.8761     142.6507
TRP_47@O        THR_300@HG1   THR_300@OG1       15       0.0075       2.8469     141.2009
SER_173@OG      LYS_305@HZ1    LYS_305@NZ       15       0.0075       2.8561     158.3242
GLY_182@HA3      VAL_311@HB    VAL_311@CB       14       0.0070       2.9409     140.8949
TRP_116@HE1       GLY_301@H     GLY_301@N       13       0.0065       2.8280     143.0713
MET_134@HE1     LYS_312@HE2    LYS_312@CE       13       0.0065       2.8711     145.1086
MET_134@HE3     LYS_312@HE2    LYS_312@CE       13       0.0065       2.8846     146.0499
MET_180@HA      PHE_304@HB3    PHE_304@CB       13       0.0065       2.9280     140.5596
ALA_185@H       GLY_302@HA2    GLY_302@CA       12       0.0060       2.7818     138.2171
ASP_38@OD2     ASN_265@HD21   ASN_265@ND2       12       0.0060       2.8210     158.4303
TRP_116@HZ2      THR_300@HA    THR_300@CA       12       0.0060       2.9117     145.3464
TRP_94@HA       GLY_273@HA3    GLY_273@CA       12       0.0060       2.9300     142.1255
PHE_78@HZ       ARG_268@HD3    ARG_268@CD       12       0.0060       2.9472     148.9327
ASP_50@OD1     GLN_299@HE22   GLN_299@NE2       10       0.0050       2.7672     161.1514
ASP_132@OD2     LYS_305@HZ3    LYS_305@NZ       10       0.0050       2.7853     160.5182
ASP_132@OD1     LYS_305@HZ3    LYS_305@NZ       10       0.0050       2.7893     153.7324
ASP_23@OD1     ASN_265@HD21   ASN_265@ND2       10       0.0050       2.8500     158.2523
LEU_112@O       LYS_316@HZ2    LYS_316@NZ        9       0.0045       2.8426     151.4465
SER_173@OG      LYS_305@HZ3    LYS_305@NZ        9       0.0045       2.8771     153.6642
GLN_178@HB2       PHE_304@H     PHE_304@N        9       0.0045       2.8969     142.3570
MET_134@HA      LYS_305@HD2    LYS_305@CD        9       0.0045       2.9243     141.9158
LEU_112@O       LYS_316@HZ3    LYS_316@NZ        8       0.0040       2.8488     150.8278
MET_134@HE2     LYS_312@HE2    LYS_312@CE        8       0.0040       2.8496     144.3271
ARG_31@O       ARG_275@HH11   ARG_275@NH1        8       0.0040       2.8656     156.7313
MET_134@HB3     LYS_305@HE3    LYS_305@CE        8       0.0040       2.9348     153.6967
MET_134@HE2      GLU_309@HA    GLU_309@CA        8       0.0040       2.9408     140.6615
ASP_50@OD2     GLN_299@HE22   GLN_299@NE2        7       0.0035       2.8046     156.4371
ASP_132@OD2     LYS_305@HZ2    LYS_305@NZ        7       0.0035       2.8465     165.5863
LYS_37@HB3     ASN_265@HD21   ASN_265@ND2        7       0.0035       2.8594     143.0362
SER_173@OG      LYS_305@HZ2    LYS_305@NZ        7       0.0035       2.8621     156.7895
GLN_178@OE1      GLY_303@H2     GLY_303@N        7       0.0035       2.8642     155.1260
GLN_178@HB2     LYS_305@HE2    LYS_305@CE        7       0.0035       2.8824     144.7278
ARG_93@HG2      GLU_272@HG2    GLU_272@CG        7       0.0035       2.9597     139.1281
MET_180@HB3     PHE_304@HB3    PHE_304@CB        7       0.0035       2.9651     144.7699
ASP_132@OD2     LYS_305@HZ1    LYS_305@NZ        6       0.0030       2.7710     162.9043
GLN_178@OE1      GLY_303@H3     GLY_303@N        6       0.0030       2.8556     141.2220
LYS_97@HE3      GLU_272@HG3    GLU_272@CG        6       0.0030       2.9098     145.7616
ARG_31@HE       HIE_280@HE1   HIE_280@CE1        6       0.0030       2.9637     150.2534
ARG_31@HD3      GLN_274@HB3    GLN_274@CB        6       0.0030       2.9815     152.9127
GLU_51@HB2     ARG_268@HH22   ARG_268@NH2        5       0.0025       2.6962     140.2326
MET_134@O        GLY_303@H1     GLY_303@N        5       0.0025       2.7834     151.0666
GLN_22@OE1     ASN_265@HD21   ASN_265@ND2        5       0.0025       2.8113     150.8345
ASP_23@OD2     ASN_265@HD21   ASN_265@ND2        5       0.0025       2.8355     158.4104
GLN_22@HE22    ASN_265@HD22   ASN_265@ND2        5       0.0025       2.8784     141.2058
THR_35@HG21    ASN_265@HD21   ASN_265@ND2        5       0.0025       2.9020     143.0195
MET_134@HE3     LYS_312@HD2    LYS_312@CD        5       0.0025       2.9278     149.2066
GLY_182@HA3     LYS_312@HG3    LYS_312@CG        5       0.0025       2.9339     146.3122
TRP_47@HD1      GLY_302@HA3    GLY_302@CA        5       0.0025       2.9365     146.3593
PHE_78@HZ       GLN_299@HG2    GLN_299@CG        5       0.0025       2.9436     137.5439
ARG_93@HB3      GLU_272@HG2    GLU_272@CG        5       0.0025       2.9453     137.3253
HIE_115@HB2     LYS_312@HE3    LYS_312@CE        5       0.0025       2.9469     140.3692
ASP_132@OD1     LYS_305@HZ1    LYS_305@NZ        4       0.0020       2.6877     158.4556
PHE_78@HD2     GLN_299@HE21   GLN_299@NE2        4       0.0020       2.7613     144.4624
ASP_132@OD1     LYS_305@HZ2    LYS_305@NZ        4       0.0020       2.7711     159.2358
MET_134@HA      LYS_305@HE2    LYS_305@CE        4       0.0020       2.8659     141.1028
PHE_78@HA      GLN_299@HE21   GLN_299@NE2        4       0.0020       2.8697     142.9671
ARG_31@HH22     HIE_280@HE2   HIE_280@NE2        4       0.0020       2.8799     138.5007
VAL_114@HG22    LYS_316@HE2    LYS_316@CE        4       0.0020       2.8827     143.2647
ARG_31@HD3      HIE_280@HE1   HIE_280@CE1        4       0.0020       2.8885     137.3996
ALA_185@HB1     GLY_302@HA2    GLY_302@CA        4       0.0020       2.9145     140.4716
TRP_47@HB3        GLY_301@H     GLY_301@N        4       0.0020       2.9189     141.5236
MET_134@HB3     LYS_305@HE2    LYS_305@CE        4       0.0020       2.9201     149.0095
ASN_49@HA       THR_300@HG1   THR_300@OG1        4       0.0020       2.9308     138.6492
MET_134@HE1     LYS_312@HD2    LYS_312@CD        4       0.0020       2.9329     141.2550
PHE_78@HE2      GLN_299@HG3    GLN_299@CG        4       0.0020       2.9366     137.1286
GLY_182@HA2     ALA_308@HB1    ALA_308@CB        4       0.0020       2.9478     138.2544
VAL_114@HG23    LYS_316@HE3    LYS_316@CE        4       0.0020       2.9508     140.0948
LEU_32@HD22     ARG_275@HD2    ARG_275@CD        4       0.0020       2.9535     139.9822
TRP_47@HZ2      LYS_312@HG2    LYS_312@CG        4       0.0020       2.9541     138.0958
MET_180@HB2     PHE_304@HB3    PHE_304@CB        4       0.0020       2.9559     137.5516
ARG_31@HD2      ARG_275@HB2    ARG_275@CB        4       0.0020       2.9589     147.6609
VAL_114@HG13    LYS_316@HB2    LYS_316@CB        4       0.0020       2.9641     141.4647
TRP_47@HH2      ALA_315@HB1    ALA_315@CB        4       0.0020       2.9684     138.3295
ARG_31@HA       ALA_277@HB1    ALA_277@CB        4       0.0020       2.9702     145.8999
TRP_94@HA       GLU_272@HB3    GLU_272@CB        4       0.0020       2.9775     147.4460
TRP_47@HE3     THR_300@HG23   THR_300@CG2        4       0.0020       2.9804     146.0700
LEU_112@O       LYS_316@HZ1    LYS_316@NZ        3       0.0015       2.7728     158.6829
PHE_78@HD1     GLN_299@HE21   GLN_299@NE2        3       0.0015       2.7849     146.3959
ARG_93@HE       GLU_272@HG2    GLU_272@CG        3       0.0015       2.8411     136.7781
HIE_115@HA      LYS_312@HZ1    LYS_312@NZ        3       0.0015       2.8447     144.7314
GLY_182@H       ALA_308@HB1    ALA_308@CB        3       0.0015       2.8636     142.6230
THR_33@OG1     ARG_275@HH12   ARG_275@NH1        3       0.0015       2.8657     161.5758
ALA_185@HB3     LYS_312@HZ1    LYS_312@NZ        3       0.0015       2.8777     147.0859
LYS_82@HZ1       TYR_296@HH    TYR_296@OH        3       0.0015       2.8805     137.7468
MET_134@HA      LYS_305@HE3    LYS_305@CE        3       0.0015       2.8817     148.7548
GLN_178@HE21    LYS_305@HG3    LYS_305@CG        3       0.0015       2.8864     137.6614
LYS_82@HZ3       TYR_296@HH    TYR_296@OH        3       0.0015       2.8930     138.3957
THR_35@OG1     ASN_265@HD22   ASN_265@ND2        3       0.0015       2.8970     154.2086
GLN_178@HB2     LYS_305@HE3    LYS_305@CE        3       0.0015       2.9083     140.6338
GLY_182@HA2     LYS_312@HG3    LYS_312@CG        3       0.0015       2.9199     139.5656
TRP_47@HH2       LYS_312@HA    LYS_312@CA        3       0.0015       2.9199     145.1874
ARG_31@HD2      GLN_274@HB3    GLN_274@CB        3       0.0015       2.9204     153.3807
GLN_178@HG3     LYS_305@HE2    LYS_305@CE        3       0.0015       2.9280     145.8934
ASP_50@HB3      GLN_299@HG2    GLN_299@CG        3       0.0015       2.9329     139.2614
LYS_37@HE2      ASN_265@HB2    ASN_265@CB        3       0.0015       2.9350     141.8972
GLN_178@OE1     LYS_305@HE2    LYS_305@CE        3       0.0015       2.9363     139.8578
VAL_114@HG21    LYS_316@HE3    LYS_316@CE        3       0.0015       2.9386     150.2500
MET_134@HE1      GLU_309@HA    GLU_309@CA        3       0.0015       2.9498     137.2123
GLN_178@HB2     PHE_304@HB2    PHE_304@CB        3       0.0015       2.9503     142.3244
VAL_114@O       LYS_312@HE3    LYS_312@CE        3       0.0015       2.9557     137.8390
ASN_49@HA      THR_300@HG22   THR_300@CG2        3       0.0015       2.9562     142.2557
MET_180@HA      PHE_304@HB2    PHE_304@CB        3       0.0015       2.9565     146.0331
ARG_93@HH22      PHE_271@HZ    PHE_271@CZ        3       0.0015       2.9588     137.6281
VAL_114@HG11    LYS_316@HB2    LYS_316@CB        3       0.0015       2.9674     141.5286
MET_134@HG3     LYS_305@HB2    LYS_305@CB        3       0.0015       2.9736     146.5707
TRP_47@HZ2     VAL_311@HG12   VAL_311@CG1        3       0.0015       2.9741     140.9093
GLN_178@OE1     GLY_303@HA3    GLY_303@CA        3       0.0015       2.9744     138.0485
ASN_76@HD21    LEU_270@HD12   LEU_270@CD1        3       0.0015       2.9850     147.4989
MET_134@O       LYS_305@HE3    LYS_305@CE        3       0.0015       2.9865     140.6212
TRP_94@HZ2       TYR_296@HH    TYR_296@OH        2       0.0010       2.6846     140.9200
GLN_174@OE1     LYS_305@HZ2    LYS_305@NZ        2       0.0010       2.6943     158.3836
ASN_76@HD22    ARG_275@HH21   ARG_275@NH2        2       0.0010       2.7388     142.2558
GLY_113@HA3     LYS_316@HE3    LYS_316@CE        2       0.0010       2.7417     141.4797
GLY_182@H      VAL_311@HG12   VAL_311@CG1        2       0.0010       2.7600     140.0664
GLN_174@OE1     LYS_305@HZ1    LYS_305@NZ        2       0.0010       2.7642     149.0502
ASN_49@HB3      THR_300@HG1   THR_300@OG1        2       0.0010       2.7836     140.5809
GLY_113@HA3     LYS_316@HE2    LYS_316@CE        2       0.0010       2.7862     137.7526
GLN_179@O       LYS_305@HZ3    LYS_305@NZ        2       0.0010       2.7894     146.7374
ASN_76@HD21    LEU_270@HD11   LEU_270@CD1        2       0.0010       2.8044     144.2823
PHE_78@HE2     GLN_234@HE21   GLN_234@NE2        2       0.0010       2.8106     144.1823
ASN_76@HD21    LEU_270@HD13   LEU_270@CD1        2       0.0010       2.8291     137.9979
ASN_46@OD1      LYS_325@HZ3    LYS_325@NZ        2       0.0010       2.8308     148.3287
VAL_114@HG21    LYS_316@HE2    LYS_316@CE        2       0.0010       2.8350     147.4526
MET_180@HG3     PHE_304@HB3    PHE_304@CB        2       0.0010       2.8406     138.2635
MET_134@HE3     LYS_305@HE2    LYS_305@CE        2       0.0010       2.8528     143.5660
TRP_47@HE1      ALA_315@HB2    ALA_315@CB        2       0.0010       2.8529     140.2350
ARG_31@HD3        ARG_275@H     ARG_275@N        2       0.0010       2.8540     147.4001
HIE_115@HA      LYS_312@HE3    LYS_312@CE        2       0.0010       2.8585     142.1548
MET_134@HE1     ALA_308@HB1    ALA_308@CB        2       0.0010       2.8587     143.1532
MET_134@O        GLY_303@H3     GLY_303@N        2       0.0010       2.8635     163.7932
VAL_114@HG21    LYS_312@HB3    LYS_312@CB        2       0.0010       2.8696     141.5397
GLN_179@HE21    LYS_312@HE2    LYS_312@CE        2       0.0010       2.8763     135.4809
MET_180@HB2     PHE_304@HD2   PHE_304@CD2        2       0.0010       2.8768     137.2271
PHE_78@HE1     GLN_234@HE21   GLN_234@NE2        2       0.0010       2.8806     141.2916
ASP_23@HB3     ASN_265@HD22   ASN_265@ND2        2       0.0010       2.8860     141.7359
ARG_31@HD2      ARG_275@HB3    ARG_275@CB        2       0.0010       2.8906     135.5053
GLY_182@HA3    VAL_311@HG13   VAL_311@CG1        2       0.0010       2.8940     135.9681
TRP_116@HE1      THR_300@HA    THR_300@CA        2       0.0010       2.8944     145.3729
ALA_185@HB2     GLY_302@HA2    GLY_302@CA        2       0.0010       2.8980     138.3944
TRP_47@HE3      GLY_301@HA2    GLY_301@CA        2       0.0010       2.9018     139.8299
MET_134@HB2     LYS_305@HZ1    LYS_305@NZ        2       0.0010       2.9027     147.0690
TRP_47@HE3     THR_300@HG22   THR_300@CG2        2       0.0010       2.9036     146.4789
MET_134@O        GLY_303@H2     GLY_303@N        2       0.0010       2.9059     157.2123
ASN_49@HA      THR_300@HG21   THR_300@CG2        2       0.0010       2.9137     149.0407
MET_180@HG2     PHE_304@HB2    PHE_304@CB        2       0.0010       2.9165     147.4699
ARG_31@HH12     HIE_280@HE1   HIE_280@CE1        2       0.0010       2.9186     149.5801
ALA_185@HB3     GLY_302@HA2    GLY_302@CA        2       0.0010       2.9241     139.5900
GLY_136@HA3     LYS_305@HE2    LYS_305@CE        2       0.0010       2.9252     137.8945
VAL_114@HG13    LYS_316@HE3    LYS_316@CE        2       0.0010       2.9282     140.3205
MET_134@HE2     LYS_312@HE3    LYS_312@CE        2       0.0010       2.9341     138.1250
GLY_182@HA3    VAL_311@HG12   VAL_311@CG1        2       0.0010       2.9343     137.1086
PHE_78@HE1      ARG_268@HD3    ARG_268@CD        2       0.0010       2.9375     135.2947
MET_180@HA      ALA_308@HB1    ALA_308@CB        2       0.0010       2.9391     144.7014
MET_134@HG2     LYS_305@HB2    LYS_305@CB        2       0.0010       2.9394     142.1957
GLY_113@O       LYS_316@HZ3    LYS_316@NZ        2       0.0010       2.9397     149.6330
VAL_114@HG22    LYS_312@HD3    LYS_312@CD        2       0.0010       2.9416     151.3301
TRP_47@HB2      ALA_321@HB2    ALA_321@CB        2       0.0010       2.9421     145.4639
MET_134@HE2     LYS_312@HD2    LYS_312@CD        2       0.0010       2.9467     139.8123
ASN_46@HA        MET_322@HA    MET_322@CA        2       0.0010       2.9472     139.4766
GLY_182@HA2     ALA_308@HB2    ALA_308@CB        2       0.0010       2.9482     142.7178
LYS_97@HD3     GLN_274@HE21   GLN_274@NE2        2       0.0010       2.9488     149.6457
TRP_47@HH2       LYS_316@HA    LYS_316@CA        2       0.0010       2.9491     141.9109
GLY_182@HA3     LYS_312@HE3    LYS_312@CE        2       0.0010       2.9519     137.7036
MET_134@HE3     ALA_308@HB2    ALA_308@CB        2       0.0010       2.9541     137.7515
ARG_93@HG3      GLU_272@HG2    GLU_272@CG        2       0.0010       2.9542     145.2018
VAL_114@HG23    LYS_316@HE2    LYS_316@CE        2       0.0010       2.9546     154.4323
PHE_78@HE1      ARG_268@HG2    ARG_268@CG        2       0.0010       2.9549     146.1953
GLN_179@HG2     ALA_308@HB2    ALA_308@CB        2       0.0010       2.9558     139.1840
GLN_178@HB3     LYS_305@HD3    LYS_305@CD        2       0.0010       2.9591     147.2457
VAL_114@HG21    LYS_316@HG3    LYS_316@CG        2       0.0010       2.9593     139.0444
MET_180@HA      ALA_308@HB3    ALA_308@CB        2       0.0010       2.9594     160.1616
TRP_116@HH2     GLN_299@HB2    GLN_299@CB        2       0.0010       2.9607     139.7231
MET_134@HE3     ALA_308@HB3    ALA_308@CB        2       0.0010       2.9614     149.1312
TRP_47@HH2      LYS_316@HB2    LYS_316@CB        2       0.0010       2.9617     159.7976
GLY_182@HA3     ALA_315@HB2    ALA_315@CB        2       0.0010       2.9674     143.2716
MET_134@HB3     LYS_305@HG3    LYS_305@CG        2       0.0010       2.9675     139.8261
MET_134@HE2    VAL_311@HG23   VAL_311@CG2        2       0.0010       2.9682     139.9639
LYS_37@HD3      ASN_265@HB2    ASN_265@CB        2       0.0010       2.9725     141.9795
TRP_47@HZ2      ALA_315@HB1    ALA_315@CB        2       0.0010       2.9732     141.5139
ASN_49@HB3     THR_300@HG22   THR_300@CG2        2       0.0010       2.9734     137.2238
MET_180@HB2     PHE_304@HB2    PHE_304@CB        2       0.0010       2.9759     145.4428
MET_134@HE2     LYS_312@HG3    LYS_312@CG        2       0.0010       2.9769     139.4757
TRP_94@HZ2      TYR_296@HE1   TYR_296@CE1        2       0.0010       2.9773     137.3311
TRP_94@HD1       GLU_272@HA    GLU_272@CA        2       0.0010       2.9799     135.9457
GLY_182@HA2     ALA_308@HB3    ALA_308@CB        2       0.0010       2.9807     144.5577
VAL_114@HG23    LYS_312@HD3    LYS_312@CD        2       0.0010       2.9874     147.1045
TRP_94@HB3      GLY_273@HA3    GLY_273@CA        2       0.0010       2.9895     146.7471
ARG_31@HE       GLN_274@HB3    GLN_274@CB        2       0.0010       2.9922     137.7843
MET_180@HG3      PHE_304@HA    PHE_304@CA        2       0.0010       2.9934     138.3203
TRP_47@HH2      ALA_315@HB3    ALA_315@CB        2       0.0010       2.9951     142.8472
GLN_178@HE21    LYS_305@HE3    LYS_305@CE        1       0.0005       2.5055     136.0803
TRP_47@HE1      ALA_323@HB3    ALA_323@CB        1       0.0005       2.5378     144.0653
GLY_182@H       ALA_308@HB2    ALA_308@CB        1       0.0005       2.6329     137.8496
THR_35@HG23    ASN_265@HD21   ASN_265@ND2        1       0.0005       2.6845     138.0485
THR_35@HG22    ASN_265@HD21   ASN_265@ND2        1       0.0005       2.7012     137.2246
GLY_182@H      VAL_311@HG21   VAL_311@CG2        1       0.0005       2.7044     135.9865
GLU_51@OE2     ARG_275@HH21   ARG_275@NH2        1       0.0005       2.7061     149.3933
ASN_46@OD1      LYS_325@HZ1    LYS_325@NZ        1       0.0005       2.7101     169.0170
MET_134@O         PHE_304@H     PHE_304@N        1       0.0005       2.7256     170.4231
TRP_47@HE1      ALA_323@HB2    ALA_323@CB        1       0.0005       2.7289     145.9740
LYS_37@HZ2       SER_266@HG    SER_266@OG        1       0.0005       2.7340     142.5842
GLN_206@HE22    PHE_304@HD2   PHE_304@CD2        1       0.0005       2.7359     145.9812
SER_173@HB2     LYS_305@HZ3    LYS_305@NZ        1       0.0005       2.7398     136.0769
ASN_181@OD1     LYS_325@HZ2    LYS_325@NZ        1       0.0005       2.7402     176.7482
GLU_51@OE2     ARG_268@HH12   ARG_268@NH1        1       0.0005       2.7545     153.6945
HIE_44@HE1      MET_322@HG3    MET_322@CG        1       0.0005       2.7615     136.0860
GLY_135@O        GLY_303@H2     GLY_303@N        1       0.0005       2.7658     153.4177
ASN_49@HD22    ARG_268@HH22   ARG_268@NH2        1       0.0005       2.7659     136.2619
GLN_179@O       LYS_305@HZ2    LYS_305@NZ        1       0.0005       2.7667     153.5001
GLN_178@HE21    GLY_303@HA2    GLY_303@CA        1       0.0005       2.7713     140.8108
LEU_112@HD12    LYS_305@HZ1    LYS_305@NZ        1       0.0005       2.7716     139.7276
LYS_37@HZ1       SER_266@HG    SER_266@OG        1       0.0005       2.7770     137.5190
LEU_112@O       LYS_305@HZ1    LYS_305@NZ        1       0.0005       2.7867     144.9239
MET_134@HG2     GLY_303@HA3    GLY_303@CA        1       0.0005       2.7886     136.8822
LEU_45@O        LYS_325@HZ2    LYS_325@NZ        1       0.0005       2.7895     154.6553
LEU_112@O       LYS_305@HZ2    LYS_305@NZ        1       0.0005       2.7900     154.7369
MET_180@HG2     PHE_304@HB3    PHE_304@CB        1       0.0005       2.7940     140.3808
GLN_40@OE1      LYS_325@HZ1    LYS_325@NZ        1       0.0005       2.8008     168.9796
MET_134@O       LYS_306@HZ3    LYS_306@NZ        1       0.0005       2.8044     149.9445
MET_134@HE1      LYS_305@HA    LYS_305@CA        1       0.0005       2.8045     138.8167
PHE_78@HZ       ARG_268@HG2    ARG_268@CG        1       0.0005       2.8051     135.6558
LEU_32@HD21      ARG_275@HE    ARG_275@NE        1       0.0005       2.8064     136.0478
LEU_112@HD11    LYS_305@HZ2    LYS_305@NZ        1       0.0005       2.8086     152.2047
GLU_51@OE1     ARG_268@HH12   ARG_268@NH1        1       0.0005       2.8131     140.9717
LYS_37@HZ2     ARG_268@HH22   ARG_268@NH2        1       0.0005       2.8151     166.7161
GLY_182@H      VAL_311@HG13   VAL_311@CG1        1       0.0005       2.8152     141.2375
GLN_40@HE21     LYS_325@HE3    LYS_325@CE        1       0.0005       2.8156     141.6721
ARG_31@HH12     GLN_274@HB3    GLN_274@CB        1       0.0005       2.8167     150.4886
GLN_179@O       LYS_305@HZ1    LYS_305@NZ        1       0.0005       2.8190     142.8278
GLN_178@HE21    LYS_305@HE2    LYS_305@CE        1       0.0005       2.8201     138.1676
MET_134@O       LYS_306@HZ1    LYS_306@NZ        1       0.0005       2.8204     158.2741
LYS_37@HZ3       SER_266@HG    SER_266@OG        1       0.0005       2.8221     145.3057
GLY_182@HA3     ALA_315@HB1    ALA_315@CB        1       0.0005       2.8235     137.3195
MET_134@HE2     LYS_305@HE3    LYS_305@CE        1       0.0005       2.8245     138.0644
MET_134@HG2     PHE_304@HE1   PHE_304@CE1        1       0.0005       2.8334     144.4024
MET_134@HE3     LYS_305@HG3    LYS_305@CG        1       0.0005       2.8340     138.1463
GLN_178@HG3     LYS_305@HD2    LYS_305@CD        1       0.0005       2.8343     140.2751
THR_85@OG1     GLN_234@HE21   GLN_234@NE2        1       0.0005       2.8363     153.0834
GLY_135@HA3      GLY_303@H2     GLY_303@N        1       0.0005       2.8367     145.5866
GLN_40@OE1      LYS_325@HZ2    LYS_325@NZ        1       0.0005       2.8369     146.8042
SER_183@HA      LYS_312@HZ1    LYS_312@NZ        1       0.0005       2.8380     143.5171
THR_81@HG22    GLN_299@HE21   GLN_299@NE2        1       0.0005       2.8394     138.1487
MET_180@O       LYS_325@HZ2    LYS_325@NZ        1       0.0005       2.8400     143.8216
LEU_32@HD22      ARG_275@HE    ARG_275@NE        1       0.0005       2.8419     138.6327
SER_173@HG      LYS_305@HZ1    LYS_305@NZ        1       0.0005       2.8501     148.1409
GLN_178@HB3     PHE_304@HE1   PHE_304@CE1        1       0.0005       2.8520     146.9313
VAL_114@HG21    LYS_312@HD3    LYS_312@CD        1       0.0005       2.8565     136.6786
PHE_78@HZ      GLN_234@HE21   GLN_234@NE2        1       0.0005       2.8572     139.7256
GLN_40@HE22      ALA_323@HA    ALA_323@CA        1       0.0005       2.8575     144.3260
ASN_181@OD1     LYS_325@HZ3    LYS_325@NZ        1       0.0005       2.8579     176.5208
MET_134@HE1     GLU_309@HB2    GLU_309@CB        1       0.0005       2.8582     135.1412
MET_180@HE1    LEU_307@HD11   LEU_307@CD1        1       0.0005       2.8601     141.2905
GLY_136@HA2     LYS_305@HE2    LYS_305@CE        1       0.0005       2.8653     167.0858
MET_134@HE1     ALA_308@HB3    ALA_308@CB        1       0.0005       2.8668     138.0254
LEU_32@HA        ARG_275@HE    ARG_275@NE        1       0.0005       2.8683     143.8051
GLN_178@OE1      GLY_303@H1     GLY_303@N        1       0.0005       2.8725     147.6849
GLN_178@HG3     LYS_305@HZ2    LYS_305@NZ        1       0.0005       2.8725     136.0950
MET_134@HG3     LYS_305@HE2    LYS_305@CE        1       0.0005       2.8729     137.5970
GLN_178@HG3     GLY_303@HA3    GLY_303@CA        1       0.0005       2.8737     136.0413
GLY_135@HA2     LYS_305@HD3    LYS_305@CD        1       0.0005       2.8767     138.0883
SER_173@HB2     LYS_305@HE2    LYS_305@CE        1       0.0005       2.8776     156.0451
LYS_97@HE2      GLU_272@HB3    GLU_272@CB        1       0.0005       2.8849     145.8289
GLN_178@HE21     GLY_303@H2     GLY_303@N        1       0.0005       2.8858     137.4148
ASP_23@HB2     ASN_265@HD21   ASN_265@ND2        1       0.0005       2.8879     142.9887
VAL_114@HG22    LYS_316@HD2    LYS_316@CD        1       0.0005       2.8918     139.1404
LEU_45@O        LYS_316@HZ2    LYS_316@NZ        1       0.0005       2.8937     146.4915
LEU_45@HD12     MET_322@HE3    MET_322@CE        1       0.0005       2.8951     149.7604
ARG_31@HG3      HIE_280@HE1   HIE_280@CE1        1       0.0005       2.8976     136.0752
HIE_115@HA        GLY_302@H     GLY_302@N        1       0.0005       2.8981     140.5118
ARG_93@HG3       GLU_272@HA    GLU_272@CA        1       0.0005       2.9019     143.5672
PHE_78@HE1     GLN_299@HE21   GLN_299@NE2        1       0.0005       2.9020     147.8073
VAL_114@HG12    LYS_316@HB3    LYS_316@CB        1       0.0005       2.9036     137.6093
THR_33@OG1     ARG_275@HH11   ARG_275@NH1        1       0.0005       2.9036     137.8282
HIE_44@HE2      MET_322@HE2    MET_322@CE        1       0.0005       2.9043     144.0978
GLY_182@O       LYS_312@HE3    LYS_312@CE        1       0.0005       2.9044     143.3471
MET_180@HG2      PHE_304@HA    PHE_304@CA        1       0.0005       2.9045     146.7366
PHE_78@HB2     GLN_299@HE21   GLN_299@NE2        1       0.0005       2.9050     141.4665
SER_173@O        GLY_303@H3     GLY_303@N        1       0.0005       2.9064     148.5271
PHE_78@HE2     GLN_299@HE21   GLN_299@NE2        1       0.0005       2.9072     136.6577
TRP_47@HZ2      ALA_315@HB3    ALA_315@CB        1       0.0005       2.9076     137.7843
GLN_22@OE1      LYS_324@HZ1    LYS_324@NZ        1       0.0005       2.9088     149.8892
MET_134@HE3     LYS_312@HD3    LYS_312@CD        1       0.0005       2.9090     136.0993
VAL_114@HG23    LYS_316@HD2    LYS_316@CD        1       0.0005       2.9114     142.7487
PHE_78@HE2      TYR_296@HE2   TYR_296@CE2        1       0.0005       2.9133     141.4247
MET_134@HA      PHE_304@HE1   PHE_304@CE1        1       0.0005       2.9133     139.9709
LEU_32@HD22     ARG_275@HG3    ARG_275@CG        1       0.0005       2.9146     163.5623
PHE_30@O       GLN_274@HE21   GLN_274@NE2        1       0.0005       2.9153     157.1809
GLY_135@O        GLY_303@H1     GLY_303@N        1       0.0005       2.9155     157.4977
ARG_31@HD3      GLN_274@HG3    GLN_274@CG        1       0.0005       2.9182     140.2348
LYS_97@HD2     GLN_274@HE21   GLN_274@NE2        1       0.0005       2.9197     140.8804
MET_134@HE3     GLU_309@HG3    GLU_309@CG        1       0.0005       2.9203     144.8549
GLY_182@HA2      ALA_308@HA    ALA_308@CA        1       0.0005       2.9211     145.5509
GLN_178@OE1     LYS_305@HE3    LYS_305@CE        1       0.0005       2.9212     149.1088
ALA_185@HB2     LYS_312@HZ1    LYS_312@NZ        1       0.0005       2.9212     137.2208
MET_134@HE1     GLU_309@HG3    GLU_309@CG        1       0.0005       2.9224     137.2423
ASN_76@HD21    LEU_270@HD21   LEU_270@CD2        1       0.0005       2.9243     136.0419
SER_183@HB3     ALA_323@HB2    ALA_323@CB        1       0.0005       2.9260     138.7506
SER_173@HG      LYS_305@HZ3    LYS_305@NZ        1       0.0005       2.9264     156.1168
GLN_178@HB3     LYS_305@HE2    LYS_305@CE        1       0.0005       2.9266     155.5335
MET_180@HG3     PHE_304@HD1   PHE_304@CD1        1       0.0005       2.9277     136.8657
VAL_114@HG13    LYS_316@HB3    LYS_316@CB        1       0.0005       2.9297     139.5291
MET_134@HE3     LYS_305@HE3    LYS_305@CE        1       0.0005       2.9301     150.9032
PHE_78@CE2     GLN_299@HE21   GLN_299@NE2        1       0.0005       2.9306     137.8195
LEU_32@HD21     ARG_275@HD2    ARG_275@CD        1       0.0005       2.9340     166.0312
LEU_112@O       LYS_305@HZ3    LYS_305@NZ        1       0.0005       2.9349     145.4306
GLN_178@HB3     LYS_305@HE3    LYS_305@CE        1       0.0005       2.9350     159.3213
SER_173@HB2     LYS_305@HZ1    LYS_305@NZ        1       0.0005       2.9356     158.7964
ASN_76@HD21    LEU_270@HD23   LEU_270@CD2        1       0.0005       2.9368     140.8119
TRP_47@HH2      LYS_316@HG2    LYS_316@CG        1       0.0005       2.9369     135.0870
VAL_114@HG22    ALA_315@HB2    ALA_315@CB        1       0.0005       2.9375     144.9698
THR_81@HG22    GLN_234@HE21   GLN_234@NE2        1       0.0005       2.9377     140.8192
GLN_179@HB2      LYS_305@HA    LYS_305@CA        1       0.0005       2.9384     145.4608
ARG_31@O         ARG_275@HE    ARG_275@NE        1       0.0005       2.9402     171.9496
ALA_185@HB1     LYS_312@HZ1    LYS_312@NZ        1       0.0005       2.9418     136.5752
HIE_115@HB2     LYS_312@HD3    LYS_312@CD        1       0.0005       2.9428     144.2767
ARG_31@HG2      HIE_280@HE1   HIE_280@CE1        1       0.0005       2.9435     154.0424
PHE_78@HE2      TYR_296@HB3    TYR_296@CB        1       0.0005       2.9435     139.6765
LYS_37@HD3      ASN_265@HB3    ASN_265@CB        1       0.0005       2.9438     138.9282
MET_134@HE2     ALA_308@HB2    ALA_308@CB        1       0.0005       2.9439     138.5269
SER_183@HG     VAL_311@HG12   VAL_311@CG1        1       0.0005       2.9441     140.1627
ARG_31@HB3      ARG_275@HB3    ARG_275@CB        1       0.0005       2.9452     139.7672
VAL_114@HG22    LYS_316@HE3    LYS_316@CE        1       0.0005       2.9454     136.2128
TRP_94@HH2      TYR_296@HE1   TYR_296@CE1        1       0.0005       2.9460     136.8883
VAL_114@HG13    LYS_316@HD2    LYS_316@CD        1       0.0005       2.9476     144.8296
LEU_112@HB3     LYS_305@HE2    LYS_305@CE        1       0.0005       2.9477     137.7501
MET_134@HE3     LYS_305@HD2    LYS_305@CD        1       0.0005       2.9482     146.6054
ASN_46@OD1      LYS_324@HZ1    LYS_324@NZ        1       0.0005       2.9506     153.9292
MET_134@HB2     LYS_305@HZ3    LYS_305@NZ        1       0.0005       2.9507     144.6012
HIE_111@HE1     GLN_299@HB3    GLN_299@CB        1       0.0005       2.9525     144.7898
MET_134@HE1     LYS_312@HE3    LYS_312@CE        1       0.0005       2.9541     151.3027
MET_134@HE3     LYS_312@HE3    LYS_312@CE        1       0.0005       2.9542     136.3691
ASN_49@HB2      GLU_298@HG3    GLU_298@CG        1       0.0005       2.9558     137.1109
VAL_114@HB      LYS_312@HG2    LYS_312@CG        1       0.0005       2.9562     136.9959
MET_180@HG3    LEU_307@HD13   LEU_307@CD1        1       0.0005       2.9586     136.9962
ASN_46@HA       MET_322@HB3    MET_322@CB        1       0.0005       2.9588     141.8586
MET_180@HE1     LYS_305@HB2    LYS_305@CB        1       0.0005       2.9596     137.8072
LYS_97@HE2     GLN_274@HE21   GLN_274@NE2        1       0.0005       2.9598     144.2855
ARG_31@HH21    ILE_276@HD13   ILE_276@CD1        1       0.0005       2.9617     142.2857
ASN_49@HA      THR_300@HG23   THR_300@CG2        1       0.0005       2.9638     158.6259
MET_134@HE1     ALA_308@HB2    ALA_308@CB        1       0.0005       2.9639     146.9955
VAL_114@HG22    LYS_312@HB3    LYS_312@CB        1       0.0005       2.9641     143.3529
ASN_46@HA       MET_322@HE3    MET_322@CE        1       0.0005       2.9642     137.8905
GLY_135@HA2     LYS_305@HD2    LYS_305@CD        1       0.0005       2.9653     147.6098
GLN_178@HE21     GLY_303@H3     GLY_303@N        1       0.0005       2.9654     143.2406
VAL_114@HG22    LYS_312@HG3    LYS_312@CG        1       0.0005       2.9656     138.1506
VAL_114@HG23    LYS_312@HB3    LYS_312@CB        1       0.0005       2.9660     139.9720
LEU_45@HB3      ALA_323@HB2    ALA_323@CB        1       0.0005       2.9664     141.4373
LEU_32@HD23      ARG_275@HE    ARG_275@NE        1       0.0005       2.9668     140.7746
ARG_31@HH21     HIE_280@HE1   HIE_280@CE1        1       0.0005       2.9670     143.3328
GLY_113@O       LYS_316@HZ2    LYS_316@NZ        1       0.0005       2.9675     144.8362
LEU_48@C        THR_300@HG1   THR_300@OG1        1       0.0005       2.9680     156.1443
MET_134@HE1     LYS_305@HE3    LYS_305@CE        1       0.0005       2.9681     146.3409
THR_81@HG1     GLN_299@HE21   GLN_299@NE2        1       0.0005       2.9685     141.0661
VAL_114@HG13    LYS_316@HD3    LYS_316@CD        1       0.0005       2.9693     136.1221
GLY_182@HA2     LYS_312@HB2    LYS_312@CB        1       0.0005       2.9708     135.0095
MET_134@HE3     LYS_312@HG3    LYS_312@CG        1       0.0005       2.9712     136.5334
GLN_178@HE22    LYS_305@HE3    LYS_305@CE        1       0.0005       2.9716     145.1610
VAL_114@HG23    ALA_315@HB1    ALA_315@CB        1       0.0005       2.9717     147.3227
MET_134@HE2     ALA_308@HB3    ALA_308@CB        1       0.0005       2.9720     136.0620
ASN_46@OD1      LYS_324@HZ3    LYS_324@NZ        1       0.0005       2.9737     138.2415
ARG_31@HH11     HIE_280@HE1   HIE_280@CE1        1       0.0005       2.9739     149.5146
GLY_182@H      VAL_311@HG11   VAL_311@CG1        1       0.0005       2.9744     143.3917
MET_134@HB3     LYS_305@HB2    LYS_305@CB        1       0.0005       2.9751     139.4492
ARG_93@HG2      GLU_272@HB2    GLU_272@CB        1       0.0005       2.9752     146.0464
LEU_45@HB3      ALA_323@HB1    ALA_323@CB        1       0.0005       2.9753     147.0446
PHE_78@HD2      GLN_299@HG3    GLN_299@CG        1       0.0005       2.9755     136.0227
MET_180@HG3     LEU_307@HB3    LEU_307@CB        1       0.0005       2.9757     143.5456
VAL_114@HG23    GLU_309@HG3    GLU_309@CG        1       0.0005       2.9762     140.3635
MET_180@HG2     PHE_304@HD2   PHE_304@CD2        1       0.0005       2.9765     143.9993
MET_180@HB2     PHE_304@HD1   PHE_304@CD1        1       0.0005       2.9769     138.3524
MET_134@HE3     GLU_309@HB2    GLU_309@CB        1       0.0005       2.9773     142.7908
ASN_49@HB3     THR_300@HG21   THR_300@CG2        1       0.0005       2.9788     135.7734
MET_134@HG3     ALA_308@HB3    ALA_308@CB        1       0.0005       2.9791     135.5826
MET_134@HE3      GLU_309@HA    GLU_309@CA        1       0.0005       2.9794     137.5311
LEU_32@HD23     ARG_275@HD2    ARG_275@CD        1       0.0005       2.9798     152.8017
ARG_93@HH22     PHE_271@HE2   PHE_271@CE2        1       0.0005       2.9801     153.9157
TRP_47@H         MET_322@HA    MET_322@CA        1       0.0005       2.9841     141.8769
VAL_114@HG12    LYS_316@HG3    LYS_316@CG        1       0.0005       2.9855     141.8874
ARG_93@HE       GLU_272@HG3    GLU_272@CG        1       0.0005       2.9859     162.6205
VAL_114@HG22    LYS_316@HB2    LYS_316@CB        1       0.0005       2.9863     164.4551
TRP_47@HB2      ALA_321@HB3    ALA_321@CB        1       0.0005       2.9865     143.4164
MET_180@HG2     LYS_305@HB2    LYS_305@CB        1       0.0005       2.9878     154.8302
LYS_37@HE3      ASN_265@HB2    ASN_265@CB        1       0.0005       2.9883     147.3145
MET_134@HA      LYS_305@HG2    LYS_305@CG        1       0.0005       2.9884     140.6942
ARG_93@HH12    VAL_292@HG11   VAL_292@CG1        1       0.0005       2.9886     140.2518
VAL_114@HG22    LYS_312@HD2    LYS_312@CD        1       0.0005       2.9895     135.9473
VAL_114@HG12    LYS_316@HE2    LYS_316@CE        1       0.0005       2.9900     137.0299
ARG_31@HH22     GLN_274@HB2    GLN_274@CB        1       0.0005       2.9901     138.5772
LEU_32@HD22     ARG_275@HG2    ARG_275@CG        1       0.0005       2.9901     136.4180
PHE_78@HE2      ARG_268@HG3    ARG_268@CG        1       0.0005       2.9901     137.8362
ARG_93@HH21      PHE_271@HZ    PHE_271@CZ        1       0.0005       2.9906     138.1467
TRP_47@HE3       THR_300@HB    THR_300@CB        1       0.0005       2.9908     148.9396
VAL_114@HG22    LYS_312@HG2    LYS_312@CG        1       0.0005       2.9912     140.2823
ARG_93@HH21     PHE_271@HE2   PHE_271@CE2        1       0.0005       2.9915     142.8122
MET_134@HB3     LYS_305@HD2    LYS_305@CD        1       0.0005       2.9918     144.8951
GLN_40@HE21     LYS_324@HB3    LYS_324@CB        1       0.0005       2.9922     159.4488
MET_180@HB3     PHE_304@HD2   PHE_304@CD2        1       0.0005       2.9922     144.7291
ARG_31@HG3      ARG_275@HB3    ARG_275@CB        1       0.0005       2.9925     142.0670
ARG_31@HH12     GLN_274@HG2    GLN_274@CG        1       0.0005       2.9925     135.5968
TRP_47@HZ3      LYS_312@HG2    LYS_312@CG        1       0.0005       2.9926     162.4878
GLY_182@HA3      ALA_308@HA    ALA_308@CA        1       0.0005       2.9932     145.2391
GLY_182@HA3    VAL_311@HG22   VAL_311@CG2        1       0.0005       2.9933     141.4922
ARG_31@HH11     HIE_280@HE2   HIE_280@NE2        1       0.0005       2.9935     135.0881
LYS_97@HE3      GLU_272@HB2    GLU_272@CB        1       0.0005       2.9941     157.1493
MET_134@HE3     LYS_312@HG2    LYS_312@CG        1       0.0005       2.9943     142.5489
GLY_182@O       LYS_312@HE2    LYS_312@CE        1       0.0005       2.9949     140.9892
MET_180@HB3     PHE_304@HB2    PHE_304@CB        1       0.0005       2.9951     137.9035
PHE_78@HE2      ARG_268@HG2    ARG_268@CG        1       0.0005       2.9952     138.1946
ASN_181@HA      ALA_308@HB2    ALA_308@CB        1       0.0005       2.9959     152.5837
MET_134@HA      LYS_305@HZ1    LYS_305@NZ        1       0.0005       2.9961     145.4074
MET_134@HE2     GLU_309@HG2    GLU_309@CG        1       0.0005       2.9961     154.4473
PHE_78@HD2     LEU_270@HD11   LEU_270@CD1        1       0.0005       2.9964     141.9570
TRP_47@CZ3     GLN_320@HE21   GLN_320@NE2        1       0.0005       2.9965     158.2785
MET_180@HG2    LEU_307@HD12   LEU_307@CD1        1       0.0005       2.9968     140.2087
MET_180@HA      LYS_305@HB2    LYS_305@CB        1       0.0005       2.9968     143.9436
TRP_47@HB3     THR_300@HG21   THR_300@CG2        1       0.0005       2.9973     147.6691
VAL_114@HG21    LYS_312@HG3    LYS_312@CG        1       0.0005       2.9995     140.7460
