# Supplementary material for: K739 is preferentially targeted over K725 in the deSUMOylation process of neuronal nitric oxide synthase
Source: Front Chem. 2025 Sep 4;13:1672437. doi: 10.3389/fchem.2025.1672437 (PMC12445055; doi:10.3389/fchem.2025.1672437)
Supplement: Supplementary file 2 [file DataSheet2.zip › raw-data/739-R752K/hbond1.out]

#Frame   HB_00001[UU]
       1            6
       2           14
       3           14
       4           12
       5           12
       6           13
       7           16
       8           14
       9           13
      10           14
      11           17
      12           11
      13           15
      14           15
      15           14
      16           16
      17           13
      18           15
      19           15
      20           10
      21           15
      22           15
      23           14
      24           13
      25           15
      26           16
      27           13
      28            9
      29           15
      30           14
      31           16
      32           15
      33           13
      34           13
      35           16
      36           13
      37           12
      38           14
      39           13
      40           14
      41           13
      42           13
      43           16
      44           16
      45           15
      46           15
      47           15
      48           14
      49           14
      50           14
      51           10
      52           14
      53           12
      54           15
      55           13
      56            8
      57           13
      58            9
      59            9
      60           12
      61           11
      62           12
      63           14
      64           14
      65           11
      66           10
      67           11
      68           13
      69           13
      70           14
      71           14
      72           12
      73           10
      74            9
      75           16
      76           12
      77           11
      78           12
      79           13
      80           13
      81            7
      82           13
      83            8
      84           13
      85           12
      86           14
      87           14
      88           11
      89           11
      90           12
      91           10
      92            9
      93           10
      94           11
      95           12
      96           10
      97           10
      98           12
      99           14
     100           11
     101           12
     102           12
     103           16
     104            9
     105           11
     106           11
     107           10
     108            8
     109           11
     110           11
     111            7
     112           10
     113           10
     114           12
     115           10
     116            9
     117           13
     118           12
     119           10
     120           14
     121            9
     122           12
     123           15
     124           10
     125           12
     126           14
     127           11
     128            9
     129           14
     130           11
     131           12
     132            8
     133           11
     134           13
     135           12
     136           11
     137           12
     138           16
     139           12
     140           12
     141           13
     142           13
     143           10
     144           12
     145           15
     146           14
     147           15
     148           12
     149           14
     150           12
     151           14
     152           11
     153           14
     154           10
     155           12
     156            8
     157           11
     158           10
     159           14
     160           10
     161           12
     162           12
     163           10
     164            9
     165           12
     166            9
     167           10
     168            9
     169            8
     170            9
     171            7
     172            9
     173           13
     174           11
     175            7
     176           10
     177           11
     178           10
     179           11
     180           12
     181           12
     182           11
     183            9
     184           11
     185            8
     186            8
     187           10
     188           11
     189           14
     190           11
     191           10
     192           12
     193           11
     194           10
     195           11
     196           12
     197           12
     198           13
     199           12
     200            8
     201           13
     202           11
     203            9
     204           12
     205           11
     206            9
     207           11
     208            8
     209           10
     210           11
     211           13
     212           11
     213           13
     214           11
     215           12
     216           11
     217           16
     218           10
     219           14
     220           14
     221           19
     222           13
     223           16
     224           12
     225           11
     226           14
     227           12
     228           13
     229           14
     230           10
     231           11
     232           11
     233            9
     234           11
     235           11
     236           17
     237           14
     238           17
     239           12
     240           14
     241           12
     242           15
     243           15
     244           14
     245           14
     246           11
     247            9
     248           11
     249           12
     250           13
     251           15
     252           14
     253           13
     254           14
     255           13
     256           15
     257           13
     258            9
     259            9
     260           11
     261           14
     262            9
     263           11
     264           14
     265           12
     266           13
     267           16
     268           12
     269           14
     270            9
     271           11
     272           13
     273           13
     274           11
     275           13
     276            8
     277            9
     278           12
     279           12
     280           13
     281           14
     282           13
     283           10
     284           15
     285           10
     286           11
     287           13
     288           12
     289           13
     290           14
     291           13
     292           12
     293           13
     294           12
     295           14
     296           11
     297           12
     298           11
     299           10
     300           11
     301           12
     302           10
     303            9
     304            9
     305            8
     306           17
     307           15
     308           11
     309           12
     310           11
     311           10
     312            9
     313           11
     314           15
     315           14
     316           15
     317           11
     318           15
     319            9
     320           14
     321           14
     322           12
     323           16
     324           10
     325           11
     326           12
     327           14
     328           15
     329           15
     330           14
     331           13
     332           14
     333           11
     334           15
     335           12
     336           13
     337           12
     338           12
     339           15
     340           10
     341            8
     342           12
     343           16
     344           16
     345           17
     346           18
     347           17
     348           16
     349           12
     350            9
     351           14
     352           16
     353           14
     354            9
     355           11
     356           13
     357           12
     358           16
     359           14
     360           13
     361           15
     362           13
     363           14
     364           15
     365           14
     366           15
     367           13
     368           11
     369           14
     370           13
     371           10
     372           12
     373           14
     374           16
     375           12
     376           10
     377           15
     378           15
     379           16
     380           10
     381           11
     382           19
     383           13
     384           14
     385           14
     386           13
     387           10
     388           14
     389           11
     390            9
     391            8
     392           11
     393           11
     394           12
     395           13
     396           10
     397            9
     398           14
     399           14
     400           13
     401           13
     402           11
     403           14
     404           14
     405           10
     406           13
     407           10
     408           13
     409           15
     410           13
     411           14
     412           12
     413           10
     414           13
     415           15
     416           15
     417           17
     418           17
     419           12
     420           11
     421           15
     422           15
     423           14
     424           12
     425           15
     426           12
     427           12
     428           15
     429           14
     430           15
     431           14
     432           13
     433            8
     434           14
     435           12
     436           12
     437           15
     438           11
     439           12
     440           12
     441           11
     442           11
     443           12
     444           13
     445           11
     446            9
     447           13
     448           12
     449           14
     450           10
     451            9
     452           10
     453           15
     454            9
     455           13
     456           14
     457           15
     458           12
     459           13
     460           14
     461           13
     462           13
     463           16
     464           16
     465           15
     466           13
     467           12
     468           10
     469           13
     470           11
     471           10
     472           15
     473           15
     474           15
     475           11
     476           13
     477            9
     478           14
     479           14
     480           13
     481            9
     482           10
     483           12
     484           14
     485           12
     486           16
     487           13
     488           16
     489           12
     490           14
     491           12
     492           14
     493            9
     494           13
     495           13
     496            9
     497           12
     498           13
     499           13
     500           14
     501           14
     502           16
     503           16
     504           15
     505           11
     506           14
     507           17
     508           12
     509            9
     510           10
     511           15
     512           13
     513           10
     514           15
     515           13
     516           12
     517           14
     518           12
     519           14
     520           16
     521            8
     522           13
     523           13
     524           10
     525           14
     526           13
     527           13
     528           12
     529           16
     530            9
     531           11
     532           11
     533           12
     534           14
     535           13
     536           14
     537           13
     538           12
     539           13
     540           14
     541           13
     542           10
     543           17
     544           10
     545           12
     546           11
     547           13
     548           15
     549           11
     550           12
     551           15
     552           15
     553           13
     554           14
     555           13
     556           12
     557           16
     558           18
     559           14
     560           15
     561           14
     562           14
     563           15
     564           12
     565           17
     566           11
     567           15
     568           14
     569           15
     570           12
     571           15
     572           12
     573           15
     574           18
     575           14
     576           17
     577           15
     578           10
     579           14
     580            8
     581           14
     582            8
     583           13
     584            9
     585           13
     586           12
     587           13
     588           12
     589           11
     590           11
     591           15
     592           12
     593           11
     594           16
     595           15
     596           10
     597           14
     598            9
     599           14
     600           14
     601           12
     602           10
     603           14
     604           13
     605           12
     606           13
     607           15
     608           16
     609           15
     610           13
     611           11
     612           10
     613           11
     614           11
     615           13
     616           11
     617           13
     618           14
     619           12
     620           12
     621            9
     622           11
     623           15
     624           13
     625           13
     626           12
     627           12
     628           12
     629           11
     630           11
     631           12
     632           13
     633           10
     634           12
     635           13
     636           12
     637            9
     638           12
     639           12
     640           15
     641           16
     642           14
     643           15
     644           15
     645           17
     646           14
     647           16
     648           12
     649           15
     650           10
     651           13
     652           11
     653           11
     654           14
     655            9
     656           14
     657           14
     658           15
     659           12
     660           14
     661           11
     662           16
     663           17
     664           13
     665           12
     666           12
     667           13
     668           14
     669           14
     670           14
     671           14
     672           14
     673           19
     674           14
     675           12
     676           14
     677           12
     678           15
     679           17
     680           13
     681           14
     682           12
     683           17
     684           14
     685           14
     686           16
     687           14
     688           12
     689           15
     690           12
     691           13
     692           12
     693           16
     694           11
     695           16
     696           12
     697           16
     698           16
     699           14
     700           17
     701           11
     702           10
     703           14
     704           11
     705           12
     706           14
     707           10
     708            8
     709           13
     710            9
     711           11
     712           15
     713           13
     714           12
     715           16
     716           13
     717           14
     718           16
     719           15
     720           18
     721           13
     722           16
     723           15
     724           18
     725           15
     726           17
     727           14
     728           17
     729           14
     730           13
     731           11
     732           19
     733           12
     734           16
     735           14
     736           17
     737           11
     738           15
     739           11
     740           13
     741           15
     742           12
     743           15
     744           12
     745           13
     746           15
     747           12
     748           15
     749           12
     750           11
     751           10
     752           11
     753           12
     754           11
     755           11
     756           10
     757           13
     758           14
     759           13
     760           18
     761           13
     762           13
     763           14
     764           10
     765           13
     766           13
     767           15
     768           12
     769           17
     770           13
     771           15
     772           16
     773           14
     774           12
     775           14
     776           13
     777           11
     778           12
     779           11
     780           11
     781           11
     782           12
     783           13
     784           12
     785           14
     786           12
     787           11
     788           14
     789           12
     790           14
     791           12
     792           18
     793           17
     794           15
     795           13
     796           15
     797           11
     798           12
     799           17
     800           11
     801           13
     802           16
     803           10
     804           17
     805           12
     806           13
     807           13
     808           13
     809           11
     810           15
     811           10
     812           16
     813           14
     814           19
     815           15
     816           14
     817           11
     818           18
     819           12
     820           10
     821           14
     822           16
     823           15
     824           15
     825           12
     826           14
     827           12
     828           13
     829           13
     830           16
     831           13
     832           10
     833           17
     834           15
     835           11
     836           10
     837           14
     838           10
     839           12
     840            9
     841           13
     842           10
     843           13
     844            9
     845           12
     846           11
     847           14
     848           12
     849           16
     850           14
     851           12
     852           10
     853           12
     854           14
     855           14
     856           14
     857           14
     858           13
     859           12
     860           18
     861           14
     862           15
     863           12
     864           14
     865           11
     866           13
     867           17
     868           14
     869           10
     870           12
     871           17
     872            9
     873           15
     874           11
     875           15
     876           12
     877            9
     878           12
     879           15
     880           13
     881           16
     882           14
     883           13
     884           13
     885           16
     886           13
     887           17
     888           12
     889           14
     890           17
     891           15
     892           14
     893           17
     894           14
     895           15
     896           17
     897           16
     898           12
     899           14
     900           12
     901           11
     902           12
     903           13
     904           12
     905           13
     906           16
     907           12
     908           11
     909           13
     910           15
     911           15
     912           15
     913           14
     914           13
     915           15
     916           11
     917            8
     918           11
     919           14
     920           13
     921           13
     922           12
     923           13
     924           12
     925           13
     926            9
     927           14
     928           14
     929           16
     930            9
     931           11
     932           10
     933           12
     934           13
     935           17
     936           12
     937           13
     938           15
     939           10
     940           16
     941           15
     942           16
     943           12
     944           16
     945           15
     946           17
     947           11
     948           15
     949           13
     950           13
     951           17
     952           16
     953           12
     954           12
     955           16
     956           11
     957           13
     958           14
     959           16
     960           13
     961           14
     962           15
     963           13
     964           13
     965           12
     966           14
     967           16
     968           17
     969           17
     970           14
     971           14
     972           16
     973           14
     974           15
     975           14
     976           19
     977           13
     978           15
     979           14
     980           12
     981           13
     982           13
     983            9
     984           14
     985           13
     986           14
     987           15
     988           16
     989           11
     990           12
     991           15
     992           17
     993           10
     994           11
     995           16
     996           14
     997           16
     998           16
     999           10
    1000           11
    1001           15
    1002           12
    1003           13
    1004           14
    1005           13
    1006           12
    1007           15
    1008           13
    1009           13
    1010           14
    1011           11
    1012           10
    1013           14
    1014           12
    1015           12
    1016           13
    1017           15
    1018           16
    1019           14
    1020           16
    1021           16
    1022           12
    1023           14
    1024           14
    1025           16
    1026           12
    1027            9
    1028           12
    1029           14
    1030           13
    1031           13
    1032           12
    1033           11
    1034           11
    1035           13
    1036           13
    1037           10
    1038           11
    1039           12
    1040           14
    1041           15
    1042           12
    1043           14
    1044           10
    1045           11
    1046           13
    1047           13
    1048           12
    1049           13
    1050           11
    1051           12
    1052           13
    1053           13
    1054           12
    1055           12
    1056           13
    1057           11
    1058           16
    1059           12
    1060           10
    1061           12
    1062           10
    1063           12
    1064           16
    1065           15
    1066           17
    1067           17
    1068           13
    1069           14
    1070            9
    1071           15
    1072           13
    1073           14
    1074           11
    1075           14
    1076           13
    1077           14
    1078           14
    1079           13
    1080           13
    1081           14
    1082           18
    1083           15
    1084           12
    1085           13
    1086           14
    1087           14
    1088           14
    1089           15
    1090           13
    1091           10
    1092           12
    1093           15
    1094           18
    1095           17
    1096           14
    1097           14
    1098           13
    1099           14
    1100           15
    1101           11
    1102           20
    1103           12
    1104           11
    1105           13
    1106           14
    1107           13
    1108           17
    1109           14
    1110           13
    1111           16
    1112           13
    1113           12
    1114           17
    1115           15
    1116           11
    1117           13
    1118           17
    1119           13
    1120           14
    1121           10
    1122           17
    1123           11
    1124           14
    1125           12
    1126           15
    1127           14
    1128           17
    1129           12
    1130           13
    1131           11
    1132           15
    1133           10
    1134           13
    1135           13
    1136           14
    1137           13
    1138           12
    1139           11
    1140            9
    1141           13
    1142           11
    1143           10
    1144           13
    1145           11
    1146           11
    1147           10
    1148           10
    1149           12
    1150           11
    1151           12
    1152           12
    1153           11
    1154           13
    1155           12
    1156           11
    1157            9
    1158           14
    1159           11
    1160           13
    1161           13
    1162           11
    1163           11
    1164           11
    1165           14
    1166           11
    1167           15
    1168           14
    1169           14
    1170           15
    1171           15
    1172           11
    1173           14
    1174           13
    1175           10
    1176           12
    1177           10
    1178           10
    1179           14
    1180           10
    1181           10
    1182           12
    1183            9
    1184           11
    1185           14
    1186           16
    1187           15
    1188           13
    1189           11
    1190           13
    1191           13
    1192           13
    1193           12
    1194           13
    1195           14
    1196           11
    1197           14
    1198           11
    1199           13
    1200           15
    1201           12
    1202            8
    1203            8
    1204           12
    1205           11
    1206            9
    1207           11
    1208           12
    1209           10
    1210           11
    1211           12
    1212           13
    1213           11
    1214           16
    1215           12
    1216           10
    1217           13
    1218           14
    1219           14
    1220           10
    1221           13
    1222           14
    1223           16
    1224           16
    1225           11
    1226           12
    1227           13
    1228           14
    1229           12
    1230           13
    1231           12
    1232           14
    1233           14
    1234           15
    1235           14
    1236           11
    1237           12
    1238           11
    1239           14
    1240           11
    1241           12
    1242           15
    1243           12
    1244           13
    1245           12
    1246           12
    1247           13
    1248            9
    1249           10
    1250           12
    1251           12
    1252            9
    1253           10
    1254           12
    1255            9
    1256           12
    1257            8
    1258           12
    1259           12
    1260            9
    1261            9
    1262           10
    1263           12
    1264           15
    1265           13
    1266           13
    1267           13
    1268           11
    1269           12
    1270           11
    1271           12
    1272           13
    1273           12
    1274           11
    1275           13
    1276           11
    1277           12
    1278           12
    1279            9
    1280           11
    1281           14
    1282           12
    1283           11
    1284           11
    1285           15
    1286            9
    1287           13
    1288            9
    1289           13
    1290           12
    1291            9
    1292           11
    1293           12
    1294           11
    1295           12
    1296            9
    1297            8
    1298           10
    1299           12
    1300           13
    1301           14
    1302           13
    1303           12
    1304           10
    1305           13
    1306            8
    1307           13
    1308           14
    1309           12
    1310           10
    1311            9
    1312           13
    1313           11
    1314           11
    1315           13
    1316           10
    1317           13
    1318            9
    1319           12
    1320           11
    1321           12
    1322           12
    1323            7
    1324           13
    1325           10
    1326            8
    1327           13
    1328           13
    1329            8
    1330           18
    1331           13
    1332           14
    1333           12
    1334           13
    1335            9
    1336           12
    1337           11
    1338           10
    1339            9
    1340           11
    1341           12
    1342           13
    1343           16
    1344           10
    1345           17
    1346           13
    1347           12
    1348           12
    1349           14
    1350           14
    1351           15
    1352           11
    1353           14
    1354           17
    1355           11
    1356           15
    1357           12
    1358           16
    1359            8
    1360           11
    1361           15
    1362           14
    1363           15
    1364           13
    1365           10
    1366           13
    1367           15
    1368           13
    1369           12
    1370           14
    1371           17
    1372           17
    1373           14
    1374           17
    1375            9
    1376           14
    1377           14
    1378           13
    1379           13
    1380           13
    1381           14
    1382           13
    1383           14
    1384           11
    1385           16
    1386           11
    1387           13
    1388           14
    1389           11
    1390           15
    1391           17
    1392           13
    1393           16
    1394           13
    1395           14
    1396           15
    1397           13
    1398           12
    1399           13
    1400           15
    1401           15
    1402           13
    1403           14
    1404           17
    1405           15
    1406           12
    1407           14
    1408           14
    1409           12
    1410           15
    1411           10
    1412           14
    1413           12
    1414           12
    1415           15
    1416           12
    1417           16
    1418           14
    1419           15
    1420           13
    1421           14
    1422           15
    1423           12
    1424           15
    1425           13
    1426           13
    1427           13
    1428           12
    1429           13
    1430           12
    1431           11
    1432           14
    1433           12
    1434           11
    1435           13
    1436           16
    1437           13
    1438           13
    1439           16
    1440           14
    1441           14
    1442            8
    1443           12
    1444           16
    1445           10
    1446           11
    1447           12
    1448           15
    1449           14
    1450           14
    1451           11
    1452           15
    1453           13
    1454           16
    1455           12
    1456           14
    1457           12
    1458           11
    1459           14
    1460           11
    1461           12
    1462           12
    1463           10
    1464           12
    1465           11
    1466           10
    1467           10
    1468           10
    1469           15
    1470           13
    1471           11
    1472           11
    1473           12
    1474           11
    1475           11
    1476           14
    1477           10
    1478           15
    1479           13
    1480           10
    1481           15
    1482           11
    1483           16
    1484            9
    1485           12
    1486           13
    1487           12
    1488           16
    1489           13
    1490           12
    1491           13
    1492           13
    1493           13
    1494           12
    1495           11
    1496           12
    1497           14
    1498           14
    1499           12
    1500           14
    1501           11
    1502           16
    1503           13
    1504           14
    1505           14
    1506           12
    1507           11
    1508           12
    1509           16
    1510           15
    1511            7
    1512           13
    1513           13
    1514           13
    1515           10
    1516           11
    1517           11
    1518           13
    1519           16
    1520           12
    1521           15
    1522           15
    1523           10
    1524           12
    1525           12
    1526           11
    1527           13
    1528           11
    1529           11
    1530           12
    1531           14
    1532           17
    1533           13
    1534           15
    1535           14
    1536           13
    1537           12
    1538           11
    1539           10
    1540           11
    1541           12
    1542           14
    1543           12
    1544           11
    1545           12
    1546           12
    1547           11
    1548           12
    1549           12
    1550           11
    1551           15
    1552           17
    1553           12
    1554           10
    1555           13
    1556            8
    1557           14
    1558           11
    1559           13
    1560           13
    1561           13
    1562           16
    1563           19
    1564           12
    1565           13
    1566           15
    1567           14
    1568           16
    1569           15
    1570            7
    1571           15
    1572           16
    1573           15
    1574           16
    1575           12
    1576           17
    1577           18
    1578           16
    1579           11
    1580           16
    1581           15
    1582           16
    1583           13
    1584           15
    1585           12
    1586           17
    1587           13
    1588           11
    1589           13
    1590           12
    1591           14
    1592           14
    1593           16
    1594           14
    1595           13
    1596           14
    1597           11
    1598           13
    1599           13
    1600           10
    1601           16
    1602           13
    1603           12
    1604           17
    1605           14
    1606           16
    1607           16
    1608           13
    1609           15
    1610           13
    1611           13
    1612           15
    1613           12
    1614           16
    1615           11
    1616           10
    1617           16
    1618           10
    1619           14
    1620           13
    1621           13
    1622           13
    1623           12
    1624           13
    1625           13
    1626           16
    1627           13
    1628           14
    1629           14
    1630           12
    1631           12
    1632           16
    1633           14
    1634           11
    1635           12
    1636           12
    1637           13
    1638           13
    1639           11
    1640           11
    1641           10
    1642           11
    1643           10
    1644            9
    1645           10
    1646            8
    1647           10
    1648           11
    1649            9
    1650            7
    1651            9
    1652            6
    1653           13
    1654            9
    1655            8
    1656            7
    1657            9
    1658           12
    1659           11
    1660            8
    1661           12
    1662           11
    1663            8
    1664            8
    1665            8
    1666            9
    1667           10
    1668           12
    1669            8
    1670            9
    1671           10
    1672            9
    1673            9
    1674            7
    1675           11
    1676           12
    1677           11
    1678            9
    1679            7
    1680           11
    1681            7
    1682            9
    1683            8
    1684            8
    1685            7
    1686            9
    1687            9
    1688           10
    1689            7
    1690            7
    1691            9
    1692            9
    1693            9
    1694           11
    1695           10
    1696            8
    1697            9
    1698            9
    1699            9
    1700           13
    1701            9
    1702            9
    1703           11
    1704           13
    1705           14
    1706           10
    1707           10
    1708            7
    1709            7
    1710           11
    1711           12
    1712           11
    1713            7
    1714            4
    1715           11
    1716            9
    1717            8
    1718            9
    1719            8
    1720           10
    1721           12
    1722           13
    1723           11
    1724           10
    1725           12
    1726           13
    1727           10
    1728           13
    1729           10
    1730           11
    1731           11
    1732           16
    1733           13
    1734            9
    1735           11
    1736           10
    1737           14
    1738           10
    1739           15
    1740           11
    1741           11
    1742           11
    1743           13
    1744           14
    1745           15
    1746           17
    1747           13
    1748           16
    1749           12
    1750           12
    1751           10
    1752           15
    1753           10
    1754           12
    1755           13
    1756           18
    1757           12
    1758           15
    1759           15
    1760           16
    1761           17
    1762           14
    1763           13
    1764           13
    1765           14
    1766           11
    1767           12
    1768           14
    1769           14
    1770           20
    1771           13
    1772           13
    1773           14
    1774           12
    1775           10
    1776           14
    1777           17
    1778           13
    1779           15
    1780           13
    1781           10
    1782           15
    1783           12
    1784           13
    1785           14
    1786           15
    1787            8
    1788           11
    1789           12
    1790           12
    1791           11
    1792           12
    1793           11
    1794           13
    1795            9
    1796            9
    1797           14
    1798           16
    1799           14
    1800           13
    1801           14
    1802           16
    1803           15
    1804           15
    1805           17
    1806           16
    1807           15
    1808           16
    1809           14
    1810           13
    1811           14
    1812           17
    1813           13
    1814           16
    1815           10
    1816           12
    1817           14
    1818           13
    1819           16
    1820           16
    1821           16
    1822           11
    1823           13
    1824           14
    1825           13
    1826           17
    1827           15
    1828           14
    1829           13
    1830           13
    1831           12
    1832           13
    1833           11
    1834           14
    1835           14
    1836           13
    1837           12
    1838           17
    1839           12
    1840           16
    1841           12
    1842           13
    1843           15
    1844            9
    1845           13
    1846           15
    1847           15
    1848           15
    1849           13
    1850           12
    1851           13
    1852           11
    1853           15
    1854           15
    1855           15
    1856           13
    1857           13
    1858           12
    1859           13
    1860           11
    1861           11
    1862           12
    1863           14
    1864           12
    1865           16
    1866           15
    1867           17
    1868           15
    1869           12
    1870           15
    1871           16
    1872           12
    1873           15
    1874           13
    1875           13
    1876           15
    1877           12
    1878           12
    1879           12
    1880           13
    1881           15
    1882           12
    1883           14
    1884           14
    1885           15
    1886           14
    1887           11
    1888           13
    1889           13
    1890           12
    1891           12
    1892           15
    1893           13
    1894           13
    1895           10
    1896           14
    1897           12
    1898           16
    1899           14
    1900           11
    1901           10
    1902           13
    1903           17
    1904           14
    1905           11
    1906           11
    1907           17
    1908           13
    1909           13
    1910           14
    1911           15
    1912            8
    1913           15
    1914           14
    1915           14
    1916           11
    1917           12
    1918           12
    1919           13
    1920           13
    1921           15
    1922           14
    1923           17
    1924           13
    1925           14
    1926           16
    1927           15
    1928           12
    1929           14
    1930           13
    1931           12
    1932           16
    1933           14
    1934           14
    1935           15
    1936           14
    1937           11
    1938           13
    1939           10
    1940           14
    1941           13
    1942           14
    1943           14
    1944           13
    1945           13
    1946           15
    1947           13
    1948           13
    1949           14
    1950            8
    1951           11
    1952           13
    1953           12
    1954           13
    1955           10
    1956           14
    1957           14
    1958           14
    1959           13
    1960           13
    1961           13
    1962           14
    1963           10
    1964           10
    1965           10
    1966           10
    1967           15
    1968           11
    1969           17
    1970           12
    1971           14
    1972           11
    1973           13
    1974           15
    1975           13
    1976           15
    1977           14
    1978           17
    1979           10
    1980            9
    1981           10
    1982           13
    1983           12
    1984           13
    1985           15
    1986           16
    1987           10
    1988           11
    1989           13
    1990           11
    1991           12
    1992           13
    1993           11
    1994           11
    1995           13
    1996           13
    1997           13
    1998           12
    1999           12
    2000           12
