# Supplementary material for: K739 is preferentially targeted over K725 in the deSUMOylation process of neuronal nitric oxide synthase
Source: Front Chem. 2025 Sep 4;13:1672437. doi: 10.3389/fchem.2025.1672437 (PMC12445055; doi:10.3389/fchem.2025.1672437)
Supplement: Supplementary file 2 [file DataSheet2.zip › raw-data/739-R752K/hbond2.out]

#Frame   HB_00002[UU]
       1            6
       2            6
       3            9
       4            5
       5            8
       6            8
       7            9
       8            9
       9            6
      10            8
      11            9
      12            5
      13            6
      14            7
      15            8
      16            8
      17            7
      18            8
      19           11
      20            8
      21            6
      22           12
      23            6
      24            8
      25            8
      26           13
      27            6
      28            9
      29           10
      30            7
      31            7
      32            9
      33            8
      34            9
      35            8
      36            7
      37            7
      38            6
      39            8
      40            6
      41            6
      42            6
      43            8
      44           11
      45            9
      46            9
      47            7
      48            6
      49            9
      50            6
      51            7
      52            7
      53            8
      54            8
      55           10
      56           12
      57           13
      58            9
      59            7
      60            8
      61            7
      62            9
      63           10
      64            8
      65            8
      66           11
      67            9
      68            3
      69            5
      70           10
      71            7
      72            9
      73            6
      74            8
      75           12
      76           10
      77            7
      78            7
      79           11
      80           10
      81            8
      82            6
      83            9
      84            6
      85           10
      86            7
      87            8
      88            8
      89            7
      90            8
      91           10
      92            7
      93            6
      94           10
      95            9
      96            7
      97            7
      98           10
      99            9
     100            7
     101            6
     102            8
     103            9
     104            7
     105            7
     106            8
     107            4
     108            8
     109            7
     110            8
     111            7
     112           10
     113            7
     114            8
     115            8
     116            9
     117            7
     118            8
     119           10
     120            8
     121            6
     122            7
     123            9
     124            5
     125            6
     126           10
     127            7
     128           11
     129            5
     130            6
     131            5
     132            8
     133            8
     134            7
     135           10
     136           10
     137           12
     138            9
     139            8
     140            8
     141            7
     142            6
     143            7
     144            9
     145            8
     146            8
     147            5
     148            7
     149            7
     150            5
     151            7
     152            7
     153            8
     154            7
     155            6
     156            5
     157            7
     158            6
     159            9
     160            6
     161            8
     162            5
     163            7
     164           10
     165            7
     166            5
     167            7
     168            6
     169            8
     170            6
     171            7
     172            7
     173            9
     174            6
     175            7
     176            8
     177            8
     178           10
     179            9
     180            7
     181            6
     182            9
     183            7
     184            9
     185            8
     186            7
     187            8
     188            6
     189           10
     190            5
     191            6
     192            9
     193            6
     194            6
     195            5
     196            8
     197            8
     198            6
     199            8
     200            8
     201            7
     202            5
     203            5
     204            8
     205            9
     206            5
     207            7
     208            7
     209            6
     210            8
     211            7
     212            7
     213            7
     214            7
     215            9
     216            7
     217            8
     218            7
     219           10
     220            8
     221            6
     222            6
     223            6
     224            5
     225            7
     226            6
     227            7
     228            8
     229            8
     230            9
     231           11
     232           10
     233            8
     234            7
     235           10
     236           10
     237            9
     238            6
     239            6
     240            8
     241            8
     242           12
     243            9
     244            4
     245           14
     246            6
     247           11
     248           10
     249            7
     250            9
     251            8
     252            6
     253           10
     254           11
     255            8
     256           11
     257            9
     258            7
     259            5
     260            7
     261            8
     262            7
     263            5
     264            8
     265            7
     266            9
     267            5
     268            8
     269            9
     270            7
     271            6
     272            6
     273            9
     274            7
     275            6
     276            4
     277            5
     278            7
     279            8
     280            7
     281            8
     282            5
     283            7
     284            6
     285            9
     286            4
     287            5
     288            9
     289            6
     290            8
     291            8
     292           11
     293           10
     294            8
     295            8
     296            8
     297            6
     298            6
     299            6
     300            5
     301            8
     302            7
     303            4
     304            6
     305            5
     306            6
     307            9
     308            7
     309            5
     310            7
     311            7
     312            5
     313            6
     314            6
     315            6
     316            7
     317            7
     318            5
     319            7
     320            7
     321            8
     322            6
     323            9
     324            8
     325            7
     326            9
     327            9
     328            7
     329            9
     330            7
     331            8
     332            7
     333            5
     334            7
     335            9
     336           10
     337            6
     338            5
     339            7
     340            7
     341            6
     342            7
     343            8
     344            7
     345            6
     346            6
     347           10
     348            7
     349            5
     350            7
     351            6
     352            8
     353           10
     354           11
     355            8
     356            9
     357            8
     358            6
     359            9
     360            7
     361            7
     362            7
     363            8
     364            6
     365            8
     366            6
     367            4
     368            7
     369            7
     370            5
     371            7
     372            5
     373            7
     374            8
     375            7
     376            7
     377           11
     378            8
     379            5
     380           10
     381           10
     382            9
     383            7
     384            9
     385            8
     386            7
     387           10
     388            9
     389           10
     390            9
     391            9
     392           11
     393            8
     394           10
     395            4
     396           10
     397            6
     398            6
     399            8
     400            7
     401           10
     402            6
     403            9
     404           10
     405            8
     406            9
     407            6
     408            9
     409            8
     410            8
     411            7
     412            7
     413            7
     414            8
     415           10
     416            9
     417            5
     418            6
     419            9
     420            9
     421           12
     422            8
     423           11
     424            4
     425            8
     426            6
     427           10
     428            7
     429           10
     430            7
     431            9
     432            7
     433           10
     434            8
     435            9
     436            8
     437           10
     438            7
     439            8
     440            9
     441            7
     442           10
     443            6
     444            7
     445           10
     446           10
     447            9
     448            5
     449           10
     450            3
     451            7
     452            5
     453            7
     454            7
     455            7
     456            8
     457            8
     458            9
     459            7
     460            8
     461            5
     462            8
     463            7
     464            5
     465           11
     466            8
     467            6
     468            9
     469            6
     470            9
     471            7
     472            9
     473            7
     474            8
     475            9
     476           10
     477            7
     478            7
     479           12
     480            8
     481            5
     482           10
     483            5
     484            7
     485            7
     486            8
     487            7
     488            9
     489            8
     490            8
     491            7
     492            8
     493            8
     494            9
     495            6
     496            7
     497           10
     498            5
     499            6
     500            6
     501            5
     502            7
     503            7
     504            6
     505            7
     506           10
     507            7
     508            6
     509            7
     510            9
     511            7
     512            8
     513            7
     514            8
     515           10
     516            8
     517            7
     518            8
     519            6
     520            7
     521           10
     522            9
     523            8
     524            8
     525            7
     526           10
     527            8
     528            7
     529           10
     530            8
     531            7
     532            5
     533            9
     534            7
     535            9
     536            8
     537            6
     538           11
     539           10
     540            9
     541            9
     542            6
     543            9
     544           11
     545           10
     546            6
     547            6
     548            7
     549            8
     550            8
     551           10
     552            9
     553           11
     554            8
     555           12
     556           10
     557           10
     558           12
     559            9
     560           10
     561            9
     562            8
     563            5
     564           10
     565            5
     566            9
     567           10
     568            8
     569            9
     570            9
     571            8
     572            7
     573            6
     574           11
     575            7
     576            9
     577            6
     578           11
     579            8
     580           10
     581            9
     582            9
     583           13
     584            9
     585            9
     586            8
     587           10
     588           10
     589           10
     590            8
     591            9
     592            8
     593            8
     594            9
     595            9
     596            8
     597            8
     598            9
     599           10
     600            8
     601            8
     602            9
     603            6
     604            8
     605           10
     606            4
     607           10
     608            7
     609            9
     610            8
     611            6
     612            6
     613           10
     614           10
     615            9
     616            6
     617            7
     618            7
     619           10
     620            8
     621            6
     622            5
     623           11
     624            7
     625            9
     626            9
     627            7
     628            7
     629            6
     630            7
     631            7
     632            6
     633            7
     634            9
     635            8
     636            6
     637            6
     638            5
     639           11
     640           11
     641            7
     642            8
     643           11
     644            8
     645            7
     646            8
     647           11
     648            6
     649           10
     650            7
     651            7
     652            6
     653            9
     654            7
     655            9
     656            5
     657            9
     658            6
     659            8
     660            6
     661            6
     662           11
     663            8
     664            9
     665           15
     666           12
     667           11
     668           13
     669           11
     670           10
     671           12
     672           10
     673           13
     674            9
     675            7
     676            7
     677            9
     678           14
     679           13
     680           10
     681           10
     682           11
     683            7
     684           11
     685            8
     686            6
     687            7
     688            9
     689            7
     690           11
     691           11
     692            8
     693           11
     694            9
     695           11
     696            8
     697            7
     698           13
     699           10
     700           10
     701            7
     702           11
     703           10
     704            9
     705           10
     706            7
     707            9
     708            8
     709           10
     710            7
     711            9
     712            9
     713            8
     714           10
     715            8
     716           10
     717            9
     718           11
     719           12
     720            5
     721            8
     722           13
     723            9
     724            7
     725            9
     726            9
     727            7
     728            6
     729            9
     730           10
     731            8
     732            7
     733            7
     734            5
     735            9
     736            9
     737            8
     738            9
     739            9
     740            7
     741            5
     742           10
     743           10
     744            9
     745            8
     746            7
     747           10
     748            8
     749            8
     750            8
     751            9
     752            5
     753           10
     754            8
     755            9
     756            9
     757            9
     758            8
     759            9
     760            6
     761            6
     762            6
     763           10
     764            8
     765           10
     766            8
     767            8
     768            6
     769            7
     770            7
     771            8
     772            9
     773            9
     774            9
     775           12
     776           10
     777           10
     778            7
     779            9
     780            7
     781            6
     782            9
     783            8
     784            7
     785            8
     786            8
     787           11
     788            7
     789            9
     790            9
     791           11
     792            8
     793            7
     794            7
     795            8
     796            5
     797           10
     798            8
     799           11
     800            7
     801           11
     802            9
     803            9
     804            8
     805            8
     806            6
     807           12
     808            6
     809            9
     810            7
     811            8
     812           10
     813           10
     814            7
     815            9
     816            7
     817            5
     818           13
     819           12
     820           11
     821            7
     822            8
     823            5
     824           10
     825            7
     826            9
     827            6
     828            7
     829            8
     830            6
     831            7
     832            9
     833           10
     834            6
     835            9
     836           10
     837            8
     838            9
     839            9
     840            7
     841            8
     842            9
     843            5
     844           10
     845           11
     846            9
     847            7
     848            7
     849           10
     850           10
     851            9
     852            5
     853            7
     854            8
     855            9
     856           10
     857            9
     858            9
     859            8
     860            8
     861            7
     862            9
     863            7
     864           13
     865            8
     866            8
     867            8
     868            9
     869            7
     870           11
     871            8
     872            8
     873           10
     874            6
     875            7
     876            7
     877            8
     878            8
     879            9
     880            8
     881            9
     882           10
     883            8
     884            4
     885            7
     886            8
     887            8
     888            7
     889            7
     890            7
     891            7
     892            9
     893            9
     894            8
     895            8
     896            6
     897            7
     898            6
     899            8
     900            6
     901            9
     902            8
     903            8
     904            7
     905           10
     906            8
     907           12
     908            8
     909            7
     910           11
     911            8
     912           10
     913            6
     914           10
     915            8
     916            8
     917            6
     918            9
     919            7
     920            8
     921            9
     922           12
     923            7
     924            7
     925            7
     926            7
     927           10
     928            5
     929            7
     930            4
     931            7
     932            6
     933            8
     934            7
     935            5
     936            5
     937            8
     938            9
     939            9
     940           10
     941            8
     942            7
     943            7
     944            7
     945           11
     946            8
     947           10
     948            7
     949           10
     950           10
     951           10
     952            5
     953            9
     954           11
     955            7
     956            8
     957           12
     958            5
     959            9
     960            7
     961            9
     962            9
     963            8
     964            6
     965            7
     966            8
     967           10
     968           10
     969            8
     970            8
     971            8
     972            6
     973            9
     974            4
     975            8
     976            8
     977           10
     978            8
     979            6
     980            8
     981            7
     982           10
     983            8
     984            6
     985            7
     986            7
     987            8
     988           12
     989            8
     990            6
     991            7
     992           10
     993            7
     994            7
     995            9
     996            7
     997            9
     998            8
     999            8
    1000            9
    1001            8
    1002            8
    1003            9
    1004            9
    1005            8
    1006           10
    1007            8
    1008            8
    1009            7
    1010            8
    1011            7
    1012           10
    1013           10
    1014            6
    1015            5
    1016            9
    1017            9
    1018            8
    1019            6
    1020            7
    1021            6
    1022            6
    1023            7
    1024            3
    1025            9
    1026            7
    1027            7
    1028            5
    1029            4
    1030            8
    1031            7
    1032            8
    1033           15
    1034            9
    1035           10
    1036            9
    1037            8
    1038            6
    1039            9
    1040            8
    1041           11
    1042           10
    1043            7
    1044            9
    1045            8
    1046            9
    1047            8
    1048            6
    1049            8
    1050            6
    1051            8
    1052            9
    1053            7
    1054            5
    1055            7
    1056            8
    1057            5
    1058            7
    1059            6
    1060            6
    1061            9
    1062            6
    1063            9
    1064            8
    1065            7
    1066            5
    1067            5
    1068            5
    1069            7
    1070            6
    1071            8
    1072            5
    1073            6
    1074            7
    1075            7
    1076            6
    1077            5
    1078            5
    1079            8
    1080            7
    1081            7
    1082           11
    1083            8
    1084            7
    1085            7
    1086            8
    1087            6
    1088            9
    1089            4
    1090            8
    1091            6
    1092            6
    1093            8
    1094            9
    1095            6
    1096            7
    1097           11
    1098            6
    1099            8
    1100            9
    1101            9
    1102           11
    1103            9
    1104            9
    1105            7
    1106            8
    1107            8
    1108            9
    1109            8
    1110            7
    1111            6
    1112            8
    1113           12
    1114            8
    1115            6
    1116            6
    1117           11
    1118            9
    1119            8
    1120            7
    1121            9
    1122           11
    1123            8
    1124            8
    1125            8
    1126            7
    1127            8
    1128            6
    1129            7
    1130            8
    1131            7
    1132            9
    1133           10
    1134            8
    1135           10
    1136            9
    1137            8
    1138            8
    1139            4
    1140            8
    1141            7
    1142            7
    1143            9
    1144            7
    1145            5
    1146            6
    1147            9
    1148            9
    1149            8
    1150            6
    1151            9
    1152            4
    1153            4
    1154            6
    1155            5
    1156            6
    1157            6
    1158            7
    1159            5
    1160            9
    1161            7
    1162            6
    1163            8
    1164            6
    1165            4
    1166            7
    1167            5
    1168            7
    1169            7
    1170            7
    1171            5
    1172            7
    1173            5
    1174            7
    1175            9
    1176            5
    1177            7
    1178            6
    1179            7
    1180            5
    1181            6
    1182            6
    1183            5
    1184            4
    1185            5
    1186            9
    1187            5
    1188            5
    1189            6
    1190            6
    1191            7
    1192            7
    1193            4
    1194            7
    1195            7
    1196            9
    1197            8
    1198            4
    1199            8
    1200            7
    1201            6
    1202            6
    1203            9
    1204            6
    1205            4
    1206            8
    1207            9
    1208           11
    1209            8
    1210            5
    1211           10
    1212            9
    1213            6
    1214            9
    1215            8
    1216            8
    1217            8
    1218           10
    1219            7
    1220            6
    1221            7
    1222            7
    1223           11
    1224            9
    1225            5
    1226            8
    1227            8
    1228            6
    1229            6
    1230            7
    1231            8
    1232            8
    1233            4
    1234            6
    1235            9
    1236            6
    1237           10
    1238            8
    1239            9
    1240            8
    1241           11
    1242            8
    1243            5
    1244            7
    1245            5
    1246            8
    1247            8
    1248           10
    1249            8
    1250           10
    1251            7
    1252            9
    1253            7
    1254            8
    1255            8
    1256            6
    1257            6
    1258            5
    1259            7
    1260            7
    1261            5
    1262            7
    1263            6
    1264            7
    1265            9
    1266            8
    1267           10
    1268           11
    1269            5
    1270            9
    1271            6
    1272            8
    1273            8
    1274            9
    1275            8
    1276            6
    1277            7
    1278            7
    1279           10
    1280            8
    1281            7
    1282            9
    1283            8
    1284           11
    1285            7
    1286            9
    1287           10
    1288            7
    1289            9
    1290            7
    1291            7
    1292            6
    1293           10
    1294            7
    1295            6
    1296            9
    1297            8
    1298            6
    1299            6
    1300            8
    1301            9
    1302            8
    1303            8
    1304            7
    1305            7
    1306            5
    1307            6
    1308            6
    1309            7
    1310           11
    1311            8
    1312            7
    1313            8
    1314            8
    1315           11
    1316            7
    1317            7
    1318            8
    1319            8
    1320           10
    1321            8
    1322            8
    1323            8
    1324            9
    1325            5
    1326            9
    1327            8
    1328           12
    1329            7
    1330           10
    1331            9
    1332           10
    1333            6
    1334            5
    1335            9
    1336            7
    1337            9
    1338            5
    1339            9
    1340            9
    1341            7
    1342            8
    1343           10
    1344            6
    1345            5
    1346            7
    1347            6
    1348            9
    1349           10
    1350            9
    1351           12
    1352           10
    1353            7
    1354            6
    1355            9
    1356            8
    1357           12
    1358            8
    1359            5
    1360           10
    1361            8
    1362           10
    1363            8
    1364            7
    1365            7
    1366            7
    1367            9
    1368            5
    1369            7
    1370            7
    1371            9
    1372            8
    1373           11
    1374           10
    1375           10
    1376           10
    1377            6
    1378            8
    1379            9
    1380            9
    1381            5
    1382            9
    1383            9
    1384            6
    1385            8
    1386            8
    1387            8
    1388           10
    1389            8
    1390            8
    1391            6
    1392            7
    1393           11
    1394            5
    1395            9
    1396           11
    1397            6
    1398            8
    1399            9
    1400            8
    1401            8
    1402           10
    1403            7
    1404            4
    1405            8
    1406           12
    1407            7
    1408           11
    1409           11
    1410           11
    1411            7
    1412           11
    1413            8
    1414           10
    1415            8
    1416           11
    1417            6
    1418            7
    1419            9
    1420           10
    1421            7
    1422           11
    1423            8
    1424            7
    1425           10
    1426            6
    1427           10
    1428           10
    1429            9
    1430            9
    1431            8
    1432            8
    1433            8
    1434            9
    1435            9
    1436           10
    1437            9
    1438           10
    1439            7
    1440            9
    1441            8
    1442            9
    1443            7
    1444            8
    1445            7
    1446           10
    1447            6
    1448            4
    1449           10
    1450            8
    1451            6
    1452           11
    1453            9
    1454           11
    1455            8
    1456           10
    1457            9
    1458            7
    1459           12
    1460            9
    1461           10
    1462            6
    1463            6
    1464            6
    1465           10
    1466            7
    1467            9
    1468           10
    1469           10
    1470            6
    1471            6
    1472            8
    1473            8
    1474            8
    1475            7
    1476            9
    1477            9
    1478            6
    1479            7
    1480            7
    1481            8
    1482            7
    1483            9
    1484           10
    1485            7
    1486            8
    1487            8
    1488            5
    1489            8
    1490            7
    1491            7
    1492            9
    1493            7
    1494           10
    1495            8
    1496            8
    1497           10
    1498           10
    1499            8
    1500           10
    1501           10
    1502           10
    1503            9
    1504           11
    1505           12
    1506            9
    1507           11
    1508            8
    1509           10
    1510            6
    1511            8
    1512            9
    1513            9
    1514            6
    1515           10
    1516            7
    1517            7
    1518            6
    1519            8
    1520            7
    1521            7
    1522            7
    1523            8
    1524            8
    1525            7
    1526            7
    1527            4
    1528            5
    1529            6
    1530            7
    1531            7
    1532            9
    1533            9
    1534            8
    1535            5
    1536            8
    1537            5
    1538            5
    1539            8
    1540            9
    1541            6
    1542            9
    1543            6
    1544            7
    1545            7
    1546            5
    1547            6
    1548            8
    1549            6
    1550            6
    1551           12
    1552            7
    1553            9
    1554            8
    1555            9
    1556            8
    1557            7
    1558            9
    1559            8
    1560            8
    1561            5
    1562            5
    1563            5
    1564            5
    1565           11
    1566            8
    1567           10
    1568            5
    1569            8
    1570            8
    1571            7
    1572            9
    1573            6
    1574            6
    1575            3
    1576            8
    1577            9
    1578            9
    1579            7
    1580            8
    1581            6
    1582            4
    1583            5
    1584            7
    1585            6
    1586            7
    1587            8
    1588            6
    1589            6
    1590           11
    1591            6
    1592            6
    1593           11
    1594            6
    1595            7
    1596            7
    1597            3
    1598            6
    1599            5
    1600            8
    1601            6
    1602            7
    1603            6
    1604            6
    1605            6
    1606            9
    1607           10
    1608            6
    1609            8
    1610            8
    1611            8
    1612           10
    1613            8
    1614            8
    1615            8
    1616            7
    1617            9
    1618            8
    1619           11
    1620            9
    1621            6
    1622            9
    1623            6
    1624            9
    1625           10
    1626            7
    1627           12
    1628            7
    1629            8
    1630            7
    1631            7
    1632            9
    1633            6
    1634            6
    1635            6
    1636            6
    1637            7
    1638           11
    1639            7
    1640            8
    1641            8
    1642            7
    1643            7
    1644            9
    1645            8
    1646            8
    1647            8
    1648            7
    1649           10
    1650           11
    1651           10
    1652            6
    1653            7
    1654           11
    1655            5
    1656            7
    1657            6
    1658            8
    1659            8
    1660            5
    1661            8
    1662            7
    1663            8
    1664            9
    1665            8
    1666            8
    1667           11
    1668            9
    1669            7
    1670           11
    1671            7
    1672            9
    1673            6
    1674            8
    1675            9
    1676           13
    1677            7
    1678            9
    1679            6
    1680            5
    1681            8
    1682            7
    1683            7
    1684           11
    1685            6
    1686            9
    1687           10
    1688            6
    1689            8
    1690            8
    1691            6
    1692            9
    1693            7
    1694           12
    1695            8
    1696            6
    1697            6
    1698            6
    1699            7
    1700           10
    1701            7
    1702            6
    1703            9
    1704            7
    1705           10
    1706           11
    1707           11
    1708            5
    1709            6
    1710           10
    1711            8
    1712           11
    1713            8
    1714           10
    1715            8
    1716            9
    1717            8
    1718            5
    1719            8
    1720           11
    1721            5
    1722            8
    1723            6
    1724            7
    1725            8
    1726            8
    1727            7
    1728            7
    1729            9
    1730            9
    1731            8
    1732            8
    1733            7
    1734            9
    1735            6
    1736            9
    1737           10
    1738            8
    1739            6
    1740            7
    1741            6
    1742            9
    1743            6
    1744            8
    1745            8
    1746            6
    1747            7
    1748            7
    1749            6
    1750            8
    1751            7
    1752            6
    1753            8
    1754            6
    1755            6
    1756           11
    1757            6
    1758            7
    1759            7
    1760           10
    1761           11
    1762            6
    1763           11
    1764           11
    1765            7
    1766            8
    1767            7
    1768            7
    1769            9
    1770           11
    1771            8
    1772            8
    1773            9
    1774            7
    1775           10
    1776            8
    1777            9
    1778            9
    1779            7
    1780            7
    1781            6
    1782            8
    1783            7
    1784            6
    1785            8
    1786           10
    1787            6
    1788            9
    1789            8
    1790            8
    1791            7
    1792            6
    1793            8
    1794            8
    1795            7
    1796            5
    1797            6
    1798            7
    1799            8
    1800            8
    1801            8
    1802            8
    1803            7
    1804            8
    1805           11
    1806            9
    1807            5
    1808            8
    1809            9
    1810            7
    1811            9
    1812           10
    1813            8
    1814            8
    1815            8
    1816            5
    1817            8
    1818            8
    1819            6
    1820            8
    1821            7
    1822            6
    1823            8
    1824            9
    1825            7
    1826           10
    1827            9
    1828            7
    1829            9
    1830            8
    1831            8
    1832            4
    1833            5
    1834            7
    1835            6
    1836            6
    1837            6
    1838            7
    1839            8
    1840            8
    1841            9
    1842            7
    1843            8
    1844            9
    1845            6
    1846            8
    1847            9
    1848            6
    1849            9
    1850            9
    1851            8
    1852           10
    1853           10
    1854            6
    1855            8
    1856            9
    1857            7
    1858            7
    1859            8
    1860            6
    1861            5
    1862            8
    1863            8
    1864            7
    1865            9
    1866            7
    1867            6
    1868            6
    1869            6
    1870            5
    1871            7
    1872            8
    1873            7
    1874           11
    1875            9
    1876            7
    1877            8
    1878            4
    1879            6
    1880           10
    1881            3
    1882            8
    1883            8
    1884            8
    1885            7
    1886            8
    1887            9
    1888            8
    1889            5
    1890           11
    1891            8
    1892           12
    1893            6
    1894            9
    1895            6
    1896            7
    1897            9
    1898           10
    1899            8
    1900            7
    1901            6
    1902            6
    1903            7
    1904            8
    1905            7
    1906            9
    1907           11
    1908            7
    1909            8
    1910            9
    1911            8
    1912            4
    1913            9
    1914            7
    1915           10
    1916            7
    1917            9
    1918            6
    1919            8
    1920            6
    1921            8
    1922           10
    1923           10
    1924            7
    1925            8
    1926            8
    1927            9
    1928            8
    1929            8
    1930            9
    1931            7
    1932            8
    1933           11
    1934            7
    1935            8
    1936            9
    1937            9
    1938            8
    1939            6
    1940            8
    1941            6
    1942            8
    1943            9
    1944            9
    1945            7
    1946            5
    1947            7
    1948           10
    1949            5
    1950            7
    1951            6
    1952            7
    1953            7
    1954            8
    1955            6
    1956            8
    1957            8
    1958            9
    1959            7
    1960           11
    1961            7
    1962            9
    1963            7
    1964            7
    1965            7
    1966            5
    1967            6
    1968            6
    1969            7
    1970            9
    1971            7
    1972            6
    1973           10
    1974            9
    1975            7
    1976           10
    1977            8
    1978            9
    1979            9
    1980            9
    1981            8
    1982           10
    1983            6
    1984            4
    1985            7
    1986            6
    1987            6
    1988            7
    1989            8
    1990            6
    1991            8
    1992            9
    1993            6
    1994            8
    1995            9
    1996            9
    1997            8
    1998           10
    1999            5
    2000            7
