# Supplementary material for: K739 is preferentially targeted over K725 in the deSUMOylation process of neuronal nitric oxide synthase
Source: Front Chem. 2025 Sep 4;13:1672437. doi: 10.3389/fchem.2025.1672437 (PMC12445055; doi:10.3389/fchem.2025.1672437)
Supplement: Supplementary file 2 [file DataSheet2.zip › raw-data/739-R752K/mmgbsa.out]

| Run on Wed May  7 20:35:32 2025
|
|Input file:
|--------------------------------------------------------------
|&general
|	interval=1,
|	verbose=2,
|	keep_files=0,
|        startframe=1
|        endframe=96
|/
|&gb
|	igb=5,
|	saltcon=0.100,
|/
|&decomp
|	idecomp=2,
|	dec_verbose=3,
|	csv_format=0,
|/
|--------------------------------------------------------------
|MMPBSA.py Version=14.0
|Complex topology file:           cp.prmtop
|Receptor topology file:          rp.prmtop
|Ligand topology file:            lp.prmtop
|Initial mdcrd(s):                cp.nc
|Initial Receptor mdcrd(s):       rp.nc
|Initial Ligand mdcrd(s):         lp.nc
|
|Receptor mask:                  ":1-226"
|Ligand mask:                    ":227-325"
|
|Calculations performed using 96.0 complex frames.
|
|Generalized Born ESURF calculated using 'LCPO' surface areas
|
|All units are reported in kcal/mole.
-------------------------------------------------------------------------------
-------------------------------------------------------------------------------

GENERALIZED BORN:

Complex:
Energy Component            Average              Std. Dev.   Std. Err. of Mean
-------------------------------------------------------------------------------
BOND                      1029.7709               26.8486              2.7402
ANGLE                     2787.2639               38.5089              3.9303
DIHED                     1830.7114               22.3249              2.2785
VDWAALS                  -2600.1930               22.1617              2.2619
EEL                     -24520.2254              119.9403             12.2414
1-4 VDW                   1201.9841               14.1021              1.4393
1-4 EEL                  14273.4656               57.8408              5.9033
EGB                      -3962.9342               95.7502              9.7725
ESURF                      117.3704                1.9061              0.1945

G gas                    -5997.2226              109.6156             11.1876
G solv                   -3845.5638               95.1475              9.7110

TOTAL                    -9842.7864               58.0046              5.9201


Receptor:
Energy Component            Average              Std. Dev.   Std. Err. of Mean
-------------------------------------------------------------------------------
BOND                       730.7212               23.0013              2.3476
ANGLE                     1946.8990               30.3601              3.0986
DIHED                     1315.1234               18.0598              1.8432
VDWAALS                  -1814.1098               18.1747              1.8549
EEL                     -16628.7893               91.0333              9.2910
1-4 VDW                    855.9195               12.4356              1.2692
1-4 EEL                   9299.8424               44.1365              4.5047
EGB                      -2828.6879               67.6857              6.9081
ESURF                       86.6907                1.5358              0.1568

G gas                    -4294.3936               83.3224              8.5041
G solv                   -2741.9972               66.7887              6.8166

TOTAL                    -7036.3908               48.6979              4.9702


Ligand:
Energy Component            Average              Std. Dev.   Std. Err. of Mean
-------------------------------------------------------------------------------
BOND                       299.1285               15.2857              1.5601
ANGLE                      840.3684               22.9174              2.3390
DIHED                      515.5896               10.9870              1.1214
VDWAALS                   -637.0269               13.3832              1.3659
EEL                      -7089.5507               76.0407              7.7609
1-4 VDW                    346.0551                9.0298              0.9216
1-4 EEL                   4973.6255               27.6745              2.8245
EGB                      -1969.3362               66.6437              6.8018
ESURF                       52.5472                1.0338              0.1055

G gas                     -751.8105               74.8774              7.6421
G solv                   -1916.7890               66.4207              6.7790

TOTAL                    -2668.5995               30.4977              3.1127


Differences (Complex - Receptor - Ligand):
Energy Component            Average              Std. Dev.   Std. Err. of Mean
-------------------------------------------------------------------------------
BOND                        -0.0788               38.5170              3.9311
ANGLE                       -0.0035               54.1284              5.5245
DIHED                       -0.0016               30.7453              3.1379
VDWAALS                   -149.0562               31.6318              3.2284
EEL                       -801.8855              168.6859             17.2164
1-4 VDW                      0.0095               20.8579              2.1288
1-4 EEL                     -0.0023               77.8425              7.9448
EGB                        835.0899              134.8734             13.7655
ESURF                      -21.8675                2.6573              0.2712

DELTA G gas               -951.0185              156.7316             15.9964
DELTA G solv               813.2224              133.8861             13.6647

DELTA TOTAL               -137.7961               81.6464              8.3330


-------------------------------------------------------------------------------
-------------------------------------------------------------------------------
