# Supplementary material for: K739 is preferentially targeted over K725 in the deSUMOylation process of neuronal nitric oxide synthase
Source: Front Chem. 2025 Sep 4;13:1672437. doi: 10.3389/fchem.2025.1672437 (PMC12445055; doi:10.3389/fchem.2025.1672437)
Supplement: Supplementary file 2 [file DataSheet2.zip › raw-data/739-R752K/RMSD/rmsd.out]

#Frame     RMSD_00001
       1       0.0000
       2       1.4070
       3       1.2378
       4       1.3751
       5       1.2873
       6       1.3788
       7       1.2122
       8       1.3535
       9       1.3315
      10       1.5552
      11       1.3673
      12       1.4477
      13       1.6009
      14       1.5860
      15       1.3456
      16       1.6397
      17       2.2462
      18       2.8166
      19       2.4675
      20       2.6032
      21       2.4729
      22       2.5931
      23       2.2858
      24       2.6658
      25       2.6130
      26       2.7495
      27       3.0144
      28       2.6652
      29       2.8532
      30       2.8968
      31       3.1107
      32       2.5407
      33       2.5613
      34       2.6320
      35       1.9668
      36       2.1179
      37       1.9948
      38       2.1735
      39       2.0378
      40       2.5405
      41       2.8831
      42       2.9092
      43       2.5327
      44       2.1184
      45       2.2354
      46       1.9527
      47       2.0283
      48       2.6184
      49       2.9220
      50       2.6469
      51       2.5762
      52       2.1383
      53       2.5322
      54       3.0721
      55       2.6142
      56       2.6273
      57       2.7892
      58       2.7091
      59       2.7106
      60       2.7401
      61       2.4400
      62       2.8029
      63       3.0193
      64       3.0629
      65       2.5916
      66       3.2932
      67       2.9275
      68       2.8459
      69       2.9854
      70       3.0093
      71       3.6445
      72       3.1826
      73       3.8146
      74       3.6269
      75       3.7416
      76       2.8993
      77       2.4052
      78       2.7275
      79       2.5199
      80       2.2458
      81       2.3475
      82       2.7085
      83       2.6365
      84       2.5976
      85       2.8155
      86       3.1948
      87       2.8224
      88       3.0116
      89       3.1845
      90       3.1715
      91       3.3445
      92       3.1523
      93       3.1793
      94       3.3929
      95       2.8706
      96       2.9210
      97       3.4182
      98       3.0956
      99       2.6922
     100       3.4692
     101       3.2898
     102       3.4043
     103       3.5248
     104       4.1359
     105       3.5434
     106       3.8836
     107       3.5621
     108       4.4160
     109       4.2686
     110       4.3694
     111       4.1376
     112       4.1821
     113       4.3581
     114       4.4215
     115       4.2182
     116       4.3379
     117       4.2451
     118       4.3490
     119       4.3782
     120       4.4078
     121       4.4620
     122       4.0041
     123       3.9368
     124       4.3830
     125       4.1312
     126       4.1285
     127       4.0634
     128       4.1885
     129       4.0263
     130       4.0549
     131       4.2460
     132       4.1019
     133       4.1676
     134       4.3253
     135       4.3148
     136       3.9475
     137       3.8113
     138       4.1534
     139       4.1209
     140       4.0965
     141       3.9088
     142       3.6776
     143       4.0473
     144       4.1847
     145       4.3721
     146       4.1245
     147       3.8313
     148       4.0376
     149       3.8913
     150       3.9268
     151       4.4121
     152       4.4155
     153       4.5602
     154       4.2254
     155       4.4217
     156       4.3776
     157       4.0463
     158       4.0377
     159       3.8911
     160       4.0270
     161       3.4355
     162       3.7221
     163       3.6028
     164       4.5374
     165       4.1133
     166       3.8856
     167       3.8448
     168       4.4583
     169       4.3995
     170       3.8396
     171       4.1707
     172       4.2014
     173       3.6872
     174       3.9779
     175       3.9606
     176       4.0248
     177       4.1383
     178       3.5934
     179       4.3416
     180       4.4696
     181       4.2980
     182       3.7451
     183       3.9001
     184       3.8909
     185       3.9706
     186       3.6955
     187       3.9926
     188       4.3630
     189       3.8981
     190       3.9365
     191       4.0552
     192       4.0620
     193       4.1523
     194       4.0938
     195       3.8911
     196       3.8242
     197       3.7122
     198       4.4690
     199       4.4722
     200       4.3088
     201       4.5232
     202       4.5153
     203       4.4198
     204       4.4037
     205       4.5560
     206       4.3319
     207       4.4294
     208       4.1819
     209       3.7211
     210       3.2866
     211       3.7243
     212       3.6771
     213       3.5471
     214       3.8207
     215       3.7873
     216       3.7738
     217       3.7597
     218       4.1165
     219       3.9487
     220       3.9144
     221       3.7993
     222       3.8014
     223       3.6700
     224       3.8969
     225       4.2869
     226       4.3820
     227       4.1024
     228       3.7770
     229       3.9058
     230       3.8580
     231       4.1282
     232       3.9067
     233       4.1911
     234       4.0688
     235       3.6726
     236       3.6143
     237       3.9399
     238       3.2908
     239       3.5307
     240       3.3785
     241       3.7883
     242       3.5872
     243       3.6317
     244       3.6436
     245       3.6605
     246       3.6804
     247       3.5302
     248       3.9221
     249       3.7062
     250       3.6030
     251       4.1378
     252       3.9227
     253       3.8137
     254       3.4651
     255       3.9337
     256       3.5552
     257       3.6953
     258       3.6455
     259       3.0133
     260       3.0862
     261       3.0342
     262       3.3377
     263       3.2140
     264       3.8306
     265       3.1578
     266       2.9097
     267       3.2867
     268       3.3527
     269       3.3989
     270       3.6949
     271       3.3285
     272       3.3651
     273       3.1112
     274       3.1153
     275       3.5943
     276       3.7845
     277       4.1671
     278       3.8690
     279       3.4319
     280       3.3923
     281       3.5816
     282       3.7042
     283       3.7670
     284       3.4777
     285       3.7182
     286       3.8404
     287       3.6647
     288       3.7715
     289       3.7863
     290       3.7032
     291       4.0539
     292       4.0287
     293       4.0897
     294       4.0211
     295       4.0699
     296       4.1673
     297       4.5377
     298       4.8568
     299       4.7339
     300       4.4417
     301       4.1042
     302       4.2106
     303       4.0021
     304       3.8433
     305       4.4621
     306       3.8961
     307       3.4136
     308       3.3067
     309       3.8103
     310       4.1291
     311       4.1115
     312       4.2030
     313       4.2371
     314       4.6057
     315       4.6597
     316       5.0703
     317       4.9966
     318       4.1505
     319       4.2264
     320       4.5485
     321       4.3085
     322       4.4537
     323       4.5405
     324       3.9096
     325       3.8473
     326       4.3172
     327       4.6375
     328       4.4315
     329       4.5179
     330       4.5633
     331       4.5914
     332       4.7211
     333       4.4796
     334       4.5166
     335       4.5705
     336       4.4935
     337       4.6245
     338       4.3777
     339       4.6505
     340       4.5961
     341       4.5624
     342       4.4155
     343       4.2319
     344       4.3539
     345       4.6019
     346       4.4265
     347       4.3940
     348       4.5095
     349       4.3538
     350       4.1883
     351       4.0644
     352       3.8893
     353       3.8143
     354       4.6868
     355       4.6921
     356       4.1948
     357       4.2116
     358       4.8674
     359       4.7359
     360       4.3291
     361       4.4739
     362       3.8460
     363       3.9588
     364       3.7263
     365       4.0585
     366       4.1400
     367       4.0725
     368       3.8596
     369       4.2762
     370       4.3464
     371       4.2673
     372       4.1052
     373       3.8943
     374       4.0574
     375       3.9677
     376       3.6906
     377       3.8830
     378       4.0992
     379       3.8468
     380       3.8465
     381       3.2910
     382       3.2410
     383       3.8422
     384       3.5162
     385       3.2601
     386       2.8400
     387       2.6259
     388       2.4953
     389       2.7002
     390       2.2523
     391       2.3509
     392       2.2650
     393       2.6370
     394       2.6020
     395       2.4973
     396       2.4067
     397       2.5324
     398       1.9023
     399       2.1077
     400       2.2959
     401       2.2213
     402       2.4227
     403       2.3357
     404       2.5316
     405       2.9033
     406       2.4175
     407       2.8433
     408       2.2359
     409       2.3037
     410       2.4922
     411       2.2767
     412       2.4450
     413       2.3684
     414       2.7385
     415       3.2226
     416       2.3322
     417       2.3355
     418       2.4946
     419       2.2469
     420       2.8010
     421       2.8581
     422       2.2558
     423       2.9590
     424       2.6056
     425       2.6085
     426       2.4743
     427       2.0631
     428       1.9876
     429       2.0974
     430       2.4237
     431       2.2321
     432       2.0402
     433       1.9703
     434       2.4041
     435       1.9705
     436       2.5619
     437       2.1827
     438       2.0806
     439       2.1827
     440       2.1946
     441       2.3261
     442       2.5332
     443       2.6481
     444       2.6260
     445       2.1475
     446       2.0462
     447       2.3402
     448       2.6950
     449       2.5696
     450       2.5169
     451       2.3830
     452       2.9345
     453       2.3015
     454       3.1176
     455       2.8718
     456       2.5453
     457       2.4654
     458       2.4761
     459       2.4463
     460       2.9556
     461       2.4348
     462       2.7658
     463       2.5594
     464       2.2950
     465       2.2399
     466       1.7775
     467       2.0000
     468       1.7417
     469       2.1032
     470       2.2967
     471       2.3635
     472       1.6602
     473       2.1842
     474       1.7517
     475       1.9007
     476       1.7204
     477       1.8044
     478       1.6369
     479       1.6545
     480       1.8511
     481       2.1545
     482       2.4634
     483       1.8630
     484       1.9904
     485       1.6367
     486       1.7819
     487       1.7300
     488       1.6534
     489       1.6304
     490       1.5327
     491       1.7520
     492       1.5694
     493       1.7679
     494       1.6879
     495       1.8087
     496       1.6147
     497       1.8070
     498       1.6765
     499       1.6392
     500       1.6856
     501       1.7566
     502       1.6207
     503       1.6204
     504       1.7095
     505       1.5380
     506       1.5416
     507       1.5976
     508       1.4847
     509       1.4833
     510       1.6421
     511       1.6226
     512       1.5856
     513       1.7881
     514       1.7377
     515       1.7857
     516       1.6346
     517       1.6569
     518       1.4725
     519       1.6157
     520       1.9438
     521       1.6960
     522       1.5638
     523       1.5334
     524       1.5985
     525       2.1376
     526       2.3868
     527       1.9434
     528       1.5552
     529       1.5824
     530       1.6466
     531       1.8178
     532       1.5924
     533       1.8257
     534       1.6443
     535       1.4627
     536       1.6212
     537       1.7797
     538       1.8643
     539       1.9878
     540       2.1850
     541       2.6757
     542       2.4207
     543       2.1763
     544       1.8444
     545       2.2849
     546       2.3111
     547       1.9659
     548       2.0502
     549       2.6507
     550       2.4708
     551       2.3199
     552       1.7788
     553       1.7429
     554       2.3233
     555       2.0976
     556       1.9631
     557       1.8579
     558       2.0424
     559       2.3281
     560       2.1977
     561       2.0570
     562       1.9551
     563       2.0242
     564       1.9638
     565       2.3453
     566       2.1391
     567       2.3257
     568       2.1841
     569       2.6213
     570       2.5628
     571       2.4122
     572       2.3009
     573       1.9452
     574       2.1042
     575       2.1274
     576       2.4845
     577       2.2392
     578       2.8056
     579       2.0003
     580       2.2724
     581       2.1647
     582       2.1761
     583       2.6764
     584       2.7007
     585       2.2826
     586       2.4348
     587       2.8627
     588       2.7046
     589       2.8595
     590       2.6939
     591       2.7792
     592       2.3712
     593       2.7344
     594       2.6001
     595       2.5027
     596       2.3094
     597       2.8605
     598       2.7391
     599       2.8148
     600       2.4040
     601       2.6567
     602       2.3206
     603       2.3161
     604       2.6278
     605       2.5526
     606       2.3696
     607       2.6344
     608       2.2053
     609       2.3450
     610       2.8987
     611       2.5639
     612       3.0018
     613       3.2750
     614       3.7658
     615       3.8896
     616       4.2148
     617       3.3522
     618       3.3204
     619       2.8767
     620       2.8200
     621       2.2095
     622       2.4767
     623       2.2941
     624       2.8312
     625       2.3425
     626       2.3679
     627       2.2162
     628       2.7412
     629       2.9277
     630       2.4265
     631       2.3671
     632       2.4120
     633       2.0288
     634       2.6207
     635       2.0613
     636       2.3957
     637       2.3113
     638       2.1271
     639       2.3669
     640       2.0313
     641       2.3081
     642       2.6488
     643       2.7737
     644       2.6810
     645       2.6672
     646       2.7245
     647       2.6950
     648       2.5759
     649       2.4741
     650       2.7642
     651       2.1472
     652       2.2520
     653       2.5681
     654       2.4003
     655       2.5756
     656       2.4927
     657       2.4163
     658       2.3278
     659       1.6994
     660       2.1464
     661       2.3376
     662       2.5250
     663       1.9964
     664       2.0492
     665       2.2052
     666       2.4074
     667       2.5648
     668       1.9922
     669       2.3160
     670       1.8280
     671       2.0301
     672       2.1475
     673       3.1265
     674       3.1145
     675       3.2995
     676       2.7401
     677       3.1323
     678       3.1423
     679       2.8961
     680       3.4277
     681       3.2828
     682       3.2178
     683       3.4886
     684       3.5503
     685       3.2045
     686       3.1490
     687       3.3618
     688       3.3525
     689       3.3649
     690       3.3074
     691       2.8650
     692       2.8967
     693       2.6219
     694       2.7985
     695       3.4472
     696       3.6996
     697       3.3356
     698       3.3252
     699       3.3479
     700       3.7642
     701       3.1795
     702       3.1914
     703       3.4669
     704       3.2331
     705       3.0862
     706       2.7333
     707       2.6754
     708       2.9814
     709       2.8649
     710       2.2179
     711       2.3323
     712       2.3645
     713       2.1897
     714       2.2269
     715       2.0621
     716       2.2664
     717       2.8274
     718       2.9777
     719       2.7122
     720       3.3778
     721       3.5749
     722       3.0184
     723       3.4662
     724       3.0164
     725       3.0020
     726       3.2237
     727       3.2292
     728       3.7625
     729       3.6756
     730       3.3955
     731       3.3616
     732       3.3149
     733       3.0488
     734       3.0045
     735       3.6056
     736       3.3141
     737       3.1040
     738       3.3316
     739       3.4165
     740       3.0904
     741       3.2088
     742       3.2398
     743       3.1318
     744       3.1232
     745       3.5896
     746       3.3854
     747       3.7746
     748       3.9522
     749       3.5783
     750       3.6843
     751       3.6566
     752       3.8656
     753       3.7749
     754       3.6211
     755       3.7693
     756       3.7369
     757       3.8925
     758       4.0458
     759       4.0580
     760       3.8828
     761       4.1094
     762       3.8438
     763       3.9289
     764       3.9242
     765       3.9394
     766       4.0827
     767       4.0395
     768       3.9167
     769       3.4517
     770       3.3712
     771       3.4810
     772       3.6053
     773       3.6156
     774       3.4331
     775       3.4547
     776       3.4941
     777       3.5063
     778       3.7603
     779       3.5745
     780       3.4863
     781       3.5813
     782       3.6710
     783       3.7140
     784       3.3434
     785       3.5094
     786       3.5652
     787       3.5654
     788       3.5129
     789       3.6435
     790       3.5981
     791       3.5167
     792       3.4950
     793       3.4926
     794       3.6086
     795       3.6574
     796       3.5827
     797       3.6023
     798       3.4846
     799       3.6013
     800       3.6139
     801       3.5711
     802       3.4460
     803       3.4624
     804       3.5206
     805       3.5349
     806       3.5899
     807       3.5525
     808       3.5913
     809       3.5629
     810       3.4307
     811       3.4463
     812       3.6388
     813       3.5085
     814       3.4820
     815       3.6177
     816       3.4646
     817       3.6475
     818       3.5473
     819       3.5165
     820       3.5244
     821       3.4325
     822       3.5447
     823       3.6292
     824       3.6000
     825       3.2967
     826       3.5433
     827       3.6427
     828       3.5566
     829       3.4784
     830       3.4876
     831       3.5607
     832       3.4110
     833       3.6533
     834       3.6171
     835       3.8392
     836       3.4430
     837       3.5824
     838       3.5485
     839       3.5432
     840       3.5995
     841       3.5355
     842       3.4686
     843       3.4948
     844       3.4499
     845       3.4102
     846       3.3441
     847       3.4496
     848       3.4260
     849       3.4541
     850       3.4944
     851       3.3293
     852       3.4350
     853       3.5452
     854       3.3630
     855       3.4493
     856       3.5922
     857       3.5468
     858       3.6028
     859       3.5222
     860       3.4412
     861       3.6617
     862       3.4846
     863       3.5558
     864       3.3369
     865       3.5497
     866       3.5638
     867       3.6999
     868       3.4861
     869       3.4896
     870       3.4792
     871       3.4692
     872       3.4955
     873       3.4892
     874       3.6524
     875       3.6211
     876       3.6134
     877       3.5319
     878       3.4669
     879       3.3913
     880       3.5969
     881       3.3687
     882       3.2374
     883       3.0958
     884       3.1489
     885       3.1152
     886       3.0781
     887       2.8921
     888       3.0001
     889       3.1192
     890       2.8781
     891       3.0214
     892       3.1053
     893       2.8156
     894       3.2709
     895       3.2136
     896       3.1629
     897       2.5811
     898       2.7948
     899       2.9156
     900       2.8222
     901       3.0605
     902       3.3221
     903       3.0583
     904       2.9639
     905       3.2054
     906       3.0717
     907       3.0885
     908       2.8155
     909       2.9194
     910       2.7398
     911       2.8131
     912       3.0537
     913       2.5623
     914       2.8767
     915       2.9305
     916       2.8604
     917       2.6872
     918       2.7562
     919       2.5874
     920       2.5699
     921       2.5101
     922       2.5479
     923       2.5431
     924       2.5367
     925       2.6709
     926       3.2427
     927       3.2412
     928       2.7957
     929       2.7086
     930       2.7038
     931       2.6993
     932       2.7357
     933       2.7826
     934       2.8712
     935       2.5378
     936       2.5625
     937       2.8000
     938       2.4319
     939       2.4694
     940       2.3075
     941       2.3934
     942       2.3238
     943       2.2407
     944       2.4115
     945       2.4137
     946       2.3196
     947       2.1150
     948       1.9074
     949       1.8492
     950       2.0597
     951       1.9425
     952       2.2230
     953       2.3091
     954       2.4197
     955       2.0388
     956       2.1249
     957       2.1392
     958       2.2971
     959       2.3759
     960       2.2136
     961       2.2074
     962       2.1445
     963       2.1329
     964       2.0090
     965       2.1436
     966       2.1997
     967       2.1498
     968       2.1845
     969       2.5593
     970       2.2694
     971       2.3671
     972       2.3379
     973       2.5745
     974       2.6643
     975       2.7217
     976       2.7278
     977       2.9387
     978       2.9391
     979       2.7572
     980       2.8297
     981       2.7249
     982       2.7439
     983       2.9112
     984       2.7913
     985       2.4826
     986       2.5259
     987       2.3895
     988       2.5426
     989       2.6212
     990       2.7098
     991       2.6196
     992       2.2605
     993       2.4093
     994       2.6314
     995       2.7170
     996       2.8249
     997       2.9934
     998       3.1390
     999       2.8329
    1000       3.0629
    1001       2.9100
    1002       2.6895
    1003       2.6548
    1004       2.3141
    1005       2.6979
    1006       2.6830
    1007       2.5945
    1008       2.3352
    1009       2.3067
    1010       2.6324
    1011       2.6034
    1012       2.5067
    1013       2.5105
    1014       2.5340
    1015       2.4373
    1016       2.5588
    1017       2.3855
    1018       2.4583
    1019       2.3443
    1020       2.3371
    1021       2.6154
    1022       2.6208
    1023       2.5178
    1024       2.3194
    1025       2.1180
    1026       2.4558
    1027       2.6328
    1028       2.3413
    1029       2.4424
    1030       2.3501
    1031       2.1938
    1032       1.9364
    1033       2.2339
    1034       2.0747
    1035       2.5479
    1036       2.4669
    1037       2.5068
    1038       2.4152
    1039       2.2496
    1040       2.0545
    1041       2.2389
    1042       2.1598
    1043       2.2162
    1044       2.3153
    1045       2.4210
    1046       2.3469
    1047       2.3300
    1048       2.3319
    1049       2.3957
    1050       2.3900
    1051       2.5094
    1052       2.4069
    1053       2.2591
    1054       2.2277
    1055       2.3485
    1056       2.4039
    1057       2.2266
    1058       2.4133
    1059       2.3765
    1060       2.4238
    1061       2.3268
    1062       2.4086
    1063       2.5424
    1064       2.5930
    1065       2.5104
    1066       2.3909
    1067       2.3210
    1068       2.3507
    1069       2.5084
    1070       2.3126
    1071       2.3171
    1072       2.4287
    1073       2.3650
    1074       2.2535
    1075       2.3388
    1076       2.4376
    1077       2.3644
    1078       2.1512
    1079       2.0159
    1080       1.9158
    1081       2.1509
    1082       2.2745
    1083       2.2787
    1084       2.4118
    1085       2.3146
    1086       2.3464
    1087       2.3022
    1088       2.2701
    1089       2.2440
    1090       2.3128
    1091       2.1279
    1092       2.3155
    1093       2.2283
    1094       2.1945
    1095       2.2041
    1096       2.4389
    1097       2.3002
    1098       2.4806
    1099       2.3692
    1100       2.3209
    1101       2.2360
    1102       2.3606
    1103       2.3622
    1104       2.3884
    1105       2.5916
    1106       2.3526
    1107       2.2961
    1108       2.2927
    1109       2.2725
    1110       2.2604
    1111       2.1764
    1112       2.3374
    1113       2.4442
    1114       2.3189
    1115       2.2568
    1116       2.1725
    1117       2.1952
    1118       2.2478
    1119       2.0051
    1120       2.2389
    1121       2.1349
    1122       1.9787
    1123       2.1726
    1124       1.9998
    1125       2.0314
    1126       2.3945
    1127       1.9679
    1128       1.9719
    1129       2.1548
    1130       2.1099
    1131       2.2741
    1132       2.3380
    1133       2.6153
    1134       2.4012
    1135       2.7261
    1136       2.4908
    1137       2.4780
    1138       2.5263
    1139       2.3036
    1140       2.2717
    1141       2.4397
    1142       2.5111
    1143       2.4945
    1144       2.3457
    1145       2.2792
    1146       2.3366
    1147       2.2393
    1148       2.3267
    1149       2.3713
    1150       2.2607
    1151       2.0920
    1152       2.3315
    1153       2.2099
    1154       2.4051
    1155       2.3106
    1156       2.1750
    1157       2.3608
    1158       2.1327
    1159       2.4117
    1160       2.4040
    1161       2.3544
    1162       2.3540
    1163       2.1472
    1164       2.1682
    1165       2.2803
    1166       2.3407
    1167       2.1821
    1168       2.2462
    1169       2.0834
    1170       2.1927
    1171       2.2280
    1172       2.2748
    1173       2.3117
    1174       2.1956
    1175       2.2744
    1176       2.2444
    1177       2.2814
    1178       2.2217
    1179       2.2061
    1180       2.2744
    1181       2.4119
    1182       2.3341
    1183       2.2641
    1184       2.3871
    1185       2.3756
    1186       2.3538
    1187       2.3996
    1188       2.5169
    1189       2.4713
    1190       2.3167
    1191       2.4573
    1192       2.4546
    1193       2.5327
    1194       2.4443
    1195       2.2850
    1196       2.3997
    1197       2.1483
    1198       2.2544
    1199       2.3614
    1200       2.4506
    1201       2.3842
    1202       2.2174
    1203       2.4483
    1204       2.2943
    1205       2.3832
    1206       2.4305
    1207       2.4257
    1208       2.5083
    1209       2.5345
    1210       2.3045
    1211       2.3270
    1212       2.2649
    1213       2.2697
    1214       2.2670
    1215       2.2874
    1216       2.2799
    1217       2.2872
    1218       2.3690
    1219       2.1226
    1220       2.4629
    1221       2.2919
    1222       2.4254
    1223       2.5579
    1224       2.4907
    1225       2.6174
    1226       2.6285
    1227       2.6998
    1228       2.6743
    1229       2.5839
    1230       2.1794
    1231       2.2674
    1232       2.4009
    1233       2.4026
    1234       2.4380
    1235       2.6330
    1236       2.3669
    1237       2.2989
    1238       2.5115
    1239       2.5782
    1240       2.5334
    1241       2.4370
    1242       2.5457
    1243       2.5444
    1244       2.2795
    1245       2.5204
    1246       2.5748
    1247       2.5466
    1248       2.5219
    1249       2.4199
    1250       2.4356
    1251       2.5398
    1252       2.5545
    1253       2.7727
    1254       2.4802
    1255       2.4220
    1256       2.5325
    1257       2.3877
    1258       2.3489
    1259       2.5014
    1260       2.4801
    1261       2.4540
    1262       2.1946
    1263       2.4627
    1264       2.4038
    1265       2.5073
    1266       2.7642
    1267       2.7489
    1268       2.4786
    1269       2.4023
    1270       2.5085
    1271       2.5557
    1272       2.5293
    1273       2.5268
    1274       2.3169
    1275       2.3431
    1276       2.5113
    1277       2.5945
    1278       2.6480
    1279       2.5707
    1280       2.3366
    1281       2.5452
    1282       2.4564
    1283       2.6270
    1284       2.7231
    1285       2.5626
    1286       2.4185
    1287       2.4617
    1288       2.4999
    1289       2.3888
    1290       2.4806
    1291       2.3646
    1292       2.4545
    1293       2.3305
    1294       2.2410
    1295       2.2831
    1296       2.4931
    1297       2.3712
    1298       2.3166
    1299       2.2670
    1300       2.3556
    1301       2.4802
    1302       2.3368
    1303       2.6318
    1304       2.5136
    1305       2.4415
    1306       2.4261
    1307       2.4477
    1308       2.6764
    1309       2.5338
    1310       2.2361
    1311       2.5442
    1312       2.6944
    1313       2.6386
    1314       2.5353
    1315       2.7189
    1316       2.6793
    1317       2.5635
    1318       2.7315
    1319       2.4979
    1320       2.5780
    1321       2.5982
    1322       2.4944
    1323       2.5939
    1324       2.4174
    1325       2.4546
    1326       2.5048
    1327       2.4921
    1328       2.5531
    1329       2.5589
    1330       2.4461
    1331       2.4821
    1332       2.3977
    1333       2.4717
    1334       2.6040
    1335       2.3254
    1336       2.5562
    1337       2.4990
    1338       2.5426
    1339       2.4214
    1340       2.4823
    1341       2.4855
    1342       2.5773
    1343       2.4823
    1344       2.5011
    1345       2.3911
    1346       2.3669
    1347       2.4041
    1348       2.3443
    1349       2.5870
    1350       2.4227
    1351       2.5181
    1352       2.4148
    1353       2.4806
    1354       2.4600
    1355       2.4172
    1356       2.4467
    1357       2.2638
    1358       2.1856
    1359       2.1898
    1360       2.2124
    1361       2.2469
    1362       2.2787
    1363       2.3113
    1364       2.2681
    1365       2.2187
    1366       2.2746
    1367       2.3594
    1368       2.2971
    1369       2.3489
    1370       2.4301
    1371       2.6631
    1372       2.5836
    1373       2.5564
    1374       2.5233
    1375       2.3994
    1376       2.4916
    1377       2.5693
    1378       2.4886
    1379       2.3867
    1380       2.4595
    1381       2.3116
    1382       2.2692
    1383       2.3728
    1384       2.2406
    1385       2.3873
    1386       2.6375
    1387       2.2813
    1388       2.3793
    1389       2.4053
    1390       2.2537
    1391       2.3431
    1392       2.3510
    1393       2.1684
    1394       2.4344
    1395       2.4158
    1396       2.2675
    1397       2.2595
    1398       2.2600
    1399       2.2552
    1400       2.2804
    1401       2.2414
    1402       2.2530
    1403       2.2072
    1404       2.0991
    1405       2.1910
    1406       2.2761
    1407       2.3088
    1408       2.3175
    1409       2.3362
    1410       2.1922
    1411       2.2095
    1412       2.2731
    1413       2.2509
    1414       2.2463
    1415       2.1975
    1416       2.3897
    1417       2.3810
    1418       2.3442
    1419       2.1518
    1420       2.1999
    1421       2.3858
    1422       2.0726
    1423       2.0598
    1424       2.2522
    1425       2.1476
    1426       2.0205
    1427       2.2388
    1428       2.2211
    1429       2.1336
    1430       2.3256
    1431       2.4054
    1432       2.3951
    1433       2.3418
    1434       2.4967
    1435       2.4300
    1436       2.0890
    1437       2.0063
    1438       2.2674
    1439       2.2234
    1440       1.9009
    1441       2.0216
    1442       1.9193
    1443       2.0829
    1444       2.0484
    1445       2.0892
    1446       2.1299
    1447       2.1303
    1448       2.2366
    1449       2.2723
    1450       2.3276
    1451       2.2149
    1452       1.9320
    1453       2.1942
    1454       2.2127
    1455       2.4686
    1456       2.7682
    1457       2.5369
    1458       2.8182
    1459       2.5956
    1460       2.3153
    1461       2.1925
    1462       2.3935
    1463       2.3582
    1464       2.1810
    1465       2.5136
    1466       2.6363
    1467       2.4424
    1468       2.5992
    1469       1.9828
    1470       2.2854
    1471       2.4788
    1472       2.2972
    1473       2.2741
    1474       2.6975
    1475       2.5008
    1476       2.4961
    1477       2.5641
    1478       2.6395
    1479       2.5711
    1480       2.9508
    1481       2.7673
    1482       2.5064
    1483       2.7469
    1484       2.5592
    1485       2.4966
    1486       2.5807
    1487       2.4133
    1488       2.1669
    1489       2.3658
    1490       2.3442
    1491       2.0125
    1492       2.2128
    1493       2.1614
    1494       2.5012
    1495       2.1863
    1496       2.0456
    1497       2.3409
    1498       2.4379
    1499       2.6923
    1500       2.6226
    1501       2.6810
    1502       3.0890
    1503       2.8978
    1504       3.1235
    1505       2.9717
    1506       3.0918
    1507       3.5866
    1508       3.7778
    1509       3.3368
    1510       3.5541
    1511       3.6314
    1512       3.9514
    1513       3.9368
    1514       3.4373
    1515       3.5076
    1516       3.5611
    1517       2.9260
    1518       3.1730
    1519       3.2459
    1520       2.6229
    1521       2.3281
    1522       1.9989
    1523       1.9457
    1524       2.3441
    1525       2.4573
    1526       2.9485
    1527       3.3571
    1528       2.9115
    1529       2.1859
    1530       2.4425
    1531       2.1157
    1532       2.5625
    1533       3.0058
    1534       2.8442
    1535       2.5609
    1536       2.5624
    1537       2.4888
    1538       2.7163
    1539       2.4472
    1540       2.4101
    1541       2.3658
    1542       2.5815
    1543       2.7162
    1544       2.6156
    1545       2.7105
    1546       3.2138
    1547       2.9686
    1548       3.0030
    1549       3.5910
    1550       3.6193
    1551       3.3467
    1552       3.0143
    1553       3.3139
    1554       2.8590
    1555       2.8112
    1556       2.8682
    1557       2.8757
    1558       2.4732
    1559       2.3647
    1560       2.7839
    1561       2.8762
    1562       2.3518
    1563       3.1643
    1564       3.0001
    1565       2.7483
    1566       2.5529
    1567       2.2643
    1568       2.5080
    1569       2.7142
    1570       2.5983
    1571       2.7300
    1572       2.7520
    1573       2.8985
    1574       2.8217
    1575       2.3085
    1576       2.6386
    1577       2.2647
    1578       2.4588
    1579       2.4465
    1580       2.5280
    1581       2.3603
    1582       2.6141
    1583       2.6818
    1584       2.4170
    1585       2.6252
    1586       2.7088
    1587       2.7014
    1588       2.5933
    1589       2.7079
    1590       2.4284
    1591       2.7809
    1592       2.4964
    1593       2.2574
    1594       2.3642
    1595       2.6577
    1596       2.2894
    1597       2.1161
    1598       2.1851
    1599       2.2201
    1600       2.3234
    1601       2.2194
    1602       2.4192
    1603       2.0847
    1604       2.5814
    1605       2.3163
    1606       2.7193
    1607       2.8770
    1608       2.5291
    1609       2.1471
    1610       2.3732
    1611       2.2712
    1612       2.0757
    1613       1.9323
    1614       1.8660
    1615       2.0049
    1616       2.2504
    1617       2.3316
    1618       2.1406
    1619       2.3861
    1620       2.0204
    1621       2.1986
    1622       2.2207
    1623       2.2980
    1624       2.5355
    1625       2.6296
    1626       2.3830
    1627       2.5571
    1628       2.4101
    1629       2.3952
    1630       2.4849
    1631       2.5473
    1632       2.5843
    1633       2.3179
    1634       2.4483
    1635       2.4490
    1636       2.1523
    1637       2.0580
    1638       2.1447
    1639       2.4112
    1640       2.3461
    1641       2.3706
    1642       2.4558
    1643       2.6070
    1644       2.2295
    1645       2.3746
    1646       2.3336
    1647       2.2739
    1648       2.2734
    1649       2.3915
    1650       2.5666
    1651       2.4631
    1652       2.3904
    1653       2.3805
    1654       2.1260
    1655       2.2110
    1656       2.4174
    1657       2.2205
    1658       2.4891
    1659       2.9046
    1660       2.1615
    1661       2.3821
    1662       2.6878
    1663       2.5841
    1664       2.3998
    1665       2.7297
    1666       2.8340
    1667       2.7771
    1668       2.1341
    1669       2.0608
    1670       2.3581
    1671       2.7037
    1672       2.4660
    1673       2.2607
    1674       2.4319
    1675       2.0879
    1676       2.4399
    1677       2.5537
    1678       2.4877
    1679       2.1789
    1680       2.2711
    1681       2.1119
    1682       2.4365
    1683       2.3093
    1684       2.3209
    1685       2.3041
    1686       2.5141
    1687       2.3094
    1688       2.3692
    1689       2.4765
    1690       2.3501
    1691       2.2435
    1692       2.4310
    1693       2.2094
    1694       2.2796
    1695       2.5535
    1696       2.9498
    1697       2.4740
    1698       2.8456
    1699       2.6127
    1700       2.4615
    1701       2.7198
    1702       2.8265
    1703       3.0241
    1704       2.8128
    1705       3.3923
    1706       3.3156
    1707       3.2446
    1708       2.6770
    1709       3.4451
    1710       3.5585
    1711       3.3657
    1712       3.6332
    1713       3.4887
    1714       3.5544
    1715       3.5760
    1716       3.5533
    1717       3.5318
    1718       3.2817
    1719       3.3436
    1720       3.3491
    1721       3.4843
    1722       3.3769
    1723       3.5321
    1724       3.2959
    1725       3.2849
    1726       3.3264
    1727       3.6135
    1728       3.3645
    1729       3.5815
    1730       3.3990
    1731       3.3801
    1732       3.5219
    1733       3.2349
    1734       3.2720
    1735       3.1246
    1736       3.4645
    1737       3.6582
    1738       3.4040
    1739       3.3474
    1740       3.3494
    1741       2.9689
    1742       2.3732
    1743       2.3511
    1744       2.2427
    1745       1.9828
    1746       2.5244
    1747       2.6408
    1748       2.2846
    1749       2.7183
    1750       2.6784
    1751       2.3750
    1752       2.4242
    1753       2.0659
    1754       2.2676
    1755       1.8982
    1756       2.2386
    1757       2.2998
    1758       2.0604
    1759       2.7394
    1760       2.6447
    1761       2.4927
    1762       2.4713
    1763       2.2280
    1764       2.0583
    1765       1.8691
    1766       1.9930
    1767       2.1624
    1768       2.3096
    1769       2.5389
    1770       3.0957
    1771       2.5295
    1772       3.1818
    1773       3.1151
    1774       3.0875
    1775       2.9903
    1776       2.9843
    1777       2.6581
    1778       2.4353
    1779       2.1656
    1780       2.0795
    1781       2.2316
    1782       2.2362
    1783       2.3680
    1784       2.7212
    1785       2.7402
    1786       2.5305
    1787       2.6504
    1788       2.3902
    1789       2.4730
    1790       2.6114
    1791       2.6464
    1792       2.5902
    1793       2.4192
    1794       2.5707
    1795       2.6763
    1796       2.8913
    1797       2.7265
    1798       2.8120
    1799       2.9127
    1800       3.0934
    1801       3.3678
    1802       3.0435
    1803       2.7430
    1804       3.1288
    1805       3.2770
    1806       2.8106
    1807       2.2044
    1808       2.9948
    1809       2.9243
    1810       2.8413
    1811       2.5390
    1812       2.4340
    1813       2.4244
    1814       2.4187
    1815       2.4979
    1816       2.6486
    1817       2.9166
    1818       2.4573
    1819       2.4086
    1820       2.2453
    1821       3.3100
    1822       2.5756
    1823       2.8100
    1824       2.8546
    1825       2.9383
    1826       2.5957
    1827       2.9828
    1828       2.4623
    1829       2.6471
    1830       2.3091
    1831       2.3788
    1832       2.0699
    1833       2.2669
    1834       2.1171
    1835       2.0397
    1836       2.0320
    1837       2.1080
    1838       2.0643
    1839       2.0591
    1840       1.8875
    1841       2.1241
    1842       1.8600
    1843       1.9770
    1844       1.8615
    1845       1.6383
    1846       2.0316
    1847       1.9068
    1848       1.7002
    1849       2.0221
    1850       2.0946
    1851       1.8259
    1852       1.8725
    1853       1.8920
    1854       1.7770
    1855       2.0823
    1856       1.7196
    1857       1.8182
    1858       1.7966
    1859       1.7572
    1860       1.8244
    1861       1.9108
    1862       1.7503
    1863       1.8355
    1864       1.7639
    1865       1.8540
    1866       1.6465
    1867       2.1843
    1868       2.2761
    1869       1.9712
    1870       2.2906
    1871       1.8697
    1872       1.9538
    1873       1.8645
    1874       1.8667
    1875       2.1920
    1876       2.0510
    1877       2.0746
    1878       2.1891
    1879       2.1909
    1880       2.2326
    1881       2.3523
    1882       2.2659
    1883       2.2865
    1884       2.0916
    1885       2.6038
    1886       2.4673
    1887       1.9383
    1888       2.2736
    1889       1.8170
    1890       2.0219
    1891       2.1813
    1892       2.8358
    1893       2.3604
    1894       1.8758
    1895       2.5453
    1896       2.4658
    1897       2.5281
    1898       2.2628
    1899       2.8009
    1900       2.7267
    1901       2.6633
    1902       2.2023
    1903       2.1867
    1904       1.8352
    1905       1.9812
    1906       2.4614
    1907       2.1944
    1908       2.4822
    1909       2.1262
    1910       2.5209
    1911       2.6323
    1912       2.3157
    1913       2.2021
    1914       2.0059
    1915       2.3471
    1916       2.3015
    1917       2.2550
    1918       2.8700
    1919       2.3110
    1920       2.0698
    1921       2.2079
    1922       2.1030
    1923       2.0436
    1924       2.3952
    1925       2.1890
    1926       2.0387
    1927       2.1020
    1928       1.9232
    1929       2.2976
    1930       2.7995
    1931       2.9561
    1932       2.9175
    1933       3.0928
    1934       3.0511
    1935       3.1532
    1936       2.7582
    1937       2.6676
    1938       2.6305
    1939       2.5084
    1940       2.7791
    1941       2.2990
    1942       2.3851
    1943       2.6594
    1944       2.3724
    1945       2.3225
    1946       2.3579
    1947       2.0330
    1948       2.3864
    1949       2.5074
    1950       2.2669
    1951       2.4324
    1952       2.4658
    1953       2.3967
    1954       2.5380
    1955       2.7194
    1956       3.0595
    1957       2.2300
    1958       2.3788
    1959       2.6072
    1960       2.4292
    1961       2.6688
    1962       2.9110
    1963       2.9445
    1964       3.2226
    1965       2.3504
    1966       2.7937
    1967       2.7353
    1968       2.3917
    1969       2.5025
    1970       2.3309
    1971       2.3029
    1972       2.4510
    1973       2.3058
    1974       2.5289
    1975       2.8683
    1976       2.8957
    1977       2.6603
    1978       3.2434
    1979       2.9652
    1980       3.0321
    1981       2.7957
    1982       2.9451
    1983       2.5558
    1984       2.7437
    1985       2.7255
    1986       2.9340
    1987       2.9817
    1988       2.2922
    1989       2.7526
    1990       2.7430
    1991       2.3861
    1992       2.4294
    1993       2.3627
    1994       1.9590
    1995       2.2226
    1996       1.8529
    1997       1.8913
    1998       2.1798
    1999       2.0813
    2000       2.5051
