# Supplementary material for: K739 is preferentially targeted over K725 in the deSUMOylation process of neuronal nitric oxide synthase
Source: Front Chem. 2025 Sep 4;13:1672437. doi: 10.3389/fchem.2025.1672437 (PMC12445055; doi:10.3389/fchem.2025.1672437)
Supplement: Supplementary file 2 [file DataSheet2.zip › raw-data/739-R752K/RMSD/senp-rmsd.out]

#Frame   1-226@N,CA,C   RMSD_00002
       1       0.0000       0.0000
       2       1.9922       0.8124
       3       1.8734       0.7406
       4       2.1203       0.8362
       5       2.0234       1.0377
       6       2.1429       1.0171
       7       1.9904       0.9032
       8       2.1948       0.9864
       9       2.1119       0.9251
      10       2.2650       1.0107
      11       2.1337       0.9677
      12       2.1563       1.0327
      13       2.3783       1.1338
      14       2.3558       1.1043
      15       2.1385       1.2251
      16       2.4214       1.0286
      17       2.9191       1.1487
      18       3.3976       0.9211
      19       3.1005       1.0273
      20       3.1884       0.9997
      21       3.1057       1.1038
      22       3.2345       1.1616
      23       2.9307       1.0992
      24       3.3101       1.1067
      25       3.2422       1.0653
      26       3.2979       1.0292
      27       3.5048       1.1727
      28       3.1914       1.1929
      29       3.4443       1.0686
      30       3.4990       1.0842
      31       3.7266       1.1005
      32       3.1853       1.0962
      33       3.1740       1.0270
      34       3.2817       1.1624
      35       2.7956       1.0144
      36       2.8493       1.0167
      37       2.6843       1.0101
      38       2.7686       0.8472
      39       2.7060       1.0897
      40       3.1491       1.1309
      41       3.4869       1.0622
      42       3.5695       1.0878
      43       3.1629       1.0799
      44       2.8416       0.9904
      45       2.9114       0.9936
      46       2.6897       0.9549
      47       2.7878       1.0152
      48       3.3128       1.0147
      49       3.4134       0.8958
      50       3.2430       0.9036
      51       3.2168       1.0615
      52       2.8206       1.0310
      53       3.1399       1.0004
      54       3.6617       0.9666
      55       3.3229       1.0514
      56       3.3100       1.0923
      57       3.3967       0.9725
      58       3.2971       1.0099
      59       3.3681       0.9747
      60       3.3436       1.0306
      61       3.0534       0.8484
      62       3.4348       1.0510
      63       3.6584       1.1499
      64       3.6786       1.1278
      65       3.1689       1.0172
      66       3.9443       1.0874
      67       3.5283       1.0899
      68       3.5379       1.1053
      69       3.6072       1.0986
      70       3.6281       0.9040
      71       4.1478       1.0027
      72       3.7437       1.1252
      73       4.3184       1.1221
      74       4.1533       1.0533
      75       4.1969       1.3720
      76       3.5002       1.1466
      77       3.0194       0.9776
      78       3.3973       1.0739
      79       3.2254       1.1212
      80       2.9319       1.0229
      81       2.9724       0.9961
      82       3.2521       1.0023
      83       3.2285       0.8564
      84       3.2487       1.0079
      85       3.4813       0.9930
      86       3.7237       1.1063
      87       3.4589       1.2299
      88       3.6156       1.0284
      89       3.8277       1.2619
      90       3.7068       1.2581
      91       3.8974       1.0801
      92       3.7948       1.1312
      93       3.8404       1.1022
      94       4.0033       1.1032
      95       3.5089       1.2808
      96       3.5383       1.1083
      97       3.9821       1.2963
      98       3.7063       1.1366
      99       3.3956       1.2217
     100       4.0530       1.2562
     101       3.8890       1.1384
     102       3.9706       1.1072
     103       4.0792       1.1504
     104       4.6624       1.1953
     105       4.0954       0.9939
     106       4.4719       1.1538
     107       4.1919       1.0680
     108       4.9525       1.1341
     109       4.8271       1.1834
     110       4.9221       1.1582
     111       4.6458       1.0560
     112       4.6997       1.1353
     113       4.8662       1.1309
     114       4.9860       1.0998
     115       4.7402       1.2336
     116       4.8311       1.0815
     117       4.7416       1.1787
     118       4.8290       0.9958
     119       4.8990       1.1546
     120       4.8785       1.0103
     121       4.9215       1.1398
     122       4.4779       1.0888
     123       4.4323       1.1187
     124       4.8035       1.1323
     125       4.6593       1.1239
     126       4.6425       1.0463
     127       4.6713       1.1293
     128       4.7673       1.1858
     129       4.5049       1.1115
     130       4.6018       1.2731
     131       4.8037       1.1332
     132       4.6553       1.1487
     133       4.6446       1.1290
     134       4.8248       1.1584
     135       4.8812       1.2165
     136       4.5109       1.2094
     137       4.4034       1.0760
     138       4.6747       1.1288
     139       4.6405       1.1739
     140       4.6744       1.1351
     141       4.5180       1.2543
     142       4.3360       1.1937
     143       4.5609       1.1184
     144       4.7052       1.1616
     145       4.8989       1.2584
     146       4.6723       1.2232
     147       4.3766       1.1167
     148       4.5671       1.1289
     149       4.4183       1.1781
     150       4.4094       1.3746
     151       4.9113       1.1385
     152       4.9079       1.2814
     153       5.0723       1.3923
     154       4.7447       1.3145
     155       4.9721       1.3854
     156       4.8662       1.2044
     157       4.5255       1.2270
     158       4.5576       1.1258
     159       4.3513       1.1119
     160       4.5183       1.1579
     161       4.0434       1.2014
     162       4.2538       1.1607
     163       4.1874       1.3187
     164       5.0041       1.2585
     165       4.6148       1.0715
     166       4.3876       1.2274
     167       4.3845       1.2097
     168       4.9607       1.2647
     169       4.9405       1.3452
     170       4.3609       1.2322
     171       4.7214       1.2867
     172       4.7249       1.4421
     173       4.2720       1.2207
     174       4.5552       1.3284
     175       4.4714       1.3307
     176       4.5149       1.4916
     177       4.6403       1.4930
     178       4.1638       1.4221
     179       4.8412       1.5211
     180       4.9209       1.4153
     181       4.8247       1.5994
     182       4.3139       1.4796
     183       4.4543       1.4687
     184       4.4060       1.4849
     185       4.5352       1.4806
     186       4.2329       1.2529
     187       4.4890       1.5948
     188       4.8530       1.9452
     189       4.4184       1.5547
     190       4.5059       1.4543
     191       4.5468       1.4969
     192       4.5675       1.3583
     193       4.6322       1.4805
     194       4.6124       1.5179
     195       4.4511       1.5459
     196       4.3337       1.3827
     197       4.2614       1.2104
     198       5.0046       1.4138
     199       4.9339       1.4647
     200       4.8449       1.2368
     201       5.0326       1.4475
     202       5.0468       1.5834
     203       4.9655       1.6994
     204       4.8719       1.5269
     205       5.0723       1.4872
     206       4.7926       1.4092
     207       4.8585       1.5510
     208       4.5843       1.4002
     209       4.2704       1.4097
     210       3.8847       1.4095
     211       4.2438       1.3055
     212       4.2415       1.5005
     213       4.0564       1.3759
     214       4.3720       1.4592
     215       4.3137       1.6335
     216       4.3568       1.7744
     217       4.2927       1.6117
     218       4.6559       1.7877
     219       4.5240       1.8692
     220       4.4688       1.7848
     221       4.4015       1.8165
     222       4.4387       1.7389
     223       4.3111       1.7040
     224       4.5366       1.7315
     225       4.9313       1.6713
     226       4.9761       1.6592
     227       4.6645       1.5803
     228       4.4135       1.5667
     229       4.4913       1.3926
     230       4.5214       1.2206
     231       4.7577       1.3237
     232       4.5273       1.1854
     233       4.7531       1.3137
     234       4.6374       1.2440
     235       4.2741       1.2986
     236       4.2036       1.3504
     237       4.5215       1.2956
     238       3.9322       1.3040
     239       4.1564       1.5242
     240       4.0110       1.1866
     241       4.3587       1.3034
     242       4.1690       1.2301
     243       4.2644       1.4604
     244       4.2197       1.2712
     245       4.2946       1.4142
     246       4.2675       1.4559
     247       4.0811       1.3450
     248       4.4818       1.3920
     249       4.2300       1.3029
     250       4.2302       1.3207
     251       4.6400       1.3756
     252       4.4566       1.3222
     253       4.3371       1.2782
     254       4.0030       1.2179
     255       4.4445       1.1795
     256       4.0904       1.1886
     257       4.2387       1.2902
     258       4.1923       1.4169
     259       3.6820       1.3011
     260       3.7231       1.3527
     261       3.6644       1.3013
     262       3.9170       1.3915
     263       3.8321       1.1933
     264       4.3405       1.2607
     265       3.7832       1.1188
     266       3.5084       1.3282
     267       3.9148       1.2948
     268       4.0350       1.3004
     269       4.0238       1.2165
     270       4.2408       1.2465
     271       3.9606       1.1976
     272       3.9738       1.2940
     273       3.7837       1.2916
     274       3.8116       1.3762
     275       4.1982       1.2363
     276       4.3390       1.2684
     277       4.7580       1.5518
     278       4.4565       1.3954
     279       4.0766       1.2301
     280       4.0346       1.3991
     281       4.1775       1.4004
     282       4.3466       1.3443
     283       4.4048       1.3593
     284       4.1121       1.3598
     285       4.3042       1.3570
     286       4.4110       1.3977
     287       4.2503       1.3034
     288       4.3045       1.3871
     289       4.4035       1.3854
     290       4.2621       1.3414
     291       4.5461       1.3030
     292       4.5156       1.2954
     293       4.6131       1.4137
     294       4.5868       1.3711
     295       4.6542       1.4730
     296       4.7627       1.3731
     297       5.1028       1.5186
     298       5.3704       1.4741
     299       5.2412       1.4828
     300       4.9306       1.5296
     301       4.6629       1.4354
     302       4.7595       1.5390
     303       4.5239       1.5331
     304       4.4150       1.4340
     305       4.9487       1.1994
     306       4.4743       1.2979
     307       4.0036       1.3006
     308       3.9455       1.3976
     309       4.3805       1.2239
     310       4.6741       1.1575
     311       4.6385       1.1936
     312       4.7002       1.1973
     313       4.7189       1.1162
     314       5.1022       1.2335
     315       5.1341       1.1381
     316       5.4923       1.1793
     317       5.4556       1.2723
     318       4.6849       1.1395
     319       4.7176       1.2481
     320       4.9747       1.1778
     321       4.7785       1.0366
     322       4.9638       1.2291
     323       5.0365       1.1342
     324       4.4887       1.1498
     325       4.3595       0.9849
     326       4.8276       1.2018
     327       5.1325       1.2257
     328       4.9578       1.2181
     329       5.0086       1.3260
     330       5.1584       1.3198
     331       5.1543       1.3125
     332       5.2905       1.0874
     333       4.9852       1.2618
     334       5.0527       1.3606
     335       5.1329       1.2652
     336       5.0647       1.2600
     337       5.2066       1.3023
     338       4.8915       1.1427
     339       5.2253       1.2493
     340       5.0795       1.2350
     341       5.0994       1.2113
     342       4.9422       1.2321
     343       4.8168       1.1094
     344       4.8655       1.3763
     345       5.1316       1.2961
     346       4.9480       1.2509
     347       4.8555       1.2576
     348       4.9780       1.1951
     349       4.8795       1.2315
     350       4.7604       1.2778
     351       4.5975       1.2016
     352       4.4740       1.2103
     353       4.3881       1.2956
     354       5.1926       1.2647
     355       5.2305       1.2626
     356       4.7789       1.3404
     357       4.7875       1.3413
     358       5.4074       1.3750
     359       5.1971       1.3089
     360       4.8349       1.2759
     361       4.9507       1.1894
     362       4.3759       1.2436
     363       4.4274       1.2476
     364       4.2698       1.2675
     365       4.5689       1.1579
     366       4.6353       1.1689
     367       4.5978       1.2361
     368       4.3812       1.1829
     369       4.8438       1.2164
     370       4.9316       1.3332
     371       4.8537       1.3582
     372       4.6444       1.4080
     373       4.5187       1.4172
     374       4.6623       1.6300
     375       4.5696       1.4576
     376       4.3170       1.6160
     377       4.4801       1.6526
     378       4.6290       1.6304
     379       4.4431       1.6733
     380       4.4360       1.7526
     381       3.9656       1.5291
     382       3.9356       1.5387
     383       4.4427       1.4950
     384       4.0853       1.5346
     385       3.9083       1.4749
     386       3.5540       1.6391
     387       3.3608       1.5560
     388       3.2391       1.5771
     389       3.4383       1.7270
     390       3.0621       1.5317
     391       3.2529       1.6195
     392       3.0933       1.4825
     393       3.3937       1.7323
     394       3.4042       1.8287
     395       3.3913       1.8263
     396       3.2373       1.6893
     397       3.4097       1.6178
     398       2.8873       1.5369
     399       3.0406       1.5679
     400       3.1223       1.6334
     401       3.0855       1.6320
     402       3.3220       1.6748
     403       3.1836       1.7755
     404       3.3137       1.6376
     405       3.6184       1.6802
     406       3.2407       1.6823
     407       3.5676       1.7718
     408       3.1325       1.7606
     409       3.1145       1.7196
     410       3.2334       1.7670
     411       3.0778       1.6664
     412       3.2649       1.8473
     413       3.1744       1.8551
     414       3.4624       1.7609
     415       3.8840       1.8384
     416       3.1708       1.7200
     417       3.2188       1.8249
     418       3.2796       1.7427
     419       3.1083       1.8417
     420       3.5833       1.8547
     421       3.6096       1.7989
     422       3.1090       1.7435
     423       3.6689       1.8037
     424       3.4002       1.8961
     425       3.3580       1.7719
     426       3.3298       1.7831
     427       3.0524       1.7425
     428       2.9492       1.7135
     429       3.0457       1.8656
     430       3.2661       1.7791
     431       3.1503       1.8060
     432       3.0080       1.6452
     433       2.9771       1.6704
     434       3.2894       1.6223
     435       2.9975       1.6864
     436       3.3730       1.7007
     437       3.0936       1.6374
     438       3.0275       1.6143
     439       3.1131       1.7850
     440       3.1598       1.8412
     441       3.2657       1.6789
     442       3.3109       1.6446
     443       3.3895       1.5565
     444       3.3701       1.4093
     445       2.9966       1.4885
     446       2.9770       1.4615
     447       3.1756       1.4134
     448       3.4689       1.6061
     449       3.3819       1.6969
     450       3.3404       1.7608
     451       3.2660       1.7545
     452       3.7013       1.8186
     453       3.1772       1.7685
     454       3.8284       1.7012
     455       3.6254       1.8424
     456       3.2992       1.7268
     457       3.2670       1.6552
     458       3.2464       1.7367
     459       3.2114       1.8300
     460       3.6254       1.7146
     461       3.2486       1.6684
     462       3.5094       1.7733
     463       3.3085       1.6170
     464       3.1268       1.5731
     465       3.1174       1.4597
     466       2.8254       1.4033
     467       2.8906       1.3474
     468       2.7474       1.4697
     469       2.9926       1.5299
     470       3.1591       1.4966
     471       3.2357       1.5089
     472       2.7189       1.4657
     473       3.0261       1.6725
     474       2.7038       1.5262
     475       2.8287       1.8060
     476       2.6731       1.5698
     477       2.7313       1.5826
     478       2.6992       1.4746
     479       2.6347       1.4626
     480       2.8343       1.5365
     481       2.9904       1.4807
     482       3.2880       1.5310
     483       2.8887       1.5387
     484       2.9292       1.7307
     485       2.6935       1.5933
     486       2.7412       1.5926
     487       2.7734       1.4728
     488       2.6561       1.5615
     489       2.6320       1.4556
     490       2.6567       1.3770
     491       2.7495       1.3164
     492       2.6013       1.3449
     493       2.7430       1.4848
     494       2.6814       1.3742
     495       2.7800       1.4049
     496       2.5575       1.4427
     497       2.7316       1.4840
     498       2.6869       1.4705
     499       2.6595       1.2902
     500       2.6644       1.5322
     501       2.6802       1.5093
     502       2.5959       1.4888
     503       2.6214       1.5006
     504       2.6319       1.5114
     505       2.5783       1.4048
     506       2.6156       1.3223
     507       2.5966       1.4688
     508       2.4905       1.3223
     509       2.4724       1.3931
     510       2.5811       1.4310
     511       2.6102       1.4375
     512       2.5994       1.4725
     513       2.7865       1.5077
     514       2.6728       1.4785
     515       2.7734       1.6369
     516       2.6112       1.3994
     517       2.6421       1.3214
     518       2.4903       1.2896
     519       2.5866       1.4313
     520       2.8070       1.2696
     521       2.6555       1.2828
     522       2.5649       1.3346
     523       2.5432       1.2051
     524       2.5614       1.3857
     525       2.9206       1.3359
     526       3.1078       1.2934
     527       2.7939       1.3980
     528       2.5161       1.3046
     529       2.5766       1.4615
     530       2.5754       1.3605
     531       2.7585       1.5209
     532       2.5589       1.3502
     533       2.6939       1.5089
     534       2.5914       1.4555
     535       2.4306       1.2836
     536       2.5810       1.3455
     537       2.6803       1.4326
     538       2.7079       1.3626
     539       2.8872       1.1876
     540       2.9851       1.3143
     541       3.3668       1.5064
     542       3.1242       1.5359
     543       2.9943       1.3465
     544       2.7392       1.4755
     545       3.0845       1.4526
     546       3.0406       1.3642
     547       2.8235       1.4855
     548       2.9017       1.3355
     549       3.3774       1.5026
     550       3.1868       1.5361
     551       3.0976       1.4412
     552       2.6082       1.4428
     553       2.5971       1.2907
     554       3.0306       1.3666
     555       2.8996       1.2243
     556       2.7748       1.3166
     557       2.7579       1.4317
     558       2.8902       1.3707
     559       3.0837       1.5170
     560       2.9820       1.3978
     561       2.8880       1.3827
     562       2.7564       1.3077
     563       2.8567       1.4801
     564       2.7978       1.3171
     565       3.0814       1.5328
     566       2.9290       1.2468
     567       3.0367       1.3381
     568       2.9540       1.3718
     569       3.2675       1.3922
     570       3.2567       1.3449
     571       3.1049       1.2590
     572       3.0272       1.2777
     573       2.8299       1.3777
     574       2.9490       1.5243
     575       2.9866       1.4838
     576       3.2582       1.5935
     577       3.0911       1.4815
     578       3.5112       1.3856
     579       2.8829       1.3541
     580       3.0930       1.3076
     581       2.9870       1.2315
     582       3.0486       1.3671
     583       3.4537       1.4417
     584       3.4924       1.2166
     585       3.0704       1.3072
     586       3.2957       1.4885
     587       3.5666       1.4403
     588       3.4414       1.4330
     589       3.5850       1.4137
     590       3.4468       1.4949
     591       3.4748       1.2879
     592       3.2233       1.2602
     593       3.5153       1.3438
     594       3.3725       1.2598
     595       3.3113       1.2567
     596       3.1774       1.2253
     597       3.6572       1.4431
     598       3.5012       1.5004
     599       3.5575       1.2604
     600       3.2253       1.2107
     601       3.4761       1.3962
     602       3.1551       1.3363
     603       3.0932       1.3049
     604       3.3418       1.2911
     605       3.2455       1.3041
     606       3.1542       1.3816
     607       3.2938       1.2912
     608       3.0344       1.3818
     609       3.0743       1.2989
     610       3.5887       1.3733
     611       3.3023       1.3247
     612       3.7103       1.4200
     613       3.9333       1.4068
     614       4.3331       1.4903
     615       4.4174       1.4487
     616       4.7331       1.4489
     617       3.9818       1.4928
     618       4.0023       1.5935
     619       3.6459       1.4378
     620       3.5246       1.2581
     621       3.0662       1.4478
     622       3.2139       1.3961
     623       3.1373       1.4786
     624       3.5068       1.2835
     625       3.0677       1.2792
     626       3.1267       1.4492
     627       3.0717       1.3514
     628       3.4818       1.4406
     629       3.6279       1.4696
     630       3.2323       1.5305
     631       3.2213       1.5513
     632       3.2380       1.5466
     633       2.9169       1.4814
     634       3.3490       1.5835
     635       2.9484       1.4313
     636       3.2191       1.4808
     637       3.1321       1.3728
     638       2.8993       1.4054
     639       3.0910       1.4100
     640       2.8891       1.2614
     641       3.0787       1.3088
     642       3.3509       1.3822
     643       3.4932       1.3775
     644       3.3745       1.2753
     645       3.4286       1.3603
     646       3.4788       1.3632
     647       3.4146       1.3385
     648       3.2737       1.5124
     649       3.1890       1.2523
     650       3.4214       1.2079
     651       2.9507       1.2822
     652       3.0649       1.3895
     653       3.2900       1.2818
     654       3.1619       1.4144
     655       3.3107       1.4326
     656       3.2345       1.3100
     657       3.2215       1.3799
     658       3.1099       1.5768
     659       2.6730       1.4346
     660       3.0253       1.4638
     661       3.0876       1.4084
     662       3.2807       1.4229
     663       2.8539       1.3656
     664       2.9497       1.4179
     665       3.1319       1.5076
     666       3.2640       1.3177
     667       3.3812       1.3328
     668       2.9940       1.3346
     669       3.2312       1.3525
     670       2.7564       1.3434
     671       2.9535       1.4707
     672       3.0306       1.3940
     673       3.7942       1.4119
     674       3.8237       1.6110
     675       3.9948       1.6894
     676       3.5914       1.6175
     677       3.8696       1.7334
     678       3.9110       1.6114
     679       3.7293       1.4758
     680       4.1507       1.6659
     681       3.9880       1.3262
     682       4.1119       1.3497
     683       4.2912       1.3649
     684       4.3832       1.2658
     685       3.9963       1.2812
     686       3.9513       1.1501
     687       4.0989       1.3007
     688       4.0740       1.3694
     689       4.1051       1.3620
     690       4.0370       1.2225
     691       3.5987       1.2663
     692       3.6416       1.3427
     693       3.4170       1.1616
     694       3.6192       1.4245
     695       4.1206       1.2870
     696       4.2659       1.2404
     697       4.0638       1.2915
     698       4.0446       1.2605
     699       4.1079       1.2853
     700       4.3542       1.3079
     701       3.9193       1.2349
     702       3.9159       1.2993
     703       4.2490       1.4502
     704       3.8633       1.3182
     705       3.8529       1.3674
     706       3.5138       1.2117
     707       3.5119       1.2654
     708       3.8161       1.3390
     709       3.6875       1.3968
     710       3.2151       1.2504
     711       3.1616       1.2315
     712       3.1774       1.3520
     713       3.1006       1.1594
     714       3.2111       1.1160
     715       2.9429       1.2077
     716       3.2819       1.3216
     717       3.6196       1.4486
     718       3.6935       1.3537
     719       3.5557       1.3911
     720       4.1657       1.5622
     721       4.2820       1.6611
     722       3.8136       1.4709
     723       4.1550       1.4107
     724       3.7554       1.4623
     725       3.7184       1.4791
     726       3.9548       1.5806
     727       4.0329       1.4756
     728       4.4767       1.6719
     729       4.4539       1.7711
     730       4.1924       1.6136
     731       4.0973       1.5701
     732       4.1384       1.7703
     733       3.9625       1.6985
     734       3.8901       1.6318
     735       4.2879       1.6055
     736       3.9976       1.6297
     737       3.9084       1.5583
     738       4.1352       1.6480
     739       4.0747       1.5849
     740       3.8319       1.5818
     741       3.9570       1.5058
     742       4.0325       1.5632
     743       3.8747       1.5648
     744       3.8409       1.5822
     745       4.3530       1.6676
     746       4.0244       1.5952
     747       4.4660       1.7110
     748       4.5930       1.7594
     749       4.2278       1.6132
     750       4.4220       1.5200
     751       4.3058       1.5109
     752       4.5605       1.7638
     753       4.4482       1.8194
     754       4.3218       1.5637
     755       4.4041       1.7495
     756       4.3575       1.7108
     757       4.5533       1.6626
     758       4.7269       1.7811
     759       4.7651       1.5949
     760       4.6707       1.5734
     761       4.8212       1.4899
     762       4.5902       1.4046
     763       4.7509       1.3963
     764       4.7595       1.4349
     765       4.7264       1.3412
     766       4.8188       1.4786
     767       4.8052       1.4617
     768       4.7834       1.5607
     769       4.2901       1.6857
     770       4.1732       1.4756
     771       4.2348       1.5201
     772       4.3894       1.5522
     773       4.3561       1.6415
     774       4.1870       1.3938
     775       4.1777       1.4920
     776       4.3013       1.6205
     777       4.2559       1.7474
     778       4.5393       1.6763
     779       4.3323       1.6071
     780       4.2484       1.5823
     781       4.2947       1.7235
     782       4.4884       1.8845
     783       4.4474       1.6660
     784       4.1306       1.5016
     785       4.2348       1.5429
     786       4.2338       1.7064
     787       4.2443       1.5222
     788       4.2794       1.4568
     789       4.3879       1.5219
     790       4.2889       1.5489
     791       4.3028       1.5879
     792       4.2992       1.4871
     793       4.2851       1.4926
     794       4.4071       1.6719
     795       4.4175       1.6606
     796       4.3595       1.5380
     797       4.3445       1.5052
     798       4.2713       1.5239
     799       4.3427       1.5784
     800       4.3607       1.5706
     801       4.3545       1.5906
     802       4.2541       1.3479
     803       4.2478       1.3999
     804       4.2819       1.5902
     805       4.3734       1.6518
     806       4.3756       1.5040
     807       4.3041       1.4439
     808       4.4037       1.6934
     809       4.3780       1.5585
     810       4.1770       1.4560
     811       4.2377       1.3732
     812       4.4095       1.4771
     813       4.2927       1.3793
     814       4.2208       1.4226
     815       4.3303       1.7156
     816       4.2353       1.4519
     817       4.4182       1.6314
     818       4.3506       1.4112
     819       4.2854       1.5148
     820       4.3376       1.5348
     821       4.1251       1.4060
     822       4.2931       1.6568
     823       4.3622       1.4252
     824       4.3623       1.5650
     825       4.0678       1.5951
     826       4.2807       1.8346
     827       4.4171       1.6275
     828       4.3687       1.7210
     829       4.2781       1.4262
     830       4.3132       1.4466
     831       4.3269       1.6151
     832       4.1569       1.3861
     833       4.4323       1.7330
     834       4.3566       1.6694
     835       4.6331       1.6820
     836       4.2272       1.4498
     837       4.3776       1.5431
     838       4.3400       1.4713
     839       4.3319       1.4363
     840       4.4137       1.4811
     841       4.3885       1.5016
     842       4.2856       1.3222
     843       4.3097       1.4292
     844       4.1982       1.3582
     845       4.1305       1.4772
     846       4.1449       1.4721
     847       4.2981       1.4884
     848       4.2922       1.5132
     849       4.2748       1.6402
     850       4.2881       1.5040
     851       4.1332       1.4227
     852       4.2025       1.7064
     853       4.3238       1.8936
     854       4.2407       1.6743
     855       4.2881       1.6634
     856       4.3430       1.4509
     857       4.3710       1.6877
     858       4.3991       1.5965
     859       4.2492       1.4524
     860       4.1274       1.3743
     861       4.3637       1.4299
     862       4.1706       1.3706
     863       4.2578       1.3913
     864       4.0803       1.2199
     865       4.3187       1.4063
     866       4.3208       1.3491
     867       4.4200       1.4008
     868       4.2408       1.3322
     869       4.2106       1.3069
     870       4.2440       1.2553
     871       4.1577       1.1451
     872       4.2487       1.1747
     873       4.2541       1.3356
     874       4.3884       1.3450
     875       4.2983       1.2888
     876       4.3266       1.2147
     877       4.2312       1.3598
     878       4.2013       1.3460
     879       4.1806       1.3535
     880       4.2937       1.6767
     881       4.0903       1.8025
     882       3.9734       1.5613
     883       3.8843       1.5676
     884       3.9331       1.3317
     885       3.8807       1.4087
     886       3.8903       1.4545
     887       3.7565       1.3357
     888       3.8608       1.4028
     889       3.9706       1.4099
     890       3.6673       1.4358
     891       3.9325       1.4181
     892       4.0400       1.7044
     893       3.7087       1.5699
     894       4.1221       1.5036
     895       3.9759       1.5469
     896       3.9950       1.7655
     897       3.5237       1.7081
     898       3.6755       1.7212
     899       3.7205       1.7267
     900       3.6400       1.6166
     901       3.7932       1.6379
     902       4.0565       1.8373
     903       3.7238       1.3877
     904       3.6813       1.6214
     905       3.8988       1.4100
     906       3.7894       1.6895
     907       3.8259       1.6233
     908       3.5498       1.5917
     909       3.6892       1.6384
     910       3.5386       1.4498
     911       3.5974       1.4903
     912       3.7627       1.3621
     913       3.3939       1.4925
     914       3.6205       1.6020
     915       3.7472       1.3822
     916       3.6923       1.4944
     917       3.6091       1.5300
     918       3.5951       1.3278
     919       3.4677       1.4467
     920       3.4214       1.5096
     921       3.4231       1.6287
     922       3.3764       1.5268
     923       3.4607       1.5076
     924       3.3980       1.5818
     925       3.4392       1.5385
     926       3.9572       1.5418
     927       4.0124       1.4351
     928       3.6349       1.4693
     929       3.4692       1.4315
     930       3.4680       1.6002
     931       3.5618       1.5899
     932       3.7100       1.5611
     933       3.6740       1.7561
     934       3.6590       1.6818
     935       3.3810       1.5457
     936       3.4627       1.6162
     937       3.6861       1.7190
     938       3.3482       1.6448
     939       3.4296       1.6153
     940       3.2648       1.5800
     941       3.3118       1.6084
     942       3.2335       1.6095
     943       3.1958       1.7056
     944       3.3188       1.6905
     945       3.3017       1.6050
     946       3.2910       1.7858
     947       3.1738       1.6201
     948       2.9387       1.6801
     949       2.8808       1.6881
     950       3.0836       1.5236
     951       2.9734       1.4996
     952       3.1867       1.5952
     953       3.1177       1.5773
     954       3.2677       1.4675
     955       3.0190       1.4206
     956       3.0848       1.5713
     957       3.0838       1.5732
     958       3.2119       1.6110
     959       3.2725       1.5091
     960       3.1493       1.6413
     961       3.1688       1.6193
     962       3.1227       1.5830
     963       3.2022       1.6866
     964       3.0707       1.6020
     965       3.2060       1.5231
     966       3.1856       1.5882
     967       3.1462       1.7535
     968       3.1877       1.5347
     969       3.4235       1.7141
     970       3.2196       1.4281
     971       3.2772       1.5783
     972       3.2873       1.7860
     973       3.3568       1.4359
     974       3.5690       1.6065
     975       3.5497       1.7205
     976       3.5524       1.6317
     977       3.6375       1.5617
     978       3.7258       1.5959
     979       3.6134       1.6268
     980       3.6468       1.6352
     981       3.5134       1.4991
     982       3.5900       1.6141
     983       3.7194       1.5828
     984       3.5823       1.6574
     985       3.4158       1.8094
     986       3.3837       1.7645
     987       3.2701       1.6980
     988       3.4097       1.7639
     989       3.4878       1.6128
     990       3.5456       1.6078
     991       3.4916       1.5521
     992       3.2551       1.5639
     993       3.2577       1.4992
     994       3.4904       1.5807
     995       3.5614       1.6027
     996       3.7240       1.7204
     997       3.8389       1.6287
     998       3.9415       1.5394
     999       3.6961       1.5822
    1000       3.8864       1.5196
    1001       3.7254       1.8944
    1002       3.5081       1.7012
    1003       3.5169       1.7122
    1004       3.2223       1.4655
    1005       3.4851       1.4557
    1006       3.4748       1.6206
    1007       3.4691       1.5397
    1008       3.2980       1.5104
    1009       3.2535       1.7500
    1010       3.5223       1.6878
    1011       3.5082       1.5906
    1012       3.3228       1.4943
    1013       3.4088       1.5664
    1014       3.4362       1.5959
    1015       3.4368       1.5990
    1016       3.5065       1.9075
    1017       3.3122       1.5786
    1018       3.3406       1.6752
    1019       3.2714       1.5945
    1020       3.2765       1.7455
    1021       3.5260       1.7931
    1022       3.4814       1.6976
    1023       3.4644       1.6956
    1024       3.2589       1.5628
    1025       3.1319       1.6157
    1026       3.3800       1.6720
    1027       3.5802       1.8715
    1028       3.3137       1.5965
    1029       3.3744       1.9132
    1030       3.3436       1.9383
    1031       3.1834       1.7920
    1032       3.0603       1.7076
    1033       3.2168       1.7274
    1034       3.1742       1.6697
    1035       3.5213       1.7648
    1036       3.4672       1.6641
    1037       3.4863       1.6702
    1038       3.4445       1.7715
    1039       3.2837       1.5676
    1040       3.1519       1.5850
    1041       3.2381       1.6692
    1042       3.1862       1.5440
    1043       3.2210       1.5628
    1044       3.3392       1.6780
    1045       3.3847       1.6895
    1046       3.3056       1.6313
    1047       3.2926       1.6516
    1048       3.2446       1.6569
    1049       3.3491       1.7481
    1050       3.3225       1.5898
    1051       3.4157       1.6917
    1052       3.3852       1.6562
    1053       3.2522       1.5278
    1054       3.2378       1.4784
    1055       3.3304       1.5298
    1056       3.3900       1.6589
    1057       3.2684       1.5175
    1058       3.3996       1.7083
    1059       3.3500       1.5406
    1060       3.4170       1.6245
    1061       3.3204       1.5731
    1062       3.4264       1.6294
    1063       3.5006       1.5892
    1064       3.5723       1.6336
    1065       3.5695       1.5091
    1066       3.4310       1.6028
    1067       3.4085       1.5439
    1068       3.3992       1.5591
    1069       3.4881       1.6202
    1070       3.2958       1.7035
    1071       3.3873       1.5900
    1072       3.3964       1.7390
    1073       3.4054       1.6903
    1074       3.3127       1.6276
    1075       3.3618       1.6533
    1076       3.4180       1.6208
    1077       3.4077       1.6386
    1078       3.1579       1.6677
    1079       3.0501       1.6697
    1080       3.0219       1.5857
    1081       3.1774       1.7882
    1082       3.2496       1.8829
    1083       3.2799       1.8958
    1084       3.4008       1.8289
    1085       3.2645       1.8861
    1086       3.2704       2.0740
    1087       3.2180       1.8611
    1088       3.1878       1.9114
    1089       3.2083       1.8290
    1090       3.3054       1.9179
    1091       3.1687       1.6907
    1092       3.3299       1.8251
    1093       3.1971       1.8261
    1094       3.2303       1.7779
    1095       3.2283       1.7757
    1096       3.4090       1.9354
    1097       3.3598       1.9452
    1098       3.4571       1.9998
    1099       3.3110       1.9460
    1100       3.2828       1.9123
    1101       3.1729       1.8631
    1102       3.2654       1.8115
    1103       3.2620       1.7128
    1104       3.3516       1.8111
    1105       3.5256       1.8538
    1106       3.3427       1.8478
    1107       3.2488       1.8403
    1108       3.2687       1.9336
    1109       3.3043       2.0158
    1110       3.2576       1.9409
    1111       3.1856       1.9664
    1112       3.3080       1.9821
    1113       3.4357       2.1690
    1114       3.2642       1.9199
    1115       3.2040       1.9012
    1116       3.1450       1.8104
    1117       3.1958       1.9021
    1118       3.2960       1.7740
    1119       3.1161       1.7398
    1120       3.2810       1.7698
    1121       3.1554       1.6791
    1122       3.0465       1.5339
    1123       3.2093       1.6764
    1124       3.0903       1.5039
    1125       3.0949       1.5253
    1126       3.3486       1.7122
    1127       3.0140       1.4864
    1128       3.0181       1.4767
    1129       3.1284       1.5627
    1130       3.1093       1.5051
    1131       3.2729       1.3898
    1132       3.3329       1.4758
    1133       3.5389       1.5408
    1134       3.4093       1.7065
    1135       3.6719       1.6906
    1136       3.4897       1.6923
    1137       3.4747       1.7406
    1138       3.5303       1.6226
    1139       3.3515       1.5627
    1140       3.2772       1.5290
    1141       3.4537       1.5746
    1142       3.4965       1.6381
    1143       3.4754       1.4183
    1144       3.3218       1.5063
    1145       3.2862       1.5199
    1146       3.3051       1.6969
    1147       3.2548       1.6273
    1148       3.3501       1.6207
    1149       3.3539       1.5219
    1150       3.3718       1.6424
    1151       3.2636       1.5691
    1152       3.3996       1.5779
    1153       3.3697       1.6076
    1154       3.3997       1.5222
    1155       3.3608       1.6549
    1156       3.2138       1.6245
    1157       3.4041       1.6552
    1158       3.2276       1.4618
    1159       3.3784       1.6895
    1160       3.4030       1.7060
    1161       3.3598       1.6459
    1162       3.3839       1.6677
    1163       3.2772       1.4682
    1164       3.2912       1.5095
    1165       3.3520       1.6099
    1166       3.3753       1.7403
    1167       3.3026       1.6142
    1168       3.3484       1.7833
    1169       3.2081       1.4246
    1170       3.3049       1.5944
    1171       3.3044       1.5593
    1172       3.3407       1.6472
    1173       3.3355       1.6021
    1174       3.2583       1.6488
    1175       3.3409       1.6330
    1176       3.3012       1.6664
    1177       3.3370       1.6501
    1178       3.3092       1.6156
    1179       3.2574       1.7229
    1180       3.3699       1.7201
    1181       3.4328       1.7774
    1182       3.3590       1.8048
    1183       3.3884       1.7203
    1184       3.4094       1.8376
    1185       3.4367       1.8672
    1186       3.4502       1.9825
    1187       3.4621       1.7197
    1188       3.5318       1.8858
    1189       3.5383       1.9132
    1190       3.4008       1.8158
    1191       3.5477       1.9986
    1192       3.4963       1.9636
    1193       3.5319       1.9974
    1194       3.4505       2.0174
    1195       3.2942       1.8161
    1196       3.4338       1.7460
    1197       3.2602       1.5592
    1198       3.3515       1.7783
    1199       3.4579       1.8573
    1200       3.4867       1.8970
    1201       3.4406       1.8329
    1202       3.3141       1.6570
    1203       3.4608       1.8282
    1204       3.3596       1.6275
    1205       3.4762       1.7708
    1206       3.4922       1.5147
    1207       3.3955       1.6659
    1208       3.5289       1.6496
    1209       3.5562       1.6821
    1210       3.3841       1.6432
    1211       3.4686       1.7236
    1212       3.3668       1.6185
    1213       3.3915       1.5471
    1214       3.3919       1.5253
    1215       3.3869       1.5991
    1216       3.3403       1.7023
    1217       3.3395       1.7866
    1218       3.4342       1.7587
    1219       3.2696       1.6566
    1220       3.5109       1.6954
    1221       3.3689       1.6986
    1222       3.4736       1.7024
    1223       3.6005       1.8798
    1224       3.5797       1.7707
    1225       3.6299       1.8235
    1226       3.6218       1.6052
    1227       3.6990       1.7973
    1228       3.6939       1.7795
    1229       3.5968       1.9205
    1230       3.2222       1.6874
    1231       3.2992       1.6609
    1232       3.4310       1.7121
    1233       3.3973       1.7046
    1234       3.4122       1.5252
    1235       3.5377       1.7824
    1236       3.3047       1.7993
    1237       3.2872       1.6024
    1238       3.4721       1.6854
    1239       3.6398       1.7396
    1240       3.5387       1.8055
    1241       3.4573       1.6579
    1242       3.5879       1.5607
    1243       3.5249       1.6737
    1244       3.3712       1.5615
    1245       3.5837       1.6113
    1246       3.5629       1.6207
    1247       3.5359       1.5484
    1248       3.4757       1.3750
    1249       3.4360       1.4844
    1250       3.4306       1.5262
    1251       3.4931       1.5269
    1252       3.4136       1.6405
    1253       3.5896       1.6379
    1254       3.3639       1.9023
    1255       3.3051       1.7126
    1256       3.4493       1.6017
    1257       3.3671       1.7569
    1258       3.3277       1.7143
    1259       3.4813       1.8071
    1260       3.3782       1.6328
    1261       3.4682       1.7385
    1262       3.2790       1.7212
    1263       3.3974       1.9299
    1264       3.3524       2.0626
    1265       3.3988       1.8272
    1266       3.5890       2.1225
    1267       3.6108       2.0789
    1268       3.4225       1.9284
    1269       3.4604       1.8771
    1270       3.5476       1.8381
    1271       3.5750       1.7786
    1272       3.5885       1.7253
    1273       3.5607       1.8751
    1274       3.3906       1.6538
    1275       3.4507       1.6295
    1276       3.5413       1.7266
    1277       3.6101       1.9111
    1278       3.6066       1.7369
    1279       3.5390       1.8033
    1280       3.3211       1.7085
    1281       3.4794       1.7338
    1282       3.4404       1.9391
    1283       3.5145       1.6653
    1284       3.6545       1.9734
    1285       3.5265       1.8499
    1286       3.4794       1.7864
    1287       3.4864       1.6034
    1288       3.4972       1.7216
    1289       3.4672       1.6368
    1290       3.5822       1.6398
    1291       3.4626       1.5855
    1292       3.5430       1.9421
    1293       3.4598       1.7627
    1294       3.3739       1.8874
    1295       3.3861       1.8812
    1296       3.5509       1.9838
    1297       3.4523       1.8702
    1298       3.4457       1.9346
    1299       3.3621       1.7881
    1300       3.4392       1.9255
    1301       3.5336       1.9496
    1302       3.4535       1.9336
    1303       3.6491       2.0432
    1304       3.6188       1.9387
    1305       3.5065       1.7463
    1306       3.4708       1.8527
    1307       3.5374       1.9332
    1308       3.6463       1.9693
    1309       3.5767       1.8116
    1310       3.3847       1.8182
    1311       3.6432       2.1220
    1312       3.7549       2.0742
    1313       3.7059       2.0336
    1314       3.6137       2.1904
    1315       3.8117       2.2615
    1316       3.7428       1.9383
    1317       3.6080       2.1944
    1318       3.7656       2.2042
    1319       3.5700       1.9971
    1320       3.6709       1.9640
    1321       3.6802       1.9717
    1322       3.5889       1.8740
    1323       3.6769       2.1144
    1324       3.5772       1.8719
    1325       3.5872       1.9918
    1326       3.6446       2.1004
    1327       3.6468       2.0047
    1328       3.6825       1.9713
    1329       3.6535       2.0970
    1330       3.5581       1.9208
    1331       3.5927       1.9855
    1332       3.5082       2.0255
    1333       3.6117       2.1549
    1334       3.6882       2.1054
    1335       3.4675       1.9120
    1336       3.6143       2.1514
    1337       3.6075       2.1940
    1338       3.5553       2.0812
    1339       3.4540       2.0069
    1340       3.6117       2.0418
    1341       3.5957       2.0850
    1342       3.6149       1.9987
    1343       3.5225       1.9622
    1344       3.5462       1.8724
    1345       3.4506       1.9179
    1346       3.4372       2.0624
    1347       3.4734       1.8608
    1348       3.4241       1.8300
    1349       3.6033       1.9087
    1350       3.5028       2.0000
    1351       3.6019       1.9274
    1352       3.4872       1.9162
    1353       3.5061       2.0556
    1354       3.5333       2.1880
    1355       3.4177       1.8652
    1356       3.4809       1.9836
    1357       3.3708       1.6579
    1358       3.2965       1.7297
    1359       3.2821       1.8162
    1360       3.2461       1.8836
    1361       3.2892       1.8980
    1362       3.2891       1.9662
    1363       3.3224       1.8079
    1364       3.2745       1.9260
    1365       3.2538       1.9831
    1366       3.3307       1.8453
    1367       3.4178       1.9129
    1368       3.3327       1.9818
    1369       3.3510       1.9298
    1370       3.4108       1.9513
    1371       3.6041       2.0368
    1372       3.6116       2.0238
    1373       3.5733       1.9592
    1374       3.5696       2.0204
    1375       3.3982       1.9495
    1376       3.5609       1.7654
    1377       3.6313       2.0068
    1378       3.5386       1.8541
    1379       3.4164       1.8723
    1380       3.4884       1.9955
    1381       3.3481       1.8248
    1382       3.3503       1.5842
    1383       3.3786       1.6139
    1384       3.3498       1.5755
    1385       3.4317       1.9601
    1386       3.5610       1.6619
    1387       3.3268       1.6650
    1388       3.3688       1.7921
    1389       3.4491       1.6827
    1390       3.3364       1.5980
    1391       3.3820       1.6701
    1392       3.3764       1.6101
    1393       3.2765       1.6052
    1394       3.4479       1.7925
    1395       3.4081       1.7693
    1396       3.3010       1.7611
    1397       3.3091       1.7071
    1398       3.2722       1.7838
    1399       3.3437       1.7085
    1400       3.3764       1.8555
    1401       3.2921       1.8084
    1402       3.3252       1.6102
    1403       3.2823       1.5881
    1404       3.1962       1.5558
    1405       3.2854       1.5116
    1406       3.3348       1.7030
    1407       3.3171       1.6252
    1408       3.3396       1.6155
    1409       3.3783       1.5750
    1410       3.1995       1.5818
    1411       3.2504       1.6556
    1412       3.3285       1.6816
    1413       3.3146       1.4725
    1414       3.3290       1.5370
    1415       3.2730       1.5925
    1416       3.3882       1.6298
    1417       3.3608       1.6743
    1418       3.3946       1.8522
    1419       3.2836       1.5850
    1420       3.2589       1.4479
    1421       3.4312       1.4507
    1422       3.2241       1.4673
    1423       3.1619       1.4057
    1424       3.3508       1.6286
    1425       3.2813       1.5156
    1426       3.1770       1.6268
    1427       3.3835       1.6100
    1428       3.3252       1.7733
    1429       3.2392       1.5819
    1430       3.4226       1.6866
    1431       3.4557       1.7297
    1432       3.4421       1.5466
    1433       3.4535       1.7103
    1434       3.5766       1.7013
    1435       3.4698       1.7264
    1436       3.2268       1.6014
    1437       3.1727       1.6790
    1438       3.3869       1.8279
    1439       3.2775       1.7832
    1440       3.0605       1.4819
    1441       3.1750       1.6445
    1442       3.0799       1.4867
    1443       3.2128       1.5616
    1444       3.1744       1.4191
    1445       3.2336       1.5204
    1446       3.2472       1.5115
    1447       3.2359       1.5206
    1448       3.2880       1.4889
    1449       3.3418       1.5497
    1450       3.3923       1.8087
    1451       3.3530       1.7612
    1452       3.0456       1.5298
    1453       3.2113       1.4129
    1454       3.2356       1.5681
    1455       3.3859       1.5171
    1456       3.6789       1.7166
    1457       3.4793       2.0655
    1458       3.7278       1.9897
    1459       3.4548       1.7813
    1460       3.3844       1.6902
    1461       3.2899       1.4531
    1462       3.4591       1.5517
    1463       3.3914       1.4764
    1464       3.2205       1.5932
    1465       3.4685       1.6322
    1466       3.5639       1.7121
    1467       3.4167       1.6040
    1468       3.5136       1.6148
    1469       3.0761       1.5058
    1470       3.2697       1.5030
    1471       3.4808       1.5438
    1472       3.3199       1.5174
    1473       3.3062       1.6469
    1474       3.6374       1.8439
    1475       3.3950       1.6443
    1476       3.4773       1.5965
    1477       3.5276       1.6348
    1478       3.6418       1.8493
    1479       3.5024       1.7472
    1480       3.8584       1.8709
    1481       3.6804       2.0824
    1482       3.4253       1.8607
    1483       3.5894       1.8289
    1484       3.4699       1.6595
    1485       3.4140       1.8311
    1486       3.3997       1.8509
    1487       3.3042       1.9409
    1488       3.1661       1.7735
    1489       3.3280       1.9555
    1490       3.2765       1.9457
    1491       3.0764       1.7406
    1492       3.2144       1.8077
    1493       3.1898       1.7727
    1494       3.4263       1.8012
    1495       3.2396       1.7099
    1496       3.1990       1.7303
    1497       3.3984       1.7656
    1498       3.4472       1.7484
    1499       3.6982       1.9054
    1500       3.6538       1.8680
    1501       3.6569       1.7847
    1502       3.9495       1.8150
    1503       3.7977       1.7268
    1504       4.0319       1.7723
    1505       3.9243       1.9068
    1506       3.9700       1.8296
    1507       4.3845       1.8155
    1508       4.5400       1.7406
    1509       4.2406       1.7656
    1510       4.4414       1.7388
    1511       4.5183       1.8598
    1512       4.7512       1.9899
    1513       4.8653       1.9763
    1514       4.3413       1.8671
    1515       4.3349       1.8723
    1516       4.3654       2.1901
    1517       3.8793       2.0150
    1518       4.0273       1.9819
    1519       4.1331       2.1700
    1520       3.5819       2.1123
    1521       3.3360       2.2846
    1522       3.1914       2.0609
    1523       3.1203       1.7804
    1524       3.3930       2.0301
    1525       3.4706       1.9744
    1526       3.7607       2.0751
    1527       4.1487       1.9559
    1528       3.8392       2.0492
    1529       3.2156       1.6288
    1530       3.5371       1.6560
    1531       3.2588       1.7087
    1532       3.5556       1.8311
    1533       3.9144       1.8386
    1534       3.7650       1.7753
    1535       3.5482       2.0873
    1536       3.4189       1.9209
    1537       3.4403       1.7713
    1538       3.6259       1.7026
    1539       3.4726       1.8755
    1540       3.4345       1.7537
    1541       3.4476       1.8133
    1542       3.5113       1.7287
    1543       3.6520       1.9092
    1544       3.5337       1.7296
    1545       3.6257       1.8309
    1546       4.0482       1.8733
    1547       3.8586       1.9062
    1548       3.8793       1.9698
    1549       4.3333       1.7302
    1550       4.3604       1.7882
    1551       4.1321       1.7939
    1552       3.8829       1.6884
    1553       4.1105       1.7117
    1554       3.7465       1.7029
    1555       3.7660       1.6592
    1556       3.8309       1.7316
    1557       3.8003       1.7504
    1558       3.4021       1.7156
    1559       3.3595       1.6564
    1560       3.6930       1.8235
    1561       3.7808       1.7791
    1562       3.4268       1.8057
    1563       3.9847       1.6614
    1564       3.8906       1.8831
    1565       3.6435       1.7216
    1566       3.4894       1.6333
    1567       3.3182       1.7736
    1568       3.5342       1.9980
    1569       3.7438       1.8331
    1570       3.5502       1.8223
    1571       3.6662       1.6615
    1572       3.7160       1.7043
    1573       3.8343       1.7766
    1574       3.7619       1.6158
    1575       3.3942       1.5319
    1576       3.6629       1.5945
    1577       3.3917       1.6693
    1578       3.5502       1.6691
    1579       3.5139       1.6470
    1580       3.5991       1.6868
    1581       3.4463       1.6833
    1582       3.6566       1.6855
    1583       3.6557       1.6000
    1584       3.5154       1.4372
    1585       3.5738       1.5631
    1586       3.6834       1.5709
    1587       3.6459       1.6358
    1588       3.6099       1.5891
    1589       3.6554       1.5789
    1590       3.4071       1.5927
    1591       3.8001       1.6834
    1592       3.5454       1.5012
    1593       3.3624       1.5837
    1594       3.4013       1.5149
    1595       3.6349       1.6618
    1596       3.3947       1.5754
    1597       3.2896       1.5918
    1598       3.3188       1.5690
    1599       3.2712       1.6437
    1600       3.3759       1.6745
    1601       3.3239       1.6309
    1602       3.4023       1.5826
    1603       3.1930       1.5754
    1604       3.5634       1.6298
    1605       3.3464       1.6044
    1606       3.7171       1.6979
    1607       3.8238       1.5583
    1608       3.4955       1.6012
    1609       3.2917       1.5586
    1610       3.3746       1.6566
    1611       3.3407       1.7030
    1612       3.1586       1.6073
    1613       3.0153       1.5093
    1614       3.0354       1.5490
    1615       3.1201       1.5325
    1616       3.2675       1.6810
    1617       3.4138       1.6443
    1618       3.1862       1.7767
    1619       3.3465       1.7534
    1620       3.1996       1.7163
    1621       3.2468       1.5761
    1622       3.3344       1.6287
    1623       3.3269       1.7267
    1624       3.4627       1.6594
    1625       3.5920       1.7101
    1626       3.3504       1.5706
    1627       3.5352       1.6250
    1628       3.4053       1.6056
    1629       3.3124       1.5559
    1630       3.4477       1.5850
    1631       3.5758       1.7074
    1632       3.5256       1.5757
    1633       3.3461       1.4721
    1634       3.4857       1.5704
    1635       3.4864       1.5366
    1636       3.2355       1.5680
    1637       3.1397       1.5186
    1638       3.1826       1.5778
    1639       3.3830       1.5016
    1640       3.3901       1.4710
    1641       3.4165       1.6115
    1642       3.5368       1.6871
    1643       3.6579       1.7817
    1644       3.3652       1.7233
    1645       3.4268       1.7177
    1646       3.3270       1.6685
    1647       3.3712       1.7061
    1648       3.3345       1.6494
    1649       3.4543       1.6313
    1650       3.5969       1.7933
    1651       3.5450       1.7383
    1652       3.5746       1.8051
    1653       3.4758       1.6914
    1654       3.2986       1.4989
    1655       3.3579       1.4874
    1656       3.4822       1.7951
    1657       3.2998       1.6072
    1658       3.4801       1.6039
    1659       3.8158       1.6812
    1660       3.2639       1.5462
    1661       3.3942       1.5212
    1662       3.6440       1.5127
    1663       3.5976       1.5741
    1664       3.4897       1.5459
    1665       3.6751       1.8273
    1666       3.8430       1.6043
    1667       3.7764       1.5120
    1668       3.3003       1.5633
    1669       3.2689       1.6111
    1670       3.4487       1.6361
    1671       3.6098       1.7420
    1672       3.4619       1.6438
    1673       3.3361       1.6337
    1674       3.4965       1.7022
    1675       3.2532       1.6636
    1676       3.4535       1.5967
    1677       3.5963       1.6544
    1678       3.5645       1.6741
    1679       3.3461       1.6335
    1680       3.3823       1.5532
    1681       3.3307       1.5245
    1682       3.5011       1.4274
    1683       3.3866       1.4679
    1684       3.3841       1.5449
    1685       3.3359       1.3586
    1686       3.5858       1.4312
    1687       3.3284       1.5182
    1688       3.3996       1.4732
    1689       3.5627       1.5619
    1690       3.4667       1.5259
    1691       3.2484       1.5030
    1692       3.4912       1.6984
    1693       3.2926       1.5903
    1694       3.4300       1.5743
    1695       3.6727       1.6311
    1696       3.8531       1.4984
    1697       3.5750       1.5211
    1698       3.8632       1.5492
    1699       3.6765       1.5713
    1700       3.5103       1.6332
    1701       3.6100       1.5444
    1702       3.7326       1.6002
    1703       3.8753       1.5528
    1704       3.8039       1.5157
    1705       4.1403       1.6451
    1706       4.0839       1.5375
    1707       4.0141       1.5691
    1708       3.5349       1.4537
    1709       4.2087       1.5807
    1710       4.3512       1.5536
    1711       4.1913       1.5697
    1712       4.4111       1.6416
    1713       4.1728       1.4505
    1714       4.2751       1.5950
    1715       4.2607       1.7126
    1716       4.2024       1.6806
    1717       4.2425       1.8422
    1718       3.9437       1.8781
    1719       4.0570       1.8770
    1720       4.1287       2.0890
    1721       4.0938       1.7340
    1722       4.1288       1.7268
    1723       4.2593       1.9492
    1724       4.0719       1.5625
    1725       4.0230       1.7139
    1726       4.0601       1.6463
    1727       4.4158       1.6889
    1728       4.1467       1.6563
    1729       4.2837       1.6405
    1730       4.0735       1.7934
    1731       4.0896       1.5713
    1732       4.1725       1.7084
    1733       4.0183       1.7382
    1734       4.0200       1.7646
    1735       3.9133       1.8177
    1736       4.2054       1.6231
    1737       4.3583       1.8775
    1738       4.2651       1.8781
    1739       4.2465       1.9135
    1740       4.1874       1.7105
    1741       3.7756       1.5328
    1742       3.3605       1.6830
    1743       3.3074       1.5547
    1744       3.2911       1.7352
    1745       3.0850       1.6673
    1746       3.5617       1.6481
    1747       3.6599       1.6773
    1748       3.2826       1.5639
    1749       3.7107       1.5846
    1750       3.7326       1.6970
    1751       3.4352       1.4997
    1752       3.4362       1.6094
    1753       3.2198       1.6731
    1754       3.2969       1.7344
    1755       3.0120       1.5220
    1756       3.3383       1.6947
    1757       3.3246       1.8255
    1758       3.1491       1.7009
    1759       3.6289       1.5876
    1760       3.6021       1.7671
    1761       3.4945       2.0566
    1762       3.4785       1.7984
    1763       3.2412       1.8485
    1764       3.0901       1.6105
    1765       3.0373       1.5195
    1766       3.1115       1.7389
    1767       3.1780       2.1036
    1768       3.3339       2.3219
    1769       3.5141       2.2464
    1770       3.8678       2.2327
    1771       3.5303       2.2051
    1772       3.8874       2.4049
    1773       3.9195       2.2248
    1774       3.8382       2.5225
    1775       3.7658       2.5800
    1776       3.8594       2.3867
    1777       3.5447       2.1453
    1778       3.4322       2.0982
    1779       3.1872       2.0097
    1780       3.1743       1.9418
    1781       3.3643       2.0148
    1782       3.3494       2.1836
    1783       3.3852       2.0808
    1784       3.5676       2.1761
    1785       3.5565       1.8569
    1786       3.4059       1.9085
    1787       3.4896       2.1204
    1788       3.2569       1.9945
    1789       3.2853       2.1064
    1790       3.4191       2.2747
    1791       3.5730       2.4985
    1792       3.4929       2.3545
    1793       3.3733       2.2631
    1794       3.4236       2.2866
    1795       3.5087       2.3118
    1796       3.7548       2.0568
    1797       3.5391       2.3537
    1798       3.6160       2.6925
    1799       3.7319       2.6005
    1800       3.8064       2.7051
    1801       4.1326       2.6436
    1802       3.8368       2.9351
    1803       3.5982       2.4144
    1804       3.9334       2.5126
    1805       3.9968       2.5461
    1806       3.6167       2.1288
    1807       3.2264       1.9389
    1808       3.7459       2.3741
    1809       3.5884       2.2915
    1810       3.6290       2.0537
    1811       3.4437       2.2430
    1812       3.3981       2.2725
    1813       3.2872       2.1095
    1814       3.3659       2.1660
    1815       3.5291       2.1443
    1816       3.6012       2.0448
    1817       3.7830       2.1425
    1818       3.4372       1.6341
    1819       3.4477       1.9407
    1820       3.3726       2.1326
    1821       4.0570       2.2441
    1822       3.6251       1.9884
    1823       3.6991       2.0983
    1824       3.7614       2.1684
    1825       3.8979       2.1667
    1826       3.5312       1.8915
    1827       3.8510       2.1587
    1828       3.4980       1.9837
    1829       3.4901       2.0076
    1830       3.2617       1.8149
    1831       3.3949       1.8225
    1832       2.9938       1.8656
    1833       3.1687       1.8616
    1834       3.1187       1.8506
    1835       3.1029       1.8102
    1836       3.0604       1.8366
    1837       3.0556       1.8993
    1838       3.1100       1.8520
    1839       3.1096       1.7220
    1840       2.9683       1.7005
    1841       3.1369       1.7772
    1842       2.9280       1.8915
    1843       2.9344       1.9955
    1844       2.9336       1.7129
    1845       2.7673       1.6119
    1846       3.0461       1.8095
    1847       3.0266       1.9516
    1848       2.9477       1.6924
    1849       3.1174       1.7171
    1850       3.1709       1.8522
    1851       2.9452       1.8151
    1852       3.0399       1.7790
    1853       2.9245       1.6364
    1854       2.9064       1.5068
    1855       3.0536       1.6096
    1856       2.8742       1.5835
    1857       2.8601       1.5933
    1858       2.8393       1.7095
    1859       2.8461       1.5689
    1860       2.8724       1.4948
    1861       2.9509       1.5690
    1862       2.8747       1.6192
    1863       2.8987       1.8489
    1864       2.9331       1.7170
    1865       2.9370       1.5375
    1866       2.7684       1.5036
    1867       3.1202       1.8059
    1868       3.1737       1.7190
    1869       3.0045       1.6823
    1870       3.2376       1.8564
    1871       2.9152       1.7268
    1872       2.9997       1.4844
    1873       2.9346       1.7268
    1874       2.9487       1.5048
    1875       3.2346       1.7629
    1876       3.1704       1.7752
    1877       3.1680       1.5415
    1878       3.3018       1.8196
    1879       3.2535       1.9095
    1880       3.2261       1.7219
    1881       3.2941       1.6020
    1882       3.2362       1.6316
    1883       3.2437       1.6312
    1884       3.1067       1.5421
    1885       3.5524       1.7192
    1886       3.4040       1.5445
    1887       2.9452       1.4679
    1888       3.2029       1.4844
    1889       2.8176       1.4064
    1890       3.0307       1.4646
    1891       3.1985       1.4908
    1892       3.6180       1.7470
    1893       3.3035       1.3446
    1894       2.9490       1.5509
    1895       3.4874       1.5391
    1896       3.3948       1.5043
    1897       3.3946       1.5593
    1898       3.2039       1.7217
    1899       3.6113       1.5680
    1900       3.6122       1.5694
    1901       3.5851       1.7229
    1902       3.1784       1.6135
    1903       3.2149       1.6877
    1904       2.9766       1.6569
    1905       3.0776       1.9826
    1906       3.3891       1.8641
    1907       3.1796       1.7148
    1908       3.3916       1.8441
    1909       3.1875       1.6186
    1910       3.5155       1.6320
    1911       3.5525       1.6059
    1912       3.3132       1.6050
    1913       3.1422       1.5254
    1914       3.0158       1.6009
    1915       3.2677       1.5283
    1916       3.2659       1.4781
    1917       3.3007       1.4924
    1918       3.7389       1.5941
    1919       3.2931       1.4113
    1920       3.1068       1.5502
    1921       3.2238       1.4402
    1922       3.1449       1.4498
    1923       3.1085       1.5406
    1924       3.4067       1.5124
    1925       3.2768       1.5067
    1926       3.2020       1.6388
    1927       3.2226       1.5867
    1928       3.0427       1.5111
    1929       3.3863       1.5410
    1930       3.7564       1.7744
    1931       3.8354       1.6404
    1932       3.8365       1.7827
    1933       3.8748       1.4983
    1934       3.9193       1.6758
    1935       4.0824       1.6238
    1936       3.6652       1.5756
    1937       3.5886       1.6009
    1938       3.4560       1.4679
    1939       3.4680       1.4083
    1940       3.6656       1.6328
    1941       3.3180       1.3930
    1942       3.4067       1.4838
    1943       3.6388       1.4670
    1944       3.3431       1.5453
    1945       3.3138       1.5817
    1946       3.3870       1.4575
    1947       3.1644       1.4387
    1948       3.4123       1.6218
    1949       3.4776       1.6458
    1950       3.3504       1.5010
    1951       3.4791       1.6671
    1952       3.4932       1.7801
    1953       3.4653       1.5336
    1954       3.4539       1.4809
    1955       3.6102       1.7001
    1956       3.9134       1.7576
    1957       3.2984       1.7278
    1958       3.4262       1.5618
    1959       3.5510       1.6877
    1960       3.4132       1.6075
    1961       3.5882       1.6028
    1962       3.7929       1.6842
    1963       3.8225       1.6516
    1964       3.9981       1.5899
    1965       3.3496       1.7251
    1966       3.6274       1.5258
    1967       3.5950       1.7282
    1968       3.3193       1.6943
    1969       3.4202       1.7757
    1970       3.2603       1.6987
    1971       3.2954       1.7368
    1972       3.3870       1.9155
    1973       3.2079       1.6003
    1974       3.4497       1.5617
    1975       3.6855       1.6369
    1976       3.6627       1.7620
    1977       3.4738       1.6986
    1978       4.0106       1.7073
    1979       3.7689       1.8890
    1980       3.7913       1.7933
    1981       3.6648       1.7966
    1982       3.7595       1.7899
    1983       3.5060       1.7148
    1984       3.6556       1.6417
    1985       3.6001       1.6805
    1986       3.7754       1.7509
    1987       3.8198       1.7035
    1988       3.2816       1.4562
    1989       3.6017       1.4292
    1990       3.5466       1.4820
    1991       3.3676       1.6167
    1992       3.3673       1.5467
    1993       3.2557       1.5829
    1994       2.9856       1.5562
    1995       3.2101       1.5840
    1996       2.9557       1.6065
    1997       2.9587       1.5222
    1998       3.0790       1.5844
    1999       3.0454       1.6194
    2000       3.3516       1.5718
