# Supplementary material for: K739 is preferentially targeted over K725 in the deSUMOylation process of neuronal nitric oxide synthase
Source: Front Chem. 2025 Sep 4;13:1672437. doi: 10.3389/fchem.2025.1672437 (PMC12445055; doi:10.3389/fchem.2025.1672437)
Supplement: Supplementary file 2 [file DataSheet2.zip › raw-data/739-R752K/RMSD/sumo-peptide-rmsd.out]

#Frame     RMSD_00001
       1       0.0000
       2       1.7730
       3       1.5337
       4       1.9608
       5       1.6170
       6       1.6780
       7       1.4939
       8       1.7150
       9       1.7021
      10       1.9120
      11       1.7431
      12       1.5754
      13       1.6529
      14       1.6185
      15       1.3685
      16       1.9530
      17       3.0363
      18       4.2712
      19       3.5667
      20       3.8922
      21       3.7384
      22       3.7248
      23       3.4452
      24       3.9521
      25       4.1153
      26       4.2498
      27       4.6002
      28       3.8927
      29       4.3871
      30       4.4261
      31       4.8801
      32       3.8452
      33       3.9497
      34       3.9479
      35       2.7752
      36       3.1874
      37       3.0350
      38       3.3863
      39       2.6082
      40       3.9122
      41       4.4882
      42       4.4806
      43       3.6987
      44       3.0278
      45       3.2514
      46       2.9945
      47       3.0847
      48       3.8955
      49       4.4264
      50       4.1093
      51       3.9483
      52       3.0297
      53       3.9033
      54       4.7685
      55       3.9334
      56       3.9196
      57       4.2305
      58       3.7496
      59       4.1266
      60       3.9978
      61       3.8371
      62       4.1075
      63       4.3844
      64       4.5259
      65       3.5873
      66       4.9800
      67       4.4143
      68       4.4986
      69       4.7677
      70       4.6285
      71       5.5044
      72       4.7951
      73       5.7786
      74       5.1697
      75       5.4673
      76       4.2521
      77       3.4667
      78       3.8616
      79       3.2881
      80       2.9372
      81       3.4611
      82       3.7071
      83       4.0607
      84       3.7407
      85       4.0975
      86       4.3072
      87       3.9464
      88       4.2247
      89       4.5905
      90       4.6045
      91       5.2728
      92       4.6437
      93       4.4541
      94       5.1753
      95       4.0437
      96       4.3177
      97       5.1913
      98       4.6214
      99       3.8730
     100       5.2265
     101       4.7636
     102       5.2110
     103       5.2948
     104       6.0116
     105       5.4872
     106       5.7640
     107       5.4760
     108       6.8287
     109       6.4339
     110       6.6635
     111       6.4150
     112       6.2075
     113       6.8022
     114       6.8536
     115       6.3857
     116       6.8767
     117       6.7380
     118       7.1272
     119       6.9134
     120       7.2749
     121       7.1602
     122       6.5115
     123       6.3605
     124       7.1133
     125       6.4624
     126       6.5463
     127       6.1856
     128       6.3802
     129       6.1981
     130       6.1129
     131       6.5654
     132       6.4785
     133       6.5141
     134       6.6253
     135       6.6804
     136       6.0506
     137       6.0194
     138       6.6462
     139       6.5442
     140       6.4524
     141       6.0913
     142       5.6282
     143       6.5898
     144       6.7329
     145       7.0409
     146       6.4317
     147       6.0504
     148       6.3637
     149       6.0898
     150       6.1991
     151       7.0616
     152       6.8278
     153       7.0284
     154       6.7267
     155       6.9047
     156       7.0742
     157       6.5438
     158       6.1510
     159       6.1086
     160       6.4991
     161       5.2454
     162       5.8848
     163       5.4045
     164       6.8540
     165       6.5707
     166       6.1199
     167       6.0237
     168       6.6440
     169       6.6976
     170       6.0452
     171       6.6276
     172       6.7250
     173       5.8270
     174       6.3594
     175       6.3534
     176       6.3764
     177       6.4982
     178       5.5994
     179       7.0171
     180       7.2487
     181       6.8403
     182       5.8731
     183       6.1873
     184       6.2127
     185       6.3157
     186       5.7948
     187       6.2774
     188       6.6398
     189       6.0622
     190       6.1417
     191       6.3827
     192       6.4424
     193       6.6816
     194       6.4291
     195       6.1250
     196       5.9865
     197       5.9361
     198       7.1865
     199       7.1635
     200       7.1378
     201       7.2892
     202       7.3047
     203       6.7880
     204       6.9748
     205       7.4368
     206       6.9367
     207       7.1930
     208       6.6786
     209       5.2952
     210       4.9965
     211       5.7112
     212       5.4949
     213       5.4675
     214       5.7704
     215       5.8018
     216       5.7221
     217       5.7536
     218       6.3217
     219       5.8610
     220       6.0031
     221       5.7936
     222       5.6787
     223       5.5787
     224       5.9707
     225       6.6457
     226       6.7708
     227       6.4572
     228       5.7260
     229       6.2052
     230       6.0708
     231       6.5397
     232       6.2093
     233       6.5283
     234       6.4640
     235       5.5815
     236       5.6987
     237       6.4209
     238       5.2626
     239       5.4440
     240       5.4174
     241       5.9680
     242       5.7742
     243       5.5300
     244       5.8284
     245       5.8691
     246       5.6472
     247       5.5835
     248       6.1814
     249       5.8518
     250       5.4852
     251       6.4916
     252       6.2560
     253       5.8492
     254       5.5234
     255       6.3761
     256       5.5390
     257       5.7105
     258       5.7412
     259       4.5941
     260       4.7227
     261       4.2693
     262       4.7502
     263       4.5670
     264       5.9081
     265       4.8541
     266       4.0221
     267       4.7028
     268       4.9486
     269       4.9628
     270       5.6518
     271       4.8424
     272       5.1261
     273       4.3234
     274       4.4806
     275       5.4148
     276       5.9279
     277       6.4805
     278       5.9604
     279       5.1438
     280       4.9620
     281       5.6128
     282       5.7656
     283       5.7352
     284       5.4223
     285       5.7201
     286       5.8561
     287       5.7448
     288       5.7606
     289       5.8303
     290       5.7369
     291       6.5068
     292       6.2656
     293       6.5658
     294       6.3094
     295       6.4226
     296       6.4852
     297       7.4097
     298       7.7740
     299       7.6879
     300       7.0848
     301       6.2220
     302       6.1495
     303       5.8791
     304       5.8162
     305       7.1132
     306       5.8055
     307       5.0844
     308       4.7398
     309       5.9262
     310       6.3430
     311       6.3682
     312       6.5893
     313       6.7229
     314       7.2507
     315       7.4037
     316       8.2837
     317       8.1537
     318       6.6243
     319       6.5308
     320       7.2316
     321       7.0074
     322       7.1695
     323       7.4932
     324       6.1572
     325       6.3196
     326       6.9855
     327       7.6825
     328       7.3117
     329       7.3006
     330       7.4641
     331       7.5008
     332       7.8363
     333       7.2949
     334       7.2520
     335       7.4190
     336       7.1465
     337       7.3625
     338       7.0863
     339       7.6186
     340       7.6378
     341       7.5860
     342       7.1872
     343       7.0768
     344       7.0557
     345       7.5996
     346       7.2898
     347       7.2126
     348       7.4165
     349       7.1877
     350       6.7372
     351       6.6611
     352       6.2652
     353       5.9949
     354       7.6314
     355       7.6033
     356       6.6766
     357       6.8900
     358       8.0354
     359       7.7405
     360       6.9839
     361       7.1641
     362       6.1156
     363       6.1337
     364       6.0127
     365       6.5344
     366       6.6641
     367       6.5696
     368       6.2476
     369       7.0058
     370       6.9914
     371       6.8971
     372       6.6025
     373       6.3474
     374       6.3851
     375       6.4095
     376       5.7943
     377       5.9118
     378       6.4968
     379       5.9494
     380       5.8007
     381       5.0213
     382       4.8919
     383       6.1534
     384       5.4127
     385       4.8251
     386       4.1498
     387       3.6635
     388       3.5008
     389       3.3929
     390       2.8944
     391       2.8751
     392       2.7757
     393       3.4042
     394       3.2043
     395       2.9659
     396       3.0218
     397       3.0077
     398       1.8982
     399       2.4197
     400       2.8812
     401       2.8225
     402       2.8526
     403       2.6847
     404       2.9233
     405       3.5742
     406       2.8903
     407       3.3372
     408       2.5950
     409       2.9144
     410       3.1426
     411       2.8314
     412       2.9028
     413       2.9043
     414       3.7731
     415       4.5592
     416       2.8939
     417       2.7571
     418       3.1859
     419       2.4849
     420       3.6106
     421       3.9063
     422       2.7238
     423       3.8156
     424       3.1719
     425       3.3851
     426       2.6820
     427       2.1846
     428       2.1669
     429       2.0812
     430       2.9590
     431       2.4461
     432       2.4183
     433       1.9209
     434       2.9307
     435       1.9595
     436       3.1531
     437       2.6386
     438       2.5733
     439       2.4758
     440       2.4200
     441       3.0822
     442       3.4394
     443       3.6987
     444       3.6469
     445       2.8130
     446       2.5991
     447       3.1958
     448       3.6898
     449       3.4941
     450       3.0801
     451       2.9352
     452       3.8291
     453       2.7355
     454       4.1645
     455       3.6870
     456       3.1538
     457       3.1493
     458       3.2117
     459       3.1571
     460       4.0645
     461       3.0638
     462       3.7179
     463       3.4445
     464       3.0461
     465       2.7821
     466       2.1954
     467       2.5486
     468       1.9275
     469       2.6585
     470       3.1742
     471       3.1423
     472       1.8274
     473       2.6098
     474       1.8714
     475       1.9529
     476       1.8596
     477       1.9836
     478       1.7613
     479       1.6810
     480       2.2473
     481       2.9355
     482       3.4042
     483       2.1851
     484       2.0209
     485       1.5691
     486       1.8384
     487       1.9552
     488       1.5261
     489       1.7923
     490       1.7375
     491       2.0262
     492       1.7618
     493       1.9244
     494       1.9724
     495       2.1305
     496       1.6553
     497       1.9389
     498       1.8838
     499       1.8563
     500       1.7246
     501       1.8333
     502       1.5495
     503       1.6322
     504       1.7598
     505       1.5302
     506       1.6248
     507       1.7223
     508       1.6030
     509       1.4530
     510       1.9397
     511       1.9466
     512       1.7514
     513       2.0040
     514       1.9629
     515       1.7846
     516       1.8577
     517       1.9705
     518       1.6175
     519       1.7477
     520       2.6036
     521       2.1683
     522       1.7693
     523       1.6705
     524       1.6210
     525       2.6772
     526       3.2210
     527       2.4746
     528       1.6473
     529       1.6849
     530       1.7931
     531       1.9379
     532       1.6926
     533       2.0332
     534       1.5607
     535       1.5173
     536       1.5485
     537       2.0495
     538       2.2510
     539       2.5920
     540       2.8967
     541       3.6768
     542       3.0085
     543       2.8814
     544       2.1643
     545       3.0388
     546       2.9664
     547       2.2482
     548       2.5486
     549       3.5276
     550       3.1318
     551       2.8262
     552       2.0685
     553       2.2099
     554       3.1389
     555       2.8747
     556       2.6058
     557       2.2387
     558       2.6815
     559       3.1264
     560       2.8680
     561       2.7589
     562       2.7018
     563       2.5385
     564       2.5442
     565       3.1858
     566       3.0559
     567       3.2730
     568       3.0726
     569       3.5029
     570       3.6444
     571       3.5082
     572       3.2589
     573       2.6387
     574       2.7158
     575       2.8205
     576       3.2196
     577       2.8054
     578       3.8398
     579       2.5592
     580       3.2578
     581       2.8764
     582       2.8068
     583       3.3221
     584       3.5358
     585       3.0142
     586       2.6510
     587       3.6170
     588       3.4835
     589       3.6639
     590       3.2542
     591       3.4732
     592       2.9754
     593       3.3824
     594       3.2349
     595       3.3461
     596       3.1118
     597       3.7932
     598       3.2961
     599       3.4131
     600       3.2193
     601       3.1769
     602       2.7919
     603       2.9864
     604       3.5792
     605       3.5780
     606       3.1590
     607       3.7482
     608       2.8676
     609       3.3013
     610       4.1104
     611       3.5824
     612       4.2099
     613       4.8206
     614       5.5897
     615       5.9237
     616       6.4765
     617       4.8705
     618       4.5820
     619       3.9505
     620       3.9114
     621       2.8347
     622       3.3890
     623       2.6635
     624       4.0835
     625       3.0998
     626       3.0692
     627       2.6186
     628       3.3457
     629       3.7306
     630       2.4722
     631       2.5408
     632       2.7623
     633       2.3413
     634       3.2565
     635       2.3509
     636       2.8886
     637       2.6757
     638       2.2175
     639       3.0308
     640       2.4560
     641       2.7978
     642       3.4836
     643       3.3603
     644       3.3913
     645       3.3919
     646       3.5840
     647       3.5747
     648       3.2681
     649       3.2543
     650       3.6069
     651       2.6674
     652       2.9361
     653       3.4572
     654       3.0816
     655       3.4201
     656       3.1318
     657       3.0944
     658       2.6918
     659       1.8608
     660       2.4147
     661       3.1478
     662       3.2489
     663       2.4018
     664       2.5934
     665       2.7900
     666       3.2716
     667       3.3746
     668       2.3826
     669       3.2190
     670       2.3052
     671       2.5999
     672       2.6669
     673       4.2762
     674       3.9372
     675       4.2376
     676       3.4519
     677       3.9956
     678       4.0565
     679       3.9239
     680       4.6675
     681       4.7507
     682       4.5553
     683       5.0112
     684       4.8588
     685       4.3182
     686       4.2370
     687       4.5912
     688       4.7089
     689       4.5928
     690       4.6284
     691       3.6053
     692       3.4716
     693       3.6473
     694       3.9799
     695       5.2416
     696       5.6282
     697       4.8855
     698       5.0797
     699       5.1142
     700       5.6644
     701       5.0103
     702       4.8151
     703       4.8773
     704       4.7972
     705       4.5646
     706       4.0967
     707       3.8592
     708       4.0720
     709       4.1903
     710       3.2649
     711       3.5049
     712       3.4524
     713       3.3095
     714       3.4978
     715       3.1051
     716       3.5477
     717       4.3002
     718       4.5811
     719       4.1414
     720       5.1932
     721       5.5322
     722       4.6202
     723       5.1889
     724       4.5280
     725       4.6948
     726       4.8778
     727       5.0323
     728       5.8431
     729       5.4278
     730       5.1267
     731       5.0410
     732       4.9429
     733       4.5032
     734       4.4355
     735       5.4794
     736       5.1222
     737       4.7627
     738       5.0692
     739       5.0787
     740       4.6132
     741       4.8285
     742       4.8584
     743       4.6812
     744       4.7121
     745       5.3327
     746       5.0987
     747       5.5022
     748       5.8366
     749       5.3866
     750       5.6947
     751       5.5177
     752       5.6273
     753       5.4332
     754       5.5737
     755       5.6628
     756       5.4093
     757       5.7840
     758       5.9655
     759       6.1896
     760       5.9498
     761       6.2980
     762       5.8607
     763       6.1150
     764       5.9688
     765       5.8982
     766       6.1361
     767       6.1609
     768       5.7035
     769       5.2135
     770       5.2560
     771       5.4558
     772       5.5412
     773       5.4618
     774       5.2225
     775       5.2279
     776       5.3442
     777       5.1721
     778       5.7064
     779       5.4323
     780       5.3281
     781       5.3290
     782       5.2052
     783       5.4834
     784       5.0139
     785       5.3371
     786       5.2843
     787       5.3542
     788       5.4205
     789       5.6524
     790       5.5093
     791       5.3513
     792       5.2253
     793       5.5051
     794       5.5154
     795       5.6828
     796       5.5302
     797       5.5111
     798       5.3420
     799       5.4533
     800       5.4249
     801       5.2377
     802       5.3472
     803       5.3888
     804       5.3602
     805       5.3189
     806       5.4530
     807       5.5623
     808       5.4004
     809       5.3417
     810       5.1539
     811       5.2287
     812       5.3440
     813       5.3252
     814       5.3389
     815       5.4483
     816       5.0539
     817       5.4282
     818       5.5239
     819       5.3368
     820       5.3333
     821       5.2690
     822       5.2349
     823       5.3102
     824       5.2817
     825       4.7918
     826       5.0212
     827       5.3629
     828       5.0910
     829       5.2869
     830       5.3633
     831       5.3542
     832       5.0731
     833       5.3679
     834       5.2984
     835       5.6889
     836       5.2671
     837       5.3605
     838       5.3485
     839       5.2928
     840       5.3039
     841       5.1667
     842       5.1286
     843       5.1806
     844       5.1539
     845       5.1058
     846       4.9487
     847       5.1774
     848       5.1463
     849       4.9582
     850       5.1248
     851       5.0273
     852       4.9387
     853       5.1132
     854       4.8752
     855       5.1789
     856       5.5263
     857       5.1587
     858       5.2453
     859       5.4285
     860       5.3081
     861       5.4714
     862       5.3611
     863       5.3793
     864       5.2765
     865       5.3953
     866       5.3321
     867       5.5735
     868       5.1901
     869       5.2671
     870       5.3157
     871       5.2280
     872       5.3926
     873       5.2545
     874       5.4134
     875       5.6143
     876       5.5549
     877       5.3408
     878       5.1399
     879       5.2163
     880       5.2839
     881       4.8345
     882       4.8537
     883       4.5696
     884       4.8002
     885       4.7668
     886       4.7515
     887       4.3831
     888       4.3968
     889       4.5785
     890       4.1194
     891       4.4004
     892       4.5639
     893       4.0358
     894       4.9031
     895       4.6725
     896       4.5326
     897       3.6223
     898       3.8684
     899       4.0850
     900       4.1952
     901       4.5496
     902       4.7655
     903       4.5135
     904       4.2640
     905       4.7927
     906       4.5041
     907       4.4224
     908       4.0740
     909       4.3541
     910       4.1562
     911       4.0365
     912       4.3993
     913       3.5745
     914       4.0327
     915       4.1896
     916       4.1396
     917       3.7875
     918       4.0142
     919       3.6534
     920       3.6067
     921       3.1389
     922       3.5648
     923       3.5980
     924       3.4816
     925       3.7404
     926       4.5768
     927       4.7234
     928       3.8234
     929       3.5824
     930       3.5417
     931       3.7406
     932       3.8687
     933       3.8179
     934       4.1502
     935       3.4401
     936       3.5931
     937       3.9998
     938       3.3735
     939       3.5201
     940       3.1773
     941       3.2649
     942       3.2748
     943       2.8396
     944       3.3620
     945       3.3864
     946       2.8791
     947       2.7184
     948       2.1429
     949       1.9499
     950       2.5384
     951       2.2800
     952       2.5651
     953       2.9022
     954       3.1829
     955       2.3250
     956       2.6582
     957       2.5071
     958       2.8765
     959       3.1537
     960       2.7922
     961       2.6807
     962       2.6327
     963       2.5074
     964       2.3374
     965       2.8487
     966       2.8958
     967       2.6143
     968       2.9973
     969       3.3807
     970       3.1286
     971       3.0379
     972       2.7463
     973       3.4849
     974       3.5955
     975       3.6159
     976       3.6802
     977       4.0376
     978       4.0692
     979       3.8883
     980       3.9426
     981       3.8420
     982       3.7151
     983       4.1857
     984       3.8837
     985       3.1116
     986       3.4118
     987       3.0687
     988       3.2498
     989       3.5827
     990       3.7213
     991       3.5389
     992       2.9512
     993       3.2762
     994       3.6836
     995       3.5184
     996       3.5750
     997       4.1129
     998       4.3547
     999       3.8837
    1000       4.2284
    1001       3.7506
    1002       3.6725
    1003       3.3126
    1004       3.0207
    1005       3.7711
    1006       3.5197
    1007       3.5524
    1008       2.9213
    1009       2.6643
    1010       3.4610
    1011       3.4733
    1012       3.5252
    1013       3.2994
    1014       3.4780
    1015       3.1401
    1016       2.8938
    1017       3.0321
    1018       3.0096
    1019       3.1159
    1020       2.7997
    1021       3.3865
    1022       3.3618
    1023       3.4240
    1024       2.9751
    1025       2.4114
    1026       2.9841
    1027       3.3229
    1028       3.1187
    1029       2.9098
    1030       2.6808
    1031       2.3730
    1032       2.1964
    1033       2.6748
    1034       2.3532
    1035       3.1225
    1036       3.1476
    1037       3.3225
    1038       3.0068
    1039       2.8445
    1040       2.4754
    1041       2.7772
    1042       2.8800
    1043       3.0194
    1044       3.1915
    1045       3.4328
    1046       3.2428
    1047       3.2408
    1048       3.2349
    1049       3.2227
    1050       3.3672
    1051       3.2822
    1052       3.3349
    1053       3.1789
    1054       3.1221
    1055       3.2655
    1056       3.3389
    1057       3.1483
    1058       3.2634
    1059       3.3968
    1060       3.2676
    1061       3.3009
    1062       3.4450
    1063       3.7314
    1064       3.5789
    1065       3.4942
    1066       3.2974
    1067       3.2556
    1068       3.3458
    1069       3.6169
    1070       3.0617
    1071       3.1059
    1072       3.2263
    1073       3.2284
    1074       3.1421
    1075       3.2818
    1076       3.5266
    1077       3.2964
    1078       2.7759
    1079       2.5291
    1080       2.3794
    1081       2.6459
    1082       2.7545
    1083       2.8676
    1084       3.1608
    1085       2.9422
    1086       2.7658
    1087       2.9440
    1088       2.8252
    1089       2.8169
    1090       2.8935
    1091       2.7691
    1092       2.9382
    1093       2.8415
    1094       2.8074
    1095       2.8640
    1096       3.0835
    1097       2.8538
    1098       2.9856
    1099       2.8396
    1100       2.9089
    1101       2.7523
    1102       2.9844
    1103       3.0428
    1104       3.0216
    1105       3.1330
    1106       2.9634
    1107       2.9185
    1108       2.6950
    1109       2.5711
    1110       2.5380
    1111       2.2853
    1112       2.7233
    1113       2.7616
    1114       2.8822
    1115       2.5251
    1116       2.5831
    1117       2.6304
    1118       2.9090
    1119       2.3293
    1120       2.6768
    1121       2.7491
    1122       2.5381
    1123       2.7362
    1124       2.5234
    1125       2.5415
    1126       2.9121
    1127       2.5233
    1128       2.5479
    1129       2.7607
    1130       2.7999
    1131       3.0935
    1132       3.1933
    1133       3.4960
    1134       3.1094
    1135       3.4631
    1136       3.1242
    1137       3.2050
    1138       3.2237
    1139       3.1899
    1140       3.0889
    1141       3.2399
    1142       3.2775
    1143       3.3915
    1144       3.1422
    1145       3.1193
    1146       3.1138
    1147       2.8935
    1148       3.1087
    1149       3.2048
    1150       2.9651
    1151       2.7478
    1152       3.1089
    1153       2.8832
    1154       3.1470
    1155       3.0060
    1156       2.8954
    1157       3.0649
    1158       2.8352
    1159       3.0271
    1160       3.0253
    1161       3.0731
    1162       2.8976
    1163       2.8151
    1164       2.8172
    1165       2.8697
    1166       2.8866
    1167       2.7697
    1168       2.7591
    1169       2.8524
    1170       2.7904
    1171       2.9097
    1172       2.8801
    1173       2.9276
    1174       2.7969
    1175       2.8825
    1176       2.8348
    1177       2.8545
    1178       2.7901
    1179       2.7355
    1180       2.9047
    1181       2.9541
    1182       2.7569
    1183       2.7788
    1184       2.8582
    1185       2.7955
    1186       2.7134
    1187       2.9476
    1188       2.9298
    1189       2.8651
    1190       2.8293
    1191       2.9376
    1192       2.8783
    1193       2.9904
    1194       2.8115
    1195       2.7575
    1196       2.8401
    1197       2.7524
    1198       2.7621
    1199       2.8500
    1200       2.9849
    1201       2.8695
    1202       2.8571
    1203       2.9744
    1204       2.8728
    1205       3.0626
    1206       2.9676
    1207       3.0607
    1208       3.1687
    1209       3.0997
    1210       3.0254
    1211       3.0230
    1212       2.9750
    1213       3.1247
    1214       3.1148
    1215       3.0679
    1216       2.9912
    1217       2.9295
    1218       2.9779
    1219       2.7510
    1220       3.2585
    1221       2.9662
    1222       3.0580
    1223       3.1891
    1224       3.1890
    1225       3.2050
    1226       3.4691
    1227       3.3759
    1228       3.3831
    1229       3.1026
    1230       2.7983
    1231       3.0584
    1232       3.1049
    1233       2.9583
    1234       3.3129
    1235       3.3793
    1236       2.9980
    1237       3.1587
    1238       3.1597
    1239       3.2688
    1240       3.0696
    1241       3.0236
    1242       3.3994
    1243       3.2265
    1244       3.0559
    1245       3.4994
    1246       3.6206
    1247       3.0990
    1248       3.1709
    1249       3.2324
    1250       3.1842
    1251       3.2034
    1252       3.2847
    1253       3.3062
    1254       2.9004
    1255       2.9007
    1256       3.1346
    1257       2.8953
    1258       2.9381
    1259       2.9022
    1260       2.9697
    1261       2.9294
    1262       2.5549
    1263       2.9403
    1264       2.6848
    1265       2.9980
    1266       3.1981
    1267       3.1946
    1268       2.7828
    1269       2.7548
    1270       3.0114
    1271       2.9015
    1272       2.9415
    1273       3.0324
    1274       2.7905
    1275       2.9673
    1276       2.8841
    1277       3.0755
    1278       3.0735
    1279       3.1117
    1280       2.7277
    1281       2.9329
    1282       2.7252
    1283       3.0435
    1284       3.1166
    1285       2.7780
    1286       2.8558
    1287       2.9936
    1288       3.0923
    1289       3.0082
    1290       3.0279
    1291       2.8731
    1292       2.8200
    1293       2.9227
    1294       2.6972
    1295       2.7236
    1296       3.0407
    1297       2.9008
    1298       2.7137
    1299       2.7416
    1300       2.8940
    1301       2.9782
    1302       2.7249
    1303       3.0814
    1304       2.9580
    1305       3.0404
    1306       2.9219
    1307       2.9475
    1308       3.2079
    1309       3.1902
    1310       2.6763
    1311       2.9860
    1312       3.1564
    1313       3.1300
    1314       2.8177
    1315       2.8959
    1316       2.9724
    1317       2.8011
    1318       2.8892
    1319       2.8030
    1320       2.9392
    1321       2.9243
    1322       3.0079
    1323       2.8793
    1324       2.8466
    1325       2.8425
    1326       2.7410
    1327       2.7740
    1328       2.8570
    1329       2.8333
    1330       2.9374
    1331       2.8425
    1332       2.8007
    1333       2.7051
    1334       2.9292
    1335       2.6632
    1336       2.7690
    1337       2.6708
    1338       2.8711
    1339       2.6907
    1340       2.8306
    1341       2.7551
    1342       2.9455
    1343       2.8433
    1344       2.9421
    1345       2.8943
    1346       2.7393
    1347       2.8114
    1348       2.8436
    1349       3.1788
    1350       2.9000
    1351       3.0108
    1352       2.9169
    1353       2.7100
    1354       2.6494
    1355       2.9703
    1356       2.8914
    1357       2.7347
    1358       2.7467
    1359       2.6208
    1360       2.6964
    1361       2.6231
    1362       2.7457
    1363       2.8043
    1364       2.6068
    1365       2.5833
    1366       2.8051
    1367       2.7691
    1368       2.6772
    1369       2.7889
    1370       2.8461
    1371       3.1222
    1372       3.0990
    1373       3.1124
    1374       2.9489
    1375       2.7821
    1376       3.0453
    1377       2.8493
    1378       3.0022
    1379       2.8724
    1380       2.7918
    1381       2.7275
    1382       2.8727
    1383       3.0381
    1384       2.8003
    1385       2.7891
    1386       3.2801
    1387       2.9032
    1388       2.9370
    1389       2.9757
    1390       2.8860
    1391       2.9431
    1392       2.9578
    1393       2.7644
    1394       3.0519
    1395       2.9975
    1396       2.7665
    1397       2.7887
    1398       2.6742
    1399       2.6528
    1400       2.7180
    1401       2.7633
    1402       2.9790
    1403       2.9380
    1404       2.7363
    1405       2.7736
    1406       2.9227
    1407       2.8824
    1408       2.9439
    1409       2.9296
    1410       2.7708
    1411       2.7485
    1412       2.8176
    1413       3.0119
    1414       2.8517
    1415       2.7688
    1416       2.9470
    1417       2.8198
    1418       2.8205
    1419       2.6501
    1420       2.6251
    1421       3.0157
    1422       2.6313
    1423       2.7734
    1424       2.7364
    1425       2.8290
    1426       2.5250
    1427       2.8038
    1428       2.7299
    1429       2.7314
    1430       2.8536
    1431       2.7870
    1432       3.0743
    1433       2.9422
    1434       2.8502
    1435       2.8994
    1436       2.6459
    1437       2.4456
    1438       2.6801
    1439       2.4999
    1440       2.3499
    1441       2.4529
    1442       2.4416
    1443       2.8100
    1444       2.7842
    1445       2.7163
    1446       2.7826
    1447       2.7580
    1448       2.8999
    1449       2.9451
    1450       2.6997
    1451       2.6804
    1452       2.4533
    1453       2.7131
    1454       2.6306
    1455       2.9965
    1456       3.3020
    1457       2.8677
    1458       3.4142
    1459       3.0587
    1460       2.6691
    1461       2.7296
    1462       2.7537
    1463       2.8613
    1464       2.3830
    1465       2.8120
    1466       2.7508
    1467       2.8330
    1468       2.9623
    1469       2.1451
    1470       2.5430
    1471       2.8527
    1472       2.3687
    1473       2.2156
    1474       2.9811
    1475       2.6353
    1476       2.7313
    1477       3.1183
    1478       3.0461
    1479       2.9829
    1480       3.3056
    1481       2.9949
    1482       2.8799
    1483       3.1574
    1484       2.7784
    1485       2.5177
    1486       2.6574
    1487       2.1356
    1488       2.1244
    1489       2.2929
    1490       2.0953
    1491       2.0776
    1492       2.1769
    1493       2.2048
    1494       2.9270
    1495       2.5166
    1496       2.3772
    1497       2.7019
    1498       3.0552
    1499       3.4060
    1500       3.0957
    1501       3.3550
    1502       3.4770
    1503       3.8950
    1504       4.1836
    1505       3.9772
    1506       4.2659
    1507       5.0790
    1508       5.4418
    1509       4.8867
    1510       4.9880
    1511       5.4303
    1512       5.6090
    1513       5.5075
    1514       4.7227
    1515       4.8369
    1516       4.6342
    1517       3.7295
    1518       3.9544
    1519       3.6186
    1520       2.5745
    1521       1.9367
    1522       1.7355
    1523       2.0135
    1524       2.4461
    1525       2.7182
    1526       3.4141
    1527       4.1795
    1528       3.3653
    1529       2.4535
    1530       3.0341
    1531       2.0675
    1532       2.5104
    1533       3.5681
    1534       3.3969
    1535       2.8275
    1536       2.8212
    1537       2.9173
    1538       3.2544
    1539       2.7647
    1540       2.8211
    1541       2.6226
    1542       3.0150
    1543       3.2063
    1544       3.1524
    1545       3.0319
    1546       3.7624
    1547       3.4944
    1548       3.6038
    1549       4.7854
    1550       4.9039
    1551       3.9403
    1552       3.7960
    1553       4.4947
    1554       3.7739
    1555       3.4095
    1556       3.4555
    1557       3.4148
    1558       2.9617
    1559       2.5385
    1560       3.2689
    1561       3.4507
    1562       2.5088
    1563       4.6596
    1564       4.0578
    1565       3.9246
    1566       3.6592
    1567       2.7731
    1568       3.1616
    1569       3.5034
    1570       3.4386
    1571       3.8051
    1572       3.5294
    1573       3.9862
    1574       3.7330
    1575       2.6848
    1576       3.5427
    1577       2.5865
    1578       2.8226
    1579       3.0760
    1580       2.8995
    1581       2.5212
    1582       3.2432
    1583       3.6872
    1584       2.9425
    1585       3.6076
    1586       3.7897
    1587       3.4680
    1588       2.9970
    1589       3.4328
    1590       3.0712
    1591       3.5402
    1592       3.4478
    1593       2.5851
    1594       3.1216
    1595       3.5037
    1596       2.9936
    1597       2.4110
    1598       2.7838
    1599       2.4848
    1600       2.8827
    1601       2.7635
    1602       3.3493
    1603       2.3458
    1604       3.1854
    1605       3.1239
    1606       3.6667
    1607       4.0839
    1608       3.5716
    1609       2.7584
    1610       3.0904
    1611       2.6415
    1612       2.4447
    1613       2.3165
    1614       2.2080
    1615       2.4613
    1616       2.8043
    1617       2.9031
    1618       2.3263
    1619       2.9295
    1620       2.2430
    1621       2.6596
    1622       2.6177
    1623       2.6597
    1624       3.1746
    1625       3.4194
    1626       3.1808
    1627       3.3519
    1628       2.8490
    1629       2.8766
    1630       3.2807
    1631       3.2587
    1632       3.5326
    1633       3.3949
    1634       3.1067
    1635       3.3184
    1636       2.8287
    1637       2.7950
    1638       2.9297
    1639       3.4398
    1640       3.3119
    1641       3.2887
    1642       3.2818
    1643       3.3662
    1644       2.4588
    1645       3.0702
    1646       2.9633
    1647       3.0231
    1648       3.0891
    1649       3.3576
    1650       3.4620
    1651       3.3878
    1652       3.0583
    1653       2.9699
    1654       2.6989
    1655       2.9810
    1656       3.0329
    1657       2.9800
    1658       3.4205
    1659       4.0767
    1660       2.7821
    1661       3.1505
    1662       3.5938
    1663       3.4640
    1664       2.9997
    1665       3.6080
    1666       4.2394
    1667       4.1159
    1668       2.7475
    1669       2.4527
    1670       3.2090
    1671       3.8523
    1672       3.1833
    1673       2.8135
    1674       3.0656
    1675       2.6015
    1676       3.3475
    1677       3.6149
    1678       3.5628
    1679       2.6968
    1680       3.0094
    1681       2.5600
    1682       3.5573
    1683       3.4105
    1684       3.0827
    1685       3.4010
    1686       3.7084
    1687       3.2869
    1688       3.4057
    1689       3.4611
    1690       3.2122
    1691       3.1895
    1692       3.3920
    1693       2.9753
    1694       3.0577
    1695       3.6685
    1696       4.4718
    1697       3.5965
    1698       4.2809
    1699       3.7699
    1700       3.4908
    1701       4.0223
    1702       4.3128
    1703       4.7253
    1704       4.1048
    1705       5.2501
    1706       5.1075
    1707       4.8753
    1708       4.0463
    1709       5.4215
    1710       5.5934
    1711       5.3297
    1712       5.7759
    1713       5.5429
    1714       5.5807
    1715       5.3372
    1716       5.4853
    1717       5.1927
    1718       4.6285
    1719       5.0484
    1720       4.8768
    1721       5.2382
    1722       5.0786
    1723       5.1516
    1724       4.9061
    1725       4.9589
    1726       5.0206
    1727       5.4816
    1728       5.1671
    1729       5.5318
    1730       5.2981
    1731       5.1739
    1732       5.3786
    1733       4.8631
    1734       4.9921
    1735       4.6664
    1736       5.2558
    1737       5.4714
    1738       5.2022
    1739       4.9802
    1740       4.9855
    1741       4.5122
    1742       3.2397
    1743       3.1936
    1744       2.7827
    1745       2.4196
    1746       3.5662
    1747       3.5980
    1748       3.0858
    1749       3.8462
    1750       3.6147
    1751       3.0892
    1752       3.1219
    1753       2.3551
    1754       2.6251
    1755       2.2174
    1756       2.5914
    1757       2.5923
    1758       2.3823
    1759       3.6604
    1760       3.0513
    1761       2.7044
    1762       3.2125
    1763       2.7199
    1764       2.5192
    1765       2.2380
    1766       2.2929
    1767       2.0576
    1768       2.1076
    1769       2.8228
    1770       3.8954
    1771       2.7101
    1772       3.9705
    1773       3.9854
    1774       3.6741
    1775       3.3927
    1776       3.6316
    1777       3.1834
    1778       2.8690
    1779       2.3791
    1780       1.9088
    1781       2.3634
    1782       2.2265
    1783       2.8028
    1784       3.3825
    1785       3.7931
    1786       3.1579
    1787       3.4710
    1788       2.8257
    1789       3.0417
    1790       2.8826
    1791       2.6853
    1792       2.9708
    1793       2.6106
    1794       2.8933
    1795       3.0176
    1796       3.6614
    1797       3.0830
    1798       2.7869
    1799       2.9661
    1800       3.4558
    1801       4.1378
    1802       3.0802
    1803       3.1060
    1804       3.6126
    1805       3.8630
    1806       3.5422
    1807       2.5025
    1808       3.5204
    1809       3.2306
    1810       3.5558
    1811       2.8447
    1812       2.5461
    1813       2.7008
    1814       2.6537
    1815       2.7532
    1816       3.3292
    1817       3.9556
    1818       3.4374
    1819       2.9986
    1820       2.2749
    1821       3.8716
    1822       2.9430
    1823       3.5449
    1824       3.3174
    1825       3.6230
    1826       3.1493
    1827       3.5737
    1828       3.0294
    1829       3.4371
    1830       2.7977
    1831       2.7865
    1832       2.3747
    1833       2.2924
    1834       2.1552
    1835       2.1164
    1836       2.2212
    1837       2.2410
    1838       2.1901
    1839       2.2907
    1840       1.9666
    1841       2.4140
    1842       1.5370
    1843       1.8343
    1844       1.9455
    1845       1.5532
    1846       2.2080
    1847       1.6238
    1848       1.5947
    1849       2.2071
    1850       2.3320
    1851       1.7839
    1852       1.8198
    1853       2.1996
    1854       2.1146
    1855       2.4600
    1856       1.6103
    1857       2.0090
    1858       1.8259
    1859       1.9920
    1860       2.1222
    1861       2.1580
    1862       1.7410
    1863       1.6881
    1864       1.6728
    1865       2.1625
    1866       1.6104
    1867       2.5358
    1868       2.7257
    1869       2.3041
    1870       2.6953
    1871       2.0742
    1872       2.5886
    1873       1.7984
    1874       2.3707
    1875       2.7468
    1876       2.0828
    1877       2.6224
    1878       2.4573
    1879       2.3824
    1880       2.6581
    1881       3.1581
    1882       2.8595
    1883       2.8318
    1884       2.5332
    1885       3.3859
    1886       3.1938
    1887       2.5415
    1888       3.0382
    1889       2.2773
    1890       2.6389
    1891       2.9765
    1892       3.5163
    1893       3.2270
    1894       2.1214
    1895       3.3237
    1896       3.3200
    1897       3.3384
    1898       2.7618
    1899       3.6596
    1900       3.5986
    1901       3.1956
    1902       2.5415
    1903       2.4849
    1904       2.0628
    1905       1.7359
    1906       2.9207
    1907       2.5743
    1908       2.9734
    1909       2.5193
    1910       2.8982
    1911       3.2671
    1912       2.5870
    1913       2.5852
    1914       2.4203
    1915       2.9006
    1916       2.9281
    1917       2.9676
    1918       3.9625
    1919       3.1903
    1920       2.5825
    1921       2.9606
    1922       2.7785
    1923       2.5081
    1924       3.2590
    1925       2.8592
    1926       2.4908
    1927       2.5053
    1928       2.2738
    1929       2.9242
    1930       3.7587
    1931       4.1084
    1932       4.0330
    1933       4.6540
    1934       4.3684
    1935       4.6621
    1936       4.0636
    1937       3.6800
    1938       3.8418
    1939       3.5813
    1940       3.8179
    1941       3.2815
    1942       3.3037
    1943       3.8595
    1944       3.3765
    1945       3.0909
    1946       3.2326
    1947       2.7992
    1948       3.2129
    1949       3.3733
    1950       3.0492
    1951       3.3225
    1952       3.2024
    1953       3.3491
    1954       3.6424
    1955       3.8897
    1956       4.1797
    1957       2.7819
    1958       3.0967
    1959       3.5166
    1960       3.1942
    1961       3.7136
    1962       4.0738
    1963       4.1168
    1964       4.6428
    1965       3.0746
    1966       4.1216
    1967       3.4727
    1968       2.9541
    1969       2.9928
    1970       3.0087
    1971       2.8967
    1972       2.8513
    1973       3.0810
    1974       3.4903
    1975       3.8668
    1976       3.9337
    1977       3.6471
    1978       4.5890
    1979       3.8071
    1980       4.0020
    1981       3.6833
    1982       4.0610
    1983       3.2862
    1984       3.6373
    1985       3.4428
    1986       3.9884
    1987       4.0378
    1988       3.0787
    1989       3.9599
    1990       3.7798
    1991       3.0667
    1992       3.0749
    1993       2.9825
    1994       2.2755
    1995       2.9540
    1996       2.0603
    1997       2.2254
    1998       2.6882
    1999       2.3453
    2000       3.2433
