# Supplementary material for: K739 is preferentially targeted over K725 in the deSUMOylation process of neuronal nitric oxide synthase
Source: Front Chem. 2025 Sep 4;13:1672437. doi: 10.3389/fchem.2025.1672437 (PMC12445055; doi:10.3389/fchem.2025.1672437)
Supplement: Supplementary file 2 [file DataSheet2.zip › raw-data/739-R752K/rmsf.out]

#Res        AtomicFlx
   1.000       6.3042
   2.000       5.5647
   3.000       4.4156
   4.000       4.1578
   5.000       2.5168
   6.000       2.4454
   7.000       3.0734
   8.000       3.3684
   9.000       2.3718
  10.000       1.9124
  11.000       2.9945
  12.000       2.4195
  13.000       1.3413
  14.000       2.6044
  15.000       2.5343
  16.000       1.6323
  17.000       2.1756
  18.000       3.7847
  19.000       2.9744
  20.000       1.5269
  21.000       1.4452
  22.000       1.6644
  23.000       1.3075
  24.000       1.1694
  25.000       0.9376
  26.000       0.9073
  27.000       0.7383
  28.000       1.3651
  29.000       1.1787
  30.000       2.7837
  31.000       1.9418
  32.000       0.9910
  33.000       0.9750
  34.000       0.7257
  35.000       0.7262
  36.000       0.9497
  37.000       0.9906
  38.000       0.6318
  39.000       0.8459
  40.000       1.2490
  41.000       0.8044
  42.000       1.0109
  43.000       1.1598
  44.000       2.1138
  45.000       1.5432
  46.000       0.8930
  47.000       0.8150
  48.000       0.8061
  49.000       0.6433
  50.000       0.7994
  51.000       0.8566
  52.000       0.6662
  53.000       0.6851
  54.000       0.6859
  55.000       0.6845
  56.000       0.8321
  57.000       0.7261
  58.000       0.9833
  59.000       0.8685
  60.000       0.8282
  61.000       1.0299
  62.000       1.2938
  63.000       0.7754
  64.000       0.9930
  65.000       1.6222
  66.000       2.0215
  67.000       2.8549
  68.000       1.5259
  69.000       1.2705
  70.000       0.8360
  71.000       0.7924
  72.000       0.7952
  73.000       1.0531
  74.000       0.6956
  75.000       1.1703
  76.000       0.9627
  77.000       0.7124
  78.000       1.7281
  79.000       0.8207
  80.000       0.9746
  81.000       0.9475
  82.000       1.0081
  83.000       0.9565
  84.000       1.3692
  85.000       1.2441
  86.000       1.0826
  87.000       0.9447
  88.000       0.8527
  89.000       1.7956
  90.000       0.9960
  91.000       1.0152
  92.000       1.1774
  93.000       1.0302
  94.000       0.8053
  95.000       0.9850
  96.000       1.7572
  97.000       2.0800
  98.000       1.3621
  99.000       1.1234
 100.000       1.0472
 101.000       1.1358
 102.000       1.1346
 103.000       0.9989
 104.000       0.8568
 105.000       0.6904
 106.000       0.7787
 107.000       0.6116
 108.000       0.5680
 109.000       0.5762
 110.000       0.6608
 111.000       0.6940
 112.000       0.9523
 113.000       0.7555
 114.000       0.7462
 115.000       0.6038
 116.000       0.6131
 117.000       0.7091
 118.000       0.5799
 119.000       0.5304
 120.000       0.6503
 121.000       0.6010
 122.000       0.7677
 123.000       0.7154
 124.000       0.8119
 125.000       1.3624
 126.000       1.0578
 127.000       1.0502
 128.000       0.6679
 129.000       0.8326
 130.000       0.7388
 131.000       0.8644
 132.000       0.7406
 133.000       0.6173
 134.000       1.2863
 135.000       1.4624
 136.000       1.5911
 137.000       2.5832
 138.000       1.3731
 139.000       1.4005
 140.000       1.3550
 141.000       0.7854
 142.000       0.6853
 143.000       1.6787
 144.000       0.8977
 145.000       0.8443
 146.000       0.8719
 147.000       1.3985
 148.000       0.8333
 149.000       0.7844
 150.000       1.2948
 151.000       1.2365
 152.000       0.8330
 153.000       0.9533
 154.000       1.2115
 155.000       1.1524
 156.000       0.9923
 157.000       1.3050
 158.000       2.1872
 159.000       1.8238
 160.000       2.0498
 161.000       1.2339
 162.000       1.7510
 163.000       1.6637
 164.000       2.0265
 165.000       1.2752
 166.000       0.9452
 167.000       2.6179
 168.000       1.7755
 169.000       3.1034
 170.000       3.7878
 171.000       4.4178
 172.000       4.4841
 173.000       3.3538
 174.000       2.6716
 175.000       2.3761
 176.000       1.4934
 177.000       1.5227
 178.000       1.4502
 179.000       0.9540
 180.000       1.9571
 181.000       1.4804
 182.000       0.8849
 183.000       0.9032
 184.000       0.7415
 185.000       0.5368
 186.000       0.5099
 187.000       0.8204
 188.000       0.5673
 189.000       0.5294
 190.000       0.5392
 191.000       0.8311
 192.000       0.5470
 193.000       0.5255
 194.000       0.6172
 195.000       0.6776
 196.000       0.6905
 197.000       0.6501
 198.000       1.2297
 199.000       1.1131
 200.000       2.1724
 201.000       1.1321
 202.000       1.1593
 203.000       1.6228
 204.000       0.8378
 205.000       1.3580
 206.000       1.8784
 207.000       1.7377
 208.000       1.2316
 209.000       0.9194
 210.000       0.8018
 211.000       1.1533
 212.000       0.7715
 213.000       0.6816
 214.000       1.0883
 215.000       1.3298
 216.000       0.8014
 217.000       0.7516
 218.000       1.5347
 219.000       0.9373
 220.000       0.7116
 221.000       1.0699
 222.000       1.3073
 223.000       1.3471
 224.000       1.4339
 225.000       1.0576
 226.000       1.9053
 227.000       2.0325
 228.000       1.7497
 229.000       1.3825
 230.000       1.5158
 231.000       1.1385
 232.000       1.4195
 233.000       1.4159
 234.000       2.4348
 235.000       2.3420
 236.000       2.0364
 237.000       2.0098
 238.000       2.1906
 239.000       1.6369
 240.000       1.9633
 241.000       1.7419
 242.000       2.3307
 243.000       2.0528
 244.000       2.3870
 245.000       2.3455
 246.000       2.0380
 247.000       1.8645
 248.000       2.0437
 249.000       1.1214
 250.000       1.8436
 251.000       2.0933
 252.000       1.3050
 253.000       1.0436
 254.000       1.6545
 255.000       1.3659
 256.000       1.1604
 257.000       1.2333
 258.000       1.8222
 259.000       2.5071
 260.000       1.7111
 261.000       1.4737
 262.000       1.4223
 263.000       1.2319
 264.000       1.2695
 265.000       1.3360
 266.000       1.0829
 267.000       1.0255
 268.000       0.7263
 269.000       0.7786
 270.000       0.9855
 271.000       0.9692
 272.000       1.3377
 273.000       1.0821
 274.000       1.5476
 275.000       1.0583
 276.000       0.9204
 277.000       1.2519
 278.000       1.9681
 279.000       2.2441
 280.000       1.4326
 281.000       1.4051
 282.000       1.3953
 283.000       2.0958
 284.000       1.9182
 285.000       1.4931
 286.000       1.3847
 287.000       1.3689
 288.000       1.7074
 289.000       1.6041
 290.000       1.7319
 291.000       1.2343
 292.000       1.1936
 293.000       0.8516
 294.000       0.9909
 295.000       1.0383
 296.000       0.8702
 297.000       1.4407
 298.000       0.9838
 299.000       1.4663
 300.000       0.9699
 301.000       0.6044
 302.000       0.5822
 303.000       4.7273
 304.000       4.8682
 305.000       4.0072
 306.000       3.5462
 307.000       3.0792
 308.000       2.0577
 309.000       2.4004
 310.000       1.5750
 311.000       1.6939
 312.000       1.1041
 313.000       2.4704
 314.000       2.2679
 315.000       2.5881
 316.000       3.6430
 317.000       3.9842
 318.000       4.8116
 319.000       5.1051
 320.000       6.7359
 321.000       8.3333
 322.000       9.8941
 323.000      10.0906
 324.000      12.1798
 325.000      12.6562
